# Supplementary material for: Measuring and Sorting Cell Populations Expressing Isospectral Fluorescent Proteins with Different Fluorescence Lifetimes
Source: PLoS One. 2014 Oct 10;9(10):e109940. doi: 10.1371/journal.pone.0109940 (PMC4193854; doi:10.1371/journal.pone.0109940)
Supplement: Figure S5 — Goertzel algorithm. Matlab code implementing the Goertzel algorithm. (M) [file pone.0109940.s005.m]

function z = goertzelZ(samples, freq, sampFreq)
%
% The following Matlab code takes a set of time series samples (samples), and
% computes the real and imaginary parts of the discrete Fourier coefficient
% at frequency freq, given the sampling frequency sampFreq. 
%
% The FPGA code that we used to produce our pseudophasors is based on this
% algorithm. We did not invent this algorithm; see main text for a
% reference. 
%
% W. J. Peria, 1-Sept-2014
%

N = numel(samples);

s_prev = 0;
s_prev2 = 0;

normalizedFreq = freq/sampFreq;
cnw = cos(2*pi*normalizedFreq);
snw = sin(2*pi*normalizedFreq);

z = zeros(1,N);
ReZ = zeros(1,N);
ImZ = zeros(1,N);

coeff = 2*cnw;
for i=1:N
    s = samples(i) + coeff*s_prev - s_prev2;
    s_prev2 = s_prev;
    s_prev = s;
    ReZ(i) = s_prev - s_prev2*cnw;
    ImZ(i) = s_prev2*snw;    
end

z = ReZ + 1i*ImZ;

return
end
