# Supplementary material for: Measuring and Sorting Cell Populations Expressing Isospectral Fluorescent Proteins with Different Fluorescence Lifetimes
Source: PLoS One. 2014 Oct 10;9(10):e109940. doi: 10.1371/journal.pone.0109940 (PMC4193854; doi:10.1371/journal.pone.0109940)
Supplement: Figure S6 — Feb12.zip: Flow cytometry data archive, including waveform data (*.csv) as well as list mode data (*.fcs), for pure BSY034, pure BSY035, and a mixture of the two. (ZIP) [file pone.0109940.s006.zip]

Archive with 7 entries (6 files):
- Feb12/
- Feb12/34.fcs
- Feb12/34_shapes.csv
- Feb12/35.fcs
- Feb12/35_shapes.csv
- Feb12/Mix.fcs
- Feb12/Mix_shapes.csv
