# Supplementary material for: Measuring and Sorting Cell Populations Expressing Isospectral Fluorescent Proteins with Different Fluorescence Lifetimes
Source: PLoS One. 2014 Oct 10;9(10):e109940. doi: 10.1371/journal.pone.0109940 (PMC4193854; doi:10.1371/journal.pone.0109940)
Supplement: Figure S6 — Feb12.zip: Flow cytometry data archive, including waveform data (*.csv) as well as list mode data (*.fcs), for pure BSY034, pure BSY035, and a mixture of the two. (ZIP) [file pone.0109940.s006.zip › Feb12/34_shapes.csv]

Software	Kytos	2.0.1
Instrument	BlackBart	0.90
Summary	Detectors	2	Events	1000	Seconds	8	First Event	48	Last Event	1047	Data Line	9
Settings	Trigger		Threshold	-1	SampleRate	1	TimeUnits	1
Detectors
ID	Name	Alias	Range
0	A/D1	A/D1	16383
1	A/D0	A/D0	16383
Data
Event	Detector	ID	Time	Length	Data
1	A/D1	0	0	890	8217	8268	8225	8247	8242	8225	8245	8229	8242	8238	8238	8231	8246	8233	8264	8242	8256	8247	8238	8246	8222	8241	8241	8224	8250	8250	8263	8241	8244	8233	8216	8226	8247	8246	8260	8245	8250	8256	8223	8235	8224	8232	8265	8261	8285
1	A/D0	1	0	890	8289	8394	8425	8437	8454	8483	8402	8338	8274	8257	8309	8359	8421	8447	8448	8453	8419	8339	8263	8244	8258	8317	8367	8413	8421	8452	8440	8340	8261	8243	8277	8320	8429	8469	8461	8495	8401	8289	8243	8218	8259	8367	8465	8488	8491
2	A/D1	0	0	850	8236	8246	8258	8244	8266	8231	8251	8234	8234	8231	8247	8215	8257	8208	8249	8232	8251	8260	8249	8241	8243	8241	8270	8243	8288	8249	8253	8234	8221	8243	8250	8276	8270	8283	8261	8273	8217	8260	8208	8245	8227	8234	8247	8260	8261
2	A/D0	1	0	850	8320	8421	8427	8435	8461	8440	8361	8330	8283	8260	8323	8440	8484	8518	8554	8516	8417	8335	8248	8238	8261	8362	8443	8470	8483	8523	8418	8301	8254	8249	8305	8415	8528	8550	8525	8519	8366	8275	8211	8236	8373	8472	8533	8542	8520
3	A/D1	0	0	1110	8249	8208	8238	8204	8269	8249	8244	8250	8223	8219	8205	8227	8232	8248	8232	8244	8221	8232	8219	8229	8226	8228	8232	8249	8228	8237	8208	8239	8199	8252	8237	8238	8238	8223	8233	8214	8243	8218	8247	8218	8256	8215	8249	8224	8239
3	A/D0	1	0	1110	8300	8369	8453	8486	8512	8536	8351	8260	8216	8248	8306	8459	8539	8531	8515	8475	8327	8249	8223	8238	8346	8438	8491	8484	8488	8409	8329	8324	8244	8273	8396	8463	8448	8438	8469	8403	8343	8316	8312	8260	8351	8407	8439	8435	8478
4	A/D1	0	0	1030	8244	8221	8232	8231	8227	8244	8240	8234	8245	8231	8222	8244	8215	8243	8222	8226	8236	8225	8249	8219	8237	8227	8220	8232	8225	8266	8244	8254	8229	8208	8224	8219	8227	8254	8237	8239	8246	8223	8253	8232	8231	8245	8242	8260	8222
4	A/D0	1	0	1030	8365	8419	8459	8485	8474	8403	8351	8303	8248	8283	8371	8401	8432	8479	8506	8427	8370	8283	8241	8280	8370	8419	8454	8439	8456	8417	8314	8257	8235	8315	8363	8442	8480	8491	8470	8407	8299	8209	8202	8282	8387	8486	8534	8532	8501
5	A/D1	0	0	840	8225	8225	8227	8231	8231	8220	8229	8246	8203	8260	8216	8257	8234	8247	8257	8232	8269	8239	8244	8242	8244	8238	8259	8217	8230	8226	8226	8243	8247	8247	8231	8232	8245	8213	8266	8267	8269	8257	8234	8225	8203	8218	8234	8261	8269
5	A/D0	1	0	840	8226	8258	8288	8305	8320	8298	8289	8281	8229	8241	8283	8280	8251	8344	8364	8339	8298	8266	8220	8240	8217	8217	8278	8292	8290	8340	8321	8210	8172	8298	8214	8225	8353	8355	8294	8369	8358	8194	8200	8220	8184	8174	8238	8287	8286
6	A/D1	0	0	840	8198	8248	8216	8255	8213	8279	8212	8256	8215	8216	8230	8216	8246	8240	8236	8233	8205	8250	8207	8256	8242	8239	8246	8235	8238	8225	8237	8228	8248	8220	8262	8205	8243	8213	8243	8261	8245	8255	8248	8227	8235	8215	8256	8228	8280
6	A/D0	1	0	840	8220	8236	8278	8274	8233	8247	8231	8182	8196	8206	8220	8250	8292	8264	8260	8237	8190	8210	8234	8236	8266	8293	8267	8241	8260	8259	8225	8230	8256	8209	8248	8242	8229	8228	8255	8254	8239	8264	8243	8230	8210	8228	8252	8244	8273
7	A/D1	0	0	1150	8243	8238	8237	8237	8211	8222	8238	8227	8257	8220	8263	8212	8237	8222	8228	8255	8235	8247	8244	8225	8238	8214	8250	8216	8254	8227	8229	8242	8212	8226	8215	8240	8233	8248	8234	8266	8224	8252	8210	8235	8231	8233	8240	8247	8222
7	A/D0	1	0	1150	8296	8305	8261	8330	8345	8280	8295	8301	8257	8210	8305	8301	8297	8332	8336	8320	8285	8275	8238	8244	8247	8301	8318	8323	8330	8328	8309	8219	8187	8243	8242	8278	8351	8379	8331	8339	8301	8240	8209	8223	8258	8286	8313	8343	8332
8	A/D1	0	0	1160	8229	8229	8238	8250	8245	8254	8220	8245	8193	8253	8218	8249	8245	8218	8257	8198	8243	8230	8239	8239	8253	8215	8245	8209	8239	8251	8227	8242	8238	8215	8233	8198	8250	8206	8265	8239	8230	8254	8215	8239	8210	8236	8235	8252	8234
8	A/D0	1	0	1160	8239	8288	8325	8343	8324	8316	8252	8240	8187	8227	8292	8342	8318	8309	8358	8311	8255	8282	8275	8220	8248	8264	8265	8287	8268	8309	8291	8245	8232	8272	8231	8253	8313	8345	8336	8402	8367	8256	8192	8237	8225	8267	8325	8325	8304
9	A/D1	0	0	1330	8238	8231	8232	8254	8212	8253	8215	8238	8220	8237	8238	8239	8250	8244	8238	8231	8236	8232	8252	8226	8268	8263	8260	8256	8239	8240	8246	8242	8264	8222	8248	8211	8232	8209	8247	8240	8246	8237	8234	8214	8221	8233	8236	8254	8239
9	A/D0	1	0	1330	8275	8272	8291	8281	8240	8235	8222	8214	8208	8241	8268	8248	8248	8230	8254	8224	8244	8258	8252	8223	8262	8239	8232	8266	8268	8274	8271	8243	8233	8211	8208	8216	8247	8258	8281	8299	8274	8226	8213	8198	8208	8241	8280	8278	8259
10	A/D1	0	0	880	8231	8240	8256	8266	8227	8238	8198	8241	8201	8270	8236	8238	8237	8213	8229	8214	8253	8238	8255	8221	8246	8215	8227	8215	8240	8237	8239	8243	8239	8227	8241	8211	8249	8205	8252	8237	8238	8241	8219	8233	8212	8236	8227	8246	8221
10	A/D0	1	0	880	8350	8431	8528	8522	8502	8434	8321	8281	8247	8293	8376	8427	8429	8475	8545	8500	8393	8346	8315	8273	8357	8434	8463	8495	8467	8465	8370	8293	8261	8289	8333	8416	8543	8519	8512	8497	8386	8254	8225	8288	8331	8444	8517	8522	8490
11	A/D1	0	0	1180	8230	8230	8242	8252	8236	8238	8212	8237	8196	8254	8226	8234	8227	8220	8230	8215	8245	8230	8242	8222	8249	8193	8243	8206	8238	8248	8237	8248	8242	8226	8232	8218	8263	8206	8267	8231	8248	8246	8239	8244	8236	8243	8235	8236	8219
11	A/D0	1	0	1180	8295	8326	8336	8315	8329	8245	8198	8243	8240	8240	8295	8345	8295	8311	8340	8314	8300	8289	8253	8228	8284	8285	8285	8316	8347	8330	8281	8291	8231	8209	8262	8286	8288	8301	8348	8341	8295	8255	8228	8222	8266	8323	8344	8341	8328
12	A/D1	0	0	1040	8218	8237	8230	8218	8234	8226	8238	8234	8232	8252	8214	8241	8212	8236	8218	8231	8237	8227	8240	8232	8218	8219	8223	8218	8239	8234	8256	8237	8221	8232	8218	8237	8243	8231	8251	8223	8249	8206	8227	8224	8236	8247	8229	8242	8228
12	A/D0	1	0	1040	8256	8298	8305	8316	8408	8419	8390	8323	8271	8238	8247	8327	8395	8457	8420	8402	8376	8274	8201	8206	8262	8277	8380	8428	8434	8416	8400	8325	8235	8219	8275	8331	8389	8441	8416	8403	8322	8253	8239	8231	8268	8311	8352	8375	8383
13	A/D1	0	0	1230	8229	8225	8267	8204	8258	8227	8244	8249	8228	8261	8212	8245	8241	8225	8256	8222	8253	8223	8240	8225	8214	8236	8230	8234	8244	8239	8227	8253	8203	8244	8219	8225	8249	8233	8245	8230	8233	8230	8216	8236	8237	8254	8230	8240	8224
13	A/D0	1	0	1230	8304	8340	8382	8431	8469	8469	8442	8361	8253	8263	8270	8319	8413	8519	8536	8547	8491	8339	8269	8228	8275	8328	8426	8477	8474	8471	8399	8322	8255	8230	8317	8393	8496	8532	8578	8476	8410	8327	8267	8235	8322	8437	8421	8480	8478
14	A/D1	0	0	840	8216	8248	8254	8264	8273	8272	8243	8268	8205	8231	8229	8227	8248	8247	8268	8235	8231	8232	8200	8244	8229	8301	8275	8289	8261	8249	8253	8257	8244	8244	8252	8242	8290	8254	8296	8264	8254	8254	8234	8244	8235	8268	8285	8257	8287
14	A/D0	1	0	840	8219	8211	8289	8290	8270	8323	8293	8225	8176	8184	8202	8214	8248	8299	8268	8236	8209	8177	8214	8223	8258	8302	8266	8218	8252	8257	8221	8280	8302	8250	8254	8223	8223	8216	8213	8252	8251	8247	8230	8222	8177	8201	8243	8274	8278
15	A/D1	0	0	1200	8229	8227	8238	8251	8254	8233	8246	8227	8214	8223	8230	8246	8235	8236	8224	8227	8231	8237	8238	8255	8236	8232	8237	8204	8240	8227	8242	8247	8240	8246	8206	8233	8213	8233	8234	8249	8256	8218	8240	8212	8211	8233	8237	8237	8252
15	A/D0	1	0	1200	8286	8310	8308	8381	8381	8302	8262	8235	8192	8205	8295	8380	8377	8363	8371	8362	8292	8311	8265	8220	8270	8274	8287	8316	8354	8357	8369	8348	8250	8244	8243	8243	8309	8370	8378	8387	8383	8298	8221	8220	8243	8274	8370	8374	8373
16	A/D1	0	0	1100	8229	8228	8239	8237	8233	8227	8218	8240	8208	8259	8226	8250	8241	8236	8232	8206	8240	8236	8245	8241	8255	8204	8237	8203	8232	8233	8238	8243	8242	8223	8221	8217	8232	8212	8254	8233	8258	8247	8235	8233	8204	8241	8232	8256	8238
16	A/D0	1	0	1100	8294	8348	8426	8427	8429	8347	8278	8254	8221	8220	8302	8353	8322	8377	8416	8427	8351	8349	8278	8250	8307	8327	8353	8375	8359	8322	8299	8275	8239	8247	8255	8301	8374	8439	8435	8421	8367	8248	8200	8233	8241	8288	8383	8402	8387
17	A/D1	0	0	940	8228	8249	8239	8250	8209	8235	8225	8223	8252	8251	8259	8238	8231	8229	8215	8233	8231	8239	8242	8231	8226	8249	8219	8260	8231	8233	8239	8230	8252	8231	8248	8235	8241	8244	8236	8252	8219	8248	8215	8223	8237	8243	8243	8236	8241
17	A/D0	1	0	940	8254	8254	8253	8246	8186	8201	8231	8229	8245	8262	8274	8221	8200	8201	8222	8211	8248	8244	8233	8221	8247	8234	8241	8250	8258	8262	8248	8222	8242	8203	8235	8238	8251	8248	8276	8285	8211	8217	8192	8235	8194	8270	8285	8289	8276
18	A/D1	0	0	1310	8253	8230	8236	8240	8234	8256	8237	8243	8256	8224	8246	8210	8235	8214	8247	8240	8243	8253	8233	8224	8229	8228	8253	8260	8234	8258	8226	8221	8228	8227	8246	8241	8241	8246	8219	8242	8216	8243	8229	8249	8247	8229	8250	8225	8224
18	A/D0	1	0	1310	8227	8223	8222	8220	8251	8293	8280	8251	8251	8232	8191	8184	8226	8235	8226	8274	8259	8210	8197	8233	8224	8252	8283	8304	8255	8247	8207	8184	8208	8243	8247	8262	8271	8239	8220	8230	8192	8198	8237	8246	8255	8242	8218	8199	8226
19	A/D1	0	0	1070	8226	8232	8239	8215	8232	8223	8227	8233	8236	8254	8223	8248	8223	8222	8223	8234	8247	8233	8245	8228	8221	8238	8239	8240	8250	8227	8240	8240	8211	8228	8223	8232	8247	8237	8255	8215	8243	8211	8222	8233	8242	8252	8232	8238	8218
19	A/D0	1	0	1070	8302	8378	8422	8475	8511	8513	8460	8382	8299	8262	8237	8342	8427	8448	8465	8500	8438	8299	8257	8214	8278	8345	8463	8497	8508	8498	8443	8312	8217	8196	8282	8419	8473	8496	8506	8453	8376	8321	8288	8230	8306	8403	8450	8400	8413
20	A/D1	0	0	1080	8225	8220	8249	8218	8259	8225	8242	8230	8235	8230	8228	8242	8226	8238	8216	8245	8221	8238	8219	8235	8229	8231	8237	8248	8234	8253	8217	8244	8199	8238	8223	8243	8251	8246	8240	8215	8235	8230	8254	8234	8263	8214	8240	8209	8227
20	A/D0	1	0	1080	8201	8237	8293	8295	8237	8267	8241	8171	8189	8222	8222	8235	8266	8278	8223	8240	8229	8223	8206	8240	8250	8238	8269	8229	8246	8249	8227	8212	8231	8222	8241	8277	8244	8258	8269	8245	8241	8233	8239	8222	8237	8265	8234	8254	8269
21	A/D1	0	0	950	8261	8232	8250	8234	8229	8221	8243	8201	8244	8231	8248	8243	8239	8236	8227	8228	8231	8237	8247	8243	8232	8248	8199	8241	8223	8236	8237	8242	8246	8214	8233	8221	8230	8240	8234	8263	8235	8225	8249	8195	8240	8239	8231	8266	8229
21	A/D0	1	0	950	8325	8332	8382	8413	8409	8350	8312	8239	8200	8280	8353	8354	8402	8406	8362	8333	8324	8264	8255	8283	8321	8316	8320	8348	8378	8364	8319	8257	8256	8237	8277	8343	8398	8379	8377	8381	8258	8214	8213	8254	8265	8350	8401	8397	8383
22	A/D1	0	0	1500	8229	8259	8245	8266	8239	8240	8239	8237	8224	8248	8233	8237	8240	8213	8261	8229	8231	8242	8228	8261	8222	8242	8232	8215	8261	8255	8281	8245	8253	8227	8203	8231	8229	8260	8275	8260	8258	8255	8216	8245	8223	8227	8250	8252	8274
22	A/D0	1	0	1500	8217	8263	8229	8204	8217	8250	8219	8230	8253	8239	8239	8231	8211	8198	8230	8230	8229	8240	8245	8219	8201	8213	8230	8248	8249	8286	8268	8210	8192	8201	8220	8222	8298	8281	8249	8233	8204	8171	8167	8200	8232	8261	8274	8269	8276
23	A/D1	0	0	1280	8249	8244	8251	8230	8224	8206	8230	8231	8262	8222	8252	8212	8221	8229	8220	8258	8245	8251	8262	8215	8249	8206	8256	8231	8278	8262	8232	8249	8207	8225	8231	8247	8239	8253	8224	8255	8222	8245	8225	8231	8246	8241	8237	8246	8220
23	A/D0	1	0	1280	8370	8408	8400	8410	8426	8326	8313	8280	8252	8243	8326	8347	8327	8355	8372	8382	8320	8303	8255	8240	8264	8315	8376	8388	8395	8382	8314	8229	8168	8236	8291	8342	8443	8471	8424	8348	8316	8242	8196	8239	8333	8367	8403	8439	8407
24	A/D1	0	0	1020	8217	8231	8250	8255	8251	8238	8230	8240	8217	8244	8239	8256	8228	8229	8233	8243	8268	8271	8266	8241	8239	8217	8247	8207	8252	8224	8233	8219	8238	8222	8228	8230	8254	8232	8269	8217	8261	8210	8239	8240	8211	8251	8225	8236	8246
24	A/D0	1	0	1020	8219	8297	8345	8322	8327	8286	8239	8232	8232	8216	8239	8261	8257	8248	8264	8293	8277	8324	8300	8232	8238	8232	8203	8228	8282	8266	8258	8251	8246	8207	8228	8283	8328	8312	8302	8318	8272	8185	8176	8187	8223	8240	8314	8316	8298
25	A/D1	0	0	900	8218	8235	8224	8246	8231	8258	8229	8238	8223	8230	8241	8237	8250	8280	8235	8258	8211	8251	8206	8246	8240	8231	8255	8241	8246	8245	8245	8247	8244	8212	8257	8212	8242	8227	8233	8240	8226	8243	8251	8222	8250	8218	8266	8233	8283
25	A/D0	1	0	900	8223	8242	8281	8273	8250	8261	8236	8207	8213	8219	8233	8244	8274	8263	8231	8207	8203	8204	8223	8222	8271	8267	8243	8244	8248	8227	8246	8253	8249	8220	8261	8239	8208	8242	8257	8289	8257	8254	8227	8191	8211	8195	8257	8273	8267
26	A/D1	0	0	1040	8238	8237	8229	8251	8219	8243	8220	8231	8220	8235	8240	8223	8249	8235	8250	8249	8252	8240	8239	8218	8236	8229	8225	8232	8226	8228	8226	8228	8263	8219	8251	8213	8223	8218	8235	8261	8235	8251	8226	8215	8218	8221	8223	8253	8236
26	A/D0	1	0	1040	8280	8276	8247	8251	8231	8211	8209	8258	8237	8216	8252	8223	8209	8236	8248	8216	8249	8240	8218	8229	8238	8210	8230	8252	8244	8242	8237	8230	8208	8206	8228	8237	8262	8271	8287	8329	8259	8210	8211	8232	8171	8228	8280	8265	8263
27	A/D1	0	0	1270	8229	8242	8236	8247	8217	8234	8209	8245	8207	8252	8226	8234	8248	8215	8239	8206	8241	8235	8242	8235	8241	8211	8241	8215	8237	8240	8238	8245	8235	8232	8224	8208	8244	8215	8255	8233	8245	8221	8234	8220	8219	8237	8247	8239	8237
27	A/D0	1	0	1270	8293	8357	8398	8450	8445	8360	8308	8296	8240	8223	8318	8323	8299	8339	8381	8349	8314	8341	8286	8235	8309	8346	8355	8362	8364	8321	8300	8272	8208	8273	8278	8331	8396	8426	8372	8394	8349	8223	8171	8239	8283	8347	8418	8402	8363
28	A/D1	0	0	1260	8219	8240	8244	8259	8224	8244	8216	8223	8228	8231	8234	8233	8236	8251	8229	8256	8217	8240	8218	8244	8238	8234	8245	8232	8238	8261	8258	8245	8257	8216	8247	8220	8234	8234	8213	8232	8222	8233	8246	8221	8255	8219	8247	8223	8246
28	A/D0	1	0	1260	8266	8305	8363	8382	8324	8294	8249	8175	8187	8256	8288	8298	8342	8324	8281	8283	8246	8253	8229	8282	8297	8294	8301	8298	8308	8275	8258	8252	8267	8241	8286	8314	8324	8328	8330	8338	8298	8269	8244	8249	8283	8304	8308	8306	8303
29	A/D1	0	0	840	8234	8240	8250	8230	8233	8227	8242	8231	8251	8225	8272	8236	8256	8227	8238	8248	8246	8248	8257	8220	8245	8227	8257	8224	8263	8248	8243	8252	8219	8231	8239	8256	8258	8264	8231	8258	8215	8234	8210	8230	8238	8241	8281	8281	8260
29	A/D0	1	0	840	8312	8346	8345	8376	8364	8336	8310	8295	8274	8264	8317	8367	8395	8395	8390	8378	8328	8279	8238	8264	8282	8308	8371	8382	8398	8415	8353	8271	8240	8246	8267	8340	8401	8440	8427	8424	8336	8253	8205	8262	8331	8399	8444	8445	8409
30	A/D1	0	0	1250	8233	8247	8212	8257	8235	8242	8245	8234	8249	8217	8237	8228	8228	8259	8241	8264	8219	8240	8221	8220	8216	8245	8209	8254	8246	8221	8261	8207	8244	8217	8229	8249	8226	8280	8225	8259	8239	8218	8251	8227	8253	8232	8242	8221	8217
30	A/D0	1	0	1250	8276	8308	8326	8329	8370	8348	8312	8257	8253	8237	8265	8342	8329	8350	8367	8353	8237	8240	8201	8252	8263	8337	8357	8324	8340	8281	8234	8216	8224	8284	8309	8345	8323	8353	8262	8256	8253	8222	8240	8253	8320	8319	8354	8323	8354
31	A/D1	0	0	1270	8221	8252	8235	8246	8238	8224	8238	8226	8233	8244	8244	8242	8264	8226	8244	8231	8225	8242	8237	8251	8248	8246	8249	8210	8248	8230	8244	8238	8231	8228	8211	8245	8233	8238	8247	8242	8213	8258	8197	8245	8221	8232	8249	8235	8244
31	A/D0	1	0	1270	8356	8407	8374	8428	8453	8414	8342	8314	8272	8252	8342	8441	8487	8449	8463	8456	8372	8309	8260	8253	8272	8390	8482	8503	8470	8471	8413	8295	8261	8230	8291	8370	8406	8457	8466	8449	8357	8298	8221	8220	8320	8405	8439	8442	8495
32	A/D1	0	0	1080	8234	8239	8242	8227	8232	8209	8226	8227	8232	8237	8248	8213	8255	8202	8244	8225	8228	8250	8237	8245	8218	8217	8232	8199	8250	8223	8240	8228	8229	8224	8208	8237	8225	8238	8229	8244	8213	8252	8203	8235	8225	8227	8242	8228	8241
32	A/D0	1	0	1080	8310	8375	8383	8422	8452	8412	8351	8321	8289	8253	8324	8376	8411	8429	8423	8444	8399	8325	8266	8266	8291	8347	8399	8424	8436	8461	8406	8291	8213	8213	8285	8378	8481	8507	8494	8463	8374	8275	8220	8246	8319	8377	8444	8459	8460
33	A/D1	0	0	1140	8246	8230	8235	8225	8218	8243	8229	8244	8239	8229	8220	8240	8206	8248	8238	8238	8258	8245	8249	8225	8244	8231	8208	8227	8214	8233	8231	8243	8233	8212	8229	8211	8227	8241	8246	8236	8256	8221	8245	8234	8240	8240	8238	8239	8205
33	A/D0	1	0	1140	8260	8228	8216	8196	8243	8245	8212	8251	8244	8219	8221	8264	8248	8197	8282	8305	8221	8240	8299	8216	8198	8274	8227	8214	8278	8238	8152	8174	8162	8177	8222	8283	8311	8328	8338	8284	8226	8190	8170	8199	8226	8242	8222	8255	8216
34	A/D1	0	0	890	8258	8314	8388	8412	8417	8413	8380	8339	8284	8263	8351	8386	8465	8447	8438	8420	8359	8344	8252	8279	8276	8373	8454	8476	8522	8503	8514	8410	8353	8262	8342	8388	8503	8563	8536	8518	8392	8354	8275	8251	8264	8318	8454	8476	8577
34	A/D0	1	0	890	8405	8526	8629	8690	8650	8590	8440	8289	8216	8277	8426	8578	8712	8738	8716	8643	8431	8316	8259	8315	8443	8554	8600	8603	8609	8556	8476	8386	8317	8337	8420	8511	8591	8611	8712	8653	8529	8403	8273	8303	8407	8593	8724	8738	8741
35	A/D1	0	0	910	8242	8249	8251	8260	8224	8235	8220	8217	8228	8227	8282	8264	8295	8269	8229	8243	8221	8233	8241	8226	8239	8260	8243	8262	8229	8247	8229	8238	8251	8207	8245	8234	8252	8242	8245	8274	8240	8254	8224	8231	8227	8247	8247	8263	8251
35	A/D0	1	0	910	8316	8389	8435	8406	8348	8331	8296	8251	8229	8274	8326	8322	8330	8355	8366	8315	8334	8284	8255	8282	8345	8368	8393	8416	8401	8375	8324	8233	8244	8261	8317	8381	8451	8452	8438	8422	8315	8225	8203	8279	8316	8430	8465	8445	8417
36	A/D1	0	0	1500	8227	8255	8233	8240	8228	8222	8235	8245	8238	8247	8229	8221	8251	8214	8247	8231	8239	8247	8235	8259	8216	8240	8238	8225	8257	8237	8245	8228	8232	8240	8213	8241	8229	8266	8274	8253	8253	8264	8190	8259	8206	8240	8260	8233	8273
36	A/D0	1	0	1500	8301	8384	8434	8411	8415	8418	8352	8327	8294	8238	8280	8361	8370	8392	8434	8437	8372	8331	8279	8255	8246	8337	8427	8428	8451	8475	8414	8295	8237	8216	8279	8304	8403	8503	8499	8406	8369	8301	8207	8214	8340	8356	8391	8462	8490
37	A/D1	0	0	850	8247	8255	8258	8269	8255	8244	8239	8239	8240	8254	8226	8250	8242	8238	8262	8256	8266	8265	8259	8263	8219	8242	8242	8265	8253	8274	8266	8259	8261	8229	8212	8243	8234	8239	8282	8288	8348	8282	8230	8251	8209	8280	8270	8266	8299
37	A/D0	1	0	850	8271	8325	8363	8407	8424	8434	8380	8340	8270	8283	8273	8301	8340	8367	8390	8424	8427	8345	8280	8236	8243	8271	8342	8435	8457	8424	8440	8345	8248	8220	8271	8324	8382	8526	8534	8446	8439	8300	8298	8233	8304	8428	8496	8495	8416
38	A/D1	0	0	1160	8222	8224	8241	8206	8252	8217	8238	8233	8224	8239	8210	8237	8225	8242	8239	8248	8220	8256	8200	8239	8231	8233	8247	8243	8240	8218	8218	8241	8202	8249	8232	8240	8240	8236	8256	8217	8251	8230	8241	8238	8255	8208	8246	8199	8230
38	A/D0	1	0	1160	8247	8268	8328	8346	8332	8352	8322	8243	8206	8198	8253	8292	8344	8377	8359	8357	8278	8232	8201	8216	8266	8331	8350	8344	8373	8311	8260	8271	8216	8215	8285	8332	8285	8360	8345	8310	8317	8299	8261	8239	8272	8263	8258	8289	8308
39	A/D1	0	0	840	8268	8230	8282	8239	8249	8257	8226	8245	8236	8227	8232	8231	8255	8229	8277	8247	8237	8237	8217	8242	8205	8260	8242	8250	8239	8275	8206	8264	8228	8223	8280	8228	8274	8266	8240	8258	8224	8261	8192	8255	8242	8244	8264	8237	8251
39	A/D0	1	0	840	8256	8236	8242	8243	8238	8288	8258	8244	8232	8200	8155	8191	8227	8242	8242	8309	8298	8245	8214	8248	8204	8248	8304	8307	8273	8293	8225	8180	8203	8190	8239	8299	8293	8283	8241	8225	8187	8220	8194	8220	8285	8328	8285	8266	8293
40	A/D1	0	0	1110	8228	8255	8221	8233	8227	8204	8245	8229	8247	8237	8239	8212	8241	8201	8244	8231	8231	8246	8234	8242	8216	8227	8230	8211	8248	8226	8247	8218	8228	8234	8209	8237	8227	8231	8243	8236	8221	8239	8207	8236	8237	8228	8250	8219	8258
40	A/D0	1	0	1110	8304	8354	8342	8346	8349	8325	8288	8320	8263	8249	8286	8283	8336	8390	8393	8377	8357	8291	8238	8232	8223	8295	8326	8366	8391	8387	8329	8268	8230	8223	8258	8269	8341	8358	8353	8378	8330	8252	8204	8215	8293	8281	8359	8366	8377
41	A/D1	0	0	1230	8237	8224	8248	8223	8232	8225	8236	8236	8248	8230	8239	8235	8210	8243	8218	8234	8239	8236	8258	8215	8244	8207	8222	8218	8238	8244	8233	8242	8226	8216	8225	8221	8231	8250	8241	8250	8244	8222	8230	8226	8227	8245	8233	8255	8217
41	A/D0	1	0	1230	8272	8236	8226	8193	8231	8219	8250	8249	8268	8228	8240	8254	8228	8246	8248	8252	8234	8215	8246	8200	8223	8256	8298	8278	8289	8297	8218	8200	8215	8206	8197	8245	8265	8256	8242	8269	8220	8195	8213	8230	8249	8261	8268	8269	8212
42	A/D1	0	0	1260	8213	8222	8227	8236	8261	8237	8235	8238	8206	8230	8220	8235	8252	8234	8246	8221	8244	8238	8226	8239	8240	8246	8230	8229	8218	8217	8230	8243	8237	8249	8238	8230	8241	8204	8237	8230	8241	8244	8227	8242	8218	8237	8227	8221	8239
42	A/D0	1	0	1260	8179	8190	8250	8261	8278	8258	8231	8225	8191	8190	8228	8276	8258	8275	8295	8228	8200	8194	8209	8172	8214	8285	8237	8207	8213	8238	8215	8257	8283	8250	8209	8235	8215	8198	8238	8255	8264	8255	8255	8222	8220	8237	8194	8256	8245
43	A/D1	0	0	840	8229	8227	8239	8257	8248	8239	8204	8253	8198	8266	8236	8253	8234	8235	8260	8214	8254	8231	8234	8242	8244	8206	8253	8221	8283	8273	8279	8266	8257	8245	8251	8257	8283	8236	8277	8247	8254	8245	8222	8231	8215	8254	8274	8302	8289
43	A/D0	1	0	840	8310	8392	8435	8515	8488	8438	8353	8320	8255	8235	8342	8392	8380	8405	8419	8425	8371	8335	8288	8255	8338	8390	8439	8465	8465	8466	8385	8316	8255	8284	8290	8405	8501	8531	8519	8506	8389	8279	8224	8229	8281	8386	8489	8527	8523
44	A/D1	0	0	1140	8241	8222	8236	8225	8215	8238	8231	8235	8242	8241	8224	8255	8205	8248	8219	8226	8245	8228	8237	8232	8214	8231	8217	8222	8240	8234	8239	8228	8232	8218	8218	8233	8234	8263	8254	8240	8260	8201	8243	8215	8220	8259	8234	8276	8227
44	A/D0	1	0	1140	8247	8225	8216	8217	8218	8225	8244	8231	8235	8246	8264	8214	8227	8247	8254	8238	8226	8225	8211	8197	8217	8227	8260	8263	8269	8304	8230	8204	8208	8216	8201	8258	8266	8247	8251	8238	8209	8193	8217	8230	8246	8252	8259	8248	8196
45	A/D1	0	0	1140	8247	8222	8222	8217	8208	8244	8232	8250	8247	8241	8225	8247	8206	8236	8227	8233	8250	8226	8248	8208	8228	8226	8211	8244	8227	8243	8223	8223	8241	8208	8257	8226	8236	8227	8244	8216	8245	8210	8229	8236	8235	8237	8240	8241	8225
45	A/D0	1	0	1140	8380	8391	8423	8419	8405	8366	8317	8293	8268	8284	8350	8379	8394	8388	8444	8385	8300	8255	8251	8251	8318	8415	8390	8442	8441	8399	8295	8235	8190	8252	8360	8398	8433	8481	8454	8374	8260	8231	8211	8264	8355	8431	8418	8455	8443
46	A/D1	0	0	840	8225	8242	8229	8221	8238	8240	8249	8254	8237	8254	8215	8251	8212	8254	8234	8255	8257	8245	8243	8227	8214	8226	8235	8248	8262	8227	8231	8232	8204	8232	8206	8235	8253	8243	8271	8218	8236	8219	8219	8233	8236	8263	8244	8257	8243
46	A/D0	1	0	840	8252	8319	8353	8370	8397	8425	8403	8338	8294	8238	8259	8364	8414	8481	8510	8493	8430	8355	8253	8207	8276	8315	8401	8444	8474	8449	8411	8335	8221	8206	8274	8333	8391	8435	8398	8373	8356	8321	8260	8217	8271	8391	8389	8409	8417
47	A/D1	0	0	1000	8210	8233	8227	8251	8223	8265	8204	8241	8208	8221	8235	8235	8252	8259	8224	8238	8201	8251	8202	8251	8236	8242	8238	8227	8233	8216	8240	8235	8253	8218	8259	8214	8246	8215	8232	8241	8230	8244	8255	8231	8234	8218	8232	8222	8271
47	A/D0	1	0	1000	8198	8229	8278	8265	8237	8265	8203	8174	8221	8228	8231	8248	8274	8263	8246	8231	8228	8229	8223	8224	8234	8255	8199	8213	8263	8234	8219	8238	8248	8199	8226	8218	8225	8218	8222	8267	8247	8230	8237	8235	8191	8252	8275	8277	8217
48	A/D1	0	0	1000	8209	8238	8263	8266	8237	8244	8194	8197	8201	8268	8245	8240	8277	8231	8213	8199	8240	8251	8280	8241	8230	8185	8195	8245	8248	8259	8240	8220	8232	8204	8250	8224	8251	8220	8245	8240	8229	8243	8219	8223	8241	8241	8242	8252	8216
48	A/D0	1	0	1000	8220	8443	8447	8357	8307	8267	8258	8210	8135	8111	8128	8267	8546	8611	8341	8026	8109	8286	8299	8250	8273	8310	8349	8333	8268	8198	8149	8159	8191	8280	8373	8389	8312	8195	8150	8224	8261	8237	8214	8257	8269	8339	8342	8239	8188
49	A/D1	0	0	920	8232	8241	8241	8256	8231	8263	8228	8249	8212	8248	8234	8239	8246	8222	8231	8225	8231	8223	8237	8221	8255	8233	8244	8229	8221	8231	8227	8232	8262	8227	8261	8216	8253	8205	8249	8247	8245	8256	8230	8222	8225	8233	8245	8264	8235
49	A/D0	1	0	920	8261	8272	8301	8287	8230	8229	8209	8214	8172	8218	8251	8245	8246	8243	8243	8230	8233	8246	8226	8214	8241	8211	8196	8189	8209	8276	8260	8260	8272	8247	8194	8189	8206	8203	8222	8298	8253	8206	8191	8223	8217	8235	8287	8281	8251
50	A/D1	0	0	1040	8230	8238	8238	8244	8218	8247	8216	8225	8225	8229	8244	8229	8252	8232	8226	8226	8222	8227	8250	8239	8240	8249	8211	8230	8212	8231	8244	8241	8263	8212	8240	8214	8219	8228	8236	8254	8227	8242	8213	8216	8235	8236	8236	8251	8236
50	A/D0	1	0	1040	8318	8344	8382	8395	8340	8313	8258	8241	8207	8268	8358	8341	8370	8348	8355	8333	8286	8278	8263	8263	8290	8337	8347	8327	8367	8349	8304	8257	8251	8238	8284	8370	8402	8431	8436	8394	8275	8226	8211	8253	8321	8432	8420	8412	8398
51	A/D1	0	0	930	8220	8210	8198	8246	8231	8260	8250	8229	8242	8195	8251	8229	8256	8235	8239	8232	8214	8232	8227	8229	8240	8233	8220	8239	8218	8255	8251	8232	8249	8213	8224	8230	8240	8268	8236	8256	8215	8215	8213	8234	8244	8252	8253	8241	8215
51	A/D0	1	0	930	8224	8210	8214	8264	8262	8263	8234	8215	8213	8207	8226	8268	8320	8277	8253	8258	8179	8160	8164	8231	8230	8270	8296	8323	8241	8257	8257	8205	8193	8207	8231	8241	8264	8302	8263	8268	8245	8242	8204	8224	8248	8221	8232	8246	8226
52	A/D1	0	0	1280	8238	8259	8227	8253	8221	8222	8230	8233	8236	8246	8224	8237	8233	8223	8239	8229	8239	8234	8229	8248	8212	8250	8213	8228	8227	8253	8256	8232	8244	8229	8215	8227	8227	8228	8249	8242	8258	8254	8227	8233	8222	8225	8243	8242	8255
52	A/D0	1	0	1280	8288	8364	8383	8420	8413	8395	8347	8331	8270	8257	8251	8310	8346	8383	8374	8399	8387	8315	8260	8270	8275	8306	8355	8378	8390	8394	8432	8351	8261	8217	8280	8327	8397	8490	8500	8431	8388	8307	8232	8201	8258	8345	8379	8426	8431
53	A/D1	0	0	1330	8219	8248	8244	8263	8220	8238	8217	8231	8213	8243	8234	8240	8233	8241	8245	8230	8248	8230	8254	8216	8262	8208	8246	8214	8231	8233	8227	8244	8231	8224	8241	8213	8256	8206	8259	8234	8240	8252	8218	8229	8212	8239	8229	8243	8223
53	A/D0	1	0	1330	8323	8408	8446	8440	8465	8403	8328	8289	8241	8253	8400	8459	8478	8522	8451	8396	8343	8293	8266	8248	8356	8391	8408	8436	8477	8456	8373	8322	8243	8243	8291	8383	8464	8496	8494	8508	8397	8274	8240	8241	8290	8369	8489	8534	8494
54	A/D1	0	0	850	8254	8225	8245	8301	8253	8275	8222	8259	8223	8266	8226	8232	8244	8237	8254	8232	8267	8253	8259	8245	8261	8231	8276	8244	8283	8290	8276	8276	8254	8234	8242	8219	8268	8231	8301	8272	8269	8260	8227	8246	8217	8253	8286	8288	8298
54	A/D0	1	0	850	8307	8316	8291	8385	8371	8296	8299	8303	8234	8229	8329	8345	8338	8378	8333	8275	8270	8247	8256	8291	8337	8331	8356	8372	8335	8350	8320	8277	8208	8219	8261	8241	8310	8366	8392	8356	8339	8278	8214	8238	8247	8310	8368	8382	8369
55	A/D1	0	0	1310	8265	8195	8270	8182	8274	8232	8252	8247	8240	8243	8220	8221	8232	8205	8293	8241	8281	8238	8227	8226	8196	8241	8226	8252	8233	8259	8202	8243	8198	8236	8229	8229	8244	8245	8245	8238	8217	8239	8198	8252	8226	8242	8254	8246	8252
55	A/D0	1	0	1310	8287	8291	8283	8314	8401	8367	8336	8320	8237	8243	8265	8289	8341	8380	8349	8358	8325	8232	8209	8215	8246	8311	8386	8389	8346	8353	8264	8248	8212	8233	8258	8315	8371	8368	8370	8341	8299	8280	8254	8259	8287	8294	8296	8292	8298
56	A/D1	0	0	1150	8232	8235	8259	8238	8249	8254	8237	8269	8206	8252	8231	8263	8246	8237	8235	8209	8235	8236	8248	8225	8255	8201	8246	8200	8245	8243	8244	8248	8238	8236	8221	8225	8243	8208	8256	8225	8241	8232	8224	8231	8211	8245	8242	8250	8231
56	A/D0	1	0	1150	8335	8446	8502	8497	8436	8398	8315	8253	8240	8253	8360	8452	8434	8426	8452	8410	8303	8293	8294	8254	8298	8369	8420	8423	8456	8489	8411	8286	8228	8223	8224	8307	8413	8459	8478	8504	8408	8275	8228	8216	8249	8359	8417	8444	8450
57	A/D1	0	0	1030	8235	8203	8231	8193	8260	8258	8270	8264	8224	8231	8202	8242	8242	8253	8237	8261	8207	8232	8200	8230	8243	8237	8251	8248	8218	8234	8212	8254	8206	8257	8225	8228	8230	8217	8235	8227	8249	8234	8237	8222	8248	8211	8270	8229	8263
57	A/D0	1	0	1030	8188	8198	8226	8227	8301	8310	8299	8223	8174	8156	8174	8220	8272	8288	8266	8264	8193	8152	8184	8193	8237	8285	8289	8252	8255	8209	8191	8226	8257	8250	8251	8242	8195	8177	8223	8225	8232	8296	8285	8209	8261	8225	8185	8225	8250
58	A/D1	0	0	1090	8234	8237	8246	8255	8225	8229	8209	8233	8201	8257	8236	8245	8242	8232	8236	8215	8245	8233	8241	8223	8255	8203	8255	8211	8246	8247	8251	8251	8251	8239	8232	8210	8245	8205	8278	8241	8254	8245	8217	8218	8223	8241	8235	8270	8214
58	A/D0	1	0	1090	8274	8259	8240	8243	8261	8204	8191	8225	8211	8210	8267	8272	8234	8234	8271	8246	8260	8278	8254	8213	8238	8233	8200	8222	8240	8242	8236	8260	8234	8223	8206	8210	8238	8249	8279	8247	8230	8202	8185	8198	8245	8243	8281	8321	8249
59	A/D1	0	0	990	8247	8226	8233	8223	8216	8227	8233	8227	8243	8235	8248	8243	8226	8240	8229	8253	8250	8244	8248	8210	8239	8218	8224	8234	8238	8255	8232	8244	8235	8225	8236	8243	8241	8257	8246	8249	8250	8209	8245	8214	8234	8238	8236	8251	8214
59	A/D0	1	0	990	8336	8340	8345	8317	8333	8305	8309	8301	8289	8277	8285	8265	8285	8291	8281	8285	8271	8237	8224	8218	8271	8324	8366	8377	8368	8346	8263	8210	8199	8243	8236	8311	8359	8329	8331	8331	8260	8208	8221	8254	8280	8353	8366	8375	8338
60	A/D1	0	0	1180	8260	8272	8322	8332	8300	8307	8240	8253	8207	8255	8244	8247	8296	8276	8299	8282	8291	8262	8270	8241	8298	8271	8303	8293	8291	8347	8313	8300	8272	8229	8299	8283	8336	8326	8357	8325	8304	8281	8242	8246	8266	8300	8309	8301	8280
60	A/D0	1	0	1180	8404	8496	8575	8575	8528	8446	8340	8282	8224	8296	8410	8515	8536	8581	8599	8503	8418	8344	8284	8266	8401	8458	8519	8543	8578	8558	8435	8358	8300	8300	8382	8504	8571	8602	8632	8599	8418	8292	8231	8277	8355	8537	8654	8667	8622
61	A/D1	0	0	1140	8194	8251	8235	8234	8253	8243	8234	8257	8210	8245	8217	8235	8249	8252	8253	8226	8232	8232	8197	8250	8230	8246	8237	8223	8225	8201	8235	8233	8236	8239	8252	8215	8248	8201	8258	8238	8242	8258	8242	8236	8220	8222	8231	8211	8248
61	A/D0	1	0	1140	8223	8208	8261	8247	8238	8245	8217	8191	8218	8218	8204	8253	8265	8252	8257	8224	8205	8201	8218	8194	8219	8258	8224	8224	8263	8255	8231	8272	8259	8223	8239	8240	8226	8207	8225	8256	8223	8248	8250	8248	8201	8229	8238	8233	8222
62	A/D1	0	0	910	8208	8230	8222	8240	8234	8259	8212	8248	8204	8222	8242	8220	8256	8247	8234	8257	8207	8276	8186	8269	8226	8242	8257	8219	8244	8210	8231	8244	8247	8245	8262	8222	8252	8202	8234	8234	8238	8247	8263	8241	8237	8234	8275	8226	8290
62	A/D0	1	0	910	8186	8216	8251	8268	8262	8271	8239	8214	8212	8198	8198	8217	8260	8269	8270	8240	8187	8191	8183	8213	8264	8269	8221	8231	8232	8196	8210	8241	8257	8236	8268	8225	8218	8223	8227	8272	8250	8255	8220	8238	8178	8205	8274	8253	8253
63	A/D1	0	0	880	8230	8267	8215	8236	8207	8224	8234	8257	8268	8268	8228	8240	8203	8242	8204	8263	8237	8234	8241	8204	8242	8219	8253	8250	8245	8222	8249	8214	8240	8211	8233	8238	8224	8250	8236	8231	8235	8226	8252	8206	8249	8229	8243	8254	8227
63	A/D0	1	0	880	8217	8270	8309	8325	8346	8389	8412	8344	8304	8237	8213	8238	8293	8342	8362	8390	8373	8327	8266	8232	8239	8261	8341	8379	8405	8363	8371	8325	8261	8214	8229	8278	8303	8377	8396	8394	8345	8294	8285	8223	8231	8321	8365	8350	8397
64	A/D1	0	0	1300	8230	8229	8257	8196	8248	8215	8230	8236	8210	8232	8212	8228	8234	8235	8232	8268	8226	8256	8213	8226	8226	8218	8239	8256	8227	8228	8207	8247	8200	8244	8223	8229	8246	8230	8242	8207	8232	8228	8243	8226	8266	8213	8248	8204	8234
64	A/D0	1	0	1300	8281	8309	8298	8288	8387	8335	8260	8230	8181	8211	8238	8324	8392	8382	8364	8386	8296	8206	8197	8221	8219	8272	8316	8343	8329	8300	8249	8229	8181	8221	8344	8330	8308	8300	8339	8275	8207	8243	8286	8259	8305	8299	8245	8306	8283
65	A/D1	0	0	1350	8228	8235	8251	8254	8262	8221	8234	8229	8214	8238	8237	8246	8241	8244	8230	8218	8222	8233	8229	8239	8240	8221	8241	8197	8238	8224	8226	8241	8233	8253	8218	8234	8224	8213	8248	8237	8251	8236	8230	8231	8227	8240	8236	8240	8247
65	A/D0	1	0	1350	8257	8323	8360	8379	8406	8340	8325	8255	8226	8243	8262	8313	8344	8370	8332	8372	8316	8296	8288	8236	8273	8319	8311	8351	8351	8335	8325	8304	8276	8264	8254	8275	8342	8340	8352	8368	8341	8257	8214	8208	8269	8278	8367	8391	8379
66	A/D1	0	0	850	8227	8245	8250	8269	8236	8264	8244	8229	8243	8228	8248	8255	8273	8263	8256	8260	8255	8243	8252	8225	8246	8245	8216	8259	8254	8275	8274	8254	8256	8216	8241	8232	8247	8265	8263	8274	8245	8235	8223	8205	8235	8241	8244	8263	8256
66	A/D0	1	0	850	8355	8434	8439	8456	8390	8318	8264	8214	8213	8268	8363	8394	8419	8448	8452	8368	8313	8280	8239	8265	8355	8382	8396	8422	8465	8434	8358	8298	8267	8246	8309	8369	8406	8460	8452	8414	8329	8258	8222	8276	8337	8402	8456	8471	8462
67	A/D1	0	0	940	8228	8231	8255	8256	8239	8258	8222	8259	8195	8257	8229	8245	8259	8249	8251	8204	8239	8211	8242	8229	8280	8222	8271	8198	8252	8212	8241	8231	8259	8235	8225	8228	8245	8216	8281	8240	8267	8241	8227	8239	8222	8265	8248	8280	8236
67	A/D0	1	0	940	8318	8415	8490	8504	8550	8471	8364	8266	8216	8211	8281	8332	8375	8426	8440	8453	8351	8364	8303	8255	8356	8343	8382	8396	8489	8471	8415	8376	8284	8299	8306	8365	8428	8455	8447	8416	8356	8249	8217	8255	8325	8450	8515	8511	8439
68	A/D1	0	0	1420	8215	8252	8230	8240	8240	8231	8251	8244	8234	8258	8210	8250	8216	8242	8218	8241	8243	8238	8259	8223	8229	8208	8236	8224	8262	8226	8260	8240	8225	8228	8211	8248	8241	8251	8267	8211	8258	8209	8244	8230	8255	8241	8229	8246	8215
68	A/D0	1	0	1420	8257	8346	8419	8414	8394	8425	8393	8310	8275	8247	8258	8302	8401	8447	8464	8477	8455	8356	8257	8206	8229	8306	8391	8442	8522	8484	8386	8342	8289	8219	8260	8391	8434	8425	8481	8440	8391	8336	8318	8206	8246	8348	8377	8400	8414
69	A/D1	0	0	850	8266	8197	8263	8227	8248	8262	8233	8269	8237	8246	8233	8214	8235	8205	8250	8239	8249	8233	8224	8236	8201	8246	8234	8247	8245	8250	8214	8253	8193	8242	8221	8232	8254	8250	8256	8223	8240	8244	8207	8248	8240	8265	8274	8258	8269
69	A/D0	1	0	850	8252	8251	8222	8231	8234	8248	8235	8245	8224	8235	8202	8234	8241	8265	8237	8261	8290	8221	8196	8213	8236	8218	8270	8285	8260	8258	8224	8232	8199	8201	8244	8246	8242	8255	8280	8221	8213	8224	8209	8211	8275	8294	8257	8279	8258
70	A/D1	0	0	1020	8247	8252	8233	8252	8216	8210	8213	8218	8235	8245	8226	8250	8225	8227	8223	8211	8236	8232	8241	8255	8215	8250	8213	8241	8228	8258	8252	8231	8245	8224	8223	8226	8233	8242	8250	8221	8245	8229	8231	8228	8229	8242	8238	8238	8263
70	A/D0	1	0	1020	8256	8326	8309	8294	8281	8281	8246	8261	8254	8236	8226	8272	8252	8256	8288	8324	8309	8293	8266	8218	8191	8243	8270	8305	8342	8334	8367	8264	8205	8192	8202	8230	8291	8325	8312	8307	8303	8281	8241	8201	8264	8302	8293	8302	8288
71	A/D1	0	0	1370	8222	8259	8226	8252	8231	8216	8234	8223	8241	8243	8263	8236	8257	8200	8228	8222	8216	8254	8233	8252	8230	8247	8253	8226	8256	8240	8252	8241	8231	8238	8202	8228	8226	8245	8281	8281	8254	8266	8212	8228	8215	8227	8254	8250	8275
71	A/D0	1	0	1370	8325	8373	8358	8373	8404	8390	8310	8299	8280	8211	8275	8308	8333	8379	8377	8424	8361	8284	8254	8241	8223	8257	8322	8367	8380	8461	8410	8309	8259	8235	8240	8269	8358	8401	8409	8420	8329	8269	8230	8187	8236	8309	8336	8353	8430
72	A/D1	0	0	970	8218	8237	8256	8250	8259	8216	8277	8198	8250	8240	8235	8283	8237	8276	8233	8248	8238	8214	8243	8242	8279	8277	8271	8277	8236	8253	8229	8236	8249	8243	8240	8256	8243	8269	8257	8248	8255	8243	8255	8220	8233	8214	8232	8247	8250
72	A/D0	1	0	970	8227	8298	8317	8300	8272	8221	8183	8172	8190	8244	8242	8258	8262	8250	8220	8227	8208	8207	8212	8233	8251	8194	8233	8246	8259	8252	8286	8286	8241	8244	8236	8209	8193	8223	8250	8255	8272	8277	8274	8207	8231	8220	8249	8247	8248
73	A/D1	0	0	840	8221	8260	8274	8282	8252	8274	8218	8248	8205	8229	8242	8233	8249	8248	8231	8239	8206	8241	8195	8258	8223	8248	8251	8236	8250	8236	8260	8244	8251	8225	8267	8214	8274	8243	8264	8279	8255	8263	8260	8218	8230	8207	8252	8218	8275
73	A/D0	1	0	840	8255	8313	8369	8399	8374	8391	8298	8256	8240	8206	8267	8349	8374	8355	8387	8346	8260	8302	8255	8236	8292	8355	8334	8335	8359	8328	8287	8298	8262	8269	8343	8374	8349	8342	8347	8336	8278	8282	8237	8220	8260	8346	8415	8429	8440
74	A/D1	0	0	1230	8239	8198	8246	8207	8261	8240	8223	8244	8213	8233	8234	8251	8248	8260	8206	8261	8206	8227	8238	8214	8247	8223	8228	8267	8206	8262	8212	8251	8210	8243	8239	8222	8246	8226	8239	8233	8233	8235	8248	8228	8272	8221	8245	8212	8228
74	A/D0	1	0	1230	8326	8386	8429	8469	8476	8419	8340	8273	8186	8250	8313	8392	8420	8460	8399	8411	8314	8213	8207	8229	8333	8402	8473	8492	8438	8409	8338	8282	8214	8246	8342	8363	8397	8393	8416	8360	8353	8306	8291	8264	8319	8371	8373	8409	8416
75	A/D1	0	0	1200	8213	8245	8229	8238	8233	8239	8210	8249	8204	8225	8227	8218	8245	8242	8235	8225	8214	8245	8209	8272	8243	8253	8243	8225	8230	8210	8250	8236	8250	8227	8255	8200	8251	8207	8244	8239	8233	8241	8237	8226	8228	8212	8245	8200	8260
75	A/D0	1	0	1200	8277	8368	8450	8451	8448	8391	8288	8210	8184	8169	8308	8408	8461	8476	8497	8402	8337	8278	8209	8217	8274	8343	8351	8393	8416	8394	8350	8325	8307	8247	8307	8311	8318	8365	8378	8370	8340	8317	8277	8264	8283	8375	8404	8419	8425
76	A/D1	0	0	1150	8219	8240	8240	8230	8232	8208	8233	8225	8239	8229	8251	8218	8266	8225	8252	8236	8233	8232	8245	8230	8242	8204	8248	8195	8283	8211	8268	8238	8221	8244	8195	8260	8231	8246	8242	8241	8219	8244	8210	8246	8232	8239	8245	8253	8228
76	A/D0	1	0	1150	8281	8347	8344	8368	8374	8344	8304	8312	8286	8239	8312	8335	8331	8345	8356	8395	8333	8344	8291	8271	8270	8313	8406	8392	8399	8373	8320	8230	8168	8236	8275	8337	8401	8442	8396	8376	8310	8246	8201	8231	8327	8379	8419	8447	8407
77	A/D1	0	0	1130	8230	8207	8240	8211	8264	8244	8239	8242	8214	8220	8216	8227	8238	8264	8237	8254	8224	8232	8220	8215	8249	8235	8261	8270	8229	8243	8199	8227	8204	8255	8245	8239	8237	8214	8210	8217	8235	8244	8261	8236	8257	8222	8219	8220	8211
77	A/D0	1	0	1130	8223	8259	8394	8366	8291	8286	8298	8235	8161	8207	8247	8280	8284	8258	8227	8263	8279	8263	8264	8303	8311	8319	8290	8259	8237	8199	8150	8169	8184	8256	8338	8337	8334	8264	8266	8253	8229	8214	8249	8224	8246	8245	8231	8287	8323
78	A/D1	0	0	990	8221	8227	8220	8231	8231	8226	8229	8233	8236	8249	8225	8249	8220	8223	8213	8245	8250	8237	8252	8231	8219	8223	8221	8221	8252	8229	8247	8235	8212	8222	8206	8227	8243	8253	8260	8220	8233	8200	8220	8223	8236	8246	8235	8232	8218
78	A/D0	1	0	990	8219	8237	8226	8269	8265	8245	8234	8227	8231	8221	8229	8235	8249	8242	8228	8218	8245	8215	8201	8222	8217	8198	8234	8247	8262	8257	8278	8253	8218	8175	8201	8235	8208	8268	8260	8211	8209	8208	8200	8200	8257	8286	8246	8237	8213
79	A/D1	0	0	1010	8227	8239	8245	8235	8231	8222	8236	8239	8253	8243	8274	8224	8242	8214	8231	8242	8235	8253	8256	8223	8231	8199	8253	8226	8282	8258	8251	8242	8219	8223	8210	8252	8252	8289	8246	8294	8223	8249	8216	8229	8247	8232	8240	8246	8211
79	A/D0	1	0	1010	8241	8279	8281	8317	8350	8319	8272	8283	8249	8185	8237	8252	8221	8228	8311	8316	8294	8308	8284	8256	8236	8245	8264	8240	8267	8289	8253	8231	8205	8248	8286	8316	8351	8360	8292	8252	8233	8186	8170	8212	8297	8323	8332	8350	8336
80	A/D1	0	0	910	8236	8234	8240	8252	8213	8243	8201	8241	8213	8258	8235	8218	8239	8213	8228	8213	8237	8231	8242	8213	8247	8223	8247	8242	8245	8246	8229	8236	8242	8225	8247	8213	8249	8226	8281	8257	8242	8246	8221	8230	8222	8240	8254	8253	8252
80	A/D0	1	0	910	8361	8399	8466	8467	8430	8412	8334	8296	8275	8286	8360	8395	8419	8410	8404	8367	8318	8294	8264	8289	8364	8407	8479	8488	8482	8480	8406	8303	8229	8241	8307	8383	8441	8465	8452	8478	8402	8295	8235	8289	8342	8418	8481	8478	8427
81	A/D1	0	0	910	8237	8237	8228	8246	8233	8222	8243	8220	8231	8244	8212	8255	8235	8243	8237	8222	8245	8204	8238	8230	8234	8245	8232	8238	8215	8228	8228	8223	8246	8238	8227	8246	8207	8254	8232	8237	8245	8240	8248	8217	8220	8222	8203	8270	8233
81	A/D0	1	0	910	8282	8316	8285	8263	8221	8204	8167	8226	8208	8239	8272	8270	8265	8265	8238	8231	8216	8223	8198	8249	8265	8243	8271	8264	8253	8220	8239	8232	8219	8208	8228	8215	8210	8242	8264	8268	8272	8250	8245	8213	8199	8225	8230	8250	8263
82	A/D1	0	0	1020	8232	8235	8237	8256	8223	8242	8214	8227	8221	8244	8248	8235	8244	8223	8216	8225	8225	8224	8249	8226	8242	8231	8220	8226	8223	8230	8235	8235	8257	8214	8244	8209	8226	8222	8244	8245	8227	8247	8214	8217	8217	8230	8234	8258	8231
82	A/D0	1	0	1020	8257	8239	8250	8259	8231	8215	8224	8217	8215	8245	8247	8230	8222	8213	8219	8220	8238	8246	8238	8237	8235	8207	8205	8232	8243	8268	8242	8230	8256	8202	8209	8235	8246	8239	8246	8286	8220	8208	8197	8215	8190	8230	8281	8288	8255
83	A/D1	0	0	990	8297	8415	8564	8656	8693	8645	8616	8475	8406	8305	8309	8390	8475	8588	8640	8634	8607	8466	8358	8282	8279	8379	8485	8565	8645	8614	8606	8478	8369	8295	8269	8361	8451	8519	8579	8584	8556	8441	8363	8280	8283	8365	8437	8491	8602
83	A/D0	1	0	990	8379	8573	8743	8866	8895	8841	8667	8505	8339	8257	8452	8609	8724	8760	8780	8797	8630	8529	8381	8319	8419	8590	8711	8788	8811	8777	8623	8472	8298	8264	8354	8541	8751	8862	8880	8852	8719	8478	8284	8184	8292	8450	8629	8771	8821
84	A/D1	0	0	840	8238	8250	8257	8218	8236	8219	8227	8247	8232	8242	8278	8228	8292	8239	8263	8271	8252	8288	8232	8242	8219	8206	8255	8214	8308	8259	8266	8253	8212	8235	8210	8257	8251	8257	8232	8264	8222	8239	8226	8244	8251	8259	8270	8308	8259
84	A/D0	1	0	840	8314	8338	8343	8379	8421	8383	8329	8345	8271	8280	8374	8375	8375	8432	8446	8421	8397	8349	8212	8244	8301	8410	8494	8473	8477	8422	8356	8214	8187	8253	8272	8385	8451	8451	8412	8413	8352	8265	8225	8276	8368	8402	8467	8508	8491
85	A/D1	0	0	850	8224	8244	8232	8215	8236	8210	8254	8223	8233	8251	8244	8221	8243	8196	8244	8226	8228	8248	8237	8244	8233	8215	8232	8196	8248	8229	8239	8240	8230	8224	8199	8239	8217	8246	8234	8263	8217	8236	8219	8224	8232	8221	8261	8248	8262
85	A/D0	1	0	850	8358	8421	8450	8465	8515	8506	8440	8340	8280	8296	8321	8349	8426	8506	8472	8471	8426	8374	8248	8284	8317	8320	8366	8430	8443	8434	8411	8283	8230	8243	8291	8378	8462	8516	8495	8515	8395	8272	8189	8254	8291	8366	8548	8526	8522
86	A/D1	0	0	1150	8225	8266	8228	8256	8211	8237	8221	8225	8239	8246	8243	8247	8218	8234	8212	8240	8248	8246	8259	8236	8208	8241	8200	8262	8227	8236	8246	8222	8262	8218	8241	8236	8205	8237	8235	8241	8238	8235	8227	8233	8256	8265	8267	8271	8256
86	A/D0	1	0	1150	8388	8420	8491	8491	8480	8372	8266	8243	8215	8326	8412	8426	8455	8466	8496	8401	8377	8307	8238	8289	8353	8366	8401	8480	8505	8427	8389	8295	8255	8272	8357	8440	8458	8437	8521	8424	8309	8261	8257	8298	8365	8481	8517	8511	8566
87	A/D1	0	0	1270	8234	8238	8255	8213	8245	8208	8251	8228	8257	8245	8219	8245	8209	8242	8213	8250	8247	8231	8246	8211	8219	8227	8222	8244	8243	8229	8238	8239	8212	8238	8212	8236	8243	8259	8264	8220	8241	8219	8220	8218	8237	8241	8242	8243	8234
87	A/D0	1	0	1270	8293	8331	8370	8329	8353	8376	8344	8257	8248	8216	8191	8260	8315	8371	8399	8396	8360	8276	8229	8162	8235	8253	8315	8389	8420	8391	8338	8294	8226	8203	8260	8306	8311	8360	8342	8305	8297	8266	8228	8191	8307	8328	8319	8364	8356
88	A/D1	0	0	1390	8212	8237	8206	8242	8225	8250	8241	8224	8245	8218	8219	8225	8245	8249	8254	8223	8241	8224	8228	8230	8228	8237	8234	8236	8258	8218	8250	8204	8239	8211	8241	8240	8235	8257	8228	8221	8224	8227	8224	8251	8227	8260	8234	8250	8237
88	A/D0	1	0	1390	8257	8326	8418	8511	8496	8500	8483	8374	8231	8216	8251	8310	8431	8490	8515	8455	8443	8375	8262	8225	8287	8340	8421	8466	8504	8464	8425	8353	8297	8228	8271	8394	8460	8524	8504	8490	8434	8369	8274	8254	8287	8366	8414	8428	8435
89	A/D1	0	0	1010	8242	8203	8252	8215	8264	8240	8240	8237	8221	8225	8218	8237	8234	8250	8217	8259	8208	8237	8213	8223	8242	8226	8243	8247	8222	8237	8202	8248	8205	8257	8238	8234	8250	8223	8241	8226	8241	8244	8256	8229	8262	8212	8247	8230	8243
89	A/D0	1	0	1010	8270	8316	8369	8362	8378	8390	8311	8233	8211	8224	8262	8352	8382	8373	8353	8364	8277	8224	8210	8235	8290	8334	8383	8360	8352	8313	8277	8254	8228	8241	8288	8317	8321	8343	8350	8318	8281	8281	8261	8253	8316	8322	8323	8344	8360
90	A/D1	0	0	840	8228	8245	8244	8223	8249	8225	8244	8249	8242	8258	8218	8241	8210	8222	8230	8243	8269	8234	8247	8217	8231	8240	8245	8247	8262	8246	8253	8256	8223	8236	8221	8249	8272	8271	8295	8248	8256	8216	8227	8238	8241	8272	8236	8253	8226
90	A/D0	1	0	840	8265	8330	8335	8328	8371	8407	8371	8337	8263	8246	8251	8280	8350	8353	8342	8367	8398	8290	8214	8224	8243	8245	8326	8375	8402	8412	8374	8300	8236	8230	8278	8357	8400	8379	8384	8343	8295	8258	8261	8267	8296	8347	8350	8366	8358
91	A/D1	0	0	840	8218	8229	8247	8247	8250	8265	8228	8236	8220	8223	8252	8236	8261	8293	8250	8294	8221	8256	8202	8242	8256	8267	8278	8275	8264	8254	8251	8239	8247	8226	8271	8233	8260	8250	8263	8283	8262	8256	8270	8223	8249	8218	8264	8241	8289
91	A/D0	1	0	840	8306	8364	8474	8502	8463	8466	8384	8269	8236	8256	8293	8363	8449	8451	8438	8413	8353	8300	8242	8264	8356	8378	8414	8421	8406	8373	8320	8320	8273	8280	8359	8397	8446	8458	8472	8473	8391	8291	8280	8289	8294	8381	8538	8491	8511
92	A/D1	0	0	1090	8218	8235	8234	8237	8258	8224	8245	8209	8228	8226	8253	8246	8231	8238	8220	8215	8221	8232	8241	8258	8238	8245	8225	8219	8227	8218	8241	8230	8237	8249	8211	8238	8207	8233	8229	8250	8247	8226	8239	8224	8222	8232	8233	8231	8243
92	A/D0	1	0	1090	8249	8267	8280	8291	8274	8252	8207	8190	8222	8215	8226	8284	8259	8231	8231	8255	8238	8233	8249	8264	8222	8235	8236	8228	8238	8263	8257	8244	8247	8240	8204	8215	8237	8253	8262	8282	8281	8224	8215	8199	8204	8217	8261	8275	8274
93	A/D1	0	0	1170	8239	8244	8233	8247	8221	8212	8224	8233	8240	8257	8235	8240	8220	8220	8223	8223	8241	8231	8246	8253	8216	8242	8210	8230	8220	8247	8244	8231	8240	8231	8228	8223	8241	8236	8253	8232	8252	8235	8224	8232	8219	8233	8238	8257	8266
93	A/D0	1	0	1170	8294	8379	8419	8438	8462	8470	8433	8411	8340	8296	8293	8346	8395	8433	8463	8482	8500	8373	8278	8256	8243	8301	8406	8474	8492	8499	8486	8370	8228	8190	8274	8304	8431	8545	8586	8531	8482	8357	8241	8205	8267	8357	8434	8465	8472
94	A/D1	0	0	850	8225	8224	8236	8247	8243	8237	8240	8204	8245	8220	8236	8257	8249	8266	8228	8242	8225	8222	8230	8239	8251	8238	8252	8235	8226	8236	8244	8231	8247	8232	8228	8258	8214	8256	8250	8244	8256	8244	8250	8234	8236	8246	8245	8263	8260
94	A/D0	1	0	850	8304	8459	8478	8496	8485	8408	8274	8202	8225	8272	8356	8445	8419	8456	8420	8340	8261	8263	8243	8284	8392	8391	8415	8429	8426	8331	8354	8286	8260	8273	8333	8347	8355	8403	8401	8356	8310	8284	8236	8252	8347	8403	8430	8435	8444
95	A/D1	0	0	840	8226	8258	8232	8236	8231	8209	8248	8218	8248	8232	8243	8216	8249	8204	8247	8224	8240	8246	8225	8242	8208	8235	8240	8218	8249	8224	8258	8241	8255	8240	8221	8242	8222	8235	8240	8248	8227	8255	8208	8235	8229	8228	8256	8254	8282
95	A/D0	1	0	840	8280	8338	8267	8325	8333	8346	8316	8348	8275	8231	8283	8251	8312	8325	8348	8368	8359	8308	8239	8258	8277	8329	8361	8387	8342	8336	8327	8233	8221	8224	8273	8326	8397	8352	8335	8353	8323	8275	8238	8249	8288	8323	8395	8405	8406
96	A/D1	0	0	1140	8240	8266	8241	8245	8226	8204	8213	8219	8233	8260	8245	8235	8236	8204	8216	8234	8219	8257	8240	8247	8226	8221	8227	8211	8237	8240	8243	8226	8228	8216	8213	8226	8241	8237	8260	8224	8229	8220	8211	8237	8242	8243	8240	8225	8237
96	A/D0	1	0	1140	8228	8290	8283	8265	8239	8224	8183	8211	8258	8238	8215	8244	8183	8208	8213	8282	8287	8257	8279	8223	8173	8172	8173	8210	8230	8268	8289	8265	8198	8186	8237	8222	8273	8302	8296	8236	8217	8165	8193	8175	8231	8278	8272	8233	8269
97	A/D1	0	0	1070	8232	8249	8236	8232	8237	8219	8241	8238	8237	8241	8238	8214	8245	8200	8228	8234	8235	8251	8242	8242	8227	8226	8233	8223	8271	8259	8270	8242	8226	8214	8208	8235	8232	8248	8241	8243	8214	8243	8199	8239	8236	8228	8247	8237	8249
97	A/D0	1	0	1070	8272	8310	8253	8283	8263	8263	8228	8240	8272	8215	8228	8254	8239	8233	8274	8291	8276	8279	8269	8250	8224	8248	8252	8271	8293	8305	8288	8218	8210	8188	8215	8245	8270	8329	8315	8299	8277	8237	8198	8199	8247	8281	8293	8313	8323
98	A/D1	0	0	1140	8235	8230	8253	8259	8232	8242	8204	8233	8202	8255	8232	8245	8259	8249	8268	8227	8245	8238	8246	8237	8267	8222	8249	8212	8226	8249	8227	8272	8258	8241	8239	8206	8242	8203	8266	8236	8242	8238	8218	8217	8206	8230	8225	8250	8225
98	A/D0	1	0	1140	8393	8469	8506	8485	8474	8419	8325	8239	8231	8267	8355	8450	8436	8471	8479	8455	8382	8316	8283	8243	8334	8407	8413	8458	8487	8522	8386	8362	8311	8267	8284	8344	8416	8446	8508	8498	8432	8302	8208	8254	8297	8460	8538	8497	8512
99	A/D1	0	0	1500	8256	8216	8238	8215	8223	8243	8229	8248	8246	8222	8241	8212	8244	8210	8248	8235	8221	8246	8225	8235	8215	8229	8243	8253	8218	8248	8218	8228	8227	8228	8232	8231	8232	8243	8224	8243	8212	8241	8206	8247	8245	8238	8249	8231	8228
99	A/D0	1	0	1500	8225	8216	8198	8204	8261	8316	8272	8267	8256	8221	8202	8213	8240	8228	8252	8289	8231	8215	8214	8233	8240	8303	8298	8280	8244	8229	8173	8176	8207	8227	8255	8311	8307	8274	8253	8221	8202	8216	8220	8192	8249	8260	8233	8247	8282
100	A/D1	0	0	950	8233	8223	8231	8246	8232	8244	8250	8218	8238	8221	8236	8251	8235	8253	8213	8237	8217	8216	8237	8226	8250	8223	8238	8225	8215	8240	8237	8242	8257	8218	8234	8223	8215	8236	8214	8233	8244	8231	8252	8213	8237	8220	8224	8241	8230
100	A/D0	1	0	950	8194	8236	8271	8283	8261	8245	8207	8181	8184	8245	8246	8242	8268	8272	8218	8199	8220	8226	8213	8257	8287	8230	8245	8251	8235	8194	8231	8226	8223	8226	8229	8218	8224	8240	8260	8254	8261	8227	8221	8206	8197	8223	8274	8243	8239
101	A/D1	0	0	870	8223	8223	8242	8198	8261	8231	8257	8241	8221	8238	8207	8237	8231	8244	8239	8245	8206	8239	8202	8243	8233	8236	8242	8233	8241	8218	8228	8243	8208	8244	8218	8240	8231	8226	8237	8209	8238	8224	8233	8231	8241	8223	8245	8207	8231
101	A/D0	1	0	870	8271	8279	8328	8385	8336	8350	8325	8222	8180	8231	8268	8275	8375	8388	8352	8325	8292	8227	8198	8235	8280	8341	8339	8369	8392	8347	8308	8289	8251	8216	8325	8303	8265	8343	8335	8353	8360	8334	8278	8278	8325	8318	8334	8329	8306
102	A/D1	0	0	950	8224	8244	8228	8209	8234	8212	8230	8257	8223	8271	8211	8234	8227	8205	8245	8224	8251	8231	8237	8232	8210	8234	8227	8236	8257	8229	8247	8237	8217	8230	8215	8230	8235	8252	8250	8223	8240	8205	8218	8227	8232	8253	8222	8245	8234
102	A/D0	1	0	950	8236	8259	8248	8222	8248	8248	8206	8211	8226	8208	8184	8224	8230	8255	8284	8289	8267	8242	8200	8184	8202	8192	8254	8280	8275	8251	8264	8220	8188	8192	8238	8279	8257	8272	8252	8231	8244	8244	8220	8216	8265	8276	8208	8195	8242
103	A/D1	0	0	970	8211	8222	8243	8199	8244	8218	8240	8233	8229	8240	8205	8241	8234	8224	8263	8241	8241	8247	8210	8238	8220	8228	8241	8234	8253	8221	8233	8229	8208	8237	8231	8255	8235	8241	8231	8214	8229	8228	8235	8249	8240	8243	8258	8222	8246
103	A/D0	1	0	970	8268	8313	8432	8489	8535	8528	8462	8313	8229	8247	8273	8359	8467	8452	8447	8466	8393	8303	8241	8244	8327	8378	8448	8506	8486	8449	8403	8322	8243	8248	8335	8412	8468	8491	8491	8450	8347	8323	8264	8285	8275	8378	8473	8436	8422
104	A/D1	0	0	940	8251	8240	8236	8231	8210	8223	8226	8233	8249	8241	8228	8255	8212	8234	8235	8241	8275	8248	8258	8220	8224	8230	8208	8251	8233	8252	8235	8233	8223	8213	8232	8226	8230	8247	8242	8217	8253	8197	8235	8231	8224	8247	8238	8250	8214
104	A/D0	1	0	940	8281	8283	8305	8326	8326	8268	8273	8255	8235	8243	8299	8300	8300	8330	8336	8306	8275	8238	8248	8244	8255	8301	8284	8286	8332	8323	8241	8220	8210	8239	8269	8367	8360	8357	8362	8296	8249	8210	8218	8252	8277	8330	8327	8349	8313
105	A/D1	0	0	1090	8235	8237	8253	8241	8235	8221	8211	8239	8204	8252	8233	8251	8247	8236	8231	8214	8234	8234	8236	8235	8253	8211	8262	8202	8237	8231	8229	8266	8234	8253	8218	8224	8246	8198	8255	8248	8244	8266	8234	8237	8243	8234	8251	8257	8228
105	A/D0	1	0	1090	8309	8383	8472	8490	8475	8411	8358	8298	8238	8248	8348	8400	8416	8447	8449	8464	8370	8362	8279	8237	8298	8330	8389	8414	8450	8509	8395	8309	8271	8271	8231	8329	8395	8434	8420	8551	8466	8334	8254	8237	8296	8346	8422	8492	8543
106	A/D1	0	0	1120	8198	8256	8243	8213	8249	8186	8237	8223	8235	8239	8259	8224	8248	8211	8234	8220	8235	8244	8253	8229	8238	8202	8232	8188	8259	8230	8247	8239	8219	8218	8202	8240	8228	8249	8225	8256	8210	8240	8209	8230	8236	8231	8244	8254	8242
106	A/D0	1	0	1120	8329	8442	8467	8449	8501	8425	8334	8332	8287	8269	8336	8435	8478	8477	8483	8449	8378	8291	8240	8240	8305	8370	8449	8463	8473	8455	8388	8284	8196	8233	8285	8407	8463	8502	8494	8460	8352	8281	8245	8244	8334	8404	8430	8422	8422
107	A/D1	0	0	840	8234	8238	8230	8253	8216	8251	8223	8228	8227	8235	8253	8226	8244	8222	8218	8228	8236	8246	8258	8226	8239	8236	8216	8237	8230	8245	8242	8237	8255	8225	8243	8222	8229	8229	8260	8246	8253	8233	8239	8217	8241	8236	8253	8269	8246
107	A/D0	1	0	840	8265	8294	8289	8300	8234	8234	8203	8201	8183	8213	8245	8238	8251	8235	8251	8237	8254	8240	8237	8243	8227	8220	8213	8212	8224	8273	8278	8245	8244	8225	8228	8234	8275	8238	8256	8253	8212	8207	8226	8197	8230	8291	8324	8309	8288
108	A/D1	0	0	1030	8240	8213	8246	8201	8265	8234	8268	8252	8234	8236	8217	8237	8240	8229	8246	8253	8239	8252	8218	8247	8241	8239	8231	8251	8239	8234	8221	8240	8198	8262	8215	8248	8233	8235	8229	8213	8229	8228	8243	8229	8259	8216	8247	8210	8230
108	A/D0	1	0	1030	8277	8376	8457	8485	8510	8501	8393	8300	8226	8245	8360	8451	8539	8575	8571	8496	8417	8308	8233	8236	8342	8418	8486	8498	8542	8466	8380	8306	8251	8264	8361	8441	8447	8479	8486	8463	8377	8346	8287	8253	8356	8400	8419	8478	8498
109	A/D1	0	0	1060	8207	8229	8229	8230	8254	8241	8255	8240	8240	8231	8217	8237	8232	8240	8251	8238	8237	8245	8214	8243	8217	8246	8250	8249	8250	8212	8239	8212	8208	8238	8220	8264	8246	8257	8240	8215	8224	8223	8232	8240	8240	8235	8252	8215	8248
109	A/D0	1	0	1060	8220	8230	8243	8263	8230	8245	8263	8207	8195	8215	8245	8232	8278	8293	8241	8244	8244	8183	8181	8202	8202	8274	8300	8274	8257	8244	8216	8206	8213	8217	8244	8286	8241	8243	8229	8227	8220	8240	8273	8237	8233	8272	8219	8232	8291
110	A/D1	0	0	850	8231	8231	8243	8225	8275	8238	8258	8244	8215	8247	8229	8250	8230	8236	8228	8208	8244	8230	8240	8247	8242	8241	8264	8235	8248	8226	8214	8242	8228	8255	8224	8243	8238	8214	8250	8234	8252	8234	8242	8229	8204	8227	8224	8240	8256
110	A/D0	1	0	850	8334	8379	8408	8365	8384	8355	8276	8269	8262	8218	8269	8361	8365	8375	8431	8472	8367	8314	8271	8231	8288	8349	8378	8424	8418	8434	8393	8356	8270	8236	8245	8310	8365	8418	8432	8424	8381	8291	8247	8201	8261	8318	8388	8409	8416
111	A/D1	0	0	1190	8204	8244	8221	8249	8225	8261	8208	8247	8196	8236	8222	8225	8243	8244	8249	8245	8215	8248	8193	8271	8235	8238	8262	8231	8237	8210	8232	8229	8245	8232	8255	8205	8239	8196	8234	8235	8231	8243	8244	8230	8232	8203	8247	8201	8250
111	A/D0	1	0	1190	8248	8236	8233	8273	8247	8233	8219	8207	8185	8199	8236	8246	8259	8267	8257	8231	8202	8245	8232	8215	8277	8245	8213	8222	8201	8203	8240	8274	8254	8235	8237	8208	8204	8219	8229	8239	8228	8243	8215	8217	8201	8194	8238	8234	8221
112	A/D1	0	0	840	8210	8249	8222	8250	8223	8230	8229	8230	8233	8247	8219	8239	8204	8246	8215	8254	8241	8226	8248	8210	8222	8212	8247	8249	8262	8233	8252	8221	8228	8222	8224	8239	8239	8242	8256	8220	8251	8223	8255	8224	8251	8239	8221	8249	8214
112	A/D0	1	0	840	8220	8284	8252	8229	8232	8279	8264	8272	8293	8287	8251	8259	8257	8307	8308	8282	8262	8240	8204	8161	8209	8223	8265	8350	8355	8312	8276	8246	8192	8186	8223	8265	8300	8327	8319	8288	8289	8241	8255	8248	8263	8275	8250	8264	8247
113	A/D1	0	0	1030	8241	8243	8232	8230	8198	8223	8219	8243	8258	8222	8253	8201	8225	8222	8216	8253	8220	8248	8244	8204	8256	8189	8241	8233	8235	8263	8222	8228	8229	8217	8234	8228	8230	8246	8210	8251	8219	8229	8231	8223	8239	8227	8248	8251	8215
113	A/D0	1	0	1030	8344	8420	8429	8469	8514	8447	8391	8331	8269	8254	8308	8412	8384	8428	8497	8434	8364	8322	8248	8233	8340	8413	8461	8512	8542	8498	8364	8255	8205	8240	8302	8412	8513	8543	8529	8455	8343	8233	8217	8281	8347	8423	8469	8483	8496
114	A/D1	0	0	1140	8200	8239	8221	8238	8238	8256	8229	8270	8207	8240	8233	8229	8242	8240	8236	8217	8217	8236	8198	8258	8228	8253	8238	8235	8231	8206	8230	8222	8240	8238	8241	8212	8244	8207	8238	8232	8235	8246	8241	8237	8238	8225	8256	8203	8270
114	A/D0	1	0	1140	8224	8239	8274	8276	8258	8262	8233	8217	8181	8198	8244	8248	8266	8273	8278	8221	8221	8242	8205	8203	8260	8265	8228	8238	8245	8232	8251	8241	8239	8243	8227	8214	8238	8254	8239	8248	8257	8257	8201	8232	8214	8207	8229	8260	8248
115	A/D1	0	0	840	8234	8233	8238	8223	8239	8231	8247	8273	8248	8266	8237	8236	8238	8236	8233	8247	8244	8244	8247	8241	8225	8219	8237	8239	8263	8237	8259	8252	8238	8246	8224	8230	8254	8251	8269	8247	8246	8230	8232	8234	8247	8272	8279	8291	8288
115	A/D0	1	0	840	8230	8357	8323	8275	8394	8363	8276	8283	8310	8233	8239	8319	8337	8362	8424	8396	8351	8262	8197	8161	8218	8246	8314	8369	8391	8366	8349	8277	8259	8200	8244	8344	8361	8376	8381	8329	8282	8269	8260	8237	8259	8333	8331	8326	8326
116	A/D1	0	0	1430	8240	8222	8230	8237	8230	8233	8237	8236	8258	8222	8240	8222	8239	8223	8244	8250	8242	8245	8227	8211	8223	8243	8244	8268	8222	8254	8224	8230	8224	8215	8237	8228	8238	8265	8206	8249	8204	8233	8209	8246	8241	8227	8248	8220	8225
116	A/D0	1	0	1430	8254	8238	8255	8258	8260	8248	8245	8218	8202	8192	8204	8208	8234	8287	8291	8287	8275	8224	8179	8212	8195	8233	8245	8264	8256	8241	8223	8207	8223	8235	8257	8252	8251	8253	8193	8198	8196	8202	8221	8256	8274	8231	8241	8229	8229
117	A/D1	0	0	1450	8216	8232	8229	8234	8266	8230	8253	8218	8235	8204	8242	8241	8244	8260	8234	8233	8231	8228	8236	8251	8227	8257	8221	8236	8231	8229	8231	8229	8227	8253	8215	8256	8207	8237	8214	8250	8249	8236	8245	8215	8222	8227	8241	8250	8267
117	A/D0	1	0	1450	8260	8347	8416	8453	8449	8423	8370	8329	8317	8235	8275	8382	8397	8403	8429	8413	8336	8311	8276	8270	8258	8351	8380	8415	8482	8469	8450	8356	8263	8222	8241	8315	8358	8483	8503	8501	8483	8376	8253	8175	8254	8338	8430	8477	8495
118	A/D1	0	0	1080	8212	8233	8230	8236	8247	8230	8234	8245	8203	8237	8220	8235	8241	8232	8252	8226	8240	8225	8211	8242	8227	8250	8228	8233	8233	8225	8236	8236	8231	8250	8241	8239	8259	8219	8244	8211	8232	8239	8240	8251	8236	8249	8239	8218	8246
118	A/D0	1	0	1080	8277	8300	8417	8468	8486	8476	8419	8323	8231	8212	8283	8338	8410	8462	8468	8393	8337	8295	8267	8253	8297	8381	8398	8420	8447	8442	8388	8341	8287	8255	8279	8316	8381	8404	8436	8484	8421	8340	8268	8256	8276	8361	8441	8496	8483
119	A/D1	0	0	900	8240	8224	8244	8226	8225	8228	8240	8224	8251	8214	8254	8220	8231	8253	8240	8262	8243	8247	8266	8226	8257	8215	8243	8210	8277	8271	8266	8263	8233	8224	8222	8238	8238	8263	8234	8260	8224	8225	8227	8223	8257	8250	8259	8288	8277
119	A/D0	1	0	900	8260	8249	8233	8254	8299	8284	8288	8289	8265	8242	8252	8257	8220	8244	8276	8273	8242	8260	8243	8219	8228	8253	8268	8269	8277	8297	8235	8204	8195	8222	8212	8272	8315	8315	8288	8277	8242	8198	8189	8222	8247	8252	8277	8267	8249
120	A/D1	0	0	900	8229	8250	8253	8244	8238	8211	8233	8228	8242	8235	8276	8218	8260	8209	8232	8232	8227	8246	8235	8229	8231	8212	8241	8215	8246	8246	8235	8260	8207	8256	8188	8249	8223	8255	8228	8259	8225	8249	8222	8230	8223	8233	8248	8249	8236
120	A/D0	1	0	900	8311	8420	8447	8492	8537	8484	8397	8342	8292	8239	8337	8399	8409	8486	8497	8458	8389	8352	8256	8232	8293	8354	8431	8443	8477	8478	8384	8327	8214	8232	8304	8398	8486	8517	8459	8430	8370	8255	8217	8265	8338	8454	8523	8539	8525
121	A/D1	0	0	840	8238	8251	8232	8245	8245	8238	8251	8243	8248	8249	8230	8238	8229	8231	8248	8234	8250	8245	8240	8253	8209	8239	8226	8250	8241	8254	8259	8225	8241	8229	8229	8240	8255	8257	8258	8241	8244	8237	8219	8234	8215	8228	8244	8257	8278
121	A/D0	1	0	840	8267	8364	8404	8400	8374	8368	8306	8293	8297	8248	8267	8321	8317	8331	8399	8374	8343	8328	8266	8231	8240	8288	8332	8377	8387	8401	8404	8318	8259	8222	8269	8308	8360	8422	8414	8365	8345	8294	8218	8206	8255	8323	8359	8395	8434
122	A/D1	0	0	1160	8245	8218	8264	8213	8262	8233	8228	8241	8213	8236	8214	8234	8239	8253	8233	8257	8219	8237	8220	8224	8235	8227	8241	8252	8222	8252	8206	8245	8214	8260	8243	8236	8245	8216	8226	8219	8243	8226	8252	8216	8246	8206	8225	8215	8224
122	A/D0	1	0	1160	8322	8399	8498	8561	8506	8483	8367	8238	8183	8269	8315	8393	8461	8514	8460	8463	8384	8270	8209	8204	8312	8432	8496	8510	8490	8416	8284	8258	8246	8299	8412	8422	8453	8436	8448	8416	8371	8321	8283	8291	8324	8353	8382	8439	8465
123	A/D1	0	0	840	8258	8232	8239	8216	8211	8239	8232	8255	8253	8258	8248	8257	8226	8258	8241	8263	8251	8251	8251	8200	8246	8224	8264	8284	8282	8280	8243	8244	8226	8237	8254	8273	8275	8294	8268	8255	8249	8215	8238	8220	8246	8263	8263	8294	8265
123	A/D0	1	0	840	8283	8279	8287	8289	8273	8239	8255	8271	8249	8248	8280	8286	8261	8307	8304	8298	8280	8257	8249	8238	8258	8291	8338	8332	8318	8299	8245	8181	8164	8234	8261	8304	8383	8380	8323	8295	8269	8200	8213	8275	8303	8318	8350	8374	8336
124	A/D1	0	0	1370	8252	8216	8243	8214	8268	8242	8241	8239	8226	8229	8226	8241	8226	8247	8219	8250	8226	8227	8222	8228	8256	8253	8250	8260	8227	8252	8207	8238	8209	8246	8249	8238	8257	8222	8218	8213	8227	8238	8259	8221	8270	8222	8240	8228	8218
124	A/D0	1	0	1370	8311	8392	8487	8510	8515	8486	8333	8257	8224	8261	8342	8462	8516	8502	8488	8467	8355	8244	8232	8275	8357	8457	8547	8527	8499	8443	8345	8273	8211	8265	8349	8429	8448	8475	8489	8452	8369	8321	8273	8224	8316	8397	8411	8420	8501
125	A/D1	0	0	1340	8214	8235	8229	8234	8232	8247	8220	8237	8218	8243	8234	8222	8247	8232	8236	8229	8219	8244	8194	8271	8208	8254	8248	8241	8263	8212	8239	8225	8244	8241	8257	8220	8259	8207	8232	8230	8234	8241	8244	8236	8234	8209	8238	8212	8266
125	A/D0	1	0	1340	8234	8283	8316	8291	8246	8259	8224	8175	8219	8228	8257	8227	8314	8283	8277	8250	8233	8232	8198	8247	8258	8269	8281	8253	8273	8253	8240	8256	8278	8235	8238	8282	8251	8238	8250	8261	8253	8241	8246	8238	8206	8245	8296	8290	8311
126	A/D1	0	1	1280	8232	8242	8245	8214	8220	8214	8230	8237	8254	8225	8265	8227	8247	8218	8217	8230	8226	8236	8256	8235	8258	8223	8254	8210	8255	8234	8227	8242	8216	8236	8210	8241	8231	8257	8233	8265	8221	8234	8213	8214	8241	8228	8249	8256	8243
126	A/D0	1	1	1280	8355	8404	8402	8428	8438	8386	8312	8281	8287	8244	8319	8388	8402	8434	8473	8467	8384	8293	8242	8256	8302	8385	8441	8469	8477	8463	8389	8304	8226	8236	8305	8389	8448	8488	8471	8443	8319	8276	8239	8252	8365	8419	8451	8422	8459
127	A/D1	0	1	990	8224	8259	8218	8247	8218	8200	8232	8230	8220	8265	8228	8228	8255	8178	8258	8204	8246	8247	8238	8265	8210	8246	8222	8204	8257	8220	8263	8227	8238	8228	8208	8239	8224	8238	8251	8240	8228	8248	8206	8233	8218	8231	8246	8237	8244
127	A/D0	1	1	990	8215	8257	8204	8221	8249	8259	8260	8259	8254	8248	8228	8211	8223	8200	8213	8274	8242	8241	8238	8245	8193	8213	8236	8239	8255	8271	8264	8206	8216	8223	8245	8230	8257	8255	8236	8221	8228	8204	8195	8220	8211	8233	8270	8251	8274
128	A/D1	0	1	1140	8229	8232	8244	8234	8267	8247	8235	8252	8185	8262	8227	8246	8242	8224	8238	8199	8235	8223	8239	8235	8256	8220	8257	8218	8237	8241	8231	8245	8241	8229	8239	8212	8254	8216	8290	8253	8253	8247	8216	8230	8210	8247	8253	8253	8246
128	A/D0	1	1	1140	8229	8251	8257	8253	8291	8236	8230	8272	8241	8247	8287	8303	8215	8211	8257	8227	8203	8248	8261	8220	8243	8256	8233	8234	8259	8279	8241	8242	8225	8242	8234	8249	8256	8258	8283	8261	8264	8222	8188	8187	8198	8241	8267	8301	8284
129	A/D1	0	1	1400	8218	8225	8238	8237	8240	8224	8248	8249	8228	8264	8221	8254	8235	8231	8258	8213	8242	8236	8224	8249	8236	8227	8252	8209	8258	8236	8242	8255	8236	8243	8204	8228	8226	8212	8246	8262	8278	8256	8240	8232	8201	8236	8233	8240	8236
129	A/D0	1	1	1400	8231	8297	8356	8356	8355	8328	8285	8255	8247	8243	8260	8291	8319	8312	8297	8302	8260	8270	8297	8244	8247	8303	8267	8267	8289	8302	8279	8289	8280	8247	8225	8292	8287	8316	8337	8331	8305	8219	8183	8191	8223	8257	8322	8349	8319
130	A/D1	0	1	1360	8253	8217	8243	8199	8245	8232	8234	8249	8222	8231	8211	8223	8241	8251	8241	8278	8223	8238	8223	8216	8236	8227	8248	8250	8240	8256	8216	8251	8207	8263	8239	8238	8236	8215	8226	8213	8241	8240	8253	8228	8260	8188	8243	8213	8227
130	A/D0	1	1	1360	8239	8224	8258	8279	8276	8306	8302	8219	8195	8210	8204	8232	8282	8324	8270	8274	8244	8190	8191	8234	8258	8291	8342	8300	8249	8241	8211	8212	8212	8234	8257	8258	8241	8278	8274	8246	8251	8264	8275	8256	8241	8214	8211	8237	8251
131	A/D1	0	1	920	8223	8226	8232	8220	8243	8243	8226	8253	8200	8236	8225	8241	8254	8242	8265	8214	8243	8236	8218	8236	8241	8243	8241	8220	8240	8212	8245	8251	8238	8265	8235	8222	8235	8200	8247	8233	8244	8256	8227	8250	8208	8249	8240	8233	8273
131	A/D0	1	1	920	8257	8286	8353	8374	8371	8362	8285	8228	8209	8221	8281	8353	8362	8395	8356	8332	8292	8220	8188	8185	8244	8308	8349	8307	8339	8339	8269	8300	8258	8228	8244	8283	8278	8295	8356	8352	8392	8328	8289	8259	8209	8261	8300	8342	8329
132	A/D1	0	1	1130	8235	8239	8239	8229	8232	8211	8227	8224	8234	8236	8249	8214	8246	8197	8239	8228	8233	8249	8246	8244	8221	8224	8245	8211	8251	8232	8247	8231	8226	8235	8200	8235	8228	8231	8240	8239	8221	8251	8206	8232	8231	8220	8235	8233	8240
132	A/D0	1	1	1130	8255	8279	8237	8250	8257	8217	8229	8253	8253	8229	8223	8218	8183	8208	8249	8271	8292	8265	8255	8262	8198	8215	8278	8261	8221	8274	8268	8197	8199	8241	8224	8223	8283	8284	8256	8260	8228	8197	8203	8191	8222	8271	8287	8272	8280
133	A/D1	0	1	1050	8211	8238	8223	8241	8235	8254	8215	8257	8208	8237	8229	8256	8272	8275	8243	8248	8214	8236	8181	8259	8225	8255	8239	8237	8222	8199	8228	8227	8244	8242	8259	8218	8247	8203	8228	8239	8237	8241	8247	8225	8235	8215	8241	8203	8256
133	A/D0	1	1	1050	8313	8441	8507	8477	8510	8511	8346	8279	8286	8238	8292	8404	8457	8463	8516	8466	8360	8297	8243	8236	8348	8444	8480	8495	8522	8400	8338	8334	8284	8256	8375	8438	8457	8484	8515	8494	8374	8332	8252	8237	8282	8384	8445	8489	8506
134	A/D1	0	1	1210	8236	8253	8230	8224	8228	8221	8239	8228	8230	8247	8216	8252	8221	8266	8230	8254	8240	8237	8239	8227	8223	8216	8228	8235	8249	8221	8256	8230	8240	8231	8226	8239	8230	8232	8264	8227	8258	8200	8235	8208	8251	8258	8247	8262	8235
134	A/D0	1	1	1210	8250	8300	8296	8299	8319	8315	8305	8261	8253	8233	8234	8291	8285	8342	8344	8327	8326	8281	8184	8182	8237	8215	8284	8366	8381	8341	8356	8309	8231	8222	8266	8292	8289	8310	8319	8302	8283	8242	8227	8245	8228	8307	8342	8347	8311
135	A/D1	0	1	1240	8235	8240	8247	8214	8233	8212	8233	8237	8235	8256	8212	8248	8216	8224	8221	8230	8263	8226	8254	8225	8219	8219	8225	8248	8262	8247	8251	8250	8218	8241	8215	8236	8242	8251	8251	8213	8227	8212	8234	8241	8234	8249	8223	8233	8224
135	A/D0	1	1	1240	8263	8288	8281	8294	8293	8289	8307	8284	8246	8231	8195	8226	8272	8339	8324	8322	8328	8221	8188	8205	8221	8242	8332	8381	8331	8293	8256	8243	8213	8248	8269	8304	8270	8271	8262	8232	8142	8388	8396	8184	8251	8320	8261	8210	8221
136	A/D1	0	1	1080	8226	8235	8232	8254	8252	8223	8236	8204	8242	8196	8250	8233	8238	8251	8217	8215	8214	8222	8229	8253	8219	8257	8222	8231	8216	8224	8236	8227	8242	8253	8214	8243	8196	8242	8203	8269	8248	8249	8259	8224	8234	8218	8226	8235	8243
136	A/D0	1	1	1080	8226	8227	8234	8271	8247	8235	8196	8199	8219	8184	8243	8263	8230	8258	8238	8188	8229	8261	8214	8248	8260	8214	8217	8242	8232	8225	8265	8231	8221	8205	8198	8190	8225	8246	8247	8269	8292	8259	8211	8209	8218	8192	8240	8275	8272
137	A/D1	0	1	1440	8225	8241	8236	8264	8221	8232	8204	8237	8211	8254	8247	8243	8245	8234	8218	8225	8227	8235	8243	8228	8255	8211	8243	8211	8226	8236	8227	8243	8243	8230	8231	8203	8248	8207	8269	8242	8244	8249	8222	8234	8201	8226	8232	8229	8249
137	A/D0	1	1	1440	8287	8343	8395	8421	8438	8363	8300	8251	8240	8244	8331	8398	8405	8435	8420	8367	8294	8279	8257	8257	8326	8373	8419	8405	8404	8376	8303	8266	8219	8252	8315	8372	8428	8437	8416	8423	8347	8252	8200	8234	8256	8309	8399	8432	8417
138	A/D1	0	1	1270	8247	8244	8264	8215	8239	8219	8234	8236	8252	8225	8253	8204	8236	8212	8220	8236	8232	8250	8254	8223	8238	8203	8258	8220	8286	8260	8256	8256	8225	8227	8213	8243	8247	8250	8235	8258	8199	8253	8194	8247	8240	8256	8244	8261	8220
138	A/D0	1	1	1270	8300	8295	8239	8205	8220	8162	8182	8229	8240	8222	8242	8211	8201	8230	8234	8257	8279	8268	8215	8219	8208	8201	8221	8257	8294	8284	8266	8233	8186	8200	8220	8247	8266	8274	8243	8243	8200	8180	8219	8225	8248	8278	8275	8256	8244
139	A/D1	0	1	990	8231	8252	8239	8249	8219	8235	8222	8245	8238	8234	8247	8234	8252	8219	8257	8239	8248	8234	8255	8227	8253	8234	8261	8221	8268	8233	8240	8235	8219	8215	8228	8241	8249	8268	8237	8252	8218	8232	8223	8234	8254	8259	8250	8269	8221
139	A/D0	1	1	990	8331	8320	8355	8361	8333	8315	8295	8290	8242	8257	8287	8273	8308	8298	8312	8350	8319	8284	8267	8250	8214	8253	8357	8358	8384	8401	8331	8229	8188	8238	8274	8319	8400	8402	8372	8380	8305	8236	8195	8251	8296	8310	8381	8403	8395
140	A/D1	0	1	1000	8249	8253	8244	8256	8218	8257	8221	8231	8229	8236	8258	8229	8241	8221	8219	8224	8241	8236	8251	8228	8237	8232	8215	8241	8234	8246	8244	8234	8252	8218	8242	8221	8228	8236	8243	8261	8234	8252	8227	8221	8233	8241	8234	8254	8231
140	A/D0	1	1	1000	8326	8433	8452	8442	8411	8373	8308	8267	8232	8272	8369	8364	8370	8392	8411	8322	8318	8290	8256	8282	8316	8352	8351	8374	8424	8376	8303	8277	8244	8234	8291	8360	8404	8439	8453	8439	8320	8241	8216	8250	8294	8404	8424	8450	8444
141	A/D1	0	1	850	8239	8246	8274	8225	8278	8248	8266	8263	8233	8237	8216	8257	8262	8296	8296	8300	8234	8257	8199	8236	8227	8262	8303	8298	8289	8261	8233	8253	8202	8266	8239	8281	8301	8298	8298	8273	8283	8268	8252	8239	8264	8233	8282	8242	8272
141	A/D0	1	1	850	8238	8309	8412	8477	8476	8506	8409	8272	8215	8213	8243	8309	8409	8425	8420	8429	8336	8256	8243	8240	8297	8381	8442	8428	8425	8405	8308	8294	8271	8281	8359	8436	8448	8452	8447	8380	8307	8295	8238	8228	8320	8372	8408	8441	8497
142	A/D1	0	1	850	8236	8227	8236	8203	8249	8231	8249	8243	8243	8225	8215	8227	8233	8275	8235	8282	8197	8266	8199	8244	8213	8242	8241	8271	8243	8269	8249	8257	8223	8251	8229	8270	8241	8253	8221	8228	8244	8236	8260	8215	8265	8218	8263	8251	8262
142	A/D0	1	1	850	8295	8375	8466	8489	8500	8500	8456	8316	8243	8264	8325	8404	8489	8568	8519	8484	8369	8272	8206	8257	8368	8429	8420	8494	8471	8407	8349	8317	8251	8263	8388	8467	8472	8558	8531	8443	8341	8293	8265	8231	8387	8456	8491	8484	8514
143	A/D1	0	1	960	8218	8231	8257	8251	8235	8232	8204	8251	8201	8262	8233	8233	8254	8197	8235	8197	8237	8245	8236	8233	8241	8203	8253	8207	8258	8248	8249	8248	8239	8237	8223	8230	8266	8228	8273	8231	8236	8224	8218	8234	8221	8258	8247	8270	8270
143	A/D0	1	1	960	8239	8282	8272	8273	8227	8206	8176	8217	8221	8228	8298	8308	8235	8240	8259	8264	8254	8275	8246	8194	8225	8237	8258	8280	8307	8304	8294	8279	8194	8206	8193	8214	8246	8272	8281	8285	8289	8227	8193	8236	8254	8250	8282	8310	8288
144	A/D1	0	1	840	8218	8205	8248	8204	8270	8234	8241	8238	8215	8241	8224	8242	8248	8252	8273	8266	8236	8255	8192	8237	8223	8231	8257	8255	8266	8223	8229	8221	8196	8248	8232	8266	8250	8236	8232	8198	8235	8230	8244	8251	8266	8221	8255	8203	8250
144	A/D0	1	1	840	8179	8222	8259	8239	8239	8235	8221	8212	8218	8233	8288	8288	8299	8338	8274	8251	8228	8191	8181	8175	8237	8269	8279	8283	8330	8255	8222	8248	8229	8182	8233	8267	8217	8228	8250	8250	8251	8294	8311	8272	8299	8256	8217	8232	8240
145	A/D1	0	1	910	8211	8229	8236	8252	8225	8252	8214	8236	8221	8226	8247	8240	8251	8250	8214	8252	8201	8251	8205	8262	8227	8233	8250	8236	8252	8231	8235	8241	8242	8223	8260	8211	8256	8214	8250	8266	8246	8271	8244	8226	8238	8206	8253	8209	8268
145	A/D0	1	1	910	8345	8443	8509	8533	8472	8500	8394	8274	8229	8259	8327	8390	8486	8492	8456	8439	8347	8268	8221	8287	8388	8476	8459	8488	8500	8451	8397	8310	8293	8246	8346	8409	8476	8492	8490	8485	8386	8303	8230	8279	8342	8421	8533	8524	8503
146	A/D1	0	1	1240	8206	8226	8249	8262	8247	8264	8221	8231	8206	8224	8238	8244	8253	8267	8213	8253	8190	8237	8199	8251	8244	8249	8251	8235	8231	8228	8246	8239	8257	8222	8268	8217	8247	8218	8237	8230	8241	8226	8258	8211	8255	8202	8255	8195	8265
146	A/D0	1	1	1240	8190	8218	8235	8267	8244	8225	8234	8200	8186	8234	8257	8243	8258	8266	8221	8200	8202	8208	8204	8215	8256	8235	8233	8223	8218	8214	8232	8246	8232	8215	8213	8190	8215	8258	8248	8236	8237	8290	8232	8208	8225	8199	8238	8245	8259
147	A/D1	0	1	1330	8240	8253	8255	8254	8230	8215	8227	8224	8233	8243	8239	8233	8243	8205	8228	8217	8224	8246	8242	8252	8215	8238	8204	8228	8215	8267	8247	8250	8225	8233	8196	8237	8226	8250	8263	8229	8256	8226	8225	8244	8222	8250	8245	8246	8247
147	A/D0	1	1	1330	8259	8349	8352	8349	8384	8363	8313	8304	8264	8222	8267	8296	8307	8334	8367	8366	8343	8333	8272	8244	8225	8269	8290	8336	8381	8382	8330	8305	8220	8207	8230	8279	8345	8369	8399	8363	8319	8263	8230	8219	8262	8328	8343	8375	8398
148	A/D1	0	1	1140	8241	8225	8227	8229	8222	8234	8232	8217	8240	8249	8226	8252	8191	8235	8224	8240	8252	8245	8247	8212	8230	8223	8214	8247	8239	8252	8234	8229	8232	8208	8238	8215	8237	8229	8250	8218	8246	8207	8247	8205	8239	8233	8249	8261	8217
148	A/D0	1	1	1140	8238	8184	8276	8307	8282	8256	8304	8269	8195	8214	8227	8254	8332	8375	8349	8312	8261	8243	8232	8178	8186	8246	8327	8320	8345	8373	8293	8182	8183	8223	8255	8332	8359	8302	8300	8263	8274	8228	8183	8215	8287	8329	8373	8361	8254
149	A/D1	0	1	910	8247	8241	8253	8256	8229	8245	8206	8226	8199	8246	8247	8237	8247	8227	8219	8210	8235	8234	8255	8230	8257	8218	8225	8233	8233	8238	8253	8227	8267	8215	8251	8222	8231	8221	8256	8248	8221	8249	8220	8219	8218	8232	8235	8261	8232
149	A/D0	1	1	910	8221	8228	8241	8260	8242	8216	8209	8243	8237	8253	8300	8258	8227	8218	8226	8196	8240	8258	8243	8244	8245	8213	8205	8229	8253	8242	8248	8235	8210	8206	8212	8241	8284	8244	8264	8290	8217	8164	8203	8237	8202	8258	8298	8277	8229
150	A/D1	0	1	1180	8227	8238	8233	8226	8228	8223	8248	8233	8241	8215	8251	8214	8261	8218	8247	8237	8226	8228	8234	8230	8237	8215	8247	8197	8259	8217	8239	8236	8226	8241	8220	8235	8222	8228	8220	8258	8230	8261	8224	8236	8223	8219	8242	8257	8266
150	A/D0	1	1	1180	8280	8293	8221	8232	8260	8244	8253	8289	8272	8222	8236	8221	8229	8249	8263	8257	8254	8240	8194	8219	8220	8223	8273	8298	8267	8265	8270	8189	8194	8245	8250	8252	8283	8280	8253	8269	8250	8205	8213	8242	8240	8229	8282	8277	8289
151	A/D1	0	1	1300	8214	8235	8238	8250	8231	8254	8220	8236	8217	8226	8231	8229	8234	8248	8227	8270	8221	8240	8194	8247	8233	8242	8261	8228	8244	8199	8235	8219	8263	8246	8276	8248	8245	8222	8241	8234	8251	8243	8259	8227	8235	8198	8243	8215	8260
151	A/D0	1	1	1300	8290	8330	8329	8278	8202	8219	8179	8151	8166	8202	8228	8263	8283	8282	8289	8330	8237	8247	8200	8161	8186	8221	8237	8227	8293	8259	8255	8271	8270	8239	8245	8229	8194	8199	8201	8231	8247	8282	8261	8250	8264	8220	8239	8234	8243
152	A/D1	0	1	840	8244	8242	8212	8221	8216	8236	8241	8242	8254	8214	8239	8203	8212	8227	8235	8256	8237	8237	8214	8202	8231	8225	8255	8255	8239	8244	8238	8209	8241	8219	8240	8238	8241	8254	8211	8239	8212	8222	8245	8244	8254	8231	8229	8227	8215
152	A/D0	1	1	840	8314	8305	8303	8359	8405	8361	8331	8292	8238	8209	8268	8314	8342	8390	8429	8401	8300	8248	8212	8261	8288	8350	8361	8365	8347	8338	8296	8242	8232	8312	8374	8377	8370	8378	8307	8286	8271	8240	8235	8265	8321	8343	8410	8372	8414
153	A/D1	0	1	990	8233	8243	8245	8240	8266	8213	8245	8211	8230	8229	8251	8245	8226	8237	8226	8219	8222	8234	8231	8256	8235	8263	8238	8230	8238	8224	8242	8238	8253	8262	8227	8256	8210	8225	8215	8240	8244	8222	8247	8218	8222	8215	8231	8242	8266
153	A/D0	1	1	990	8211	8236	8217	8220	8240	8218	8213	8211	8252	8230	8231	8268	8241	8191	8208	8241	8185	8219	8256	8252	8220	8245	8243	8224	8253	8263	8249	8228	8231	8235	8214	8212	8230	8243	8257	8272	8267	8235	8214	8186	8210	8201	8231	8262	8289
154	A/D1	0	1	840	8226	8247	8236	8256	8247	8236	8244	8226	8230	8244	8219	8252	8236	8261	8244	8254	8252	8226	8253	8226	8231	8225	8232	8232	8255	8255	8271	8243	8258	8241	8240	8241	8247	8272	8295	8255	8280	8225	8249	8219	8266	8259	8253	8269	8234
154	A/D0	1	1	840	8228	8231	8243	8209	8228	8242	8258	8233	8241	8224	8214	8228	8261	8251	8257	8263	8281	8230	8218	8202	8192	8191	8245	8252	8284	8283	8277	8229	8190	8190	8202	8246	8269	8270	8295	8250	8214	8216	8227	8210	8251	8308	8267	8235	8230
155	A/D1	0	1	1090	8253	8234	8263	8240	8232	8237	8226	8229	8245	8240	8227	8238	8206	8234	8227	8235	8244	8239	8244	8214	8227	8238	8215	8252	8237	8243	8238	8230	8222	8195	8236	8222	8247	8248	8233	8228	8240	8217	8221	8226	8227	8244	8259	8252	8225
155	A/D0	1	1	1090	8374	8415	8399	8383	8405	8350	8316	8286	8262	8273	8310	8341	8376	8415	8438	8413	8327	8281	8247	8243	8321	8341	8409	8445	8479	8417	8313	8245	8227	8240	8369	8458	8479	8436	8434	8364	8246	8222	8212	8269	8358	8401	8390	8401	8398
156	A/D1	0	1	1020	8200	8237	8225	8239	8239	8255	8223	8249	8208	8230	8233	8220	8252	8244	8251	8236	8205	8232	8186	8256	8240	8255	8250	8228	8232	8212	8228	8234	8244	8231	8256	8207	8243	8215	8228	8243	8219	8250	8243	8227	8229	8214	8256	8201	8263
156	A/D0	1	1	1020	8222	8196	8299	8348	8251	8279	8306	8188	8190	8233	8253	8235	8262	8247	8262	8240	8227	8255	8233	8248	8284	8292	8259	8251	8241	8256	8273	8256	8266	8247	8227	8202	8240	8244	8234	8274	8277	8243	8210	8248	8199	8205	8271	8265	8285
157	A/D1	0	1	1170	8223	8241	8243	8240	8263	8197	8239	8222	8208	8242	8245	8260	8231	8230	8221	8204	8236	8238	8239	8243	8226	8217	8238	8198	8237	8227	8238	8238	8243	8250	8220	8257	8238	8232	8251	8237	8250	8226	8232	8230	8211	8231	8227	8231	8235
157	A/D0	1	1	1170	8237	8264	8263	8278	8291	8213	8220	8219	8230	8220	8254	8277	8206	8213	8228	8231	8203	8273	8260	8235	8225	8201	8190	8195	8199	8227	8272	8243	8223	8227	8196	8237	8229	8284	8292	8230	8265	8230	8180	8160	8224	8215	8230	8285	8265
158	A/D1	0	1	1450	8228	8259	8216	8237	8223	8216	8253	8235	8262	8251	8234	8236	8228	8246	8216	8257	8264	8215	8259	8218	8217	8231	8226	8242	8247	8228	8259	8214	8247	8219	8226	8239	8224	8259	8250	8239	8267	8217	8254	8211	8248	8243	8231	8246	8227
158	A/D0	1	1	1450	8222	8225	8216	8231	8254	8218	8241	8239	8234	8217	8258	8215	8220	8250	8235	8217	8276	8244	8183	8171	8207	8194	8232	8295	8296	8241	8280	8245	8195	8207	8225	8220	8245	8275	8240	8213	8215	8194	8216	8215	8248	8260	8250	8210	8199
159	A/D1	0	1	930	8243	8246	8238	8273	8254	8239	8223	8218	8226	8245	8231	8269	8258	8249	8253	8226	8249	8238	8256	8259	8225	8248	8230	8263	8252	8267	8260	8242	8252	8231	8223	8229	8231	8241	8261	8248	8270	8238	8222	8226	8221	8225	8291	8268	8310
159	A/D0	1	1	930	8263	8352	8396	8431	8433	8477	8412	8334	8288	8272	8277	8345	8404	8417	8433	8422	8412	8345	8279	8270	8272	8345	8465	8507	8551	8537	8479	8343	8289	8252	8284	8385	8476	8508	8539	8496	8443	8312	8249	8242	8294	8394	8481	8512	8569
160	A/D1	0	1	1110	8246	8209	8265	8224	8277	8268	8243	8255	8211	8220	8217	8231	8238	8255	8227	8257	8215	8245	8222	8223	8241	8232	8242	8272	8234	8257	8202	8246	8208	8249	8231	8229	8244	8219	8222	8215	8226	8227	8246	8228	8266	8218	8241	8223	8225
160	A/D0	1	1	1110	8205	8217	8245	8215	8219	8259	8212	8177	8188	8213	8199	8186	8272	8281	8245	8241	8231	8212	8195	8208	8238	8253	8250	8274	8267	8209	8214	8238	8201	8209	8239	8221	8212	8202	8216	8211	8243	8265	8266	8258	8265	8222	8210	8238	8233
161	A/D1	0	1	1110	8238	8225	8228	8241	8228	8231	8239	8206	8239	8219	8232	8241	8238	8256	8225	8250	8225	8217	8241	8222	8255	8237	8250	8238	8213	8237	8224	8229	8243	8231	8229	8238	8216	8227	8227	8232	8241	8245	8243	8215	8240	8211	8216	8248	8224
161	A/D0	1	1	1110	8366	8459	8527	8491	8411	8360	8277	8217	8222	8320	8392	8466	8504	8520	8449	8364	8314	8261	8247	8302	8390	8412	8446	8467	8473	8407	8369	8293	8278	8306	8371	8423	8438	8473	8503	8428	8340	8279	8245	8233	8357	8450	8498	8552	8522
162	A/D1	0	1	1110	8229	8209	8232	8199	8256	8237	8243	8238	8221	8223	8202	8235	8227	8239	8239	8255	8208	8257	8195	8238	8228	8229	8245	8243	8234	8232	8211	8247	8200	8263	8228	8244	8235	8233	8219	8232	8212	8227	8245	8219	8268	8212	8261	8205	8242
162	A/D0	1	1	1110	8271	8355	8408	8465	8506	8520	8439	8293	8228	8243	8293	8389	8477	8512	8488	8509	8403	8319	8253	8268	8358	8382	8444	8474	8457	8421	8372	8330	8232	8261	8335	8454	8452	8482	8456	8432	8348	8317	8274	8253	8349	8415	8478	8508	8537
163	A/D1	0	1	1340	8212	8231	8242	8260	8246	8278	8209	8262	8201	8236	8234	8240	8257	8247	8233	8242	8201	8250	8193	8256	8248	8245	8248	8225	8248	8224	8252	8235	8245	8223	8249	8201	8242	8211	8234	8239	8239	8246	8253	8221	8235	8219	8259	8232	8266
163	A/D0	1	1	1340	8211	8263	8290	8290	8250	8267	8212	8169	8193	8208	8236	8262	8286	8270	8257	8215	8211	8212	8212	8219	8256	8249	8224	8231	8271	8269	8223	8279	8268	8202	8252	8248	8228	8236	8270	8257	8244	8241	8230	8239	8227	8250	8271	8251	8252
164	A/D1	0	1	1430	8236	8238	8219	8249	8214	8242	8235	8220	8233	8231	8241	8231	8242	8251	8232	8250	8232	8223	8243	8226	8228	8243	8217	8245	8218	8232	8243	8234	8255	8222	8235	8222	8211	8241	8233	8255	8227	8240	8223	8212	8237	8240	8248	8273	8243
164	A/D0	1	1	1430	8250	8281	8271	8260	8224	8241	8251	8224	8239	8277	8255	8235	8231	8235	8231	8217	8260	8244	8235	8260	8259	8237	8243	8262	8274	8288	8250	8225	8229	8186	8214	8278	8290	8292	8314	8323	8244	8185	8170	8184	8153	8209	8271	8274	8262
165	A/D1	0	1	1200	8252	8229	8228	8216	8216	8216	8233	8232	8252	8229	8235	8235	8206	8241	8227	8236	8247	8231	8250	8205	8236	8223	8227	8235	8238	8242	8218	8235	8223	8218	8226	8226	8225	8268	8239	8249	8252	8214	8238	8212	8232	8235	8233	8254	8217
165	A/D0	1	1	1200	8366	8376	8394	8376	8371	8318	8249	8248	8231	8223	8268	8334	8348	8363	8427	8384	8314	8266	8259	8203	8264	8287	8327	8350	8382	8383	8297	8283	8255	8270	8299	8360	8379	8366	8380	8339	8265	8242	8236	8270	8364	8408	8410	8405	8353
166	A/D1	0	1	1040	8253	8223	8233	8211	8226	8233	8217	8263	8223	8253	8214	8224	8229	8196	8265	8221	8253	8226	8220	8235	8201	8250	8231	8241	8240	8244	8219	8244	8207	8239	8222	8230	8240	8240	8249	8235	8231	8235	8200	8234	8223	8245	8230	8237	8222
166	A/D0	1	1	1040	8298	8319	8321	8346	8342	8370	8313	8301	8203	8206	8186	8236	8320	8357	8381	8376	8355	8263	8223	8207	8247	8292	8317	8353	8339	8343	8327	8272	8240	8213	8263	8272	8312	8334	8331	8300	8276	8255	8235	8238	8292	8351	8322	8314	8320
167	A/D1	0	1	1070	8229	8207	8239	8196	8273	8247	8260	8251	8229	8219	8205	8235	8236	8252	8238	8253	8202	8234	8206	8225	8231	8226	8240	8251	8233	8232	8213	8242	8200	8260	8238	8236	8234	8223	8227	8213	8234	8232	8245	8229	8259	8213	8244	8207	8241
167	A/D0	1	1	1070	8270	8365	8476	8553	8574	8644	8528	8383	8282	8250	8273	8378	8444	8499	8488	8493	8373	8292	8254	8243	8371	8464	8532	8502	8471	8416	8296	8243	8221	8248	8363	8481	8501	8519	8460	8434	8341	8307	8301	8267	8349	8406	8463	8472	8523
168	A/D1	0	1	1300	8235	8226	8244	8207	8246	8229	8233	8232	8221	8227	8212	8232	8233	8244	8253	8263	8242	8270	8212	8245	8226	8220	8245	8251	8263	8240	8236	8243	8205	8254	8226	8253	8231	8234	8213	8198	8233	8240	8245	8259	8250	8210	8233	8201	8230
168	A/D0	1	1	1300	8233	8271	8286	8322	8333	8344	8309	8209	8215	8206	8253	8285	8372	8397	8366	8387	8319	8254	8207	8242	8300	8295	8343	8362	8376	8321	8277	8274	8197	8181	8307	8359	8313	8371	8374	8303	8282	8336	8234	8243	8331	8349	8336	8340	8332
169	A/D1	0	1	1060	8251	8225	8262	8205	8240	8224	8220	8243	8245	8232	8226	8208	8230	8199	8254	8233	8242	8233	8223	8221	8204	8229	8226	8251	8241	8254	8206	8241	8198	8234	8231	8228	8246	8236	8226	8212	8212	8236	8201	8257	8227	8237	8225	8215	8234
169	A/D0	1	1	1060	8291	8310	8365	8355	8365	8385	8348	8291	8280	8258	8226	8270	8319	8321	8307	8348	8361	8260	8219	8245	8266	8296	8406	8435	8395	8371	8324	8240	8196	8223	8289	8337	8403	8417	8409	8375	8320	8253	8265	8254	8316	8410	8392	8392	8375
170	A/D1	0	1	1210	8233	8246	8236	8240	8244	8215	8248	8233	8239	8242	8248	8221	8245	8201	8239	8228	8231	8250	8235	8241	8222	8228	8233	8218	8248	8238	8248	8231	8231	8228	8211	8236	8230	8236	8242	8243	8212	8250	8202	8226	8236	8227	8260	8249	8257
170	A/D0	1	1	1210	8321	8380	8381	8379	8358	8359	8278	8264	8262	8227	8264	8287	8315	8335	8367	8394	8349	8314	8255	8249	8217	8259	8315	8348	8369	8391	8371	8270	8245	8231	8248	8268	8345	8371	8350	8372	8324	8247	8233	8236	8274	8339	8406	8408	8395
171	A/D1	0	1	1010	8231	8248	8231	8227	8223	8212	8239	8238	8240	8251	8250	8206	8247	8199	8239	8248	8243	8263	8245	8242	8219	8222	8228	8203	8258	8231	8254	8236	8227	8223	8218	8240	8236	8237	8246	8245	8220	8252	8203	8243	8227	8222	8254	8225	8255
171	A/D0	1	1	1010	8298	8408	8399	8379	8398	8384	8311	8288	8280	8251	8278	8321	8345	8396	8441	8448	8421	8327	8275	8243	8255	8313	8355	8402	8414	8407	8352	8275	8238	8218	8291	8368	8437	8427	8405	8389	8317	8262	8218	8219	8311	8354	8389	8454	8449
172	A/D1	0	1	840	8227	8232	8246	8261	8249	8241	8216	8239	8194	8249	8238	8252	8250	8245	8241	8229	8242	8244	8249	8235	8276	8225	8261	8206	8240	8247	8247	8266	8245	8236	8224	8224	8254	8237	8292	8254	8260	8240	8218	8223	8224	8247	8267	8270	8250
172	A/D0	1	1	840	8291	8417	8514	8529	8541	8482	8386	8304	8240	8257	8353	8450	8470	8470	8455	8449	8361	8336	8308	8249	8334	8393	8422	8420	8481	8469	8356	8344	8249	8232	8295	8407	8494	8479	8537	8523	8447	8299	8222	8224	8353	8400	8465	8539	8508
173	A/D1	0	1	840	8251	8274	8248	8252	8238	8213	8227	8226	8244	8244	8241	8226	8260	8220	8250	8239	8241	8262	8235	8242	8224	8225	8258	8251	8286	8266	8267	8244	8240	8228	8209	8238	8254	8268	8287	8269	8247	8258	8219	8244	8227	8239	8265	8254	8271
173	A/D0	1	1	840	8297	8414	8455	8467	8494	8514	8402	8356	8310	8270	8293	8380	8450	8437	8457	8469	8434	8400	8289	8266	8296	8372	8460	8534	8575	8557	8455	8328	8225	8193	8244	8355	8466	8513	8560	8544	8435	8345	8236	8233	8318	8410	8528	8570	8599
174	A/D1	0	1	1170	8235	8227	8240	8219	8221	8212	8234	8231	8243	8220	8254	8217	8231	8224	8227	8237	8230	8233	8256	8212	8242	8200	8241	8215	8251	8245	8233	8248	8212	8218	8222	8240	8256	8261	8227	8255	8222	8230	8229	8230	8247	8239	8241	8250	8218
174	A/D0	1	1	1170	8300	8306	8350	8372	8385	8357	8328	8301	8249	8225	8301	8315	8328	8371	8391	8383	8346	8314	8260	8248	8300	8350	8423	8435	8462	8461	8343	8263	8195	8232	8277	8349	8440	8457	8440	8427	8348	8246	8198	8262	8311	8351	8409	8409	8379
175	A/D1	0	1	1240	8241	8204	8251	8209	8252	8243	8241	8247	8221	8228	8212	8232	8237	8244	8232	8263	8213	8245	8222	8225	8234	8223	8240	8251	8227	8249	8228	8251	8226	8240	8231	8227	8236	8227	8221	8218	8234	8231	8251	8222	8269	8226	8250	8231	8225
175	A/D0	1	1	1240	8199	8177	8246	8254	8236	8291	8261	8190	8180	8211	8176	8227	8265	8287	8248	8247	8242	8198	8233	8235	8242	8225	8265	8213	8206	8197	8170	8216	8225	8253	8271	8272	8243	8234	8212	8186	8227	8230	8230	8233	8256	8224	8227	8241	8239
176	A/D1	0	1	1180	8235	8221	8224	8225	8242	8246	8244	8223	8234	8189	8244	8221	8252	8248	8240	8224	8229	8205	8224	8220	8242	8231	8238	8250	8204	8239	8213	8224	8232	8242	8244	8228	8237	8243	8226	8248	8216	8229	8226	8226	8221	8248	8215	8238	8224
176	A/D0	1	1	1180	8171	8224	8227	8260	8307	8305	8241	8216	8228	8216	8238	8261	8289	8255	8224	8244	8210	8194	8221	8267	8277	8248	8250	8243	8189	8216	8228	8240	8215	8261	8262	8234	8236	8243	8244	8248	8211	8229	8229	8225	8207	8236	8208	8197	8230
177	A/D1	0	1	840	8215	8235	8228	8244	8231	8276	8229	8256	8219	8231	8251	8247	8259	8266	8230	8240	8200	8243	8202	8261	8239	8234	8241	8221	8225	8223	8233	8234	8250	8227	8268	8222	8245	8218	8238	8245	8245	8247	8254	8226	8241	8213	8256	8206	8271
177	A/D0	1	1	840	8167	8209	8270	8267	8255	8283	8243	8202	8209	8239	8236	8232	8254	8252	8229	8207	8211	8226	8219	8243	8280	8263	8211	8224	8236	8216	8231	8251	8257	8238	8254	8264	8249	8261	8270	8296	8238	8204	8212	8203	8170	8204	8264	8268	8267
178	A/D1	0	1	1280	8229	8258	8235	8246	8236	8217	8227	8220	8229	8247	8231	8227	8244	8217	8249	8232	8258	8251	8259	8238	8221	8231	8207	8239	8236	8257	8259	8234	8250	8219	8227	8231	8230	8234	8237	8235	8244	8265	8236	8250	8237	8234	8245	8247	8258
178	A/D0	1	1	1280	8239	8266	8240	8192	8149	8238	8210	8212	8247	8310	8220	8222	8249	8221	8168	8247	8294	8231	8224	8239	8190	8187	8193	8244	8221	8255	8236	8221	8190	8195	8243	8233	8273	8287	8280	8287	8244	8203	8188	8192	8181	8214	8233	8232	8240
179	A/D1	0	1	1500	8241	8216	8249	8201	8247	8226	8230	8259	8237	8246	8227	8243	8239	8225	8243	8244	8241	8255	8216	8243	8203	8230	8227	8226	8260	8260	8230	8261	8199	8237	8217	8224	8260	8264	8283	8237	8242	8229	8205	8246	8231	8250	8241	8234	8243
179	A/D0	1	1	1500	8229	8242	8221	8225	8271	8267	8251	8223	8231	8209	8223	8230	8229	8252	8209	8271	8275	8251	8211	8223	8226	8196	8244	8259	8248	8245	8228	8215	8186	8207	8226	8253	8274	8286	8305	8253	8220	8216	8223	8223	8234	8248	8174	8247	8235
180	A/D1	0	1	920	8226	8239	8234	8233	8241	8215	8263	8228	8255	8226	8248	8213	8254	8206	8269	8229	8261	8228	8244	8245	8199	8239	8226	8215	8265	8230	8253	8220	8227	8233	8204	8252	8220	8260	8233	8256	8222	8256	8211	8245	8237	8235	8273	8271	8307
180	A/D0	1	1	920	8272	8278	8251	8246	8218	8193	8209	8272	8271	8218	8253	8227	8230	8234	8239	8267	8243	8237	8229	8247	8177	8212	8266	8264	8237	8265	8279	8170	8170	8216	8198	8212	8265	8271	8247	8241	8236	8222	8220	8224	8228	8223	8233	8218	8258
181	A/D1	0	1	1100	8238	8210	8234	8218	8265	8234	8249	8249	8221	8231	8207	8225	8244	8258	8233	8258	8215	8226	8219	8214	8233	8235	8251	8252	8220	8235	8202	8239	8218	8252	8242	8233	8243	8221	8216	8220	8238	8228	8251	8217	8247	8224	8226	8227	8212
181	A/D0	1	1	1100	8206	8229	8242	8244	8251	8238	8249	8199	8192	8208	8205	8219	8254	8286	8239	8219	8204	8185	8195	8217	8252	8253	8265	8257	8217	8193	8188	8236	8219	8232	8267	8241	8216	8228	8211	8193	8217	8245	8230	8226	8248	8236	8217	8242	8249
182	A/D1	0	1	1030	8237	8200	8248	8198	8258	8226	8264	8218	8232	8230	8204	8260	8220	8250	8224	8249	8215	8241	8211	8229	8235	8228	8238	8250	8230	8235	8214	8240	8199	8253	8238	8257	8244	8237	8236	8211	8227	8227	8228	8235	8250	8202	8252	8191	8236
182	A/D0	1	1	1030	8278	8361	8484	8493	8478	8485	8401	8285	8231	8259	8281	8360	8476	8508	8489	8464	8382	8285	8228	8223	8305	8385	8433	8459	8461	8408	8338	8309	8248	8237	8337	8428	8403	8422	8424	8362	8318	8299	8242	8224	8314	8369	8389	8414	8437
183	A/D1	0	1	840	8255	8296	8306	8302	8338	8311	8312	8268	8254	8240	8263	8272	8330	8330	8345	8318	8281	8264	8249	8227	8249	8250	8334	8317	8380	8339	8319	8284	8246	8243	8263	8314	8359	8365	8363	8363	8295	8301	8228	8264	8304	8341	8417	8413	8404
183	A/D0	1	1	840	8358	8392	8390	8416	8410	8393	8363	8328	8273	8260	8355	8353	8371	8410	8435	8433	8381	8339	8249	8255	8283	8369	8439	8520	8510	8492	8410	8270	8211	8249	8310	8395	8464	8524	8480	8501	8397	8254	8213	8238	8339	8509	8622	8595	8556
184	A/D1	0	1	1100	8200	8235	8220	8246	8238	8259	8222	8265	8209	8237	8227	8231	8257	8247	8239	8223	8217	8236	8202	8261	8237	8251	8238	8220	8228	8211	8242	8232	8238	8235	8248	8216	8254	8214	8254	8252	8242	8269	8244	8254	8221	8233	8244	8231	8260
184	A/D0	1	1	1100	8224	8208	8261	8292	8271	8256	8213	8197	8184	8196	8246	8246	8287	8251	8253	8233	8226	8216	8215	8221	8241	8250	8226	8246	8243	8227	8250	8277	8227	8213	8260	8222	8214	8245	8261	8251	8251	8262	8203	8232	8220	8232	8223	8256	8229
185	A/D1	0	1	910	8237	8241	8232	8219	8233	8229	8235	8258	8249	8266	8217	8244	8228	8237	8241	8249	8245	8227	8241	8227	8214	8227	8230	8242	8257	8246	8257	8254	8221	8236	8219	8256	8257	8256	8262	8218	8227	8210	8232	8236	8239	8251	8229	8226	8224
185	A/D0	1	1	910	8264	8317	8286	8298	8334	8328	8304	8279	8247	8217	8223	8258	8284	8312	8340	8341	8350	8281	8233	8214	8229	8224	8345	8417	8400	8368	8365	8270	8207	8202	8256	8293	8302	8353	8364	8292	8282	8273	8258	8229	8315	8363	8347	8352	8331
186	A/D1	0	1	950	8227	8236	8238	8231	8234	8259	8224	8267	8202	8234	8228	8226	8250	8235	8247	8229	8241	8250	8211	8256	8235	8246	8247	8227	8242	8210	8244	8229	8248	8237	8256	8213	8255	8205	8237	8231	8235	8251	8244	8240	8224	8216	8252	8216	8275
186	A/D0	1	1	950	8298	8377	8470	8500	8455	8447	8372	8282	8218	8217	8305	8389	8461	8475	8497	8423	8381	8300	8222	8211	8306	8391	8414	8451	8458	8440	8383	8353	8299	8258	8305	8380	8406	8414	8452	8494	8417	8356	8290	8282	8300	8347	8432	8411	8415
187	A/D1	0	1	1170	8217	8235	8242	8244	8243	8242	8211	8242	8197	8241	8226	8234	8253	8243	8247	8215	8228	8236	8215	8242	8232	8248	8234	8241	8227	8219	8235	8237	8231	8241	8237	8217	8243	8209	8238	8240	8229	8251	8235	8251	8224	8230	8226	8208	8237
187	A/D0	1	1	1170	8206	8281	8368	8365	8395	8400	8335	8274	8221	8214	8271	8331	8337	8328	8344	8260	8282	8288	8262	8256	8304	8342	8284	8291	8333	8306	8298	8323	8273	8253	8281	8344	8375	8378	8342	8368	8341	8279	8224	8247	8253	8281	8329	8393	8373
188	A/D1	0	1	1080	8244	8246	8258	8245	8239	8233	8244	8230	8237	8224	8247	8219	8226	8224	8216	8230	8237	8233	8250	8217	8242	8213	8227	8210	8247	8260	8246	8249	8224	8213	8245	8256	8255	8263	8228	8242	8221	8221	8228	8232	8242	8258	8229	8258	8209
188	A/D0	1	1	1080	8259	8261	8246	8227	8230	8199	8230	8250	8234	8211	8243	8191	8174	8227	8218	8222	8272	8273	8233	8223	8217	8185	8229	8222	8237	8285	8248	8202	8198	8218	8196	8244	8272	8274	8233	8228	8213	8182	8174	8230	8264	8247	8239	8276	8224
189	A/D1	0	1	1150	8218	8241	8256	8265	8238	8269	8221	8238	8223	8229	8233	8239	8231	8266	8216	8249	8213	8240	8217	8248	8227	8227	8240	8224	8233	8222	8234	8230	8245	8217	8254	8214	8246	8226	8218	8234	8229	8240	8260	8218	8252	8199	8239	8219	8233
189	A/D0	1	1	1150	8298	8354	8415	8410	8379	8338	8274	8243	8216	8262	8337	8380	8388	8399	8405	8326	8261	8264	8234	8251	8340	8388	8367	8366	8419	8376	8326	8298	8248	8217	8287	8342	8365	8424	8407	8369	8316	8295	8256	8232	8261	8302	8359	8401	8428
190	A/D1	0	1	950	8222	8227	8243	8231	8251	8208	8249	8208	8223	8224	8231	8248	8231	8252	8225	8222	8240	8232	8244	8244	8229	8254	8253	8241	8247	8235	8231	8238	8237	8254	8215	8264	8244	8244	8247	8243	8252	8226	8243	8219	8212	8230	8231	8242	8262
190	A/D0	1	1	950	8223	8225	8262	8250	8277	8215	8231	8227	8240	8212	8214	8249	8228	8220	8200	8243	8225	8237	8255	8259	8214	8246	8250	8214	8219	8224	8254	8240	8253	8254	8208	8227	8211	8209	8224	8273	8295	8247	8233	8211	8221	8198	8256	8269	8257
191	A/D1	0	1	840	8200	8250	8226	8245	8228	8259	8211	8253	8208	8236	8237	8238	8241	8276	8268	8274	8241	8251	8197	8245	8231	8255	8252	8248	8265	8240	8258	8234	8243	8223	8276	8217	8261	8206	8235	8230	8227	8250	8246	8238	8233	8220	8259	8218	8269
191	A/D0	1	1	840	8201	8225	8294	8307	8280	8273	8250	8200	8207	8208	8217	8240	8267	8262	8264	8256	8226	8227	8205	8220	8276	8273	8251	8236	8256	8232	8230	8250	8243	8228	8246	8253	8241	8248	8263	8265	8244	8260	8232	8223	8212	8215	8251	8250	8282
192	A/D1	0	1	840	8296	8212	8266	8213	8254	8262	8254	8281	8222	8233	8232	8290	8303	8325	8294	8311	8271	8268	8233	8253	8268	8318	8313	8346	8295	8334	8269	8276	8235	8265	8299	8310	8372	8331	8315	8304	8284	8263	8260	8237	8260	8265	8304	8333	8337
192	A/D0	1	1	840	8251	8242	8331	8307	8309	8383	8301	8236	8202	8240	8234	8311	8379	8374	8358	8336	8284	8201	8186	8260	8277	8321	8357	8333	8322	8322	8255	8238	8228	8271	8326	8355	8319	8324	8335	8308	8285	8278	8272	8251	8287	8319	8288	8284	8339
193	A/D1	0	1	1090	8252	8232	8239	8233	8224	8224	8252	8232	8261	8216	8252	8220	8228	8227	8212	8230	8232	8235	8253	8212	8253	8222	8250	8232	8245	8235	8224	8240	8221	8221	8222	8229	8229	8260	8225	8254	8222	8223	8218	8215	8234	8234	8234	8262	8222
193	A/D0	1	1	1090	8269	8274	8198	8193	8239	8195	8220	8249	8250	8206	8211	8215	8200	8198	8248	8251	8220	8219	8225	8194	8223	8233	8249	8243	8247	8238	8233	8210	8195	8223	8208	8231	8250	8295	8241	8246	8205	8206	8182	8213	8224	8219	8235	8261	8235
194	A/D1	0	1	950	8220	8223	8252	8230	8247	8226	8215	8236	8208	8249	8239	8257	8251	8240	8253	8232	8250	8238	8248	8242	8241	8219	8246	8208	8258	8244	8251	8258	8227	8243	8210	8233	8242	8229	8280	8244	8263	8229	8234	8215	8225	8257	8273	8264	8262
194	A/D0	1	1	950	8225	8256	8286	8293	8305	8225	8215	8215	8246	8224	8264	8285	8258	8244	8257	8265	8244	8250	8264	8241	8225	8229	8229	8229	8256	8244	8269	8243	8208	8239	8220	8210	8277	8299	8270	8288	8294	8211	8215	8197	8196	8178	8266	8289	8290
195	A/D1	0	1	1150	8230	8241	8253	8236	8268	8224	8252	8240	8234	8240	8236	8270	8279	8281	8285	8265	8284	8273	8261	8258	8242	8245	8275	8259	8314	8273	8270	8254	8235	8249	8215	8258	8253	8247	8270	8259	8265	8256	8251	8235	8231	8246	8258	8272	8313
195	A/D0	1	1	1150	8256	8329	8376	8377	8391	8353	8303	8250	8265	8226	8299	8352	8372	8367	8364	8381	8324	8324	8283	8237	8264	8330	8351	8388	8405	8408	8369	8306	8275	8221	8253	8318	8357	8354	8406	8448	8422	8326	8262	8240	8267	8319	8406	8399	8387
196	A/D1	0	1	1090	8235	8256	8231	8245	8223	8214	8229	8230	8239	8246	8232	8225	8239	8206	8245	8230	8230	8248	8238	8248	8213	8232	8226	8220	8239	8239	8249	8227	8230	8223	8214	8227	8231	8236	8268	8245	8237	8243	8205	8249	8224	8237	8248	8232	8251
196	A/D0	1	1	1090	8259	8353	8367	8405	8419	8413	8308	8317	8290	8280	8299	8358	8380	8371	8416	8442	8403	8374	8296	8253	8266	8360	8398	8476	8476	8459	8433	8349	8234	8208	8257	8304	8396	8465	8453	8454	8378	8299	8219	8216	8300	8359	8445	8479	8434
197	A/D1	0	1	1070	8207	8219	8221	8247	8264	8268	8275	8234	8236	8207	8214	8219	8241	8255	8264	8255	8226	8246	8203	8251	8228	8246	8248	8233	8247	8217	8235	8247	8225	8244	8218	8241	8217	8240	8226	8218	8226	8225	8228	8257	8245	8239	8268	8207	8248
197	A/D0	1	1	1070	8211	8279	8264	8354	8426	8405	8348	8294	8222	8177	8235	8287	8340	8359	8320	8308	8308	8311	8267	8298	8361	8370	8355	8377	8379	8287	8277	8249	8194	8173	8286	8369	8364	8433	8438	8369	8310	8276	8190	8209	8257	8283	8328	8336	8328
198	A/D1	0	1	1200	8213	8230	8236	8257	8234	8282	8212	8251	8210	8228	8247	8227	8250	8255	8220	8238	8209	8246	8201	8255	8232	8235	8238	8220	8235	8219	8242	8235	8243	8215	8255	8214	8250	8214	8231	8247	8218	8245	8249	8223	8244	8207	8244	8210	8264
198	A/D0	1	1	1200	8214	8229	8255	8308	8261	8255	8233	8195	8193	8247	8252	8244	8273	8269	8251	8193	8188	8202	8211	8224	8262	8255	8226	8222	8226	8231	8213	8248	8273	8231	8223	8236	8236	8227	8253	8267	8238	8212	8198	8205	8174	8194	8236	8245	8236
199	A/D1	0	1	1310	8227	8223	8216	8251	8210	8253	8226	8237	8246	8226	8243	8229	8242	8253	8219	8239	8207	8225	8218	8238	8249	8229	8248	8231	8222	8223	8230	8234	8248	8221	8236	8229	8210	8228	8212	8235	8242	8238	8256	8208	8241	8207	8230	8220	8240
199	A/D0	1	1	1310	8239	8336	8381	8417	8390	8376	8312	8242	8225	8257	8308	8338	8373	8384	8352	8339	8291	8264	8219	8260	8372	8409	8386	8371	8352	8286	8275	8268	8238	8247	8313	8332	8314	8334	8352	8349	8318	8292	8262	8232	8278	8310	8333	8351	8358
200	A/D1	0	1	1020	8238	8253	8236	8235	8227	8214	8245	8232	8244	8241	8244	8214	8259	8204	8251	8228	8238	8237	8232	8239	8212	8233	8223	8222	8243	8240	8241	8238	8236	8231	8214	8242	8228	8237	8237	8232	8218	8250	8207	8244	8227	8220	8238	8227	8247
200	A/D0	1	1	1020	8268	8342	8300	8305	8327	8335	8299	8321	8299	8264	8260	8290	8302	8303	8312	8327	8303	8277	8234	8269	8260	8309	8352	8368	8365	8343	8321	8229	8216	8224	8278	8306	8373	8388	8381	8368	8310	8248	8204	8203	8257	8307	8344	8354	8378
201	A/D1	0	1	1070	8223	8251	8236	8263	8245	8250	8248	8215	8221	8226	8225	8238	8240	8248	8208	8246	8198	8233	8212	8240	8257	8225	8249	8230	8225	8235	8236	8235	8248	8233	8243	8238	8225	8232	8233	8239	8259	8241	8256	8213	8242	8213	8223	8215	8250
201	A/D0	1	1	1070	8220	8276	8238	8263	8262	8250	8226	8206	8215	8248	8281	8240	8281	8282	8205	8191	8201	8186	8181	8229	8277	8279	8246	8268	8277	8210	8236	8242	8268	8220	8219	8217	8220	8233	8267	8312	8276	8217	8239	8236	8156	8242	8304	8224	8266
202	A/D1	0	1	1440	8215	8251	8244	8280	8229	8260	8214	8242	8207	8222	8230	8237	8237	8252	8214	8247	8204	8245	8210	8249	8239	8241	8261	8230	8232	8222	8225	8236	8239	8228	8254	8215	8234	8210	8220	8237	8231	8239	8248	8219	8238	8208	8247	8221	8269
202	A/D0	1	1	1440	8333	8433	8513	8507	8464	8424	8315	8214	8175	8238	8346	8491	8544	8568	8560	8462	8363	8295	8244	8265	8372	8452	8458	8475	8501	8468	8397	8331	8283	8265	8356	8388	8454	8461	8529	8511	8419	8330	8274	8271	8344	8427	8481	8495	8514
203	A/D1	0	1	1190	8231	8236	8249	8233	8237	8219	8234	8227	8250	8218	8263	8205	8239	8213	8231	8239	8234	8246	8247	8220	8239	8194	8244	8203	8254	8240	8227	8243	8215	8223	8213	8235	8229	8242	8221	8255	8197	8246	8214	8230	8238	8227	8239	8250	8229
203	A/D0	1	1	1190	8378	8463	8490	8485	8496	8434	8326	8296	8283	8287	8368	8403	8433	8439	8453	8461	8378	8301	8267	8255	8293	8358	8453	8482	8474	8489	8397	8262	8218	8223	8284	8410	8517	8511	8476	8456	8319	8242	8232	8256	8339	8434	8483	8508	8500
204	A/D1	0	1	1370	8225	8242	8235	8227	8232	8213	8237	8227	8236	8234	8263	8211	8253	8201	8230	8237	8217	8256	8239	8241	8225	8208	8236	8193	8254	8240	8253	8252	8236	8225	8209	8221	8221	8245	8253	8285	8223	8254	8189	8222	8218	8237	8249	8259	8254
204	A/D0	1	1	1370	8260	8292	8244	8244	8250	8261	8241	8248	8238	8213	8236	8268	8277	8253	8248	8270	8225	8235	8239	8262	8222	8207	8285	8242	8232	8322	8295	8222	8235	8235	8251	8252	8274	8235	8222	8246	8210	8215	8216	8240	8286	8301	8314	8288	8310
205	A/D1	0	1	1180	8258	8240	8246	8226	8204	8225	8233	8234	8245	8243	8216	8247	8194	8233	8221	8233	8244	8240	8239	8210	8230	8245	8226	8250	8229	8242	8227	8231	8234	8212	8241	8227	8238	8242	8233	8228	8260	8215	8248	8228	8227	8241	8237	8254	8222
205	A/D0	1	1	1180	8308	8283	8262	8267	8252	8245	8303	8300	8283	8278	8275	8263	8281	8271	8294	8293	8243	8261	8283	8220	8230	8290	8273	8261	8335	8318	8211	8194	8212	8206	8250	8355	8369	8334	8322	8258	8215	8202	8161	8215	8295	8334	8305	8342	8306
206	A/D1	0	1	920	8243	8233	8250	8224	8227	8215	8232	8232	8251	8228	8243	8225	8219	8223	8214	8234	8239	8237	8257	8220	8244	8205	8236	8226	8255	8255	8228	8251	8215	8214	8231	8244	8247	8258	8248	8253	8226	8234	8211	8230	8245	8258	8254	8255	8217
206	A/D0	1	1	920	8267	8258	8228	8237	8249	8183	8206	8234	8240	8208	8242	8245	8215	8196	8227	8271	8235	8226	8253	8215	8193	8199	8250	8236	8257	8307	8256	8199	8202	8194	8185	8260	8291	8300	8255	8268	8210	8220	8219	8207	8310	8294	8294	8283	8248
207	A/D1	0	1	1180	8214	8220	8228	8205	8283	8247	8273	8240	8225	8224	8205	8237	8235	8239	8242	8253	8222	8254	8202	8245	8223	8229	8240	8241	8262	8231	8253	8215	8234	8211	8244	8246	8249	8255	8247	8219	8247	8208	8262	8223	8258	8237	8259	8235	8242
207	A/D0	1	1	1180	8222	8218	8234	8248	8260	8245	8244	8200	8201	8215	8226	8213	8252	8276	8246	8255	8255	8196	8183	8216	8238	8219	8217	8244	8284	8234	8232	8235	8186	8203	8253	8267	8281	8230	8215	8221	8227	8227	8258	8240	8229	8219	8209	8232	8223
208	A/D1	0	1	1030	8207	8241	8234	8235	8247	8226	8226	8231	8202	8245	8213	8238	8233	8234	8239	8226	8235	8215	8243	8219	8247	8243	8219	8251	8223	8250	8235	8239	8229	8233	8237	8219	8249	8203	8235	8221	8228	8249	8236	8247	8223	8230	8226	8199	8245
208	A/D0	1	1	1030	8203	8202	8233	8259	8268	8253	8210	8179	8189	8235	8176	8247	8293	8244	8200	8238	8228	8186	8272	8258	8218	8248	8224	8226	8214	8217	8222	8235	8231	8209	8232	8230	8233	8233	8243	8247	8228	8230	8239	8240	8198	8227	8229	8234	8199
209	A/D1	0	1	1120	8240	8213	8247	8200	8231	8225	8256	8256	8245	8232	8198	8209	8210	8245	8245	8271	8223	8247	8191	8223	8238	8232	8271	8252	8258	8211	8224	8228	8226	8247	8256	8245	8232	8224	8232	8212	8238	8246	8239	8249	8237	8191	8263	8170	8261
209	A/D0	1	1	1120	8236	8287	8354	8270	8249	8228	8266	8299	8217	8223	8275	8279	8308	8282	8261	8279	8276	8239	8170	8216	8296	8315	8315	8321	8342	8242	8222	8206	8212	8245	8298	8342	8301	8254	8224	8301	8257	8265	8295	8289	8314	8241	8271	8253	8265
210	A/D1	0	1	1240	8239	8208	8250	8226	8299	8247	8264	8239	8218	8238	8200	8240	8233	8251	8242	8256	8217	8242	8207	8230	8236	8226	8241	8245	8227	8249	8218	8263	8206	8256	8231	8234	8244	8224	8236	8222	8241	8232	8235	8228	8246	8207	8254	8204	8238
210	A/D0	1	1	1240	8171	8250	8243	8254	8268	8306	8236	8230	8197	8197	8221	8205	8255	8287	8261	8259	8245	8195	8200	8215	8241	8276	8279	8274	8289	8248	8241	8244	8215	8205	8248	8265	8232	8255	8258	8231	8222	8232	8238	8214	8246	8241	8230	8267	8275
211	A/D1	0	1	1120	8247	8227	8237	8215	8211	8226	8228	8239	8258	8228	8238	8234	8213	8239	8221	8230	8243	8231	8255	8211	8241	8222	8226	8244	8241	8255	8249	8249	8236	8222	8234	8224	8239	8244	8226	8248	8252	8231	8249	8219	8238	8236	8223	8254	8210
211	A/D0	1	1	1120	8358	8349	8377	8373	8390	8339	8312	8309	8271	8235	8304	8357	8326	8365	8444	8408	8346	8301	8275	8220	8289	8368	8394	8364	8394	8393	8278	8224	8226	8281	8306	8398	8432	8416	8392	8339	8265	8204	8217	8236	8328	8402	8395	8414	8389
212	A/D1	0	1	1500	8225	8256	8249	8258	8236	8255	8209	8247	8207	8231	8237	8226	8240	8243	8225	8237	8206	8246	8201	8252	8222	8233	8244	8229	8238	8211	8233	8227	8244	8224	8255	8209	8245	8211	8226	8234	8229	8243	8257	8224	8246	8200	8244	8200	8256
212	A/D0	1	1	1500	8249	8316	8368	8383	8346	8336	8299	8220	8200	8220	8279	8296	8334	8354	8341	8299	8245	8261	8225	8243	8309	8342	8319	8297	8293	8265	8219	8262	8263	8210	8254	8293	8282	8338	8356	8333	8283	8258	8229	8222	8235	8265	8323	8352	8361
213	A/D1	0	1	1000	8241	8320	8427	8499	8500	8492	8389	8353	8260	8263	8255	8282	8340	8408	8434	8487	8414	8381	8247	8274	8275	8358	8395	8421	8435	8376	8352	8291	8269	8235	8299	8295	8419	8396	8453	8430	8392	8369	8305	8271	8241	8283	8341	8341	8429
213	A/D0	1	1	1000	8313	8433	8555	8613	8600	8584	8484	8358	8284	8283	8393	8457	8536	8568	8579	8510	8435	8359	8253	8231	8379	8523	8525	8557	8572	8499	8405	8336	8269	8224	8361	8436	8527	8533	8560	8551	8459	8344	8239	8271	8280	8423	8545	8580	8594
214	A/D1	0	1	910	8222	8237	8247	8253	8264	8228	8244	8221	8228	8237	8239	8255	8225	8240	8229	8219	8227	8229	8244	8242	8232	8225	8239	8214	8236	8225	8234	8242	8244	8245	8219	8236	8219	8230	8219	8233	8239	8230	8246	8221	8222	8222	8226	8238	8251
214	A/D0	1	1	910	8245	8304	8348	8366	8375	8350	8337	8270	8246	8221	8288	8333	8359	8370	8345	8355	8314	8280	8279	8258	8235	8270	8330	8299	8352	8381	8350	8274	8274	8232	8222	8271	8331	8327	8350	8389	8388	8311	8270	8227	8259	8306	8388	8415	8481
215	A/D1	0	1	1030	8225	8229	8252	8211	8263	8223	8248	8236	8223	8231	8206	8241	8241	8241	8240	8268	8216	8260	8207	8230	8220	8220	8241	8258	8260	8244	8221	8243	8197	8246	8224	8257	8264	8250	8256	8213	8245	8240	8245	8242	8259	8217	8253	8196	8229
215	A/D0	1	1	1030	8188	8190	8210	8238	8256	8253	8260	8211	8190	8206	8233	8236	8246	8250	8223	8262	8238	8193	8218	8237	8231	8238	8248	8250	8258	8201	8238	8233	8213	8244	8266	8250	8228	8240	8232	8216	8227	8241	8260	8235	8240	8235	8214	8241	8234
216	A/D1	0	1	850	8232	8225	8252	8218	8275	8242	8266	8247	8233	8229	8209	8250	8253	8264	8263	8269	8214	8241	8192	8233	8236	8237	8264	8242	8234	8230	8218	8243	8219	8252	8255	8269	8286	8252	8259	8215	8263	8229	8266	8220	8260	8207	8249	8245	8256
216	A/D0	1	1	850	8223	8222	8233	8275	8267	8304	8303	8241	8203	8202	8224	8228	8278	8303	8270	8273	8258	8201	8179	8226	8283	8286	8292	8280	8264	8211	8207	8241	8188	8247	8304	8318	8262	8255	8267	8236	8277	8288	8277	8232	8256	8241	8241	8289	8292
217	A/D1	0	1	1150	8232	8211	8242	8210	8263	8226	8245	8232	8222	8226	8207	8242	8238	8242	8235	8248	8212	8262	8204	8246	8244	8230	8261	8245	8245	8236	8224	8238	8187	8252	8232	8244	8229	8249	8239	8219	8242	8235	8246	8217	8269	8200	8255	8209	8236
217	A/D0	1	1	1150	8285	8365	8443	8452	8461	8478	8406	8303	8236	8236	8322	8374	8461	8489	8442	8428	8359	8281	8219	8229	8318	8375	8426	8407	8416	8358	8337	8292	8218	8254	8303	8392	8417	8486	8455	8415	8359	8313	8276	8237	8361	8386	8356	8385	8402
218	A/D1	0	1	1210	8222	8232	8243	8252	8231	8246	8230	8223	8238	8223	8235	8244	8239	8256	8235	8245	8216	8244	8223	8252	8244	8223	8243	8214	8228	8223	8238	8228	8244	8225	8233	8225	8221	8219	8226	8233	8243	8243	8258	8221	8242	8211	8235	8217	8243
218	A/D0	1	1	1210	8269	8297	8338	8375	8335	8316	8276	8224	8205	8248	8284	8337	8355	8335	8310	8297	8289	8253	8239	8288	8312	8314	8307	8325	8332	8284	8308	8265	8249	8263	8311	8308	8283	8318	8331	8312	8291	8288	8275	8241	8237	8264	8299	8327	8359
219	A/D1	0	1	1010	8273	8212	8266	8190	8252	8236	8239	8256	8220	8238	8206	8252	8246	8269	8242	8262	8222	8224	8220	8223	8245	8239	8257	8269	8229	8258	8204	8244	8209	8247	8240	8231	8246	8220	8231	8230	8245	8240	8254	8216	8255	8228	8250	8249	8241
219	A/D0	1	1	1010	8267	8300	8412	8403	8406	8419	8373	8259	8207	8238	8252	8358	8412	8467	8440	8444	8340	8238	8235	8240	8293	8354	8384	8363	8327	8336	8266	8245	8232	8289	8353	8382	8408	8406	8395	8344	8322	8272	8259	8252	8319	8356	8363	8367	8412
220	A/D1	0	1	1260	8220	8232	8256	8242	8269	8221	8246	8218	8213	8238	8240	8261	8234	8249	8222	8206	8221	8226	8241	8245	8245	8217	8237	8202	8233	8229	8234	8253	8238	8252	8209	8227	8221	8217	8241	8234	8244	8234	8231	8222	8207	8231	8229	8242	8265
220	A/D0	1	1	1260	8252	8337	8408	8457	8471	8421	8373	8298	8224	8209	8249	8301	8301	8355	8379	8375	8358	8365	8309	8285	8296	8325	8318	8318	8368	8377	8367	8342	8280	8264	8262	8316	8375	8390	8417	8410	8326	8271	8219	8180	8278	8370	8423	8404	8443
221	A/D1	0	1	1200	8233	8244	8250	8227	8235	8207	8240	8236	8244	8226	8253	8204	8258	8208	8246	8236	8233	8246	8244	8229	8237	8212	8243	8197	8252	8229	8246	8241	8224	8229	8207	8247	8243	8268	8244	8279	8196	8268	8187	8258	8215	8245	8236	8263	8233
221	A/D0	1	1	1200	8300	8318	8295	8295	8320	8325	8275	8294	8283	8207	8262	8268	8256	8283	8343	8345	8311	8301	8252	8257	8225	8276	8316	8349	8333	8350	8323	8226	8193	8244	8284	8300	8358	8407	8347	8327	8301	8254	8187	8215	8265	8299	8339	8391	8364
222	A/D1	0	1	1280	8267	8195	8261	8191	8244	8245	8236	8239	8251	8210	8233	8218	8236	8219	8247	8238	8239	8230	8229	8223	8221	8238	8229	8235	8215	8261	8217	8281	8215	8251	8233	8215	8233	8237	8243	8251	8245	8273	8212	8263	8220	8242	8242	8239	8253
222	A/D0	1	1	1280	8343	8364	8398	8377	8417	8432	8389	8342	8283	8266	8277	8385	8428	8470	8438	8426	8381	8256	8233	8231	8312	8383	8463	8474	8416	8420	8327	8273	8212	8229	8328	8397	8426	8431	8451	8405	8352	8299	8247	8225	8293	8368	8348	8381	8409
223	A/D1	0	1	1220	8247	8222	8248	8203	8233	8224	8230	8250	8245	8256	8223	8239	8227	8213	8238	8235	8248	8237	8236	8221	8211	8223	8228	8252	8278	8281	8237	8256	8197	8232	8233	8249	8253	8238	8267	8207	8233	8226	8215	8250	8233	8248	8224	8227	8230
223	A/D0	1	1	1220	8294	8412	8445	8453	8496	8504	8418	8368	8282	8264	8252	8365	8447	8492	8513	8582	8512	8344	8271	8208	8265	8336	8419	8514	8511	8510	8411	8306	8208	8219	8316	8430	8496	8531	8545	8456	8353	8290	8253	8241	8325	8437	8410	8456	8447
224	A/D1	0	1	1080	8204	8248	8230	8266	8220	8271	8205	8248	8203	8235	8220	8237	8249	8250	8238	8241	8207	8238	8193	8267	8234	8249	8256	8221	8233	8216	8243	8230	8249	8221	8268	8214	8247	8214	8253	8235	8242	8236	8243	8217	8239	8211	8243	8214	8262
224	A/D0	1	1	1080	8348	8407	8492	8539	8472	8430	8338	8273	8208	8262	8353	8440	8478	8482	8466	8424	8349	8279	8232	8271	8345	8458	8503	8484	8470	8438	8386	8307	8290	8264	8358	8395	8467	8492	8472	8491	8418	8331	8290	8271	8332	8417	8463	8447	8454
225	A/D1	0	1	1270	8231	8220	8241	8217	8255	8238	8233	8244	8230	8246	8224	8246	8241	8221	8244	8229	8251	8234	8243	8236	8212	8232	8217	8228	8242	8238	8225	8252	8203	8251	8215	8224	8238	8224	8257	8224	8236	8230	8209	8242	8228	8253	8237	8242	8239
225	A/D0	1	1	1270	8303	8348	8389	8449	8467	8452	8403	8355	8261	8241	8268	8361	8423	8450	8486	8465	8416	8312	8236	8222	8313	8383	8480	8516	8496	8448	8358	8298	8204	8221	8332	8396	8497	8546	8536	8458	8415	8342	8238	8234	8329	8432	8449	8470	8477
226	A/D1	0	1	940	8252	8202	8248	8193	8251	8225	8234	8247	8229	8232	8223	8233	8247	8260	8250	8283	8228	8251	8214	8222	8232	8230	8252	8260	8240	8256	8208	8248	8200	8250	8238	8240	8275	8240	8248	8217	8234	8235	8256	8233	8268	8230	8256	8234	8239
226	A/D0	1	1	940	8312	8417	8470	8491	8476	8462	8344	8274	8254	8305	8346	8463	8502	8524	8484	8464	8346	8247	8203	8264	8341	8452	8508	8521	8491	8417	8302	8267	8230	8220	8355	8435	8481	8489	8522	8413	8323	8303	8268	8245	8349	8421	8445	8482	8517
227	A/D1	0	1	920	8247	8210	8241	8215	8254	8255	8231	8252	8220	8218	8224	8239	8244	8260	8230	8260	8219	8225	8218	8222	8245	8244	8245	8260	8216	8246	8210	8243	8216	8254	8238	8235	8239	8221	8220	8223	8232	8229	8246	8212	8250	8224	8238	8228	8226
227	A/D0	1	1	920	8194	8229	8260	8268	8283	8302	8258	8203	8171	8176	8199	8245	8281	8299	8273	8256	8221	8204	8204	8241	8253	8266	8274	8259	8265	8237	8213	8235	8231	8242	8288	8278	8246	8233	8250	8226	8219	8234	8242	8217	8276	8264	8248	8271	8311
228	A/D1	0	1	1180	8245	8249	8236	8249	8229	8220	8225	8228	8219	8238	8225	8248	8240	8220	8235	8215	8228	8236	8231	8255	8212	8241	8223	8226	8245	8257	8270	8236	8240	8219	8221	8229	8251	8239	8260	8237	8244	8224	8215	8235	8239	8246	8269	8221	8261
228	A/D0	1	1	1180	8248	8285	8242	8254	8235	8234	8206	8230	8242	8234	8233	8256	8246	8242	8239	8241	8277	8251	8229	8248	8205	8210	8246	8279	8253	8261	8307	8230	8180	8171	8220	8187	8266	8311	8293	8274	8272	8174	8185	8221	8232	8250	8321	8265	8267
229	A/D1	0	1	990	8243	8228	8237	8249	8226	8245	8208	8241	8199	8258	8236	8233	8249	8225	8219	8212	8226	8232	8245	8230	8253	8210	8229	8209	8231	8252	8243	8251	8257	8218	8248	8208	8253	8223	8256	8237	8223	8239	8218	8224	8216	8232	8232	8255	8222
229	A/D0	1	1	990	8228	8246	8258	8251	8247	8216	8207	8230	8240	8246	8254	8262	8212	8181	8203	8198	8218	8251	8286	8233	8252	8228	8214	8214	8233	8267	8237	8244	8216	8199	8210	8220	8257	8245	8276	8293	8236	8195	8191	8194	8185	8222	8258	8268	8250
230	A/D1	0	1	840	8241	8261	8238	8229	8221	8198	8230	8231	8244	8255	8241	8216	8239	8200	8247	8224	8239	8246	8240	8244	8217	8231	8221	8214	8261	8234	8254	8224	8233	8229	8207	8243	8232	8246	8253	8238	8220	8239	8199	8249	8214	8228	8244	8229	8221
230	A/D0	1	1	840	8231	8295	8269	8246	8234	8252	8203	8223	8239	8228	8231	8228	8232	8221	8227	8249	8244	8249	8244	8222	8208	8204	8214	8225	8268	8279	8267	8242	8232	8229	8219	8243	8270	8248	8218	8234	8231	8231	8186	8225	8253	8256	8263	8329	8268
231	A/D1	0	1	840	8234	8230	8241	8218	8227	8209	8228	8225	8245	8217	8256	8216	8238	8218	8216	8233	8237	8245	8261	8230	8246	8211	8242	8205	8248	8243	8235	8247	8225	8222	8216	8236	8231	8254	8226	8258	8203	8235	8211	8229	8240	8233	8238	8245	8218
231	A/D0	1	1	840	8264	8267	8244	8258	8267	8248	8264	8281	8276	8242	8271	8273	8287	8273	8261	8295	8278	8249	8231	8234	8223	8244	8301	8299	8299	8322	8288	8207	8173	8213	8210	8260	8323	8343	8307	8310	8266	8216	8206	8240	8258	8283	8307	8303	8290
232	A/D1	0	1	1000	8210	8236	8227	8246	8222	8259	8210	8258	8206	8227	8228	8239	8242	8249	8235	8249	8212	8250	8208	8251	8237	8246	8251	8226	8225	8222	8235	8232	8240	8227	8257	8218	8270	8221	8245	8253	8228	8241	8251	8232	8232	8212	8245	8215	8268
232	A/D0	1	1	1000	8218	8245	8297	8300	8241	8254	8196	8196	8179	8205	8254	8272	8274	8270	8264	8211	8202	8204	8233	8222	8254	8263	8228	8226	8245	8219	8185	8261	8272	8218	8208	8234	8208	8192	8236	8272	8214	8227	8242	8222	8226	8244	8294	8286	8275
233	A/D1	0	1	1040	8214	8238	8247	8260	8240	8266	8209	8257	8207	8243	8248	8233	8261	8261	8260	8243	8222	8241	8210	8259	8242	8247	8241	8234	8242	8222	8252	8239	8248	8238	8261	8218	8261	8214	8244	8242	8223	8247	8241	8244	8235	8220	8246	8198	8266
233	A/D0	1	1	1040	8199	8211	8279	8272	8254	8281	8266	8228	8219	8231	8265	8276	8285	8271	8271	8235	8228	8228	8237	8226	8267	8301	8261	8254	8271	8253	8232	8260	8256	8234	8248	8224	8226	8240	8245	8267	8257	8254	8231	8239	8208	8224	8263	8271	8277
234	A/D1	0	1	1210	8234	8246	8247	8251	8222	8243	8213	8222	8224	8230	8246	8219	8238	8229	8236	8235	8240	8234	8248	8227	8235	8235	8211	8229	8220	8238	8250	8244	8256	8218	8235	8221	8224	8234	8237	8247	8233	8239	8229	8213	8229	8237	8239	8254	8239
234	A/D0	1	1	1210	8283	8316	8320	8312	8285	8277	8247	8240	8212	8265	8322	8322	8336	8349	8334	8283	8272	8257	8259	8247	8269	8271	8275	8294	8303	8309	8284	8248	8263	8213	8230	8260	8286	8295	8316	8322	8268	8208	8206	8247	8289	8341	8389	8367	8322
235	A/D1	0	1	1000	8211	8232	8225	8247	8227	8266	8221	8235	8218	8223	8233	8233	8254	8246	8214	8244	8198	8240	8209	8267	8235	8231	8234	8207	8223	8214	8228	8240	8248	8212	8248	8209	8224	8240	8230	8243	8240	8238	8251	8231	8227	8220	8238	8207	8268
235	A/D0	1	1	1000	8322	8404	8466	8507	8465	8415	8317	8232	8202	8256	8316	8436	8455	8489	8449	8400	8341	8273	8213	8273	8370	8347	8439	8417	8431	8381	8351	8303	8291	8245	8340	8394	8372	8403	8464	8449	8389	8352	8261	8291	8320	8388	8449	8407	8419
236	A/D1	0	1	980	8228	8243	8220	8243	8195	8239	8227	8228	8252	8218	8257	8216	8275	8224	8234	8242	8215	8247	8232	8234	8233	8209	8249	8202	8261	8231	8245	8231	8224	8227	8212	8234	8242	8245	8249	8265	8213	8263	8199	8238	8236	8237	8256	8252	8240
236	A/D0	1	1	980	8316	8363	8327	8339	8317	8291	8274	8271	8263	8237	8265	8313	8308	8309	8315	8342	8298	8267	8248	8242	8249	8293	8335	8355	8358	8397	8371	8261	8225	8225	8248	8295	8353	8366	8356	8386	8314	8269	8240	8223	8274	8304	8328	8344	8360
237	A/D1	0	1	1350	8229	8234	8238	8255	8219	8238	8196	8226	8209	8257	8264	8252	8256	8223	8229	8218	8241	8242	8258	8219	8246	8216	8228	8228	8227	8255	8248	8258	8254	8225	8255	8220	8252	8224	8250	8249	8225	8249	8219	8229	8225	8234	8225	8254	8225
237	A/D0	1	1	1350	8259	8349	8357	8321	8282	8297	8243	8185	8173	8248	8311	8328	8276	8267	8296	8277	8265	8285	8296	8220	8246	8248	8227	8270	8311	8325	8274	8246	8277	8280	8307	8329	8328	8285	8302	8324	8247	8184	8196	8238	8252	8320	8380	8387	8321
238	A/D1	0	1	1170	8232	8246	8251	8222	8244	8210	8247	8229	8235	8216	8257	8212	8254	8225	8251	8253	8233	8253	8236	8219	8229	8205	8245	8205	8270	8239	8239	8240	8222	8241	8217	8245	8236	8240	8223	8254	8205	8247	8210	8239	8232	8232	8245	8244	8237
238	A/D0	1	1	1170	8329	8371	8429	8437	8441	8427	8393	8347	8263	8252	8323	8366	8428	8434	8440	8440	8342	8327	8273	8278	8319	8372	8442	8426	8419	8486	8387	8280	8223	8259	8314	8416	8502	8532	8485	8461	8334	8251	8211	8235	8315	8414	8516	8526	8536
239	A/D1	0	1	960	8215	8230	8241	8222	8256	8245	8264	8240	8233	8225	8214	8242	8237	8254	8263	8287	8245	8272	8214	8232	8229	8234	8265	8264	8271	8249	8253	8246	8206	8245	8221	8252	8240	8243	8253	8242	8282	8258	8253	8251	8252	8238	8268	8213	8268
239	A/D0	1	1	960	8186	8202	8216	8220	8230	8251	8252	8198	8214	8221	8236	8234	8280	8289	8275	8257	8219	8203	8185	8202	8246	8273	8271	8275	8296	8242	8220	8225	8219	8208	8245	8273	8220	8232	8268	8297	8273	8272	8259	8228	8215	8234	8215	8204	8246
240	A/D1	0	1	1150	8199	8220	8227	8203	8247	8231	8240	8232	8239	8217	8226	8226	8230	8247	8239	8267	8233	8265	8206	8238	8218	8222	8252	8243	8250	8234	8219	8231	8188	8249	8228	8263	8253	8237	8235	8193	8221	8222	8241	8243	8267	8226	8260	8202	8242
240	A/D0	1	1	1150	8175	8230	8242	8231	8209	8189	8239	8172	8268	8253	8262	8298	8288	8282	8259	8248	8200	8192	8180	8188	8188	8209	8283	8277	8279	8268	8206	8197	8205	8215	8240	8251	8212	8223	8243	8223	8233	8264	8290	8240	8270	8226	8184	8175	8196
241	A/D1	0	1	1240	8252	8252	8259	8253	8219	8236	8223	8234	8243	8233	8228	8238	8213	8233	8230	8232	8247	8234	8246	8215	8232	8224	8227	8247	8240	8241	8225	8234	8223	8217	8228	8230	8239	8251	8225	8241	8226	8222	8221	8233	8244	8242	8243	8236	8212
241	A/D0	1	1	1240	8411	8433	8458	8479	8480	8397	8342	8273	8251	8275	8355	8399	8440	8500	8506	8447	8369	8284	8226	8255	8339	8392	8444	8478	8495	8456	8341	8243	8228	8287	8330	8405	8480	8454	8426	8415	8331	8239	8234	8329	8407	8475	8512	8503	8486
242	A/D1	0	1	950	8233	8259	8236	8250	8225	8223	8227	8226	8237	8249	8226	8234	8235	8217	8237	8231	8233	8246	8237	8251	8213	8240	8224	8228	8234	8234	8241	8229	8247	8228	8221	8220	8224	8228	8251	8232	8243	8237	8215	8239	8216	8236	8248	8237	8257
242	A/D0	1	1	950	8331	8379	8430	8476	8454	8486	8422	8345	8276	8275	8301	8358	8421	8458	8462	8467	8442	8329	8235	8245	8281	8352	8447	8509	8478	8461	8442	8324	8230	8214	8253	8301	8388	8461	8471	8482	8435	8322	8258	8234	8267	8361	8434	8443	8426
243	A/D1	0	1	910	8234	8250	8240	8226	8231	8208	8244	8229	8245	8250	8251	8211	8252	8196	8242	8243	8233	8260	8237	8243	8231	8226	8244	8207	8260	8238	8257	8236	8217	8230	8205	8254	8241	8244	8253	8243	8221	8264	8198	8254	8221	8237	8245	8253	8292
243	A/D0	1	1	910	8395	8475	8487	8468	8464	8432	8339	8308	8271	8244	8348	8444	8508	8526	8516	8487	8394	8322	8228	8216	8303	8393	8472	8501	8492	8508	8430	8300	8230	8243	8285	8362	8427	8511	8499	8490	8393	8303	8265	8231	8333	8369	8442	8465	8481
244	A/D1	0	1	980	8268	8237	8233	8266	8227	8245	8223	8235	8234	8247	8218	8254	8221	8234	8224	8239	8254	8247	8244	8250	8220	8234	8213	8247	8212	8256	8234	8242	8245	8220	8226	8214	8243	8233	8250	8228	8240	8211	8221	8223	8229	8254	8255	8249	8266
244	A/D0	1	1	980	8282	8366	8420	8394	8421	8421	8360	8339	8303	8270	8240	8342	8370	8415	8449	8491	8492	8378	8317	8283	8272	8283	8362	8472	8421	8437	8472	8349	8244	8219	8244	8310	8393	8451	8466	8450	8417	8337	8273	8238	8311	8422	8479	8493	8481
245	A/D1	0	1	1220	8212	8242	8230	8243	8274	8208	8261	8218	8230	8216	8257	8212	8271	8227	8259	8223	8216	8243	8207	8259	8209	8251	8246	8221	8258	8226	8255	8236	8225	8261	8207	8259	8207	8236	8211	8262	8244	8231	8242	8214	8218	8214	8233	8231	8271
245	A/D0	1	1	1220	8222	8265	8262	8288	8237	8265	8253	8225	8234	8215	8249	8248	8253	8228	8222	8238	8188	8239	8246	8241	8235	8233	8214	8195	8222	8232	8260	8224	8234	8250	8188	8187	8266	8242	8180	8280	8265	8185	8231	8254	8192	8195	8276	8254	8232
246	A/D1	0	1	1140	8227	8239	8245	8229	8237	8210	8241	8234	8248	8232	8265	8215	8254	8213	8236	8242	8236	8260	8252	8243	8231	8207	8232	8195	8267	8238	8248	8254	8221	8223	8195	8234	8234	8257	8237	8259	8212	8236	8203	8225	8235	8227	8242	8254	8234
246	A/D0	1	1	1140	8293	8338	8347	8360	8362	8333	8294	8264	8263	8210	8235	8275	8264	8293	8338	8377	8317	8298	8271	8240	8224	8245	8283	8279	8291	8338	8292	8261	8243	8224	8235	8280	8301	8322	8309	8306	8256	8192	8215	8240	8293	8354	8369	8333	8305
247	A/D1	0	1	1160	8249	8222	8238	8230	8248	8253	8234	8244	8227	8226	8212	8249	8216	8262	8215	8272	8218	8231	8206	8228	8228	8254	8243	8258	8233	8236	8218	8226	8205	8255	8243	8250	8245	8225	8229	8202	8233	8231	8260	8210	8255	8224	8235	8231	8229
247	A/D0	1	1	1160	8365	8407	8444	8502	8519	8494	8388	8314	8220	8262	8325	8442	8552	8587	8542	8503	8306	8233	8205	8281	8357	8461	8544	8522	8501	8476	8371	8304	8256	8324	8392	8458	8431	8478	8489	8404	8376	8323	8278	8259	8378	8392	8420	8462	8499
248	A/D1	0	1	850	8234	8252	8252	8267	8243	8268	8246	8232	8238	8237	8264	8260	8274	8260	8263	8273	8249	8243	8237	8228	8258	8275	8254	8273	8252	8240	8242	8238	8245	8221	8258	8282	8301	8314	8291	8305	8240	8272	8229	8219	8270	8271	8314	8327	8307
248	A/D0	1	1	850	8346	8396	8476	8476	8397	8341	8276	8202	8223	8290	8337	8391	8443	8422	8431	8380	8359	8283	8237	8284	8326	8368	8402	8438	8457	8446	8406	8319	8251	8304	8350	8393	8468	8437	8408	8435	8309	8210	8233	8307	8303	8464	8519	8477	8436
249	A/D1	0	1	1180	8239	8248	8251	8236	8237	8222	8251	8207	8257	8243	8243	8240	8217	8226	8220	8245	8247	8243	8234	8244	8202	8241	8196	8251	8236	8251	8246	8260	8222	8243	8197	8256	8202	8284	8240	8242	8250	8211	8237	8203	8229	8243	8245	8261	8261
249	A/D0	1	1	1180	8316	8330	8334	8352	8291	8269	8250	8226	8242	8275	8301	8309	8319	8317	8298	8277	8252	8237	8260	8274	8284	8287	8290	8272	8307	8295	8244	8267	8250	8238	8267	8341	8327	8305	8330	8277	8199	8185	8225	8239	8231	8348	8334	8290	8302
250	A/D1	0	1	1360	8240	8233	8255	8241	8251	8239	8229	8248	8199	8247	8227	8244	8242	8235	8244	8229	8255	8251	8245	8242	8258	8208	8247	8204	8243	8232	8238	8253	8248	8240	8231	8214	8242	8202	8252	8231	8244	8240	8224	8241	8214	8246	8240	8242	8259
250	A/D0	1	1	1360	8292	8373	8407	8434	8469	8412	8326	8290	8241	8228	8311	8373	8348	8367	8376	8354	8308	8296	8276	8235	8326	8329	8340	8374	8378	8367	8333	8309	8223	8239	8260	8288	8343	8414	8438	8479	8418	8309	8228	8222	8257	8324	8425	8439	8415
251	A/D1	0	2	1310	8231	8213	8237	8198	8262	8225	8257	8244	8223	8220	8213	8237	8240	8244	8254	8261	8220	8246	8199	8225	8234	8228	8252	8248	8238	8226	8209	8242	8207	8261	8228	8246	8241	8218	8232	8218	8246	8227	8242	8231	8254	8227	8265	8218	8248
251	A/D0	1	2	1310	8193	8208	8240	8236	8277	8293	8284	8241	8219	8228	8243	8219	8260	8283	8243	8247	8269	8209	8195	8255	8276	8270	8266	8255	8237	8181	8180	8215	8204	8222	8275	8274	8263	8257	8274	8247	8235	8218	8219	8183	8205	8202	8197	8243	8256
252	A/D1	0	2	1260	8230	8240	8247	8270	8226	8249	8229	8241	8244	8239	8262	8217	8249	8226	8218	8223	8216	8229	8239	8226	8230	8242	8218	8242	8222	8220	8247	8226	8260	8217	8252	8218	8220	8234	8243	8259	8247	8246	8242	8214	8233	8223	8236	8249	8227
252	A/D0	1	2	1260	8322	8355	8376	8391	8379	8353	8302	8284	8253	8263	8364	8377	8340	8364	8361	8307	8262	8288	8271	8269	8345	8394	8383	8383	8379	8333	8299	8253	8223	8229	8299	8336	8388	8397	8379	8368	8282	8241	8218	8243	8312	8394	8413	8405	8374
253	A/D1	0	2	1290	8229	8230	8230	8264	8219	8250	8204	8230	8204	8243	8239	8227	8244	8225	8227	8220	8230	8231	8253	8219	8258	8226	8243	8229	8211	8235	8228	8231	8257	8216	8247	8211	8247	8227	8275	8271	8254	8261	8227	8213	8210	8231	8238	8264	8223
253	A/D0	1	2	1290	8259	8275	8284	8274	8229	8209	8191	8209	8206	8219	8276	8260	8230	8275	8295	8240	8240	8259	8233	8187	8231	8215	8210	8250	8269	8264	8253	8253	8228	8207	8189	8196	8211	8217	8243	8279	8262	8243	8221	8228	8231	8266	8259	8283	8230
254	A/D1	0	2	910	8247	8235	8259	8248	8262	8232	8225	8230	8210	8246	8223	8246	8223	8246	8228	8210	8229	8226	8242	8246	8252	8217	8252	8198	8249	8235	8253	8261	8251	8253	8220	8248	8251	8227	8263	8233	8258	8220	8233	8223	8224	8253	8240	8254	8237
254	A/D0	1	2	910	8267	8272	8339	8349	8340	8295	8276	8257	8205	8243	8269	8311	8288	8315	8297	8267	8278	8272	8274	8258	8273	8277	8302	8277	8297	8329	8302	8266	8241	8261	8206	8251	8330	8334	8330	8328	8307	8223	8206	8210	8260	8306	8335	8377	8365
255	A/D1	0	2	1020	8225	8221	8236	8206	8251	8229	8263	8236	8239	8222	8206	8226	8233	8243	8243	8254	8210	8243	8188	8232	8224	8234	8255	8244	8244	8217	8217	8236	8205	8250	8239	8260	8243	8235	8228	8206	8244	8251	8258	8246	8254	8213	8244	8208	8240
255	A/D0	1	2	1020	8250	8233	8204	8246	8268	8227	8272	8209	8216	8196	8208	8237	8267	8262	8190	8226	8217	8187	8209	8230	8242	8244	8312	8304	8280	8227	8209	8209	8211	8169	8222	8257	8201	8238	8267	8250	8235	8266	8258	8242	8221	8220	8236	8207	8191
256	A/D1	0	2	1020	8220	8256	8250	8264	8267	8264	8259	8238	8236	8234	8217	8231	8235	8241	8259	8236	8244	8243	8215	8238	8219	8235	8243	8239	8254	8225	8251	8233	8221	8234	8228	8252	8249	8264	8243	8231	8232	8233	8239	8253	8236	8225	8266	8236	8262
256	A/D0	1	2	1020	8274	8356	8405	8429	8405	8389	8343	8239	8190	8195	8254	8310	8402	8464	8495	8419	8387	8290	8199	8183	8255	8326	8375	8456	8484	8421	8369	8320	8254	8217	8238	8339	8355	8374	8393	8409	8366	8318	8285	8284	8293	8345	8357	8360	8385
257	A/D1	0	2	990	8223	8250	8246	8252	8255	8215	8238	8244	8246	8256	8255	8223	8258	8197	8233	8229	8231	8263	8242	8248	8216	8219	8220	8195	8266	8244	8273	8249	8219	8226	8203	8225	8234	8238	8247	8245	8212	8234	8196	8234	8239	8230	8262	8238	8246
257	A/D0	1	2	990	8251	8290	8256	8252	8278	8259	8227	8253	8253	8223	8246	8253	8230	8238	8227	8269	8235	8270	8258	8236	8207	8238	8218	8234	8279	8302	8279	8278	8231	8211	8252	8241	8270	8294	8252	8254	8208	8212	8190	8218	8285	8290	8309	8311	8300
258	A/D1	0	2	840	8231	8269	8226	8266	8239	8243	8260	8234	8252	8248	8241	8261	8230	8266	8221	8261	8247	8235	8233	8213	8231	8220	8250	8260	8267	8265	8284	8247	8249	8221	8223	8230	8232	8253	8263	8259	8272	8225	8266	8219	8270	8240	8242	8263	8241
258	A/D0	1	2	840	8243	8376	8369	8326	8395	8388	8358	8315	8283	8214	8230	8250	8287	8367	8429	8393	8427	8376	8256	8220	8284	8284	8344	8424	8452	8373	8335	8295	8232	8181	8252	8355	8387	8414	8368	8352	8316	8273	8266	8278	8289	8356	8407	8386	8398
259	A/D1	0	2	1180	8245	8241	8213	8239	8216	8235	8241	8233	8263	8213	8243	8225	8231	8226	8263	8249	8243	8251	8224	8221	8219	8229	8232	8255	8232	8242	8224	8220	8228	8217	8233	8233	8237	8273	8230	8256	8215	8234	8212	8251	8238	8234	8242	8230	8229
259	A/D0	1	2	1180	8251	8312	8303	8289	8323	8334	8286	8260	8232	8240	8257	8275	8331	8310	8369	8347	8274	8230	8215	8221	8246	8329	8335	8325	8307	8302	8216	8183	8229	8242	8271	8338	8365	8352	8313	8315	8249	8248	8233	8260	8304	8325	8331	8356	8353
260	A/D1	0	2	1280	8232	8247	8224	8221	8237	8228	8240	8239	8235	8250	8213	8240	8204	8254	8230	8282	8254	8233	8247	8221	8226	8224	8234	8237	8243	8227	8268	8221	8239	8221	8223	8231	8228	8235	8258	8223	8251	8204	8238	8208	8255	8251	8232	8248	8231
260	A/D0	1	2	1280	8272	8274	8292	8339	8368	8383	8361	8291	8247	8218	8219	8258	8307	8387	8404	8373	8422	8313	8219	8225	8259	8244	8317	8383	8371	8347	8378	8315	8224	8218	8262	8295	8319	8358	8394	8367	8333	8279	8244	8211	8259	8325	8346	8342	8371
261	A/D1	0	2	840	8219	8235	8236	8242	8214	8256	8212	8249	8218	8233	8238	8251	8266	8281	8256	8278	8223	8248	8209	8270	8245	8266	8281	8273	8277	8270	8266	8237	8250	8207	8254	8226	8254	8239	8254	8250	8243	8249	8257	8231	8253	8221	8257	8224	8270
261	A/D0	1	2	840	8283	8379	8450	8461	8442	8443	8346	8242	8245	8284	8327	8425	8494	8475	8470	8441	8354	8298	8256	8276	8359	8435	8465	8473	8480	8453	8354	8322	8271	8245	8366	8455	8477	8508	8531	8487	8380	8314	8245	8254	8284	8393	8484	8510	8537
262	A/D1	0	2	990	8230	8241	8244	8240	8250	8231	8224	8235	8213	8235	8224	8229	8246	8231	8250	8212	8235	8218	8225	8223	8249	8233	8244	8217	8236	8219	8233	8243	8222	8252	8228	8240	8236	8224	8235	8221	8239	8246	8242	8255	8220	8227	8217	8219	8229
262	A/D0	1	2	990	8223	8212	8246	8269	8265	8254	8241	8189	8206	8199	8226	8277	8273	8261	8251	8190	8208	8212	8237	8193	8244	8264	8226	8231	8235	8231	8192	8241	8266	8245	8232	8240	8206	8229	8224	8223	8246	8243	8240	8224	8195	8189	8182	8215	8245
263	A/D1	0	2	840	8269	8290	8284	8301	8249	8265	8214	8225	8211	8245	8268	8271	8308	8310	8297	8298	8271	8258	8245	8227	8258	8270	8244	8271	8249	8289	8282	8288	8291	8229	8257	8233	8253	8270	8304	8307	8270	8262	8214	8215	8248	8294	8322	8341	8298
263	A/D0	1	2	840	8325	8421	8455	8496	8457	8404	8317	8257	8244	8284	8363	8428	8449	8459	8461	8420	8363	8304	8274	8253	8326	8381	8390	8436	8493	8483	8392	8329	8309	8300	8366	8424	8481	8473	8448	8450	8319	8219	8180	8266	8371	8470	8551	8610	8538
264	A/D1	0	2	1210	8214	8244	8200	8241	8221	8240	8248	8229	8251	8208	8228	8228	8214	8242	8232	8246	8227	8227	8221	8207	8232	8229	8231	8237	8237	8223	8253	8204	8242	8216	8223	8242	8237	8256	8225	8230	8237	8211	8244	8228	8249	8232	8233	8224	8209
264	A/D0	1	2	1210	8200	8208	8266	8270	8263	8290	8266	8208	8231	8214	8232	8271	8286	8265	8257	8270	8214	8199	8215	8226	8244	8297	8289	8274	8279	8278	8230	8204	8231	8231	8240	8250	8286	8276	8259	8258	8231	8201	8211	8263	8287	8270	8287	8287	8265
265	A/D1	0	2	1410	8250	8250	8279	8261	8247	8255	8220	8256	8196	8266	8226	8244	8243	8223	8235	8207	8235	8230	8241	8234	8257	8211	8261	8207	8257	8268	8247	8273	8250	8238	8246	8204	8247	8216	8264	8259	8269	8248	8245	8224	8209	8244	8240	8278	8258
265	A/D0	1	2	1410	8213	8235	8246	8232	8245	8267	8258	8290	8266	8277	8311	8291	8255	8242	8241	8239	8219	8237	8246	8196	8247	8281	8265	8289	8321	8312	8266	8267	8197	8219	8207	8265	8307	8372	8353	8361	8358	8244	8206	8202	8205	8196	8247	8293	8271
266	A/D1	0	2	960	8222	8254	8205	8241	8215	8222	8237	8231	8252	8255	8230	8244	8205	8257	8201	8273	8229	8234	8228	8211	8223	8213	8237	8229	8245	8231	8259	8217	8248	8211	8226	8237	8231	8238	8258	8227	8239	8217	8238	8194	8249	8235	8238	8255	8243
266	A/D0	1	2	960	8219	8257	8228	8224	8239	8263	8296	8302	8258	8246	8229	8213	8206	8280	8280	8249	8256	8208	8164	8181	8238	8276	8297	8353	8333	8301	8275	8228	8196	8204	8206	8233	8268	8269	8263	8292	8262	8277	8263	8209	8226	8266	8250	8258	8268
267	A/D1	0	2	1000	8236	8212	8246	8206	8263	8233	8245	8237	8221	8224	8204	8226	8221	8241	8241	8269	8212	8246	8191	8235	8222	8226	8242	8252	8228	8231	8212	8239	8202	8259	8229	8241	8255	8229	8248	8216	8252	8224	8239	8232	8251	8216	8281	8227	8263
267	A/D0	1	2	1000	8205	8199	8222	8280	8336	8355	8302	8241	8215	8227	8242	8267	8330	8361	8323	8311	8269	8222	8195	8234	8268	8291	8320	8319	8289	8219	8230	8255	8235	8245	8271	8283	8286	8305	8310	8294	8279	8260	8237	8218	8252	8255	8262	8318	8306
268	A/D1	0	2	1310	8230	8233	8231	8247	8233	8246	8226	8253	8207	8247	8227	8232	8247	8238	8236	8222	8243	8231	8246	8224	8266	8203	8252	8208	8232	8248	8223	8245	8251	8228	8232	8203	8234	8199	8247	8225	8240	8240	8231	8232	8206	8238	8217	8245	8257
268	A/D0	1	2	1310	8215	8242	8264	8288	8261	8221	8245	8240	8222	8216	8246	8252	8201	8224	8232	8206	8220	8244	8254	8247	8265	8269	8250	8245	8232	8261	8251	8199	8208	8210	8173	8211	8264	8278	8276	8335	8300	8228	8180	8204	8195	8224	8270	8279	8272
269	A/D1	0	2	900	8247	8216	8247	8208	8249	8234	8238	8248	8220	8233	8209	8230	8230	8262	8223	8283	8208	8249	8206	8219	8223	8236	8232	8279	8199	8262	8206	8227	8219	8246	8246	8249	8276	8221	8237	8207	8236	8244	8257	8220	8265	8189	8249	8220	8250
269	A/D0	1	2	900	8219	8235	8276	8264	8257	8252	8257	8223	8186	8226	8216	8220	8251	8313	8280	8297	8251	8235	8173	8190	8218	8263	8251	8283	8245	8237	8206	8199	8237	8250	8291	8264	8266	8253	8247	8246	8249	8246	8259	8244	8263	8232	8228	8248	8264
270	A/D1	0	2	1150	8242	8221	8244	8213	8250	8232	8229	8241	8230	8217	8218	8236	8225	8253	8215	8258	8220	8215	8231	8209	8266	8233	8268	8240	8227	8235	8215	8234	8230	8258	8234	8240	8230	8239	8238	8234	8254	8235	8253	8218	8249	8229	8221	8232	8227
270	A/D0	1	2	1150	8230	8264	8292	8288	8345	8358	8294	8231	8220	8243	8272	8338	8354	8374	8336	8309	8243	8217	8188	8255	8311	8322	8376	8323	8332	8289	8260	8234	8223	8256	8284	8312	8296	8286	8313	8286	8284	8267	8277	8238	8246	8262	8275	8306	8345
271	A/D1	0	2	1000	8229	8244	8246	8225	8261	8215	8242	8234	8220	8238	8219	8273	8223	8246	8233	8210	8243	8221	8238	8252	8231	8237	8238	8220	8239	8232	8252	8246	8258	8254	8225	8243	8215	8220	8238	8243	8267	8246	8259	8226	8222	8226	8232	8238	8253
271	A/D0	1	2	1000	8257	8271	8317	8369	8401	8354	8322	8306	8249	8212	8252	8339	8320	8309	8372	8391	8323	8308	8298	8270	8285	8334	8355	8327	8346	8373	8316	8283	8255	8231	8241	8300	8300	8359	8383	8380	8345	8265	8223	8199	8238	8294	8348	8371	8372
272	A/D1	0	2	1000	8228	8217	8243	8204	8257	8221	8255	8226	8227	8222	8232	8232	8254	8218	8248	8227	8223	8242	8205	8249	8221	8228	8231	8237	8252	8237	8249	8243	8205	8253	8213	8251	8228	8243	8222	8221	8223	8231	8233	8245	8257	8215	8255	8193	8247
272	A/D0	1	2	1000	8180	8202	8223	8250	8281	8293	8250	8238	8214	8198	8230	8214	8263	8254	8265	8244	8208	8205	8196	8226	8245	8259	8255	8254	8275	8203	8218	8232	8196	8198	8258	8287	8218	8244	8235	8223	8214	8264	8238	8212	8245	8214	8236	8231	8219
273	A/D1	0	2	1000	8249	8228	8235	8229	8210	8241	8219	8233	8244	8228	8232	8245	8213	8242	8221	8231	8242	8232	8246	8215	8232	8218	8223	8248	8240	8247	8242	8231	8232	8212	8228	8235	8246	8250	8247	8207	8251	8184	8260	8214	8253	8240	8237	8243	8230
273	A/D0	1	2	1000	8343	8322	8333	8376	8372	8277	8297	8251	8235	8274	8322	8294	8332	8360	8345	8338	8324	8259	8220	8222	8266	8273	8354	8396	8417	8386	8270	8227	8203	8252	8246	8335	8374	8351	8370	8340	8267	8207	8253	8280	8346	8377	8404	8393	8304
274	A/D1	0	2	1040	8233	8226	8237	8231	8245	8218	8245	8215	8239	8232	8234	8255	8260	8256	8229	8229	8234	8202	8245	8227	8238	8228	8241	8250	8229	8268	8236	8246	8224	8244	8218	8262	8216	8251	8221	8216	8232	8235	8239	8223	8240	8225	8215	8250	8242
274	A/D0	1	2	1040	8210	8244	8281	8249	8251	8253	8191	8189	8218	8209	8234	8259	8230	8226	8202	8212	8223	8224	8226	8245	8262	8209	8218	8252	8239	8202	8229	8263	8209	8257	8254	8203	8160	8187	8217	8229	8270	8269	8297	8191	8196	8257	8232	8240	8300
275	A/D1	0	2	1040	8249	8228	8226	8238	8227	8248	8241	8233	8243	8214	8239	8214	8247	8211	8250	8231	8235	8249	8221	8224	8225	8217	8247	8249	8226	8269	8219	8238	8229	8215	8244	8228	8255	8259	8232	8251	8204	8243	8204	8256	8240	8229	8248	8211	8227
275	A/D0	1	2	1040	8260	8208	8228	8285	8243	8276	8286	8232	8197	8206	8204	8195	8239	8261	8284	8293	8271	8223	8227	8225	8247	8277	8280	8312	8246	8259	8221	8174	8183	8228	8256	8245	8288	8284	8238	8232	8209	8246	8207	8252	8284	8266	8264	8264	8246
276	A/D1	0	2	900	8336	8378	8480	8511	8586	8582	8496	8385	8307	8247	8333	8380	8496	8537	8599	8604	8516	8409	8334	8253	8361	8440	8576	8565	8643	8614	8521	8428	8290	8260	8326	8453	8484	8619	8574	8710	8563	8477	8317	8263	8337	8453	8568	8694	8638
276	A/D0	1	2	900	8371	8420	8467	8518	8533	8500	8454	8340	8311	8323	8404	8482	8525	8539	8566	8520	8427	8303	8250	8277	8381	8465	8582	8622	8608	8614	8425	8286	8251	8263	8335	8485	8609	8625	8549	8583	8390	8267	8247	8309	8367	8527	8610	8585	8636
277	A/D1	0	2	1460	8236	8214	8233	8219	8250	8236	8225	8241	8213	8224	8235	8252	8257	8260	8243	8274	8229	8238	8234	8240	8237	8234	8245	8256	8219	8249	8215	8240	8215	8236	8241	8223	8253	8239	8234	8238	8233	8238	8256	8224	8272	8237	8251	8243	8229
277	A/D0	1	2	1460	8238	8274	8337	8369	8348	8302	8305	8239	8188	8233	8272	8317	8344	8367	8325	8300	8249	8199	8179	8248	8301	8308	8360	8352	8304	8304	8293	8263	8220	8246	8325	8328	8263	8322	8359	8291	8313	8316	8270	8227	8314	8315	8303	8359	8360
278	A/D1	0	2	1310	8220	8231	8237	8236	8256	8223	8257	8225	8242	8222	8240	8237	8226	8248	8228	8232	8241	8240	8236	8250	8225	8251	8239	8229	8247	8225	8238	8240	8237	8236	8223	8234	8228	8217	8241	8235	8263	8233	8256	8215	8220	8243	8219	8240	8239
278	A/D0	1	2	1310	8279	8369	8404	8452	8513	8450	8381	8311	8298	8197	8241	8359	8375	8356	8454	8524	8422	8351	8332	8258	8230	8315	8389	8392	8446	8501	8487	8367	8322	8247	8256	8305	8359	8374	8406	8398	8426	8328	8259	8242	8285	8353	8431	8498	8514
279	A/D1	0	2	1120	8225	8243	8239	8233	8254	8217	8255	8240	8254	8232	8251	8245	8228	8239	8223	8231	8227	8237	8223	8251	8223	8256	8229	8223	8218	8205	8234	8231	8233	8257	8213	8241	8207	8231	8216	8243	8238	8239	8242	8223	8216	8220	8226	8227	8254
279	A/D0	1	2	1120	8230	8275	8226	8228	8234	8203	8214	8250	8243	8214	8255	8289	8254	8218	8227	8220	8187	8219	8241	8254	8234	8255	8225	8236	8227	8235	8263	8227	8200	8199	8202	8193	8197	8255	8266	8269	8287	8278	8206	8182	8199	8181	8202	8256	8285
280	A/D1	0	2	1150	8239	8231	8246	8237	8221	8223	8210	8251	8210	8259	8223	8232	8231	8226	8239	8224	8245	8224	8236	8222	8250	8208	8251	8221	8249	8243	8237	8235	8249	8229	8244	8216	8246	8200	8260	8226	8241	8243	8235	8235	8214	8226	8211	8236	8231
280	A/D0	1	2	1150	8263	8280	8294	8274	8272	8234	8240	8253	8232	8245	8271	8259	8207	8228	8253	8269	8259	8274	8270	8229	8277	8274	8280	8250	8245	8244	8224	8221	8223	8245	8226	8256	8302	8278	8275	8306	8279	8206	8195	8225	8218	8241	8302	8324	8333
281	A/D1	0	2	850	8232	8257	8245	8244	8234	8225	8241	8236	8235	8237	8246	8226	8263	8218	8258	8250	8238	8269	8244	8250	8222	8226	8265	8230	8298	8258	8290	8266	8236	8243	8219	8269	8256	8258	8256	8263	8231	8259	8207	8250	8239	8239	8258	8246	8246
281	A/D0	1	2	850	8284	8337	8305	8295	8303	8286	8245	8264	8261	8238	8292	8313	8318	8312	8322	8366	8343	8310	8259	8248	8217	8246	8325	8387	8395	8391	8367	8253	8206	8221	8230	8281	8353	8398	8382	8379	8320	8264	8219	8230	8287	8323	8373	8359	8367
282	A/D1	0	2	900	8226	8268	8249	8261	8221	8225	8226	8212	8252	8236	8250	8231	8229	8227	8216	8252	8238	8241	8247	8244	8228	8257	8206	8244	8235	8233	8256	8233	8245	8225	8231	8240	8214	8248	8239	8253	8240	8235	8223	8211	8243	8230	8240	8247	8239
282	A/D0	1	2	900	8239	8253	8270	8247	8201	8217	8217	8219	8214	8258	8255	8195	8211	8225	8216	8217	8273	8252	8220	8245	8247	8223	8200	8245	8293	8277	8275	8242	8220	8208	8202	8246	8268	8240	8257	8312	8201	8162	8223	8222	8213	8284	8309	8267	8265
283	A/D1	0	2	1040	8231	8232	8242	8249	8242	8235	8228	8220	8227	8214	8231	8249	8241	8266	8216	8245	8211	8217	8228	8239	8247	8226	8227	8227	8221	8234	8235	8228	8255	8224	8239	8223	8215	8228	8223	8230	8247	8232	8245	8205	8237	8214	8233	8248	8250
283	A/D0	1	2	1040	8316	8372	8420	8434	8394	8383	8284	8237	8229	8251	8333	8392	8418	8399	8386	8350	8276	8251	8235	8280	8355	8384	8393	8387	8392	8340	8324	8296	8258	8255	8328	8345	8343	8382	8405	8361	8313	8269	8242	8215	8289	8371	8393	8411	8418
284	A/D1	0	2	1100	8242	8248	8250	8258	8226	8250	8213	8232	8226	8217	8237	8227	8233	8244	8224	8256	8239	8251	8214	8252	8239	8227	8252	8230	8234	8226	8230	8233	8250	8226	8249	8236	8236	8232	8236	8241	8242	8233	8251	8222	8254	8225	8242	8223	8263
284	A/D0	1	2	1100	8256	8320	8300	8334	8297	8284	8217	8206	8218	8225	8297	8343	8363	8348	8296	8265	8249	8250	8213	8257	8338	8305	8287	8290	8292	8249	8257	8266	8245	8220	8268	8290	8249	8278	8309	8301	8264	8257	8225	8198	8243	8284	8312	8354	8378
285	A/D1	0	2	840	8209	8244	8230	8243	8226	8258	8209	8247	8206	8227	8236	8236	8253	8267	8241	8241	8212	8246	8207	8272	8249	8252	8251	8235	8244	8227	8247	8226	8235	8219	8254	8210	8257	8215	8244	8242	8231	8243	8248	8226	8248	8230	8248	8215	8256
285	A/D0	1	2	840	8184	8213	8250	8276	8273	8283	8234	8204	8202	8242	8256	8262	8261	8250	8256	8205	8194	8233	8202	8207	8243	8246	8221	8260	8247	8224	8224	8251	8247	8229	8260	8225	8254	8234	8228	8243	8264	8262	8250	8279	8231	8219	8257	8264	8219
286	A/D1	0	2	1280	8237	8256	8243	8271	8244	8254	8225	8222	8230	8226	8247	8226	8243	8231	8220	8231	8229	8233	8251	8227	8237	8238	8217	8230	8214	8238	8246	8241	8259	8219	8237	8220	8220	8234	8234	8250	8223	8240	8224	8213	8236	8244	8256	8264	8247
286	A/D0	1	2	1280	8278	8264	8275	8226	8211	8196	8196	8207	8207	8225	8264	8232	8237	8234	8247	8239	8239	8233	8229	8206	8223	8224	8241	8238	8258	8275	8253	8247	8242	8199	8183	8196	8230	8224	8252	8269	8192	8190	8204	8195	8222	8284	8293	8259	8267
287	A/D1	0	2	1200	8227	8250	8259	8254	8234	8246	8200	8240	8205	8235	8239	8234	8248	8238	8218	8227	8206	8269	8196	8261	8205	8253	8247	8232	8239	8237	8209	8264	8201	8223	8264	8211	8289	8208	8253	8227	8218	8250	8229	8244	8241	8204	8257	8179	8264
287	A/D0	1	2	1200	8189	8265	8352	8358	8285	8278	8207	8160	8176	8220	8252	8239	8276	8245	8218	8235	8233	8233	8303	8241	8240	8265	8188	8189	8232	8272	8227	8290	8280	8208	8240	8206	8232	8216	8230	8250	8209	8238	8209	8241	8252	8248	8264	8241	8236
288	A/D1	0	2	1230	8248	8222	8220	8239	8225	8244	8226	8231	8222	8235	8213	8256	8216	8254	8219	8225	8234	8215	8236	8251	8231	8248	8214	8243	8200	8246	8226	8233	8247	8226	8240	8224	8234	8233	8254	8229	8281	8224	8252	8219	8218	8229	8223	8240	8254
288	A/D0	1	2	1230	8240	8259	8252	8225	8219	8252	8222	8216	8239	8259	8204	8227	8243	8222	8237	8268	8287	8254	8247	8239	8239	8200	8215	8231	8197	8227	8247	8244	8196	8221	8238	8218	8231	8274	8286	8238	8243	8185	8159	8193	8201	8244	8291	8275	8238
289	A/D1	0	2	840	8231	8247	8233	8255	8215	8234	8221	8212	8237	8227	8252	8229	8233	8221	8206	8230	8230	8236	8248	8242	8248	8256	8224	8251	8227	8237	8241	8234	8251	8215	8241	8225	8216	8240	8234	8255	8234	8230	8227	8212	8228	8247	8246	8261	8240
289	A/D0	1	2	840	8329	8360	8363	8350	8315	8290	8237	8226	8223	8285	8364	8382	8376	8389	8393	8297	8302	8266	8220	8262	8326	8335	8365	8400	8406	8341	8299	8254	8229	8220	8245	8308	8384	8438	8431	8417	8315	8267	8199	8251	8298	8345	8386	8432	8411
290	A/D1	0	2	990	8249	8213	8261	8209	8266	8230	8249	8229	8217	8234	8220	8253	8230	8242	8231	8260	8218	8271	8205	8257	8218	8231	8233	8235	8242	8241	8238	8258	8197	8262	8212	8242	8240	8228	8246	8213	8250	8228	8251	8230	8265	8209	8263	8202	8247
290	A/D0	1	2	990	8173	8187	8210	8206	8233	8266	8245	8189	8222	8221	8221	8231	8267	8271	8244	8227	8181	8226	8220	8225	8232	8261	8236	8225	8251	8214	8174	8198	8226	8206	8238	8286	8233	8227	8248	8229	8208	8230	8245	8208	8242	8251	8226	8218	8243
291	A/D1	0	2	1390	8257	8220	8249	8212	8244	8245	8242	8239	8242	8231	8229	8220	8255	8219	8273	8254	8243	8237	8221	8216	8215	8244	8244	8255	8246	8262	8203	8253	8199	8236	8244	8233	8259	8240	8237	8234	8224	8256	8217	8266	8239	8253	8236	8232	8238
291	A/D0	1	2	1390	8231	8228	8209	8219	8252	8269	8265	8263	8243	8242	8169	8196	8235	8233	8230	8271	8273	8206	8204	8233	8224	8219	8270	8304	8231	8235	8222	8183	8165	8223	8266	8260	8293	8270	8258	8220	8209	8211	8188	8221	8253	8271	8250	8235	8255
292	A/D1	0	2	1010	8212	8242	8230	8247	8220	8251	8204	8243	8218	8232	8237	8233	8239	8247	8216	8241	8206	8245	8208	8254	8247	8236	8255	8224	8229	8232	8245	8239	8252	8230	8250	8222	8247	8227	8244	8240	8223	8235	8245	8218	8253	8209	8250	8224	8272
292	A/D0	1	2	1010	8305	8406	8467	8486	8465	8426	8322	8241	8210	8248	8376	8442	8473	8496	8461	8391	8329	8291	8219	8253	8363	8421	8421	8441	8464	8392	8339	8313	8246	8269	8325	8351	8444	8423	8456	8494	8357	8294	8281	8235	8280	8409	8478	8467	8516
293	A/D1	0	2	1330	8224	8233	8198	8245	8235	8249	8244	8237	8246	8222	8243	8233	8221	8238	8224	8236	8219	8240	8238	8231	8248	8225	8240	8226	8233	8221	8257	8221	8238	8227	8217	8234	8223	8251	8220	8244	8241	8211	8232	8227	8247	8237	8243	8250	8222
293	A/D0	1	2	1330	8245	8217	8204	8239	8263	8261	8225	8208	8268	8154	8188	8280	8239	8240	8273	8279	8162	8185	8228	8189	8230	8285	8300	8255	8266	8219	8168	8182	8162	8181	8243	8248	8244	8277	8259	8225	8235	8250	8229	8231	8276	8238	8210	8222	8228
294	A/D1	0	2	1060	8230	8243	8251	8220	8244	8220	8247	8248	8247	8259	8217	8234	8217	8228	8236	8239	8260	8235	8240	8230	8205	8223	8234	8227	8267	8228	8254	8234	8217	8228	8210	8243	8256	8252	8263	8207	8238	8204	8227	8237	8246	8257	8215	8247	8227
294	A/D0	1	2	1060	8245	8271	8243	8209	8227	8232	8242	8246	8254	8248	8254	8244	8231	8240	8218	8233	8277	8230	8204	8173	8196	8184	8215	8276	8302	8291	8284	8238	8196	8170	8200	8249	8260	8269	8278	8222	8205	8198	8208	8217	8243	8260	8219	8205	8210
295	A/D1	0	2	960	8222	8238	8241	8209	8240	8222	8240	8234	8237	8233	8225	8237	8224	8250	8242	8245	8227	8267	8209	8248	8214	8215	8247	8240	8265	8218	8241	8223	8194	8240	8229	8274	8266	8262	8236	8206	8230	8225	8237	8247	8243	8232	8249	8206	8239
295	A/D0	1	2	960	8195	8223	8249	8269	8241	8252	8254	8220	8212	8223	8246	8229	8224	8262	8241	8269	8246	8202	8211	8197	8238	8256	8288	8275	8292	8260	8171	8214	8213	8188	8233	8283	8230	8219	8227	8227	8178	8205	8248	8242	8230	8237	8221	8205	8235
296	A/D1	0	2	1020	8232	8221	8241	8238	8231	8231	8227	8248	8201	8260	8226	8237	8239	8219	8243	8218	8257	8233	8234	8236	8251	8216	8254	8203	8242	8226	8231	8238	8248	8227	8227	8215	8250	8203	8252	8224	8236	8231	8232	8233	8207	8238	8227	8245	8231
296	A/D0	1	2	1020	8223	8266	8267	8244	8260	8221	8186	8192	8230	8239	8238	8259	8243	8229	8261	8255	8231	8248	8263	8233	8252	8240	8245	8244	8266	8270	8268	8251	8240	8216	8196	8223	8252	8229	8271	8288	8269	8230	8226	8210	8221	8243	8283	8276	8252
297	A/D1	0	2	920	8230	8231	8217	8247	8237	8255	8230	8229	8222	8203	8235	8256	8296	8326	8302	8268	8257	8208	8246	8234	8245	8274	8264	8270	8238	8251	8246	8224	8249	8238	8255	8261	8260	8254	8235	8237	8227	8237	8234	8244	8234	8260	8215	8245	8241
297	A/D0	1	2	920	8243	8257	8269	8279	8287	8306	8256	8188	8194	8225	8237	8296	8335	8301	8284	8280	8221	8193	8196	8254	8280	8309	8307	8323	8281	8258	8231	8219	8229	8253	8340	8294	8294	8312	8286	8244	8280	8273	8208	8233	8329	8306	8341	8395	8361
298	A/D1	0	2	1210	8232	8235	8249	8226	8250	8233	8235	8244	8225	8247	8206	8243	8228	8240	8232	8242	8242	8224	8238	8224	8213	8237	8222	8231	8254	8232	8245	8250	8226	8243	8214	8235	8223	8241	8246	8231	8242	8237	8216	8234	8238	8257	8225	8289	8215
298	A/D0	1	2	1210	8237	8255	8313	8345	8361	8382	8402	8347	8275	8255	8245	8266	8302	8358	8328	8349	8361	8297	8255	8254	8279	8289	8371	8342	8368	8349	8316	8252	8195	8224	8264	8310	8368	8423	8431	8391	8362	8307	8220	8215	8241	8316	8314	8355	8377
299	A/D1	0	2	1250	8236	8227	8228	8258	8213	8239	8214	8217	8229	8228	8266	8213	8261	8220	8228	8219	8237	8253	8250	8242	8254	8218	8236	8211	8225	8238	8242	8247	8254	8224	8229	8208	8231	8215	8255	8238	8235	8236	8224	8214	8220	8227	8229	8254	8224
299	A/D0	1	2	1250	8251	8298	8309	8324	8313	8271	8244	8228	8214	8174	8323	8349	8327	8330	8328	8243	8222	8285	8249	8229	8299	8292	8260	8268	8318	8303	8271	8257	8231	8204	8229	8258	8292	8327	8335	8357	8301	8234	8204	8221	8251	8306	8332	8339	8324
300	A/D1	0	2	1120	8220	8256	8254	8243	8236	8231	8222	8237	8248	8225	8282	8209	8269	8198	8244	8226	8222	8241	8233	8231	8217	8211	8230	8192	8269	8215	8262	8238	8238	8228	8221	8241	8231	8242	8219	8251	8206	8257	8204	8242	8234	8226	8238	8235	8236
300	A/D0	1	2	1120	8223	8264	8231	8229	8212	8292	8245	8195	8287	8251	8189	8234	8288	8216	8222	8294	8244	8228	8219	8211	8119	8130	8174	8212	8275	8308	8301	8250	8258	8227	8226	8264	8279	8262	8205	8234	8162	8132	8194	8232	8247	8289	8319	8249	8235
301	A/D1	0	2	1390	8225	8238	8225	8202	8235	8238	8256	8246	8248	8220	8205	8217	8237	8241	8253	8245	8233	8249	8210	8233	8220	8223	8250	8249	8266	8228	8245	8242	8220	8250	8239	8249	8232	8235	8225	8207	8237	8231	8244	8242	8243	8232	8247	8202	8239
301	A/D0	1	2	1390	8210	8269	8261	8314	8325	8323	8314	8274	8253	8229	8262	8265	8322	8355	8370	8352	8300	8251	8204	8201	8268	8298	8366	8390	8374	8299	8257	8231	8199	8196	8270	8318	8305	8341	8349	8322	8276	8306	8287	8243	8268	8303	8290	8283	8304
302	A/D1	0	2	1140	8224	8248	8212	8219	8219	8208	8234	8240	8242	8242	8230	8221	8248	8218	8257	8237	8239	8245	8238	8243	8218	8223	8228	8204	8243	8226	8257	8235	8244	8237	8226	8235	8234	8235	8251	8243	8236	8257	8212	8236	8218	8220	8239	8242	8263
302	A/D0	1	2	1140	8190	8193	8207	8203	8225	8272	8261	8285	8294	8276	8264	8229	8185	8188	8220	8276	8274	8227	8221	8249	8223	8195	8213	8245	8226	8244	8253	8194	8192	8193	8256	8228	8306	8297	8270	8267	8237	8188	8181	8199	8196	8201	8244	8251	8255
303	A/D1	0	2	1100	8237	8243	8243	8258	8220	8241	8208	8225	8217	8244	8244	8226	8240	8224	8227	8218	8234	8228	8257	8234	8259	8240	8241	8243	8233	8246	8237	8233	8256	8212	8248	8210	8236	8214	8243	8236	8227	8243	8221	8223	8232	8229	8235	8249	8226
303	A/D0	1	2	1100	8314	8347	8391	8366	8332	8319	8276	8245	8228	8281	8308	8299	8310	8312	8344	8314	8307	8283	8260	8252	8272	8297	8304	8309	8343	8347	8277	8253	8261	8230	8228	8330	8378	8382	8403	8404	8306	8227	8225	8250	8250	8303	8347	8358	8338
304	A/D1	0	2	1250	8229	8248	8254	8259	8237	8264	8212	8248	8216	8232	8234	8231	8243	8244	8225	8247	8203	8262	8206	8260	8221	8243	8249	8242	8251	8234	8249	8227	8262	8205	8258	8206	8236	8231	8238	8248	8233	8241	8250	8219	8256	8210	8250	8207	8244
304	A/D0	1	2	1250	8262	8332	8425	8432	8393	8410	8328	8223	8196	8241	8304	8354	8424	8414	8394	8336	8267	8267	8212	8242	8272	8320	8320	8336	8381	8363	8307	8283	8289	8224	8272	8336	8347	8314	8382	8399	8329	8301	8281	8249	8223	8267	8344	8364	8385
305	A/D1	0	2	1030	8229	8235	8241	8223	8227	8221	8231	8238	8236	8235	8257	8212	8258	8201	8236	8227	8225	8250	8230	8237	8227	8217	8243	8215	8280	8250	8263	8240	8221	8233	8208	8239	8229	8248	8243	8274	8224	8255	8199	8231	8239	8233	8246	8255	8243
305	A/D0	1	2	1030	8260	8261	8210	8230	8216	8209	8196	8258	8270	8240	8280	8261	8216	8211	8209	8205	8219	8246	8237	8248	8222	8235	8248	8251	8243	8274	8269	8224	8194	8220	8196	8190	8244	8288	8255	8248	8279	8215	8163	8199	8233	8250	8255	8267	8276
306	A/D1	0	2	1050	8228	8236	8246	8237	8250	8212	8243	8220	8233	8234	8236	8254	8231	8236	8223	8213	8227	8221	8228	8249	8234	8230	8233	8208	8221	8215	8233	8250	8236	8259	8207	8226	8208	8213	8230	8248	8258	8222	8242	8221	8211	8251	8246	8255	8255
306	A/D0	1	2	1050	8269	8334	8450	8536	8584	8516	8442	8379	8270	8222	8299	8411	8425	8484	8504	8471	8360	8344	8293	8252	8311	8414	8433	8470	8489	8502	8456	8383	8269	8267	8269	8329	8429	8501	8522	8543	8500	8360	8225	8186	8268	8332	8476	8552	8590
307	A/D1	0	2	840	8233	8246	8234	8256	8220	8244	8223	8226	8235	8241	8249	8237	8236	8232	8225	8232	8235	8225	8244	8221	8243	8246	8230	8264	8239	8248	8243	8236	8260	8215	8247	8224	8220	8233	8219	8253	8228	8248	8241	8220	8227	8232	8245	8275	8253
307	A/D0	1	2	840	8386	8485	8506	8508	8493	8433	8316	8291	8283	8323	8385	8451	8474	8491	8488	8403	8356	8288	8235	8256	8406	8463	8506	8567	8546	8449	8329	8273	8237	8220	8346	8440	8465	8504	8543	8485	8350	8276	8249	8302	8360	8481	8502	8502	8485
308	A/D1	0	2	1250	8223	8240	8232	8254	8227	8264	8240	8234	8233	8226	8249	8244	8240	8259	8218	8251	8216	8232	8221	8244	8244	8238	8246	8225	8220	8220	8231	8236	8256	8231	8240	8225	8219	8230	8231	8251	8244	8231	8253	8207	8257	8211	8245	8222	8248
308	A/D0	1	2	1250	8243	8261	8309	8307	8263	8263	8216	8183	8185	8210	8265	8259	8290	8297	8244	8227	8216	8223	8213	8237	8287	8275	8250	8265	8280	8223	8244	8274	8258	8219	8224	8218	8213	8237	8278	8310	8279	8256	8265	8209	8216	8227	8256	8258	8254
309	A/D1	0	2	1130	8239	8232	8232	8239	8225	8222	8230	8234	8212	8255	8225	8234	8244	8226	8239	8218	8244	8230	8228	8220	8250	8211	8265	8218	8249	8243	8234	8258	8240	8249	8240	8227	8247	8201	8249	8229	8253	8252	8228	8237	8201	8235	8228	8249	8247
309	A/D0	1	2	1130	8246	8337	8350	8363	8366	8305	8252	8260	8215	8230	8318	8360	8348	8361	8343	8324	8303	8299	8236	8211	8293	8323	8287	8310	8322	8291	8291	8297	8236	8249	8253	8263	8322	8337	8324	8350	8322	8239	8183	8243	8257	8252	8326	8356	8294
310	A/D1	0	2	1070	8216	8227	8245	8242	8264	8219	8232	8227	8212	8240	8226	8244	8226	8227	8225	8206	8229	8231	8233	8250	8241	8222	8249	8201	8241	8229	8239	8256	8238	8252	8219	8231	8228	8201	8248	8238	8244	8236	8221	8229	8209	8245	8224	8244	8241
310	A/D0	1	2	1070	8308	8402	8484	8501	8548	8452	8372	8332	8252	8232	8292	8411	8426	8436	8476	8479	8407	8369	8327	8284	8341	8401	8432	8435	8449	8467	8401	8327	8281	8285	8304	8407	8448	8494	8509	8493	8457	8329	8251	8213	8299	8352	8486	8584	8566
311	A/D1	0	2	1180	8224	8221	8239	8238	8248	8223	8226	8234	8209	8252	8231	8242	8234	8221	8228	8203	8234	8224	8238	8239	8244	8208	8242	8201	8241	8234	8233	8240	8231	8239	8217	8230	8229	8201	8244	8222	8242	8228	8239	8223	8223	8238	8239	8234	8242
311	A/D0	1	2	1180	8271	8347	8417	8393	8415	8369	8317	8260	8229	8255	8319	8377	8367	8354	8364	8351	8331	8302	8269	8245	8287	8324	8378	8391	8424	8423	8373	8280	8248	8224	8188	8310	8390	8398	8411	8433	8365	8255	8244	8222	8235	8280	8348	8374	8384
312	A/D1	0	2	840	8226	8236	8264	8264	8285	8261	8263	8239	8207	8248	8232	8267	8269	8292	8281	8304	8273	8284	8250	8227	8267	8238	8290	8243	8283	8291	8297	8298	8256	8251	8232	8236	8281	8248	8297	8274	8295	8269	8252	8245	8234	8278	8285	8296	8306
312	A/D0	1	2	840	8272	8341	8400	8480	8465	8457	8424	8337	8250	8284	8338	8416	8483	8501	8445	8424	8353	8319	8280	8265	8327	8386	8421	8426	8457	8495	8397	8343	8274	8233	8269	8380	8471	8504	8511	8541	8495	8320	8207	8217	8270	8334	8465	8512	8487
313	A/D1	0	2	840	8233	8251	8270	8230	8253	8233	8237	8242	8229	8228	8254	8221	8268	8230	8246	8277	8256	8264	8272	8229	8232	8218	8254	8225	8261	8236	8235	8248	8217	8247	8205	8261	8234	8285	8249	8284	8222	8258	8225	8219	8252	8234	8258	8286	8252
313	A/D0	1	2	840	8256	8289	8266	8293	8310	8277	8244	8255	8267	8232	8279	8304	8310	8301	8318	8339	8300	8253	8231	8237	8268	8268	8309	8342	8307	8312	8310	8243	8174	8211	8244	8316	8386	8411	8389	8375	8284	8222	8195	8244	8300	8361	8420	8433	8391
314	A/D1	0	2	1160	8242	8224	8237	8232	8251	8251	8232	8244	8226	8221	8227	8231	8233	8251	8228	8239	8235	8221	8230	8215	8236	8238	8236	8267	8214	8263	8222	8242	8225	8237	8255	8229	8254	8233	8227	8225	8219	8233	8252	8228	8242	8238	8218	8239	8223
314	A/D0	1	2	1160	8224	8256	8279	8251	8285	8298	8232	8210	8207	8212	8180	8230	8244	8238	8264	8262	8246	8229	8220	8251	8248	8250	8248	8272	8232	8223	8235	8217	8217	8222	8267	8241	8260	8247	8208	8175	8255	8236	8211	8238	8245	8219	8246	8282	8260
315	A/D1	0	2	1310	8223	8236	8264	8224	8275	8211	8227	8245	8199	8264	8218	8255	8223	8225	8234	8204	8244	8235	8228	8248	8227	8228	8239	8219	8252	8231	8238	8247	8243	8249	8227	8237	8231	8211	8240	8223	8246	8227	8235	8239	8215	8233	8223	8230	8241
315	A/D0	1	2	1310	8278	8308	8337	8350	8355	8326	8282	8253	8235	8233	8281	8314	8309	8328	8330	8357	8307	8296	8259	8233	8235	8267	8278	8291	8312	8354	8310	8300	8256	8219	8228	8297	8313	8319	8320	8316	8290	8248	8235	8233	8266	8307	8337	8339	8334
316	A/D1	0	2	1170	8220	8230	8236	8222	8237	8236	8244	8241	8245	8215	8215	8219	8234	8232	8246	8252	8220	8256	8209	8234	8220	8225	8242	8240	8246	8217	8226	8235	8222	8248	8240	8238	8233	8231	8225	8213	8234	8226	8223	8241	8247	8220	8260	8204	8250
316	A/D0	1	2	1170	8241	8294	8315	8308	8310	8310	8303	8227	8195	8199	8238	8234	8363	8379	8353	8319	8268	8208	8182	8204	8244	8309	8341	8327	8338	8294	8257	8240	8260	8243	8307	8331	8269	8258	8273	8255	8228	8292	8269	8228	8289	8299	8294	8299	8315
317	A/D1	0	2	1150	8235	8230	8236	8242	8250	8223	8236	8220	8208	8247	8224	8259	8247	8233	8231	8209	8239	8226	8243	8241	8243	8222	8248	8210	8236	8230	8228	8240	8248	8257	8227	8219	8232	8204	8260	8245	8260	8247	8222	8242	8180	8232	8218	8246	8280
317	A/D0	1	2	1150	8302	8367	8432	8445	8430	8344	8308	8273	8191	8207	8253	8325	8373	8417	8444	8434	8351	8311	8276	8221	8232	8265	8297	8336	8371	8397	8375	8289	8289	8255	8268	8299	8371	8397	8406	8411	8362	8277	8228	8223	8271	8325	8439	8442	8437
318	A/D1	0	2	1390	8228	8234	8244	8212	8233	8221	8238	8226	8238	8229	8228	8239	8233	8248	8235	8252	8238	8237	8260	8213	8254	8225	8242	8230	8258	8278	8255	8255	8230	8216	8226	8220	8233	8257	8228	8258	8224	8220	8219	8215	8228	8240	8236	8256	8216
318	A/D0	1	2	1390	8260	8253	8262	8230	8264	8236	8263	8244	8237	8226	8238	8238	8229	8279	8252	8267	8276	8249	8215	8231	8221	8217	8257	8270	8290	8288	8260	8211	8199	8224	8230	8279	8290	8304	8278	8275	8249	8171	8205	8234	8257	8275	8311	8269	8234
319	A/D1	0	2	840	8243	8203	8246	8258	8296	8327	8274	8283	8226	8244	8249	8268	8287	8295	8275	8282	8252	8248	8237	8235	8265	8255	8280	8307	8275	8318	8253	8267	8229	8269	8269	8257	8266	8236	8237	8241	8263	8253	8264	8233	8264	8273	8306	8306	8296
319	A/D0	1	2	840	8284	8327	8361	8397	8391	8400	8342	8238	8198	8284	8307	8386	8431	8439	8387	8387	8326	8251	8207	8283	8348	8394	8400	8435	8401	8366	8312	8290	8234	8269	8327	8329	8339	8373	8391	8338	8348	8285	8260	8266	8309	8331	8387	8390	8418
320	A/D1	0	2	1140	8225	8270	8222	8235	8218	8216	8234	8233	8245	8253	8217	8236	8215	8257	8216	8267	8241	8231	8234	8213	8220	8211	8245	8242	8265	8229	8259	8203	8237	8212	8238	8248	8249	8254	8254	8223	8249	8213	8247	8216	8262	8237	8252	8247	8254
320	A/D0	1	2	1140	8219	8329	8370	8380	8466	8492	8491	8393	8347	8260	8250	8304	8368	8429	8435	8457	8480	8411	8277	8237	8283	8332	8415	8482	8514	8472	8424	8331	8274	8216	8266	8373	8469	8488	8480	8505	8408	8337	8302	8223	8234	8338	8454	8433	8494
321	A/D1	0	2	1020	8222	8236	8248	8239	8247	8217	8238	8223	8224	8238	8224	8247	8233	8239	8241	8221	8236	8216	8231	8233	8238	8223	8250	8201	8241	8219	8228	8240	8230	8252	8223	8241	8226	8225	8244	8246	8259	8238	8241	8226	8203	8219	8229	8251	8263
321	A/D0	1	2	1020	8280	8327	8416	8426	8440	8392	8347	8308	8267	8239	8248	8362	8330	8353	8374	8375	8318	8300	8270	8241	8255	8330	8345	8356	8392	8386	8373	8347	8275	8254	8258	8319	8343	8369	8381	8405	8387	8293	8251	8225	8254	8306	8383	8408	8430
322	A/D1	0	2	1140	8250	8227	8249	8189	8224	8235	8237	8256	8242	8251	8203	8228	8229	8220	8256	8236	8248	8231	8222	8221	8209	8244	8232	8240	8242	8229	8214	8244	8199	8249	8224	8229	8232	8222	8243	8221	8243	8243	8220	8250	8230	8256	8256	8251	8259
322	A/D0	1	2	1140	8234	8269	8265	8234	8275	8329	8291	8253	8233	8241	8183	8204	8279	8306	8304	8357	8329	8250	8220	8213	8209	8258	8306	8317	8352	8319	8271	8226	8224	8193	8208	8251	8282	8271	8286	8277	8252	8240	8258	8259	8288	8355	8320	8315	8292
323	A/D1	0	2	1370	8205	8240	8229	8232	8247	8249	8230	8257	8215	8230	8236	8246	8263	8251	8259	8210	8243	8223	8227	8235	8240	8240	8244	8251	8245	8227	8242	8239	8237	8252	8224	8238	8248	8231	8258	8226	8242	8228	8231	8243	8216	8248	8223	8239	8237
323	A/D0	1	2	1370	8255	8284	8339	8392	8376	8352	8306	8260	8221	8189	8260	8267	8314	8338	8325	8303	8311	8276	8235	8240	8270	8265	8267	8276	8272	8289	8288	8288	8289	8264	8241	8265	8319	8272	8289	8292	8309	8255	8270	8277	8250	8277	8325	8343	8297
324	A/D1	0	2	1180	8218	8226	8221	8213	8237	8231	8229	8244	8238	8249	8221	8241	8221	8225	8244	8232	8261	8236	8257	8228	8223	8214	8223	8225	8243	8233	8239	8249	8222	8237	8218	8217	8234	8237	8264	8229	8248	8218	8218	8224	8228	8254	8237	8246	8216
324	A/D0	1	2	1180	8161	8194	8214	8261	8297	8307	8320	8251	8213	8253	8218	8227	8244	8285	8214	8220	8246	8170	8210	8244	8254	8229	8262	8265	8233	8244	8258	8235	8235	8227	8234	8258	8285	8297	8304	8259	8233	8212	8200	8173	8208	8267	8245	8252	8247
325	A/D1	0	2	980	8247	8236	8258	8275	8236	8255	8200	8235	8206	8252	8243	8251	8254	8228	8213	8211	8228	8229	8251	8228	8248	8227	8248	8224	8237	8246	8263	8257	8271	8228	8263	8215	8250	8224	8272	8259	8252	8250	8235	8227	8236	8246	8239	8261	8228
325	A/D0	1	2	980	8275	8276	8317	8289	8295	8242	8232	8244	8207	8233	8306	8288	8280	8316	8299	8266	8285	8285	8248	8234	8286	8274	8288	8308	8313	8276	8247	8251	8212	8222	8236	8272	8310	8288	8315	8322	8277	8223	8208	8243	8265	8277	8313	8326	8302
326	A/D1	0	2	1100	8233	8207	8252	8202	8254	8223	8238	8235	8225	8236	8210	8238	8222	8249	8231	8263	8224	8250	8222	8239	8234	8227	8230	8248	8230	8240	8208	8248	8181	8261	8221	8270	8248	8260	8228	8236	8219	8242	8232	8222	8265	8208	8259	8208	8231
326	A/D0	1	2	1100	8231	8262	8303	8339	8351	8349	8310	8252	8213	8228	8254	8300	8339	8353	8312	8335	8254	8199	8221	8241	8275	8306	8358	8334	8311	8294	8286	8242	8227	8260	8264	8328	8272	8305	8327	8321	8288	8268	8275	8208	8272	8287	8290	8305	8327
327	A/D1	0	2	1070	8249	8265	8250	8253	8213	8234	8210	8218	8232	8238	8262	8239	8239	8226	8210	8236	8244	8236	8257	8232	8231	8240	8211	8243	8238	8219	8276	8215	8255	8221	8219	8232	8215	8229	8246	8239	8238	8233	8226	8219	8239	8249	8238	8265	8229
327	A/D0	1	2	1070	8338	8397	8443	8416	8337	8299	8276	8241	8230	8292	8371	8356	8379	8388	8378	8307	8323	8316	8277	8250	8303	8286	8320	8342	8381	8376	8332	8263	8244	8219	8291	8354	8406	8404	8400	8385	8275	8205	8209	8264	8291	8355	8382	8381	8380
328	A/D1	0	2	1030	8264	8227	8246	8226	8210	8239	8236	8241	8260	8235	8219	8234	8201	8241	8227	8249	8248	8234	8241	8210	8253	8240	8233	8254	8233	8254	8221	8249	8227	8211	8240	8232	8240	8244	8237	8232	8242	8223	8240	8224	8235	8256	8252	8271	8240
328	A/D0	1	2	1030	8283	8244	8247	8226	8256	8227	8244	8262	8239	8214	8228	8218	8222	8233	8260	8283	8246	8240	8248	8216	8232	8241	8264	8266	8269	8258	8202	8198	8187	8199	8238	8283	8270	8286	8282	8250	8204	8198	8188	8210	8247	8244	8256	8298	8236
329	A/D1	0	2	920	8233	8243	8245	8242	8240	8219	8242	8233	8249	8223	8263	8213	8239	8210	8229	8244	8234	8245	8250	8234	8240	8222	8263	8193	8245	8231	8233	8252	8233	8223	8222	8220	8241	8233	8225	8260	8207	8251	8205	8225	8241	8219	8259	8248	8251
329	A/D0	1	2	920	8277	8297	8286	8293	8323	8298	8266	8263	8277	8225	8269	8285	8238	8274	8321	8321	8292	8292	8254	8235	8224	8280	8274	8286	8295	8323	8292	8233	8215	8222	8254	8283	8328	8357	8281	8284	8253	8193	8177	8229	8266	8294	8315	8308	8322
330	A/D1	0	2	980	8245	8218	8247	8206	8247	8228	8236	8245	8231	8241	8221	8221	8230	8214	8252	8242	8270	8240	8235	8231	8209	8238	8234	8244	8260	8246	8241	8247	8208	8237	8222	8231	8243	8241	8248	8215	8226	8225	8213	8242	8232	8251	8227	8238	8237
330	A/D0	1	2	980	8232	8233	8193	8207	8227	8239	8250	8267	8241	8240	8224	8210	8242	8246	8260	8276	8261	8211	8201	8205	8241	8233	8291	8306	8255	8275	8253	8207	8193	8227	8252	8256	8285	8272	8264	8223	8235	8243	8226	8224	8250	8277	8222	8246	8245
331	A/D1	0	2	1250	8212	8225	8233	8229	8254	8238	8235	8248	8207	8233	8219	8226	8238	8234	8262	8221	8235	8238	8211	8231	8221	8253	8221	8256	8228	8214	8249	8232	8257	8256	8244	8238	8266	8241	8255	8252	8247	8246	8248	8243	8224	8242	8232	8213	8251
331	A/D0	1	2	1250	8199	8217	8260	8262	8241	8250	8223	8180	8201	8219	8252	8264	8296	8267	8249	8194	8172	8178	8202	8197	8250	8310	8256	8217	8252	8251	8207	8250	8269	8223	8206	8209	8230	8220	8254	8263	8293	8260	8233	8237	8186	8190	8215	8231	8226
332	A/D1	0	2	870	8249	8248	8272	8250	8249	8243	8249	8240	8250	8235	8247	8253	8280	8282	8312	8309	8295	8260	8266	8225	8267	8259	8309	8304	8316	8286	8260	8259	8232	8237	8237	8258	8268	8304	8267	8310	8266	8255	8236	8231	8241	8273	8302	8343	8311
332	A/D0	1	2	870	8360	8383	8394	8448	8472	8401	8360	8305	8265	8258	8324	8420	8446	8460	8455	8449	8333	8249	8238	8250	8303	8381	8478	8458	8476	8491	8353	8281	8247	8301	8349	8465	8503	8488	8440	8370	8284	8243	8226	8255	8387	8453	8477	8487	8460
333	A/D1	0	2	1080	8246	8224	8252	8228	8221	8228	8229	8232	8246	8224	8245	8238	8235	8255	8240	8236	8251	8237	8268	8230	8258	8221	8228	8220	8235	8251	8233	8250	8219	8215	8223	8223	8231	8251	8231	8251	8229	8208	8222	8219	8237	8249	8238	8258	8225
333	A/D0	1	2	1080	8253	8229	8219	8218	8241	8210	8228	8226	8237	8222	8235	8246	8201	8242	8266	8224	8215	8226	8223	8157	8183	8206	8241	8282	8278	8280	8260	8250	8215	8200	8195	8227	8231	8261	8241	8235	8216	8187	8213	8252	8271	8279	8278	8256	8189
334	A/D1	0	2	1310	8241	8209	8239	8218	8252	8241	8237	8243	8226	8232	8226	8234	8230	8255	8224	8270	8213	8250	8209	8220	8238	8231	8258	8257	8219	8260	8208	8250	8206	8257	8238	8238	8253	8212	8218	8207	8228	8239	8255	8225	8258	8213	8242	8226	8239
334	A/D0	1	2	1310	8250	8289	8351	8358	8384	8404	8320	8259	8219	8249	8257	8302	8368	8406	8354	8355	8308	8244	8215	8254	8305	8351	8357	8372	8389	8323	8268	8241	8204	8258	8328	8374	8353	8330	8362	8345	8318	8276	8257	8230	8278	8302	8308	8384	8354
335	A/D1	0	2	940	8246	8243	8228	8240	8223	8228	8231	8238	8231	8248	8217	8250	8240	8238	8247	8236	8245	8239	8235	8259	8220	8247	8225	8246	8234	8265	8258	8239	8264	8224	8238	8222	8231	8224	8251	8234	8260	8232	8228	8222	8225	8229	8243	8238	8285
335	A/D0	1	2	940	8264	8335	8370	8403	8428	8441	8381	8339	8281	8245	8256	8317	8353	8377	8420	8405	8370	8319	8279	8241	8257	8312	8364	8393	8386	8392	8399	8310	8264	8222	8268	8314	8418	8468	8479	8431	8387	8293	8208	8206	8261	8315	8404	8435	8463
336	A/D1	0	2	850	8241	8197	8239	8201	8256	8238	8263	8254	8243	8230	8217	8231	8241	8248	8248	8258	8233	8241	8208	8232	8201	8243	8233	8265	8239	8263	8202	8238	8190	8238	8257	8261	8273	8235	8224	8220	8218	8244	8250	8235	8268	8200	8236	8189	8229
336	A/D0	1	2	850	8274	8257	8358	8390	8328	8287	8240	8239	8184	8216	8256	8255	8270	8281	8302	8289	8269	8293	8233	8224	8244	8272	8309	8293	8286	8254	8223	8235	8234	8255	8325	8316	8299	8287	8246	8197	8210	8233	8220	8220	8283	8246	8245	8261	8301
337	A/D1	0	2	840	8221	8241	8205	8241	8218	8261	8254	8242	8245	8227	8225	8231	8245	8243	8265	8244	8269	8249	8222	8244	8236	8244	8251	8289	8315	8253	8277	8227	8237	8218	8259	8222	8258	8238	8244	8258	8239	8254	8249	8255	8242	8251	8265	8232	8250
337	A/D0	1	2	840	8245	8230	8228	8301	8285	8252	8245	8224	8159	8190	8290	8321	8387	8403	8355	8278	8239	8228	8159	8219	8200	8258	8304	8330	8358	8255	8339	8311	8221	8214	8260	8297	8274	8304	8289	8295	8279	8313	8283	8264	8291	8341	8351	8321	8308
338	A/D1	0	2	1020	8244	8238	8252	8244	8244	8237	8236	8234	8247	8219	8265	8220	8234	8222	8219	8235	8236	8238	8258	8230	8248	8207	8240	8209	8250	8232	8243	8247	8231	8228	8220	8226	8232	8262	8241	8274	8240	8245	8233	8231	8265	8275	8270	8281	8237
338	A/D0	1	2	1020	8342	8351	8339	8362	8363	8305	8286	8266	8275	8221	8294	8338	8336	8330	8352	8362	8308	8263	8280	8272	8240	8295	8353	8330	8351	8371	8277	8181	8161	8216	8252	8369	8449	8461	8418	8368	8273	8195	8194	8218	8284	8352	8364	8357	8376
339	A/D1	0	2	1050	8238	8236	8268	8232	8225	8229	8202	8235	8222	8243	8277	8266	8266	8235	8225	8224	8228	8247	8249	8230	8225	8238	8218	8234	8236	8226	8238	8228	8246	8206	8240	8228	8231	8250	8243	8263	8238	8249	8224	8225	8233	8236	8244	8249	8233
339	A/D0	1	2	1050	8243	8241	8270	8254	8193	8217	8205	8209	8225	8236	8272	8233	8222	8239	8265	8226	8241	8239	8222	8198	8238	8237	8231	8265	8297	8290	8249	8247	8230	8193	8224	8204	8247	8265	8254	8272	8229	8214	8209	8242	8262	8271	8259	8263	8241
340	A/D1	0	2	850	8275	8271	8292	8294	8269	8258	8219	8230	8220	8247	8261	8239	8289	8302	8298	8301	8267	8251	8262	8211	8284	8274	8296	8285	8265	8287	8247	8263	8251	8226	8247	8233	8273	8247	8305	8292	8263	8257	8224	8224	8238	8265	8273	8327	8271
340	A/D0	1	2	850	8320	8389	8422	8417	8417	8337	8298	8259	8254	8246	8344	8398	8385	8391	8384	8330	8324	8270	8248	8251	8354	8377	8402	8440	8425	8372	8316	8297	8208	8214	8315	8380	8416	8469	8508	8482	8347	8262	8207	8241	8283	8403	8466	8474	8424
341	A/D1	0	2	1130	8232	8229	8252	8224	8235	8207	8222	8233	8248	8230	8264	8213	8247	8209	8224	8246	8235	8266	8256	8230	8237	8206	8246	8206	8260	8235	8238	8245	8221	8222	8213	8233	8231	8252	8223	8258	8210	8234	8212	8226	8241	8237	8235	8246	8220
341	A/D0	1	2	1130	8309	8342	8294	8288	8319	8254	8235	8248	8282	8231	8259	8285	8279	8258	8290	8312	8288	8267	8252	8252	8215	8254	8343	8352	8372	8379	8322	8222	8199	8196	8195	8266	8326	8343	8350	8324	8285	8233	8182	8225	8293	8355	8324	8304	8335
342	A/D1	0	2	850	8249	8206	8249	8208	8252	8242	8234	8249	8217	8227	8213	8224	8229	8246	8231	8263	8219	8245	8218	8224	8241	8236	8254	8260	8232	8241	8204	8235	8202	8250	8237	8238	8247	8215	8229	8209	8235	8218	8250	8226	8241	8230	8220	8226	8222
342	A/D0	1	2	850	8199	8223	8247	8246	8255	8287	8235	8188	8211	8224	8195	8224	8272	8269	8233	8258	8230	8192	8204	8213	8220	8235	8259	8246	8227	8212	8197	8221	8234	8227	8284	8279	8236	8215	8248	8203	8209	8250	8256	8213	8212	8228	8204	8212	8257
343	A/D1	0	2	1190	8235	8233	8243	8261	8228	8254	8213	8234	8212	8248	8246	8228	8258	8222	8235	8217	8229	8231	8247	8224	8252	8230	8235	8229	8220	8229	8233	8236	8259	8225	8243	8209	8242	8213	8266	8244	8238	8236	8230	8216	8226	8238	8255	8247	8255
343	A/D0	1	2	1190	8234	8249	8271	8255	8228	8246	8206	8214	8222	8223	8263	8221	8230	8206	8212	8225	8256	8256	8257	8256	8261	8207	8216	8233	8245	8267	8261	8244	8223	8197	8199	8198	8259	8231	8260	8301	8226	8180	8225	8201	8190	8261	8304	8287	8270
344	A/D1	0	2	850	8206	8243	8255	8255	8263	8244	8226	8233	8210	8229	8229	8229	8244	8236	8244	8217	8233	8236	8215	8250	8228	8254	8235	8229	8233	8205	8234	8229	8245	8248	8251	8210	8261	8201	8243	8244	8243	8251	8257	8222	8236	8232	8238	8233	8252
344	A/D0	1	2	850	8264	8283	8360	8369	8323	8355	8323	8217	8177	8218	8278	8324	8410	8433	8396	8324	8283	8243	8198	8197	8250	8315	8333	8329	8341	8364	8308	8319	8304	8271	8245	8271	8327	8303	8319	8381	8351	8303	8257	8243	8213	8275	8303	8320	8368
345	A/D1	0	2	1120	8226	8233	8240	8245	8247	8225	8241	8220	8211	8227	8229	8250	8230	8245	8246	8243	8250	8232	8241	8237	8236	8232	8257	8209	8253	8228	8229	8246	8230	8238	8222	8234	8229	8208	8240	8232	8252	8228	8237	8221	8216	8234	8248	8251	8255
345	A/D0	1	2	1120	8207	8232	8276	8276	8275	8233	8222	8209	8204	8197	8204	8247	8231	8201	8237	8238	8216	8247	8267	8229	8230	8241	8230	8226	8214	8243	8258	8268	8248	8250	8216	8212	8185	8226	8259	8257	8276	8230	8211	8195	8215	8261	8301	8290	8293
346	A/D1	0	2	1010	8212	8224	8244	8240	8259	8214	8232	8225	8197	8249	8229	8255	8236	8228	8231	8201	8230	8219	8230	8246	8241	8224	8243	8211	8244	8227	8238	8250	8236	8252	8212	8228	8225	8206	8247	8231	8248	8235	8221	8226	8201	8227	8226	8232	8264
346	A/D0	1	2	1010	8266	8302	8326	8331	8358	8309	8304	8264	8237	8215	8245	8313	8296	8316	8319	8313	8270	8271	8270	8248	8275	8285	8284	8292	8319	8342	8329	8304	8254	8233	8199	8245	8298	8319	8333	8346	8316	8232	8199	8206	8229	8271	8337	8370	8350
347	A/D1	0	2	1500	8209	8217	8226	8243	8246	8240	8242	8237	8196	8237	8202	8251	8237	8254	8247	8228	8237	8227	8222	8249	8241	8258	8225	8238	8213	8221	8239	8246	8245	8252	8244	8215	8253	8197	8246	8223	8229	8248	8247	8262	8244	8245	8250	8208	8260
347	A/D0	1	2	1500	8248	8217	8253	8273	8269	8235	8235	8225	8190	8206	8238	8257	8291	8259	8252	8232	8224	8217	8225	8217	8271	8279	8243	8233	8210	8227	8235	8260	8236	8232	8234	8235	8221	8205	8242	8239	8243	8243	8243	8231	8205	8221	8265	8263	8239
348	A/D1	0	2	1220	8227	8237	8244	8244	8263	8217	8257	8211	8245	8208	8249	8242	8234	8245	8226	8227	8222	8237	8233	8256	8227	8257	8219	8238	8225	8221	8238	8235	8243	8260	8212	8245	8197	8244	8221	8259	8250	8238	8241	8230	8226	8238	8241	8246	8247
348	A/D0	1	2	1220	8218	8245	8301	8336	8347	8331	8320	8252	8271	8232	8266	8328	8329	8329	8303	8296	8258	8244	8260	8263	8247	8286	8318	8326	8340	8354	8346	8309	8272	8239	8237	8244	8291	8346	8355	8354	8379	8304	8221	8186	8211	8229	8290	8364	8409
349	A/D1	0	2	1160	8207	8260	8252	8253	8226	8253	8205	8244	8210	8238	8239	8231	8230	8238	8224	8243	8218	8256	8208	8248	8232	8228	8244	8221	8245	8221	8245	8224	8236	8207	8265	8208	8263	8225	8227	8237	8217	8240	8248	8225	8241	8205	8247	8193	8254
349	A/D0	1	2	1160	8217	8256	8357	8329	8286	8291	8249	8195	8171	8195	8228	8226	8256	8269	8248	8232	8236	8253	8227	8250	8266	8240	8208	8209	8222	8190	8218	8253	8267	8254	8276	8252	8257	8267	8240	8278	8255	8222	8221	8213	8182	8192	8271	8273	8274
350	A/D1	0	2	1380	8236	8251	8227	8241	8238	8222	8237	8225	8230	8259	8234	8234	8243	8206	8241	8224	8232	8249	8232	8267	8212	8249	8215	8237	8237	8252	8267	8238	8233	8242	8186	8246	8232	8235	8273	8226	8242	8238	8211	8246	8216	8252	8265	8256	8273
350	A/D0	1	2	1380	8306	8375	8398	8405	8410	8395	8354	8304	8274	8259	8291	8331	8366	8415	8397	8411	8372	8323	8259	8247	8251	8308	8336	8404	8376	8413	8397	8293	8229	8225	8246	8287	8391	8414	8425	8425	8404	8315	8235	8228	8273	8354	8391	8426	8442
351	A/D1	0	2	960	8227	8232	8245	8251	8229	8241	8207	8248	8200	8259	8235	8237	8245	8216	8233	8233	8253	8245	8244	8224	8262	8227	8263	8235	8244	8258	8232	8267	8256	8236	8245	8199	8243	8199	8256	8245	8275	8272	8252	8232	8236	8241	8265	8266	8297
351	A/D0	1	2	960	8305	8345	8379	8362	8418	8408	8329	8298	8266	8246	8298	8369	8364	8370	8385	8366	8320	8289	8262	8247	8324	8399	8379	8381	8400	8354	8316	8292	8237	8235	8311	8355	8390	8400	8419	8414	8322	8222	8239	8212	8260	8405	8392	8453	8457
352	A/D1	0	2	1080	8238	8264	8214	8246	8209	8235	8242	8231	8250	8241	8226	8232	8205	8242	8201	8265	8234	8246	8243	8229	8238	8212	8225	8227	8232	8224	8256	8208	8248	8212	8230	8231	8225	8248	8250	8242	8239	8214	8249	8198	8254	8223	8231	8245	8228
352	A/D0	1	2	1080	8230	8220	8202	8180	8192	8259	8254	8255	8287	8238	8235	8243	8256	8256	8289	8273	8302	8247	8198	8226	8241	8231	8279	8303	8289	8243	8243	8191	8177	8190	8220	8251	8255	8298	8299	8301	8281	8227	8234	8205	8159	8237	8270	8240	8258
353	A/D1	0	2	1140	8242	8207	8237	8207	8244	8236	8228	8252	8220	8223	8223	8233	8237	8251	8225	8256	8206	8227	8214	8220	8239	8227	8244	8261	8218	8242	8205	8248	8207	8249	8241	8219	8245	8215	8227	8223	8228	8242	8245	8228	8244	8223	8247	8225	8238
353	A/D0	1	2	1140	8188	8213	8236	8243	8272	8313	8265	8215	8198	8213	8179	8220	8263	8242	8207	8242	8214	8196	8199	8229	8234	8231	8272	8272	8241	8212	8206	8216	8208	8237	8267	8267	8202	8240	8223	8191	8239	8246	8220	8222	8259	8202	8254	8220	8227
354	A/D1	0	2	1270	8212	8243	8250	8221	8237	8212	8241	8225	8252	8220	8254	8212	8243	8212	8232	8235	8225	8241	8246	8215	8236	8211	8247	8208	8256	8245	8228	8244	8213	8233	8219	8239	8236	8260	8236	8265	8228	8240	8226	8230	8238	8224	8246	8267	8236
354	A/D0	1	2	1270	8312	8272	8310	8299	8289	8239	8276	8248	8262	8234	8283	8242	8275	8258	8263	8292	8269	8250	8243	8257	8253	8280	8329	8295	8328	8331	8301	8189	8169	8197	8183	8243	8327	8352	8314	8301	8260	8204	8204	8224	8242	8247	8273	8288	8275
355	A/D1	0	2	1250	8244	8233	8232	8247	8216	8244	8202	8241	8221	8236	8245	8231	8247	8227	8241	8238	8256	8239	8253	8224	8238	8246	8209	8239	8210	8230	8230	8249	8255	8247	8241	8230	8222	8229	8249	8233	8242	8230	8226	8219	8210	8236	8224	8263	8224
355	A/D0	1	2	1250	8235	8233	8216	8216	8230	8195	8179	8253	8224	8210	8262	8236	8212	8214	8244	8216	8253	8255	8242	8196	8241	8193	8220	8238	8249	8253	8234	8247	8182	8204	8200	8231	8251	8239	8253	8263	8227	8211	8203	8226	8200	8270	8267	8285	8260
356	A/D1	0	2	1030	8240	8230	8250	8255	8235	8247	8219	8240	8197	8265	8231	8255	8254	8225	8234	8210	8236	8229	8250	8223	8258	8208	8244	8212	8231	8235	8226	8243	8244	8228	8235	8213	8246	8204	8265	8226	8236	8240	8221	8217	8220	8244	8238	8262	8229
356	A/D0	1	2	1030	8260	8268	8316	8316	8324	8296	8275	8246	8230	8229	8263	8304	8274	8258	8277	8272	8233	8250	8272	8237	8262	8257	8264	8271	8293	8305	8287	8251	8227	8242	8237	8246	8306	8284	8292	8359	8308	8244	8196	8226	8237	8330	8384	8347	8328
357	A/D1	0	2	1020	8249	8226	8246	8230	8225	8226	8230	8230	8242	8239	8229	8242	8204	8250	8229	8234	8246	8231	8252	8212	8242	8223	8228	8243	8239	8249	8233	8234	8230	8209	8229	8228	8237	8253	8230	8238	8231	8212	8246	8225	8242	8250	8243	8264	8216
357	A/D0	1	2	1020	8247	8225	8234	8219	8236	8239	8235	8251	8247	8202	8237	8198	8183	8209	8258	8238	8247	8273	8255	8212	8225	8233	8218	8201	8249	8267	8184	8181	8202	8203	8201	8261	8285	8263	8240	8233	8194	8175	8187	8229	8253	8270	8244	8262	8226
358	A/D1	0	2	1150	8222	8245	8250	8241	8254	8208	8242	8208	8245	8229	8244	8241	8225	8253	8226	8227	8224	8231	8227	8248	8225	8250	8225	8227	8228	8226	8232	8237	8228	8251	8210	8238	8221	8228	8223	8241	8257	8243	8248	8234	8219	8210	8250	8219	8260
358	A/D0	1	2	1150	8222	8250	8247	8268	8286	8225	8212	8227	8235	8211	8228	8286	8247	8220	8209	8213	8202	8245	8224	8236	8248	8228	8205	8237	8242	8235	8223	8249	8236	8198	8200	8215	8221	8231	8281	8245	8248	8224	8221	8176	8197	8198	8253	8244	8273
359	A/D1	0	2	1240	8227	8242	8236	8227	8234	8222	8235	8232	8235	8227	8261	8209	8257	8204	8247	8238	8228	8238	8235	8228	8231	8219	8257	8204	8253	8237	8233	8229	8218	8227	8216	8242	8235	8239	8226	8244	8212	8260	8204	8237	8228	8228	8242	8239	8241
359	A/D0	1	2	1240	8291	8333	8299	8310	8365	8323	8295	8314	8298	8243	8265	8280	8279	8300	8344	8379	8319	8287	8241	8250	8226	8287	8339	8343	8356	8364	8323	8228	8191	8200	8238	8313	8384	8435	8397	8340	8267	8211	8180	8203	8291	8349	8348	8352	8327
360	A/D1	0	2	840	8237	8207	8246	8218	8266	8270	8261	8267	8225	8227	8217	8239	8236	8255	8226	8260	8222	8240	8215	8224	8234	8239	8253	8260	8243	8242	8209	8243	8211	8251	8234	8241	8253	8233	8254	8230	8248	8234	8247	8224	8263	8220	8246	8217	8232
360	A/D0	1	2	840	8242	8294	8310	8298	8345	8360	8290	8245	8246	8237	8241	8337	8389	8383	8297	8306	8262	8234	8229	8250	8300	8346	8393	8399	8380	8307	8240	8247	8199	8216	8319	8354	8345	8376	8371	8323	8297	8326	8268	8225	8317	8308	8336	8358	8333
361	A/D1	0	2	1060	8238	8244	8224	8247	8210	8241	8219	8224	8221	8229	8260	8222	8258	8220	8233	8221	8245	8234	8241	8234	8231	8238	8213	8245	8230	8242	8244	8236	8263	8221	8252	8238	8236	8235	8242	8253	8226	8244	8218	8224	8221	8222	8235	8248	8227
361	A/D0	1	2	1060	8324	8392	8434	8448	8419	8376	8321	8289	8258	8256	8354	8374	8410	8421	8430	8352	8318	8283	8275	8304	8401	8454	8465	8473	8442	8392	8309	8261	8250	8239	8334	8411	8460	8501	8495	8460	8327	8236	8198	8250	8318	8406	8506	8525	8533
362	A/D1	0	2	1250	8234	8231	8235	8265	8231	8271	8233	8242	8221	8223	8241	8219	8244	8227	8220	8234	8232	8229	8242	8219	8230	8233	8220	8240	8224	8230	8234	8235	8251	8219	8244	8216	8236	8225	8231	8254	8223	8242	8224	8219	8222	8235	8237	8263	8225
362	A/D0	1	2	1250	8406	8445	8475	8458	8457	8391	8339	8299	8252	8309	8397	8416	8443	8445	8455	8365	8356	8314	8265	8336	8401	8409	8437	8441	8412	8353	8305	8257	8226	8259	8337	8404	8478	8492	8501	8498	8382	8244	8208	8289	8299	8400	8486	8505	8476
363	A/D1	0	2	1220	8230	8232	8208	8246	8221	8240	8235	8235	8246	8215	8243	8215	8227	8229	8241	8249	8224	8238	8223	8219	8224	8229	8243	8257	8237	8240	8237	8215	8236	8218	8239	8239	8235	8248	8207	8239	8209	8227	8221	8238	8252	8229	8252	8222	8228
363	A/D0	1	2	1220	8269	8358	8353	8354	8381	8326	8280	8228	8233	8210	8266	8338	8365	8367	8362	8363	8266	8217	8210	8243	8276	8344	8371	8368	8374	8329	8275	8210	8226	8261	8270	8342	8369	8378	8356	8317	8247	8216	8238	8288	8350	8382	8376	8372	8372
364	A/D1	0	2	1170	8212	8249	8209	8231	8239	8249	8273	8231	8256	8220	8217	8234	8245	8249	8260	8235	8227	8236	8212	8237	8226	8241	8247	8234	8250	8223	8244	8238	8217	8239	8230	8251	8229	8249	8247	8225	8237	8237	8230	8245	8231	8228	8235	8220	8280
364	A/D0	1	2	1170	8265	8308	8355	8380	8386	8420	8413	8310	8243	8214	8284	8287	8371	8418	8427	8399	8350	8287	8233	8222	8253	8330	8388	8384	8419	8407	8339	8281	8254	8224	8265	8325	8364	8372	8398	8412	8335	8337	8287	8265	8301	8335	8328	8331	8367
365	A/D1	0	2	1280	8219	8218	8228	8210	8255	8231	8243	8234	8227	8229	8207	8258	8242	8262	8241	8247	8208	8244	8205	8241	8238	8224	8247	8240	8240	8235	8220	8240	8205	8257	8232	8241	8236	8228	8231	8218	8243	8236	8239	8232	8252	8213	8260	8206	8247
365	A/D0	1	2	1280	8188	8202	8218	8221	8236	8272	8277	8223	8207	8213	8219	8222	8260	8304	8268	8243	8245	8216	8206	8199	8242	8251	8257	8268	8280	8213	8200	8210	8195	8229	8254	8260	8242	8255	8238	8242	8233	8258	8241	8213	8235	8195	8182	8250	8224
366	A/D1	0	2	1050	8222	8237	8231	8220	8232	8209	8238	8215	8255	8204	8265	8193	8266	8206	8249	8236	8239	8233	8256	8240	8219	8225	8231	8212	8242	8231	8248	8231	8221	8223	8199	8241	8220	8264	8230	8272	8203	8250	8201	8230	8235	8228	8243	8248	8222
366	A/D0	1	2	1050	8344	8368	8377	8436	8440	8435	8385	8337	8275	8263	8331	8352	8407	8443	8436	8445	8396	8308	8257	8274	8241	8336	8467	8476	8446	8487	8452	8275	8216	8302	8291	8304	8435	8577	8455	8506	8442	8296	8207	8254	8302	8337	8442	8478	8446
367	A/D1	0	2	930	8230	8242	8259	8230	8255	8226	8253	8230	8244	8220	8245	8220	8255	8214	8238	8238	8237	8241	8262	8220	8252	8218	8274	8237	8277	8256	8233	8262	8228	8240	8222	8273	8280	8282	8282	8281	8249	8242	8225	8223	8226	8260	8285	8311	8290
367	A/D0	1	2	930	8333	8333	8323	8323	8334	8291	8306	8283	8238	8196	8237	8256	8326	8336	8393	8408	8344	8283	8243	8210	8260	8300	8348	8385	8394	8389	8300	8223	8180	8216	8290	8368	8386	8354	8363	8339	8265	8217	8232	8238	8320	8371	8374	8321	8354
368	A/D1	0	2	860	8231	8222	8230	8228	8208	8228	8220	8242	8241	8252	8236	8258	8188	8259	8200	8264	8265	8234	8276	8192	8230	8206	8230	8264	8264	8265	8250	8224	8251	8198	8261	8231	8242	8262	8233	8244	8233	8210	8247	8213	8254	8243	8247	8247	8208
368	A/D0	1	2	860	8357	8328	8413	8375	8393	8310	8300	8250	8228	8318	8331	8350	8332	8369	8345	8273	8283	8228	8226	8277	8361	8401	8440	8437	8396	8374	8279	8239	8239	8280	8322	8363	8382	8400	8357	8328	8245	8212	8222	8248	8334	8385	8369	8412	8428
369	A/D1	0	2	890	8244	8251	8231	8249	8235	8223	8231	8227	8226	8257	8234	8244	8238	8213	8231	8228	8257	8265	8263	8259	8222	8239	8222	8227	8237	8245	8255	8237	8255	8229	8232	8245	8258	8267	8290	8248	8250	8228	8221	8227	8227	8259	8290	8310	8313
369	A/D0	1	2	890	8264	8318	8316	8325	8311	8303	8270	8268	8276	8291	8276	8278	8294	8263	8255	8319	8320	8279	8261	8251	8231	8228	8277	8318	8311	8332	8347	8246	8228	8193	8218	8272	8343	8369	8367	8327	8282	8221	8205	8215	8245	8305	8326	8353	8335
370	A/D1	0	2	1140	8221	8238	8230	8247	8219	8258	8210	8245	8216	8221	8235	8216	8243	8252	8214	8260	8200	8251	8202	8245	8230	8232	8263	8236	8243	8227	8228	8232	8241	8215	8257	8219	8244	8222	8226	8234	8232	8242	8247	8216	8248	8207	8245	8210	8248
370	A/D0	1	2	1140	8248	8312	8331	8358	8333	8347	8262	8205	8219	8235	8300	8331	8360	8345	8332	8334	8272	8254	8234	8254	8306	8322	8315	8356	8369	8345	8299	8300	8276	8214	8307	8327	8299	8334	8355	8330	8292	8287	8251	8242	8265	8324	8354	8349	8360
371	A/D1	0	2	840	8228	8251	8232	8257	8267	8243	8252	8234	8235	8245	8239	8242	8256	8222	8254	8238	8243	8245	8236	8248	8211	8243	8237	8252	8270	8251	8258	8226	8245	8234	8219	8258	8235	8255	8272	8272	8268	8263	8235	8236	8227	8240	8247	8245	8258
371	A/D0	1	2	840	8295	8409	8418	8447	8499	8475	8365	8344	8286	8244	8277	8351	8409	8407	8453	8485	8434	8357	8266	8246	8230	8297	8374	8405	8435	8464	8446	8310	8260	8236	8253	8332	8461	8459	8487	8497	8419	8292	8257	8228	8268	8344	8438	8446	8426
372	A/D1	0	2	890	8231	8235	8245	8226	8229	8210	8233	8229	8241	8220	8263	8223	8243	8230	8225	8233	8223	8239	8247	8228	8245	8212	8248	8205	8256	8229	8234	8248	8223	8232	8218	8233	8243	8240	8221	8254	8215	8247	8212	8231	8227	8238	8247	8262	8233
372	A/D0	1	2	890	8302	8367	8355	8395	8430	8384	8333	8299	8282	8272	8343	8382	8378	8402	8410	8399	8359	8318	8238	8265	8324	8378	8393	8421	8398	8396	8330	8253	8220	8214	8253	8326	8421	8441	8420	8419	8346	8239	8209	8270	8319	8376	8438	8464	8408
373	A/D1	0	2	840	8240	8263	8263	8283	8220	8245	8202	8225	8230	8244	8252	8228	8246	8238	8233	8242	8238	8230	8256	8226	8261	8250	8237	8237	8224	8236	8251	8242	8266	8242	8267	8234	8226	8243	8256	8283	8259	8255	8233	8218	8227	8234	8239	8274	8254
373	A/D0	1	2	840	8365	8380	8451	8501	8451	8420	8378	8303	8236	8293	8366	8380	8399	8462	8459	8378	8346	8292	8274	8301	8384	8467	8519	8495	8468	8436	8335	8261	8249	8281	8333	8401	8483	8526	8495	8453	8357	8252	8194	8250	8329	8429	8519	8539	8526
374	A/D1	0	2	930	8219	8247	8257	8243	8260	8213	8245	8219	8206	8242	8230	8265	8235	8243	8222	8221	8243	8229	8237	8245	8233	8224	8239	8207	8243	8227	8242	8242	8235	8252	8203	8240	8218	8221	8240	8229	8245	8226	8235	8228	8222	8263	8255	8258	8257
374	A/D0	1	2	930	8229	8280	8307	8330	8338	8315	8290	8252	8227	8213	8265	8300	8306	8340	8334	8318	8302	8327	8280	8259	8262	8293	8266	8283	8336	8304	8292	8268	8240	8221	8216	8262	8279	8323	8324	8327	8319	8241	8205	8202	8253	8278	8340	8377	8367
375	A/D1	0	2	1320	8242	8207	8244	8222	8254	8238	8229	8241	8213	8224	8224	8237	8242	8248	8217	8253	8211	8240	8230	8225	8244	8249	8261	8265	8237	8244	8208	8234	8224	8246	8248	8225	8246	8218	8232	8237	8245	8226	8245	8216	8235	8231	8221	8241	8209
375	A/D0	1	2	1320	8290	8350	8381	8380	8430	8417	8339	8251	8226	8237	8282	8399	8427	8420	8407	8368	8287	8233	8249	8268	8341	8412	8450	8419	8381	8350	8274	8245	8248	8288	8343	8377	8361	8373	8404	8339	8328	8300	8259	8237	8330	8352	8370	8388	8435
376	A/D1	0	3	840	8232	8261	8218	8233	8205	8221	8231	8224	8264	8235	8242	8224	8230	8234	8210	8246	8245	8256	8258	8237	8222	8205	8233	8244	8268	8225	8268	8201	8244	8205	8222	8241	8215	8255	8240	8246	8236	8236	8264	8217	8264	8222	8243	8232	8229
376	A/D0	1	3	840	8202	8219	8230	8195	8184	8246	8252	8243	8276	8241	8208	8171	8216	8214	8228	8258	8259	8249	8182	8195	8196	8195	8224	8252	8307	8245	8262	8226	8186	8176	8201	8240	8246	8248	8215	8268	8227	8220	8243	8227	8207	8247	8264	8216	8227
377	A/D1	0	3	980	8247	8222	8235	8224	8239	8244	8245	8239	8240	8223	8248	8236	8243	8245	8232	8232	8231	8227	8244	8215	8250	8234	8238	8245	8215	8264	8208	8260	8224	8213	8237	8207	8260	8242	8243	8245	8234	8244	8230	8228	8232	8228	8238	8260	8254
377	A/D0	1	3	980	8413	8458	8463	8466	8471	8420	8374	8320	8261	8248	8294	8322	8379	8431	8485	8486	8390	8301	8267	8282	8373	8414	8430	8394	8413	8438	8349	8265	8219	8261	8310	8420	8500	8504	8492	8439	8299	8223	8210	8276	8355	8441	8506	8503	8498
378	A/D1	0	3	1170	8209	8247	8239	8242	8237	8264	8211	8275	8214	8249	8231	8234	8255	8249	8242	8248	8223	8257	8204	8258	8224	8231	8243	8215	8239	8219	8233	8239	8222	8246	8246	8229	8241	8209	8223	8240	8225	8261	8240	8234	8236	8217	8251	8205	8253
378	A/D0	1	3	1170	8251	8227	8303	8327	8247	8290	8253	8224	8180	8201	8270	8251	8323	8337	8327	8269	8260	8252	8217	8244	8277	8259	8237	8191	8211	8206	8225	8254	8271	8226	8276	8302	8296	8302	8274	8280	8270	8258	8221	8233	8181	8228	8284	8293	8271
379	A/D1	0	3	1030	8235	8227	8252	8250	8234	8249	8216	8240	8194	8247	8226	8242	8243	8227	8227	8209	8239	8238	8248	8244	8264	8200	8258	8187	8237	8241	8223	8251	8233	8228	8226	8211	8239	8209	8243	8242	8235	8241	8218	8227	8203	8232	8224	8254	8222
379	A/D0	1	3	1030	8319	8286	8295	8352	8352	8251	8234	8224	8206	8235	8304	8337	8308	8324	8340	8290	8282	8284	8250	8217	8287	8254	8284	8318	8316	8313	8312	8293	8218	8249	8226	8238	8264	8323	8332	8349	8346	8278	8215	8227	8240	8291	8357	8335	8324
380	A/D1	0	3	1350	8234	8215	8248	8199	8254	8223	8248	8242	8223	8227	8212	8230	8231	8252	8241	8279	8222	8262	8198	8225	8226	8215	8245	8256	8242	8241	8227	8244	8211	8266	8254	8252	8246	8230	8222	8203	8239	8240	8251	8237	8260	8208	8268	8216	8246
380	A/D0	1	3	1350	8258	8337	8413	8431	8450	8449	8366	8270	8222	8215	8278	8338	8413	8464	8419	8397	8300	8269	8227	8229	8348	8395	8414	8411	8417	8334	8298	8264	8222	8244	8320	8372	8424	8439	8402	8383	8335	8300	8282	8233	8302	8322	8361	8399	8423
381	A/D1	0	3	1130	8246	8224	8251	8215	8261	8240	8233	8253	8210	8230	8203	8246	8231	8259	8227	8263	8200	8229	8206	8229	8233	8251	8246	8243	8242	8224	8202	8246	8200	8270	8230	8244	8246	8229	8237	8213	8249	8230	8265	8229	8264	8218	8243	8218	8235
381	A/D0	1	3	1130	8279	8373	8470	8517	8479	8465	8393	8277	8223	8258	8292	8392	8502	8578	8459	8480	8374	8264	8213	8264	8330	8397	8481	8436	8436	8417	8308	8283	8269	8265	8348	8440	8452	8443	8469	8461	8368	8288	8263	8244	8339	8425	8540	8553	8523
382	A/D1	0	3	1500	8235	8234	8253	8224	8230	8221	8236	8237	8259	8235	8263	8244	8236	8245	8226	8242	8244	8233	8259	8203	8238	8198	8242	8248	8268	8269	8244	8247	8211	8217	8216	8230	8264	8275	8257	8264	8228	8216	8221	8214	8255	8252	8263	8259	8222
382	A/D0	1	3	1500	8310	8332	8350	8357	8371	8304	8277	8290	8279	8248	8301	8322	8313	8283	8336	8308	8254	8266	8287	8246	8257	8334	8312	8304	8360	8367	8280	8267	8247	8257	8266	8331	8357	8368	8320	8340	8230	8197	8192	8215	8313	8369	8363	8377	8346
383	A/D1	0	3	1090	8224	8231	8242	8241	8261	8227	8240	8221	8216	8232	8228	8249	8232	8239	8226	8211	8227	8232	8236	8245	8241	8223	8249	8210	8234	8221	8225	8244	8244	8256	8212	8239	8220	8224	8239	8237	8249	8234	8240	8227	8212	8235	8231	8244	8243
383	A/D0	1	3	1090	8229	8261	8256	8262	8291	8259	8250	8239	8255	8220	8229	8275	8251	8231	8232	8257	8222	8219	8246	8251	8228	8241	8232	8232	8220	8254	8274	8242	8242	8235	8191	8193	8202	8243	8269	8296	8282	8238	8215	8191	8215	8213	8249	8239	8282
384	A/D1	0	3	1230	8240	8221	8250	8191	8237	8212	8239	8251	8257	8240	8231	8219	8237	8213	8247	8244	8269	8211	8250	8210	8201	8249	8223	8252	8240	8244	8230	8241	8217	8224	8228	8237	8243	8252	8240	8218	8221	8221	8215	8231	8237	8249	8228	8236	8229
384	A/D0	1	3	1230	8225	8253	8271	8283	8287	8301	8316	8263	8239	8233	8213	8193	8239	8297	8272	8291	8300	8222	8203	8198	8234	8255	8318	8312	8296	8293	8275	8209	8234	8218	8218	8294	8302	8291	8286	8271	8247	8237	8225	8226	8249	8281	8233	8214	8263
385	A/D1	0	3	1130	8232	8236	8240	8233	8245	8217	8232	8233	8213	8241	8228	8244	8231	8235	8227	8214	8243	8229	8237	8246	8238	8227	8238	8208	8229	8229	8228	8242	8233	8245	8201	8233	8233	8202	8258	8216	8252	8231	8224	8240	8197	8247	8224	8237	8254
385	A/D0	1	3	1130	8208	8247	8260	8258	8299	8259	8222	8208	8218	8212	8222	8266	8253	8250	8244	8270	8225	8224	8241	8236	8239	8242	8249	8258	8210	8235	8230	8251	8252	8250	8190	8214	8233	8198	8254	8301	8277	8261	8243	8204	8183	8223	8239	8243	8277
386	A/D1	0	3	1020	8242	8205	8249	8208	8236	8243	8226	8249	8240	8244	8238	8237	8259	8220	8263	8235	8244	8237	8223	8231	8206	8237	8226	8237	8253	8282	8236	8269	8203	8233	8224	8222	8241	8244	8243	8241	8220	8241	8191	8255	8220	8246	8244	8230	8232
386	A/D0	1	3	1020	8259	8268	8253	8228	8230	8259	8229	8235	8241	8227	8201	8203	8220	8236	8224	8272	8252	8205	8208	8215	8219	8242	8256	8272	8262	8262	8242	8230	8200	8190	8242	8249	8240	8243	8263	8205	8205	8217	8218	8216	8242	8253	8193	8222	8217
387	A/D1	0	3	1230	8224	8248	8243	8219	8244	8228	8252	8220	8233	8218	8209	8240	8235	8242	8237	8233	8211	8249	8209	8246	8237	8228	8249	8257	8262	8230	8236	8229	8200	8236	8223	8251	8245	8242	8243	8217	8247	8236	8245	8248	8240	8222	8241	8207	8239
387	A/D0	1	3	1230	8221	8265	8321	8320	8323	8332	8317	8239	8197	8199	8215	8272	8374	8356	8389	8369	8295	8261	8230	8205	8252	8312	8324	8319	8333	8270	8248	8227	8216	8211	8239	8292	8293	8315	8320	8322	8286	8290	8272	8254	8282	8295	8277	8283	8279
388	A/D1	0	3	1370	8224	8235	8244	8240	8249	8229	8248	8242	8229	8249	8241	8254	8232	8242	8226	8222	8229	8237	8235	8262	8243	8256	8255	8222	8245	8235	8235	8237	8227	8243	8209	8236	8227	8220	8237	8229	8242	8234	8252	8236	8220	8246	8235	8240	8252
388	A/D0	1	3	1370	8211	8277	8345	8352	8346	8299	8291	8252	8237	8239	8250	8294	8285	8304	8304	8297	8287	8287	8262	8265	8248	8263	8271	8244	8285	8310	8285	8253	8243	8248	8213	8255	8303	8311	8316	8355	8350	8257	8219	8209	8238	8283	8310	8343	8360
389	A/D1	0	3	1260	8247	8234	8254	8224	8246	8227	8235	8233	8245	8224	8253	8246	8264	8256	8238	8245	8240	8237	8246	8207	8257	8191	8264	8199	8267	8225	8225	8247	8209	8244	8205	8240	8224	8240	8230	8254	8240	8231	8224	8219	8232	8242	8242	8266	8218
389	A/D0	1	3	1260	8328	8373	8380	8368	8391	8350	8295	8302	8285	8247	8301	8350	8347	8364	8404	8419	8333	8284	8266	8255	8339	8361	8417	8378	8380	8353	8292	8284	8229	8273	8298	8368	8409	8416	8414	8400	8314	8233	8224	8271	8305	8399	8453	8445	8424
390	A/D1	0	3	1040	8238	8248	8223	8236	8215	8212	8227	8233	8226	8254	8218	8255	8229	8225	8240	8224	8243	8227	8234	8251	8214	8245	8212	8235	8219	8248	8251	8220	8245	8220	8226	8240	8253	8251	8255	8228	8233	8228	8216	8229	8224	8239	8242	8240	8256
390	A/D0	1	3	1040	8248	8276	8245	8272	8251	8242	8255	8287	8246	8247	8248	8279	8246	8240	8251	8241	8240	8235	8220	8237	8216	8236	8260	8307	8271	8297	8326	8244	8199	8192	8220	8211	8268	8338	8330	8284	8323	8260	8201	8179	8209	8240	8246	8296	8290
391	A/D1	0	3	1320	8232	8215	8271	8207	8271	8234	8253	8243	8231	8236	8241	8257	8246	8234	8228	8235	8211	8251	8208	8249	8236	8225	8245	8235	8222	8244	8218	8257	8213	8261	8226	8240	8237	8226	8230	8214	8242	8222	8250	8221	8256	8214	8240	8221	8225
391	A/D0	1	3	1320	8278	8301	8391	8409	8428	8404	8354	8228	8192	8218	8227	8310	8382	8441	8403	8424	8326	8281	8241	8277	8345	8391	8440	8468	8404	8362	8295	8263	8199	8254	8328	8386	8431	8461	8426	8354	8308	8267	8260	8253	8310	8350	8365	8375	8374
392	A/D1	0	3	1280	8243	8233	8251	8222	8225	8211	8226	8230	8235	8234	8250	8238	8231	8235	8204	8253	8217	8244	8250	8218	8257	8195	8251	8198	8257	8243	8224	8255	8213	8228	8227	8227	8255	8247	8229	8250	8207	8227	8211	8222	8247	8238	8254	8253	8218
392	A/D0	1	3	1280	8261	8257	8207	8216	8264	8224	8227	8261	8267	8200	8238	8256	8175	8209	8228	8257	8240	8247	8243	8207	8218	8222	8243	8265	8293	8287	8236	8211	8166	8198	8213	8237	8254	8296	8286	8259	8227	8207	8212	8198	8234	8244	8255	8250	8221
393	A/D1	0	3	1250	8228	8247	8227	8256	8248	8260	8235	8211	8234	8229	8250	8249	8250	8234	8214	8220	8229	8232	8242	8244	8222	8250	8199	8245	8211	8235	8238	8248	8233	8218	8210	8224	8213	8244	8242	8283	8231	8247	8231	8204	8245	8231	8248	8256	8235
393	A/D0	1	3	1250	8300	8347	8312	8352	8323	8274	8233	8240	8229	8253	8306	8296	8291	8320	8366	8319	8325	8302	8251	8267	8313	8275	8285	8320	8280	8291	8295	8284	8247	8237	8259	8321	8329	8344	8378	8359	8265	8238	8220	8229	8264	8340	8356	8328	8299
394	A/D1	0	3	1410	8226	8229	8240	8227	8250	8229	8253	8226	8252	8220	8258	8219	8245	8218	8230	8243	8240	8239	8255	8223	8247	8217	8254	8195	8265	8223	8251	8237	8244	8219	8235	8222	8256	8245	8249	8270	8223	8255	8207	8229	8241	8224	8268	8251	8239
394	A/D0	1	3	1410	8272	8224	8216	8218	8210	8193	8244	8251	8268	8261	8250	8214	8223	8235	8229	8240	8242	8244	8181	8201	8214	8216	8266	8279	8250	8264	8266	8170	8217	8219	8218	8247	8304	8277	8222	8264	8247	8202	8215	8238	8232	8200	8271	8237	8200
395	A/D1	0	3	1380	8220	8235	8227	8255	8231	8252	8235	8225	8235	8218	8235	8241	8233	8254	8208	8245	8208	8227	8226	8239	8238	8227	8247	8240	8234	8238	8235	8227	8246	8211	8236	8226	8228	8249	8229	8236	8236	8233	8250	8207	8236	8209	8237	8240	8264
395	A/D0	1	3	1380	8280	8362	8380	8374	8339	8333	8275	8204	8200	8261	8310	8350	8383	8421	8383	8341	8282	8245	8196	8245	8314	8338	8364	8371	8386	8341	8316	8264	8255	8242	8249	8268	8277	8298	8330	8354	8315	8285	8279	8268	8283	8316	8343	8343	8407
396	A/D1	0	3	1010	8241	8224	8219	8229	8223	8248	8248	8248	8253	8209	8244	8203	8245	8232	8265	8263	8237	8245	8220	8229	8227	8241	8239	8269	8221	8262	8224	8236	8232	8223	8240	8234	8224	8255	8213	8248	8207	8238	8217	8243	8249	8240	8260	8238	8233
396	A/D0	1	3	1010	8234	8204	8190	8245	8283	8290	8263	8243	8215	8165	8204	8198	8230	8262	8272	8268	8236	8203	8199	8211	8196	8249	8261	8266	8244	8228	8193	8201	8215	8223	8239	8271	8268	8240	8219	8208	8185	8204	8216	8222	8260	8246	8228	8239	8249
397	A/D1	0	3	1210	8228	8238	8247	8240	8248	8196	8246	8202	8245	8224	8237	8239	8230	8247	8225	8234	8227	8227	8228	8231	8244	8214	8261	8201	8242	8222	8219	8244	8233	8248	8221	8239	8245	8217	8249	8221	8257	8232	8226	8221	8211	8232	8230	8238	8243
397	A/D0	1	3	1210	8307	8354	8372	8405	8394	8302	8351	8265	8231	8198	8248	8300	8319	8369	8375	8372	8312	8312	8241	8232	8282	8281	8344	8321	8361	8385	8346	8319	8285	8262	8227	8299	8331	8362	8356	8370	8350	8239	8201	8222	8251	8265	8378	8398	8404
398	A/D1	0	3	1050	8248	8206	8230	8203	8238	8252	8239	8257	8218	8226	8218	8246	8234	8257	8222	8260	8231	8248	8216	8223	8264	8230	8271	8258	8214	8258	8189	8252	8203	8255	8264	8224	8270	8217	8230	8229	8254	8241	8271	8233	8268	8228	8240	8219	8233
398	A/D0	1	3	1050	8229	8269	8262	8250	8272	8266	8238	8220	8202	8228	8192	8248	8252	8294	8277	8268	8235	8181	8160	8163	8263	8245	8240	8267	8264	8233	8209	8233	8201	8245	8265	8255	8220	8193	8236	8185	8278	8263	8217	8251	8257	8213	8234	8237	8225
399	A/D1	0	3	1050	8231	8212	8241	8201	8262	8231	8244	8237	8215	8230	8210	8244	8235	8251	8235	8253	8205	8260	8199	8245	8229	8224	8245	8234	8233	8234	8216	8252	8200	8258	8228	8240	8241	8229	8236	8217	8237	8232	8236	8231	8263	8241	8281	8233	8247
399	A/D0	1	3	1050	8251	8329	8351	8347	8365	8384	8336	8246	8217	8213	8242	8323	8374	8389	8349	8353	8276	8242	8186	8219	8309	8324	8339	8361	8366	8309	8279	8291	8244	8216	8290	8340	8312	8324	8364	8342	8298	8315	8279	8239	8262	8294	8293	8316	8330
400	A/D1	0	3	1350	8226	8236	8243	8236	8247	8219	8241	8235	8216	8238	8233	8245	8236	8244	8229	8231	8236	8236	8230	8242	8230	8237	8267	8231	8260	8229	8227	8237	8232	8239	8217	8236	8234	8225	8253	8246	8245	8236	8228	8235	8215	8240	8247	8243	8260
400	A/D0	1	3	1350	8278	8345	8406	8344	8355	8327	8291	8240	8238	8238	8271	8310	8336	8334	8342	8393	8334	8290	8260	8237	8246	8295	8307	8287	8340	8361	8339	8299	8246	8234	8208	8247	8315	8349	8360	8379	8375	8288	8222	8214	8242	8262	8312	8349	8349
401	A/D1	0	3	1330	8235	8237	8250	8279	8235	8270	8223	8236	8221	8238	8245	8243	8256	8231	8238	8214	8225	8221	8236	8220	8259	8203	8261	8196	8236	8230	8225	8254	8247	8245	8247	8221	8255	8197	8263	8227	8233	8236	8220	8232	8206	8233	8233	8237	8226
401	A/D0	1	3	1330	8224	8232	8251	8262	8255	8216	8228	8236	8239	8249	8254	8243	8214	8183	8196	8196	8177	8243	8271	8238	8254	8241	8222	8202	8225	8254	8240	8249	8228	8198	8199	8206	8232	8255	8269	8288	8251	8210	8207	8202	8201	8229	8261	8268	8256
402	A/D1	0	3	1130	8226	8253	8217	8246	8233	8238	8237	8235	8231	8250	8213	8246	8202	8242	8208	8249	8242	8229	8247	8224	8231	8221	8236	8227	8264	8228	8273	8221	8249	8224	8222	8229	8244	8216	8275	8212	8235	8218	8212	8212	8235	8249	8247	8250	8237
402	A/D0	1	3	1130	8244	8264	8259	8277	8266	8282	8317	8283	8240	8239	8218	8226	8262	8305	8294	8306	8342	8293	8252	8248	8234	8226	8319	8351	8364	8348	8319	8221	8227	8216	8221	8249	8291	8304	8337	8340	8310	8256	8245	8194	8222	8337	8333	8298	8302
403	A/D1	0	3	1140	8252	8198	8243	8194	8227	8244	8224	8247	8240	8234	8225	8236	8251	8215	8259	8232	8235	8234	8230	8231	8206	8232	8228	8228	8240	8242	8206	8247	8189	8236	8229	8231	8250	8245	8247	8229	8232	8238	8211	8248	8226	8248	8228	8233	8229
403	A/D0	1	3	1140	8262	8218	8272	8298	8203	8297	8303	8233	8212	8310	8221	8173	8281	8285	8220	8310	8301	8205	8214	8207	8206	8248	8297	8288	8281	8314	8237	8233	8212	8209	8232	8253	8304	8317	8304	8281	8258	8222	8199	8225	8253	8257	8248	8239	8225
404	A/D1	0	3	1150	8226	8227	8243	8260	8215	8261	8210	8242	8228	8230	8247	8228	8243	8253	8220	8246	8208	8243	8212	8254	8254	8238	8255	8238	8238	8243	8245	8241	8249	8215	8247	8212	8245	8224	8235	8244	8239	8239	8248	8216	8250	8207	8243	8207	8249
404	A/D0	1	3	1150	8233	8312	8368	8413	8376	8358	8280	8227	8215	8231	8300	8323	8334	8367	8360	8308	8290	8296	8232	8268	8358	8374	8359	8378	8348	8305	8276	8255	8263	8249	8312	8340	8357	8356	8329	8345	8307	8257	8236	8280	8273	8276	8337	8385	8375
405	A/D1	0	3	1130	8230	8247	8238	8223	8229	8209	8241	8229	8248	8232	8252	8201	8251	8199	8238	8242	8234	8245	8249	8237	8231	8224	8255	8197	8252	8229	8246	8247	8235	8240	8218	8235	8241	8244	8247	8254	8207	8258	8196	8233	8230	8233	8230	8247	8237
405	A/D0	1	3	1130	8295	8312	8232	8264	8264	8222	8264	8277	8228	8214	8268	8239	8246	8250	8261	8298	8304	8297	8252	8246	8210	8212	8239	8243	8244	8278	8290	8245	8231	8259	8253	8265	8311	8300	8272	8276	8244	8183	8160	8199	8258	8271	8305	8354	8338
406	A/D1	0	3	1360	8229	8224	8250	8209	8263	8242	8250	8245	8232	8234	8208	8238	8227	8241	8230	8252	8211	8260	8208	8244	8235	8230	8245	8236	8235	8227	8211	8248	8195	8256	8224	8241	8238	8233	8237	8216	8237	8235	8222	8225	8253	8217	8262	8212	8245
406	A/D0	1	3	1360	8264	8274	8326	8341	8329	8366	8315	8197	8193	8215	8246	8277	8346	8384	8333	8323	8277	8201	8184	8221	8271	8335	8375	8354	8375	8349	8302	8292	8265	8227	8253	8268	8274	8296	8311	8335	8306	8267	8254	8228	8263	8293	8317	8306	8304
407	A/D1	0	3	1270	8237	8226	8243	8221	8228	8229	8231	8231	8249	8241	8260	8241	8228	8227	8219	8232	8243	8233	8256	8222	8270	8231	8248	8231	8247	8261	8237	8243	8221	8220	8221	8229	8243	8269	8239	8251	8227	8216	8240	8220	8243	8238	8235	8244	8213
407	A/D0	1	3	1270	8280	8244	8238	8251	8265	8219	8252	8259	8253	8247	8282	8250	8222	8241	8270	8261	8262	8249	8224	8213	8231	8232	8276	8277	8277	8297	8231	8200	8170	8207	8212	8261	8313	8326	8290	8258	8230	8183	8208	8228	8255	8271	8281	8264	8220
408	A/D1	0	3	1360	8210	8245	8241	8247	8241	8249	8220	8253	8208	8240	8236	8234	8234	8254	8225	8255	8208	8273	8189	8259	8225	8251	8243	8240	8239	8199	8238	8216	8247	8246	8259	8239	8265	8215	8239	8226	8233	8244	8243	8236	8250	8234	8270	8211	8273
408	A/D0	1	3	1360	8257	8360	8447	8416	8383	8382	8327	8236	8215	8231	8292	8356	8415	8403	8427	8352	8245	8269	8216	8202	8310	8377	8304	8309	8369	8367	8316	8319	8310	8231	8256	8318	8297	8336	8370	8391	8330	8286	8263	8237	8251	8300	8375	8393	8398
409	A/D1	0	3	1270	8231	8238	8237	8238	8239	8238	8252	8226	8247	8209	8257	8206	8264	8216	8222	8238	8209	8223	8252	8236	8240	8218	8243	8203	8249	8228	8234	8250	8211	8234	8216	8230	8243	8239	8242	8247	8214	8236	8199	8228	8244	8236	8245	8250	8220
409	A/D0	1	3	1270	8293	8271	8249	8280	8274	8237	8226	8242	8196	8183	8241	8218	8215	8237	8231	8254	8298	8269	8267	8218	8157	8171	8185	8220	8242	8297	8316	8293	8232	8203	8221	8207	8230	8267	8220	8232	8205	8180	8174	8242	8283	8327	8294	8262	8223
410	A/D1	0	3	880	8216	8220	8229	8222	8264	8252	8249	8244	8223	8229	8215	8245	8227	8267	8236	8245	8225	8233	8223	8236	8234	8230	8255	8256	8258	8228	8233	8250	8227	8257	8253	8244	8241	8238	8246	8241	8266	8251	8254	8251	8251	8214	8250	8205	8256
410	A/D0	1	3	880	8253	8319	8352	8359	8391	8358	8316	8259	8231	8230	8275	8314	8371	8407	8387	8382	8312	8232	8209	8211	8289	8325	8369	8378	8406	8308	8314	8286	8251	8226	8310	8359	8319	8342	8355	8349	8326	8301	8293	8243	8267	8300	8304	8351	8325
411	A/D1	0	3	990	8210	8243	8240	8236	8248	8256	8213	8255	8189	8242	8227	8219	8251	8236	8248	8232	8228	8251	8206	8243	8232	8237	8243	8227	8224	8215	8227	8219	8240	8232	8273	8225	8267	8236	8238	8252	8212	8270	8247	8246	8244	8219	8221	8210	8245
411	A/D0	1	3	990	8206	8246	8285	8287	8269	8265	8224	8218	8184	8218	8222	8253	8289	8278	8301	8233	8279	8268	8213	8235	8256	8220	8195	8235	8235	8214	8241	8272	8252	8247	8284	8253	8232	8241	8241	8251	8230	8261	8236	8262	8216	8250	8267	8274	8263
412	A/D1	0	3	1130	8220	8231	8238	8206	8244	8224	8246	8221	8228	8233	8208	8242	8217	8256	8222	8260	8233	8243	8243	8223	8225	8229	8232	8249	8232	8240	8259	8223	8241	8207	8251	8241	8245	8255	8221	8225	8216	8228	8232	8239	8247	8245	8260	8217	8238
412	A/D0	1	3	1130	8216	8272	8309	8336	8376	8371	8361	8290	8248	8236	8277	8323	8343	8396	8378	8369	8339	8252	8235	8207	8257	8290	8322	8366	8394	8338	8308	8277	8231	8188	8275	8340	8334	8353	8366	8343	8279	8291	8278	8244	8288	8314	8309	8292	8313
413	A/D1	0	3	1280	8231	8233	8266	8252	8249	8233	8220	8232	8209	8235	8249	8231	8259	8212	8238	8220	8234	8243	8240	8237	8252	8201	8261	8198	8243	8232	8218	8249	8227	8251	8219	8221	8242	8201	8255	8226	8245	8240	8223	8231	8225	8242	8237	8237	8226
413	A/D0	1	3	1280	8303	8411	8473	8527	8503	8439	8374	8300	8224	8213	8402	8447	8437	8516	8497	8462	8376	8365	8305	8253	8342	8401	8447	8428	8465	8489	8419	8352	8248	8255	8303	8365	8476	8522	8516	8487	8411	8283	8184	8218	8330	8399	8492	8529	8509
414	A/D1	0	3	970	8255	8249	8253	8225	8220	8215	8235	8227	8243	8216	8254	8214	8233	8232	8225	8244	8237	8238	8247	8202	8245	8206	8250	8228	8253	8242	8236	8238	8231	8196	8235	8217	8233	8253	8222	8276	8223	8227	8217	8223	8246	8237	8249	8274	8219
414	A/D0	1	3	970	8257	8316	8319	8306	8376	8346	8300	8270	8262	8222	8254	8286	8297	8286	8357	8359	8335	8341	8277	8286	8298	8347	8356	8347	8358	8311	8278	8211	8194	8232	8262	8331	8343	8344	8326	8310	8258	8216	8196	8266	8338	8365	8420	8430	8355
415	A/D1	0	3	870	8238	8260	8249	8248	8231	8212	8215	8219	8241	8235	8274	8231	8286	8236	8301	8282	8268	8289	8238	8258	8223	8253	8260	8235	8271	8248	8263	8238	8238	8238	8228	8292	8292	8291	8281	8268	8241	8267	8220	8252	8230	8220	8247	8233	8277
415	A/D0	1	3	870	8269	8285	8255	8279	8266	8253	8211	8259	8263	8238	8260	8237	8209	8210	8291	8328	8324	8315	8250	8219	8174	8213	8239	8286	8301	8313	8286	8213	8203	8199	8218	8250	8292	8332	8317	8267	8263	8236	8213	8214	8242	8295	8289	8305	8327
416	A/D1	0	3	1030	8232	8225	8236	8211	8252	8229	8243	8237	8226	8237	8209	8235	8226	8235	8242	8251	8206	8261	8194	8235	8242	8230	8260	8250	8254	8222	8220	8240	8198	8252	8235	8261	8237	8234	8239	8206	8236	8222	8244	8228	8256	8207	8250	8194	8244
416	A/D0	1	3	1030	8222	8261	8261	8287	8286	8298	8282	8203	8196	8181	8168	8199	8282	8308	8305	8344	8303	8213	8221	8208	8207	8212	8259	8268	8285	8257	8252	8239	8233	8243	8266	8308	8257	8250	8258	8239	8196	8231	8248	8224	8266	8258	8267	8217	8243
417	A/D1	0	3	1430	8226	8233	8260	8238	8269	8232	8247	8232	8215	8233	8233	8253	8240	8240	8228	8214	8239	8233	8234	8248	8241	8229	8241	8216	8264	8235	8241	8257	8236	8251	8218	8238	8248	8230	8260	8245	8266	8239	8237	8222	8203	8230	8250	8272	8279
417	A/D0	1	3	1430	8265	8277	8308	8283	8290	8282	8256	8238	8245	8220	8260	8315	8310	8297	8290	8300	8254	8254	8251	8237	8251	8290	8295	8266	8304	8320	8265	8296	8258	8231	8208	8268	8283	8285	8308	8346	8332	8242	8245	8196	8229	8255	8325	8360	8324
418	A/D1	0	3	1030	8235	8225	8232	8253	8238	8227	8217	8223	8227	8253	8223	8258	8224	8235	8221	8219	8232	8238	8241	8257	8229	8242	8211	8235	8216	8246	8251	8228	8241	8215	8224	8214	8244	8248	8259	8228	8257	8218	8238	8218	8233	8244	8240	8244	8251
418	A/D0	1	3	1030	8219	8291	8263	8276	8274	8288	8247	8242	8280	8261	8251	8306	8273	8241	8265	8277	8270	8251	8264	8240	8229	8277	8265	8281	8304	8304	8316	8273	8214	8179	8222	8246	8287	8349	8378	8327	8313	8256	8204	8199	8220	8281	8307	8336	8322
419	A/D1	0	3	1010	8210	8246	8220	8253	8225	8252	8218	8239	8226	8230	8239	8239	8237	8259	8232	8252	8223	8235	8212	8236	8233	8231	8243	8225	8222	8208	8231	8220	8243	8219	8243	8222	8237	8231	8218	8244	8238	8254	8259	8232	8243	8207	8230	8219	8245
419	A/D0	1	3	1010	8194	8240	8273	8287	8243	8272	8202	8205	8223	8212	8236	8255	8261	8245	8251	8226	8205	8214	8215	8213	8262	8253	8237	8246	8262	8194	8217	8261	8245	8213	8263	8260	8208	8216	8242	8237	8217	8246	8254	8226	8172	8242	8242	8207	8233
420	A/D1	0	3	840	8238	8267	8278	8257	8249	8227	8241	8229	8247	8213	8258	8234	8276	8257	8274	8280	8249	8251	8248	8225	8276	8244	8286	8228	8281	8257	8273	8266	8238	8222	8223	8271	8256	8284	8243	8284	8219	8269	8209	8243	8225	8254	8296	8323	8310
420	A/D0	1	3	840	8335	8363	8348	8345	8363	8318	8279	8255	8252	8220	8296	8321	8304	8355	8399	8396	8331	8299	8245	8211	8250	8308	8371	8411	8407	8413	8340	8243	8222	8214	8304	8354	8431	8458	8361	8351	8284	8262	8229	8258	8336	8391	8383	8388	8392
421	A/D1	0	3	840	8231	8241	8251	8225	8245	8215	8239	8231	8228	8223	8260	8217	8261	8210	8237	8228	8220	8251	8261	8246	8250	8218	8257	8199	8267	8250	8259	8258	8226	8236	8202	8232	8226	8258	8249	8301	8232	8268	8202	8223	8232	8221	8246	8250	8228
421	A/D0	1	3	840	8257	8265	8234	8216	8229	8232	8241	8265	8271	8265	8294	8282	8274	8231	8238	8241	8211	8238	8233	8217	8241	8261	8265	8268	8286	8306	8279	8228	8211	8216	8206	8239	8262	8285	8259	8274	8233	8210	8192	8226	8306	8279	8305	8294	8279
422	A/D1	0	3	1170	8227	8257	8221	8252	8222	8248	8215	8248	8214	8226	8230	8233	8233	8261	8229	8240	8216	8245	8203	8250	8231	8241	8238	8232	8232	8208	8238	8222	8244	8233	8265	8236	8275	8223	8231	8226	8218	8233	8233	8237	8232	8215	8255	8208	8252
422	A/D0	1	3	1170	8316	8387	8447	8508	8481	8464	8368	8263	8235	8233	8335	8421	8442	8449	8463	8407	8329	8289	8245	8240	8339	8406	8383	8434	8458	8353	8339	8327	8279	8243	8311	8348	8327	8394	8425	8421	8358	8318	8272	8262	8267	8348	8439	8422	8416
423	A/D1	0	3	900	8210	8236	8222	8238	8249	8257	8229	8259	8210	8248	8237	8236	8251	8243	8253	8231	8226	8235	8210	8244	8224	8236	8233	8241	8242	8227	8239	8225	8229	8239	8252	8236	8287	8241	8286	8268	8258	8267	8247	8249	8228	8263	8275	8274	8310
423	A/D0	1	3	900	8190	8206	8269	8271	8255	8268	8225	8213	8211	8224	8251	8257	8253	8243	8243	8186	8206	8215	8210	8207	8224	8255	8223	8231	8253	8270	8233	8259	8251	8222	8240	8226	8205	8206	8227	8266	8262	8247	8234	8244	8212	8227	8244	8247	8229
424	A/D1	0	3	1250	8237	8236	8239	8218	8220	8199	8233	8233	8258	8227	8261	8216	8237	8217	8224	8246	8236	8243	8252	8214	8235	8192	8244	8206	8250	8249	8232	8243	8217	8221	8226	8249	8253	8257	8224	8257	8209	8244	8219	8231	8236	8230	8228	8249	8219
424	A/D0	1	3	1250	8366	8401	8396	8447	8479	8363	8305	8349	8298	8215	8370	8393	8412	8455	8491	8438	8374	8297	8223	8159	8284	8392	8463	8451	8502	8517	8408	8281	8232	8258	8323	8426	8483	8530	8460	8452	8370	8287	8250	8248	8370	8424	8411	8472	8455
425	A/D1	0	3	1200	8246	8220	8257	8226	8230	8231	8218	8243	8231	8237	8246	8229	8244	8211	8226	8244	8211	8263	8234	8226	8252	8190	8255	8221	8263	8257	8226	8258	8215	8218	8222	8236	8228	8247	8226	8245	8213	8234	8216	8227	8234	8230	8236	8250	8219
425	A/D0	1	3	1200	8303	8230	8201	8271	8264	8177	8250	8260	8263	8241	8185	8225	8202	8206	8217	8283	8241	8241	8284	8255	8234	8225	8241	8237	8260	8280	8257	8193	8173	8192	8212	8235	8270	8301	8266	8236	8208	8181	8166	8203	8245	8259	8291	8285	8272
426	A/D1	0	3	900	8214	8244	8246	8235	8270	8210	8248	8204	8232	8225	8249	8263	8250	8255	8250	8235	8239	8243	8246	8253	8236	8243	8240	8224	8244	8251	8260	8265	8248	8263	8211	8244	8225	8241	8240	8250	8264	8245	8253	8230	8221	8226	8247	8267	8275
426	A/D0	1	3	900	8261	8376	8448	8445	8493	8472	8409	8315	8253	8221	8295	8392	8474	8451	8453	8467	8412	8370	8347	8296	8291	8350	8361	8406	8462	8499	8454	8398	8302	8222	8231	8318	8391	8494	8556	8539	8534	8408	8244	8186	8307	8318	8400	8539	8544
427	A/D1	0	3	1100	8233	8246	8240	8259	8225	8246	8206	8228	8209	8244	8245	8235	8251	8225	8225	8222	8233	8232	8251	8230	8252	8237	8237	8230	8225	8230	8233	8238	8254	8217	8239	8201	8225	8207	8253	8248	8239	8252	8219	8222	8225	8244	8249	8268	8237
427	A/D0	1	3	1100	8236	8299	8315	8329	8368	8357	8276	8266	8247	8233	8275	8314	8334	8337	8359	8330	8299	8291	8302	8272	8282	8272	8283	8308	8323	8312	8273	8266	8244	8240	8282	8308	8338	8323	8375	8367	8253	8228	8231	8260	8255	8354	8405	8399	8365
428	A/D1	0	3	1130	8236	8214	8243	8227	8245	8245	8222	8243	8220	8227	8222	8231	8237	8261	8212	8263	8235	8236	8222	8213	8217	8222	8240	8262	8229	8250	8212	8222	8210	8245	8236	8248	8241	8234	8235	8230	8250	8231	8261	8220	8257	8243	8232	8238	8212
428	A/D0	1	3	1130	8297	8312	8342	8392	8376	8344	8285	8236	8199	8239	8296	8348	8377	8424	8340	8360	8263	8228	8198	8235	8302	8302	8398	8420	8365	8338	8304	8240	8179	8254	8307	8283	8328	8333	8322	8293	8319	8284	8267	8254	8287	8305	8313	8314	8342
429	A/D1	0	3	990	8230	8225	8251	8244	8258	8224	8235	8239	8217	8250	8229	8245	8232	8222	8224	8224	8249	8242	8249	8249	8247	8221	8248	8200	8239	8232	8233	8257	8240	8248	8221	8238	8252	8240	8273	8242	8271	8230	8233	8222	8210	8244	8237	8241	8241
429	A/D0	1	3	990	8295	8370	8482	8495	8465	8420	8342	8271	8233	8232	8308	8381	8390	8427	8449	8454	8378	8333	8288	8254	8304	8360	8406	8403	8448	8473	8379	8349	8274	8247	8229	8284	8367	8410	8449	8495	8423	8306	8242	8213	8278	8349	8452	8475	8484
430	A/D1	0	3	1140	8225	8243	8242	8230	8233	8218	8235	8249	8232	8242	8251	8212	8258	8203	8253	8222	8234	8237	8226	8241	8231	8236	8253	8201	8262	8222	8265	8234	8242	8230	8205	8246	8223	8240	8243	8243	8221	8252	8206	8243	8225	8225	8230	8244	8259
430	A/D0	1	3	1140	8292	8310	8250	8294	8295	8298	8266	8273	8241	8238	8281	8259	8257	8263	8299	8304	8288	8266	8231	8217	8205	8236	8246	8299	8302	8319	8274	8209	8205	8205	8244	8267	8308	8322	8309	8310	8259	8225	8198	8245	8238	8277	8325	8298	8282
431	A/D1	0	3	1110	8230	8237	8246	8232	8228	8219	8242	8226	8251	8229	8264	8223	8240	8220	8210	8249	8228	8240	8265	8202	8250	8183	8257	8198	8249	8241	8226	8249	8216	8229	8210	8234	8229	8241	8224	8264	8207	8250	8199	8235	8237	8240	8268	8266	8240
431	A/D0	1	3	1110	8305	8353	8323	8329	8347	8318	8290	8300	8317	8288	8317	8317	8273	8274	8299	8328	8315	8268	8230	8208	8242	8300	8383	8389	8401	8377	8304	8216	8188	8210	8219	8277	8350	8365	8326	8341	8296	8231	8211	8216	8272	8302	8340	8354	8334
432	A/D1	0	3	1000	8212	8248	8226	8225	8235	8225	8239	8226	8231	8239	8238	8223	8244	8204	8272	8230	8249	8238	8223	8251	8228	8247	8248	8225	8255	8233	8258	8229	8236	8227	8216	8224	8227	8231	8252	8243	8234	8248	8207	8238	8222	8230	8241	8246	8253
432	A/D0	1	3	1000	8291	8390	8374	8398	8441	8441	8399	8338	8332	8240	8296	8386	8400	8420	8477	8460	8374	8347	8248	8231	8279	8323	8379	8462	8473	8459	8443	8328	8254	8210	8254	8330	8441	8484	8492	8471	8417	8311	8224	8237	8300	8351	8422	8457	8440
433	A/D1	0	3	840	8240	8243	8219	8235	8228	8233	8241	8234	8231	8255	8225	8247	8227	8219	8227	8226	8252	8254	8249	8260	8220	8251	8234	8249	8248	8268	8266	8239	8248	8223	8213	8232	8228	8241	8258	8242	8255	8239	8225	8232	8211	8238	8247	8248	8261
433	A/D0	1	3	840	8254	8346	8366	8346	8359	8367	8321	8299	8295	8292	8265	8326	8339	8346	8373	8392	8397	8324	8286	8249	8251	8270	8340	8356	8358	8420	8367	8283	8266	8197	8200	8274	8367	8405	8448	8405	8383	8286	8257	8210	8270	8339	8387	8386	8382
434	A/D1	0	3	1300	8226	8224	8249	8228	8247	8229	8216	8250	8192	8271	8232	8246	8247	8231	8247	8218	8238	8232	8234	8225	8255	8208	8256	8211	8241	8232	8235	8243	8238	8229	8233	8212	8242	8202	8255	8233	8250	8239	8233	8236	8215	8224	8233	8239	8235
434	A/D0	1	3	1300	8266	8294	8329	8329	8322	8257	8232	8253	8234	8218	8328	8366	8302	8351	8360	8300	8241	8264	8250	8209	8260	8303	8313	8312	8337	8340	8332	8294	8251	8231	8223	8254	8303	8342	8358	8364	8352	8287	8226	8212	8249	8301	8351	8389	8336
435	A/D1	0	3	1460	8234	8240	8249	8261	8234	8274	8224	8240	8218	8212	8243	8238	8251	8277	8228	8254	8197	8236	8206	8248	8259	8237	8257	8221	8221	8219	8242	8237	8257	8234	8259	8227	8229	8228	8228	8245	8240	8243	8261	8204	8255	8216	8253	8244	8257
435	A/D0	1	3	1460	8233	8270	8279	8272	8250	8270	8245	8228	8223	8218	8253	8261	8246	8295	8267	8229	8206	8210	8202	8215	8293	8279	8264	8271	8280	8240	8265	8264	8226	8235	8259	8241	8254	8301	8272	8291	8283	8243	8229	8208	8241	8237	8259	8247	8283
436	A/D1	0	3	1500	8219	8261	8213	8245	8225	8239	8255	8245	8247	8249	8218	8245	8212	8251	8215	8271	8253	8251	8257	8222	8226	8221	8223	8239	8252	8234	8270	8216	8237	8219	8224	8243	8274	8269	8258	8241	8242	8231	8240	8207	8284	8217	8249	8200	8195
436	A/D0	1	3	1500	8228	8273	8301	8300	8309	8296	8298	8232	8227	8236	8224	8240	8289	8324	8330	8353	8355	8278	8181	8138	8164	8192	8288	8325	8338	8301	8298	8229	8240	8136	8197	8479	8287	8247	8290	8293	8257	8176	8330	8360	8312	8269	8304	8162	8208
437	A/D1	0	3	920	8226	8230	8235	8248	8229	8232	8227	8213	8229	8222	8232	8246	8240	8259	8224	8249	8230	8234	8232	8232	8255	8220	8252	8220	8218	8216	8235	8221	8274	8213	8264	8239	8209	8248	8219	8232	8233	8225	8260	8219	8260	8219	8239	8235	8232
437	A/D0	1	3	920	8228	8224	8257	8236	8215	8236	8223	8222	8224	8250	8274	8258	8281	8273	8209	8197	8191	8195	8196	8233	8265	8221	8241	8221	8247	8218	8263	8243	8248	8212	8215	8216	8190	8203	8245	8272	8263	8255	8247	8192	8205	8188	8218	8239	8258
438	A/D1	0	3	1300	8220	8228	8242	8237	8254	8226	8240	8223	8212	8231	8236	8247	8242	8253	8252	8226	8233	8232	8225	8252	8230	8237	8244	8207	8247	8232	8237	8251	8228	8254	8214	8239	8222	8217	8241	8231	8248	8225	8236	8224	8218	8235	8226	8226	8255
438	A/D0	1	3	1300	8237	8252	8257	8261	8249	8213	8213	8200	8208	8208	8240	8253	8237	8239	8241	8238	8207	8224	8233	8238	8227	8230	8203	8210	8225	8252	8250	8236	8236	8227	8188	8210	8216	8239	8229	8241	8273	8211	8207	8210	8221	8209	8256	8279	8266
439	A/D1	0	3	1190	8224	8259	8244	8236	8236	8214	8226	8236	8229	8260	8210	8247	8204	8246	8203	8259	8239	8243	8250	8225	8219	8213	8215	8250	8238	8230	8263	8213	8239	8212	8217	8231	8226	8253	8247	8236	8244	8203	8249	8215	8264	8241	8238	8251	8228
439	A/D0	1	3	1190	8253	8229	8245	8217	8218	8244	8262	8252	8245	8257	8235	8238	8238	8292	8281	8272	8270	8242	8184	8192	8187	8207	8285	8292	8298	8263	8263	8205	8171	8207	8206	8219	8260	8287	8262	8272	8263	8227	8230	8233	8234	8253	8238	8243	8237
440	A/D1	0	3	1310	8270	8193	8242	8244	8228	8265	8210	8240	8222	8214	8245	8218	8242	8245	8228	8245	8225	8234	8228	8230	8235	8230	8242	8252	8223	8247	8213	8221	8218	8235	8252	8225	8249	8218	8225	8220	8227	8228	8241	8235	8230	8237	8215	8226	8222
440	A/D0	1	3	1310	8289	8326	8391	8387	8396	8346	8243	8194	8165	8228	8229	8304	8386	8406	8355	8343	8290	8237	8232	8285	8331	8323	8343	8372	8309	8295	8287	8273	8239	8271	8331	8336	8325	8339	8358	8301	8258	8253	8251	8251	8307	8298	8314	8330	8327
441	A/D1	0	3	1150	8228	8217	8252	8217	8250	8230	8230	8236	8220	8231	8212	8227	8227	8231	8231	8245	8217	8252	8193	8239	8219	8222	8243	8250	8254	8238	8226	8239	8203	8252	8225	8249	8242	8231	8237	8203	8237	8230	8241	8236	8258	8220	8256	8215	8241
441	A/D0	1	3	1150	8236	8289	8295	8299	8277	8305	8292	8248	8208	8234	8265	8255	8298	8319	8300	8304	8255	8235	8195	8193	8248	8302	8333	8326	8344	8263	8224	8218	8206	8208	8253	8304	8286	8266	8281	8259	8225	8267	8248	8234	8250	8248	8252	8261	8292
442	A/D1	0	3	1370	8224	8230	8245	8206	8253	8222	8243	8233	8228	8234	8210	8232	8228	8231	8227	8247	8213	8260	8215	8234	8227	8217	8235	8240	8245	8231	8220	8233	8199	8246	8228	8243	8241	8231	8240	8202	8236	8225	8237	8241	8247	8226	8258	8204	8240
442	A/D0	1	3	1370	8234	8296	8343	8370	8375	8402	8357	8264	8239	8246	8282	8329	8376	8391	8366	8346	8301	8265	8238	8228	8253	8307	8353	8356	8389	8356	8297	8238	8239	8213	8279	8352	8345	8370	8350	8363	8317	8314	8280	8249	8283	8319	8358	8358	8372
443	A/D1	0	3	1100	8243	8235	8251	8224	8225	8212	8222	8218	8247	8225	8250	8224	8231	8215	8226	8233	8239	8245	8259	8225	8241	8195	8237	8208	8252	8249	8242	8258	8222	8222	8210	8231	8237	8255	8236	8268	8235	8239	8221	8207	8245	8241	8254	8263	8229
443	A/D0	1	3	1100	8258	8243	8255	8256	8270	8259	8245	8238	8235	8232	8268	8249	8239	8251	8278	8263	8229	8256	8246	8223	8220	8235	8262	8260	8267	8295	8261	8197	8204	8243	8218	8266	8299	8304	8265	8293	8248	8200	8197	8231	8273	8284	8305	8288	8245
444	A/D1	0	3	1040	8230	8254	8232	8245	8246	8217	8239	8226	8236	8241	8241	8225	8248	8207	8243	8226	8237	8240	8233	8244	8226	8228	8231	8200	8236	8220	8241	8234	8231	8230	8208	8232	8218	8241	8247	8257	8228	8259	8211	8238	8216	8221	8240	8247	8261
444	A/D0	1	3	1040	8273	8274	8239	8214	8268	8243	8207	8263	8271	8220	8249	8286	8266	8275	8287	8289	8266	8243	8236	8219	8185	8219	8261	8281	8285	8321	8308	8260	8216	8230	8243	8246	8293	8320	8289	8311	8299	8250	8221	8209	8251	8259	8277	8274	8285
445	A/D1	0	3	1100	8242	8236	8259	8247	8223	8228	8195	8221	8219	8251	8239	8230	8229	8207	8225	8213	8246	8229	8259	8225	8245	8229	8223	8238	8226	8234	8229	8237	8254	8219	8247	8207	8223	8212	8240	8244	8243	8254	8234	8215	8212	8217	8224	8257	8244
445	A/D0	1	3	1100	8330	8255	8273	8294	8251	8211	8200	8204	8185	8210	8187	8196	8240	8254	8318	8316	8315	8262	8263	8237	8221	8190	8204	8196	8199	8229	8236	8251	8268	8263	8267	8226	8220	8219	8223	8238	8204	8189	8211	8227	8222	8286	8313	8288	8257
446	A/D1	0	3	1220	8226	8223	8236	8237	8243	8227	8223	8236	8191	8243	8219	8249	8247	8238	8232	8211	8232	8221	8232	8235	8257	8216	8246	8194	8227	8227	8225	8255	8241	8243	8224	8208	8237	8198	8260	8232	8253	8235	8220	8229	8215	8244	8241	8256	8248
446	A/D0	1	3	1220	8245	8257	8240	8224	8277	8214	8233	8243	8203	8219	8250	8286	8247	8243	8252	8229	8211	8216	8249	8216	8231	8263	8226	8217	8250	8265	8253	8251	8246	8247	8184	8200	8223	8242	8269	8288	8283	8220	8194	8192	8204	8229	8260	8293	8256
447	A/D1	0	3	1190	8232	8233	8234	8263	8223	8251	8213	8230	8216	8237	8243	8233	8248	8210	8223	8215	8235	8229	8238	8226	8248	8229	8235	8236	8233	8240	8233	8239	8242	8217	8242	8211	8240	8221	8247	8238	8231	8236	8218	8224	8224	8234	8238	8246	8228
447	A/D0	1	3	1190	8243	8267	8304	8283	8255	8232	8215	8203	8223	8243	8267	8258	8227	8253	8259	8227	8232	8261	8234	8208	8253	8219	8182	8254	8269	8272	8248	8258	8230	8201	8207	8226	8231	8236	8264	8280	8261	8207	8243	8238	8200	8287	8267	8318	8265
448	A/D1	0	3	1010	8209	8228	8225	8242	8233	8258	8221	8236	8207	8223	8230	8231	8245	8265	8232	8245	8204	8246	8199	8253	8230	8236	8237	8215	8226	8207	8235	8228	8253	8227	8260	8204	8245	8219	8224	8235	8225	8243	8242	8227	8241	8210	8247	8209	8266
448	A/D0	1	3	1010	8240	8269	8286	8294	8258	8259	8206	8191	8226	8222	8269	8315	8301	8286	8292	8248	8225	8232	8234	8221	8252	8288	8268	8261	8290	8259	8246	8271	8257	8220	8264	8255	8222	8257	8249	8264	8261	8265	8246	8229	8221	8240	8281	8264	8289
449	A/D1	0	3	990	8233	8257	8222	8269	8207	8242	8214	8244	8204	8270	8228	8232	8252	8209	8231	8204	8238	8227	8245	8232	8238	8228	8222	8228	8225	8228	8255	8232	8264	8208	8238	8210	8234	8218	8242	8236	8228	8237	8216	8215	8215	8231	8238	8253	8218
449	A/D0	1	3	990	8264	8276	8266	8256	8230	8262	8206	8230	8223	8241	8260	8236	8247	8229	8234	8205	8223	8216	8223	8222	8248	8228	8251	8255	8267	8253	8241	8228	8209	8198	8210	8187	8211	8222	8247	8291	8262	8211	8213	8238	8175	8233	8264	8245	8218
450	A/D1	0	3	1250	8221	8209	8239	8200	8265	8241	8244	8230	8219	8224	8207	8235	8241	8255	8240	8260	8202	8249	8201	8234	8234	8227	8251	8238	8231	8231	8219	8251	8204	8256	8226	8243	8237	8240	8242	8235	8245	8233	8233	8232	8258	8222	8259	8221	8225
450	A/D0	1	3	1250	8277	8358	8454	8458	8467	8453	8362	8250	8239	8232	8274	8375	8467	8490	8465	8462	8345	8262	8208	8217	8310	8403	8458	8468	8466	8404	8317	8302	8260	8241	8309	8379	8371	8416	8443	8422	8342	8311	8295	8264	8309	8380	8425	8449	8445
451	A/D1	0	3	1290	8252	8226	8246	8233	8235	8243	8234	8241	8247	8218	8242	8207	8244	8200	8248	8231	8240	8239	8222	8214	8218	8228	8237	8264	8244	8275	8222	8231	8217	8222	8232	8233	8242	8261	8213	8242	8197	8223	8213	8248	8241	8258	8260	8242	8224
451	A/D0	1	3	1290	8351	8375	8405	8439	8451	8424	8343	8297	8248	8233	8315	8377	8423	8434	8434	8437	8365	8250	8214	8256	8260	8349	8457	8507	8483	8500	8393	8259	8193	8239	8297	8328	8400	8430	8403	8378	8293	8239	8245	8263	8334	8411	8437	8424	8423
452	A/D1	0	3	1090	8253	8230	8250	8234	8224	8238	8208	8259	8203	8261	8231	8231	8238	8216	8225	8215	8226	8215	8245	8219	8261	8218	8238	8212	8220	8239	8234	8243	8258	8224	8235	8205	8243	8200	8264	8230	8232	8231	8219	8226	8212	8236	8231	8240	8224
452	A/D0	1	3	1090	8311	8305	8334	8343	8343	8273	8247	8239	8209	8223	8308	8329	8288	8296	8287	8287	8303	8248	8277	8241	8283	8276	8290	8298	8306	8348	8316	8292	8246	8247	8246	8275	8323	8302	8318	8354	8273	8217	8215	8204	8239	8315	8364	8374	8335
453	A/D1	0	3	1330	8245	8205	8242	8201	8267	8239	8247	8253	8216	8243	8217	8253	8245	8261	8228	8258	8212	8237	8217	8223	8239	8235	8265	8275	8235	8256	8205	8242	8199	8261	8233	8237	8247	8225	8233	8216	8231	8222	8259	8203	8287	8208	8292	8228	8257
453	A/D0	1	3	1330	8198	8192	8232	8249	8245	8247	8270	8213	8180	8216	8221	8218	8257	8292	8259	8264	8233	8213	8199	8233	8277	8260	8299	8261	8228	8222	8219	8206	8207	8228	8258	8253	8232	8258	8228	8191	8232	8230	8239	8225	8270	8214	8194	8217	8229
454	A/D1	0	3	850	8214	8261	8218	8254	8236	8228	8251	8231	8248	8218	8229	8228	8222	8238	8238	8242	8223	8237	8231	8208	8225	8228	8229	8244	8242	8231	8258	8213	8246	8222	8224	8249	8227	8262	8211	8236	8217	8210	8230	8229	8248	8252	8245	8242	8218
454	A/D0	1	3	850	8229	8205	8231	8276	8276	8262	8254	8261	8235	8167	8221	8221	8244	8239	8239	8258	8197	8212	8241	8258	8218	8261	8299	8244	8234	8262	8222	8199	8208	8262	8252	8255	8273	8264	8172	8166	8173	8194	8202	8265	8330	8290	8278	8292	8265
455	A/D1	0	3	850	8232	8231	8232	8252	8220	8250	8212	8231	8222	8241	8246	8240	8252	8231	8223	8223	8232	8220	8254	8215	8260	8220	8238	8236	8223	8247	8246	8242	8255	8216	8248	8206	8234	8214	8249	8254	8246	8254	8224	8226	8216	8235	8237	8247	8232
455	A/D0	1	3	850	8281	8270	8251	8250	8246	8234	8211	8239	8234	8241	8275	8264	8251	8231	8246	8236	8232	8221	8222	8210	8237	8228	8214	8231	8258	8234	8254	8254	8235	8206	8230	8251	8259	8282	8276	8292	8249	8214	8192	8214	8208	8238	8306	8288	8245
456	A/D1	0	3	1100	8236	8257	8251	8264	8217	8235	8207	8229	8221	8257	8243	8233	8238	8209	8222	8213	8254	8219	8262	8220	8244	8233	8211	8246	8222	8248	8235	8229	8254	8201	8249	8201	8219	8222	8246	8250	8234	8247	8225	8216	8224	8225	8235	8257	8236
456	A/D0	1	3	1100	8278	8297	8298	8345	8338	8276	8244	8239	8224	8222	8269	8290	8295	8263	8320	8284	8283	8234	8268	8257	8289	8269	8289	8274	8293	8291	8278	8236	8232	8203	8226	8238	8284	8283	8298	8341	8271	8242	8231	8248	8226	8309	8362	8330	8313
457	A/D1	0	3	1090	8233	8249	8221	8257	8208	8249	8216	8231	8218	8238	8243	8232	8242	8231	8221	8231	8227	8225	8243	8216	8249	8225	8231	8236	8221	8243	8245	8236	8264	8211	8243	8204	8220	8215	8240	8247	8239	8249	8229	8219	8211	8228	8233	8256	8222
457	A/D0	1	3	1090	8337	8390	8468	8465	8463	8451	8376	8322	8253	8279	8339	8378	8416	8468	8463	8420	8381	8313	8263	8276	8341	8413	8436	8477	8460	8419	8343	8293	8256	8267	8333	8413	8449	8428	8472	8457	8366	8272	8223	8259	8288	8404	8468	8475	8452
458	A/D1	0	3	930	8239	8235	8253	8228	8234	8223	8231	8227	8252	8226	8255	8213	8238	8214	8229	8244	8231	8243	8246	8221	8236	8207	8251	8212	8256	8232	8237	8243	8225	8223	8216	8228	8226	8258	8231	8272	8221	8238	8216	8227	8232	8239	8253	8262	8227
458	A/D0	1	3	930	8281	8284	8272	8295	8330	8293	8311	8289	8260	8241	8262	8257	8298	8306	8325	8356	8307	8257	8236	8243	8253	8269	8334	8329	8315	8315	8285	8223	8190	8249	8268	8328	8384	8394	8344	8348	8276	8234	8220	8251	8292	8319	8355	8334	8314
459	A/D1	0	3	840	8246	8216	8248	8217	8226	8228	8234	8228	8247	8220	8246	8249	8236	8248	8233	8237	8239	8229	8268	8223	8268	8213	8264	8239	8243	8252	8243	8220	8241	8210	8222	8255	8225	8277	8224	8255	8235	8211	8242	8205	8245	8242	8238	8291	8233
459	A/D0	1	3	840	8336	8350	8380	8373	8366	8327	8329	8297	8246	8285	8353	8374	8377	8397	8410	8368	8323	8255	8241	8246	8310	8352	8415	8381	8403	8417	8310	8224	8219	8277	8276	8405	8422	8398	8400	8366	8301	8233	8232	8299	8344	8413	8403	8411	8380
460	A/D1	0	3	980	8245	8216	8245	8194	8233	8216	8231	8249	8242	8241	8217	8230	8227	8212	8247	8235	8251	8227	8229	8218	8208	8230	8217	8255	8227	8266	8207	8260	8182	8246	8213	8237	8234	8247	8258	8214	8265	8236	8230	8245	8232	8270	8238	8260	8248
460	A/D0	1	3	980	8215	8235	8229	8235	8239	8260	8261	8252	8228	8248	8199	8214	8253	8259	8244	8273	8242	8164	8191	8197	8197	8251	8296	8279	8253	8276	8224	8193	8191	8226	8236	8275	8288	8252	8270	8220	8217	8224	8227	8202	8223	8239	8190	8206	8215
461	A/D1	0	3	1270	8243	8248	8265	8255	8219	8244	8217	8252	8240	8233	8260	8225	8242	8220	8218	8247	8226	8256	8250	8212	8247	8196	8242	8221	8262	8247	8240	8251	8235	8231	8231	8233	8233	8262	8240	8261	8242	8231	8230	8233	8227	8229	8234	8270	8231
461	A/D0	1	3	1270	8376	8430	8407	8389	8402	8378	8337	8302	8265	8264	8362	8359	8380	8419	8416	8447	8359	8321	8234	8219	8309	8344	8398	8416	8456	8446	8323	8257	8228	8249	8301	8383	8451	8442	8407	8370	8282	8225	8202	8266	8337	8376	8419	8438	8388
462	A/D1	0	3	1150	8210	8225	8256	8189	8254	8218	8250	8235	8230	8242	8198	8241	8225	8234	8252	8247	8234	8245	8203	8234	8219	8232	8250	8237	8247	8217	8230	8232	8202	8246	8231	8250	8222	8227	8232	8204	8233	8233	8236	8244	8247	8209	8243	8207	8245
462	A/D0	1	3	1150	8225	8221	8239	8260	8269	8298	8279	8189	8208	8216	8193	8213	8291	8280	8288	8280	8247	8213	8214	8216	8202	8224	8284	8281	8276	8236	8207	8216	8255	8217	8222	8285	8247	8218	8251	8265	8233	8257	8272	8235	8210	8238	8239	8219	8218
463	A/D1	0	3	1070	8239	8227	8258	8214	8235	8216	8239	8219	8236	8214	8264	8221	8249	8209	8225	8226	8226	8245	8255	8238	8245	8204	8241	8202	8265	8245	8243	8247	8229	8232	8223	8238	8238	8242	8225	8255	8216	8255	8212	8237	8241	8234	8262	8251	8229
463	A/D0	1	3	1070	8335	8356	8341	8373	8393	8343	8323	8291	8236	8276	8367	8366	8355	8419	8436	8422	8379	8326	8245	8241	8293	8339	8374	8387	8395	8381	8316	8250	8213	8225	8255	8338	8440	8479	8425	8425	8357	8268	8222	8253	8332	8358	8410	8398	8366
464	A/D1	0	3	850	8260	8238	8254	8236	8231	8236	8237	8237	8261	8232	8234	8240	8189	8263	8202	8264	8237	8241	8259	8193	8266	8212	8250	8241	8262	8295	8249	8273	8232	8212	8227	8211	8243	8251	8258	8265	8257	8212	8230	8218	8229	8274	8262	8285	8227
464	A/D0	1	3	850	8283	8306	8297	8290	8334	8310	8301	8284	8277	8280	8252	8263	8263	8337	8373	8353	8312	8272	8229	8241	8314	8311	8313	8331	8318	8294	8224	8213	8213	8263	8294	8356	8364	8362	8307	8270	8262	8184	8205	8306	8328	8340	8393	8409	8345
465	A/D1	0	3	1500	8215	8227	8211	8243	8227	8278	8215	8255	8207	8217	8231	8227	8249	8255	8240	8256	8209	8250	8208	8248	8213	8247	8252	8248	8251	8225	8252	8209	8242	8208	8251	8232	8282	8263	8250	8234	8230	8236	8254	8222	8253	8230	8252	8209	8255
465	A/D0	1	3	1500	8296	8387	8447	8460	8451	8417	8337	8291	8244	8270	8404	8510	8534	8511	8529	8477	8318	8310	8246	8242	8291	8389	8410	8416	8511	8512	8417	8354	8301	8244	8306	8383	8418	8475	8512	8471	8391	8359	8282	8250	8321	8373	8438	8475	8536
466	A/D1	0	3	1320	8239	8227	8247	8234	8242	8228	8225	8243	8206	8247	8235	8245	8246	8237	8236	8212	8232	8214	8232	8235	8254	8223	8264	8209	8239	8221	8228	8256	8250	8247	8242	8230	8238	8211	8246	8235	8251	8249	8239	8234	8209	8233	8228	8241	8239
466	A/D0	1	3	1320	8297	8371	8380	8364	8379	8349	8303	8287	8249	8225	8273	8345	8324	8339	8372	8368	8306	8306	8273	8236	8304	8357	8346	8367	8381	8348	8328	8294	8244	8246	8276	8315	8335	8375	8386	8373	8338	8269	8225	8214	8252	8292	8361	8404	8370
467	A/D1	0	3	990	8228	8236	8245	8258	8233	8241	8223	8224	8225	8231	8236	8238	8231	8255	8210	8238	8212	8229	8225	8253	8261	8238	8242	8220	8230	8233	8230	8230	8241	8221	8230	8232	8223	8239	8224	8236	8234	8240	8249	8213	8253	8210	8241	8222	8247
467	A/D0	1	3	990	8250	8328	8377	8368	8361	8317	8237	8198	8185	8229	8288	8282	8325	8350	8281	8254	8250	8237	8222	8266	8323	8305	8262	8283	8320	8283	8283	8295	8269	8222	8276	8301	8291	8306	8336	8313	8286	8259	8250	8216	8266	8266	8302	8317	8300
468	A/D1	0	3	960	8245	8251	8226	8231	8219	8212	8238	8232	8234	8247	8226	8235	8235	8214	8235	8211	8234	8237	8232	8258	8202	8240	8213	8215	8209	8230	8229	8234	8243	8229	8228	8215	8245	8214	8253	8237	8236	8254	8204	8238	8220	8224	8251	8222	8268
468	A/D0	1	3	960	8338	8455	8435	8450	8529	8532	8425	8349	8305	8261	8307	8409	8441	8485	8504	8484	8409	8363	8268	8232	8277	8378	8384	8488	8499	8492	8422	8344	8270	8208	8286	8305	8397	8448	8479	8478	8468	8341	8240	8229	8265	8353	8452	8522	8548
469	A/D1	0	3	980	8249	8229	8248	8217	8220	8233	8234	8244	8249	8228	8244	8220	8243	8231	8240	8239	8229	8238	8240	8217	8235	8202	8234	8212	8241	8248	8233	8243	8218	8220	8226	8247	8244	8252	8229	8249	8229	8226	8237	8234	8243	8254	8263	8271	8241
469	A/D0	1	3	980	8334	8379	8364	8397	8400	8368	8327	8326	8275	8248	8326	8324	8321	8329	8364	8359	8318	8285	8256	8271	8330	8358	8410	8387	8350	8354	8296	8233	8209	8259	8317	8395	8424	8428	8394	8351	8287	8224	8189	8244	8320	8379	8464	8458	8413
470	A/D1	0	3	1140	8242	8227	8244	8224	8218	8219	8221	8224	8256	8238	8243	8246	8201	8251	8207	8240	8243	8250	8249	8231	8220	8224	8193	8247	8223	8278	8243	8239	8235	8199	8223	8232	8235	8265	8231	8239	8238	8198	8241	8218	8247	8242	8244	8251	8223
470	A/D0	1	3	1140	8254	8247	8257	8256	8264	8235	8273	8241	8221	8252	8265	8250	8270	8238	8296	8264	8249	8256	8202	8181	8203	8254	8220	8263	8271	8288	8253	8209	8228	8240	8168	8263	8284	8288	8250	8283	8222	8181	8208	8230	8247	8240	8266	8253	8221
471	A/D1	0	3	1250	8231	8237	8250	8216	8245	8232	8229	8263	8223	8262	8206	8250	8208	8252	8206	8256	8235	8234	8243	8232	8221	8220	8241	8217	8264	8235	8234	8247	8204	8247	8222	8226	8257	8215	8260	8221	8248	8217	8215	8230	8237	8252	8232	8240	8229
471	A/D0	1	3	1250	8312	8377	8399	8408	8408	8386	8364	8331	8256	8244	8345	8385	8428	8532	8477	8492	8437	8341	8217	8221	8304	8359	8497	8548	8534	8503	8425	8314	8223	8214	8261	8393	8463	8439	8491	8471	8414	8356	8329	8229	8266	8397	8440	8476	8462
472	A/D1	0	3	990	8190	8248	8202	8253	8225	8252	8226	8247	8210	8220	8221	8235	8244	8259	8242	8217	8211	8226	8200	8246	8228	8238	8238	8220	8231	8208	8242	8228	8240	8230	8257	8214	8254	8206	8242	8223	8235	8243	8231	8237	8240	8214	8249	8194	8244
472	A/D0	1	3	990	8261	8399	8449	8464	8453	8439	8370	8282	8256	8259	8309	8425	8474	8509	8511	8457	8368	8304	8284	8219	8342	8428	8424	8451	8494	8475	8376	8348	8268	8231	8308	8395	8425	8457	8500	8472	8428	8355	8243	8242	8278	8324	8382	8454	8454
473	A/D1	0	3	900	8225	8281	8272	8286	8252	8293	8242	8272	8223	8226	8237	8237	8266	8313	8293	8338	8270	8288	8210	8250	8228	8244	8286	8306	8310	8303	8279	8258	8240	8224	8264	8267	8300	8275	8279	8266	8249	8244	8264	8246	8275	8244	8289	8255	8314
473	A/D0	1	3	900	8223	8265	8288	8303	8278	8278	8216	8188	8199	8207	8255	8295	8324	8309	8288	8278	8252	8242	8242	8237	8248	8268	8235	8242	8265	8250	8244	8273	8283	8237	8268	8238	8231	8225	8258	8287	8267	8261	8259	8280	8263	8295	8313	8303	8305
474	A/D1	0	3	880	8237	8247	8246	8237	8244	8223	8242	8231	8249	8227	8271	8230	8270	8236	8251	8246	8242	8239	8254	8225	8238	8214	8263	8233	8291	8263	8265	8252	8228	8228	8240	8272	8256	8268	8223	8267	8205	8252	8212	8236	8268	8269	8281	8280	8240
474	A/D0	1	3	880	8266	8272	8234	8242	8254	8253	8258	8250	8266	8227	8247	8224	8223	8256	8272	8304	8287	8273	8243	8238	8205	8247	8295	8248	8278	8303	8240	8170	8195	8193	8185	8261	8312	8312	8271	8288	8227	8192	8203	8226	8262	8287	8276	8299	8315
475	A/D1	0	3	1150	8253	8230	8253	8220	8242	8244	8229	8256	8234	8237	8216	8228	8238	8215	8254	8236	8254	8235	8243	8224	8213	8235	8230	8243	8245	8250	8221	8253	8207	8245	8227	8223	8263	8236	8258	8213	8229	8240	8199	8261	8226	8250	8239	8234	8257
475	A/D0	1	3	1150	8261	8298	8322	8362	8400	8416	8380	8333	8264	8266	8269	8314	8371	8401	8397	8385	8341	8257	8207	8221	8269	8326	8419	8462	8456	8408	8327	8247	8215	8212	8281	8350	8398	8401	8402	8365	8340	8299	8244	8235	8271	8329	8313	8345	8361
476	A/D1	0	3	960	8240	8248	8247	8225	8247	8237	8251	8259	8246	8259	8214	8231	8219	8231	8245	8279	8255	8268	8214	8259	8164	8268	8211	8260	8273	8248	8275	8221	8233	8220	8220	8245	8227	8256	8245	8210	8243	8211	8248	8226	8249	8243	8231	8244	8229
476	A/D0	1	3	960	8251	8262	8286	8274	8264	8262	8275	8258	8251	8263	8208	8233	8278	8281	8279	8316	8288	8208	8167	8242	8231	8239	8305	8321	8284	8322	8314	8238	8212	8206	8239	8246	8263	8311	8315	8278	8237	8260	8259	8224	8259	8295	8264	8226	8250
477	A/D1	0	3	840	8239	8224	8235	8235	8214	8234	8217	8230	8231	8240	8217	8250	8204	8235	8223	8223	8249	8243	8252	8227	8230	8241	8208	8247	8227	8257	8232	8235	8229	8208	8226	8222	8236	8245	8247	8222	8247	8200	8233	8228	8246	8258	8252	8260	8218
477	A/D0	1	3	840	8380	8393	8439	8448	8451	8358	8329	8271	8226	8324	8389	8399	8424	8444	8425	8359	8335	8259	8241	8262	8334	8348	8412	8406	8420	8422	8307	8227	8235	8285	8297	8396	8469	8447	8421	8362	8284	8187	8196	8295	8365	8426	8494	8484	8417
478	A/D1	0	3	1000	8240	8224	8248	8209	8260	8234	8242	8230	8227	8228	8220	8242	8247	8251	8232	8266	8215	8257	8201	8241	8229	8245	8260	8268	8254	8240	8236	8238	8215	8263	8229	8251	8254	8253	8256	8231	8254	8227	8255	8219	8264	8229	8272	8244	8252
478	A/D0	1	3	1000	8276	8321	8435	8445	8461	8475	8374	8272	8226	8251	8313	8401	8515	8501	8426	8438	8354	8263	8205	8290	8302	8374	8449	8449	8459	8400	8365	8305	8256	8274	8347	8382	8399	8423	8407	8402	8330	8267	8286	8248	8304	8370	8429	8430	8451
479	A/D1	0	3	1320	8236	8244	8265	8249	8267	8218	8243	8221	8249	8234	8250	8239	8234	8250	8238	8235	8234	8234	8233	8250	8218	8233	8219	8232	8230	8227	8238	8237	8229	8254	8211	8249	8215	8237	8214	8250	8238	8221	8250	8214	8225	8218	8234	8229	8255
479	A/D0	1	3	1320	8260	8269	8255	8264	8293	8197	8204	8217	8227	8211	8252	8266	8252	8251	8263	8253	8218	8223	8211	8237	8237	8219	8235	8229	8227	8217	8261	8236	8218	8242	8207	8202	8191	8223	8223	8255	8295	8258	8231	8226	8206	8198	8272	8267	8272
480	A/D1	0	3	950	8218	8239	8239	8256	8229	8278	8221	8249	8200	8223	8232	8231	8257	8257	8230	8259	8210	8250	8204	8258	8264	8276	8293	8243	8246	8211	8240	8238	8267	8216	8277	8197	8257	8224	8247	8262	8230	8245	8245	8220	8245	8215	8275	8213	8273
480	A/D0	1	3	950	8251	8254	8320	8326	8252	8309	8278	8199	8196	8229	8270	8290	8345	8348	8314	8269	8226	8210	8227	8209	8269	8312	8295	8281	8345	8302	8279	8271	8268	8198	8239	8281	8284	8312	8338	8336	8289	8290	8249	8222	8226	8264	8308	8315	8294
481	A/D1	0	3	1370	8251	8220	8231	8225	8240	8256	8256	8257	8256	8224	8246	8209	8249	8213	8256	8233	8230	8239	8206	8225	8212	8229	8230	8243	8220	8249	8220	8237	8220	8235	8245	8243	8267	8268	8246	8263	8215	8247	8212	8250	8235	8231	8252	8234	8256
481	A/D0	1	3	1370	8244	8220	8188	8201	8234	8251	8242	8256	8247	8226	8216	8227	8225	8222	8237	8250	8227	8195	8159	8204	8204	8227	8268	8294	8256	8239	8209	8191	8187	8208	8247	8239	8258	8256	8236	8226	8188	8204	8225	8254	8257	8245	8234	8210	8239
482	A/D1	0	3	1130	8239	8224	8256	8217	8247	8224	8256	8228	8259	8204	8259	8212	8238	8219	8260	8238	8273	8255	8244	8244	8220	8204	8238	8228	8262	8247	8231	8248	8204	8245	8184	8249	8221	8252	8227	8247	8227	8243	8220	8246	8242	8249	8243	8266	8238
482	A/D0	1	3	1130	8363	8404	8432	8433	8485	8399	8363	8309	8275	8249	8381	8392	8436	8484	8519	8461	8371	8331	8251	8233	8348	8397	8445	8480	8458	8434	8371	8274	8213	8314	8371	8458	8499	8547	8485	8475	8366	8301	8211	8204	8333	8437	8480	8480	8482
483	A/D1	0	3	1090	8242	8242	8250	8216	8246	8219	8219	8238	8245	8256	8233	8249	8235	8219	8239	8239	8258	8232	8252	8230	8213	8239	8235	8234	8263	8239	8252	8244	8231	8221	8226	8223	8241	8250	8283	8210	8257	8221	8209	8248	8219	8257	8224	8234	8230
483	A/D0	1	3	1090	8298	8324	8347	8356	8380	8382	8323	8278	8237	8236	8229	8299	8364	8378	8376	8403	8365	8237	8199	8205	8238	8268	8414	8454	8467	8439	8390	8271	8222	8199	8295	8322	8387	8400	8416	8346	8314	8265	8235	8242	8305	8391	8379	8347	8349
484	A/D1	0	3	1150	8241	8229	8240	8204	8234	8231	8227	8249	8225	8260	8211	8256	8224	8230	8253	8235	8247	8249	8212	8245	8211	8227	8243	8242	8268	8240	8229	8252	8204	8253	8214	8233	8249	8224	8264	8213	8247	8214	8213	8230	8223	8254	8255	8250	8227
484	A/D0	1	3	1150	8247	8285	8241	8250	8274	8278	8241	8238	8230	8207	8203	8250	8234	8276	8251	8263	8273	8225	8174	8199	8220	8215	8249	8285	8277	8269	8268	8254	8200	8227	8224	8226	8273	8250	8258	8210	8210	8191	8219	8235	8258	8286	8239	8234	8207
485	A/D1	0	3	850	8204	8264	8239	8260	8253	8230	8235	8228	8230	8250	8218	8247	8217	8228	8228	8258	8270	8247	8245	8227	8224	8233	8251	8269	8290	8257	8272	8235	8223	8222	8235	8248	8264	8250	8254	8217	8257	8214	8241	8223	8245	8251	8234	8284	8271
485	A/D0	1	3	850	8228	8230	8199	8210	8219	8247	8259	8257	8268	8240	8215	8217	8196	8224	8233	8239	8287	8237	8180	8209	8247	8219	8262	8310	8282	8235	8243	8211	8173	8175	8227	8235	8262	8259	8252	8220	8237	8219	8237	8241	8243	8274	8235	8243	8206
486	A/D1	0	3	1160	8229	8201	8239	8222	8246	8256	8239	8252	8228	8231	8225	8240	8234	8249	8224	8240	8238	8221	8239	8213	8219	8235	8232	8265	8216	8244	8202	8224	8217	8237	8250	8235	8245	8216	8209	8214	8221	8217	8259	8233	8264	8241	8217	8222	8215
486	A/D0	1	3	1160	8285	8327	8341	8316	8302	8297	8250	8238	8245	8333	8314	8351	8380	8362	8336	8322	8276	8221	8198	8240	8292	8361	8394	8419	8398	8378	8267	8234	8218	8243	8292	8320	8336	8355	8348	8322	8321	8281	8230	8304	8308	8338	8330	8333	8321
487	A/D1	0	3	840	8220	8252	8257	8271	8246	8234	8249	8223	8244	8231	8240	8266	8250	8284	8234	8265	8223	8227	8242	8238	8259	8260	8281	8255	8241	8247	8244	8240	8257	8244	8260	8284	8254	8277	8262	8277	8276	8269	8264	8228	8247	8234	8243	8260	8268
487	A/D0	1	3	840	8381	8478	8507	8498	8510	8448	8371	8243	8219	8330	8436	8540	8594	8656	8565	8449	8334	8275	8216	8328	8477	8512	8502	8545	8544	8434	8390	8320	8279	8345	8452	8513	8497	8536	8523	8488	8419	8308	8262	8286	8404	8489	8574	8620	8627
488	A/D1	0	3	1370	8255	8221	8222	8213	8220	8234	8248	8246	8256	8209	8236	8207	8261	8228	8280	8245	8228	8232	8208	8222	8211	8240	8239	8251	8219	8241	8206	8233	8213	8231	8242	8230	8239	8246	8222	8262	8228	8269	8216	8259	8225	8221	8236	8212	8231
488	A/D0	1	3	1370	8347	8381	8400	8407	8426	8411	8381	8339	8256	8240	8263	8300	8379	8432	8442	8461	8356	8229	8205	8276	8279	8390	8493	8480	8416	8382	8312	8227	8204	8275	8366	8386	8418	8441	8405	8351	8298	8281	8254	8260	8377	8369	8350	8381	8385
489	A/D1	0	3	1070	8244	8250	8252	8220	8222	8200	8228	8225	8247	8224	8262	8207	8232	8211	8221	8241	8233	8240	8252	8224	8240	8206	8239	8206	8252	8248	8236	8251	8217	8237	8215	8232	8235	8241	8222	8258	8216	8251	8219	8235	8229	8230	8235	8241	8222
489	A/D0	1	3	1070	8281	8254	8217	8234	8241	8212	8241	8275	8254	8213	8261	8231	8208	8247	8262	8253	8246	8238	8220	8216	8220	8221	8244	8259	8247	8274	8243	8201	8179	8236	8251	8205	8273	8329	8240	8257	8255	8223	8170	8238	8280	8285	8299	8290	8251
490	A/D1	0	3	900	8217	8225	8245	8237	8247	8229	8228	8232	8209	8246	8212	8258	8228	8236	8215	8213	8236	8223	8236	8238	8239	8233	8253	8219	8246	8220	8237	8234	8232	8241	8221	8244	8234	8226	8241	8224	8244	8236	8229	8237	8195	8250	8221	8246	8234
490	A/D0	1	3	900	8242	8256	8275	8246	8222	8187	8188	8194	8222	8240	8272	8310	8229	8206	8200	8234	8199	8227	8295	8196	8194	8243	8238	8220	8258	8286	8247	8243	8202	8228	8163	8188	8230	8268	8240	8302	8299	8207	8223	8229	8211	8247	8255	8264	8237
491	A/D1	0	3	1250	8223	8219	8236	8208	8253	8230	8252	8237	8236	8230	8214	8231	8231	8233	8241	8244	8207	8260	8196	8239	8231	8224	8245	8234	8252	8220	8223	8236	8203	8251	8229	8246	8226	8223	8239	8218	8241	8231	8237	8231	8252	8213	8245	8205	8232
491	A/D0	1	3	1250	8184	8197	8224	8235	8238	8250	8273	8201	8194	8195	8198	8204	8251	8278	8253	8264	8256	8221	8207	8220	8248	8241	8247	8231	8258	8211	8226	8241	8231	8235	8262	8274	8225	8221	8228	8229	8218	8228	8250	8212	8238	8237	8240	8244	8245
492	A/D1	0	3	940	8248	8231	8240	8238	8200	8234	8227	8245	8240	8259	8209	8257	8200	8240	8241	8233	8263	8242	8236	8194	8221	8239	8210	8267	8245	8241	8212	8240	8253	8220	8247	8229	8240	8211	8227	8225	8258	8197	8252	8241	8195	8224	8219	8282	8264
492	A/D0	1	3	940	8298	8258	8299	8315	8278	8291	8306	8266	8233	8276	8241	8225	8247	8281	8307	8326	8413	8048	7824	8277	8649	8427	8274	8177	8181	8140	8132	8305	8386	8310	8300	8305	8344	8314	8205	8148	8062	8128	8409	8582	8394	8104	8105	8354	8341
493	A/D1	0	3	1230	8234	8243	8243	8232	8243	8222	8240	8241	8234	8230	8250	8205	8257	8214	8235	8249	8234	8251	8243	8227	8234	8219	8248	8210	8253	8225	8237	8229	8229	8234	8211	8236	8231	8247	8237	8265	8215	8262	8197	8238	8223	8224	8249	8257	8256
493	A/D0	1	3	1230	8295	8306	8239	8270	8283	8265	8245	8322	8252	8235	8319	8266	8243	8289	8305	8270	8285	8298	8207	8248	8247	8259	8306	8341	8320	8295	8294	8214	8173	8211	8231	8275	8371	8387	8343	8335	8295	8232	8183	8222	8258	8268	8324	8311	8325
494	A/D1	0	3	1150	8250	8238	8237	8243	8220	8223	8215	8232	8236	8256	8225	8243	8221	8225	8229	8226	8235	8235	8238	8255	8222	8236	8209	8233	8206	8240	8243	8230	8264	8207	8252	8200	8257	8221	8290	8224	8277	8227	8226	8232	8215	8231	8232	8232	8252
494	A/D0	1	3	1150	8280	8354	8421	8458	8476	8476	8402	8327	8293	8289	8260	8324	8379	8431	8461	8462	8439	8343	8311	8217	8240	8308	8332	8401	8480	8459	8409	8377	8310	8157	8296	8362	8432	8477	8561	8482	8422	8348	8209	8162	8258	8325	8410	8462	8486
495	A/D1	0	3	1260	8228	8234	8235	8223	8229	8220	8235	8227	8231	8230	8249	8214	8261	8211	8241	8233	8219	8251	8238	8240	8232	8229	8256	8207	8257	8227	8239	8250	8232	8237	8204	8231	8228	8234	8238	8261	8211	8259	8197	8235	8231	8228	8262	8255	8252
495	A/D0	1	3	1260	8238	8229	8192	8227	8267	8244	8241	8243	8250	8210	8209	8238	8241	8258	8285	8259	8230	8223	8229	8238	8211	8215	8245	8233	8218	8240	8242	8210	8204	8211	8245	8252	8250	8270	8254	8240	8235	8209	8201	8181	8223	8265	8297	8259	8273
496	A/D1	0	3	1230	8237	8214	8247	8239	8252	8238	8231	8264	8193	8260	8216	8239	8247	8222	8249	8204	8242	8223	8233	8225	8251	8224	8244	8204	8231	8229	8223	8250	8255	8262	8222	8228	8223	8198	8257	8230	8285	8247	8236	8236	8188	8236	8215	8251	8246
496	A/D0	1	3	1230	8253	8288	8283	8256	8302	8274	8246	8284	8234	8223	8270	8261	8231	8254	8252	8205	8231	8249	8234	8212	8289	8251	8274	8264	8242	8226	8209	8237	8190	8252	8199	8236	8287	8291	8300	8327	8299	8218	8182	8179	8183	8199	8268	8320	8308
497	A/D1	0	3	1010	8226	8233	8210	8217	8235	8248	8258	8233	8245	8218	8209	8229	8229	8254	8257	8247	8222	8230	8196	8238	8222	8241	8252	8249	8255	8219	8233	8222	8217	8238	8228	8258	8224	8248	8231	8212	8234	8231	8237	8254	8237	8234	8246	8222	8251
497	A/D0	1	3	1010	8256	8316	8385	8441	8469	8454	8407	8300	8211	8182	8224	8282	8372	8442	8461	8458	8399	8318	8243	8229	8269	8365	8412	8452	8462	8430	8378	8330	8285	8263	8279	8338	8306	8355	8394	8378	8321	8339	8266	8233	8313	8361	8403	8415	8443
498	A/D1	0	3	1500	8234	8226	8256	8236	8273	8224	8255	8234	8221	8238	8233	8245	8244	8237	8256	8227	8250	8229	8248	8234	8260	8200	8252	8191	8237	8239	8220	8259	8239	8233	8221	8222	8238	8212	8272	8253	8268	8253	8233	8230	8203	8234	8242	8254	8254
498	A/D0	1	3	1500	8325	8420	8490	8527	8548	8448	8359	8282	8212	8215	8292	8434	8436	8461	8487	8478	8385	8310	8287	8250	8313	8365	8388	8393	8417	8450	8391	8336	8310	8265	8298	8392	8512	8513	8556	8573	8459	8333	8243	8239	8282	8384	8511	8531	8490
499	A/D1	0	3	880	8245	8255	8241	8267	8211	8243	8221	8222	8224	8236	8245	8228	8234	8234	8223	8242	8237	8239	8249	8224	8247	8250	8226	8248	8230	8245	8251	8243	8266	8217	8249	8217	8241	8232	8249	8246	8235	8241	8227	8212	8226	8224	8231	8252	8237
499	A/D0	1	3	880	8243	8271	8289	8254	8225	8230	8214	8226	8220	8255	8243	8220	8227	8229	8277	8220	8255	8259	8247	8235	8241	8246	8212	8239	8267	8254	8221	8222	8255	8215	8253	8262	8263	8233	8254	8281	8230	8200	8210	8228	8210	8287	8316	8307	8286
500	A/D1	0	3	1250	8219	8223	8240	8229	8253	8224	8231	8238	8205	8250	8227	8243	8235	8234	8220	8207	8234	8222	8233	8244	8243	8220	8250	8192	8237	8232	8238	8258	8243	8244	8211	8223	8230	8207	8251	8235	8250	8233	8230	8229	8206	8241	8226	8237	8241
500	A/D0	1	3	1250	8260	8299	8326	8337	8345	8280	8258	8241	8228	8243	8304	8350	8322	8321	8305	8290	8284	8280	8245	8232	8270	8269	8270	8302	8340	8342	8331	8302	8228	8242	8229	8270	8310	8345	8342	8349	8323	8238	8202	8219	8235	8283	8354	8365	8339
501	A/D1	0	4	920	8217	8225	8230	8218	8245	8242	8249	8232	8234	8236	8224	8243	8244	8241	8254	8239	8213	8244	8206	8238	8229	8229	8241	8227	8252	8214	8230	8228	8207	8261	8224	8255	8231	8232	8234	8212	8244	8239	8241	8255	8231	8221	8252	8207	8265
501	A/D0	1	4	920	8279	8365	8461	8497	8515	8488	8457	8281	8231	8222	8274	8376	8506	8524	8527	8498	8417	8328	8228	8207	8278	8372	8435	8499	8551	8495	8419	8350	8279	8238	8335	8422	8425	8462	8519	8508	8399	8360	8284	8264	8312	8363	8419	8434	8437
502	A/D1	0	4	1030	8232	8215	8252	8226	8263	8212	8232	8246	8204	8244	8246	8234	8253	8234	8229	8232	8231	8248	8234	8246	8248	8215	8257	8187	8239	8225	8229	8255	8227	8247	8213	8223	8238	8219	8257	8227	8237	8219	8226	8234	8217	8249	8238	8243	8239
502	A/D0	1	4	1030	8219	8243	8240	8273	8273	8218	8218	8245	8209	8207	8278	8271	8207	8227	8240	8232	8257	8265	8257	8197	8210	8220	8214	8224	8258	8271	8272	8261	8226	8220	8168	8189	8232	8257	8288	8287	8277	8206	8215	8208	8225	8236	8246	8230	8213
503	A/D1	0	4	910	8239	8207	8243	8193	8252	8228	8232	8242	8226	8224	8202	8220	8218	8243	8235	8266	8218	8243	8190	8221	8227	8223	8246	8260	8235	8253	8208	8244	8192	8258	8227	8255	8240	8238	8204	8217	8223	8238	8261	8224	8274	8200	8239	8201	8231
503	A/D0	1	4	910	8230	8262	8237	8258	8296	8335	8309	8292	8263	8245	8276	8301	8312	8314	8311	8294	8270	8227	8202	8243	8287	8315	8360	8363	8362	8252	8231	8214	8153	8177	8271	8350	8314	8331	8370	8307	8277	8293	8292	8244	8284	8304	8276	8274	8286
504	A/D1	0	4	910	8255	8253	8240	8278	8211	8239	8209	8225	8225	8239	8250	8228	8237	8233	8221	8244	8245	8236	8254	8214	8242	8212	8220	8229	8215	8234	8232	8239	8255	8225	8262	8222	8258	8230	8255	8246	8224	8241	8223	8218	8239	8254	8256	8264	8223
504	A/D0	1	4	910	8311	8347	8384	8414	8422	8363	8292	8301	8247	8238	8373	8390	8352	8349	8404	8355	8295	8289	8273	8238	8305	8309	8372	8401	8426	8430	8382	8301	8243	8244	8286	8332	8365	8424	8436	8400	8344	8254	8211	8244	8304	8399	8451	8511	8451
505	A/D1	0	4	850	8242	8260	8236	8226	8222	8220	8253	8274	8257	8256	8246	8219	8253	8212	8256	8238	8237	8246	8224	8235	8209	8229	8253	8243	8282	8247	8255	8233	8235	8233	8235	8254	8244	8249	8249	8251	8216	8273	8199	8242	8217	8222	8233	8240	8256
505	A/D0	1	4	850	8258	8295	8234	8234	8228	8232	8205	8252	8260	8226	8241	8249	8210	8210	8251	8248	8252	8258	8245	8235	8191	8231	8250	8244	8230	8251	8250	8171	8204	8225	8218	8224	8280	8281	8258	8281	8254	8188	8202	8189	8238	8296	8262	8281	8301
506	A/D1	0	4	1310	8250	8226	8241	8227	8208	8229	8225	8240	8256	8236	8221	8237	8209	8230	8222	8220	8253	8219	8261	8206	8251	8228	8214	8228	8241	8226	8247	8228	8228	8227	8201	8242	8219	8250	8247	8221	8256	8209	8240	8228	8241	8265	8236	8260	8213
506	A/D0	1	4	1310	8364	8361	8432	8438	8462	8373	8327	8289	8285	8302	8344	8416	8442	8415	8438	8424	8363	8287	8286	8241	8327	8393	8449	8442	8469	8436	8319	8245	8212	8281	8299	8417	8487	8483	8451	8396	8339	8233	8216	8285	8343	8417	8457	8487	8444
507	A/D1	0	4	1090	8231	8220	8255	8255	8249	8240	8214	8242	8203	8257	8224	8246	8248	8231	8234	8208	8225	8233	8238	8236	8257	8218	8248	8208	8234	8236	8232	8242	8248	8238	8233	8213	8241	8206	8262	8235	8238	8249	8220	8230	8218	8240	8253	8237	8235
507	A/D0	1	4	1090	8315	8382	8451	8484	8430	8394	8301	8266	8224	8243	8290	8358	8371	8365	8380	8403	8373	8349	8283	8231	8302	8319	8375	8399	8411	8415	8382	8324	8249	8280	8271	8328	8418	8433	8429	8430	8371	8261	8233	8260	8281	8335	8404	8388	8373
508	A/D1	0	4	1300	8224	8224	8252	8245	8239	8220	8219	8244	8209	8256	8232	8251	8236	8222	8239	8217	8240	8235	8240	8236	8244	8209	8249	8209	8237	8234	8226	8238	8235	8237	8227	8233	8240	8197	8250	8218	8249	8241	8239	8231	8207	8225	8227	8242	8245
508	A/D0	1	4	1300	8253	8261	8303	8282	8274	8209	8189	8194	8224	8232	8278	8290	8216	8223	8233	8221	8210	8228	8225	8227	8243	8217	8201	8209	8230	8267	8279	8254	8241	8236	8185	8197	8211	8228	8229	8281	8281	8222	8226	8197	8175	8191	8264	8287	8281
509	A/D1	0	4	1100	8242	8209	8233	8223	8243	8252	8222	8237	8223	8214	8231	8232	8235	8247	8217	8241	8226	8222	8234	8220	8244	8240	8243	8251	8207	8250	8222	8231	8227	8245	8251	8230	8241	8232	8233	8240	8238	8225	8251	8216	8235	8234	8221	8255	8222
509	A/D0	1	4	1100	8263	8223	8220	8271	8259	8243	8207	8198	8172	8199	8229	8257	8262	8297	8265	8236	8209	8195	8174	8202	8234	8233	8279	8287	8232	8218	8215	8224	8224	8256	8262	8196	8275	8231	8209	8239	8246	8269	8261	8235	8207	8195	8180	8168	8261
510	A/D1	0	4	1100	8239	8235	8239	8248	8220	8250	8212	8243	8223	8245	8244	8231	8244	8217	8225	8224	8226	8231	8245	8225	8247	8239	8220	8233	8219	8226	8237	8233	8254	8224	8248	8212	8226	8221	8239	8246	8235	8240	8233	8222	8220	8225	8231	8249	8227
510	A/D0	1	4	1100	8280	8256	8259	8274	8245	8217	8208	8235	8210	8224	8303	8260	8245	8256	8261	8224	8246	8250	8245	8211	8266	8231	8230	8244	8245	8254	8262	8251	8222	8214	8224	8218	8269	8300	8288	8272	8232	8184	8189	8222	8196	8248	8302	8290	8271
511	A/D1	0	4	1090	8257	8242	8247	8223	8210	8228	8237	8245	8258	8232	8224	8233	8198	8225	8224	8246	8253	8240	8255	8205	8234	8224	8229	8248	8243	8246	8216	8231	8217	8213	8239	8247	8247	8249	8215	8219	8234	8224	8242	8231	8234	8242	8228	8247	8214
511	A/D0	1	4	1090	8389	8385	8382	8366	8344	8292	8324	8303	8265	8261	8329	8409	8431	8421	8460	8394	8326	8259	8246	8239	8289	8367	8420	8430	8437	8429	8285	8206	8188	8225	8264	8384	8395	8425	8432	8354	8289	8230	8235	8273	8352	8408	8415	8408	8384
512	A/D1	0	4	1270	8232	8240	8242	8251	8232	8225	8214	8242	8203	8267	8216	8237	8224	8216	8232	8217	8244	8221	8243	8216	8256	8224	8240	8231	8230	8251	8234	8235	8245	8223	8240	8211	8247	8204	8253	8244	8235	8259	8221	8235	8221	8238	8233	8247	8219
512	A/D0	1	4	1270	8281	8360	8397	8339	8293	8280	8234	8225	8234	8270	8333	8347	8323	8309	8314	8296	8273	8255	8249	8219	8291	8298	8289	8307	8342	8362	8305	8254	8220	8205	8182	8229	8293	8290	8336	8381	8326	8259	8241	8244	8230	8281	8334	8315	8293
513	A/D1	0	4	1140	8208	8236	8232	8256	8219	8265	8201	8256	8202	8227	8230	8220	8251	8251	8251	8236	8211	8240	8191	8250	8230	8249	8238	8227	8222	8204	8233	8228	8246	8239	8257	8214	8248	8200	8233	8234	8224	8242	8239	8233	8234	8213	8245	8202	8256
513	A/D0	1	4	1140	8222	8231	8291	8319	8243	8263	8245	8188	8176	8199	8227	8208	8235	8251	8241	8226	8207	8236	8237	8210	8263	8280	8231	8236	8249	8224	8202	8251	8247	8210	8208	8211	8233	8218	8230	8271	8250	8243	8231	8228	8169	8216	8257	8277	8259
514	A/D1	0	4	1100	8253	8229	8239	8196	8232	8219	8247	8267	8248	8255	8202	8223	8211	8222	8259	8245	8262	8226	8223	8216	8208	8247	8254	8253	8247	8231	8196	8229	8212	8243	8242	8243	8246	8223	8238	8208	8234	8238	8229	8244	8232	8241	8215	8233	8232
514	A/D0	1	4	1100	8273	8252	8319	8314	8285	8256	8223	8304	8293	8232	8202	8242	8282	8295	8247	8302	8293	8225	8187	8210	8240	8290	8333	8290	8275	8240	8195	8174	8172	8230	8326	8328	8346	8312	8261	8226	8253	8230	8219	8234	8285	8297	8253	8280	8280
515	A/D1	0	4	1500	8233	8219	8238	8204	8251	8261	8260	8262	8229	8233	8210	8240	8228	8247	8243	8256	8210	8242	8190	8237	8234	8233	8259	8251	8253	8231	8237	8244	8211	8259	8224	8250	8252	8249	8248	8218	8238	8228	8230	8239	8258	8228	8263	8208	8235
515	A/D0	1	4	1500	8225	8244	8278	8314	8278	8291	8285	8225	8198	8212	8241	8220	8281	8331	8272	8307	8251	8218	8227	8207	8254	8276	8288	8299	8311	8257	8199	8237	8209	8198	8225	8238	8252	8255	8269	8266	8285	8289	8259	8239	8255	8238	8243	8240	8251
516	A/D1	0	4	1090	8236	8237	8263	8255	8229	8228	8211	8232	8196	8252	8239	8245	8250	8237	8229	8215	8247	8246	8256	8232	8253	8204	8251	8204	8238	8236	8227	8245	8232	8228	8226	8211	8260	8224	8282	8258	8260	8249	8228	8241	8214	8237	8241	8246	8237
516	A/D0	1	4	1090	8253	8240	8286	8264	8249	8221	8191	8195	8209	8237	8234	8242	8220	8240	8242	8240	8270	8277	8251	8248	8251	8193	8183	8205	8216	8262	8251	8263	8237	8250	8221	8214	8229	8233	8218	8256	8294	8188	8189	8227	8213	8237	8317	8278	8221
517	A/D1	0	4	1130	8221	8230	8238	8256	8232	8253	8229	8224	8229	8233	8225	8255	8238	8269	8209	8270	8194	8240	8220	8229	8258	8217	8247	8218	8223	8226	8227	8238	8245	8244	8261	8242	8240	8231	8229	8233	8237	8237	8258	8218	8244	8209	8222	8216	8246
517	A/D0	1	4	1130	8247	8312	8357	8330	8297	8264	8228	8200	8201	8262	8274	8314	8328	8313	8284	8274	8263	8245	8225	8235	8281	8266	8281	8293	8304	8269	8286	8262	8234	8239	8300	8291	8302	8294	8308	8296	8290	8246	8235	8212	8229	8236	8273	8295	8312
518	A/D1	0	4	1100	8237	8233	8232	8241	8225	8243	8235	8242	8221	8254	8205	8254	8211	8238	8233	8218	8235	8240	8232	8244	8218	8244	8204	8247	8231	8233	8249	8228	8232	8210	8226	8226	8232	8236	8260	8212	8260	8201	8229	8225	8227	8251	8251	8242	8240
518	A/D0	1	4	1100	8451	8457	8501	8505	8471	8375	8352	8261	8245	8337	8389	8445	8502	8525	8496	8372	8284	8212	8229	8267	8359	8477	8530	8534	8517	8417	8276	8231	8239	8290	8352	8417	8472	8473	8498	8425	8317	8260	8256	8357	8420	8502	8506	8511	8471
519	A/D1	0	4	1090	8234	8235	8254	8232	8232	8221	8219	8243	8205	8261	8226	8241	8228	8222	8238	8231	8245	8234	8231	8228	8242	8212	8266	8208	8242	8231	8223	8244	8237	8243	8231	8244	8258	8211	8267	8229	8260	8266	8236	8247	8200	8239	8223	8246	8255
519	A/D0	1	4	1090	8250	8234	8264	8254	8231	8205	8205	8206	8200	8218	8234	8247	8240	8252	8263	8240	8231	8241	8231	8186	8218	8231	8213	8220	8245	8279	8244	8232	8247	8238	8195	8190	8211	8217	8208	8257	8281	8224	8226	8193	8216	8210	8261	8292	8281
520	A/D1	0	4	1230	8264	8226	8233	8233	8201	8246	8216	8242	8235	8251	8222	8245	8208	8220	8222	8224	8249	8257	8244	8221	8227	8220	8219	8254	8253	8252	8238	8227	8228	8205	8244	8236	8256	8257	8252	8217	8243	8198	8239	8231	8234	8243	8231	8231	8215
520	A/D0	1	4	1230	8343	8327	8318	8245	8214	8256	8251	8266	8269	8254	8248	8269	8296	8250	8252	8267	8309	8278	8278	8217	8205	8282	8274	8293	8382	8362	8246	8212	8210	8201	8268	8350	8350	8274	8299	8297	8238	8203	8233	8255	8293	8327	8325	8323	8261
521	A/D1	0	4	1310	8245	8270	8232	8249	8223	8203	8236	8226	8240	8250	8238	8221	8242	8201	8240	8225	8236	8241	8233	8241	8215	8237	8241	8230	8262	8246	8260	8239	8243	8226	8211	8237	8231	8242	8252	8250	8228	8253	8207	8235	8231	8234	8272	8247	8275
521	A/D0	1	4	1310	8243	8264	8203	8224	8234	8228	8204	8236	8250	8237	8247	8235	8222	8216	8228	8240	8271	8262	8248	8244	8204	8208	8222	8252	8243	8272	8280	8223	8206	8208	8214	8213	8263	8283	8254	8258	8259	8214	8183	8188	8212	8222	8264	8276	8233
522	A/D1	0	4	1500	8242	8203	8245	8212	8258	8253	8242	8250	8207	8227	8203	8233	8230	8255	8230	8265	8212	8244	8212	8228	8234	8234	8239	8247	8221	8247	8191	8242	8196	8262	8242	8232	8257	8224	8211	8252	8210	8253	8259	8211	8284	8210	8254	8220	8221
522	A/D0	1	4	1500	8303	8387	8495	8549	8530	8525	8446	8305	8206	8289	8387	8406	8532	8604	8509	8492	8430	8293	8200	8281	8369	8406	8499	8519	8464	8409	8330	8270	8229	8317	8399	8476	8497	8538	8497	8464	8383	8323	8269	8288	8343	8411	8479	8527	8526
523	A/D1	0	4	1270	8253	8243	8236	8241	8212	8245	8231	8246	8228	8257	8214	8254	8208	8238	8248	8235	8248	8250	8231	8236	8212	8243	8196	8256	8238	8253	8246	8235	8234	8198	8231	8229	8231	8241	8264	8223	8255	8202	8226	8223	8225	8254	8258	8260	8247
523	A/D0	1	4	1270	8419	8412	8468	8460	8386	8339	8311	8256	8243	8343	8380	8401	8447	8468	8453	8415	8312	8232	8282	8291	8355	8451	8491	8423	8438	8409	8264	8216	8251	8312	8344	8434	8555	8461	8449	8350	8246	8218	8238	8367	8420	8476	8486	8491	8437
524	A/D1	0	4	1030	8232	8237	8238	8264	8232	8249	8207	8217	8212	8248	8242	8239	8244	8217	8232	8221	8246	8247	8266	8234	8251	8230	8231	8232	8224	8241	8237	8235	8252	8221	8247	8199	8235	8203	8239	8245	8240	8258	8236	8228	8224	8246	8235	8257	8236
524	A/D0	1	4	1030	8366	8361	8396	8415	8368	8355	8322	8299	8242	8311	8395	8367	8393	8421	8472	8370	8335	8320	8262	8257	8337	8376	8414	8436	8429	8395	8320	8242	8242	8258	8309	8348	8440	8450	8439	8430	8355	8256	8206	8265	8303	8406	8441	8446	8416
525	A/D1	0	4	1010	8223	8256	8252	8240	8241	8210	8228	8218	8239	8236	8250	8213	8254	8201	8229	8227	8225	8248	8245	8244	8230	8224	8250	8203	8266	8228	8242	8238	8228	8239	8209	8250	8235	8251	8231	8244	8207	8240	8198	8237	8240	8247	8259	8257	8238
525	A/D0	1	4	1010	8250	8272	8225	8235	8241	8217	8214	8209	8254	8241	8238	8246	8251	8233	8226	8257	8250	8244	8227	8247	8183	8201	8227	8232	8266	8277	8256	8212	8210	8184	8190	8253	8246	8294	8280	8259	8195	8225	8184	8165	8234	8309	8252	8292	8303
526	A/D1	0	4	850	8223	8237	8252	8264	8251	8286	8219	8271	8202	8251	8243	8252	8274	8273	8254	8273	8233	8265	8200	8261	8230	8261	8284	8263	8279	8236	8267	8238	8248	8222	8277	8264	8306	8257	8300	8271	8258	8271	8255	8236	8251	8229	8275	8223	8290
526	A/D0	1	4	850	8231	8269	8317	8338	8309	8317	8266	8234	8216	8227	8277	8310	8294	8303	8307	8236	8202	8236	8225	8202	8270	8326	8293	8277	8298	8269	8235	8260	8251	8224	8263	8264	8266	8270	8299	8298	8293	8283	8236	8213	8238	8283	8297	8338	8367
527	A/D1	0	4	1250	8226	8215	8224	8238	8257	8237	8251	8217	8222	8209	8227	8250	8221	8257	8221	8234	8237	8207	8241	8213	8236	8237	8227	8295	8239	8273	8226	8226	8213	8238	8244	8241	8248	8234	8217	8224	8223	8234	8249	8234	8238	8239	8214	8236	8216
527	A/D0	1	4	1250	8210	8211	8278	8278	8267	8254	8257	8205	8174	8213	8209	8250	8260	8284	8248	8253	8247	8211	8237	8266	8280	8264	8272	8243	8194	8213	8218	8207	8204	8254	8307	8276	8266	8298	8261	8221	8261	8238	8223	8218	8246	8240	8248	8264	8282
528	A/D1	0	4	1050	8213	8239	8225	8244	8215	8253	8215	8244	8218	8225	8230	8232	8244	8251	8225	8236	8221	8231	8208	8259	8228	8241	8257	8229	8230	8226	8241	8218	8251	8219	8256	8210	8245	8230	8235	8256	8232	8247	8248	8217	8242	8202	8247	8212	8255
528	A/D0	1	4	1050	8266	8302	8389	8378	8332	8337	8274	8230	8209	8232	8314	8343	8418	8416	8374	8299	8231	8189	8206	8241	8259	8301	8336	8311	8323	8308	8293	8268	8243	8244	8289	8269	8310	8331	8329	8377	8359	8346	8257	8223	8242	8258	8303	8362	8423
529	A/D1	0	4	1090	8223	8231	8237	8237	8253	8209	8250	8211	8223	8224	8238	8244	8231	8251	8222	8227	8223	8223	8228	8245	8227	8235	8229	8210	8237	8215	8231	8245	8242	8266	8211	8247	8203	8233	8228	8241	8253	8240	8249	8226	8209	8229	8225	8243	8257
529	A/D0	1	4	1090	8208	8244	8234	8221	8289	8239	8229	8223	8225	8197	8232	8248	8221	8249	8263	8242	8224	8256	8237	8239	8217	8253	8204	8178	8235	8235	8225	8253	8257	8244	8186	8244	8223	8237	8240	8253	8239	8204	8214	8219	8236	8229	8245	8277	8265
530	A/D1	0	4	1330	8242	8213	8252	8205	8266	8226	8233	8241	8226	8227	8207	8246	8234	8262	8242	8272	8217	8248	8217	8223	8231	8230	8251	8255	8249	8250	8212	8241	8186	8246	8238	8239	8243	8228	8233	8197	8226	8224	8248	8229	8276	8212	8264	8217	8250
530	A/D0	1	4	1330	8270	8314	8379	8367	8318	8310	8289	8238	8196	8254	8269	8333	8401	8387	8373	8371	8273	8226	8234	8249	8299	8358	8409	8386	8377	8327	8256	8232	8202	8224	8303	8349	8331	8330	8376	8293	8313	8301	8259	8268	8291	8351	8316	8291	8329
531	A/D1	0	4	1190	8235	8236	8242	8220	8238	8233	8240	8248	8242	8253	8213	8231	8215	8222	8233	8251	8271	8241	8245	8229	8214	8226	8229	8242	8261	8239	8241	8233	8209	8230	8224	8244	8241	8239	8253	8217	8235	8220	8222	8232	8236	8261	8235	8250	8229
531	A/D0	1	4	1190	8221	8230	8204	8227	8249	8269	8266	8282	8260	8224	8190	8199	8217	8236	8252	8254	8302	8253	8224	8243	8235	8207	8265	8305	8268	8238	8224	8202	8165	8196	8239	8260	8260	8281	8256	8188	8199	8200	8225	8224	8267	8279	8223	8228	8232
532	A/D1	0	4	1220	8232	8241	8244	8260	8240	8251	8237	8226	8231	8221	8231	8237	8235	8260	8214	8245	8212	8226	8217	8242	8250	8228	8245	8228	8220	8229	8227	8231	8247	8228	8243	8228	8218	8232	8221	8236	8247	8233	8255	8217	8242	8222	8236	8222	8247
532	A/D0	1	4	1220	8217	8230	8245	8253	8244	8240	8230	8189	8190	8222	8236	8247	8272	8256	8244	8215	8195	8216	8206	8221	8263	8229	8198	8205	8208	8179	8223	8241	8273	8249	8251	8224	8202	8208	8227	8230	8239	8241	8206	8165	8218	8237	8255	8246	8272
533	A/D1	0	4	850	8213	8239	8240	8242	8259	8219	8245	8228	8215	8236	8227	8240	8235	8237	8232	8208	8235	8225	8227	8243	8247	8225	8248	8211	8245	8224	8228	8239	8233	8252	8214	8248	8211	8231	8243	8237	8254	8230	8243	8230	8204	8265	8227	8259	8276
533	A/D0	1	4	850	8286	8327	8312	8298	8315	8274	8251	8266	8226	8213	8299	8327	8314	8343	8327	8290	8257	8274	8233	8202	8236	8255	8265	8265	8307	8316	8275	8290	8256	8244	8202	8264	8320	8344	8318	8316	8275	8216	8179	8223	8234	8286	8325	8340	8341
534	A/D1	0	4	1210	8225	8231	8244	8213	8251	8235	8251	8238	8226	8234	8212	8242	8239	8239	8236	8245	8212	8255	8201	8238	8234	8228	8242	8237	8240	8219	8230	8250	8202	8248	8226	8233	8230	8244	8240	8235	8223	8242	8220	8231	8244	8209	8267	8198	8243
534	A/D0	1	4	1210	8223	8273	8306	8316	8320	8315	8307	8242	8210	8211	8223	8262	8329	8367	8331	8346	8276	8253	8218	8221	8298	8333	8361	8357	8366	8282	8289	8234	8256	8210	8254	8311	8252	8300	8303	8302	8262	8281	8252	8200	8283	8301	8316	8325	8311
535	A/D1	0	4	840	8233	8237	8255	8212	8257	8216	8241	8227	8230	8240	8210	8236	8229	8233	8244	8246	8217	8242	8202	8243	8226	8227	8243	8231	8241	8225	8227	8239	8201	8244	8227	8257	8241	8231	8243	8208	8244	8228	8250	8248	8261	8225	8268	8210	8243
535	A/D0	1	4	840	8197	8215	8237	8284	8290	8281	8269	8221	8191	8186	8194	8190	8228	8235	8231	8242	8250	8224	8213	8231	8248	8229	8247	8248	8220	8195	8199	8226	8216	8222	8285	8293	8235	8230	8227	8199	8176	8226	8231	8219	8245	8249	8228	8220	8238
536	A/D1	0	4	1200	8243	8267	8257	8243	8250	8228	8249	8243	8237	8238	8256	8215	8259	8206	8237	8225	8234	8258	8246	8250	8218	8224	8236	8209	8251	8228	8242	8224	8240	8236	8224	8238	8218	8242	8243	8249	8225	8250	8212	8238	8232	8226	8238	8238	8245
536	A/D0	1	4	1200	8285	8310	8238	8247	8243	8223	8204	8241	8276	8229	8247	8267	8242	8235	8250	8261	8225	8230	8226	8220	8202	8236	8263	8262	8278	8303	8261	8200	8206	8169	8196	8221	8247	8291	8295	8264	8239	8228	8199	8192	8215	8237	8265	8245	8252
537	A/D1	0	4	1280	8227	8237	8233	8225	8227	8218	8228	8223	8235	8250	8222	8244	8211	8231	8215	8242	8251	8236	8250	8227	8218	8221	8231	8226	8245	8223	8262	8242	8240	8230	8228	8231	8246	8255	8265	8225	8250	8214	8232	8223	8239	8245	8226	8247	8230
537	A/D0	1	4	1280	8232	8241	8201	8230	8275	8242	8289	8275	8239	8230	8236	8251	8253	8300	8307	8285	8291	8240	8181	8196	8250	8252	8288	8316	8310	8279	8288	8231	8187	8196	8220	8266	8264	8293	8292	8262	8272	8259	8240	8233	8270	8294	8268	8266	8244
538	A/D1	0	4	1160	8206	8236	8235	8245	8234	8257	8219	8261	8217	8233	8234	8226	8245	8249	8246	8233	8223	8242	8194	8255	8231	8253	8239	8231	8236	8207	8234	8220	8235	8232	8264	8209	8248	8196	8235	8227	8224	8246	8250	8240	8236	8215	8234	8187	8255
538	A/D0	1	4	1160	8280	8344	8442	8483	8458	8463	8365	8294	8235	8232	8283	8348	8408	8396	8486	8450	8336	8309	8263	8244	8318	8407	8407	8414	8484	8451	8388	8331	8277	8245	8323	8363	8404	8436	8497	8472	8398	8351	8257	8239	8258	8375	8415	8444	8466
539	A/D1	0	4	1150	8221	8244	8220	8227	8230	8227	8242	8237	8242	8248	8215	8246	8204	8251	8213	8252	8244	8244	8251	8234	8225	8217	8229	8239	8277	8237	8261	8227	8221	8224	8218	8233	8239	8232	8261	8210	8240	8207	8227	8211	8236	8240	8231	8243	8227
539	A/D0	1	4	1150	8277	8373	8394	8405	8429	8467	8409	8327	8286	8235	8218	8276	8350	8406	8413	8463	8429	8324	8253	8203	8232	8269	8384	8445	8441	8439	8398	8332	8275	8215	8266	8338	8384	8438	8468	8436	8350	8315	8252	8222	8263	8352	8392	8415	8432
540	A/D1	0	4	840	8235	8251	8240	8259	8212	8248	8215	8237	8239	8244	8252	8238	8253	8225	8236	8238	8244	8245	8254	8227	8267	8221	8237	8219	8213	8249	8230	8254	8230	8228	8233	8250	8256	8261	8248	8272	8222	8252	8211	8253	8242	8234	8249	8245	8253
540	A/D0	1	4	840	8268	8313	8340	8299	8242	8214	8231	8242	8257	8318	8345	8295	8230	8269	8292	8273	8286	8272	8242	8233	8295	8305	8275	8269	8277	8316	8295	8260	8209	8200	8232	8271	8309	8358	8339	8334	8262	8216	8181	8227	8241	8287	8314	8371	8384
541	A/D1	0	4	840	8242	8241	8254	8240	8231	8237	8201	8248	8195	8260	8235	8242	8242	8224	8237	8219	8238	8232	8248	8224	8259	8201	8259	8209	8237	8224	8253	8245	8270	8218	8253	8215	8257	8224	8263	8258	8244	8243	8231	8227	8221	8233	8233	8257	8242
541	A/D0	1	4	840	8315	8354	8372	8377	8356	8309	8260	8266	8229	8232	8312	8351	8338	8367	8378	8333	8322	8287	8239	8277	8300	8323	8360	8340	8320	8323	8341	8293	8254	8267	8273	8298	8319	8376	8338	8397	8343	8242	8226	8245	8274	8344	8403	8383	8335
542	A/D1	0	4	930	8258	8201	8255	8216	8229	8238	8219	8243	8237	8218	8241	8203	8248	8203	8263	8235	8232	8248	8212	8228	8219	8232	8234	8258	8219	8259	8220	8236	8226	8223	8242	8249	8256	8278	8230	8251	8211	8238	8210	8250	8241	8241	8263	8248	8269
542	A/D0	1	4	930	8221	8203	8195	8223	8294	8284	8245	8273	8225	8200	8215	8221	8227	8207	8215	8243	8207	8203	8204	8246	8260	8237	8288	8277	8223	8240	8220	8194	8183	8255	8287	8278	8292	8285	8241	8210	8197	8211	8195	8210	8239	8234	8258	8251	8259
543	A/D1	0	4	900	8236	8227	8262	8247	8295	8253	8256	8233	8223	8226	8235	8263	8254	8310	8269	8292	8233	8250	8218	8228	8253	8254	8275	8275	8231	8260	8219	8254	8220	8266	8255	8250	8289	8275	8306	8285	8276	8249	8253	8232	8278	8244	8263	8244	8273
543	A/D0	1	4	900	8251	8288	8353	8328	8335	8363	8303	8223	8214	8247	8272	8312	8371	8390	8340	8306	8256	8243	8198	8226	8287	8336	8359	8384	8391	8380	8303	8269	8252	8257	8304	8339	8362	8351	8324	8286	8271	8292	8256	8216	8338	8343	8338	8383	8409
544	A/D1	0	4	1010	8209	8232	8231	8239	8235	8258	8208	8248	8195	8232	8229	8239	8250	8254	8237	8225	8205	8241	8200	8257	8225	8244	8241	8220	8226	8202	8235	8231	8242	8233	8260	8211	8253	8212	8244	8241	8246	8257	8265	8236	8232	8207	8241	8201	8265
544	A/D0	1	4	1010	8195	8224	8296	8315	8253	8282	8236	8196	8215	8204	8235	8264	8270	8244	8261	8248	8227	8232	8230	8226	8256	8267	8261	8249	8233	8245	8251	8260	8261	8241	8259	8233	8239	8252	8250	8264	8264	8263	8237	8222	8210	8232	8249	8252	8269
545	A/D1	0	4	1380	8227	8233	8252	8258	8265	8241	8236	8247	8199	8250	8227	8254	8233	8234	8223	8196	8235	8226	8237	8244	8247	8217	8252	8204	8242	8226	8232	8244	8239	8254	8219	8223	8226	8206	8246	8240	8269	8250	8241	8231	8203	8232	8228	8248	8246
545	A/D0	1	4	1380	8234	8269	8290	8271	8268	8231	8235	8230	8225	8218	8263	8278	8206	8243	8249	8222	8232	8274	8267	8227	8254	8248	8227	8242	8268	8263	8249	8250	8230	8253	8210	8219	8248	8261	8245	8274	8289	8212	8206	8207	8219	8209	8244	8295	8275
546	A/D1	0	4	970	8240	8242	8242	8256	8212	8260	8216	8243	8214	8251	8251	8237	8245	8231	8223	8219	8237	8220	8254	8211	8251	8218	8227	8235	8217	8237	8229	8241	8255	8221	8247	8204	8233	8216	8255	8244	8232	8251	8222	8239	8230	8239	8245	8280	8244
546	A/D0	1	4	970	8284	8308	8297	8306	8283	8228	8215	8229	8231	8240	8280	8239	8216	8286	8285	8276	8294	8275	8254	8235	8307	8272	8247	8260	8283	8277	8260	8281	8256	8219	8244	8271	8296	8299	8312	8320	8244	8205	8186	8209	8232	8307	8338	8336	8305
547	A/D1	0	4	1000	8245	8225	8257	8260	8237	8244	8204	8242	8199	8268	8242	8226	8249	8204	8233	8217	8238	8251	8258	8223	8266	8207	8245	8211	8235	8242	8236	8247	8245	8222	8236	8204	8239	8210	8267	8243	8260	8257	8234	8231	8220	8236	8245	8253	8227
547	A/D0	1	4	1000	8261	8316	8330	8275	8261	8248	8196	8222	8248	8226	8286	8276	8244	8254	8278	8265	8240	8272	8262	8184	8241	8258	8236	8263	8310	8301	8237	8255	8237	8200	8234	8262	8263	8226	8265	8301	8237	8213	8206	8217	8236	8268	8292	8300	8268
548	A/D1	0	4	1350	8207	8221	8226	8242	8231	8273	8214	8254	8214	8221	8244	8215	8250	8248	8237	8243	8203	8243	8190	8252	8236	8236	8248	8232	8234	8221	8231	8231	8228	8230	8256	8226	8252	8218	8211	8232	8220	8234	8253	8230	8239	8221	8251	8214	8260
548	A/D0	1	4	1350	8284	8334	8397	8427	8359	8382	8303	8228	8206	8218	8318	8354	8353	8364	8382	8283	8229	8304	8259	8182	8280	8359	8294	8321	8418	8329	8309	8318	8259	8207	8231	8265	8254	8313	8348	8376	8333	8324	8265	8253	8253	8289	8316	8346	8324
549	A/D1	0	4	840	8224	8237	8255	8248	8255	8222	8239	8229	8210	8249	8232	8253	8237	8234	8229	8207	8247	8229	8245	8246	8237	8220	8244	8196	8242	8232	8236	8252	8235	8241	8207	8226	8234	8215	8254	8238	8256	8236	8231	8229	8205	8229	8222	8240	8250
549	A/D0	1	4	840	8235	8234	8302	8307	8297	8257	8256	8231	8197	8228	8273	8274	8264	8283	8262	8259	8260	8285	8266	8232	8247	8236	8251	8235	8244	8290	8266	8250	8241	8260	8214	8234	8295	8304	8279	8280	8267	8194	8188	8202	8229	8251	8296	8280	8277
550	A/D1	0	4	1140	8233	8228	8245	8238	8234	8218	8219	8239	8207	8244	8228	8243	8235	8226	8232	8217	8228	8236	8225	8239	8235	8212	8248	8207	8248	8231	8237	8250	8238	8245	8218	8236	8231	8219	8252	8225	8253	8224	8234	8227	8212	8238	8227	8238	8238
550	A/D0	1	4	1140	8241	8324	8373	8392	8373	8323	8285	8244	8240	8238	8280	8345	8337	8325	8323	8320	8308	8308	8303	8241	8281	8312	8323	8347	8383	8390	8352	8303	8247	8267	8271	8301	8334	8403	8407	8387	8368	8279	8206	8211	8257	8257	8359	8414	8409
551	A/D1	0	4	1300	8228	8247	8239	8219	8236	8229	8250	8243	8246	8258	8211	8243	8205	8231	8217	8248	8257	8237	8245	8221	8216	8218	8245	8243	8269	8239	8245	8236	8221	8227	8224	8232	8243	8237	8256	8218	8232	8208	8226	8226	8248	8247	8240	8235	8226
551	A/D0	1	4	1300	8227	8253	8236	8210	8218	8241	8263	8228	8225	8242	8211	8195	8235	8265	8251	8278	8308	8255	8183	8163	8217	8194	8215	8255	8278	8237	8233	8218	8185	8187	8229	8269	8280	8279	8276	8238	8241	8217	8221	8225	8227	8235	8249	8256	8241
552	A/D1	0	4	1100	8207	8239	8226	8255	8240	8257	8209	8249	8195	8232	8213	8234	8266	8239	8245	8213	8217	8234	8206	8262	8236	8240	8236	8205	8233	8210	8257	8237	8241	8242	8259	8198	8276	8219	8264	8259	8216	8254	8225	8232	8239	8214	8266	8193	8260
552	A/D0	1	4	1100	8240	8314	8388	8416	8386	8411	8359	8289	8244	8229	8303	8356	8393	8415	8393	8322	8301	8272	8222	8216	8304	8364	8366	8395	8425	8332	8319	8264	8241	8223	8252	8283	8347	8403	8402	8399	8341	8287	8253	8251	8296	8294	8342	8390	8420
553	A/D1	0	4	1040	8253	8230	8236	8245	8243	8247	8240	8237	8253	8215	8237	8201	8236	8206	8242	8232	8233	8247	8221	8232	8224	8225	8238	8251	8239	8270	8227	8240	8220	8221	8230	8236	8244	8250	8215	8241	8203	8242	8210	8255	8250	8231	8248	8226	8230
553	A/D0	1	4	1040	8259	8241	8223	8217	8229	8250	8220	8235	8232	8201	8207	8193	8258	8266	8274	8286	8251	8221	8208	8230	8214	8244	8264	8279	8254	8250	8211	8180	8195	8205	8219	8242	8257	8258	8262	8229	8197	8227	8216	8230	8310	8262	8218	8236	8237
554	A/D1	0	4	870	8297	8258	8276	8247	8258	8256	8250	8244	8242	8243	8273	8265	8316	8284	8316	8285	8251	8271	8205	8246	8223	8298	8293	8322	8290	8279	8246	8244	8227	8228	8252	8296	8286	8315	8282	8298	8255	8262	8228	8252	8255	8259	8323	8294	8317
554	A/D0	1	4	870	8283	8272	8224	8281	8269	8260	8262	8227	8228	8185	8236	8228	8324	8351	8270	8339	8262	8209	8166	8235	8211	8235	8315	8294	8268	8282	8257	8219	8227	8239	8249	8291	8296	8257	8266	8273	8219	8228	8257	8265	8293	8292	8273	8254	8287
555	A/D1	0	4	1160	8262	8234	8268	8220	8227	8218	8221	8237	8244	8235	8252	8228	8232	8215	8226	8233	8241	8239	8252	8221	8247	8220	8238	8237	8252	8246	8228	8238	8214	8211	8219	8235	8232	8255	8218	8246	8213	8220	8233	8219	8247	8251	8228	8259	8209
555	A/D0	1	4	1160	8273	8260	8274	8243	8249	8229	8240	8258	8241	8234	8238	8217	8238	8216	8247	8273	8252	8254	8285	8224	8197	8231	8254	8257	8277	8301	8233	8193	8183	8221	8230	8289	8301	8282	8293	8274	8224	8200	8197	8216	8275	8323	8311	8307	8270
556	A/D1	0	4	1170	8206	8225	8235	8242	8232	8269	8216	8263	8210	8228	8231	8222	8247	8242	8241	8236	8208	8245	8195	8258	8226	8244	8241	8234	8233	8214	8239	8236	8241	8224	8270	8216	8261	8209	8236	8232	8230	8242	8242	8229	8232	8211	8250	8202	8259
556	A/D0	1	4	1170	8274	8363	8480	8501	8443	8451	8371	8292	8239	8232	8335	8415	8456	8472	8480	8391	8313	8264	8213	8210	8345	8428	8429	8445	8439	8428	8369	8343	8269	8233	8309	8344	8400	8470	8468	8474	8385	8331	8243	8227	8270	8335	8418	8453	8485
557	A/D1	0	4	1140	8238	8227	8215	8245	8236	8251	8230	8232	8223	8219	8236	8242	8241	8255	8236	8224	8237	8209	8241	8217	8235	8244	8244	8251	8229	8232	8223	8217	8230	8246	8238	8235	8230	8238	8212	8227	8222	8233	8231	8251	8220	8237	8216	8228	8228
557	A/D0	1	4	1140	8285	8317	8318	8325	8314	8307	8240	8210	8190	8210	8277	8339	8330	8356	8351	8305	8234	8214	8213	8236	8307	8342	8339	8361	8356	8321	8292	8261	8206	8258	8318	8280	8263	8302	8288	8257	8287	8273	8230	8284	8307	8274	8288	8313	8307
558	A/D1	0	4	840	8271	8228	8265	8225	8261	8255	8229	8249	8212	8228	8220	8233	8237	8278	8243	8301	8231	8236	8240	8216	8239	8230	8223	8273	8220	8278	8205	8249	8200	8243	8268	8277	8312	8295	8287	8262	8250	8247	8252	8227	8269	8229	8253	8248	8264
558	A/D0	1	4	840	8336	8429	8504	8519	8546	8523	8388	8294	8210	8258	8332	8483	8555	8580	8576	8545	8428	8285	8215	8282	8393	8513	8561	8616	8611	8579	8452	8332	8253	8286	8450	8514	8528	8599	8624	8542	8437	8361	8275	8273	8409	8506	8548	8612	8616
559	A/D1	0	4	960	8222	8238	8238	8249	8231	8259	8227	8242	8228	8225	8234	8236	8234	8272	8241	8274	8222	8248	8204	8245	8237	8245	8258	8230	8229	8226	8230	8228	8242	8226	8260	8252	8270	8252	8265	8242	8262	8234	8276	8201	8269	8207	8264	8233	8281
559	A/D0	1	4	960	8269	8385	8463	8492	8450	8450	8340	8255	8224	8266	8351	8399	8472	8452	8420	8368	8294	8271	8246	8276	8358	8424	8439	8435	8448	8396	8331	8273	8244	8239	8329	8400	8407	8420	8447	8427	8358	8283	8265	8239	8277	8323	8424	8431	8458
560	A/D1	0	4	1150	8237	8234	8250	8244	8227	8221	8208	8245	8198	8254	8232	8250	8246	8233	8242	8205	8231	8232	8246	8239	8252	8217	8249	8201	8231	8230	8237	8234	8262	8238	8236	8225	8241	8197	8245	8216	8242	8234	8243	8222	8217	8228	8240	8255	8245
560	A/D0	1	4	1150	8239	8267	8323	8326	8327	8280	8270	8256	8213	8242	8291	8323	8281	8312	8292	8318	8325	8321	8285	8232	8322	8308	8303	8309	8309	8379	8309	8261	8254	8254	8191	8274	8339	8297	8321	8348	8287	8185	8227	8209	8241	8293	8389	8384	8337
561	A/D1	0	4	860	8229	8213	8259	8213	8292	8234	8272	8245	8216	8245	8208	8264	8271	8278	8244	8270	8209	8241	8210	8230	8242	8220	8246	8257	8241	8251	8214	8246	8199	8252	8227	8241	8250	8240	8258	8254	8267	8247	8241	8227	8268	8227	8276	8256	8272
561	A/D0	1	4	860	8197	8201	8233	8251	8263	8300	8226	8225	8181	8179	8236	8224	8265	8291	8264	8231	8242	8221	8188	8211	8241	8240	8234	8229	8256	8217	8201	8247	8231	8209	8256	8265	8233	8259	8270	8213	8220	8243	8246	8228	8274	8268	8234	8266	8257
562	A/D1	0	4	910	8262	8241	8243	8233	8220	8247	8234	8235	8247	8222	8237	8240	8218	8226	8221	8233	8243	8242	8260	8224	8239	8216	8232	8238	8258	8261	8241	8241	8216	8213	8231	8241	8260	8264	8243	8237	8236	8215	8236	8230	8235	8246	8251	8275	8227
562	A/D0	1	4	910	8286	8252	8246	8264	8276	8229	8242	8246	8235	8239	8242	8223	8225	8241	8246	8255	8250	8235	8243	8246	8266	8248	8279	8281	8268	8268	8220	8208	8181	8226	8234	8291	8330	8358	8294	8260	8212	8195	8181	8206	8262	8264	8306	8329	8275
563	A/D1	0	4	1240	8227	8246	8251	8238	8267	8223	8268	8240	8248	8238	8229	8244	8215	8241	8225	8226	8231	8223	8230	8232	8230	8241	8249	8234	8244	8231	8234	8253	8245	8268	8228	8247	8208	8231	8219	8240	8249	8234	8254	8222	8222	8221	8224	8236	8248
563	A/D0	1	4	1240	8252	8276	8310	8315	8321	8279	8302	8283	8252	8229	8245	8291	8286	8303	8319	8334	8311	8315	8283	8250	8226	8253	8282	8301	8330	8348	8356	8326	8265	8255	8219	8250	8305	8336	8341	8328	8319	8246	8218	8202	8235	8269	8336	8370	8366
564	A/D1	0	4	1150	8241	8198	8240	8198	8255	8236	8236	8234	8219	8226	8213	8228	8239	8253	8239	8273	8222	8245	8210	8218	8240	8227	8244	8260	8246	8265	8222	8256	8225	8262	8242	8229	8243	8216	8218	8213	8225	8238	8236	8226	8252	8227	8239	8223	8225
564	A/D0	1	4	1150	8219	8221	8222	8205	8231	8250	8222	8214	8219	8230	8205	8213	8262	8257	8220	8238	8231	8191	8187	8220	8238	8273	8287	8266	8248	8201	8192	8202	8209	8213	8242	8252	8231	8225	8238	8237	8235	8250	8233	8244	8207	8222	8186	8218	8243
565	A/D1	0	4	1250	8245	8214	8247	8218	8253	8255	8242	8257	8223	8228	8206	8224	8226	8259	8236	8271	8202	8236	8203	8221	8239	8243	8263	8266	8227	8238	8205	8248	8216	8256	8240	8230	8237	8208	8224	8212	8237	8232	8245	8222	8252	8206	8238	8222	8225
565	A/D0	1	4	1250	8292	8370	8455	8451	8483	8525	8407	8281	8230	8244	8282	8391	8457	8488	8460	8465	8324	8236	8238	8231	8354	8475	8504	8462	8475	8460	8311	8264	8253	8239	8299	8395	8421	8406	8486	8459	8383	8323	8310	8285	8338	8339	8374	8379	8427
566	A/D1	0	4	1250	8218	8224	8243	8240	8255	8217	8217	8232	8192	8263	8231	8252	8239	8220	8221	8200	8242	8245	8243	8240	8249	8212	8246	8195	8243	8223	8236	8252	8240	8248	8225	8234	8256	8226	8266	8232	8240	8223	8220	8232	8223	8246	8238	8232	8235
566	A/D0	1	4	1250	8251	8338	8415	8387	8409	8374	8311	8269	8260	8230	8310	8385	8352	8331	8319	8319	8248	8288	8302	8245	8330	8374	8324	8335	8426	8451	8369	8324	8262	8214	8213	8295	8378	8423	8445	8487	8386	8265	8203	8182	8231	8306	8390	8411	8398
567	A/D1	0	4	1060	8219	8230	8240	8242	8249	8221	8237	8215	8225	8222	8240	8236	8224	8242	8224	8217	8226	8231	8234	8244	8223	8253	8229	8230	8224	8215	8227	8237	8237	8256	8217	8246	8195	8224	8224	8242	8249	8230	8246	8221	8209	8230	8237	8241	8259
567	A/D0	1	4	1060	8238	8258	8268	8291	8288	8251	8263	8247	8233	8225	8261	8313	8307	8311	8334	8319	8265	8276	8258	8239	8239	8282	8287	8281	8327	8308	8299	8274	8254	8230	8242	8260	8284	8343	8331	8341	8381	8289	8205	8203	8211	8200	8279	8343	8375
568	A/D1	0	4	940	8229	8246	8247	8262	8224	8271	8224	8259	8216	8227	8237	8233	8256	8291	8252	8302	8237	8262	8210	8252	8257	8252	8264	8242	8248	8244	8257	8227	8264	8232	8280	8259	8289	8252	8289	8270	8286	8268	8247	8247	8251	8250	8287	8268	8310
568	A/D0	1	4	940	8240	8299	8383	8404	8343	8384	8294	8226	8229	8257	8312	8329	8369	8328	8319	8323	8267	8258	8252	8275	8322	8379	8332	8313	8357	8340	8264	8268	8282	8231	8286	8331	8360	8380	8373	8421	8331	8271	8226	8239	8268	8303	8366	8396	8344
569	A/D1	0	4	850	8218	8248	8250	8272	8241	8254	8231	8232	8226	8250	8246	8233	8243	8237	8252	8251	8260	8243	8256	8219	8239	8249	8249	8260	8248	8250	8244	8234	8248	8215	8262	8227	8250	8226	8258	8244	8241	8234	8221	8216	8230	8241	8247	8287	8256
569	A/D0	1	4	850	8279	8294	8295	8295	8235	8209	8210	8250	8251	8263	8316	8268	8232	8219	8257	8227	8252	8279	8259	8225	8268	8294	8288	8297	8307	8295	8259	8229	8218	8209	8257	8270	8303	8317	8315	8297	8250	8207	8180	8233	8248	8288	8321	8358	8322
570	A/D1	0	4	1000	8238	8249	8222	8237	8220	8218	8226	8224	8230	8249	8231	8238	8233	8218	8238	8227	8244	8252	8242	8251	8207	8240	8217	8228	8226	8242	8245	8225	8240	8222	8207	8238	8218	8250	8253	8250	8232	8239	8203	8262	8208	8264	8229	8247	8252
570	A/D0	1	4	1000	8231	8274	8250	8240	8246	8264	8226	8245	8252	8254	8241	8248	8236	8204	8228	8257	8262	8271	8248	8248	8213	8208	8205	8258	8254	8274	8295	8240	8200	8195	8235	8230	8314	8302	8293	8266	8216	8185	8157	8214	8222	8272	8289	8277	8271
571	A/D1	0	4	1050	8233	8240	8254	8224	8232	8213	8229	8229	8243	8226	8261	8213	8230	8212	8219	8231	8232	8241	8242	8225	8232	8218	8254	8216	8262	8239	8240	8244	8225	8228	8210	8237	8255	8263	8235	8265	8213	8240	8217	8227	8236	8233	8240	8248	8224
571	A/D0	1	4	1050	8337	8357	8381	8402	8434	8403	8351	8318	8274	8260	8334	8345	8356	8388	8388	8355	8315	8309	8243	8288	8339	8389	8446	8500	8480	8467	8367	8250	8201	8256	8302	8361	8453	8507	8418	8431	8332	8238	8197	8232	8306	8367	8422	8473	8435
572	A/D1	0	4	910	8256	8207	8248	8203	8237	8262	8249	8271	8246	8236	8232	8227	8259	8218	8270	8246	8252	8243	8223	8239	8215	8266	8238	8270	8251	8271	8204	8265	8183	8245	8213	8243	8265	8265	8300	8267	8263	8249	8203	8257	8221	8285	8263	8276	8274
572	A/D0	1	4	910	8267	8307	8292	8298	8288	8328	8281	8269	8253	8258	8242	8281	8358	8361	8335	8375	8349	8245	8202	8210	8232	8249	8366	8382	8361	8413	8308	8252	8196	8219	8271	8317	8370	8349	8361	8312	8269	8255	8224	8224	8269	8311	8294	8327	8376
573	A/D1	0	4	1110	8219	8227	8241	8225	8255	8218	8238	8229	8212	8235	8230	8256	8247	8253	8259	8225	8248	8223	8233	8249	8241	8237	8241	8210	8240	8230	8237	8248	8234	8250	8216	8224	8228	8204	8246	8245	8241	8242	8228	8222	8229	8229	8228	8257	8242
573	A/D0	1	4	1110	8219	8259	8274	8239	8269	8256	8235	8220	8236	8213	8237	8272	8268	8237	8222	8232	8238	8233	8252	8269	8263	8254	8244	8236	8247	8260	8262	8251	8234	8243	8212	8220	8267	8248	8289	8306	8307	8251	8235	8204	8192	8217	8253	8274	8271
574	A/D1	0	4	840	8236	8246	8234	8253	8231	8238	8245	8237	8245	8243	8228	8235	8247	8216	8240	8239	8243	8249	8233	8253	8204	8242	8210	8232	8237	8248	8272	8240	8248	8231	8220	8229	8242	8246	8304	8267	8272	8245	8210	8229	8227	8254	8268	8254	8283
574	A/D0	1	4	840	8247	8275	8243	8263	8247	8258	8220	8243	8245	8230	8216	8226	8248	8228	8224	8257	8268	8238	8233	8257	8198	8200	8227	8252	8260	8276	8315	8260	8197	8212	8234	8219	8258	8293	8269	8238	8251	8222	8199	8221	8259	8281	8275	8293	8262
575	A/D1	0	4	1010	8197	8229	8218	8239	8241	8243	8213	8246	8197	8234	8230	8231	8252	8240	8238	8220	8215	8240	8203	8249	8234	8241	8237	8229	8233	8219	8233	8233	8229	8236	8244	8212	8264	8207	8260	8236	8233	8242	8231	8243	8231	8230	8252	8195	8259
575	A/D0	1	4	1010	8232	8237	8335	8385	8352	8325	8290	8225	8190	8204	8250	8296	8330	8349	8335	8276	8274	8252	8237	8217	8273	8316	8292	8289	8274	8292	8246	8274	8273	8233	8260	8298	8322	8338	8341	8356	8307	8279	8231	8235	8205	8271	8282	8259	8293
576	A/D1	0	4	840	8249	8227	8223	8228	8206	8235	8233	8235	8241	8241	8213	8253	8203	8240	8231	8228	8242	8226	8245	8225	8227	8240	8202	8248	8219	8241	8229	8226	8236	8212	8235	8223	8241	8235	8241	8211	8246	8200	8234	8225	8221	8248	8250	8248	8233
576	A/D0	1	4	840	8273	8241	8251	8231	8233	8237	8254	8241	8203	8224	8224	8223	8257	8272	8247	8235	8245	8208	8193	8184	8209	8204	8250	8268	8301	8293	8240	8190	8187	8223	8226	8243	8284	8264	8253	8244	8241	8221	8172	8204	8278	8262	8298	8309	8265
577	A/D1	0	4	970	8225	8238	8247	8232	8233	8223	8238	8237	8257	8230	8260	8215	8253	8224	8235	8255	8223	8233	8244	8218	8242	8220	8249	8212	8259	8233	8237	8237	8216	8234	8225	8254	8252	8259	8235	8259	8207	8244	8208	8236	8239	8239	8244	8248	8230
577	A/D0	1	4	970	8230	8254	8257	8273	8254	8269	8268	8255	8243	8211	8252	8250	8247	8257	8258	8282	8253	8255	8251	8219	8198	8222	8227	8223	8241	8296	8289	8226	8211	8238	8199	8224	8299	8274	8233	8291	8245	8192	8190	8208	8246	8280	8290	8279	8276
578	A/D1	0	4	1100	8227	8234	8240	8253	8238	8231	8241	8210	8232	8224	8228	8248	8219	8266	8202	8234	8242	8201	8270	8221	8256	8241	8228	8245	8207	8236	8229	8229	8246	8231	8225	8245	8209	8245	8221	8241	8243	8240	8253	8222	8234	8229	8218	8245	8236
578	A/D0	1	4	1100	8217	8290	8325	8293	8289	8290	8196	8199	8177	8250	8272	8283	8286	8307	8254	8232	8274	8244	8199	8266	8307	8257	8244	8266	8263	8250	8277	8259	8237	8277	8260	8251	8258	8262	8271	8282	8276	8223	8244	8230	8228	8239	8280	8262	8293
579	A/D1	0	4	890	8227	8234	8278	8276	8289	8258	8251	8251	8207	8253	8223	8251	8244	8271	8288	8254	8262	8231	8238	8231	8248	8230	8272	8210	8258	8231	8258	8266	8260	8254	8221	8235	8258	8226	8284	8244	8261	8235	8224	8227	8230	8262	8262	8266	8266
579	A/D0	1	4	890	8329	8394	8459	8492	8457	8354	8296	8255	8214	8216	8282	8344	8332	8364	8400	8372	8323	8325	8276	8249	8300	8321	8331	8374	8417	8388	8344	8326	8274	8258	8240	8268	8359	8375	8342	8373	8336	8215	8227	8246	8263	8337	8456	8411	8412
580	A/D1	0	4	1010	8251	8233	8206	8240	8237	8277	8235	8234	8248	8217	8226	8233	8253	8232	8222	8247	8217	8204	8239	8240	8250	8267	8213	8223	8198	8242	8276	8259	8259	8203	8203	8211	8227	8256	8243	8260	8225	8237	8220	8229	8251	8249	8244	8250	8240
580	A/D0	1	4	1010	8195	8179	8175	8392	8487	8375	8299	8255	8188	8202	8204	8119	8058	8125	8346	8570	8554	8202	8001	8178	8322	8274	8291	8282	8315	8350	8285	8171	8133	8153	8218	8317	8442	8504	8401	8274	8098	8036	8114	8254	8274	8332	8397	8397	8368
581	A/D1	0	4	1110	8240	8227	8228	8251	8224	8226	8239	8212	8235	8221	8236	8244	8240	8262	8212	8247	8224	8225	8233	8237	8247	8240	8233	8227	8227	8230	8233	8230	8247	8231	8227	8242	8219	8249	8228	8226	8242	8231	8257	8212	8243	8212	8222	8222	8234
581	A/D0	1	4	1110	8329	8452	8473	8539	8569	8463	8365	8263	8221	8289	8388	8517	8507	8505	8495	8419	8330	8292	8259	8299	8392	8425	8439	8463	8487	8414	8344	8316	8286	8302	8367	8410	8425	8450	8484	8392	8352	8290	8234	8275	8373	8450	8504	8508	8483
582	A/D1	0	4	1240	8222	8236	8257	8245	8270	8220	8251	8232	8236	8240	8250	8250	8231	8237	8213	8220	8223	8236	8238	8241	8215	8227	8227	8213	8234	8232	8236	8242	8239	8251	8222	8265	8246	8258	8240	8240	8229	8219	8222	8224	8237	8239	8238	8225	8247
582	A/D0	1	4	1240	8261	8305	8402	8422	8451	8448	8397	8327	8275	8260	8333	8414	8437	8414	8404	8400	8359	8351	8309	8269	8264	8342	8388	8403	8476	8524	8458	8382	8284	8228	8208	8290	8363	8437	8471	8501	8464	8330	8248	8215	8325	8350	8424	8478	8505
583	A/D1	0	4	1160	8229	8227	8238	8253	8237	8238	8238	8204	8234	8218	8239	8244	8245	8261	8221	8242	8216	8218	8233	8251	8252	8234	8258	8236	8229	8232	8245	8219	8264	8205	8241	8233	8212	8250	8242	8216	8263	8228	8246	8228	8226	8237	8209	8238	8239
583	A/D0	1	4	1160	8215	8233	8298	8291	8249	8217	8195	8172	8173	8235	8261	8284	8270	8282	8247	8219	8213	8218	8218	8243	8240	8209	8247	8216	8227	8263	8278	8228	8299	8228	8196	8203	8243	8215	8254	8276	8285	8260	8240	8214	8193	8243	8222	8187	8219
584	A/D1	0	4	1240	8229	8253	8224	8224	8220	8207	8235	8238	8247	8240	8250	8204	8245	8202	8241	8236	8232	8240	8233	8228	8224	8222	8248	8214	8260	8236	8241	8236	8224	8236	8220	8230	8223	8226	8234	8250	8214	8263	8195	8244	8232	8220	8244	8238	8240
584	A/D0	1	4	1240	8231	8305	8244	8259	8290	8298	8253	8267	8261	8192	8183	8184	8183	8215	8257	8286	8276	8281	8257	8244	8207	8231	8204	8243	8237	8259	8266	8243	8234	8213	8245	8225	8250	8256	8240	8238	8203	8208	8200	8221	8266	8279	8285	8300	8265
585	A/D1	0	4	1020	8233	8213	8240	8197	8258	8220	8240	8231	8218	8228	8210	8233	8230	8247	8230	8254	8209	8253	8205	8239	8232	8224	8253	8241	8227	8233	8221	8255	8205	8261	8218	8236	8234	8223	8234	8205	8232	8227	8239	8230	8264	8209	8267	8213	8243
585	A/D0	1	4	1020	8189	8178	8198	8250	8256	8240	8268	8203	8187	8215	8216	8223	8245	8286	8241	8242	8225	8208	8220	8235	8239	8238	8256	8244	8225	8217	8225	8209	8212	8212	8240	8245	8214	8263	8263	8213	8234	8260	8236	8219	8261	8220	8204	8232	8219
586	A/D1	0	4	840	8274	8236	8260	8228	8240	8239	8237	8241	8264	8249	8289	8242	8291	8232	8282	8240	8245	8234	8229	8233	8224	8235	8230	8252	8241	8296	8266	8307	8249	8249	8238	8251	8267	8290	8261	8279	8232	8260	8205	8270	8259	8300	8313	8286	8318
586	A/D0	1	4	840	8277	8283	8306	8342	8351	8325	8279	8282	8258	8286	8273	8261	8301	8324	8340	8340	8319	8191	8136	8178	8178	8247	8366	8424	8409	8422	8333	8263	8205	8212	8264	8297	8376	8351	8313	8285	8245	8255	8260	8279	8338	8331	8313	8318	8312
587	A/D1	0	4	1280	8215	8255	8222	8229	8244	8233	8261	8247	8242	8244	8209	8256	8219	8259	8228	8255	8249	8235	8247	8228	8220	8224	8223	8236	8246	8229	8259	8222	8244	8232	8222	8232	8234	8239	8253	8238	8256	8204	8236	8209	8240	8238	8231	8248	8226
587	A/D0	1	4	1280	8227	8319	8343	8367	8356	8344	8359	8292	8284	8256	8242	8292	8307	8381	8362	8360	8371	8290	8218	8216	8238	8243	8347	8420	8418	8375	8411	8316	8248	8216	8243	8306	8367	8401	8370	8367	8338	8270	8271	8260	8277	8364	8411	8386	8381
588	A/D1	0	4	940	8206	8248	8217	8251	8273	8217	8246	8217	8202	8239	8219	8269	8236	8248	8236	8211	8237	8219	8242	8246	8251	8250	8254	8215	8246	8248	8296	8287	8269	8259	8223	8232	8247	8228	8266	8244	8266	8235	8241	8230	8227	8245	8254	8257	8278
588	A/D0	1	4	940	8268	8336	8377	8374	8419	8370	8305	8277	8258	8216	8252	8367	8342	8360	8384	8373	8310	8295	8283	8237	8303	8351	8365	8360	8385	8354	8347	8321	8245	8246	8244	8313	8375	8398	8414	8429	8378	8271	8248	8208	8240	8324	8382	8420	8442
589	A/D1	0	4	1240	8224	8243	8217	8244	8220	8230	8236	8230	8256	8217	8242	8224	8232	8241	8231	8251	8232	8243	8231	8216	8235	8234	8236	8249	8234	8247	8253	8219	8242	8216	8225	8240	8241	8268	8219	8241	8214	8218	8229	8235	8256	8237	8259	8242	8225
589	A/D0	1	4	1240	8216	8227	8217	8241	8261	8276	8265	8244	8246	8205	8203	8232	8252	8256	8267	8277	8228	8212	8206	8228	8235	8265	8274	8258	8256	8236	8203	8193	8207	8221	8253	8293	8275	8284	8248	8229	8210	8204	8204	8228	8282	8247	8235	8248	8259
590	A/D1	0	4	1070	8237	8257	8241	8227	8230	8206	8232	8227	8248	8235	8249	8209	8247	8184	8243	8222	8226	8244	8236	8234	8221	8221	8240	8211	8264	8234	8256	8234	8236	8228	8210	8235	8224	8240	8233	8252	8209	8258	8205	8240	8237	8223	8246	8239	8237
590	A/D0	1	4	1070	8372	8440	8443	8463	8464	8453	8375	8335	8310	8254	8353	8425	8463	8455	8469	8514	8405	8361	8274	8276	8264	8334	8427	8465	8470	8512	8417	8276	8214	8204	8278	8395	8482	8520	8490	8476	8383	8295	8247	8240	8313	8408	8471	8484	8501
591	A/D1	0	4	1190	8245	8239	8248	8264	8221	8246	8194	8240	8205	8241	8243	8235	8258	8225	8219	8218	8224	8231	8254	8224	8263	8213	8233	8209	8228	8242	8232	8248	8255	8211	8247	8201	8237	8205	8252	8244	8233	8241	8214	8227	8218	8233	8233	8251	8236
591	A/D0	1	4	1190	8307	8351	8397	8405	8390	8376	8313	8241	8219	8232	8268	8326	8347	8344	8371	8331	8325	8284	8271	8282	8316	8328	8345	8363	8406	8391	8312	8283	8276	8232	8292	8361	8371	8385	8385	8395	8288	8203	8194	8234	8242	8359	8433	8430	8377
592	A/D1	0	4	880	8232	8238	8245	8246	8258	8233	8260	8206	8244	8218	8258	8275	8276	8279	8250	8247	8251	8216	8251	8248	8268	8258	8259	8258	8228	8245	8236	8238	8243	8254	8245	8282	8227	8267	8258	8246	8258	8238	8256	8216	8239	8237	8220	8265	8250
592	A/D0	1	4	880	8253	8283	8311	8311	8306	8246	8219	8192	8198	8245	8301	8342	8331	8338	8270	8255	8233	8218	8193	8258	8304	8256	8278	8290	8297	8258	8303	8286	8237	8245	8251	8248	8271	8306	8313	8295	8265	8242	8241	8228	8276	8292	8321	8296	8345
593	A/D1	0	4	1450	8208	8241	8237	8254	8232	8256	8223	8252	8223	8234	8244	8251	8276	8274	8254	8259	8224	8246	8209	8251	8236	8244	8266	8253	8257	8227	8232	8228	8246	8226	8263	8209	8248	8210	8231	8246	8227	8243	8248	8219	8229	8210	8242	8211	8274
593	A/D0	1	4	1450	8212	8244	8288	8294	8290	8281	8251	8224	8193	8204	8219	8260	8300	8278	8282	8238	8222	8198	8236	8235	8273	8277	8239	8230	8225	8174	8222	8241	8269	8264	8315	8274	8256	8249	8259	8266	8275	8260	8219	8213	8142	8193	8256	8251	8283
594	A/D1	0	4	1140	8252	8210	8249	8197	8254	8250	8229	8247	8207	8241	8220	8248	8247	8267	8207	8284	8205	8250	8221	8218	8240	8223	8250	8242	8218	8242	8200	8250	8212	8250	8245	8226	8256	8227	8244	8219	8233	8234	8249	8223	8261	8205	8244	8204	8230
594	A/D0	1	4	1140	8221	8235	8277	8331	8318	8368	8337	8263	8220	8264	8271	8300	8362	8355	8291	8311	8250	8209	8200	8225	8268	8289	8350	8335	8313	8307	8244	8256	8245	8226	8280	8291	8274	8271	8298	8287	8268	8247	8248	8236	8268	8270	8293	8289	8303
595	A/D1	0	4	860	8259	8254	8276	8243	8244	8237	8245	8244	8257	8240	8254	8230	8229	8235	8236	8261	8248	8249	8256	8209	8245	8213	8263	8236	8273	8260	8249	8263	8227	8226	8236	8262	8284	8287	8268	8283	8234	8249	8230	8231	8266	8269	8282	8301	8277
595	A/D0	1	4	860	8305	8318	8309	8321	8336	8292	8305	8286	8260	8258	8260	8274	8279	8293	8344	8394	8331	8268	8253	8243	8267	8313	8379	8386	8380	8374	8279	8198	8182	8223	8238	8342	8375	8371	8367	8339	8279	8214	8225	8271	8317	8365	8378	8364	8326
596	A/D1	0	4	1290	8238	8243	8239	8240	8229	8221	8229	8239	8228	8234	8255	8200	8252	8199	8237	8235	8232	8257	8231	8253	8227	8221	8238	8206	8267	8246	8268	8249	8243	8232	8208	8233	8227	8236	8240	8264	8227	8267	8202	8238	8229	8225	8249	8241	8254
596	A/D0	1	4	1290	8283	8300	8253	8277	8280	8266	8250	8251	8238	8232	8264	8265	8250	8272	8288	8299	8293	8295	8233	8226	8210	8215	8254	8292	8301	8329	8292	8246	8214	8197	8214	8244	8281	8305	8299	8291	8260	8215	8198	8229	8257	8275	8297	8305	8316
597	A/D1	0	4	1130	8245	8216	8250	8206	8253	8229	8230	8244	8227	8224	8214	8228	8226	8237	8226	8250	8227	8233	8226	8222	8240	8234	8259	8268	8237	8250	8207	8237	8199	8250	8226	8244	8233	8228	8211	8220	8224	8246	8244	8240	8242	8234	8209	8227	8226
597	A/D0	1	4	1130	8173	8255	8287	8239	8242	8312	8235	8177	8200	8191	8173	8230	8266	8262	8251	8277	8258	8230	8226	8255	8241	8259	8298	8250	8248	8229	8184	8201	8201	8238	8262	8256	8262	8224	8264	8257	8224	8241	8230	8239	8255	8264	8232	8233	8256
598	A/D1	0	4	1260	8212	8263	8212	8238	8225	8225	8238	8245	8236	8254	8214	8243	8202	8242	8215	8255	8247	8234	8244	8228	8223	8228	8224	8232	8248	8223	8252	8216	8238	8218	8231	8236	8228	8243	8258	8224	8256	8210	8252	8202	8247	8224	8221	8241	8223
598	A/D0	1	4	1260	8257	8276	8262	8256	8255	8280	8292	8263	8238	8219	8214	8230	8239	8280	8277	8296	8290	8234	8197	8211	8201	8241	8313	8317	8311	8311	8263	8208	8205	8219	8204	8283	8297	8328	8325	8309	8246	8222	8213	8191	8205	8282	8275	8261	8274
599	A/D1	0	4	850	8239	8215	8250	8204	8260	8232	8248	8242	8225	8234	8213	8237	8237	8244	8241	8265	8219	8259	8210	8236	8223	8235	8243	8241	8251	8241	8229	8249	8194	8257	8225	8243	8237	8221	8231	8224	8241	8241	8248	8238	8241	8205	8246	8217	8248
599	A/D0	1	4	850	8272	8390	8457	8477	8489	8500	8426	8299	8227	8222	8297	8347	8435	8513	8486	8448	8379	8283	8231	8238	8364	8453	8505	8530	8539	8441	8324	8308	8240	8244	8325	8392	8371	8367	8427	8427	8351	8339	8308	8253	8327	8396	8378	8433	8467
600	A/D1	0	4	1230	8208	8252	8221	8270	8247	8263	8222	8263	8213	8238	8240	8233	8265	8242	8255	8231	8229	8241	8211	8237	8233	8236	8238	8226	8244	8207	8245	8218	8236	8226	8242	8231	8267	8223	8229	8229	8218	8234	8243	8250	8230	8234	8228	8203	8247
600	A/D0	1	4	1230	8245	8367	8399	8390	8402	8439	8343	8295	8276	8228	8271	8300	8369	8355	8379	8369	8317	8330	8251	8201	8293	8351	8366	8425	8417	8385	8327	8274	8220	8194	8245	8354	8377	8393	8391	8415	8336	8280	8265	8235	8238	8267	8333	8349	8373
601	A/D1	0	4	860	8236	8217	8210	8229	8219	8227	8250	8232	8264	8227	8237	8235	8231	8251	8229	8247	8211	8206	8226	8222	8265	8252	8263	8239	8216	8229	8212	8239	8232	8258	8225	8250	8200	8247	8201	8259	8247	8250	8269	8195	8237	8195	8216	8245	8239
601	A/D0	1	4	860	8232	8269	8281	8272	8245	8235	8220	8235	8238	8261	8245	8223	8258	8233	8196	8206	8203	8181	8211	8240	8243	8250	8242	8214	8239	8197	8222	8253	8234	8260	8268	8245	8223	8228	8254	8249	8262	8248	8219	8149	8188	8215	8226	8225	8263
602	A/D1	0	4	1160	8210	8239	8217	8259	8223	8268	8209	8233	8212	8229	8231	8236	8244	8246	8240	8237	8213	8258	8212	8268	8230	8236	8261	8235	8241	8212	8244	8225	8250	8223	8264	8218	8242	8214	8226	8247	8231	8248	8250	8227	8240	8204	8243	8205	8260
602	A/D0	1	4	1160	8286	8369	8399	8434	8442	8435	8326	8281	8238	8226	8312	8395	8414	8428	8462	8409	8325	8312	8264	8267	8367	8380	8360	8400	8399	8324	8318	8289	8250	8253	8344	8374	8381	8420	8441	8386	8327	8301	8239	8285	8294	8383	8447	8458	8446
603	A/D1	0	4	1500	8230	8232	8241	8233	8239	8211	8231	8231	8217	8248	8227	8281	8247	8259	8240	8219	8236	8232	8238	8243	8241	8234	8265	8238	8288	8265	8255	8244	8237	8240	8215	8239	8230	8217	8246	8243	8263	8246	8243	8232	8201	8235	8228	8230	8242
603	A/D0	1	4	1500	8225	8255	8275	8251	8272	8225	8226	8218	8219	8232	8238	8260	8230	8227	8227	8230	8219	8245	8242	8247	8230	8223	8222	8212	8224	8232	8245	8239	8235	8247	8172	8216	8254	8229	8256	8276	8279	8199	8233	8232	8200	8214	8270	8276	8267
604	A/D1	0	4	860	8214	8217	8224	8237	8247	8259	8256	8221	8246	8192	8239	8236	8242	8282	8237	8281	8229	8226	8226	8228	8270	8235	8266	8262	8257	8268	8245	8251	8255	8228	8237	8248	8227	8266	8247	8270	8254	8248	8251	8218	8250	8233	8249	8265	8269
604	A/D0	1	4	860	8193	8259	8272	8264	8261	8229	8220	8185	8219	8232	8255	8248	8257	8258	8222	8238	8233	8230	8218	8242	8274	8224	8209	8217	8230	8215	8251	8267	8260	8260	8248	8241	8227	8242	8247	8249	8240	8233	8245	8191	8219	8235	8254	8265	8272
605	A/D1	0	4	1140	8236	8241	8235	8248	8217	8234	8227	8227	8232	8237	8241	8223	8237	8225	8223	8236	8231	8231	8244	8239	8224	8259	8200	8239	8219	8219	8254	8240	8261	8215	8243	8219	8217	8231	8237	8243	8230	8250	8221	8205	8221	8213	8238	8244	8235
605	A/D0	1	4	1140	8247	8235	8202	8243	8219	8230	8228	8259	8231	8217	8271	8237	8214	8198	8211	8183	8209	8251	8258	8248	8281	8251	8225	8220	8226	8224	8241	8253	8241	8213	8236	8217	8232	8257	8273	8278	8242	8218	8180	8183	8190	8237	8247	8274	8246
606	A/D1	0	4	1170	8222	8248	8225	8223	8232	8215	8235	8236	8237	8253	8211	8248	8211	8247	8234	8243	8241	8230	8231	8228	8210	8242	8221	8250	8230	8237	8233	8230	8213	8222	8229	8236	8249	8228	8259	8208	8233	8216	8220	8220	8247	8238	8243	8231	8216
606	A/D0	1	4	1170	8275	8317	8383	8416	8442	8462	8414	8338	8266	8251	8245	8326	8385	8424	8457	8481	8436	8361	8270	8213	8248	8330	8363	8440	8470	8431	8389	8313	8261	8201	8273	8330	8400	8448	8472	8425	8394	8344	8273	8232	8270	8364	8389	8421	8470
607	A/D1	0	4	970	8234	8234	8254	8227	8245	8225	8248	8239	8244	8222	8250	8202	8245	8211	8239	8237	8232	8237	8247	8228	8245	8225	8259	8209	8261	8235	8241	8250	8227	8234	8210	8237	8225	8240	8212	8272	8203	8255	8196	8238	8228	8221	8247	8252	8220
607	A/D0	1	4	970	8307	8303	8233	8222	8224	8218	8210	8237	8249	8205	8227	8244	8233	8241	8267	8278	8235	8253	8238	8209	8189	8193	8228	8238	8233	8277	8250	8226	8224	8238	8227	8244	8252	8255	8224	8242	8238	8247	8206	8223	8223	8258	8257	8263	8261
608	A/D1	0	4	1350	8223	8249	8244	8236	8237	8213	8230	8231	8234	8233	8249	8215	8254	8205	8242	8237	8230	8257	8243	8244	8225	8217	8241	8205	8263	8238	8247	8241	8225	8233	8206	8238	8234	8242	8233	8257	8203	8248	8193	8234	8234	8225	8246	8242	8240
608	A/D0	1	4	1350	8323	8341	8310	8340	8364	8327	8300	8298	8276	8256	8297	8308	8330	8350	8376	8373	8345	8301	8252	8262	8253	8307	8364	8400	8366	8379	8344	8261	8213	8206	8232	8283	8345	8385	8387	8397	8319	8257	8225	8211	8276	8347	8379	8373	8360
609	A/D1	0	4	1010	8243	8212	8243	8247	8254	8240	8245	8210	8238	8215	8231	8237	8247	8264	8224	8243	8220	8205	8233	8231	8249	8227	8232	8228	8204	8225	8231	8237	8253	8255	8236	8247	8205	8243	8217	8241	8236	8238	8240	8212	8232	8211	8225	8233	8236
609	A/D0	1	4	1010	8360	8416	8495	8483	8479	8425	8333	8259	8235	8307	8372	8453	8502	8532	8506	8409	8327	8250	8208	8319	8434	8462	8447	8501	8494	8418	8398	8320	8289	8350	8398	8433	8464	8513	8527	8466	8376	8266	8262	8279	8339	8422	8490	8526	8526
610	A/D1	0	4	910	8248	8220	8273	8238	8219	8263	8217	8259	8223	8220	8257	8210	8240	8234	8220	8221	8235	8240	8240	8241	8220	8256	8214	8261	8232	8239	8244	8244	8252	8228	8238	8239	8234	8251	8264	8253	8232	8233	8222	8215	8244	8242	8254	8265	8252
610	A/D0	1	4	910	8360	8417	8382	8414	8438	8359	8233	8311	8243	8263	8454	8435	8424	8449	8463	8334	8330	8265	8207	8252	8327	8325	8355	8430	8460	8390	8335	8305	8272	8242	8355	8402	8437	8453	8470	8384	8278	8240	8230	8294	8390	8493	8508	8544	8462
611	A/D1	0	4	840	8233	8241	8232	8257	8226	8271	8234	8257	8233	8257	8257	8257	8277	8247	8239	8230	8236	8235	8249	8223	8252	8226	8237	8233	8223	8238	8231	8243	8245	8232	8243	8214	8234	8228	8228	8292	8206	8280	8217	8205	8252	8200	8282	8247	8254
611	A/D0	1	4	840	8437	8538	8574	8619	8607	8545	8403	8336	8249	8294	8410	8454	8537	8579	8600	8524	8447	8331	8276	8293	8395	8483	8542	8635	8635	8567	8464	8318	8253	8291	8428	8504	8596	8666	8636	8613	8451	8294	8229	8264	8399	8520	8679	8665	8646
612	A/D1	0	4	890	8234	8235	8259	8253	8248	8244	8222	8249	8200	8260	8227	8252	8254	8236	8239	8209	8234	8230	8243	8226	8265	8227	8307	8251	8315	8294	8260	8285	8211	8255	8211	8221	8255	8196	8278	8244	8289	8268	8234	8243	8203	8263	8248	8268	8260
612	A/D0	1	4	890	8265	8266	8277	8274	8320	8266	8252	8260	8234	8176	8232	8280	8260	8287	8322	8278	8229	8242	8231	8205	8258	8281	8283	8298	8321	8319	8235	8247	8200	8245	8266	8259	8311	8312	8271	8247	8291	8244	8200	8234	8253	8251	8291	8315	8290
613	A/D1	0	4	1170	8223	8239	8236	8243	8259	8229	8251	8222	8214	8224	8224	8248	8238	8253	8225	8211	8216	8215	8230	8246	8243	8233	8255	8207	8234	8218	8221	8247	8256	8267	8228	8240	8208	8209	8234	8238	8256	8232	8235	8223	8211	8236	8239	8245	8262
613	A/D0	1	4	1170	8219	8257	8276	8292	8348	8293	8257	8241	8206	8196	8243	8251	8277	8294	8287	8316	8292	8280	8242	8273	8282	8293	8297	8282	8279	8278	8274	8246	8237	8231	8189	8235	8272	8299	8306	8356	8352	8247	8191	8196	8204	8213	8326	8358	8331
614	A/D1	0	4	1050	8238	8224	8240	8200	8249	8222	8240	8227	8231	8229	8209	8234	8231	8242	8233	8251	8213	8252	8207	8235	8233	8228	8246	8236	8237	8221	8213	8240	8201	8257	8229	8247	8235	8227	8231	8200	8237	8225	8242	8231	8253	8205	8251	8204	8232
614	A/D0	1	4	1050	8234	8236	8273	8253	8238	8258	8221	8174	8205	8209	8208	8260	8285	8268	8272	8267	8214	8170	8186	8194	8206	8242	8254	8238	8280	8220	8208	8242	8206	8186	8234	8252	8200	8229	8262	8237	8213	8261	8270	8223	8248	8263	8202	8178	8216
615	A/D1	0	4	1010	8250	8234	8248	8206	8242	8221	8240	8253	8247	8256	8209	8237	8229	8217	8242	8233	8252	8227	8242	8229	8212	8234	8225	8233	8250	8237	8222	8247	8201	8238	8223	8231	8249	8230	8245	8209	8233	8227	8214	8232	8226	8258	8230	8235	8235
615	A/D0	1	4	1010	8218	8214	8210	8198	8222	8255	8253	8241	8248	8258	8199	8217	8244	8235	8232	8273	8265	8238	8234	8202	8203	8227	8254	8257	8260	8259	8231	8185	8191	8199	8228	8262	8270	8262	8288	8220	8192	8238	8188	8212	8250	8262	8220	8211	8247
616	A/D1	0	4	900	8237	8267	8252	8270	8250	8261	8246	8220	8228	8213	8240	8250	8244	8268	8235	8253	8215	8239	8213	8242	8250	8253	8261	8250	8251	8256	8259	8243	8251	8223	8265	8244	8271	8261	8262	8261	8275	8261	8278	8230	8255	8232	8251	8243	8280
616	A/D0	1	4	900	8300	8443	8477	8464	8446	8417	8297	8249	8220	8253	8335	8426	8462	8479	8475	8422	8335	8280	8231	8241	8370	8431	8431	8482	8497	8381	8332	8303	8259	8226	8306	8351	8364	8411	8471	8493	8392	8355	8300	8268	8293	8387	8434	8465	8467
617	A/D1	0	4	840	8248	8278	8259	8276	8237	8225	8229	8226	8241	8240	8243	8228	8252	8225	8256	8250	8260	8270	8251	8262	8214	8240	8252	8251	8288	8269	8288	8239	8247	8222	8211	8231	8245	8252	8286	8273	8249	8254	8207	8231	8227	8240	8258	8251	8269
617	A/D0	1	4	840	8245	8306	8257	8274	8264	8264	8237	8265	8260	8266	8267	8273	8255	8284	8291	8275	8268	8258	8223	8244	8216	8269	8282	8294	8308	8321	8314	8241	8206	8199	8233	8246	8298	8327	8315	8311	8290	8219	8202	8195	8239	8289	8290	8287	8323
618	A/D1	0	4	1240	8218	8238	8265	8260	8252	8271	8214	8255	8198	8237	8232	8226	8241	8242	8231	8247	8225	8258	8197	8263	8232	8243	8249	8225	8242	8218	8240	8237	8244	8230	8262	8222	8269	8226	8244	8252	8232	8242	8237	8228	8236	8214	8253	8201	8253
618	A/D0	1	4	1240	8237	8255	8292	8354	8321	8307	8248	8232	8202	8227	8292	8297	8335	8324	8286	8243	8235	8226	8207	8226	8284	8287	8269	8279	8284	8222	8230	8277	8254	8221	8267	8261	8235	8263	8292	8295	8266	8259	8225	8226	8228	8248	8276	8308	8302
619	A/D1	0	4	1260	8240	8212	8219	8229	8247	8267	8241	8247	8224	8208	8234	8226	8235	8260	8239	8239	8238	8206	8238	8222	8237	8239	8234	8239	8206	8236	8224	8226	8236	8240	8252	8233	8241	8228	8217	8243	8233	8239	8241	8216	8215	8249	8214	8256	8228
619	A/D0	1	4	1260	8338	8361	8350	8373	8410	8394	8279	8243	8219	8224	8297	8429	8433	8425	8424	8371	8266	8202	8211	8271	8301	8375	8404	8417	8382	8341	8303	8284	8243	8276	8328	8320	8338	8343	8391	8340	8302	8270	8225	8220	8282	8328	8329	8363	8391
620	A/D1	0	4	960	8217	8231	8225	8215	8247	8242	8258	8234	8237	8224	8213	8242	8241	8237	8241	8229	8215	8255	8209	8245	8240	8244	8255	8229	8252	8206	8233	8223	8209	8247	8227	8250	8227	8223	8230	8208	8241	8230	8230	8255	8234	8232	8246	8203	8250
620	A/D0	1	4	960	8258	8324	8364	8374	8369	8368	8343	8270	8189	8236	8291	8289	8407	8429	8376	8344	8362	8248	8185	8239	8298	8318	8398	8408	8410	8360	8288	8222	8212	8191	8260	8344	8313	8354	8372	8378	8347	8326	8284	8271	8298	8292	8325	8354	8356
621	A/D1	0	4	1230	8227	8246	8232	8232	8232	8215	8245	8235	8235	8231	8250	8211	8253	8206	8235	8226	8222	8243	8239	8234	8233	8218	8255	8210	8254	8223	8239	8238	8229	8241	8218	8239	8233	8244	8247	8266	8216	8253	8194	8229	8227	8233	8245	8256	8235
621	A/D0	1	4	1230	8346	8410	8405	8427	8421	8420	8346	8305	8277	8246	8325	8384	8409	8398	8418	8458	8406	8344	8256	8246	8271	8350	8415	8481	8453	8485	8401	8284	8236	8224	8279	8336	8451	8482	8472	8464	8374	8290	8247	8227	8332	8402	8428	8454	8452
622	A/D1	0	4	880	8275	8250	8281	8266	8235	8251	8209	8260	8218	8262	8241	8239	8264	8246	8272	8241	8251	8233	8240	8206	8259	8214	8271	8236	8255	8276	8248	8261	8252	8226	8255	8235	8292	8282	8338	8317	8289	8271	8225	8236	8219	8250	8256	8283	8258
622	A/D0	1	4	880	8325	8396	8449	8430	8424	8386	8317	8278	8248	8272	8349	8407	8387	8390	8403	8365	8334	8303	8274	8229	8342	8393	8386	8447	8463	8442	8342	8315	8243	8235	8284	8409	8474	8500	8495	8463	8394	8270	8226	8265	8320	8388	8459	8508	8495
623	A/D1	0	4	840	8232	8241	8223	8240	8243	8268	8264	8266	8231	8251	8204	8244	8228	8246	8256	8258	8264	8229	8242	8235	8228	8269	8272	8251	8270	8249	8287	8258	8249	8241	8216	8248	8253	8276	8296	8238	8277	8228	8242	8220	8267	8296	8282	8323	8283
623	A/D0	1	4	840	8242	8251	8232	8213	8233	8252	8252	8251	8222	8254	8224	8239	8272	8275	8284	8304	8302	8251	8210	8193	8208	8205	8262	8286	8314	8301	8302	8263	8221	8213	8213	8264	8283	8287	8335	8275	8241	8254	8237	8235	8280	8350	8299	8293	8297
624	A/D1	0	4	1180	8238	8235	8251	8201	8260	8231	8234	8240	8229	8235	8204	8251	8241	8256	8240	8256	8212	8251	8202	8223	8235	8223	8252	8249	8241	8234	8239	8247	8231	8275	8236	8230	8242	8214	8237	8216	8247	8239	8237	8255	8261	8227	8268	8197	8244
624	A/D0	1	4	1180	8256	8288	8347	8296	8309	8324	8256	8190	8205	8200	8201	8260	8332	8326	8317	8300	8254	8218	8206	8246	8291	8289	8344	8327	8334	8256	8223	8210	8211	8176	8272	8296	8271	8252	8283	8295	8246	8263	8249	8201	8229	8257	8307	8296	8297
625	A/D1	0	4	1220	8219	8240	8227	8224	8245	8229	8242	8241	8231	8252	8214	8243	8212	8231	8232	8248	8252	8233	8237	8223	8210	8219	8226	8239	8246	8232	8251	8232	8223	8231	8216	8234	8240	8230	8265	8210	8258	8207	8239	8225	8230	8244	8233	8243	8212
625	A/D0	1	4	1220	8228	8271	8234	8240	8293	8270	8272	8293	8279	8207	8183	8263	8244	8275	8317	8341	8322	8268	8235	8202	8259	8256	8277	8292	8239	8197	8236	8236	8224	8273	8320	8326	8322	8314	8314	8233	8230	8213	8193	8184	8228	8332	8405	8051	7932
626	A/D1	0	5	850	8200	8252	8248	8255	8282	8253	8271	8227	8237	8219	8217	8265	8260	8289	8272	8287	8234	8266	8204	8244	8225	8228	8240	8234	8252	8242	8271	8277	8232	8265	8235	8261	8244	8244	8246	8226	8241	8243	8256	8260	8283	8258	8293	8235	8292
626	A/D0	1	5	850	8158	8186	8223	8282	8291	8306	8295	8215	8227	8195	8198	8228	8265	8275	8250	8262	8226	8204	8197	8241	8251	8252	8273	8269	8271	8227	8221	8223	8222	8230	8245	8261	8243	8272	8272	8290	8242	8248	8236	8211	8233	8253	8254	8230	8250
627	A/D1	0	5	1490	8225	8251	8234	8249	8229	8210	8234	8219	8225	8234	8228	8213	8254	8219	8272	8248	8243	8241	8224	8244	8217	8242	8239	8208	8255	8235	8259	8239	8253	8230	8217	8232	8222	8222	8251	8239	8223	8249	8204	8223	8214	8226	8252	8254	8265
627	A/D0	1	5	1490	8276	8286	8197	8185	8207	8192	8188	8238	8236	8228	8248	8252	8261	8263	8250	8276	8247	8222	8180	8199	8209	8228	8251	8276	8268	8252	8265	8206	8219	8210	8226	8202	8252	8248	8239	8277	8255	8215	8212	8227	8210	8210	8259	8267	8259
628	A/D1	0	5	840	8202	8226	8234	8240	8250	8247	8214	8241	8196	8225	8229	8224	8248	8245	8248	8220	8230	8231	8217	8241	8249	8256	8236	8240	8238	8222	8235	8226	8232	8231	8237	8226	8253	8231	8258	8233	8234	8238	8228	8241	8221	8233	8236	8218	8245
628	A/D0	1	5	840	8212	8252	8294	8286	8269	8293	8260	8218	8241	8232	8237	8276	8288	8277	8297	8268	8255	8254	8256	8220	8301	8339	8291	8292	8320	8289	8214	8251	8240	8201	8252	8301	8258	8254	8298	8316	8317	8285	8229	8229	8216	8242	8256	8303	8309
629	A/D1	0	5	840	8205	8236	8218	8235	8237	8273	8227	8257	8202	8235	8221	8238	8253	8256	8257	8237	8222	8239	8204	8257	8224	8251	8233	8227	8225	8217	8248	8231	8247	8234	8243	8206	8242	8210	8250	8245	8244	8262	8247	8240	8232	8232	8255	8220	8269
629	A/D0	1	5	840	8235	8269	8314	8355	8310	8308	8266	8219	8174	8200	8261	8287	8336	8338	8327	8258	8236	8252	8208	8221	8287	8308	8232	8260	8284	8273	8279	8308	8290	8228	8260	8283	8293	8317	8320	8307	8296	8270	8219	8236	8215	8247	8322	8344	8312
630	A/D1	0	5	1220	8243	8241	8255	8247	8265	8236	8253	8245	8250	8225	8248	8234	8223	8223	8226	8238	8250	8229	8245	8208	8246	8209	8247	8224	8260	8255	8235	8248	8219	8225	8215	8232	8235	8245	8230	8267	8213	8242	8225	8225	8242	8226	8239	8252	8225
630	A/D0	1	5	1220	8280	8231	8208	8191	8215	8186	8221	8260	8237	8236	8250	8250	8233	8199	8222	8249	8238	8210	8249	8218	8177	8212	8238	8215	8230	8288	8246	8210	8228	8237	8199	8214	8252	8228	8248	8276	8216	8191	8219	8213	8221	8273	8284	8259	8231
631	A/D1	0	5	940	8219	8254	8248	8248	8252	8226	8235	8244	8218	8258	8232	8225	8259	8202	8252	8234	8256	8264	8243	8263	8205	8238	8233	8244	8298	8266	8273	8231	8237	8218	8214	8260	8268	8265	8270	8241	8226	8243	8211	8244	8229	8239	8248	8256	8259
631	A/D0	1	5	940	8283	8396	8446	8490	8499	8493	8387	8352	8292	8266	8330	8413	8464	8479	8520	8561	8475	8412	8291	8269	8284	8377	8439	8497	8515	8536	8462	8321	8248	8200	8299	8389	8486	8541	8568	8531	8440	8343	8260	8244	8323	8422	8501	8546	8570
632	A/D1	0	5	1050	8220	8238	8220	8222	8225	8220	8236	8243	8234	8255	8210	8238	8205	8230	8215	8254	8246	8226	8240	8220	8218	8218	8236	8229	8257	8229	8251	8221	8230	8216	8226	8233	8243	8240	8258	8219	8247	8213	8239	8212	8248	8236	8236	8251	8224
632	A/D0	1	5	1050	8229	8208	8217	8223	8228	8242	8255	8237	8242	8221	8223	8228	8215	8243	8230	8269	8257	8213	8186	8184	8209	8190	8255	8285	8275	8251	8256	8206	8179	8220	8218	8227	8247	8262	8256	8241	8243	8227	8224	8221	8242	8254	8217	8225	8197
633	A/D1	0	5	850	8236	8241	8242	8225	8221	8219	8234	8225	8249	8210	8253	8221	8225	8230	8212	8245	8231	8236	8255	8217	8244	8207	8241	8230	8262	8253	8239	8243	8213	8225	8212	8243	8234	8265	8220	8253	8212	8231	8216	8229	8261	8250	8262	8253	8217
633	A/D0	1	5	850	8295	8300	8305	8298	8308	8294	8302	8272	8253	8237	8277	8270	8274	8306	8299	8291	8288	8296	8257	8261	8285	8306	8324	8345	8360	8353	8270	8218	8185	8223	8241	8331	8377	8420	8341	8319	8263	8194	8185	8232	8283	8316	8380	8358	8337
634	A/D1	0	5	840	8232	8220	8247	8225	8256	8207	8254	8218	8222	8227	8218	8236	8231	8263	8222	8228	8225	8208	8244	8218	8243	8222	8242	8217	8233	8238	8226	8253	8241	8246	8228	8250	8237	8229	8241	8233	8254	8235	8237	8220	8200	8224	8217	8230	8246
634	A/D0	1	5	840	8264	8240	8283	8245	8242	8177	8233	8206	8217	8248	8265	8301	8256	8264	8267	8244	8227	8230	8188	8168	8203	8199	8225	8250	8250	8280	8285	8273	8241	8255	8215	8237	8260	8258	8256	8253	8258	8206	8197	8208	8206	8228	8285	8299	8275
635	A/D1	0	5	1020	8232	8231	8247	8221	8231	8207	8225	8233	8242	8224	8259	8211	8250	8204	8231	8219	8228	8242	8245	8235	8232	8216	8235	8205	8260	8242	8249	8248	8225	8231	8212	8233	8235	8248	8232	8261	8214	8255	8204	8232	8235	8226	8244	8235	8225
635	A/D0	1	5	1020	8249	8236	8223	8228	8234	8224	8242	8267	8265	8215	8225	8221	8187	8187	8222	8237	8201	8249	8237	8220	8212	8229	8248	8204	8229	8264	8247	8211	8210	8216	8206	8241	8296	8303	8256	8257	8222	8182	8190	8210	8220	8232	8232	8220	8235
636	A/D1	0	5	870	8230	8241	8253	8225	8228	8209	8234	8230	8242	8230	8264	8218	8252	8233	8250	8261	8246	8256	8251	8223	8254	8221	8268	8218	8278	8264	8263	8260	8226	8224	8211	8237	8239	8249	8228	8257	8207	8238	8207	8224	8248	8258	8276	8283	8259
636	A/D0	1	5	870	8313	8326	8288	8304	8313	8293	8277	8269	8263	8219	8280	8333	8321	8314	8338	8330	8292	8265	8237	8216	8200	8259	8346	8370	8358	8390	8334	8230	8197	8225	8212	8262	8338	8364	8308	8321	8285	8240	8231	8251	8281	8313	8355	8301	8335
637	A/D1	0	5	1180	8241	8238	8213	8235	8226	8238	8245	8241	8252	8205	8236	8215	8230	8235	8239	8252	8227	8238	8219	8211	8224	8233	8228	8259	8231	8242	8235	8212	8237	8219	8231	8241	8237	8249	8222	8246	8221	8236	8229	8238	8256	8228	8252	8222	8218
637	A/D0	1	5	1180	8244	8261	8242	8221	8276	8285	8262	8256	8254	8232	8213	8239	8276	8257	8301	8321	8264	8231	8221	8244	8236	8294	8316	8334	8310	8250	8228	8192	8164	8210	8266	8291	8301	8322	8277	8245	8226	8251	8222	8258	8323	8281	8301	8290	8289
638	A/D1	0	5	1310	8220	8233	8238	8261	8248	8281	8249	8242	8228	8230	8245	8257	8254	8274	8222	8249	8203	8228	8216	8243	8250	8229	8247	8220	8224	8222	8241	8249	8255	8218	8261	8218	8241	8231	8241	8251	8246	8238	8248	8202	8249	8207	8262	8223	8257
638	A/D0	1	5	1310	8230	8287	8346	8336	8325	8323	8252	8222	8235	8260	8277	8340	8339	8307	8271	8266	8220	8228	8226	8261	8330	8331	8303	8275	8350	8253	8260	8288	8268	8207	8315	8332	8303	8325	8370	8314	8285	8259	8276	8227	8288	8308	8331	8294	8286
639	A/D1	0	5	840	8232	8233	8255	8265	8253	8280	8235	8253	8215	8253	8253	8258	8268	8248	8247	8247	8245	8245	8248	8224	8255	8231	8244	8243	8251	8265	8259	8247	8262	8222	8266	8233	8264	8229	8284	8272	8252	8264	8222	8234	8224	8246	8262	8298	8259
639	A/D0	1	5	840	8313	8334	8391	8373	8361	8327	8287	8277	8226	8285	8356	8344	8343	8329	8342	8272	8245	8277	8273	8284	8339	8362	8357	8366	8385	8369	8298	8263	8230	8235	8283	8357	8437	8443	8453	8405	8305	8241	8188	8230	8293	8353	8390	8451	8395
640	A/D1	0	5	1030	8239	8240	8250	8231	8232	8225	8237	8247	8224	8247	8260	8239	8284	8228	8268	8206	8250	8233	8236	8228	8248	8209	8257	8199	8268	8225	8234	8235	8236	8229	8245	8207	8259	8204	8236	8251	8224	8251	8221	8233	8224	8223	8239	8227	8238
640	A/D0	1	5	1030	8316	8438	8508	8525	8477	8431	8307	8283	8231	8203	8347	8375	8402	8424	8461	8438	8376	8369	8274	8234	8317	8378	8369	8385	8470	8454	8382	8320	8270	8263	8278	8383	8431	8417	8385	8411	8333	8252	8222	8229	8283	8362	8437	8531	8487
641	A/D1	0	5	1370	8205	8230	8225	8248	8230	8261	8209	8246	8191	8222	8225	8227	8250	8253	8255	8250	8241	8252	8208	8257	8230	8246	8237	8227	8228	8229	8253	8244	8252	8243	8252	8201	8251	8203	8241	8253	8239	8259	8246	8227	8216	8228	8258	8225	8271
641	A/D0	1	5	1370	8220	8236	8274	8257	8248	8223	8222	8211	8168	8239	8273	8280	8318	8316	8313	8231	8213	8195	8174	8185	8251	8261	8225	8254	8258	8256	8249	8258	8267	8260	8241	8217	8203	8208	8231	8251	8264	8254	8209	8238	8224	8207	8262	8277	8254
642	A/D1	0	5	1240	8230	8252	8246	8244	8233	8205	8228	8223	8240	8244	8256	8220	8245	8202	8230	8225	8228	8249	8237	8253	8215	8229	8235	8220	8247	8240	8243	8226	8231	8215	8211	8240	8229	8249	8240	8255	8214	8248	8209	8234	8236	8230	8251	8244	8260
642	A/D0	1	5	1240	8271	8272	8265	8250	8239	8241	8228	8267	8246	8234	8254	8255	8239	8255	8265	8274	8283	8252	8237	8233	8165	8190	8232	8229	8235	8275	8275	8202	8206	8205	8207	8222	8276	8281	8250	8252	8227	8202	8225	8219	8237	8266	8255	8249	8261
643	A/D1	0	5	1190	8233	8253	8276	8262	8246	8228	8217	8231	8219	8254	8271	8239	8267	8209	8235	8207	8236	8238	8243	8224	8250	8196	8242	8198	8247	8232	8232	8240	8237	8221	8233	8203	8246	8216	8226	8223	8241	8254	8221	8248	8214	8209	8222	8263	8245
643	A/D0	1	5	1190	8246	8313	8296	8311	8303	8282	8263	8262	8275	8242	8311	8296	8266	8260	8284	8248	8262	8280	8272	8227	8255	8248	8247	8272	8302	8276	8251	8280	8246	8244	8284	8396	8316	7934	8062	8621	8572	8251	8127	8108	8109	8147	8359	8521	8438
644	A/D1	0	5	850	8237	8245	8242	8262	8243	8259	8233	8224	8241	8240	8255	8244	8273	8267	8248	8266	8236	8245	8240	8233	8236	8269	8243	8292	8269	8296	8279	8275	8255	8217	8228	8223	8239	8262	8266	8278	8242	8250	8227	8220	8247	8248	8272	8291	8294
644	A/D0	1	5	850	8368	8474	8523	8530	8487	8399	8325	8286	8250	8328	8444	8487	8528	8538	8546	8426	8375	8281	8252	8336	8461	8514	8559	8583	8540	8466	8390	8289	8242	8263	8408	8505	8548	8559	8556	8490	8366	8287	8252	8332	8425	8535	8584	8614	8604
645	A/D1	0	5	1230	8235	8241	8246	8229	8231	8214	8236	8235	8257	8238	8268	8213	8243	8203	8231	8240	8242	8248	8241	8226	8219	8204	8243	8194	8260	8237	8250	8252	8222	8237	8213	8230	8231	8244	8236	8245	8218	8246	8210	8227	8241	8216	8256	8231	8237
645	A/D0	1	5	1230	8333	8340	8301	8310	8297	8248	8246	8264	8237	8226	8297	8282	8272	8307	8326	8287	8249	8240	8214	8213	8230	8277	8312	8315	8346	8350	8324	8252	8189	8204	8230	8280	8300	8372	8324	8312	8310	8235	8199	8209	8265	8283	8308	8311	8311
646	A/D1	0	5	840	8240	8235	8226	8237	8233	8248	8250	8240	8256	8211	8241	8244	8246	8243	8257	8256	8226	8239	8214	8214	8231	8235	8238	8252	8229	8241	8233	8209	8230	8220	8247	8252	8270	8300	8250	8270	8237	8230	8241	8236	8261	8242	8248	8239	8227
646	A/D0	1	5	840	8340	8429	8471	8515	8538	8501	8402	8293	8283	8254	8326	8413	8427	8422	8471	8471	8352	8291	8243	8280	8333	8439	8478	8519	8453	8402	8293	8234	8198	8283	8415	8478	8498	8515	8520	8411	8271	8258	8230	8228	8395	8497	8432	8424	8525
647	A/D1	0	5	1370	8225	8244	8231	8240	8224	8222	8247	8240	8243	8251	8252	8235	8286	8224	8252	8227	8230	8242	8241	8256	8234	8243	8236	8211	8229	8237	8243	8240	8230	8224	8208	8246	8230	8256	8245	8261	8237	8273	8208	8254	8212	8242	8235	8247	8270
647	A/D0	1	5	1370	8271	8257	8220	8240	8213	8242	8235	8273	8244	8229	8252	8243	8207	8222	8261	8228	8255	8244	8229	8214	8194	8237	8227	8244	8236	8275	8257	8199	8194	8203	8222	8239	8276	8266	8280	8269	8215	8226	8186	8190	8225	8291	8245	8277	8270
648	A/D1	0	5	840	8244	8231	8242	8254	8213	8236	8214	8245	8222	8271	8233	8243	8257	8215	8251	8224	8243	8239	8244	8242	8243	8232	8238	8224	8238	8243	8237	8243	8236	8234	8230	8223	8244	8222	8276	8243	8239	8245	8218	8239	8218	8250	8226	8242	8225
648	A/D0	1	5	840	8513	8654	8742	8741	8676	8656	8461	8354	8272	8365	8522	8646	8745	8738	8811	8677	8514	8369	8340	8347	8543	8783	8850	8846	8865	8761	8525	8375	8276	8340	8551	8738	8853	8924	8913	8769	8558	8345	8235	8389	8554	8822	8927	8970	8903
649	A/D1	0	5	850	8228	8249	8235	8216	8244	8251	8268	8272	8251	8251	8216	8243	8220	8244	8228	8253	8242	8233	8244	8213	8222	8224	8234	8251	8250	8232	8245	8224	8230	8232	8234	8257	8252	8239	8253	8212	8251	8203	8243	8210	8255	8258	8250	8273	8236
649	A/D0	1	5	850	8221	8257	8236	8195	8225	8273	8281	8266	8245	8254	8181	8175	8214	8247	8222	8254	8269	8201	8198	8202	8240	8236	8268	8291	8302	8216	8247	8221	8185	8205	8245	8272	8277	8273	8293	8224	8206	8165	8192	8170	8217	8293	8271	8267	8263
650	A/D1	0	5	1000	8232	8230	8233	8261	8224	8254	8213	8237	8213	8253	8244	8258	8275	8242	8240	8227	8246	8238	8253	8221	8245	8225	8229	8247	8233	8253	8249	8220	8265	8208	8244	8218	8248	8238	8266	8254	8234	8234	8220	8225	8225	8241	8222	8274	8203
650	A/D0	1	5	1000	8266	8283	8286	8289	8249	8228	8223	8239	8202	8226	8288	8269	8264	8262	8301	8250	8228	8271	8248	8198	8266	8262	8211	8242	8278	8249	8258	8272	8233	8191	8206	8212	8281	8281	8310	8319	8268	8220	8169	8232	8190	8241	8243	8280	8293
651	A/D1	0	5	1030	8223	8239	8247	8207	8256	8224	8249	8237	8234	8238	8218	8245	8230	8240	8232	8236	8214	8252	8201	8243	8222	8220	8240	8241	8262	8241	8249	8242	8205	8243	8215	8241	8231	8234	8235	8218	8236	8212	8235	8228	8251	8235	8258	8216	8228
651	A/D0	1	5	1030	8181	8259	8367	8425	8435	8458	8398	8268	8221	8202	8237	8271	8334	8360	8327	8364	8322	8252	8225	8258	8287	8285	8363	8370	8325	8294	8280	8259	8234	8247	8292	8367	8363	8390	8359	8345	8254	8223	8233	8208	8241	8310	8367	8351	8334
652	A/D1	0	5	1160	8258	8244	8250	8235	8226	8231	8235	8238	8253	8220	8236	8224	8220	8222	8246	8257	8228	8255	8198	8229	8199	8246	8221	8257	8228	8244	8218	8215	8221	8226	8233	8248	8236	8259	8227	8244	8218	8237	8222	8243	8246	8221	8248	8220	8227
652	A/D0	1	5	1160	8282	8305	8285	8286	8322	8295	8257	8263	8251	8235	8239	8268	8328	8308	8317	8363	8270	8222	8181	8258	8257	8306	8358	8358	8336	8325	8281	8242	8215	8244	8272	8312	8315	8332	8328	8262	8222	8228	8210	8223	8284	8286	8300	8301	8337
653	A/D1	0	5	1390	8232	8234	8234	8237	8240	8213	8227	8228	8215	8243	8228	8260	8235	8256	8240	8217	8232	8223	8236	8240	8236	8224	8246	8215	8263	8232	8240	8237	8229	8247	8216	8240	8231	8215	8250	8246	8263	8238	8247	8229	8216	8237	8232	8253	8264
653	A/D0	1	5	1390	8242	8290	8282	8267	8269	8232	8193	8194	8211	8207	8226	8262	8226	8267	8260	8256	8250	8271	8252	8228	8240	8206	8190	8235	8242	8250	8256	8286	8246	8260	8216	8217	8262	8273	8243	8259	8283	8208	8195	8200	8227	8225	8269	8315	8279
654	A/D1	0	5	950	8219	8244	8242	8230	8229	8216	8235	8244	8245	8246	8251	8209	8240	8194	8231	8224	8222	8251	8231	8235	8218	8231	8259	8222	8268	8230	8235	8227	8221	8225	8201	8241	8230	8252	8221	8266	8192	8272	8197	8259	8230	8244	8225	8239	8220
654	A/D0	1	5	950	8262	8289	8281	8282	8250	8259	8246	8216	8229	8219	8230	8204	8206	8210	8192	8258	8290	8272	8230	8210	8168	8196	8202	8214	8261	8318	8278	8210	8209	8217	8204	8226	8297	8262	8202	8231	8213	8163	8170	8265	8239	8251	8262	8274	8246
655	A/D1	0	5	860	8221	8230	8229	8254	8222	8252	8222	8228	8226	8220	8236	8231	8247	8254	8223	8245	8209	8233	8203	8250	8249	8262	8269	8235	8232	8217	8221	8233	8254	8240	8259	8231	8230	8229	8236	8253	8247	8243	8257	8220	8245	8219	8251	8237	8260
655	A/D0	1	5	860	8271	8345	8387	8427	8402	8394	8333	8243	8230	8258	8308	8357	8389	8383	8358	8339	8297	8272	8233	8281	8362	8380	8369	8337	8370	8330	8293	8268	8264	8242	8325	8347	8375	8400	8448	8428	8343	8298	8263	8232	8289	8370	8420	8409	8452
656	A/D1	0	5	940	8236	8236	8249	8260	8239	8244	8206	8244	8206	8259	8236	8246	8264	8224	8235	8207	8231	8228	8248	8223	8267	8213	8251	8205	8232	8233	8220	8241	8243	8228	8240	8208	8246	8206	8256	8229	8234	8245	8227	8236	8219	8240	8236	8247	8227
656	A/D0	1	5	940	8238	8256	8302	8310	8301	8273	8242	8243	8238	8256	8285	8285	8243	8231	8273	8298	8287	8281	8298	8242	8259	8286	8293	8296	8295	8320	8279	8258	8238	8215	8219	8272	8310	8307	8325	8319	8271	8199	8193	8211	8237	8286	8332	8323	8291
657	A/D1	0	5	840	8215	8235	8225	8258	8221	8259	8211	8228	8219	8227	8240	8240	8245	8255	8219	8250	8214	8245	8219	8249	8251	8234	8260	8237	8240	8228	8239	8236	8243	8219	8262	8228	8239	8235	8235	8244	8239	8236	8245	8218	8250	8218	8245	8219	8268
657	A/D0	1	5	840	8182	8226	8252	8273	8249	8244	8228	8212	8207	8220	8235	8247	8260	8251	8235	8202	8205	8239	8237	8240	8263	8268	8216	8228	8247	8222	8227	8237	8257	8212	8227	8227	8221	8233	8250	8267	8257	8248	8227	8237	8216	8209	8242	8238	8262
658	A/D1	0	5	840	8212	8261	8239	8260	8253	8265	8256	8225	8234	8216	8218	8243	8251	8257	8257	8235	8243	8242	8227	8242	8210	8243	8240	8255	8281	8258	8272	8247	8243	8232	8251	8276	8287	8293	8270	8259	8266	8258	8244	8260	8234	8268	8268	8247	8272
658	A/D0	1	5	840	8240	8258	8307	8337	8306	8345	8359	8229	8205	8221	8230	8235	8322	8341	8343	8357	8342	8264	8201	8209	8225	8273	8305	8331	8395	8374	8348	8293	8280	8220	8269	8364	8346	8370	8339	8362	8297	8285	8276	8275	8265	8322	8343	8335	8346
659	A/D1	0	5	1090	8255	8221	8232	8228	8243	8259	8249	8252	8231	8225	8230	8227	8229	8258	8240	8255	8243	8220	8236	8216	8241	8241	8236	8256	8218	8229	8217	8216	8239	8232	8246	8239	8233	8223	8216	8219	8230	8232	8252	8233	8245	8232	8207	8241	8241
659	A/D0	1	5	1090	8354	8415	8480	8487	8469	8441	8315	8243	8236	8298	8339	8470	8525	8514	8474	8396	8285	8198	8191	8273	8347	8457	8501	8526	8507	8369	8263	8256	8229	8260	8338	8430	8473	8479	8509	8450	8349	8283	8297	8278	8338	8426	8437	8437	8493
660	A/D1	0	5	1180	8251	8195	8256	8224	8252	8244	8247	8218	8246	8198	8244	8235	8241	8269	8202	8242	8206	8214	8240	8241	8268	8231	8231	8229	8199	8258	8224	8254	8242	8230	8228	8235	8207	8241	8235	8243	8247	8233	8251	8212	8235	8225	8212	8236	8230
660	A/D0	1	5	1180	8239	8254	8300	8290	8272	8249	8232	8195	8198	8230	8240	8271	8275	8258	8217	8219	8222	8199	8236	8247	8235	8241	8237	8253	8236	8241	8255	8241	8255	8229	8251	8228	8226	8252	8295	8273	8252	8239	8231	8177	8201	8229	8231	8255	8249
661	A/D1	0	5	1070	8259	8227	8238	8226	8248	8241	8228	8245	8221	8214	8227	8242	8245	8268	8227	8257	8238	8222	8227	8209	8240	8230	8250	8245	8237	8241	8211	8226	8227	8235	8264	8222	8250	8229	8210	8237	8231	8223	8250	8202	8254	8218	8220	8227	8220
661	A/D0	1	5	1070	8290	8356	8406	8440	8459	8439	8330	8252	8221	8271	8331	8411	8464	8512	8495	8427	8297	8240	8222	8235	8368	8484	8492	8433	8523	8418	8313	8321	8286	8283	8397	8463	8447	8430	8426	8356	8291	8279	8258	8274	8374	8439	8479	8502	8496
662	A/D1	0	5	1160	8248	8231	8237	8264	8210	8266	8210	8237	8227	8231	8250	8220	8250	8222	8232	8229	8236	8230	8254	8225	8243	8227	8227	8236	8228	8239	8245	8232	8257	8218	8249	8208	8231	8219	8251	8247	8235	8248	8216	8220	8211	8232	8231	8250	8233
662	A/D0	1	5	1160	8300	8306	8324	8337	8286	8266	8248	8230	8226	8253	8295	8257	8298	8316	8351	8310	8285	8255	8254	8238	8248	8293	8328	8326	8324	8329	8273	8258	8272	8263	8274	8309	8354	8311	8325	8330	8241	8220	8217	8195	8264	8364	8393	8389	8398
663	A/D1	0	5	900	8237	8226	8248	8245	8263	8253	8238	8245	8220	8223	8244	8235	8233	8266	8236	8255	8234	8224	8233	8216	8229	8259	8237	8281	8228	8254	8219	8227	8225	8239	8241	8227	8246	8225	8220	8225	8228	8222	8253	8220	8242	8244	8228	8261	8234
663	A/D0	1	5	900	8184	8205	8225	8231	8268	8281	8233	8223	8192	8233	8230	8237	8262	8273	8229	8193	8203	8181	8190	8244	8285	8272	8261	8277	8247	8218	8215	8213	8194	8220	8243	8223	8241	8254	8267	8239	8271	8252	8218	8210	8233	8194	8208	8239	8261
664	A/D1	0	5	1080	8232	8252	8209	8244	8215	8224	8231	8223	8256	8215	8242	8222	8212	8229	8219	8257	8240	8244	8239	8207	8235	8229	8239	8252	8237	8232	8242	8207	8229	8218	8229	8243	8243	8250	8222	8232	8219	8208	8239	8233	8252	8232	8235	8222	8205
664	A/D0	1	5	1080	8255	8224	8208	8271	8263	8245	8242	8223	8205	8184	8205	8207	8223	8258	8258	8281	8248	8208	8222	8231	8205	8246	8284	8259	8220	8237	8206	8181	8198	8241	8256	8226	8240	8266	8218	8208	8206	8207	8230	8252	8263	8227	8226	8211	8229
665	A/D1	0	5	1360	8229	8242	8237	8236	8235	8226	8252	8219	8236	8225	8236	8238	8241	8270	8225	8254	8212	8218	8213	8231	8247	8245	8254	8252	8226	8226	8218	8232	8257	8233	8245	8227	8210	8232	8225	8233	8243	8239	8253	8210	8246	8224	8226	8243	8243
665	A/D0	1	5	1360	8282	8342	8374	8398	8325	8333	8254	8198	8215	8292	8352	8358	8373	8412	8355	8314	8293	8250	8218	8260	8323	8325	8326	8335	8367	8318	8256	8266	8247	8219	8269	8301	8345	8360	8386	8363	8302	8266	8239	8219	8258	8296	8364	8381	8407
666	A/D1	0	5	1290	8218	8229	8233	8244	8223	8249	8219	8226	8229	8231	8235	8242	8238	8251	8218	8236	8220	8257	8224	8261	8229	8228	8237	8215	8231	8218	8236	8238	8240	8226	8241	8232	8248	8240	8239	8245	8235	8222	8254	8203	8247	8208	8247	8224	8250
666	A/D0	1	5	1290	8289	8366	8411	8444	8413	8395	8305	8233	8199	8233	8316	8390	8415	8407	8387	8311	8266	8249	8215	8229	8307	8356	8361	8401	8440	8362	8325	8318	8244	8245	8311	8336	8341	8383	8421	8392	8363	8310	8248	8247	8287	8327	8339	8329	8350
667	A/D1	0	5	1330	8237	8235	8258	8227	8235	8216	8236	8238	8245	8223	8263	8220	8252	8247	8262	8269	8242	8242	8243	8218	8236	8200	8244	8209	8263	8228	8243	8223	8223	8229	8208	8241	8226	8239	8225	8254	8213	8244	8210	8234	8224	8225	8243	8251	8242
667	A/D0	1	5	1330	8289	8335	8329	8320	8381	8315	8295	8334	8269	8201	8276	8296	8276	8341	8355	8306	8287	8294	8251	8244	8289	8349	8394	8376	8387	8361	8302	8194	8165	8235	8245	8303	8387	8376	8320	8328	8300	8225	8222	8240	8295	8346	8383	8406	8389
668	A/D1	0	5	1100	8228	8252	8236	8240	8231	8207	8233	8227	8243	8237	8253	8209	8246	8191	8240	8234	8235	8246	8236	8242	8218	8226	8236	8205	8254	8219	8247	8228	8231	8238	8216	8241	8220	8227	8232	8240	8215	8252	8204	8239	8226	8221	8243	8245	8245
668	A/D0	1	5	1100	8285	8273	8223	8232	8211	8191	8199	8240	8227	8199	8229	8215	8202	8226	8238	8247	8233	8231	8209	8220	8185	8223	8228	8223	8244	8262	8272	8222	8201	8211	8210	8198	8251	8290	8243	8247	8237	8204	8160	8186	8232	8229	8260	8263	8252
669	A/D1	0	5	1070	8203	8228	8232	8256	8232	8265	8219	8234	8211	8221	8237	8235	8249	8261	8225	8245	8202	8242	8216	8253	8246	8231	8239	8212	8223	8209	8239	8226	8248	8216	8245	8216	8240	8231	8243	8240	8238	8230	8248	8213	8237	8217	8240	8219	8250
669	A/D0	1	5	1070	8337	8441	8504	8522	8489	8458	8359	8250	8204	8238	8324	8429	8504	8512	8454	8367	8277	8225	8199	8239	8337	8424	8462	8473	8520	8435	8367	8328	8281	8264	8354	8406	8408	8424	8481	8442	8396	8316	8279	8253	8311	8360	8413	8421	8472
670	A/D1	0	5	1200	8243	8227	8234	8242	8220	8242	8209	8246	8202	8252	8224	8240	8247	8223	8235	8225	8239	8233	8247	8224	8261	8220	8252	8219	8225	8237	8204	8247	8238	8245	8234	8239	8247	8222	8248	8245	8229	8247	8231	8230	8229	8234	8236	8250	8218
670	A/D0	1	5	1200	8328	8385	8493	8470	8468	8424	8330	8276	8225	8247	8317	8394	8420	8438	8443	8429	8361	8327	8283	8255	8339	8361	8395	8431	8446	8437	8360	8287	8262	8284	8294	8420	8496	8462	8471	8499	8358	8252	8241	8214	8278	8413	8510	8532	8492
671	A/D1	0	5	1140	8244	8238	8228	8243	8243	8243	8234	8248	8235	8222	8229	8213	8243	8232	8247	8233	8273	8219	8255	8202	8237	8233	8252	8256	8225	8244	8212	8224	8224	8228	8257	8229	8264	8228	8216	8224	8214	8236	8238	8242	8221	8244	8196	8241	8227
671	A/D0	1	5	1140	8319	8404	8420	8407	8392	8395	8262	8185	8237	8272	8275	8397	8412	8417	8411	8367	8315	8204	8209	8227	8321	8360	8393	8437	8381	8356	8288	8254	8236	8255	8367	8369	8380	8380	8430	8349	8300	8302	8285	8322	8384	8457	8400	8402	8423
672	A/D1	0	5	1150	8224	8227	8245	8244	8244	8218	8216	8226	8212	8243	8234	8246	8232	8230	8213	8195	8219	8226	8242	8246	8243	8218	8235	8199	8242	8226	8238	8238	8235	8245	8221	8238	8228	8212	8241	8231	8247	8224	8235	8221	8214	8235	8231	8236	8238
672	A/D0	1	5	1150	8251	8283	8310	8353	8357	8273	8287	8264	8255	8243	8301	8335	8305	8325	8288	8294	8274	8249	8251	8236	8235	8255	8307	8311	8313	8329	8318	8293	8254	8241	8209	8260	8296	8334	8324	8322	8301	8229	8242	8240	8236	8272	8337	8359	8364
673	A/D1	0	5	850	8240	8254	8236	8244	8230	8222	8250	8243	8242	8243	8234	8219	8249	8209	8252	8229	8234	8247	8233	8257	8219	8256	8255	8245	8269	8265	8273	8251	8253	8230	8210	8232	8234	8270	8282	8270	8250	8249	8205	8241	8214	8253	8300	8306	8313
673	A/D0	1	5	850	8249	8323	8298	8277	8272	8291	8234	8230	8248	8239	8230	8255	8279	8277	8276	8321	8313	8267	8239	8223	8197	8229	8240	8286	8339	8357	8323	8277	8243	8201	8231	8235	8313	8295	8277	8270	8239	8220	8186	8209	8269	8259	8308	8307	8306
674	A/D1	0	5	840	8214	8239	8235	8236	8247	8238	8220	8240	8204	8238	8225	8223	8258	8241	8263	8218	8227	8222	8205	8249	8226	8249	8233	8238	8234	8212	8235	8227	8227	8243	8226	8231	8241	8201	8249	8220	8237	8249	8233	8256	8242	8263	8204	8209	8223
674	A/D0	1	5	840	8245	8269	8336	8363	8340	8341	8297	8212	8197	8220	8261	8304	8358	8366	8355	8307	8283	8248	8245	8252	8298	8323	8315	8298	8285	8293	8245	8265	8267	8247	8245	8282	8312	8305	8323	8345	8323	8279	8243	8271	8210	8277	8297	8330	8267
675	A/D1	0	5	990	8259	8244	8242	8222	8209	8235	8233	8238	8254	8235	8219	8233	8211	8241	8239	8224	8248	8236	8269	8215	8247	8208	8211	8234	8230	8252	8246	8223	8237	8203	8219	8230	8217	8254	8239	8244	8252	8200	8243	8211	8223	8250	8242	8277	8221
675	A/D0	1	5	990	8403	8416	8439	8447	8429	8348	8294	8242	8200	8267	8338	8411	8491	8515	8538	8458	8379	8264	8233	8260	8330	8416	8503	8497	8506	8429	8319	8253	8222	8308	8352	8465	8491	8492	8474	8364	8297	8223	8236	8316	8391	8470	8484	8475	8425
676	A/D1	0	5	840	8228	8253	8257	8251	8234	8226	8246	8208	8254	8237	8263	8268	8264	8275	8236	8261	8243	8240	8236	8244	8207	8254	8232	8267	8257	8244	8257	8245	8247	8258	8255	8277	8238	8272	8259	8276	8259	8246	8225	8220	8240	8240	8263	8266	8272
676	A/D0	1	5	840	8283	8300	8283	8288	8249	8235	8237	8227	8235	8277	8297	8251	8266	8271	8268	8243	8260	8266	8218	8236	8247	8246	8260	8302	8318	8267	8278	8232	8234	8206	8244	8293	8288	8296	8320	8263	8228	8189	8231	8238	8257	8302	8311	8321	8298
677	A/D1	0	5	1450	8215	8242	8202	8246	8234	8231	8251	8232	8244	8214	8222	8234	8203	8247	8234	8250	8241	8229	8230	8207	8242	8230	8241	8252	8239	8228	8250	8201	8247	8218	8226	8256	8243	8259	8219	8230	8231	8206	8250	8227	8254	8237	8235	8233	8218
677	A/D0	1	5	1450	8315	8373	8391	8412	8354	8320	8302	8227	8230	8271	8317	8331	8385	8373	8385	8366	8286	8247	8210	8270	8321	8393	8410	8385	8368	8324	8273	8207	8222	8319	8330	8400	8428	8426	8370	8336	8287	8228	8221	8295	8355	8366	8385	8370	8399
678	A/D1	0	5	920	8300	8362	8452	8536	8480	8580	8410	8404	8255	8292	8319	8389	8434	8444	8430	8443	8399	8346	8336	8279	8349	8374	8516	8588	8597	8531	8420	8321	8272	8208	8294	8358	8470	8545	8579	8527	8441	8353	8283	8257	8292	8419	8484	8547	8504
678	A/D0	1	5	920	8456	8591	8696	8688	8647	8504	8390	8279	8215	8351	8490	8619	8631	8660	8625	8533	8467	8327	8276	8325	8424	8502	8598	8671	8636	8600	8438	8321	8224	8264	8371	8525	8655	8633	8686	8664	8527	8314	8233	8289	8374	8522	8654	8710	8672
679	A/D1	0	5	1230	8265	8249	8256	8226	8222	8233	8233	8233	8255	8222	8241	8229	8237	8244	8231	8229	8230	8230	8255	8219	8251	8215	8241	8223	8244	8239	8231	8245	8220	8220	8227	8235	8243	8259	8242	8246	8239	8218	8226	8222	8234	8250	8246	8253	8224
679	A/D0	1	5	1230	8280	8252	8228	8248	8255	8183	8244	8248	8232	8234	8256	8237	8204	8240	8252	8250	8260	8227	8219	8198	8181	8184	8238	8243	8250	8289	8271	8219	8184	8210	8212	8236	8277	8288	8240	8222	8218	8197	8197	8222	8272	8257	8244	8254	8202
680	A/D1	0	5	1340	8247	8257	8242	8220	8224	8212	8245	8240	8252	8228	8247	8211	8247	8211	8238	8236	8227	8245	8240	8238	8226	8226	8242	8207	8255	8231	8240	8229	8217	8230	8216	8235	8220	8247	8247	8274	8231	8266	8207	8226	8235	8232	8257	8257	8263
680	A/D0	1	5	1340	8254	8275	8220	8216	8206	8211	8213	8248	8264	8223	8213	8222	8196	8206	8251	8277	8260	8256	8233	8236	8180	8205	8218	8249	8244	8278	8269	8212	8197	8200	8204	8201	8244	8278	8261	8270	8206	8199	8188	8198	8233	8269	8268	8254	8285
681	A/D1	0	5	1220	8240	8199	8242	8210	8255	8240	8236	8240	8222	8216	8209	8230	8232	8272	8234	8268	8220	8229	8211	8224	8228	8241	8226	8263	8209	8237	8210	8231	8230	8247	8234	8226	8229	8225	8225	8231	8240	8231	8258	8216	8263	8216	8246	8218	8228
681	A/D0	1	5	1220	8209	8178	8253	8226	8233	8287	8284	8203	8168	8221	8216	8236	8278	8257	8269	8298	8230	8173	8185	8228	8240	8250	8269	8270	8212	8225	8237	8205	8209	8254	8274	8225	8232	8238	8232	8210	8240	8238	8246	8225	8260	8206	8245	8243	8243
682	A/D1	0	5	850	8220	8250	8240	8252	8224	8248	8214	8231	8218	8231	8248	8254	8251	8248	8208	8233	8209	8239	8210	8257	8233	8242	8239	8218	8219	8222	8235	8241	8251	8229	8260	8218	8239	8221	8244	8244	8245	8250	8254	8211	8243	8220	8259	8250	8290
682	A/D0	1	5	850	8250	8238	8232	8300	8248	8204	8239	8232	8181	8211	8290	8259	8253	8294	8260	8207	8239	8226	8182	8201	8230	8233	8223	8228	8255	8242	8252	8271	8246	8211	8262	8234	8221	8267	8265	8234	8265	8248	8216	8225	8237	8230	8256	8259	8245
683	A/D1	0	5	1470	8229	8250	8210	8242	8245	8240	8247	8242	8247	8226	8235	8230	8218	8248	8239	8246	8236	8233	8226	8219	8243	8238	8249	8256	8241	8224	8239	8202	8244	8235	8233	8256	8234	8251	8232	8249	8240	8213	8243	8225	8276	8236	8245	8223	8215
683	A/D0	1	5	1470	8214	8204	8222	8244	8271	8283	8260	8201	8226	8213	8197	8220	8259	8246	8260	8271	8220	8193	8191	8216	8229	8257	8281	8269	8263	8245	8196	8186	8206	8239	8243	8292	8281	8269	8242	8238	8204	8196	8227	8264	8257	8194	8244	8209	8233
684	A/D1	0	5	1460	8212	8255	8225	8265	8244	8238	8223	8221	8219	8224	8239	8244	8247	8245	8229	8218	8226	8243	8230	8255	8215	8264	8223	8238	8255	8238	8264	8224	8251	8239	8228	8247	8211	8253	8234	8268	8258	8237	8249	8216	8223	8217	8233	8246	8255
684	A/D0	1	5	1460	8261	8285	8279	8303	8282	8283	8233	8250	8241	8219	8222	8244	8268	8264	8273	8291	8254	8250	8238	8251	8213	8244	8242	8229	8263	8280	8282	8261	8273	8234	8220	8241	8243	8222	8269	8266	8282	8253	8231	8210	8192	8201	8254	8296	8327
685	A/D1	0	5	1130	8247	8203	8244	8211	8246	8240	8224	8244	8214	8231	8214	8242	8232	8249	8229	8256	8219	8233	8224	8223	8238	8222	8234	8246	8226	8258	8210	8245	8206	8250	8244	8250	8257	8231	8240	8215	8239	8218	8243	8210	8258	8218	8240	8212	8233
685	A/D0	1	5	1130	8210	8214	8262	8266	8257	8290	8244	8201	8194	8224	8192	8235	8274	8284	8276	8285	8222	8198	8232	8215	8217	8252	8266	8252	8250	8245	8226	8209	8208	8248	8287	8255	8259	8237	8230	8226	8219	8264	8254	8271	8275	8230	8220	8242	8266
686	A/D1	0	5	1030	8226	8253	8242	8247	8238	8227	8244	8202	8254	8228	8238	8241	8225	8240	8215	8246	8245	8238	8242	8244	8220	8259	8209	8247	8223	8229	8247	8239	8244	8225	8224	8233	8202	8249	8230	8246	8237	8225	8237	8209	8243	8236	8243	8245	8256
686	A/D0	1	5	1030	8375	8441	8465	8422	8398	8338	8257	8250	8242	8300	8355	8397	8430	8409	8404	8342	8305	8245	8234	8284	8325	8418	8418	8432	8450	8382	8336	8267	8252	8264	8321	8400	8386	8389	8415	8364	8272	8226	8258	8259	8310	8421	8459	8430	8453
687	A/D1	0	5	850	8223	8231	8254	8264	8231	8245	8228	8222	8237	8224	8234	8232	8244	8253	8230	8245	8221	8230	8225	8242	8246	8234	8256	8226	8237	8222	8224	8234	8243	8231	8243	8242	8251	8280	8267	8269	8249	8237	8260	8226	8252	8226	8254	8256	8286
687	A/D0	1	5	850	8309	8420	8485	8489	8450	8406	8313	8230	8213	8273	8329	8388	8515	8508	8424	8379	8329	8242	8236	8304	8374	8411	8444	8450	8424	8350	8303	8265	8281	8271	8360	8427	8415	8449	8500	8458	8381	8317	8265	8296	8367	8443	8503	8488	8494
688	A/D1	0	5	1180	8225	8251	8232	8228	8230	8207	8234	8220	8243	8245	8249	8211	8251	8204	8243	8232	8228	8251	8235	8242	8227	8235	8250	8223	8261	8233	8249	8226	8226	8224	8211	8235	8227	8237	8235	8251	8226	8253	8209	8236	8235	8233	8246	8235	8240
688	A/D0	1	5	1180	8284	8353	8328	8311	8359	8355	8312	8303	8281	8258	8271	8329	8365	8339	8353	8392	8341	8308	8260	8245	8238	8287	8341	8366	8416	8394	8378	8272	8211	8206	8227	8308	8387	8414	8413	8404	8303	8258	8220	8224	8278	8337	8392	8392	8427
689	A/D1	0	5	1140	8204	8224	8230	8239	8232	8268	8220	8245	8202	8227	8233	8229	8266	8260	8242	8233	8212	8242	8197	8258	8233	8244	8238	8216	8222	8209	8237	8233	8257	8229	8264	8216	8250	8204	8231	8252	8227	8245	8241	8224	8242	8209	8260	8188	8272
689	A/D0	1	5	1140	8257	8306	8365	8407	8379	8374	8308	8252	8205	8242	8298	8303	8357	8353	8339	8271	8248	8260	8199	8208	8308	8327	8334	8337	8333	8299	8288	8289	8260	8244	8297	8303	8314	8313	8352	8369	8315	8278	8209	8222	8271	8326	8395	8372	8359
690	A/D1	0	5	940	8220	8247	8236	8230	8233	8202	8226	8226	8231	8239	8245	8220	8249	8203	8232	8217	8226	8237	8239	8248	8223	8224	8227	8211	8246	8229	8258	8242	8238	8229	8204	8245	8234	8238	8247	8238	8213	8241	8202	8234	8228	8230	8244	8235	8250
690	A/D0	1	5	940	8250	8265	8211	8248	8262	8238	8225	8247	8238	8218	8221	8232	8209	8235	8211	8241	8262	8224	8231	8253	8184	8174	8234	8254	8231	8273	8291	8194	8193	8213	8188	8195	8258	8258	8242	8278	8228	8193	8209	8201	8221	8257	8284	8254	8258
691	A/D1	0	5	1330	8246	8229	8236	8241	8220	8231	8232	8231	8240	8230	8234	8254	8215	8247	8220	8230	8240	8233	8252	8220	8239	8228	8211	8229	8227	8246	8231	8243	8227	8218	8230	8241	8246	8263	8242	8246	8247	8212	8239	8224	8241	8252	8244	8264	8224
691	A/D0	1	5	1330	8376	8380	8429	8463	8459	8358	8353	8289	8228	8269	8326	8383	8432	8472	8465	8382	8333	8262	8255	8309	8327	8408	8454	8430	8425	8396	8308	8239	8215	8291	8325	8424	8464	8482	8440	8357	8298	8207	8206	8306	8387	8465	8524	8466	8395
692	A/D1	0	5	850	8254	8253	8231	8237	8214	8217	8224	8245	8251	8258	8218	8228	8218	8218	8232	8238	8243	8245	8233	8250	8210	8239	8214	8251	8235	8264	8249	8232	8239	8221	8223	8224	8231	8237	8249	8227	8237	8231	8222	8230	8219	8228	8241	8237	8266
692	A/D0	1	5	850	8297	8367	8438	8436	8461	8473	8407	8371	8298	8279	8301	8362	8424	8450	8514	8536	8526	8407	8297	8247	8251	8333	8432	8511	8514	8518	8477	8355	8264	8234	8267	8299	8411	8456	8453	8480	8438	8321	8237	8232	8299	8376	8492	8523	8524
693	A/D1	0	5	1410	8201	8232	8241	8248	8242	8264	8214	8248	8202	8229	8232	8233	8245	8250	8237	8244	8207	8242	8191	8259	8234	8243	8237	8224	8240	8229	8264	8252	8258	8229	8251	8202	8246	8210	8239	8243	8233	8249	8248	8226	8236	8218	8269	8225	8287
693	A/D0	1	5	1410	8530	8773	8938	9026	9029	9026	8729	8472	8287	8300	8522	8737	8923	8961	9008	8919	8686	8477	8309	8379	8626	8865	8983	9074	9117	8959	8718	8484	8324	8341	8539	8803	8950	9109	9095	9013	8744	8477	8305	8327	8553	8769	9025	9030	8985
694	A/D1	0	5	1160	8234	8238	8233	8241	8247	8254	8244	8227	8217	8228	8232	8244	8241	8255	8203	8240	8222	8208	8241	8220	8250	8221	8241	8221	8202	8235	8207	8238	8236	8238	8249	8242	8225	8234	8232	8226	8252	8242	8255	8215	8235	8215	8214	8233	8235
694	A/D0	1	5	1160	8251	8292	8314	8288	8269	8273	8207	8208	8205	8242	8248	8299	8291	8271	8246	8249	8227	8225	8237	8236	8272	8237	8244	8238	8259	8246	8253	8276	8242	8227	8254	8253	8225	8239	8322	8241	8236	8283	8237	8162	8246	8272	8193	8233	8325
695	A/D1	0	5	900	8248	8215	8235	8215	8246	8243	8222	8234	8219	8226	8236	8260	8247	8263	8224	8251	8222	8222	8225	8223	8234	8231	8235	8252	8216	8239	8203	8221	8213	8244	8239	8235	8250	8228	8227	8218	8225	8232	8247	8225	8248	8227	8218	8228	8221
695	A/D0	1	5	900	8303	8323	8361	8392	8412	8404	8320	8244	8188	8225	8266	8321	8395	8415	8377	8379	8315	8222	8212	8249	8300	8352	8426	8435	8401	8399	8310	8279	8220	8264	8332	8339	8342	8305	8325	8290	8271	8269	8275	8251	8297	8348	8352	8352	8401
696	A/D1	0	5	840	8269	8240	8259	8225	8224	8231	8230	8240	8249	8228	8248	8261	8248	8252	8224	8248	8232	8240	8254	8215	8248	8231	8258	8237	8265	8249	8243	8245	8227	8230	8222	8249	8236	8284	8258	8269	8245	8229	8234	8242	8270	8273	8274	8285	8234
696	A/D0	1	5	840	8398	8433	8446	8433	8453	8387	8363	8294	8258	8270	8370	8423	8464	8464	8489	8431	8323	8271	8232	8218	8313	8388	8454	8457	8490	8471	8352	8265	8221	8284	8318	8389	8453	8501	8469	8429	8357	8292	8233	8288	8399	8447	8482	8498	8522
697	A/D1	0	5	1360	8237	8242	8250	8234	8257	8220	8247	8219	8213	8235	8233	8256	8237	8251	8230	8218	8235	8233	8231	8250	8233	8229	8238	8210	8239	8239	8233	8244	8239	8261	8223	8240	8227	8213	8242	8232	8250	8232	8243	8223	8212	8226	8220	8240	8252
697	A/D0	1	5	1360	8297	8375	8412	8449	8460	8428	8399	8331	8234	8245	8277	8328	8375	8436	8442	8463	8419	8352	8279	8259	8285	8355	8405	8419	8402	8454	8426	8345	8286	8272	8260	8345	8444	8470	8432	8483	8471	8352	8217	8193	8266	8302	8425	8499	8481
698	A/D1	0	5	840	8216	8247	8233	8243	8233	8243	8254	8231	8242	8223	8211	8223	8231	8237	8257	8226	8221	8227	8203	8229	8235	8250	8259	8243	8244	8213	8230	8215	8219	8234	8247	8256	8226	8236	8221	8213	8223	8234	8245	8251	8230	8216	8229	8205	8248
698	A/D0	1	5	840	8311	8371	8463	8505	8485	8498	8431	8297	8224	8214	8249	8326	8450	8511	8595	8591	8454	8336	8247	8186	8228	8355	8457	8487	8486	8485	8402	8321	8283	8271	8333	8428	8458	8456	8404	8382	8310	8311	8285	8268	8294	8359	8404	8429	8469
699	A/D1	0	5	900	8218	8277	8238	8272	8232	8230	8224	8189	8235	8226	8265	8246	8261	8244	8223	8229	8218	8232	8247	8254	8260	8281	8242	8273	8249	8260	8264	8237	8247	8218	8225	8221	8216	8240	8251	8287	8276	8270	8250	8219	8237	8243	8254	8281	8262
699	A/D0	1	5	900	8262	8355	8387	8361	8384	8332	8298	8250	8235	8251	8313	8275	8254	8291	8339	8299	8312	8309	8272	8273	8310	8323	8314	8346	8391	8376	8296	8255	8251	8202	8274	8361	8353	8363	8384	8356	8237	8211	8210	8238	8295	8374	8388	8386	8397
700	A/D1	0	5	1030	8236	8247	8281	8262	8267	8247	8244	8254	8224	8254	8242	8235	8228	8215	8227	8215	8236	8237	8238	8235	8243	8210	8266	8214	8258	8243	8244	8254	8232	8235	8228	8232	8268	8217	8270	8240	8251	8241	8226	8230	8216	8248	8244	8275	8269
700	A/D0	1	5	1030	8304	8366	8449	8454	8454	8393	8352	8274	8210	8210	8286	8351	8328	8360	8392	8372	8334	8300	8294	8270	8268	8338	8381	8386	8380	8414	8342	8264	8258	8260	8266	8335	8443	8429	8406	8417	8338	8238	8221	8208	8282	8380	8451	8446	8454
701	A/D1	0	5	930	8250	8202	8232	8199	8260	8240	8239	8247	8224	8223	8216	8231	8241	8256	8228	8278	8223	8243	8223	8242	8264	8262	8253	8267	8222	8257	8209	8262	8221	8259	8240	8254	8258	8234	8228	8228	8247	8245	8256	8232	8275	8241	8278	8257	8252
701	A/D0	1	5	930	8342	8472	8527	8492	8501	8487	8376	8271	8247	8272	8342	8460	8490	8518	8474	8465	8347	8253	8219	8283	8394	8501	8538	8540	8535	8432	8341	8289	8251	8291	8390	8481	8472	8508	8553	8481	8420	8355	8287	8250	8340	8389	8424	8504	8519
702	A/D1	0	5	1020	8211	8229	8260	8209	8274	8232	8242	8232	8211	8239	8206	8240	8229	8227	8245	8232	8224	8248	8198	8255	8224	8241	8241	8238	8241	8218	8223	8243	8211	8252	8232	8253	8224	8234	8228	8209	8224	8220	8232	8235	8260	8221	8261	8197	8243
702	A/D0	1	5	1020	8201	8234	8232	8264	8251	8273	8261	8204	8195	8197	8194	8224	8290	8262	8252	8265	8243	8194	8198	8221	8224	8246	8259	8265	8262	8223	8217	8226	8216	8220	8246	8268	8197	8209	8233	8215	8205	8254	8255	8226	8251	8239	8235	8228	8265
703	A/D1	0	5	1080	8247	8200	8246	8216	8253	8249	8234	8243	8218	8221	8212	8227	8236	8243	8221	8255	8218	8233	8220	8217	8232	8231	8253	8262	8231	8249	8218	8240	8216	8259	8248	8244	8256	8229	8232	8227	8236	8233	8248	8215	8253	8214	8241	8225	8244
703	A/D0	1	5	1080	8309	8345	8354	8398	8400	8386	8313	8254	8215	8236	8285	8353	8405	8442	8431	8407	8351	8248	8207	8263	8339	8370	8419	8440	8418	8373	8313	8292	8231	8256	8366	8385	8369	8399	8442	8376	8336	8312	8275	8236	8334	8369	8350	8394	8401
704	A/D1	0	5	1210	8237	8239	8242	8226	8238	8220	8228	8229	8241	8225	8257	8199	8247	8212	8219	8243	8229	8243	8257	8213	8242	8212	8232	8217	8242	8237	8242	8238	8229	8230	8219	8222	8235	8238	8214	8267	8215	8256	8217	8226	8235	8239	8249	8261	8237
704	A/D0	1	5	1210	8234	8265	8206	8199	8236	8234	8255	8291	8248	8216	8211	8211	8192	8197	8221	8227	8241	8259	8256	8240	8235	8250	8261	8252	8243	8254	8205	8173	8195	8194	8210	8268	8290	8277	8261	8264	8197	8181	8187	8188	8209	8252	8281	8281	8305
705	A/D1	0	5	920	8248	8283	8318	8320	8343	8339	8338	8291	8272	8228	8293	8286	8383	8375	8410	8456	8398	8353	8299	8224	8277	8316	8389	8422	8467	8448	8375	8324	8242	8238	8222	8272	8319	8375	8389	8421	8350	8316	8251	8241	8285	8330	8386	8473	8455
705	A/D0	1	5	920	8317	8297	8300	8319	8317	8300	8275	8279	8273	8233	8322	8341	8334	8346	8382	8342	8274	8273	8224	8244	8255	8279	8319	8307	8333	8358	8321	8234	8203	8225	8240	8296	8399	8438	8338	8395	8288	8233	8204	8265	8289	8348	8426	8376	8378
706	A/D1	0	5	1070	8230	8197	8256	8207	8280	8241	8243	8241	8210	8230	8211	8226	8226	8245	8214	8269	8219	8250	8232	8221	8251	8232	8243	8261	8234	8267	8208	8256	8211	8247	8258	8232	8255	8227	8236	8222	8229	8235	8236	8232	8265	8216	8249	8220	8240
706	A/D0	1	5	1070	8202	8231	8262	8244	8278	8294	8254	8195	8177	8239	8188	8267	8309	8290	8263	8260	8212	8177	8177	8224	8252	8253	8307	8286	8268	8254	8237	8227	8219	8178	8249	8261	8243	8239	8325	8257	8248	8286	8257	8235	8258	8232	8200	8195	8233
707	A/D1	0	5	840	8230	8229	8263	8248	8265	8235	8235	8225	8220	8233	8237	8245	8231	8242	8239	8214	8228	8235	8226	8239	8239	8231	8272	8227	8261	8245	8237	8254	8237	8246	8230	8239	8246	8217	8256	8232	8268	8244	8245	8238	8216	8225	8227	8232	8265
707	A/D0	1	5	840	8220	8254	8276	8246	8241	8221	8222	8205	8225	8230	8241	8260	8239	8230	8235	8232	8213	8256	8254	8188	8240	8262	8188	8226	8273	8277	8249	8257	8256	8197	8170	8201	8232	8220	8257	8314	8289	8216	8224	8210	8213	8201	8276	8276	8245
708	A/D1	0	5	1040	8227	8258	8231	8241	8224	8204	8216	8220	8227	8243	8241	8220	8256	8208	8242	8227	8235	8246	8242	8256	8218	8234	8222	8206	8245	8239	8263	8238	8235	8222	8204	8236	8235	8247	8256	8239	8212	8237	8197	8248	8226	8237	8243	8229	8261
708	A/D0	1	5	1040	8266	8350	8368	8385	8399	8381	8338	8296	8277	8253	8330	8401	8398	8391	8382	8395	8356	8329	8290	8262	8254	8310	8359	8406	8422	8435	8403	8297	8231	8204	8264	8321	8429	8452	8445	8431	8350	8280	8228	8242	8299	8383	8457	8444	8422
709	A/D1	0	5	1140	8225	8245	8230	8241	8226	8218	8232	8231	8237	8244	8238	8221	8245	8201	8236	8223	8226	8244	8236	8248	8211	8231	8216	8213	8238	8245	8254	8230	8228	8223	8209	8234	8232	8247	8267	8245	8246	8243	8207	8241	8222	8235	8240	8231	8244
709	A/D0	1	5	1140	8233	8266	8213	8231	8225	8233	8229	8265	8262	8250	8271	8252	8214	8193	8204	8208	8220	8258	8258	8238	8210	8221	8237	8253	8270	8290	8259	8209	8198	8177	8188	8207	8278	8293	8293	8261	8265	8227	8165	8205	8232	8244	8258	8289	8273
710	A/D1	0	5	1230	8229	8246	8254	8239	8245	8207	8237	8226	8240	8235	8257	8210	8245	8203	8231	8232	8235	8251	8240	8234	8217	8216	8231	8209	8265	8223	8243	8226	8219	8226	8211	8251	8245	8247	8239	8260	8211	8253	8200	8243	8227	8223	8246	8240	8233
710	A/D0	1	5	1230	8324	8374	8338	8381	8411	8358	8312	8306	8285	8244	8305	8334	8354	8369	8393	8394	8369	8334	8219	8249	8272	8299	8344	8393	8371	8403	8377	8276	8219	8233	8269	8331	8431	8438	8373	8385	8303	8214	8218	8268	8280	8349	8397	8393	8381
711	A/D1	0	5	1150	8239	8227	8241	8218	8221	8230	8242	8242	8247	8221	8253	8201	8243	8210	8229	8242	8220	8250	8241	8227	8233	8213	8222	8208	8252	8234	8233	8260	8193	8237	8204	8229	8253	8236	8235	8255	8206	8234	8202	8237	8229	8229	8240	8241	8245
711	A/D0	1	5	1150	8258	8275	8263	8238	8275	8237	8222	8233	8250	8223	8279	8269	8235	8269	8278	8253	8251	8266	8221	8225	8257	8248	8255	8299	8309	8331	8280	8265	8200	8204	8234	8245	8293	8316	8275	8280	8239	8208	8182	8238	8257	8241	8282	8292	8296
712	A/D1	0	5	840	8233	8249	8230	8227	8234	8230	8249	8261	8247	8258	8214	8246	8211	8241	8225	8252	8243	8240	8229	8213	8220	8210	8254	8251	8271	8231	8253	8241	8212	8232	8225	8225	8234	8243	8264	8248	8249	8231	8230	8212	8240	8239	8228	8250	8227
712	A/D0	1	5	840	8239	8274	8229	8227	8249	8274	8254	8257	8241	8205	8214	8241	8240	8258	8270	8273	8281	8236	8213	8206	8230	8214	8255	8310	8297	8278	8284	8250	8190	8184	8236	8294	8255	8287	8319	8251	8230	8261	8235	8167	8233	8297	8248	8237	8290
713	A/D1	0	5	840	8220	8263	8252	8261	8231	8261	8222	8276	8224	8255	8238	8219	8247	8248	8267	8287	8267	8299	8232	8258	8226	8263	8286	8271	8303	8253	8291	8242	8265	8217	8296	8230	8287	8233	8266	8274	8242	8263	8242	8232	8236	8209	8270	8226	8308
713	A/D0	1	5	840	8227	8260	8279	8284	8238	8242	8231	8201	8185	8203	8246	8275	8299	8300	8301	8247	8226	8225	8183	8195	8254	8271	8232	8250	8303	8243	8254	8246	8273	8239	8270	8253	8231	8235	8252	8283	8256	8277	8259	8252	8204	8201	8232	8223	8237
714	A/D1	0	5	980	8207	8237	8238	8238	8248	8251	8215	8237	8197	8234	8219	8228	8258	8230	8253	8220	8233	8237	8221	8253	8219	8244	8237	8234	8251	8234	8248	8235	8231	8242	8230	8225	8251	8216	8260	8240	8247	8245	8231	8250	8213	8242	8239	8210	8246
714	A/D0	1	5	980	8200	8187	8250	8294	8238	8251	8286	8192	8160	8284	8246	8179	8272	8313	8220	8244	8291	8246	8231	8256	8253	8217	8178	8196	8190	8201	8214	8264	8252	8261	8270	8293	8292	8276	8257	8254	8238	8208	8206	8227	8173	8196	8256	8273	8232
715	A/D1	0	5	1100	8245	8274	8229	8248	8224	8230	8257	8225	8256	8238	8221	8244	8193	8229	8221	8226	8251	8224	8259	8210	8238	8226	8218	8240	8238	8248	8230	8233	8222	8215	8238	8224	8239	8242	8227	8234	8240	8216	8235	8237	8234	8243	8233	8252	8216
715	A/D0	1	5	1100	8278	8279	8284	8225	8245	8214	8231	8234	8240	8200	8207	8188	8179	8192	8249	8258	8269	8276	8279	8195	8221	8223	8237	8236	8264	8265	8191	8184	8204	8217	8215	8279	8304	8280	8256	8220	8201	8179	8215	8256	8263	8257	8257	8275	8212
716	A/D1	0	5	1100	8226	8232	8243	8232	8252	8216	8243	8222	8221	8229	8226	8260	8230	8262	8229	8224	8238	8227	8243	8244	8230	8233	8240	8211	8240	8220	8240	8246	8256	8254	8222	8237	8220	8230	8232	8252	8262	8246	8252	8222	8213	8234	8224	8241	8250
716	A/D0	1	5	1100	8299	8400	8497	8518	8550	8502	8403	8318	8302	8240	8316	8435	8432	8426	8466	8482	8419	8374	8295	8269	8285	8361	8430	8411	8438	8498	8455	8373	8293	8269	8267	8371	8461	8478	8487	8488	8456	8302	8227	8218	8235	8326	8449	8471	8530
717	A/D1	0	5	1080	8227	8224	8241	8231	8257	8207	8243	8220	8217	8225	8225	8252	8220	8238	8219	8208	8236	8225	8248	8250	8249	8238	8223	8219	8222	8247	8240	8271	8228	8251	8186	8236	8205	8225	8247	8247	8271	8231	8246	8216	8212	8239	8226	8241	8249
717	A/D0	1	5	1080	8233	8274	8304	8332	8320	8271	8211	8205	8203	8223	8241	8322	8304	8313	8312	8314	8285	8262	8258	8227	8219	8209	8232	8219	8263	8333	8330	8316	8263	8252	8216	8305	8310	8320	8323	8296	8277	8237	8241	8211	8263	8289	8299	8315	8308
718	A/D1	0	5	1080	8236	8233	8225	8229	8238	8248	8225	8239	8231	8218	8235	8227	8232	8252	8236	8232	8239	8211	8235	8232	8239	8255	8240	8265	8227	8248	8223	8215	8227	8231	8237	8225	8245	8224	8221	8228	8223	8236	8250	8232	8235	8240	8221	8243	8227
718	A/D0	1	5	1080	8299	8359	8410	8404	8456	8446	8311	8245	8242	8274	8301	8406	8459	8451	8417	8390	8325	8237	8223	8291	8344	8386	8432	8454	8410	8367	8310	8266	8223	8272	8347	8373	8406	8409	8406	8326	8277	8281	8276	8279	8309	8375	8368	8374	8407
719	A/D1	0	5	1340	8218	8231	8245	8207	8255	8222	8242	8227	8231	8230	8219	8237	8235	8237	8240	8238	8222	8256	8214	8247	8213	8235	8228	8236	8243	8225	8273	8266	8246	8249	8220	8246	8232	8259	8238	8230	8214	8230	8220	8233	8245	8229	8247	8219	8232
719	A/D0	1	5	1340	8203	8219	8256	8313	8331	8313	8290	8214	8198	8221	8270	8304	8355	8331	8289	8259	8280	8226	8194	8227	8281	8292	8336	8332	8351	8314	8324	8287	8185	8190	8230	8277	8252	8313	8320	8319	8270	8259	8240	8241	8281	8299	8264	8281	8299
720	A/D1	0	5	840	8246	8263	8279	8287	8275	8239	8254	8205	8247	8235	8241	8267	8264	8301	8283	8277	8264	8219	8242	8229	8277	8253	8257	8283	8250	8282	8251	8250	8245	8248	8250	8268	8233	8257	8243	8243	8256	8240	8261	8221	8231	8246	8225	8306	8279
720	A/D0	1	5	840	8256	8332	8318	8297	8296	8254	8196	8194	8209	8225	8253	8286	8285	8307	8284	8268	8254	8220	8192	8248	8300	8279	8265	8307	8283	8236	8263	8257	8247	8244	8273	8287	8298	8303	8289	8257	8268	8232	8239	8240	8270	8273	8285	8307	8311
721	A/D1	0	5	880	8252	8215	8251	8219	8227	8222	8225	8237	8248	8234	8242	8232	8225	8238	8222	8237	8240	8234	8257	8221	8243	8216	8227	8222	8248	8257	8231	8241	8224	8217	8213	8236	8236	8259	8231	8243	8240	8220	8230	8223	8230	8243	8245	8264	8221
721	A/D0	1	5	880	8374	8462	8498	8471	8506	8428	8371	8291	8265	8294	8383	8440	8453	8477	8506	8482	8402	8289	8267	8236	8328	8448	8512	8531	8565	8489	8343	8287	8220	8252	8324	8443	8507	8538	8534	8454	8346	8259	8227	8291	8397	8475	8513	8526	8473
722	A/D1	0	5	1100	8235	8200	8278	8216	8286	8258	8255	8245	8218	8223	8207	8243	8236	8257	8235	8257	8207	8255	8207	8233	8237	8227	8244	8249	8235	8246	8226	8257	8195	8254	8230	8247	8249	8234	8237	8225	8262	8241	8251	8234	8273	8234	8280	8218	8245
722	A/D0	1	5	1100	8203	8192	8213	8214	8237	8285	8287	8210	8199	8240	8229	8227	8309	8332	8296	8293	8266	8212	8167	8206	8252	8249	8273	8298	8301	8242	8229	8249	8212	8208	8258	8262	8244	8246	8275	8238	8259	8267	8284	8256	8262	8260	8254	8241	8240
723	A/D1	0	5	840	8243	8233	8248	8249	8256	8211	8261	8189	8238	8220	8239	8248	8237	8250	8224	8212	8246	8198	8235	8240	8245	8244	8232	8228	8209	8222	8234	8231	8250	8244	8222	8255	8195	8250	8221	8235	8252	8228	8252	8219	8229	8239	8208	8254	8218
723	A/D0	1	5	840	8217	8226	8269	8288	8301	8259	8233	8211	8219	8223	8260	8264	8266	8289	8236	8228	8224	8229	8220	8265	8283	8241	8262	8249	8214	8219	8258	8245	8218	8228	8225	8184	8227	8288	8277	8291	8305	8243	8225	8214	8224	8243	8253	8280	8286
724	A/D1	0	5	1200	8230	8232	8247	8250	8256	8223	8229	8231	8210	8249	8230	8254	8225	8243	8242	8228	8242	8232	8240	8234	8244	8217	8246	8210	8238	8222	8219	8242	8225	8248	8219	8234	8234	8220	8266	8230	8257	8240	8241	8229	8217	8238	8227	8238	8237
724	A/D0	1	5	1200	8300	8396	8495	8539	8584	8487	8412	8385	8273	8298	8319	8415	8407	8420	8452	8492	8389	8355	8332	8289	8309	8388	8413	8397	8408	8419	8358	8303	8251	8281	8316	8410	8476	8532	8542	8510	8458	8319	8208	8178	8252	8332	8455	8519	8569
725	A/D1	0	5	840	8239	8236	8258	8230	8230	8227	8226	8227	8245	8237	8246	8253	8232	8239	8230	8228	8240	8231	8253	8212	8236	8244	8252	8258	8260	8266	8243	8252	8225	8219	8228	8236	8248	8277	8243	8245	8235	8212	8235	8219	8251	8267	8263	8280	8215
725	A/D0	1	5	840	8453	8417	8442	8465	8419	8349	8327	8298	8243	8267	8359	8383	8383	8479	8480	8442	8356	8291	8243	8251	8308	8399	8438	8449	8471	8440	8316	8269	8219	8258	8297	8397	8481	8510	8480	8401	8330	8241	8212	8265	8360	8435	8479	8518	8479
726	A/D1	0	5	1480	8228	8248	8237	8217	8243	8207	8261	8232	8255	8211	8263	8196	8262	8222	8266	8252	8229	8258	8231	8246	8229	8218	8260	8207	8282	8249	8277	8264	8227	8237	8211	8257	8251	8255	8244	8268	8218	8252	8208	8232	8233	8226	8266	8251	8244
726	A/D0	1	5	1480	8280	8278	8217	8217	8217	8207	8199	8214	8253	8227	8248	8237	8234	8230	8251	8281	8238	8265	8223	8212	8206	8210	8252	8280	8285	8252	8275	8206	8166	8206	8231	8222	8239	8267	8267	8265	8210	8180	8192	8239	8238	8230	8245	8243	8251
727	A/D1	0	5	1200	8225	8241	8234	8235	8247	8213	8238	8217	8229	8240	8236	8256	8232	8249	8224	8211	8229	8219	8228	8246	8226	8237	8234	8217	8221	8210	8225	8241	8244	8261	8226	8235	8204	8215	8222	8239	8257	8235	8237	8229	8208	8239	8211	8255	8247
727	A/D0	1	5	1200	8184	8258	8262	8265	8347	8347	8307	8314	8308	8245	8260	8313	8284	8266	8310	8320	8237	8241	8271	8240	8251	8316	8312	8324	8327	8292	8284	8270	8242	8233	8235	8269	8296	8360	8350	8365	8357	8296	8231	8203	8191	8168	8265	8322	8317
728	A/D1	0	5	1170	8225	8249	8232	8223	8236	8235	8250	8236	8240	8230	8207	8224	8219	8243	8274	8265	8245	8256	8199	8235	8211	8229	8245	8239	8251	8208	8227	8219	8210	8242	8243	8253	8246	8242	8229	8214	8247	8249	8247	8255	8235	8216	8235	8198	8245
728	A/D0	1	5	1170	8213	8227	8276	8245	8245	8285	8281	8225	8207	8193	8187	8202	8254	8257	8251	8264	8239	8210	8210	8205	8217	8247	8261	8252	8280	8238	8198	8227	8240	8199	8259	8277	8228	8222	8239	8244	8208	8248	8257	8208	8217	8203	8179	8218	8227
729	A/D1	0	5	1030	8223	8240	8242	8198	8250	8211	8234	8257	8224	8267	8206	8246	8206	8238	8230	8240	8249	8219	8240	8229	8214	8236	8222	8239	8252	8222	8247	8229	8221	8239	8225	8237	8236	8230	8252	8226	8251	8229	8243	8226	8242	8238	8237	8253	8238
729	A/D0	1	5	1030	8243	8300	8343	8334	8366	8385	8342	8320	8279	8246	8199	8255	8272	8327	8356	8383	8398	8299	8240	8229	8249	8297	8359	8374	8401	8351	8312	8279	8214	8190	8251	8312	8349	8395	8400	8346	8298	8246	8259	8242	8261	8365	8349	8315	8333
730	A/D1	0	5	1360	8218	8241	8235	8248	8246	8251	8211	8247	8204	8237	8242	8238	8258	8243	8246	8232	8213	8248	8194	8260	8227	8239	8233	8222	8237	8223	8251	8235	8233	8234	8243	8207	8256	8210	8243	8235	8222	8249	8237	8240	8231	8220	8241	8197	8271
730	A/D0	1	5	1360	8286	8352	8422	8483	8498	8462	8389	8319	8236	8224	8353	8407	8446	8470	8502	8430	8338	8303	8238	8245	8336	8427	8414	8458	8443	8419	8370	8317	8268	8247	8328	8362	8400	8452	8487	8467	8402	8351	8252	8250	8316	8386	8437	8483	8469
731	A/D1	0	5	1120	8235	8254	8248	8261	8219	8236	8218	8220	8235	8236	8263	8239	8243	8227	8216	8229	8232	8233	8252	8229	8237	8260	8230	8263	8236	8238	8240	8249	8249	8222	8250	8219	8213	8239	8220	8254	8229	8241	8226	8213	8226	8222	8235	8249	8232
731	A/D0	1	5	1120	8273	8279	8276	8284	8264	8231	8205	8228	8217	8224	8284	8262	8240	8244	8281	8237	8250	8258	8248	8241	8246	8250	8250	8266	8317	8253	8227	8269	8226	8176	8282	8255	8199	8274	8295	8212	8178	8246	8193	8218	8301	8315	8299	8312	8265
732	A/D1	0	5	900	8221	8246	8246	8225	8251	8223	8266	8242	8254	8224	8253	8209	8231	8217	8222	8233	8232	8240	8250	8211	8229	8214	8260	8218	8261	8232	8242	8236	8220	8227	8208	8232	8248	8260	8239	8270	8208	8245	8202	8229	8239	8242	8252	8247	8242
732	A/D0	1	5	900	8312	8337	8322	8313	8339	8329	8288	8293	8263	8237	8278	8279	8341	8311	8303	8330	8286	8268	8235	8241	8231	8284	8366	8353	8337	8366	8313	8235	8214	8233	8238	8276	8374	8357	8352	8390	8304	8253	8258	8240	8283	8349	8387	8344	8330
733	A/D1	0	5	1070	8231	8229	8237	8212	8246	8221	8233	8233	8234	8235	8221	8235	8237	8223	8254	8219	8245	8228	8238	8231	8213	8234	8236	8234	8239	8241	8219	8259	8214	8245	8236	8219	8235	8237	8250	8228	8240	8230	8208	8248	8221	8258	8225	8244	8237
733	A/D0	1	5	1070	8230	8230	8205	8196	8220	8236	8257	8241	8231	8259	8203	8239	8240	8257	8224	8235	8251	8214	8194	8210	8233	8219	8263	8267	8244	8238	8230	8210	8196	8171	8228	8213	8274	8291	8241	8256	8232	8211	8223	8249	8224	8245	8230	8181	8195
734	A/D1	0	5	1060	8208	8235	8230	8247	8221	8262	8206	8247	8211	8244	8247	8240	8245	8252	8236	8246	8217	8254	8200	8259	8233	8243	8250	8224	8239	8223	8242	8226	8247	8219	8255	8214	8244	8226	8225	8259	8221	8249	8251	8237	8243	8218	8236	8217	8239
734	A/D0	1	5	1060	8186	8248	8310	8312	8284	8275	8224	8170	8180	8176	8205	8233	8221	8250	8286	8224	8225	8277	8236	8205	8254	8229	8172	8193	8240	8206	8235	8286	8268	8244	8243	8209	8179	8216	8210	8226	8234	8238	8185	8247	8224	8227	8258	8255	8236
735	A/D1	0	5	1070	8247	8241	8250	8220	8235	8215	8247	8248	8269	8227	8259	8211	8227	8233	8213	8271	8211	8255	8234	8219	8258	8197	8259	8187	8251	8231	8233	8260	8218	8234	8207	8224	8230	8256	8251	8273	8233	8240	8214	8220	8235	8231	8245	8250	8222
735	A/D0	1	5	1070	8253	8269	8243	8241	8280	8274	8251	8269	8265	8221	8236	8243	8239	8268	8249	8286	8226	8237	8220	8227	8236	8250	8285	8251	8265	8276	8255	8227	8218	8238	8216	8257	8283	8292	8249	8282	8248	8192	8192	8195	8235	8257	8289	8308	8294
736	A/D1	0	5	1400	8208	8233	8230	8239	8236	8256	8210	8249	8200	8226	8240	8219	8255	8242	8245	8235	8209	8241	8198	8242	8248	8233	8247	8228	8211	8224	8232	8235	8259	8219	8276	8198	8245	8211	8226	8267	8217	8264	8246	8234	8239	8213	8254	8194	8260
736	A/D0	1	5	1400	8209	8225	8291	8294	8246	8279	8251	8213	8189	8216	8256	8286	8323	8254	8267	8205	8216	8226	8222	8240	8279	8292	8237	8217	8232	8230	8233	8240	8267	8223	8252	8232	8252	8265	8286	8301	8248	8228	8204	8210	8182	8238	8299	8287	8307
737	A/D1	0	5	1040	8228	8255	8236	8239	8236	8223	8234	8233	8239	8247	8244	8234	8244	8198	8232	8226	8218	8246	8236	8251	8220	8238	8227	8214	8243	8238	8257	8233	8230	8229	8209	8238	8226	8238	8246	8243	8221	8246	8204	8236	8229	8226	8248	8238	8243
737	A/D0	1	5	1040	8334	8419	8448	8464	8449	8446	8379	8343	8269	8228	8302	8365	8419	8436	8449	8449	8390	8357	8256	8239	8259	8304	8412	8444	8466	8507	8461	8351	8261	8243	8289	8356	8449	8484	8477	8458	8389	8309	8218	8207	8277	8386	8441	8460	8464
738	A/D1	0	5	1290	8246	8255	8231	8267	8208	8231	8208	8242	8224	8273	8212	8287	8222	8239	8228	8225	8251	8233	8259	8254	8218	8240	8201	8256	8219	8254	8235	8231	8245	8215	8232	8223	8248	8237	8259	8230	8273	8211	8261	8228	8238	8229	8222	8242	8240
738	A/D0	1	5	1290	8222	8247	8220	8255	8234	8233	8229	8240	8250	8275	8230	8246	8240	8199	8191	8214	8236	8210	8236	8245	8233	8218	8223	8273	8242	8232	8253	8235	8182	8172	8216	8212	8256	8272	8305	8262	8264	8220	8201	8206	8200	8226	8238	8245	8239
739	A/D1	0	5	940	8212	8241	8228	8258	8221	8260	8213	8233	8227	8218	8234	8230	8248	8264	8233	8260	8211	8246	8212	8253	8251	8231	8252	8220	8223	8220	8237	8235	8248	8226	8255	8213	8237	8207	8233	8243	8235	8245	8253	8212	8237	8201	8241	8216	8256
739	A/D0	1	5	940	8211	8250	8241	8254	8243	8247	8222	8203	8212	8225	8254	8261	8262	8246	8228	8201	8199	8205	8197	8196	8268	8231	8213	8240	8225	8195	8242	8273	8263	8225	8252	8229	8191	8221	8264	8256	8247	8257	8238	8188	8207	8212	8237	8229	8253
740	A/D1	0	5	840	8242	8247	8247	8257	8228	8269	8240	8264	8229	8242	8254	8249	8254	8264	8238	8267	8217	8253	8196	8268	8227	8259	8254	8248	8229	8231	8223	8242	8237	8242	8264	8204	8255	8209	8245	8272	8241	8276	8256	8228	8233	8199	8265	8208	8284
740	A/D0	1	5	840	8252	8287	8298	8313	8244	8257	8226	8210	8201	8231	8288	8331	8350	8328	8317	8265	8221	8222	8197	8208	8293	8285	8291	8349	8299	8293	8283	8285	8258	8234	8259	8238	8246	8277	8326	8327	8274	8290	8231	8224	8216	8267	8329	8287	8318
741	A/D1	0	5	1500	8231	8237	8246	8252	8226	8256	8211	8245	8211	8253	8241	8246	8253	8223	8230	8219	8228	8228	8236	8226	8246	8217	8237	8225	8237	8243	8234	8238	8246	8221	8254	8225	8259	8212	8251	8240	8238	8263	8227	8235	8212	8234	8225	8253	8233
741	A/D0	1	5	1500	8255	8280	8297	8272	8271	8273	8233	8242	8221	8236	8241	8260	8215	8238	8288	8269	8252	8258	8281	8202	8253	8260	8263	8301	8315	8298	8238	8210	8215	8210	8223	8270	8322	8307	8271	8297	8246	8207	8211	8246	8232	8261	8289	8289	8240
742	A/D1	0	5	1020	8235	8240	8251	8220	8228	8201	8223	8221	8240	8242	8271	8214	8243	8196	8224	8230	8236	8256	8254	8239	8225	8199	8238	8199	8262	8238	8241	8245	8223	8232	8204	8226	8224	8235	8228	8251	8207	8240	8204	8229	8234	8225	8239	8243	8221
742	A/D0	1	5	1020	8254	8248	8201	8211	8225	8227	8227	8271	8266	8225	8242	8213	8175	8205	8188	8221	8257	8273	8227	8250	8220	8205	8219	8248	8227	8226	8223	8201	8182	8214	8241	8257	8284	8291	8246	8215	8194	8183	8193	8198	8219	8248	8244	8274	8272
743	A/D1	0	5	850	8275	8190	8242	8231	8243	8265	8220	8261	8222	8235	8227	8240	8246	8248	8219	8240	8222	8221	8232	8214	8232	8243	8236	8256	8216	8236	8205	8238	8218	8244	8242	8230	8245	8230	8231	8230	8237	8233	8242	8226	8249	8245	8233	8246	8218
743	A/D0	1	5	850	8242	8304	8338	8326	8350	8373	8256	8226	8225	8250	8245	8306	8380	8357	8354	8345	8249	8214	8218	8242	8293	8326	8327	8348	8347	8344	8254	8254	8233	8231	8321	8342	8340	8318	8358	8319	8268	8262	8244	8254	8304	8348	8349	8317	8341
744	A/D1	0	5	1180	8226	8236	8237	8228	8243	8219	8236	8225	8221	8267	8204	8237	8233	8220	8273	8217	8263	8216	8246	8236	8213	8258	8218	8238	8234	8250	8281	8245	8261	8223	8217	8224	8220	8246	8256	8258	8235	8239	8201	8225	8239	8230	8256	8235	8247
744	A/D0	1	5	1180	8245	8237	8216	8213	8230	8239	8218	8248	8235	8256	8228	8222	8233	8242	8248	8216	8244	8200	8201	8233	8224	8212	8207	8258	8248	8267	8275	8223	8205	8193	8215	8207	8235	8250	8270	8261	8257	8208	8205	8215	8211	8247	8264	8264	8229
745	A/D1	0	5	980	8221	8238	8200	8241	8219	8223	8244	8227	8254	8224	8250	8248	8226	8266	8238	8257	8234	8256	8233	8225	8233	8231	8230	8244	8243	8238	8250	8203	8234	8218	8233	8253	8245	8255	8220	8241	8234	8219	8243	8227	8261	8248	8251	8234	8213
745	A/D0	1	5	980	8385	8452	8518	8523	8496	8389	8340	8230	8236	8265	8359	8438	8490	8475	8516	8470	8379	8291	8255	8303	8336	8461	8523	8486	8482	8418	8302	8229	8238	8308	8404	8530	8527	8535	8487	8430	8345	8260	8254	8319	8416	8454	8477	8475	8506
746	A/D1	0	5	960	8191	8256	8230	8227	8270	8257	8263	8248	8189	8238	8211	8228	8254	8291	8235	8255	8227	8233	8214	8252	8234	8236	8241	8232	8232	8217	8250	8233	8249	8220	8249	8200	8245	8219	8225	8238	8238	8246	8258	8233	8252	8221	8266	8233	8282
746	A/D0	1	5	960	8242	8354	8417	8422	8491	8473	8370	8264	8228	8283	8352	8468	8508	8532	8527	8438	8337	8302	8259	8280	8351	8424	8461	8487	8507	8464	8343	8316	8293	8266	8359	8471	8440	8434	8485	8455	8356	8315	8275	8262	8295	8386	8481	8506	8501
747	A/D1	0	5	920	8246	8240	8256	8221	8231	8217	8230	8231	8241	8223	8270	8223	8272	8223	8234	8258	8229	8265	8255	8228	8241	8228	8270	8212	8268	8233	8237	8252	8221	8246	8227	8258	8275	8254	8254	8259	8227	8252	8215	8241	8238	8236	8246	8244	8236
747	A/D0	1	5	920	8296	8304	8334	8345	8327	8332	8314	8256	8254	8276	8311	8317	8351	8364	8339	8359	8325	8264	8220	8228	8203	8259	8331	8350	8330	8393	8314	8262	8243	8258	8243	8302	8381	8395	8339	8347	8277	8183	8188	8271	8306	8369	8415	8396	8340
748	A/D1	0	5	1280	8237	8250	8237	8228	8228	8225	8234	8259	8257	8276	8220	8236	8203	8225	8216	8247	8257	8230	8263	8211	8223	8224	8212	8230	8275	8220	8272	8232	8221	8234	8200	8244	8231	8258	8261	8217	8249	8199	8228	8219	8248	8243	8224	8254	8221
748	A/D0	1	5	1280	8193	8247	8232	8229	8270	8282	8257	8226	8230	8217	8183	8199	8222	8253	8244	8298	8283	8254	8240	8193	8203	8215	8234	8268	8300	8256	8236	8245	8205	8220	8251	8289	8265	8266	8270	8197	8189	8200	8229	8250	8275	8278	8244	8248	8207
749	A/D1	0	5	840	8227	8229	8234	8244	8225	8248	8216	8252	8209	8255	8226	8236	8241	8216	8238	8221	8236	8236	8225	8226	8232	8223	8254	8220	8249	8221	8268	8225	8274	8219	8236	8209	8244	8214	8274	8242	8270	8226	8239	8213	8229	8248	8240	8267	8220
749	A/D0	1	5	840	8267	8269	8294	8259	8241	8229	8221	8225	8218	8215	8253	8260	8231	8238	8252	8267	8256	8245	8228	8201	8232	8256	8266	8256	8268	8277	8269	8273	8231	8257	8245	8237	8269	8263	8255	8284	8299	8229	8209	8210	8215	8252	8308	8313	8277
750	A/D1	0	5	1290	8238	8231	8249	8233	8238	8230	8231	8241	8233	8224	8258	8214	8243	8209	8227	8244	8222	8259	8267	8216	8267	8192	8244	8217	8257	8258	8230	8253	8216	8226	8215	8222	8241	8242	8226	8259	8198	8245	8204	8230	8246	8238	8249	8247	8219
750	A/D0	1	5	1290	8364	8445	8458	8460	8516	8431	8396	8335	8244	8285	8373	8427	8451	8559	8566	8537	8437	8331	8267	8230	8314	8360	8444	8471	8492	8466	8379	8251	8213	8263	8319	8420	8521	8539	8480	8447	8348	8252	8204	8281	8387	8445	8490	8512	8499
751	A/D1	0	6	1230	8224	8224	8249	8239	8256	8218	8237	8232	8214	8246	8220	8245	8234	8239	8247	8218	8247	8227	8233	8241	8242	8222	8259	8209	8241	8219	8234	8252	8242	8256	8219	8233	8232	8216	8251	8238	8265	8237	8243	8225	8207	8232	8234	8244	8260
751	A/D0	1	6	1230	8260	8269	8289	8312	8346	8290	8276	8273	8259	8219	8263	8325	8280	8309	8341	8306	8271	8279	8263	8239	8296	8319	8281	8298	8321	8327	8327	8319	8237	8261	8247	8257	8284	8326	8318	8316	8341	8256	8200	8198	8232	8224	8334	8379	8346
752	A/D1	0	6	890	8226	8229	8234	8231	8263	8255	8256	8232	8240	8222	8213	8235	8255	8249	8268	8228	8234	8225	8215	8219	8238	8208	8254	8244	8257	8231	8233	8231	8225	8242	8238	8244	8240	8259	8240	8247	8233	8244	8226	8240	8242	8243	8268	8234	8265
752	A/D0	1	6	890	8184	8158	8227	8229	8265	8277	8300	8241	8202	8218	8176	8209	8270	8275	8284	8252	8223	8190	8212	8180	8227	8247	8270	8257	8242	8246	8227	8215	8246	8252	8240	8268	8243	8207	8194	8240	8225	8245	8257	8264	8241	8241	8240	8232	8213
753	A/D1	0	6	1250	8235	8252	8238	8235	8217	8217	8242	8204	8256	8224	8240	8226	8217	8237	8217	8259	8239	8244	8231	8246	8221	8245	8209	8238	8232	8226	8241	8235	8242	8229	8223	8241	8204	8257	8237	8260	8238	8237	8227	8206	8230	8237	8240	8242	8257
753	A/D0	1	6	1250	8227	8250	8210	8233	8199	8186	8210	8224	8250	8277	8274	8253	8227	8205	8206	8210	8216	8228	8241	8247	8242	8247	8238	8235	8220	8222	8221	8196	8230	8202	8208	8230	8236	8243	8284	8278	8219	8235	8196	8183	8205	8243	8253	8241	8273
754	A/D1	0	6	1060	8205	8232	8228	8251	8254	8271	8229	8246	8200	8227	8231	8233	8254	8250	8244	8220	8208	8235	8196	8261	8233	8247	8235	8213	8237	8211	8246	8234	8245	8235	8246	8207	8246	8202	8235	8230	8239	8244	8248	8237	8215	8217	8243	8204	8260
754	A/D0	1	6	1060	8285	8382	8459	8492	8483	8474	8376	8281	8228	8230	8305	8438	8488	8526	8519	8444	8344	8291	8229	8239	8366	8415	8416	8483	8447	8435	8375	8344	8296	8256	8360	8395	8455	8488	8474	8445	8399	8312	8232	8261	8274	8334	8441	8482	8492
755	A/D1	0	6	840	8219	8240	8222	8243	8222	8268	8221	8261	8206	8235	8222	8243	8279	8280	8265	8249	8228	8246	8205	8258	8242	8268	8262	8255	8256	8255	8283	8269	8263	8243	8256	8211	8251	8222	8285	8266	8265	8259	8240	8226	8230	8219	8261	8236	8290
755	A/D0	1	6	840	8308	8348	8455	8527	8476	8472	8361	8302	8224	8251	8379	8437	8503	8447	8467	8393	8288	8256	8249	8276	8354	8453	8416	8435	8477	8436	8341	8289	8259	8224	8324	8413	8435	8480	8524	8499	8403	8363	8247	8204	8239	8329	8415	8478	8535
756	A/D1	0	6	1210	8257	8227	8243	8219	8233	8241	8222	8259	8225	8226	8218	8221	8215	8237	8218	8265	8227	8237	8216	8228	8240	8251	8260	8282	8225	8250	8195	8229	8205	8258	8247	8242	8252	8227	8232	8220	8227	8244	8261	8246	8246	8224	8211	8223	8223
756	A/D0	1	6	1210	8329	8412	8451	8460	8468	8447	8312	8260	8223	8285	8366	8487	8570	8594	8533	8473	8346	8242	8203	8247	8313	8422	8490	8569	8553	8462	8359	8310	8242	8275	8391	8402	8407	8426	8433	8368	8316	8318	8308	8269	8336	8411	8404	8402	8448
757	A/D1	0	6	1240	8238	8259	8248	8250	8228	8207	8220	8226	8232	8261	8242	8244	8249	8199	8239	8223	8234	8253	8231	8254	8211	8231	8210	8211	8241	8243	8258	8240	8237	8215	8209	8240	8241	8245	8265	8243	8229	8237	8214	8238	8233	8240	8254	8248	8260
757	A/D0	1	6	1240	8216	8277	8230	8206	8212	8243	8191	8225	8269	8257	8229	8238	8227	8214	8198	8243	8249	8228	8240	8226	8184	8190	8206	8238	8253	8272	8267	8219	8215	8174	8194	8221	8255	8257	8288	8253	8225	8196	8188	8210	8231	8264	8258	8252	8253
758	A/D1	0	6	1000	8200	8240	8224	8239	8243	8259	8229	8268	8211	8242	8241	8234	8258	8242	8238	8240	8220	8257	8196	8256	8240	8255	8255	8234	8243	8207	8237	8222	8240	8230	8256	8220	8274	8228	8254	8250	8233	8268	8262	8258	8253	8221	8271	8239	8322
758	A/D0	1	6	1000	8339	8412	8558	8575	8534	8503	8409	8305	8216	8244	8374	8427	8514	8550	8551	8503	8410	8342	8240	8223	8343	8435	8479	8566	8608	8546	8436	8349	8270	8263	8325	8412	8489	8528	8504	8539	8433	8335	8262	8281	8322	8421	8530	8593	8592
759	A/D1	0	6	990	8241	8225	8220	8229	8237	8242	8224	8236	8223	8210	8225	8235	8230	8254	8238	8229	8239	8204	8228	8227	8233	8249	8238	8256	8211	8229	8216	8209	8236	8230	8257	8227	8232	8225	8214	8241	8237	8238	8251	8228	8234	8240	8207	8247	8246
759	A/D0	1	6	990	8195	8232	8257	8221	8276	8311	8187	8207	8238	8198	8195	8277	8272	8248	8293	8246	8197	8216	8196	8203	8246	8245	8245	8223	8221	8205	8187	8227	8257	8249	8272	8243	8220	8214	8236	8218	8226	8251	8249	8222	8221	8209	8216	8229	8290
760	A/D1	0	6	1060	8220	8229	8241	8204	8255	8220	8242	8226	8225	8244	8208	8242	8223	8240	8238	8254	8221	8254	8205	8245	8226	8232	8263	8245	8257	8231	8227	8244	8193	8255	8223	8249	8250	8243	8243	8222	8234	8228	8224	8244	8249	8208	8259	8209	8218
760	A/D0	1	6	1060	8209	8240	8263	8274	8304	8316	8303	8221	8196	8221	8225	8247	8306	8342	8281	8299	8272	8214	8198	8216	8250	8247	8254	8277	8277	8221	8236	8243	8222	8209	8266	8286	8225	8263	8252	8244	8240	8270	8258	8254	8268	8240	8241	8280	8290
761	A/D1	0	6	1280	8228	8240	8227	8254	8233	8257	8242	8215	8246	8224	8247	8232	8240	8226	8208	8225	8219	8240	8244	8243	8226	8250	8200	8242	8218	8222	8240	8228	8257	8217	8229	8226	8214	8250	8229	8249	8226	8237	8228	8216	8238	8227	8243	8247	8236
761	A/D0	1	6	1280	8246	8283	8289	8276	8220	8235	8214	8200	8219	8252	8277	8246	8282	8271	8259	8236	8244	8254	8233	8237	8243	8245	8221	8240	8278	8261	8265	8237	8254	8194	8184	8241	8250	8253	8279	8305	8240	8206	8219	8215	8204	8264	8273	8280	8241
762	A/D1	0	6	1080	8235	8210	8241	8204	8248	8230	8242	8239	8217	8231	8204	8238	8229	8239	8233	8257	8223	8256	8200	8222	8244	8223	8261	8256	8233	8222	8209	8234	8192	8261	8217	8252	8240	8225	8232	8203	8234	8229	8244	8235	8260	8214	8248	8213	8248
762	A/D0	1	6	1080	8294	8366	8421	8432	8414	8401	8383	8278	8212	8245	8311	8378	8414	8457	8469	8416	8402	8287	8253	8232	8326	8359	8464	8472	8455	8415	8346	8272	8222	8247	8339	8387	8391	8441	8433	8386	8364	8338	8265	8251	8340	8378	8398	8470	8492
763	A/D1	0	6	1050	8234	8222	8240	8203	8246	8226	8246	8244	8234	8244	8206	8246	8227	8234	8232	8237	8248	8230	8242	8219	8211	8225	8231	8238	8255	8234	8233	8233	8206	8238	8223	8233	8237	8237	8255	8224	8245	8218	8229	8221	8253	8237	8246	8243	8246
763	A/D0	1	6	1050	8299	8297	8297	8304	8303	8315	8316	8294	8239	8233	8201	8208	8286	8319	8340	8344	8348	8241	8217	8208	8251	8262	8366	8337	8348	8340	8305	8244	8213	8226	8266	8299	8326	8307	8315	8314	8312	8276	8257	8221	8236	8329	8339	8331	8342
764	A/D1	0	6	840	8252	8270	8287	8296	8282	8261	8266	8267	8255	8264	8236	8254	8255	8256	8280	8280	8317	8294	8269	8257	8213	8248	8240	8247	8272	8294	8312	8299	8299	8262	8247	8275	8296	8310	8329	8316	8312	8302	8244	8253	8215	8235	8280	8290	8390
764	A/D0	1	6	840	8277	8315	8250	8246	8273	8248	8214	8261	8253	8234	8232	8268	8247	8214	8275	8286	8246	8251	8237	8227	8190	8244	8266	8295	8289	8319	8298	8226	8200	8209	8237	8221	8297	8354	8306	8269	8312	8260	8149	8206	8282	8236	8277	8349	8340
765	A/D1	0	6	1030	8231	8233	8234	8212	8239	8225	8238	8246	8237	8249	8204	8230	8214	8238	8238	8246	8246	8219	8236	8218	8212	8232	8223	8232	8244	8218	8235	8231	8219	8241	8220	8236	8236	8226	8248	8222	8252	8223	8230	8226	8228	8244	8235	8250	8245
765	A/D0	1	6	1030	8233	8247	8229	8230	8242	8253	8251	8246	8238	8234	8213	8221	8240	8271	8245	8262	8263	8206	8185	8192	8221	8211	8271	8298	8283	8264	8273	8240	8187	8212	8237	8231	8254	8279	8244	8213	8217	8223	8228	8225	8229	8252	8216	8234	8234
766	A/D1	0	6	1010	8217	8222	8241	8197	8247	8256	8247	8262	8225	8242	8211	8232	8229	8227	8252	8234	8227	8250	8205	8243	8218	8235	8252	8248	8259	8224	8231	8229	8226	8246	8240	8260	8231	8240	8220	8222	8223	8237	8235	8249	8249	8228	8245	8212	8237
766	A/D0	1	6	1010	8254	8274	8307	8336	8307	8306	8317	8246	8216	8219	8242	8258	8294	8326	8341	8333	8288	8240	8202	8190	8248	8311	8326	8330	8363	8311	8271	8258	8253	8209	8286	8324	8298	8326	8323	8309	8278	8251	8230	8199	8263	8300	8308	8315	8315
767	A/D1	0	6	900	8231	8250	8246	8252	8242	8228	8236	8232	8239	8238	8263	8239	8282	8231	8263	8242	8244	8265	8250	8252	8230	8230	8226	8207	8249	8253	8289	8267	8250	8232	8219	8248	8238	8259	8248	8266	8234	8278	8207	8259	8229	8282	8288	8270	8277
767	A/D0	1	6	900	8311	8350	8305	8291	8299	8271	8222	8247	8208	8203	8249	8266	8274	8315	8332	8302	8291	8267	8196	8237	8236	8253	8278	8321	8307	8311	8334	8267	8218	8202	8259	8222	8316	8332	8300	8316	8291	8238	8198	8238	8261	8303	8342	8339	8339
768	A/D1	0	6	1020	8242	8202	8221	8228	8244	8236	8239	8228	8236	8199	8226	8228	8235	8277	8223	8240	8234	8193	8239	8212	8237	8244	8256	8275	8207	8239	8198	8225	8234	8248	8261	8236	8251	8214	8210	8221	8225	8237	8252	8237	8222	8235	8214	8259	8248
768	A/D0	1	6	1020	8302	8343	8399	8357	8344	8309	8289	8235	8204	8263	8286	8335	8337	8379	8352	8307	8247	8209	8192	8211	8291	8331	8386	8392	8343	8311	8259	8213	8207	8290	8340	8345	8318	8333	8319	8275	8311	8291	8257	8254	8312	8285	8265	8337	8363
769	A/D1	0	6	840	8240	8220	8249	8200	8237	8225	8231	8241	8234	8244	8215	8237	8236	8210	8249	8232	8245	8232	8232	8224	8205	8233	8238	8246	8255	8251	8229	8257	8206	8245	8224	8223	8248	8246	8261	8235	8244	8241	8210	8245	8236	8255	8246	8226	8239
769	A/D0	1	6	840	8232	8219	8234	8250	8257	8282	8285	8260	8228	8237	8208	8213	8243	8271	8278	8302	8289	8221	8212	8211	8207	8242	8301	8305	8293	8301	8269	8201	8194	8209	8233	8262	8299	8308	8299	8261	8255	8240	8221	8234	8255	8294	8262	8253	8267
770	A/D1	0	6	1300	8236	8227	8251	8212	8262	8238	8239	8243	8222	8235	8207	8245	8230	8256	8232	8285	8224	8244	8199	8216	8225	8225	8254	8262	8245	8245	8205	8244	8191	8259	8223	8241	8247	8227	8240	8200	8230	8210	8248	8228	8262	8216	8243	8203	8231
770	A/D0	1	6	1300	8186	8185	8229	8223	8247	8263	8257	8222	8205	8231	8197	8201	8254	8240	8191	8253	8247	8190	8174	8241	8256	8209	8259	8313	8215	8213	8244	8215	8180	8228	8281	8228	8194	8193	8200	8199	8207	8246	8249	8217	8251	8259	8247	8270	8247
771	A/D1	0	6	1010	8217	8211	8236	8200	8267	8226	8254	8237	8204	8229	8206	8249	8239	8249	8235	8241	8207	8236	8209	8230	8235	8228	8251	8247	8230	8235	8217	8249	8204	8256	8233	8241	8242	8222	8236	8216	8242	8233	8244	8218	8253	8220	8243	8229	8255
771	A/D0	1	6	1010	8215	8258	8300	8301	8341	8376	8323	8223	8198	8225	8225	8323	8360	8344	8311	8324	8254	8209	8197	8218	8272	8311	8373	8337	8339	8299	8247	8232	8210	8255	8308	8308	8266	8282	8304	8298	8275	8259	8267	8255	8287	8286	8301	8305	8327
772	A/D1	0	6	1100	8228	8220	8247	8253	8241	8230	8216	8230	8189	8244	8223	8253	8236	8230	8217	8204	8234	8238	8244	8250	8253	8223	8244	8195	8238	8216	8233	8237	8245	8243	8235	8221	8255	8193	8266	8214	8236	8259	8208	8266	8223	8265	8255	8242	8257
772	A/D0	1	6	1100	8224	8246	8239	8278	8281	8212	8197	8221	8204	8199	8283	8296	8237	8236	8248	8220	8222	8264	8243	8255	8266	8235	8216	8218	8212	8254	8284	8236	8238	8212	8216	8204	8248	8280	8290	8280	8255	8213	8177	8172	8222	8242	8278	8292	8311
773	A/D1	0	6	1100	8217	8234	8246	8222	8262	8206	8239	8222	8213	8242	8228	8247	8231	8238	8233	8216	8243	8234	8232	8242	8232	8228	8239	8211	8239	8223	8227	8236	8232	8253	8211	8232	8226	8225	8245	8237	8248	8225	8238	8226	8201	8226	8232	8240	8250
773	A/D0	1	6	1100	8234	8264	8290	8251	8274	8236	8227	8238	8238	8219	8235	8278	8241	8242	8252	8236	8247	8263	8241	8237	8248	8240	8226	8258	8266	8252	8268	8271	8236	8228	8222	8242	8242	8275	8276	8266	8290	8208	8200	8221	8228	8227	8291	8309	8286
774	A/D1	0	6	1060	8232	8229	8245	8235	8239	8228	8231	8252	8208	8250	8224	8243	8235	8226	8233	8202	8236	8222	8232	8240	8245	8220	8245	8202	8232	8223	8214	8244	8246	8248	8228	8215	8229	8207	8244	8247	8233	8243	8227	8224	8231	8218	8248	8213	8249
774	A/D0	1	6	1060	8254	8248	8268	8244	8247	8217	8206	8204	8197	8216	8239	8265	8242	8246	8233	8238	8198	8238	8217	8213	8224	8223	8220	8195	8247	8243	8262	8229	8232	8236	8173	8190	8234	8250	8234	8302	8263	8210	8221	8224	8237	8220	8224	8227	8244
775	A/D1	0	6	1100	8231	8254	8258	8251	8241	8215	8235	8224	8228	8244	8238	8213	8245	8201	8247	8227	8226	8248	8229	8247	8219	8231	8240	8196	8251	8226	8245	8239	8235	8240	8209	8244	8224	8235	8251	8253	8238	8250	8208	8238	8213	8229	8245	8240	8255
775	A/D0	1	6	1100	8250	8267	8213	8237	8253	8246	8235	8244	8249	8227	8237	8229	8235	8255	8241	8279	8294	8241	8230	8241	8196	8199	8252	8263	8233	8255	8260	8188	8183	8200	8208	8224	8276	8285	8286	8253	8270	8231	8185	8232	8246	8216	8308	8295	8282
776	A/D1	0	6	1270	8224	8240	8222	8212	8219	8210	8244	8224	8237	8222	8244	8203	8252	8206	8235	8227	8232	8242	8239	8226	8208	8230	8267	8184	8279	8214	8306	8266	8224	8252	8192	8240	8254	8200	8237	8228	8220	8252	8209	8243	8251	8229	8269	8266	8237
776	A/D0	1	6	1270	8343	8349	8289	8325	8333	8265	8231	8232	8239	8230	8319	8339	8368	8387	8362	8344	8303	8265	8189	8228	8216	8244	8333	8366	8397	8290	8378	8295	8253	8240	8214	8280	8334	8380	8297	8354	8297	8240	8209	8256	8289	8304	8389	8358	8328
777	A/D1	0	6	850	8232	8252	8239	8256	8223	8246	8232	8232	8232	8227	8246	8229	8238	8232	8216	8224	8223	8235	8250	8253	8247	8251	8218	8246	8220	8237	8225	8240	8242	8228	8226	8234	8217	8247	8258	8268	8256	8254	8223	8218	8211	8236	8240	8260	8246
777	A/D0	1	6	850	8297	8327	8357	8384	8351	8315	8279	8271	8225	8265	8346	8379	8405	8423	8397	8292	8298	8287	8243	8221	8338	8340	8379	8438	8396	8335	8292	8286	8224	8228	8317	8347	8339	8345	8359	8343	8300	8253	8205	8269	8261	8353	8409	8412	8390
778	A/D1	0	6	890	8242	8221	8242	8227	8221	8235	8235	8233	8242	8221	8239	8236	8232	8248	8231	8236	8236	8233	8257	8217	8248	8212	8232	8220	8239	8244	8223	8243	8234	8224	8225	8225	8222	8250	8224	8252	8238	8218	8236	8217	8246	8260	8262	8280	8230
778	A/D0	1	6	890	8249	8268	8261	8288	8292	8287	8285	8253	8218	8197	8228	8250	8271	8282	8304	8276	8244	8226	8213	8192	8232	8269	8272	8260	8273	8294	8259	8239	8235	8243	8245	8258	8276	8265	8255	8276	8243	8209	8212	8239	8269	8291	8322	8329	8291
779	A/D1	0	6	1100	8231	8254	8232	8253	8218	8241	8243	8231	8251	8235	8236	8225	8218	8233	8199	8242	8232	8230	8254	8242	8214	8240	8207	8238	8217	8227	8251	8230	8250	8210	8232	8230	8215	8241	8241	8255	8246	8256	8239	8208	8219	8233	8234	8254	8246
779	A/D0	1	6	1100	8259	8237	8257	8303	8241	8237	8239	8207	8178	8231	8253	8193	8229	8249	8256	8243	8279	8257	8229	8257	8234	8225	8223	8222	8233	8229	8222	8216	8237	8201	8239	8218	8230	8228	8267	8276	8218	8227	8196	8206	8203	8248	8242	8252	8267
780	A/D1	0	6	900	8254	8224	8266	8249	8280	8282	8244	8259	8204	8251	8241	8249	8264	8247	8260	8239	8250	8222	8248	8225	8266	8252	8276	8251	8244	8251	8257	8256	8268	8233	8262	8235	8283	8236	8276	8265	8260	8251	8228	8217	8232	8250	8257	8322	8294
780	A/D0	1	6	900	8360	8428	8508	8525	8511	8435	8366	8305	8210	8267	8349	8403	8400	8476	8502	8455	8403	8339	8266	8240	8314	8363	8451	8475	8488	8455	8372	8289	8246	8276	8301	8394	8448	8470	8460	8476	8392	8278	8203	8261	8335	8458	8541	8548	8494
781	A/D1	0	6	1190	8231	8243	8258	8224	8232	8197	8224	8227	8236	8233	8252	8215	8246	8206	8232	8240	8233	8248	8244	8232	8232	8209	8238	8195	8261	8233	8241	8250	8221	8230	8214	8234	8229	8245	8227	8257	8206	8239	8202	8234	8239	8235	8250	8249	8232
781	A/D0	1	6	1190	8250	8229	8190	8211	8199	8216	8231	8261	8275	8245	8227	8233	8211	8210	8201	8257	8243	8233	8241	8235	8182	8191	8249	8261	8233	8273	8277	8191	8180	8229	8217	8234	8264	8287	8243	8234	8223	8197	8174	8220	8254	8258	8286	8268	8264
782	A/D1	0	6	1170	8229	8215	8239	8200	8252	8232	8240	8243	8223	8236	8202	8228	8225	8245	8236	8251	8204	8258	8203	8238	8236	8222	8249	8253	8244	8245	8214	8256	8193	8256	8225	8247	8230	8233	8246	8202	8251	8212	8241	8242	8250	8222	8236	8216	8231
782	A/D0	1	6	1170	8294	8345	8391	8420	8469	8485	8401	8284	8217	8242	8311	8414	8506	8500	8468	8416	8349	8290	8222	8211	8324	8415	8433	8493	8486	8466	8315	8312	8230	8224	8308	8400	8421	8404	8412	8402	8354	8322	8286	8276	8368	8436	8498	8541	8504
783	A/D1	0	6	1420	8209	8232	8228	8240	8239	8243	8206	8250	8197	8241	8232	8238	8255	8248	8249	8234	8221	8250	8203	8263	8231	8261	8251	8241	8240	8208	8233	8220	8238	8237	8266	8228	8286	8226	8262	8247	8243	8261	8242	8238	8232	8245	8265	8231	8273
783	A/D0	1	6	1420	8214	8193	8254	8275	8246	8260	8235	8223	8180	8172	8222	8253	8260	8254	8261	8210	8201	8219	8214	8218	8267	8281	8214	8209	8206	8213	8208	8265	8253	8226	8254	8199	8204	8235	8242	8241	8262	8257	8228	8219	8206	8190	8211	8250	8245
784	A/D1	0	6	1340	8255	8232	8238	8226	8221	8243	8227	8242	8240	8240	8222	8247	8209	8254	8242	8244	8250	8252	8255	8227	8234	8241	8212	8249	8230	8251	8227	8239	8226	8219	8223	8226	8233	8251	8249	8222	8252	8197	8238	8227	8244	8282	8282	8283	8252
784	A/D0	1	6	1340	8275	8232	8259	8267	8221	8233	8270	8253	8222	8252	8250	8220	8231	8254	8241	8245	8231	8223	8251	8196	8214	8221	8244	8226	8251	8284	8218	8205	8209	8229	8211	8243	8304	8264	8267	8259	8230	8206	8199	8235	8252	8262	8262	8266	8197
785	A/D1	0	6	1220	8246	8209	8245	8201	8245	8240	8237	8253	8243	8248	8224	8232	8237	8210	8243	8232	8247	8226	8233	8225	8209	8234	8222	8227	8242	8252	8226	8249	8210	8231	8223	8219	8231	8239	8243	8237	8229	8237	8198	8235	8219	8250	8235	8243	8235
785	A/D0	1	6	1220	8236	8233	8222	8236	8240	8255	8259	8264	8226	8217	8192	8224	8266	8292	8267	8281	8268	8189	8196	8252	8230	8218	8296	8276	8255	8249	8284	8252	8213	8213	8240	8222	8250	8301	8298	8224	8209	8196	8199	8213	8256	8302	8258	8239	8236
786	A/D1	0	6	1500	8224	8226	8249	8226	8252	8213	8255	8247	8224	8241	8239	8249	8267	8257	8267	8240	8240	8236	8225	8253	8226	8256	8256	8231	8245	8222	8232	8239	8235	8251	8224	8231	8215	8217	8219	8233	8253	8229	8240	8220	8209	8224	8244	8244	8277
786	A/D0	1	6	1500	8245	8286	8281	8314	8285	8240	8243	8216	8207	8198	8243	8290	8241	8246	8270	8265	8234	8243	8247	8245	8229	8283	8262	8247	8261	8275	8289	8226	8255	8270	8187	8225	8236	8229	8248	8319	8323	8260	8220	8207	8213	8244	8302	8335	8343
787	A/D1	0	6	1170	8217	8232	8236	8195	8247	8226	8262	8228	8248	8203	8223	8199	8248	8228	8260	8255	8227	8264	8191	8235	8224	8225	8249	8235	8255	8218	8226	8241	8221	8253	8237	8246	8236	8248	8225	8227	8228	8234	8251	8244	8238	8221	8244	8215	8247
787	A/D0	1	6	1170	8210	8228	8238	8252	8218	8250	8278	8173	8184	8181	8238	8198	8277	8327	8275	8270	8263	8240	8195	8186	8224	8225	8254	8253	8269	8206	8208	8221	8221	8237	8230	8280	8222	8224	8204	8228	8201	8228	8277	8257	8239	8243	8241	8230	8252
788	A/D1	0	6	1010	8236	8219	8254	8205	8261	8230	8241	8239	8225	8240	8205	8232	8237	8249	8244	8270	8218	8251	8202	8236	8226	8215	8239	8252	8241	8246	8218	8247	8194	8255	8224	8237	8239	8230	8234	8216	8235	8221	8244	8229	8263	8205	8258	8200	8235
788	A/D0	1	6	1010	8221	8244	8277	8278	8286	8297	8279	8215	8199	8213	8217	8219	8258	8296	8276	8312	8281	8226	8186	8214	8258	8278	8271	8289	8298	8277	8263	8268	8234	8205	8273	8274	8240	8279	8267	8238	8255	8253	8261	8241	8280	8238	8200	8262	8285
789	A/D1	0	6	1000	8211	8232	8235	8252	8230	8257	8196	8254	8204	8231	8244	8241	8257	8251	8230	8238	8203	8248	8207	8269	8230	8242	8244	8222	8230	8211	8232	8234	8239	8228	8262	8201	8253	8207	8231	8241	8228	8247	8247	8232	8239	8210	8242	8195	8265
789	A/D0	1	6	1000	8258	8328	8424	8463	8460	8472	8359	8285	8240	8253	8356	8468	8484	8478	8463	8390	8329	8275	8259	8228	8362	8471	8483	8511	8510	8444	8334	8288	8265	8224	8347	8431	8450	8466	8452	8452	8353	8304	8256	8240	8331	8407	8465	8475	8483
790	A/D1	0	6	980	8220	8235	8238	8249	8230	8275	8222	8240	8221	8218	8228	8226	8247	8257	8237	8255	8211	8242	8201	8256	8243	8242	8259	8227	8232	8211	8230	8228	8247	8225	8267	8234	8265	8248	8242	8243	8234	8243	8251	8221	8249	8221	8254	8224	8261
790	A/D0	1	6	980	8240	8297	8352	8353	8291	8316	8255	8198	8220	8252	8300	8326	8350	8322	8331	8301	8230	8241	8229	8223	8297	8343	8316	8323	8337	8312	8282	8265	8262	8239	8254	8284	8298	8296	8307	8313	8278	8253	8229	8239	8250	8312	8348	8323	8316
791	A/D1	0	6	1160	8239	8201	8251	8203	8271	8241	8232	8247	8220	8229	8218	8238	8235	8247	8227	8258	8212	8249	8215	8241	8239	8238	8248	8253	8226	8256	8214	8261	8206	8259	8226	8236	8249	8228	8250	8225	8234	8240	8253	8211	8261	8226	8253	8233	8245
791	A/D0	1	6	1160	8300	8372	8443	8421	8439	8434	8352	8264	8225	8254	8277	8384	8452	8496	8460	8477	8329	8215	8212	8241	8325	8390	8460	8447	8425	8417	8347	8284	8242	8290	8370	8385	8431	8415	8446	8412	8348	8333	8285	8263	8323	8407	8403	8430	8483
792	A/D1	0	6	880	8254	8244	8255	8266	8250	8288	8257	8260	8258	8203	8255	8212	8275	8242	8294	8239	8248	8237	8219	8244	8215	8262	8251	8252	8278	8279	8272	8251	8233	8222	8227	8253	8280	8333	8302	8307	8246	8251	8214	8252	8275	8292	8320	8284	8296
792	A/D0	1	6	880	8225	8232	8254	8266	8237	8303	8316	8286	8257	8227	8265	8217	8260	8240	8273	8289	8278	8257	8205	8252	8243	8267	8280	8319	8284	8284	8265	8215	8205	8229	8272	8293	8305	8345	8297	8259	8254	8214	8190	8247	8316	8300	8315	8304	8292
793	A/D1	0	6	1370	8207	8230	8230	8237	8259	8255	8233	8249	8206	8233	8220	8236	8243	8246	8242	8221	8225	8231	8216	8243	8234	8243	8256	8235	8257	8213	8258	8222	8237	8232	8242	8223	8260	8229	8240	8247	8225	8251	8235	8243	8227	8234	8242	8212	8246
793	A/D0	1	6	1370	8223	8212	8284	8266	8235	8241	8227	8206	8198	8227	8233	8245	8273	8261	8239	8195	8195	8205	8235	8211	8223	8262	8242	8208	8224	8205	8231	8236	8255	8222	8224	8229	8213	8226	8212	8255	8251	8237	8218	8233	8213	8181	8206	8220	8216
794	A/D1	0	6	940	8209	8242	8231	8270	8263	8292	8224	8257	8205	8224	8234	8216	8243	8251	8252	8266	8241	8270	8209	8256	8250	8259	8272	8253	8247	8243	8269	8249	8249	8227	8253	8203	8261	8220	8298	8264	8283	8259	8265	8228	8280	8241	8317	8236	8338
794	A/D0	1	6	940	8178	8310	8358	8312	8306	8350	8236	8172	8187	8188	8205	8294	8339	8335	8317	8300	8274	8289	8275	8258	8283	8316	8269	8294	8300	8303	8262	8234	8317	8233	8251	8370	8306	8301	8327	8351	8270	8247	8256	8201	8265	8313	8368	8359	8378
795	A/D1	0	6	1140	8226	8241	8237	8247	8227	8223	8222	8222	8225	8253	8228	8247	8244	8214	8234	8211	8229	8233	8237	8256	8209	8240	8206	8222	8232	8237	8253	8221	8236	8221	8214	8221	8232	8236	8253	8222	8244	8232	8207	8231	8220	8235	8245	8230	8252
795	A/D0	1	6	1140	8223	8284	8272	8246	8263	8289	8244	8245	8274	8251	8229	8240	8246	8215	8231	8275	8275	8253	8263	8238	8207	8250	8246	8248	8280	8275	8267	8229	8214	8211	8236	8227	8288	8286	8286	8272	8264	8214	8186	8214	8218	8246	8254	8267	8271
796	A/D1	0	6	1000	8244	8255	8233	8266	8212	8250	8231	8209	8245	8216	8251	8214	8228	8230	8216	8237	8234	8233	8247	8239	8238	8264	8255	8277	8250	8231	8240	8219	8248	8225	8247	8249	8226	8255	8245	8262	8251	8244	8245	8214	8248	8236	8263	8275	8269
796	A/D0	1	6	1000	8348	8451	8478	8476	8403	8367	8310	8226	8201	8274	8355	8355	8387	8397	8421	8422	8368	8315	8324	8303	8357	8394	8387	8406	8433	8399	8315	8228	8255	8266	8351	8431	8494	8446	8456	8406	8290	8221	8226	8292	8362	8433	8506	8465	8498
797	A/D1	0	6	840	8228	8221	8237	8199	8255	8231	8265	8254	8241	8233	8210	8228	8229	8246	8260	8277	8232	8256	8205	8230	8227	8232	8250	8258	8245	8235	8213	8232	8193	8242	8223	8247	8236	8254	8245	8224	8243	8223	8237	8230	8262	8235	8272	8225	8245
797	A/D0	1	6	840	8247	8348	8403	8430	8453	8499	8413	8290	8238	8232	8268	8330	8427	8438	8444	8457	8358	8278	8233	8218	8306	8385	8433	8468	8483	8392	8329	8283	8245	8241	8321	8400	8399	8403	8423	8383	8344	8305	8269	8257	8333	8348	8374	8417	8436
798	A/D1	0	6	1500	8224	8227	8250	8237	8243	8231	8214	8239	8204	8248	8229	8253	8244	8242	8245	8216	8237	8235	8246	8236	8257	8215	8253	8205	8240	8234	8236	8239	8242	8234	8229	8232	8251	8208	8263	8229	8253	8230	8227	8222	8214	8241	8252	8274	8270
798	A/D0	1	6	1500	8261	8259	8311	8303	8317	8293	8238	8245	8247	8237	8286	8316	8288	8277	8275	8261	8255	8252	8243	8247	8279	8278	8291	8291	8306	8317	8303	8290	8229	8242	8213	8264	8325	8326	8336	8335	8302	8200	8217	8212	8195	8251	8332	8318	8295
799	A/D1	0	6	860	8212	8246	8232	8240	8244	8232	8244	8235	8247	8236	8219	8231	8230	8238	8255	8250	8254	8256	8223	8239	8224	8226	8233	8253	8263	8224	8240	8217	8216	8227	8245	8252	8242	8245	8244	8219	8226	8238	8228	8252	8222	8239	8230	8222	8244
799	A/D0	1	6	860	8236	8264	8269	8289	8299	8292	8277	8236	8211	8207	8248	8244	8286	8305	8306	8281	8259	8224	8203	8201	8246	8296	8291	8296	8316	8253	8269	8263	8248	8225	8221	8237	8218	8266	8316	8308	8269	8277	8231	8206	8245	8141	8318	8458	8224
800	A/D1	0	6	1130	8218	8218	8230	8237	8250	8221	8252	8206	8235	8224	8226	8245	8235	8248	8220	8226	8227	8210	8239	8236	8250	8235	8233	8228	8205	8229	8226	8252	8247	8262	8218	8260	8181	8252	8216	8237	8240	8244	8268	8201	8256	8198	8237	8248	8236
800	A/D0	1	6	1130	8211	8309	8334	8298	8313	8292	8234	8197	8224	8262	8265	8274	8300	8289	8225	8204	8218	8237	8225	8278	8321	8293	8283	8269	8263	8220	8217	8235	8258	8245	8256	8324	8311	8273	8299	8307	8257	8209	8242	8196	8217	8276	8327	8310	8349
801	A/D1	0	6	1150	8215	8221	8262	8233	8272	8223	8237	8227	8209	8242	8239	8250	8236	8231	8229	8221	8244	8244	8241	8253	8234	8237	8241	8223	8234	8228	8237	8244	8233	8241	8222	8240	8222	8224	8230	8228	8247	8223	8237	8231	8216	8228	8234	8259	8262
801	A/D0	1	6	1150	8225	8222	8257	8265	8247	8244	8194	8165	8235	8251	8246	8298	8259	8197	8222	8240	8215	8218	8266	8234	8203	8220	8230	8234	8236	8249	8248	8255	8224	8204	8174	8187	8203	8261	8278	8272	8287	8248	8213	8191	8204	8196	8227	8237	8233
802	A/D1	0	6	1370	8211	8228	8226	8245	8232	8277	8221	8252	8206	8234	8240	8230	8250	8255	8237	8248	8227	8266	8215	8267	8226	8242	8257	8240	8249	8220	8241	8235	8246	8228	8268	8217	8262	8223	8248	8247	8234	8242	8241	8241	8239	8221	8250	8198	8262
802	A/D0	1	6	1370	8184	8192	8233	8284	8269	8267	8247	8222	8213	8232	8277	8253	8253	8226	8213	8175	8175	8198	8190	8246	8266	8254	8232	8237	8231	8207	8236	8231	8236	8209	8236	8218	8203	8252	8274	8271	8255	8250	8214	8196	8185	8204	8223	8242	8244
803	A/D1	0	6	950	8245	8224	8293	8285	8238	8188	8172	8236	8230	8250	8265	8210	8269	8192	8222	8235	8210	8224	8255	8217	8246	8223	8237	8234	8234	8253	8199	8241	8249	8224	8242	8211	8246	8215	8252	8252	8243	8257	8218	8213	8219	8226	8242	8229	8229
803	A/D0	1	6	950	8275	8285	8337	8266	8276	8268	8230	8301	8200	8199	8217	8226	8270	8369	8324	8305	8305	8262	8268	8228	8269	8264	8284	8341	8316	8319	8265	8268	8232	8235	8279	8337	8341	8308	8291	8333	8304	8259	8231	8239	8255	8287	8327	8351	8334
804	A/D1	0	6	840	8241	8285	8284	8308	8258	8251	8204	8253	8215	8269	8286	8274	8307	8261	8276	8294	8310	8288	8254	8223	8251	8209	8299	8267	8324	8310	8294	8276	8248	8233	8237	8247	8290	8255	8294	8259	8263	8252	8241	8250	8228	8286	8276	8310	8314
804	A/D0	1	6	840	8237	8291	8314	8315	8285	8256	8218	8242	8235	8231	8294	8315	8272	8253	8259	8255	8251	8283	8253	8239	8277	8255	8298	8315	8302	8326	8293	8249	8203	8225	8223	8264	8317	8352	8329	8326	8303	8216	8216	8212	8221	8277	8321	8326	8331
805	A/D1	0	6	1300	8245	8264	8252	8255	8225	8215	8213	8236	8239	8267	8240	8230	8213	8192	8222	8218	8234	8249	8237	8246	8210	8223	8214	8239	8243	8260	8256	8231	8231	8204	8209	8236	8240	8256	8253	8223	8230	8215	8215	8248	8227	8254	8228	8237	8229
805	A/D0	1	6	1300	8238	8331	8325	8309	8304	8304	8224	8251	8307	8285	8265	8306	8264	8204	8246	8266	8282	8266	8272	8258	8227	8254	8262	8311	8306	8288	8302	8241	8189	8171	8214	8272	8332	8329	8352	8286	8268	8235	8212	8187	8240	8278	8307	8331	8295
806	A/D1	0	6	1160	8231	8225	8262	8211	8243	8220	8223	8244	8228	8245	8220	8234	8236	8207	8242	8227	8252	8230	8237	8222	8206	8225	8224	8231	8257	8248	8230	8247	8200	8232	8219	8224	8255	8237	8249	8207	8228	8218	8207	8242	8231	8250	8227	8233	8220
806	A/D0	1	6	1160	8232	8213	8232	8217	8210	8241	8255	8208	8208	8238	8221	8182	8242	8246	8218	8271	8270	8217	8231	8209	8220	8211	8231	8244	8269	8267	8243	8207	8201	8220	8212	8226	8276	8240	8240	8209	8194	8183	8196	8214	8243	8265	8236	8232	8233
807	A/D1	0	6	1270	8228	8240	8231	8245	8216	8223	8233	8226	8235	8251	8217	8242	8226	8239	8228	8270	8268	8252	8250	8229	8214	8224	8224	8231	8263	8236	8266	8235	8226	8226	8218	8233	8231	8234	8254	8218	8245	8200	8231	8218	8244	8244	8225	8255	8220
807	A/D0	1	6	1270	8304	8363	8394	8434	8407	8396	8385	8318	8262	8263	8288	8311	8372	8457	8450	8426	8428	8335	8226	8203	8246	8264	8357	8467	8502	8463	8424	8313	8224	8209	8293	8369	8464	8498	8469	8417	8376	8314	8260	8248	8264	8320	8351	8397	8389
808	A/D1	0	6	1200	8247	8208	8251	8208	8247	8229	8215	8254	8211	8238	8226	8227	8228	8237	8223	8260	8218	8244	8232	8232	8244	8212	8244	8242	8227	8242	8201	8250	8197	8248	8229	8241	8253	8228	8231	8209	8223	8219	8240	8222	8269	8221	8240	8224	8225
808	A/D0	1	6	1200	8212	8238	8273	8217	8230	8289	8220	8176	8220	8241	8259	8304	8327	8298	8256	8263	8204	8163	8203	8213	8243	8283	8306	8297	8310	8257	8195	8212	8201	8183	8236	8247	8230	8233	8284	8267	8258	8270	8286	8212	8244	8202	8188	8230	8260
809	A/D1	0	6	1250	8231	8224	8252	8257	8242	8258	8213	8259	8196	8253	8234	8237	8255	8231	8236	8210	8233	8227	8240	8219	8261	8228	8261	8230	8243	8230	8226	8239	8243	8223	8244	8218	8251	8211	8291	8253	8255	8249	8215	8227	8213	8242	8242	8247	8206
809	A/D0	1	6	1250	8305	8366	8405	8417	8394	8357	8289	8285	8227	8240	8317	8367	8363	8396	8422	8354	8308	8288	8270	8234	8303	8378	8357	8352	8406	8424	8303	8279	8291	8211	8228	8338	8403	8358	8436	8463	8350	8287	8249	8204	8244	8315	8350	8400	8413
810	A/D1	0	6	990	8233	8249	8237	8252	8222	8238	8226	8208	8237	8225	8245	8239	8247	8234	8219	8235	8225	8228	8245	8236	8231	8241	8214	8237	8212	8234	8241	8238	8258	8215	8238	8210	8217	8232	8243	8261	8239	8241	8219	8206	8225	8236	8252	8260	8247
810	A/D0	1	6	990	8373	8445	8485	8540	8486	8422	8354	8281	8230	8291	8386	8450	8505	8501	8510	8434	8367	8298	8301	8322	8372	8423	8410	8419	8437	8429	8370	8305	8302	8319	8383	8472	8489	8516	8506	8428	8286	8222	8208	8272	8353	8516	8557	8555	8539
811	A/D1	0	6	1110	8223	8223	8236	8248	8226	8246	8247	8234	8244	8232	8233	8243	8231	8243	8218	8241	8212	8234	8222	8238	8240	8235	8244	8222	8225	8229	8225	8232	8247	8224	8235	8240	8226	8257	8240	8237	8245	8239	8251	8215	8227	8232	8219	8232	8236
811	A/D0	1	6	1110	8219	8273	8314	8307	8283	8282	8227	8199	8205	8247	8300	8306	8303	8285	8269	8258	8209	8244	8224	8207	8271	8283	8268	8266	8293	8262	8266	8265	8260	8201	8262	8229	8232	8251	8285	8258	8272	8297	8226	8212	8242	8276	8282	8260	8316
812	A/D1	0	6	920	8268	8213	8268	8251	8255	8281	8220	8264	8218	8226	8239	8229	8254	8250	8253	8265	8241	8238	8236	8222	8243	8246	8272	8285	8252	8276	8215	8239	8203	8241	8238	8237	8262	8245	8238	8232	8239	8242	8261	8228	8273	8271	8283	8283	8280
812	A/D0	1	6	920	8262	8244	8256	8288	8301	8284	8209	8184	8153	8188	8186	8207	8255	8262	8291	8317	8272	8236	8238	8244	8250	8258	8265	8254	8206	8179	8157	8189	8244	8274	8343	8296	8253	8281	8295	8204	8242	8263	8230	8190	8237	8240	8217	8282	8300
813	A/D1	0	6	1350	8260	8233	8251	8221	8215	8237	8228	8233	8238	8224	8251	8236	8231	8247	8208	8232	8226	8239	8251	8229	8239	8231	8213	8242	8224	8250	8237	8245	8250	8198	8235	8216	8238	8266	8230	8250	8244	8188	8251	8199	8241	8257	8229	8277	8213
813	A/D0	1	6	1350	8307	8248	8299	8339	8355	8350	8335	8270	8243	8254	8292	8290	8344	8311	8383	8380	8329	8260	8218	8220	8225	8253	8301	8349	8357	8359	8329	8235	8210	8272	8279	8315	8369	8378	8330	8289	8257	8180	8220	8278	8307	8389	8413	8392	8347
814	A/D1	0	6	1280	8235	8220	8245	8246	8242	8234	8217	8239	8193	8247	8221	8234	8243	8227	8229	8217	8243	8243	8264	8240	8264	8212	8251	8204	8237	8257	8251	8263	8251	8227	8238	8212	8255	8200	8251	8222	8239	8228	8234	8238	8204	8258	8222	8251	8230
814	A/D0	1	6	1280	8378	8411	8506	8537	8531	8480	8353	8278	8237	8266	8388	8489	8522	8570	8567	8482	8385	8314	8297	8249	8332	8436	8501	8515	8529	8556	8445	8333	8268	8271	8314	8348	8453	8481	8478	8468	8428	8284	8222	8247	8287	8403	8502	8558	8505
815	A/D1	0	6	1380	8244	8206	8251	8237	8226	8240	8207	8264	8197	8284	8218	8240	8246	8223	8242	8210	8238	8225	8240	8225	8251	8214	8262	8230	8243	8240	8232	8241	8255	8227	8251	8201	8246	8198	8248	8234	8230	8244	8222	8232	8205	8227	8226	8244	8225
815	A/D0	1	6	1380	8243	8231	8246	8236	8252	8242	8219	8244	8222	8241	8262	8220	8235	8221	8209	8223	8247	8237	8248	8250	8255	8252	8226	8252	8232	8242	8234	8215	8243	8217	8196	8216	8258	8227	8236	8283	8254	8204	8214	8229	8181	8207	8286	8298	8239
816	A/D1	0	6	1180	8229	8245	8255	8221	8241	8205	8242	8204	8253	8233	8227	8246	8221	8240	8228	8247	8245	8252	8227	8247	8209	8230	8214	8221	8230	8240	8249	8259	8217	8235	8204	8234	8209	8252	8234	8229	8244	8210	8223	8209	8229	8228	8243	8222	8282
[truncated: 369 more rows]
[truncated: 1,455 more columns]
