# Supplementary material for: Measuring and Sorting Cell Populations Expressing Isospectral Fluorescent Proteins with Different Fluorescence Lifetimes
Source: PLoS One. 2014 Oct 10;9(10):e109940. doi: 10.1371/journal.pone.0109940 (PMC4193854; doi:10.1371/journal.pone.0109940)
Supplement: Figure S6 — Feb12.zip: Flow cytometry data archive, including waveform data (*.csv) as well as list mode data (*.fcs), for pure BSY034, pure BSY035, and a mixture of the two. (ZIP) [file pone.0109940.s006.zip › Feb12/35_shapes.csv]

Software	Kytos	2.0.1
Instrument	BlackBart	0.90
Summary	Detectors	2	Events	1000	Seconds	87	First Event	4	Last Event	1003	Data Line	9
Settings	Trigger		Threshold	-1	SampleRate	1	TimeUnits	1
Detectors
ID	Name	Alias	Range
0	A/D1	A/D1	16383
1	A/D0	A/D0	16383
Data
Event	Detector	ID	Time	Length	Data
1	A/D1	0	0	880	8249	8222	8247	8227	8257	8240	8231	8236	8212	8223	8233	8243	8240	8250	8222	8246	8224	8221	8225	8226	8243	8240	8242	8246	8217	8249	8223	8241	8218	8235	8240	8228	8251	8226	8230	8220	8229	8225	8246	8223	8252	8228	8233	8231	8223
1	A/D0	1	0	880	8301	8420	8471	8486	8495	8464	8357	8254	8224	8261	8321	8430	8498	8502	8455	8425	8315	8262	8241	8290	8378	8469	8527	8540	8491	8438	8334	8307	8236	8274	8367	8415	8443	8470	8532	8430	8363	8299	8268	8264	8347	8388	8424	8485	8517
2	A/D1	0	0	1350	8243	8199	8271	8191	8266	8235	8233	8254	8228	8253	8222	8227	8229	8200	8266	8241	8259	8242	8236	8235	8200	8237	8214	8233	8239	8250	8236	8260	8206	8240	8217	8226	8242	8241	8258	8216	8227	8221	8208	8237	8236	8250	8231	8232	8231
2	A/D0	1	0	1350	8250	8243	8294	8326	8345	8364	8334	8294	8236	8220	8215	8288	8280	8254	8279	8305	8303	8254	8250	8219	8236	8288	8356	8354	8335	8318	8258	8204	8197	8225	8243	8271	8313	8318	8339	8281	8272	8211	8198	8208	8266	8301	8274	8276	8296
3	A/D1	0	0	990	8245	8228	8265	8221	8269	8243	8261	8251	8231	8231	8214	8235	8230	8246	8229	8266	8213	8253	8201	8231	8241	8230	8259	8270	8256	8239	8218	8248	8200	8262	8237	8239	8265	8223	8243	8246	8252	8239	8264	8216	8278	8219	8270	8266	8305
3	A/D0	1	0	990	8194	8252	8265	8267	8280	8302	8266	8195	8200	8210	8186	8233	8259	8272	8274	8272	8234	8228	8216	8211	8244	8273	8265	8259	8278	8225	8196	8232	8227	8224	8242	8288	8247	8218	8234	8251	8204	8225	8308	8223	8219	8288	8241	8208	8265
4	A/D1	0	0	840	8257	8255	8244	8271	8240	8238	8231	8242	8231	8248	8235	8259	8235	8249	8247	8249	8271	8262	8260	8270	8218	8245	8200	8256	8240	8294	8301	8279	8265	8227	8219	8214	8232	8239	8271	8247	8275	8229	8234	8216	8229	8245	8251	8267	8280
4	A/D0	1	0	840	8250	8344	8405	8440	8439	8522	8432	8364	8313	8277	8276	8361	8438	8446	8419	8439	8407	8312	8291	8284	8280	8351	8434	8462	8504	8510	8470	8357	8276	8225	8257	8319	8413	8472	8491	8474	8456	8315	8240	8213	8248	8339	8420	8452	8470
5	A/D1	0	0	930	8224	8251	8233	8251	8243	8224	8236	8223	8226	8241	8242	8228	8265	8227	8269	8245	8248	8241	8237	8243	8218	8233	8234	8208	8264	8240	8260	8238	8240	8228	8229	8248	8237	8234	8243	8246	8242	8263	8223	8243	8235	8223	8270	8266	8288
5	A/D0	1	0	930	8248	8264	8213	8209	8224	8238	8205	8262	8254	8229	8243	8239	8234	8236	8253	8272	8258	8250	8216	8234	8202	8205	8216	8230	8253	8281	8281	8231	8184	8182	8202	8220	8280	8304	8289	8274	8232	8177	8176	8196	8243	8274	8279	8270	8252
6	A/D1	0	0	930	8213	8224	8225	8205	8252	8244	8261	8253	8236	8238	8210	8247	8237	8254	8267	8278	8233	8259	8198	8238	8219	8234	8248	8244	8244	8221	8219	8242	8202	8265	8240	8267	8277	8281	8273	8234	8244	8225	8236	8229	8247	8219	8248	8217	8251
6	A/D0	1	0	930	8204	8255	8303	8292	8286	8360	8333	8253	8243	8224	8261	8295	8364	8387	8355	8318	8250	8210	8173	8188	8265	8332	8393	8435	8439	8360	8302	8246	8221	8213	8255	8293	8288	8280	8311	8312	8286	8280	8281	8256	8269	8284	8287	8286	8295
7	A/D1	0	0	1270	8227	8244	8238	8229	8236	8222	8239	8228	8233	8243	8262	8223	8259	8204	8236	8222	8234	8261	8254	8245	8220	8216	8230	8199	8271	8245	8264	8253	8231	8227	8195	8248	8254	8271	8257	8245	8214	8246	8198	8233	8228	8235	8250	8245	8243
7	A/D0	1	0	1270	8265	8322	8282	8283	8320	8335	8287	8280	8263	8248	8272	8281	8297	8276	8257	8296	8290	8275	8258	8234	8230	8272	8283	8348	8382	8366	8274	8238	8189	8168	8223	8283	8334	8341	8327	8332	8276	8247	8219	8216	8246	8246	8280	8311	8316
8	A/D1	0	0	1150	8228	8236	8237	8227	8242	8221	8228	8244	8233	8260	8218	8248	8224	8236	8241	8239	8253	8221	8243	8224	8217	8230	8228	8233	8249	8243	8243	8245	8213	8237	8215	8230	8239	8237	8249	8211	8231	8222	8218	8230	8234	8250	8232	8233	8228
8	A/D0	1	0	1150	8240	8243	8246	8247	8333	8326	8301	8286	8269	8249	8244	8285	8272	8277	8320	8343	8306	8233	8225	8195	8223	8257	8341	8347	8346	8319	8278	8232	8201	8183	8216	8256	8309	8343	8371	8330	8270	8259	8248	8200	8273	8338	8288	8275	8266
9	A/D1	0	0	850	8228	8256	8239	8238	8241	8215	8245	8233	8233	8239	8248	8216	8246	8201	8234	8226	8232	8247	8235	8243	8218	8232	8233	8225	8258	8255	8261	8242	8238	8224	8206	8227	8228	8244	8241	8253	8206	8251	8188	8236	8223	8232	8251	8252	8258
9	A/D0	1	0	850	8305	8348	8325	8380	8409	8402	8344	8351	8284	8245	8306	8319	8349	8379	8382	8411	8375	8323	8254	8256	8249	8309	8373	8436	8451	8448	8393	8293	8224	8223	8273	8338	8410	8435	8433	8422	8336	8272	8215	8213	8277	8336	8412	8429	8407
10	A/D1	0	0	1150	8221	8260	8220	8236	8224	8225	8235	8236	8234	8260	8211	8242	8205	8236	8208	8247	8251	8230	8243	8217	8220	8220	8235	8242	8262	8232	8256	8227	8226	8222	8223	8244	8243	8264	8269	8222	8243	8203	8229	8227	8250	8245	8231	8241	8216
10	A/D0	1	0	1150	8276	8362	8379	8391	8395	8401	8371	8304	8276	8255	8236	8310	8376	8397	8418	8454	8444	8367	8255	8228	8236	8270	8390	8481	8493	8442	8406	8306	8212	8227	8264	8328	8402	8444	8427	8388	8366	8288	8260	8251	8256	8311	8370	8362	8385
11	A/D1	0	0	1120	8221	8254	8210	8224	8235	8237	8258	8230	8245	8217	8217	8231	8238	8242	8253	8237	8227	8236	8205	8228	8223	8233	8242	8234	8252	8212	8237	8213	8215	8236	8229	8248	8240	8244	8222	8215	8229	8228	8233	8240	8227	8218	8239	8211	8241
11	A/D0	1	0	1120	8259	8289	8349	8402	8375	8387	8394	8316	8215	8174	8244	8261	8347	8408	8422	8361	8316	8264	8214	8205	8262	8305	8338	8366	8364	8321	8286	8256	8238	8225	8277	8320	8338	8352	8321	8349	8322	8310	8264	8243	8260	8294	8319	8357	8371
12	A/D1	0	0	970	8274	8203	8276	8191	8247	8220	8248	8252	8246	8265	8219	8224	8226	8192	8271	8234	8259	8238	8224	8234	8191	8249	8227	8259	8239	8257	8212	8255	8198	8239	8243	8240	8264	8255	8260	8234	8234	8248	8213	8266	8227	8247	8247	8247	8248
12	A/D0	1	0	970	8395	8420	8474	8489	8512	8439	8358	8295	8187	8235	8261	8349	8461	8515	8557	8558	8485	8291	8201	8185	8243	8314	8432	8493	8513	8499	8425	8347	8263	8250	8317	8387	8435	8458	8456	8393	8316	8313	8259	8269	8334	8376	8423	8444	8451
13	A/D1	0	1	840	8242	8227	8253	8239	8235	8224	8226	8224	8242	8223	8254	8226	8231	8222	8215	8241	8223	8236	8252	8216	8257	8214	8244	8213	8241	8231	8224	8245	8222	8242	8227	8256	8237	8246	8245	8262	8234	8240	8225	8220	8226	8228	8238	8256	8225
13	A/D0	1	1	840	8350	8366	8323	8370	8378	8343	8332	8322	8272	8246	8313	8328	8323	8356	8381	8394	8339	8256	8231	8234	8273	8334	8407	8405	8383	8377	8289	8228	8198	8254	8284	8366	8413	8389	8367	8331	8254	8235	8232	8262	8340	8391	8395	8395	8392
14	A/D1	0	1	840	8223	8254	8242	8268	8262	8235	8248	8229	8228	8232	8244	8237	8269	8226	8252	8235	8234	8256	8239	8266	8235	8238	8252	8248	8277	8257	8262	8239	8234	8215	8195	8257	8252	8276	8281	8276	8237	8242	8195	8224	8235	8257	8301	8285	8280
14	A/D0	1	1	840	8273	8338	8297	8368	8381	8359	8326	8315	8274	8224	8287	8317	8337	8354	8388	8386	8355	8322	8256	8278	8242	8264	8324	8374	8360	8375	8367	8254	8193	8212	8283	8331	8413	8472	8482	8442	8396	8302	8225	8221	8305	8360	8391	8392	8436
15	A/D1	0	1	1050	8222	8225	8248	8226	8251	8219	8223	8232	8209	8246	8232	8247	8229	8238	8231	8233	8244	8246	8232	8239	8229	8214	8246	8206	8240	8225	8217	8241	8228	8244	8223	8238	8233	8216	8244	8231	8243	8243	8235	8230	8207	8230	8229	8229	8242
15	A/D0	1	1	1050	8288	8366	8475	8511	8493	8439	8374	8308	8252	8237	8335	8374	8405	8422	8427	8449	8394	8341	8289	8266	8293	8365	8423	8432	8470	8516	8429	8353	8293	8271	8257	8350	8433	8436	8438	8455	8420	8316	8241	8205	8287	8364	8455	8520	8502
16	A/D1	0	1	980	8213	8231	8231	8211	8241	8228	8257	8254	8236	8254	8203	8253	8220	8253	8240	8246	8236	8217	8235	8220	8223	8238	8239	8253	8263	8245	8274	8246	8236	8241	8221	8242	8239	8243	8264	8227	8265	8220	8239	8219	8241	8249	8233	8245	8222
16	A/D0	1	1	980	8209	8247	8226	8241	8289	8277	8272	8259	8221	8171	8161	8199	8216	8267	8273	8278	8280	8237	8195	8204	8240	8217	8267	8286	8274	8233	8283	8233	8186	8218	8243	8243	8276	8297	8288	8235	8228	8220	8219	8201	8215	8268	8257	8231	8230
17	A/D1	0	1	960	8225	8240	8245	8240	8242	8237	8215	8239	8195	8245	8225	8235	8242	8245	8231	8222	8218	8236	8206	8267	8228	8250	8242	8242	8233	8217	8237	8223	8237	8218	8265	8207	8257	8203	8228	8230	8232	8247	8245	8233	8229	8216	8263	8215	8283
17	A/D0	1	1	960	8216	8221	8239	8258	8267	8252	8218	8219	8212	8214	8233	8246	8244	8244	8260	8226	8213	8222	8214	8211	8243	8262	8200	8221	8232	8198	8218	8245	8224	8190	8248	8226	8209	8249	8250	8254	8244	8273	8232	8238	8199	8194	8219	8242	8249
18	A/D1	0	1	1020	8243	8194	8255	8201	8263	8229	8239	8243	8208	8240	8220	8259	8236	8251	8223	8257	8202	8257	8211	8234	8238	8229	8243	8244	8229	8237	8220	8247	8203	8256	8224	8244	8253	8241	8264	8226	8248	8233	8231	8238	8254	8217	8259	8221	8245
18	A/D0	1	1	1020	8268	8346	8434	8438	8389	8427	8331	8242	8206	8218	8306	8366	8422	8439	8429	8352	8261	8221	8187	8211	8311	8361	8377	8391	8452	8402	8321	8288	8224	8235	8279	8340	8328	8351	8373	8397	8349	8330	8278	8233	8268	8291	8279	8366	8412
19	A/D1	0	1	1100	8231	8232	8245	8226	8237	8226	8237	8226	8244	8212	8262	8205	8254	8207	8215	8228	8219	8243	8256	8235	8243	8207	8242	8204	8255	8233	8235	8238	8215	8232	8211	8228	8228	8247	8228	8265	8216	8253	8214	8232	8219	8228	8251	8257	8245
19	A/D0	1	1	1100	8335	8369	8396	8435	8442	8384	8323	8296	8284	8247	8293	8333	8342	8340	8407	8414	8383	8320	8258	8272	8290	8337	8402	8416	8453	8418	8379	8259	8183	8201	8251	8342	8414	8430	8417	8394	8302	8226	8216	8242	8284	8363	8425	8427	8400
20	A/D1	0	1	930	8232	8249	8237	8242	8239	8224	8243	8226	8244	8231	8263	8215	8282	8235	8265	8256	8255	8259	8254	8232	8233	8231	8267	8242	8298	8264	8261	8248	8222	8226	8207	8260	8246	8290	8262	8309	8239	8279	8213	8239	8237	8243	8281	8307	8294
20	A/D0	1	1	930	8283	8292	8238	8245	8247	8213	8224	8267	8253	8238	8281	8272	8232	8253	8270	8264	8252	8267	8229	8221	8190	8204	8224	8255	8274	8294	8272	8209	8182	8214	8193	8219	8256	8277	8247	8236	8239	8225	8200	8227	8273	8286	8269	8278	8271
21	A/D1	0	1	840	8222	8245	8243	8239	8255	8254	8225	8257	8202	8240	8224	8243	8254	8241	8269	8244	8237	8236	8205	8240	8233	8259	8248	8248	8235	8234	8251	8246	8244	8245	8252	8205	8279	8192	8274	8219	8243	8262	8223	8265	8212	8235	8227	8214	8268
21	A/D0	1	1	840	8274	8333	8429	8431	8387	8367	8326	8268	8219	8237	8281	8326	8356	8363	8380	8333	8286	8265	8253	8222	8285	8357	8360	8370	8374	8354	8296	8302	8230	8220	8311	8350	8378	8376	8405	8357	8358	8318	8284	8258	8226	8270	8292	8371	8365
22	A/D1	0	1	880	8248	8221	8258	8217	8263	8240	8240	8246	8229	8226	8218	8257	8245	8267	8257	8287	8234	8255	8202	8220	8223	8228	8263	8275	8252	8248	8208	8236	8189	8254	8246	8262	8280	8227	8241	8210	8245	8234	8260	8227	8281	8200	8269	8208	8265
22	A/D0	1	1	880	8209	8218	8239	8248	8270	8282	8280	8246	8246	8232	8221	8229	8244	8250	8227	8274	8231	8215	8221	8216	8207	8241	8288	8281	8296	8254	8227	8221	8200	8186	8245	8302	8244	8274	8226	8245	8278	8247	8242	8215	8277	8245	8230	8208	8236
23	A/D1	0	1	1070	8221	8252	8223	8239	8240	8241	8246	8229	8235	8247	8222	8243	8195	8242	8205	8256	8248	8236	8251	8221	8224	8214	8237	8239	8263	8235	8256	8221	8224	8224	8218	8247	8245	8249	8265	8226	8244	8205	8235	8214	8256	8245	8231	8246	8235
23	A/D0	1	1	1070	8249	8317	8336	8325	8346	8335	8326	8290	8276	8256	8239	8305	8365	8390	8416	8415	8384	8312	8234	8201	8231	8246	8320	8357	8376	8346	8353	8285	8219	8198	8232	8316	8360	8392	8383	8371	8342	8289	8261	8238	8258	8320	8350	8351	8353
24	A/D1	0	2	850	8210	8250	8227	8257	8229	8259	8221	8259	8205	8242	8213	8244	8234	8242	8264	8196	8229	8221	8199	8257	8232	8262	8250	8254	8243	8218	8244	8229	8247	8236	8244	8204	8238	8206	8246	8240	8242	8250	8237	8235	8217	8236	8259	8247	8274
24	A/D0	1	2	850	8207	8267	8349	8379	8312	8354	8272	8234	8212	8192	8220	8276	8334	8349	8400	8354	8278	8275	8264	8234	8264	8341	8298	8268	8282	8321	8257	8273	8277	8250	8266	8263	8295	8309	8320	8349	8336	8286	8263	8248	8243	8268	8310	8334	8335
25	A/D1	0	2	1160	8202	8234	8236	8254	8246	8255	8220	8247	8202	8233	8221	8227	8246	8242	8255	8238	8225	8255	8215	8263	8238	8253	8238	8229	8230	8204	8226	8230	8237	8241	8244	8209	8244	8191	8243	8230	8239	8254	8234	8238	8222	8230	8239	8212	8252
25	A/D0	1	2	1160	8258	8264	8354	8374	8346	8353	8329	8259	8213	8233	8283	8339	8403	8385	8394	8305	8241	8248	8239	8195	8285	8338	8351	8359	8350	8352	8296	8310	8301	8256	8277	8304	8315	8297	8313	8337	8310	8282	8245	8239	8217	8281	8329	8356	8372
26	A/D1	0	2	1040	8208	8240	8223	8252	8228	8257	8203	8245	8205	8226	8230	8234	8245	8253	8228	8239	8204	8246	8198	8254	8243	8250	8262	8254	8248	8221	8228	8229	8236	8234	8260	8212	8249	8210	8230	8232	8231	8241	8246	8234	8241	8214	8241	8200	8257
26	A/D0	1	2	1040	8291	8396	8480	8479	8472	8473	8346	8280	8225	8244	8346	8445	8505	8487	8493	8447	8364	8303	8260	8243	8347	8408	8391	8457	8456	8397	8339	8331	8270	8240	8334	8379	8466	8465	8516	8471	8377	8315	8250	8254	8288	8368	8435	8446	8467
27	A/D1	0	2	1020	8220	8242	8260	8232	8260	8213	8233	8234	8217	8223	8251	8232	8234	8234	8225	8226	8216	8239	8226	8247	8233	8241	8250	8208	8247	8215	8242	8241	8222	8260	8204	8251	8218	8232	8236	8241	8257	8229	8245	8227	8219	8227	8242	8255	8270
27	A/D0	1	2	1020	8220	8289	8323	8370	8364	8329	8271	8272	8261	8199	8254	8337	8286	8272	8314	8334	8281	8297	8294	8258	8253	8298	8317	8311	8333	8328	8323	8313	8235	8237	8246	8283	8333	8358	8347	8351	8325	8252	8219	8182	8229	8272	8339	8368	8394
28	A/D1	0	2	1040	8242	8246	8252	8224	8238	8212	8231	8238	8250	8264	8225	8254	8208	8220	8220	8237	8261	8240	8252	8219	8214	8217	8217	8232	8261	8230	8250	8237	8225	8230	8219	8240	8244	8256	8257	8224	8246	8218	8232	8229	8248	8256	8236	8258	8236
28	A/D0	1	2	1040	8218	8265	8267	8235	8307	8323	8297	8290	8296	8272	8216	8253	8257	8266	8288	8302	8293	8225	8209	8205	8253	8257	8334	8375	8365	8294	8278	8232	8186	8203	8245	8312	8310	8321	8336	8272	8254	8232	8247	8208	8214	8309	8260	8258	8316
29	A/D1	0	2	1210	8252	8236	8240	8238	8238	8215	8237	8222	8249	8247	8225	8261	8228	8270	8221	8253	8247	8242	8247	8238	8210	8238	8209	8256	8243	8271	8260	8234	8243	8208	8223	8224	8254	8247	8255	8226	8253	8225	8236	8230	8235	8229	8233	8230	8267
29	A/D0	1	2	1210	8233	8285	8265	8216	8210	8233	8220	8227	8250	8255	8240	8278	8206	8226	8264	8259	8251	8273	8245	8183	8194	8173	8175	8211	8240	8249	8252	8243	8215	8218	8254	8245	8273	8306	8280	8235	8243	8210	8180	8179	8225	8235	8231	8278	8290
30	A/D1	0	2	940	8233	8240	8251	8228	8246	8237	8245	8248	8240	8254	8217	8225	8204	8208	8229	8244	8262	8232	8255	8209	8208	8220	8226	8250	8249	8246	8233	8229	8209	8238	8215	8261	8252	8253	8252	8200	8244	8205	8229	8239	8245	8268	8225	8242	8206
30	A/D0	1	2	940	8245	8237	8265	8317	8308	8319	8340	8335	8284	8269	8243	8284	8267	8270	8305	8313	8322	8270	8260	8231	8289	8286	8344	8354	8368	8329	8288	8238	8192	8214	8283	8350	8396	8404	8414	8314	8302	8235	8214	8196	8274	8333	8324	8388	8378
31	A/D1	0	2	1170	8204	8232	8212	8211	8231	8238	8252	8230	8226	8223	8210	8249	8237	8242	8254	8239	8235	8238	8211	8235	8220	8236	8254	8244	8252	8222	8239	8222	8224	8235	8234	8244	8226	8236	8221	8216	8226	8220	8224	8246	8230	8227	8239	8209	8239
31	A/D0	1	2	1170	8196	8202	8209	8237	8236	8248	8276	8224	8182	8186	8199	8211	8260	8274	8261	8250	8244	8215	8188	8213	8250	8254	8278	8296	8272	8238	8239	8236	8227	8209	8238	8260	8215	8251	8258	8257	8239	8269	8267	8260	8248	8257	8245	8222	8214
32	A/D1	0	2	1020	8225	8230	8244	8253	8262	8238	8247	8217	8230	8221	8245	8248	8235	8243	8225	8224	8221	8231	8232	8244	8216	8250	8218	8230	8237	8221	8234	8238	8234	8257	8214	8258	8217	8260	8224	8259	8243	8235	8245	8226	8227	8226	8235	8239	8260
32	A/D0	1	2	1020	8221	8271	8290	8276	8257	8239	8246	8212	8249	8222	8216	8275	8260	8250	8240	8267	8242	8253	8247	8247	8222	8244	8253	8240	8253	8279	8280	8259	8248	8232	8187	8213	8233	8257	8244	8256	8284	8226	8212	8205	8215	8198	8269	8303	8314
33	A/D1	0	2	840	8238	8209	8241	8192	8245	8241	8243	8254	8216	8224	8200	8231	8238	8246	8243	8256	8210	8243	8203	8231	8240	8235	8274	8259	8240	8227	8212	8244	8208	8263	8236	8244	8242	8223	8228	8223	8242	8238	8236	8226	8243	8202	8257	8217	8246
33	A/D0	1	2	840	8221	8230	8215	8221	8216	8272	8267	8202	8213	8229	8209	8244	8308	8315	8280	8254	8200	8152	8132	8198	8270	8279	8300	8275	8265	8211	8219	8227	8222	8250	8289	8279	8231	8220	8238	8232	8252	8268	8257	8224	8209	8215	8236	8236	8258
34	A/D1	0	2	1190	8222	8262	8211	8256	8205	8239	8239	8226	8258	8250	8239	8242	8214	8253	8212	8267	8239	8238	8245	8222	8242	8204	8234	8212	8246	8220	8271	8198	8259	8192	8236	8226	8226	8246	8240	8248	8223	8210	8238	8192	8270	8225	8245	8238	8214
34	A/D0	1	2	1190	8238	8289	8289	8282	8306	8311	8307	8280	8297	8237	8232	8262	8256	8291	8341	8328	8350	8285	8221	8225	8243	8240	8311	8361	8413	8327	8368	8262	8242	8216	8229	8279	8304	8335	8317	8320	8261	8222	8253	8254	8216	8316	8360	8290	8309
35	A/D1	0	2	840	8225	8260	8212	8244	8213	8238	8238	8232	8243	8249	8232	8245	8208	8241	8206	8257	8239	8243	8245	8219	8223	8203	8225	8233	8242	8238	8280	8226	8263	8205	8255	8249	8269	8296	8289	8261	8257	8221	8243	8192	8259	8245	8257	8268	8233
35	A/D0	1	2	840	8241	8313	8366	8405	8432	8459	8422	8353	8311	8225	8236	8299	8345	8369	8427	8432	8432	8375	8290	8231	8236	8290	8383	8433	8456	8408	8379	8326	8237	8204	8243	8343	8367	8433	8465	8409	8392	8325	8284	8217	8243	8376	8389	8411	8429
36	A/D1	0	3	910	8221	8235	8242	8230	8257	8236	8246	8219	8246	8207	8223	8234	8252	8233	8265	8230	8239	8229	8216	8237	8228	8254	8260	8266	8278	8247	8272	8245	8224	8246	8242	8264	8239	8262	8252	8242	8254	8242	8232	8241	8237	8230	8261	8228	8267
36	A/D0	1	3	910	8250	8307	8355	8391	8381	8393	8363	8260	8214	8226	8277	8341	8454	8414	8437	8438	8368	8266	8216	8205	8239	8346	8382	8419	8414	8395	8353	8277	8256	8224	8308	8367	8343	8378	8391	8366	8296	8326	8278	8267	8314	8377	8371	8357	8383
37	A/D1	0	3	1100	8224	8222	8250	8243	8265	8229	8237	8237	8203	8242	8228	8256	8235	8246	8235	8217	8238	8237	8239	8251	8239	8216	8255	8201	8259	8236	8229	8245	8230	8250	8215	8228	8236	8206	8244	8227	8245	8235	8233	8229	8223	8233	8233	8241	8247
37	A/D0	1	3	1100	8228	8267	8270	8224	8257	8206	8174	8202	8229	8226	8260	8272	8233	8227	8229	8219	8182	8254	8241	8215	8256	8237	8213	8222	8263	8273	8254	8241	8223	8214	8183	8206	8221	8228	8240	8251	8257	8203	8208	8207	8208	8217	8254	8280	8243
38	A/D1	0	3	1080	8246	8259	8239	8250	8231	8221	8238	8229	8236	8248	8221	8236	8227	8211	8243	8229	8241	8230	8236	8250	8212	8258	8227	8232	8231	8237	8239	8223	8238	8231	8211	8245	8227	8228	8239	8236	8240	8254	8219	8237	8217	8224	8235	8240	8257
38	A/D0	1	3	1080	8257	8261	8260	8250	8211	8251	8237	8249	8240	8253	8241	8246	8239	8244	8256	8273	8278	8244	8245	8254	8204	8225	8238	8229	8241	8284	8299	8221	8206	8212	8219	8228	8248	8285	8273	8262	8276	8239	8165	8204	8206	8281	8272	8305	8324
39	A/D1	0	3	1130	8233	8236	8236	8222	8245	8226	8235	8239	8224	8251	8198	8246	8217	8233	8226	8252	8256	8242	8251	8226	8223	8223	8230	8231	8249	8229	8234	8227	8190	8239	8198	8256	8243	8257	8246	8225	8230	8234	8230	8250	8248	8263	8233	8247	8238
39	A/D0	1	3	1130	8241	8257	8223	8261	8300	8259	8285	8290	8206	8235	8253	8264	8256	8318	8332	8287	8330	8294	8248	8201	8238	8224	8247	8309	8281	8227	8255	8209	8185	8208	8287	8285	8336	8373	8321	8239	8251	8240	8211	8205	8262	8263	8242	8272	8283
40	A/D1	0	3	1210	8238	8232	8250	8247	8218	8228	8199	8247	8207	8265	8240	8236	8244	8212	8226	8212	8239	8241	8257	8234	8246	8199	8237	8201	8237	8242	8245	8247	8246	8220	8247	8223	8267	8222	8273	8253	8238	8239	8215	8230	8223	8243	8227	8243	8211
40	A/D0	1	3	1210	8209	8190	8253	8278	8250	8220	8215	8240	8231	8238	8293	8275	8202	8187	8195	8168	8193	8255	8295	8262	8263	8228	8236	8206	8203	8274	8245	8238	8229	8228	8198	8196	8233	8254	8255	8277	8240	8188	8199	8166	8180	8237	8265	8273	8269
41	A/D1	0	3	1170	8220	8209	8246	8198	8269	8237	8257	8246	8231	8241	8216	8264	8248	8267	8257	8271	8232	8265	8203	8238	8223	8244	8250	8259	8255	8227	8229	8236	8196	8255	8227	8247	8251	8228	8252	8204	8248	8227	8256	8236	8261	8219	8278	8210	8297
41	A/D0	1	3	1170	8197	8235	8282	8297	8296	8357	8329	8239	8226	8230	8202	8235	8281	8284	8277	8283	8243	8207	8203	8236	8256	8274	8323	8298	8313	8255	8214	8241	8222	8230	8277	8310	8275	8275	8297	8276	8247	8251	8262	8198	8248	8268	8263	8248	8315
42	A/D1	0	3	1150	8225	8268	8216	8246	8211	8225	8239	8224	8240	8258	8231	8249	8205	8250	8198	8263	8242	8238	8251	8225	8229	8221	8233	8229	8238	8215	8263	8220	8245	8222	8216	8239	8218	8245	8266	8230	8261	8206	8253	8203	8251	8244	8236	8263	8218
42	A/D0	1	3	1150	8232	8308	8359	8345	8365	8406	8411	8331	8294	8257	8234	8269	8316	8384	8367	8382	8407	8315	8252	8224	8269	8311	8379	8433	8433	8402	8403	8313	8259	8204	8219	8312	8358	8398	8439	8438	8402	8327	8299	8240	8245	8318	8345	8338	8367
43	A/D1	0	3	870	8229	8260	8215	8235	8213	8227	8246	8236	8248	8255	8217	8245	8199	8235	8212	8250	8242	8228	8247	8216	8228	8218	8241	8241	8254	8225	8270	8215	8234	8223	8226	8242	8237	8257	8260	8233	8243	8210	8241	8209	8246	8228	8248	8282	8267
43	A/D0	1	3	870	8260	8322	8316	8305	8343	8331	8320	8323	8288	8233	8250	8278	8338	8400	8422	8394	8388	8316	8238	8182	8200	8240	8337	8417	8461	8394	8396	8320	8200	8201	8248	8292	8331	8389	8370	8342	8322	8291	8267	8248	8302	8336	8349	8362	8350
44	A/D1	0	3	990	8234	8261	8247	8241	8237	8211	8249	8222	8247	8235	8248	8236	8246	8219	8237	8229	8239	8245	8239	8238	8218	8223	8228	8212	8256	8234	8251	8225	8226	8228	8223	8286	8263	8270	8254	8274	8248	8274	8215	8240	8228	8241	8265	8269	8275
44	A/D0	1	3	990	8261	8300	8260	8266	8262	8287	8267	8273	8258	8268	8277	8277	8277	8277	8280	8308	8281	8244	8240	8240	8222	8277	8293	8270	8309	8326	8286	8223	8221	8201	8224	8249	8299	8310	8304	8300	8281	8252	8214	8231	8272	8290	8309	8344	8349
45	A/D1	0	3	1140	8218	8236	8225	8219	8230	8220	8240	8254	8239	8262	8223	8244	8207	8223	8224	8243	8243	8231	8238	8220	8214	8224	8227	8232	8254	8228	8243	8230	8217	8237	8224	8237	8243	8230	8254	8218	8244	8217	8231	8227	8241	8240	8218	8241	8218
45	A/D0	1	3	1140	8201	8241	8238	8215	8228	8264	8275	8271	8266	8252	8221	8204	8180	8232	8232	8225	8255	8234	8213	8175	8212	8238	8267	8279	8287	8254	8236	8210	8211	8213	8235	8273	8266	8263	8268	8241	8225	8208	8232	8212	8237	8277	8201	8217	8220
46	A/D1	0	3	1020	8222	8230	8239	8211	8240	8223	8243	8230	8231	8226	8208	8230	8246	8241	8250	8253	8231	8246	8213	8233	8229	8235	8241	8250	8255	8224	8232	8218	8210	8240	8234	8264	8237	8237	8222	8200	8227	8224	8248	8246	8249	8234	8252	8212	8242
46	A/D0	1	3	1020	8214	8217	8229	8244	8231	8270	8291	8220	8193	8218	8229	8180	8260	8294	8225	8252	8228	8187	8163	8188	8211	8220	8268	8273	8273	8217	8225	8184	8197	8218	8272	8310	8266	8228	8227	8233	8199	8242	8262	8248	8256	8245	8224	8201	8214
47	A/D1	0	4	990	8248	8248	8234	8241	8226	8224	8219	8222	8226	8255	8241	8249	8239	8219	8237	8229	8236	8246	8243	8265	8222	8244	8215	8228	8230	8253	8252	8240	8249	8243	8220	8235	8235	8230	8260	8218	8237	8227	8214	8237	8224	8245	8242	8227	8241
47	A/D0	1	4	990	8266	8294	8274	8290	8285	8314	8290	8285	8285	8259	8242	8285	8293	8297	8285	8322	8325	8260	8266	8257	8213	8252	8293	8323	8320	8328	8308	8227	8193	8221	8244	8270	8327	8334	8364	8353	8300	8245	8236	8229	8235	8303	8305	8310	8324
48	A/D1	0	4	840	8224	8277	8265	8306	8266	8301	8238	8262	8222	8258	8259	8280	8295	8321	8301	8345	8263	8310	8212	8265	8242	8271	8310	8310	8321	8297	8280	8272	8246	8239	8285	8280	8330	8296	8301	8308	8284	8284	8261	8230	8290	8291	8364	8322	8376
48	A/D0	1	4	840	8232	8251	8319	8324	8259	8242	8204	8191	8182	8228	8298	8336	8341	8329	8305	8264	8221	8240	8225	8212	8304	8323	8316	8319	8319	8284	8281	8271	8240	8233	8257	8237	8259	8290	8289	8278	8272	8257	8238	8228	8255	8254	8314	8315	8278
49	A/D1	0	4	870	8245	8213	8247	8207	8247	8245	8236	8250	8223	8234	8226	8233	8235	8245	8218	8262	8219	8239	8234	8228	8246	8220	8242	8267	8242	8264	8213	8253	8197	8253	8241	8246	8266	8231	8236	8213	8233	8230	8247	8223	8256	8218	8263	8241	8241
49	A/D0	1	4	870	8192	8197	8210	8212	8266	8293	8246	8234	8219	8196	8207	8259	8270	8272	8264	8264	8213	8185	8227	8242	8258	8276	8289	8264	8238	8186	8187	8209	8172	8211	8296	8265	8230	8251	8254	8223	8248	8272	8255	8201	8233	8233	8210	8219	8226
50	A/D1	0	4	890	8251	8242	8250	8239	8247	8237	8254	8236	8251	8218	8254	8236	8268	8249	8255	8249	8244	8241	8256	8226	8260	8223	8255	8214	8265	8245	8246	8255	8229	8233	8224	8245	8244	8253	8227	8275	8226	8242	8217	8233	8247	8250	8265	8284	8251
50	A/D0	1	4	890	8248	8229	8197	8227	8267	8260	8273	8282	8287	8235	8248	8250	8251	8264	8271	8274	8256	8231	8206	8211	8221	8232	8279	8281	8276	8296	8259	8201	8185	8215	8227	8286	8318	8325	8277	8270	8231	8197	8199	8220	8248	8279	8303	8305	8304
51	A/D1	0	4	990	8215	8232	8239	8236	8264	8222	8243	8217	8222	8236	8241	8263	8241	8258	8233	8228	8245	8245	8242	8260	8249	8232	8237	8208	8258	8237	8262	8273	8251	8252	8216	8243	8228	8236	8257	8268	8279	8250	8254	8222	8207	8236	8237	8251	8257
51	A/D0	1	4	990	8208	8221	8229	8249	8247	8252	8229	8211	8228	8208	8216	8267	8252	8233	8246	8245	8228	8234	8246	8267	8252	8256	8256	8221	8227	8236	8242	8243	8222	8237	8205	8209	8241	8254	8266	8275	8300	8231	8215	8219	8189	8209	8281	8269	8269
52	A/D1	0	4	930	8240	8242	8262	8226	8247	8230	8233	8240	8242	8250	8216	8244	8212	8226	8223	8237	8258	8231	8243	8211	8212	8222	8229	8237	8269	8245	8254	8253	8224	8231	8227	8231	8244	8242	8259	8218	8256	8232	8238	8245	8242	8241	8227	8240	8221
52	A/D0	1	4	930	8413	8603	8768	8858	8874	8890	8735	8534	8375	8320	8400	8648	8883	8939	8994	9003	8880	8572	8331	8281	8430	8654	8993	9151	9158	9049	8828	8548	8270	8237	8469	8782	9068	9225	9219	9133	8868	8593	8388	8289	8536	8878	9120	9220	9335
53	A/D1	0	4	1070	8245	8220	8253	8188	8239	8216	8240	8253	8253	8244	8227	8245	8241	8220	8257	8242	8258	8234	8234	8221	8203	8229	8231	8246	8244	8259	8228	8264	8214	8257	8225	8237	8249	8250	8260	8227	8234	8231	8211	8245	8227	8262	8244	8262	8260
53	A/D0	1	4	1070	8291	8343	8400	8408	8400	8431	8416	8311	8257	8253	8234	8272	8365	8393	8379	8413	8386	8263	8219	8226	8269	8305	8407	8428	8404	8417	8354	8264	8224	8247	8273	8361	8444	8450	8426	8389	8334	8262	8259	8255	8292	8371	8403	8382	8426
54	A/D1	0	4	1030	8238	8225	8253	8219	8251	8233	8238	8242	8244	8236	8215	8228	8229	8221	8235	8229	8239	8216	8254	8222	8211	8243	8224	8241	8252	8223	8237	8230	8224	8239	8229	8236	8232	8251	8252	8234	8258	8232	8225	8230	8247	8256	8233	8257	8253
54	A/D0	1	4	1030	8285	8363	8428	8438	8466	8463	8406	8321	8263	8240	8273	8287	8375	8424	8475	8481	8463	8324	8245	8211	8281	8338	8427	8496	8486	8483	8396	8326	8254	8229	8301	8375	8408	8437	8442	8391	8391	8330	8282	8241	8326	8380	8392	8449	8450
55	A/D1	0	4	1040	8261	8242	8230	8243	8216	8232	8233	8255	8244	8255	8217	8242	8214	8232	8233	8240	8250	8240	8230	8257	8215	8258	8212	8265	8205	8255	8237	8238	8253	8215	8247	8198	8244	8240	8258	8245	8249	8226	8232	8212	8223	8227	8257	8252	8275
55	A/D0	1	4	1040	8274	8375	8433	8440	8460	8453	8424	8386	8294	8272	8288	8372	8397	8453	8477	8500	8483	8372	8300	8270	8226	8312	8348	8460	8449	8479	8491	8359	8288	8229	8251	8273	8406	8505	8518	8445	8403	8303	8222	8200	8254	8340	8393	8456	8466
56	A/D1	0	4	1290	8196	8249	8225	8252	8246	8263	8207	8257	8191	8230	8227	8235	8256	8245	8243	8223	8210	8240	8191	8263	8242	8251	8240	8213	8225	8204	8234	8239	8245	8238	8260	8211	8257	8215	8234	8248	8219	8242	8243	8233	8233	8223	8244	8221	8251
56	A/D0	1	4	1290	8285	8384	8476	8505	8491	8475	8379	8279	8224	8213	8360	8426	8514	8507	8532	8442	8350	8291	8246	8272	8375	8467	8442	8440	8441	8415	8372	8325	8278	8249	8354	8378	8438	8479	8470	8444	8405	8343	8249	8232	8247	8337	8395	8498	8503
57	A/D1	0	4	1010	8224	8235	8248	8240	8254	8217	8258	8234	8224	8237	8238	8236	8249	8225	8238	8223	8235	8233	8241	8228	8254	8223	8254	8227	8228	8226	8222	8253	8236	8260	8221	8216	8222	8208	8233	8247	8262	8246	8239	8237	8220	8240	8220	8256	8245
57	A/D0	1	4	1010	8261	8307	8339	8339	8378	8341	8318	8297	8281	8240	8277	8315	8291	8323	8334	8340	8331	8302	8269	8245	8265	8289	8303	8352	8342	8328	8307	8279	8229	8234	8249	8276	8384	8403	8386	8390	8373	8268	8207	8209	8202	8270	8357	8412	8382
58	A/D1	0	4	1070	8229	8249	8247	8238	8253	8209	8245	8216	8240	8230	8239	8238	8220	8231	8221	8225	8233	8230	8230	8239	8222	8245	8245	8238	8251	8221	8231	8233	8233	8243	8225	8250	8210	8227	8204	8237	8244	8237	8261	8240	8226	8214	8231	8216	8249
58	A/D0	1	4	1070	8268	8368	8373	8373	8423	8378	8336	8308	8298	8258	8302	8354	8364	8341	8373	8381	8346	8325	8280	8261	8254	8335	8337	8370	8391	8357	8339	8290	8233	8198	8237	8314	8341	8429	8399	8381	8376	8267	8220	8228	8270	8283	8360	8416	8396
59	A/D1	0	5	1040	8225	8250	8236	8223	8231	8213	8234	8241	8232	8258	8209	8255	8221	8231	8232	8251	8251	8239	8245	8219	8215	8218	8235	8231	8263	8230	8252	8224	8221	8219	8215	8233	8253	8247	8271	8211	8235	8194	8226	8216	8247	8248	8246	8252	8239
59	A/D0	1	5	1040	8255	8339	8429	8477	8472	8500	8438	8330	8267	8253	8244	8317	8367	8426	8410	8419	8438	8319	8275	8232	8260	8318	8451	8483	8492	8478	8407	8310	8218	8224	8277	8378	8465	8488	8477	8442	8387	8294	8251	8226	8261	8393	8433	8468	8481
60	A/D1	0	5	850	8240	8251	8239	8262	8212	8238	8210	8213	8226	8235	8268	8257	8307	8278	8263	8246	8238	8229	8253	8219	8265	8254	8239	8243	8223	8252	8252	8253	8265	8232	8270	8256	8266	8251	8277	8243	8235	8230	8236	8226	8250	8231	8241	8248	8245
60	A/D0	1	5	850	8232	8253	8252	8269	8259	8221	8231	8213	8191	8249	8288	8280	8281	8279	8240	8253	8271	8216	8250	8248	8224	8197	8213	8218	8248	8274	8288	8283	8240	8235	8243	8236	8268	8264	8306	8270	8219	8210	8195	8185	8232	8294	8324	8333	8319
61	A/D1	0	5	850	8243	8274	8258	8273	8256	8242	8258	8248	8247	8255	8266	8255	8287	8240	8281	8275	8271	8287	8251	8251	8228	8236	8252	8227	8277	8273	8286	8257	8241	8232	8225	8273	8286	8279	8274	8266	8231	8260	8206	8238	8233	8244	8270	8263	8297
61	A/D0	1	5	850	8291	8393	8401	8422	8426	8423	8343	8314	8287	8265	8295	8327	8380	8397	8433	8478	8411	8349	8279	8267	8269	8357	8428	8474	8487	8505	8419	8302	8233	8204	8285	8364	8432	8437	8488	8452	8359	8300	8227	8227	8293	8390	8451	8453	8488
62	A/D1	0	5	1050	8227	8252	8246	8243	8235	8219	8232	8248	8255	8234	8254	8211	8235	8216	8232	8241	8232	8236	8246	8220	8238	8198	8240	8203	8254	8240	8244	8255	8234	8231	8218	8229	8221	8242	8223	8256	8218	8235	8216	8232	8244	8233	8240	8253	8229
62	A/D0	1	5	1050	8307	8245	8190	8259	8224	8194	8253	8319	8244	8239	8269	8213	8168	8185	8197	8200	8205	8202	8213	8217	8229	8285	8321	8291	8278	8270	8229	8159	8153	8195	8185	8220	8266	8263	8221	8240	8231	8205	8195	8221	8249	8235	8203	8229	8229
63	A/D1	0	5	1190	8228	8243	8250	8240	8250	8218	8240	8237	8224	8240	8227	8249	8233	8258	8266	8241	8252	8223	8232	8244	8240	8230	8250	8220	8245	8227	8228	8238	8235	8249	8213	8236	8232	8226	8254	8239	8258	8229	8239	8222	8212	8220	8223	8248	8256
63	A/D0	1	5	1190	8243	8319	8349	8343	8363	8330	8308	8251	8229	8227	8256	8316	8342	8362	8346	8364	8326	8301	8273	8242	8277	8313	8319	8331	8308	8336	8286	8277	8258	8239	8247	8313	8338	8335	8354	8376	8345	8262	8243	8217	8253	8282	8339	8350	8342
64	A/D1	0	5	890	8228	8248	8210	8241	8215	8239	8236	8236	8240	8247	8225	8239	8204	8249	8209	8253	8245	8246	8249	8231	8240	8222	8238	8212	8240	8220	8271	8230	8258	8224	8221	8228	8216	8231	8245	8244	8240	8217	8242	8194	8251	8240	8246	8256	8228
64	A/D0	1	5	890	8211	8287	8339	8340	8351	8370	8378	8315	8281	8250	8244	8259	8313	8367	8358	8318	8337	8285	8229	8219	8262	8301	8383	8379	8391	8370	8354	8272	8224	8207	8211	8261	8320	8341	8375	8390	8354	8275	8234	8204	8221	8321	8357	8338	8366
65	A/D1	0	5	930	8215	8254	8211	8247	8214	8231	8247	8231	8247	8248	8223	8261	8243	8278	8236	8271	8246	8240	8253	8217	8231	8214	8232	8247	8266	8248	8275	8222	8244	8210	8239	8247	8242	8271	8269	8249	8252	8206	8241	8191	8253	8228	8243	8260	8239
65	A/D0	1	5	930	8255	8247	8223	8207	8220	8223	8232	8236	8231	8202	8214	8224	8214	8254	8282	8261	8282	8266	8226	8177	8199	8199	8210	8246	8281	8237	8245	8239	8187	8188	8219	8223	8240	8279	8273	8238	8229	8218	8224	8192	8230	8279	8269	8212	8223
66	A/D1	0	5	940	8228	8237	8248	8260	8258	8250	8245	8239	8206	8235	8221	8253	8242	8242	8231	8209	8236	8233	8244	8246	8239	8228	8250	8222	8264	8257	8260	8278	8243	8252	8216	8238	8255	8247	8280	8262	8260	8238	8232	8235	8213	8251	8251	8252	8263
66	A/D0	1	5	940	8251	8261	8267	8273	8243	8171	8162	8180	8190	8211	8262	8315	8312	8254	8255	8262	8187	8216	8238	8215	8200	8231	8242	8221	8235	8280	8272	8272	8239	8243	8205	8219	8237	8260	8275	8277	8281	8247	8237	8227	8250	8269	8299	8273	8283
67	A/D1	0	5	1180	8209	8235	8204	8234	8218	8238	8243	8226	8240	8213	8227	8216	8232	8233	8244	8226	8242	8227	8225	8234	8236	8234	8245	8230	8257	8217	8239	8210	8239	8223	8245	8246	8224	8240	8212	8218	8226	8239	8235	8243	8218	8234	8222	8221	8247
67	A/D0	1	5	1180	8243	8252	8299	8342	8358	8392	8397	8314	8233	8213	8236	8232	8337	8369	8363	8349	8341	8238	8201	8226	8280	8323	8360	8389	8343	8302	8266	8218	8262	8227	8256	8316	8329	8293	8297	8325	8266	8273	8266	8268	8228	8286	8312	8318	8337
68	A/D1	0	5	910	8242	8237	8261	8271	8269	8277	8230	8275	8195	8263	8228	8255	8263	8261	8266	8255	8270	8256	8276	8255	8284	8228	8281	8219	8257	8252	8236	8252	8228	8236	8251	8225	8296	8235	8275	8295	8266	8280	8259	8227	8255	8242	8269	8259	8283
68	A/D0	1	5	910	8256	8270	8276	8269	8286	8239	8212	8249	8234	8222	8258	8279	8241	8232	8260	8265	8230	8259	8273	8237	8237	8234	8240	8244	8267	8303	8289	8246	8209	8260	8224	8223	8280	8305	8275	8340	8275	8217	8211	8194	8245	8268	8306	8305	8299
69	A/D1	0	5	970	8238	8233	8234	8253	8211	8247	8213	8231	8222	8240	8243	8221	8252	8232	8229	8225	8229	8233	8247	8221	8249	8230	8228	8232	8232	8240	8236	8238	8268	8223	8255	8211	8237	8221	8260	8257	8251	8238	8238	8204	8237	8209	8252	8241	8230
69	A/D0	1	5	970	8265	8252	8265	8275	8237	8231	8225	8227	8199	8233	8266	8238	8279	8273	8276	8233	8252	8232	8212	8220	8249	8240	8230	8257	8285	8263	8246	8253	8220	8216	8243	8243	8244	8252	8271	8263	8225	8214	8208	8187	8240	8230	8272	8308	8270
70	A/D1	0	6	1180	8223	8234	8241	8259	8232	8252	8205	8255	8189	8254	8228	8240	8253	8217	8238	8219	8243	8247	8247	8245	8262	8209	8251	8194	8233	8237	8238	8249	8245	8230	8228	8209	8238	8198	8255	8223	8241	8241	8228	8229	8201	8231	8238	8244	8241
70	A/D0	1	6	1180	8395	8460	8535	8570	8515	8435	8329	8295	8223	8221	8323	8395	8438	8507	8558	8521	8415	8355	8272	8264	8328	8395	8470	8488	8452	8485	8422	8319	8254	8282	8300	8358	8436	8464	8455	8458	8387	8318	8250	8264	8339	8430	8499	8517	8496
71	A/D1	0	6	1210	8261	8239	8240	8254	8234	8235	8215	8229	8228	8242	8213	8278	8225	8253	8231	8242	8251	8230	8253	8245	8228	8234	8201	8256	8215	8266	8238	8234	8240	8219	8235	8221	8240	8238	8247	8231	8261	8220	8243	8216	8231	8248	8234	8247	8254
71	A/D0	1	6	1210	8196	8240	8227	8205	8230	8270	8213	8223	8273	8251	8183	8229	8189	8189	8211	8223	8255	8274	8277	8227	8260	8218	8185	8226	8231	8224	8238	8233	8200	8178	8207	8197	8216	8272	8264	8246	8288	8233	8177	8194	8218	8235	8267	8288	8246
72	A/D1	0	6	1080	8194	8213	8226	8237	8234	8268	8219	8258	8202	8244	8234	8232	8258	8250	8229	8245	8213	8257	8199	8257	8237	8252	8267	8236	8243	8210	8225	8232	8246	8229	8267	8214	8255	8217	8251	8241	8238	8243	8231	8223	8230	8224	8266	8209	8274
72	A/D0	1	6	1080	8211	8255	8282	8265	8255	8270	8204	8173	8189	8192	8208	8247	8284	8255	8275	8241	8222	8247	8236	8216	8226	8245	8217	8227	8271	8255	8244	8292	8286	8218	8245	8228	8206	8220	8264	8262	8226	8255	8213	8232	8237	8247	8269	8260	8256
73	A/D1	0	6	910	8227	8221	8246	8251	8235	8244	8196	8234	8192	8248	8236	8245	8259	8225	8221	8204	8219	8229	8261	8234	8267	8211	8230	8202	8210	8241	8233	8252	8259	8221	8231	8197	8249	8207	8268	8242	8229	8240	8205	8224	8214	8249	8261	8265	8229
73	A/D0	1	6	910	8238	8274	8291	8269	8311	8311	8255	8244	8255	8234	8277	8330	8336	8340	8343	8306	8278	8249	8235	8223	8269	8280	8261	8280	8302	8301	8272	8284	8242	8219	8216	8252	8285	8266	8280	8335	8279	8232	8235	8268	8215	8268	8309	8315	8261
74	A/D1	0	6	920	8228	8220	8252	8205	8255	8247	8251	8260	8245	8251	8219	8229	8233	8202	8272	8247	8276	8254	8229	8222	8205	8249	8249	8263	8262	8261	8222	8243	8189	8234	8238	8245	8259	8247	8263	8224	8242	8235	8212	8243	8227	8259	8252	8267	8245
74	A/D0	1	6	920	8283	8328	8342	8332	8365	8385	8337	8309	8272	8248	8226	8322	8385	8413	8442	8492	8389	8260	8232	8195	8245	8329	8414	8425	8427	8402	8346	8297	8253	8256	8321	8373	8391	8382	8426	8383	8318	8289	8272	8208	8255	8350	8363	8389	8432
75	A/D1	0	6	1330	8228	8223	8246	8227	8240	8241	8247	8268	8203	8275	8195	8251	8248	8252	8243	8270	8250	8222	8235	8200	8227	8242	8244	8254	8298	8286	8283	8271	8228	8231	8222	8223	8241	8230	8264	8215	8259	8233	8222	8234	8236	8251	8238	8249	8231
75	A/D0	1	6	1330	8226	8245	8228	8229	8230	8290	8304	8269	8221	8251	8217	8216	8252	8300	8247	8277	8295	8212	8194	8186	8225	8235	8257	8270	8311	8273	8257	8235	8216	8200	8247	8277	8278	8280	8300	8235	8213	8209	8214	8210	8241	8269	8217	8251	8261
76	A/D1	0	6	1000	8254	8244	8257	8256	8242	8230	8218	8231	8238	8251	8244	8264	8266	8245	8273	8239	8263	8259	8256	8247	8217	8247	8238	8251	8249	8289	8246	8252	8242	8223	8226	8222	8259	8245	8272	8234	8257	8241	8227	8246	8224	8236	8261	8272	8306
76	A/D0	1	6	1000	8270	8373	8425	8431	8401	8423	8404	8368	8299	8286	8250	8301	8364	8411	8466	8477	8446	8350	8286	8215	8276	8332	8408	8457	8444	8509	8477	8358	8256	8250	8246	8271	8406	8424	8442	8423	8441	8351	8240	8264	8278	8380	8451	8478	8475
77	A/D1	0	6	1000	8231	8230	8239	8251	8237	8237	8233	8232	8243	8225	8253	8262	8220	8274	8188	8229	8222	8225	8251	8255	8220	8239	8215	8235	8233	8235	8249	8235	8265	8244	8221	8236	8209	8228	8226	8255	8255	8231	8245	8215	8217	8240	8245	8250	8270
77	A/D0	1	6	1000	8266	8362	8375	8439	8451	8416	8315	8279	8243	8232	8277	8325	8359	8410	8391	8399	8371	8321	8263	8287	8264	8313	8337	8395	8369	8406	8397	8310	8287	8235	8226	8308	8364	8405	8395	8402	8359	8272	8228	8199	8237	8277	8398	8455	8431
78	A/D1	0	6	1180	8214	8228	8224	8246	8254	8275	8239	8258	8215	8223	8236	8233	8241	8257	8229	8240	8206	8245	8208	8251	8225	8239	8238	8218	8230	8222	8238	8236	8243	8216	8250	8213	8260	8226	8243	8238	8224	8236	8244	8224	8240	8207	8250	8226	8267
78	A/D0	1	6	1180	8252	8335	8409	8416	8395	8401	8294	8220	8214	8245	8313	8393	8455	8451	8411	8390	8311	8259	8230	8240	8337	8409	8411	8410	8437	8369	8298	8294	8267	8235	8342	8406	8392	8429	8454	8447	8349	8284	8259	8238	8278	8335	8370	8412	8408
79	A/D1	0	6	950	8222	8258	8222	8225	8224	8227	8233	8249	8235	8265	8225	8258	8220	8242	8222	8254	8249	8232	8242	8221	8226	8226	8237	8235	8248	8227	8252	8215	8231	8228	8224	8240	8237	8241	8257	8221	8240	8215	8245	8214	8250	8241	8236	8257	8233
79	A/D0	1	6	950	8210	8265	8230	8200	8225	8237	8234	8240	8244	8213	8217	8200	8210	8256	8248	8257	8297	8235	8202	8182	8213	8194	8237	8291	8286	8261	8273	8211	8181	8192	8201	8224	8240	8252	8224	8236	8235	8255	8280	8243	8255	8298	8249	8212	8214
80	A/D1	0	6	840	8249	8250	8292	8265	8253	8260	8214	8245	8240	8233	8282	8247	8269	8245	8260	8279	8267	8264	8253	8246	8303	8277	8306	8283	8321	8298	8250	8250	8205	8226	8239	8272	8298	8318	8302	8310	8261	8248	8228	8227	8252	8273	8283	8312	8265
80	A/D0	1	6	840	8304	8290	8291	8298	8293	8272	8264	8253	8248	8254	8290	8281	8307	8291	8294	8321	8285	8267	8271	8282	8272	8309	8338	8276	8298	8329	8275	8225	8201	8247	8278	8304	8367	8349	8340	8326	8232	8200	8202	8246	8306	8364	8380	8381	8337
81	A/D1	0	6	940	8248	8258	8250	8249	8239	8236	8235	8246	8226	8252	8226	8246	8242	8234	8250	8233	8229	8236	8231	8262	8223	8254	8212	8227	8222	8240	8247	8227	8239	8240	8227	8241	8239	8238	8250	8230	8249	8243	8230	8242	8214	8229	8244	8233	8262
81	A/D0	1	6	940	8294	8372	8387	8394	8405	8435	8412	8389	8298	8255	8285	8340	8384	8400	8448	8457	8436	8370	8289	8243	8265	8341	8432	8492	8507	8480	8434	8322	8232	8242	8281	8332	8455	8507	8492	8428	8443	8314	8195	8244	8296	8328	8422	8532	8478
82	A/D1	0	7	900	8231	8246	8249	8240	8264	8242	8276	8244	8231	8240	8241	8247	8239	8242	8257	8246	8259	8240	8233	8248	8236	8244	8259	8226	8258	8233	8248	8261	8260	8269	8221	8255	8238	8244	8263	8275	8273	8253	8248	8228	8212	8242	8264	8266	8301
82	A/D0	1	7	900	8252	8296	8310	8356	8346	8283	8288	8244	8257	8262	8279	8297	8296	8308	8302	8354	8289	8278	8249	8248	8246	8301	8314	8342	8335	8345	8341	8279	8270	8244	8225	8283	8327	8325	8312	8337	8292	8232	8213	8231	8246	8282	8366	8360	8373
83	A/D1	0	7	1050	8238	8205	8252	8202	8254	8232	8239	8238	8215	8229	8207	8242	8238	8261	8253	8274	8226	8254	8209	8241	8240	8238	8251	8262	8242	8235	8202	8241	8202	8265	8245	8250	8241	8220	8240	8224	8249	8238	8254	8223	8253	8210	8253	8217	8250
83	A/D0	1	7	1050	8264	8330	8397	8460	8462	8467	8391	8272	8224	8260	8312	8419	8511	8532	8486	8460	8333	8233	8197	8240	8329	8392	8440	8460	8443	8397	8324	8290	8244	8253	8351	8369	8384	8408	8431	8385	8353	8331	8280	8256	8343	8377	8408	8435	8466
84	A/D1	0	7	840	8222	8256	8231	8239	8219	8218	8236	8238	8252	8261	8225	8243	8201	8221	8212	8260	8262	8256	8255	8215	8218	8221	8231	8252	8290	8286	8300	8253	8250	8220	8231	8248	8264	8266	8301	8265	8287	8247	8259	8225	8259	8257	8242	8255	8268
84	A/D0	1	7	840	8262	8355	8428	8476	8469	8477	8429	8338	8270	8261	8294	8321	8382	8435	8494	8515	8496	8383	8289	8197	8224	8283	8411	8462	8519	8544	8495	8366	8253	8222	8250	8351	8504	8539	8536	8486	8425	8319	8280	8242	8288	8443	8490	8495	8503
85	A/D1	0	7	840	8230	8282	8285	8295	8301	8243	8251	8233	8209	8249	8239	8268	8258	8270	8289	8250	8285	8246	8250	8242	8261	8274	8311	8273	8281	8261	8253	8257	8236	8254	8253	8295	8309	8282	8303	8292	8305	8271	8270	8246	8234	8290	8317	8347	8349
85	A/D0	1	7	840	8275	8310	8295	8266	8289	8231	8204	8227	8246	8242	8262	8299	8236	8238	8256	8271	8235	8261	8237	8231	8259	8240	8230	8272	8288	8297	8285	8261	8237	8218	8211	8261	8265	8286	8305	8296	8286	8241	8228	8220	8229	8255	8296	8319	8327
86	A/D1	0	7	950	8208	8242	8224	8247	8242	8255	8223	8253	8207	8235	8244	8242	8254	8266	8253	8237	8229	8242	8204	8250	8222	8249	8233	8249	8246	8225	8246	8224	8245	8230	8261	8232	8285	8230	8265	8252	8238	8242	8235	8238	8238	8229	8260	8226	8294
86	A/D0	1	7	950	8205	8294	8378	8308	8310	8368	8257	8195	8229	8230	8255	8299	8353	8331	8344	8296	8291	8263	8212	8216	8286	8325	8295	8329	8326	8309	8287	8301	8274	8237	8254	8261	8295	8256	8274	8342	8280	8278	8261	8281	8259	8275	8315	8328	8348
87	A/D1	0	7	980	8241	8230	8234	8227	8244	8234	8247	8240	8252	8215	8245	8226	8223	8233	8229	8239	8237	8237	8253	8210	8243	8208	8237	8216	8274	8266	8244	8252	8238	8197	8199	8250	8269	8295	8261	8288	8224	8204	8218	8234	8251	8235	8273	8270	8204
87	A/D0	1	7	980	8288	8268	8251	8256	8285	8263	8264	8278	8259	8237	8278	8280	8272	8260	8281	8279	8244	8232	8247	8271	8357	8045	7919	8463	8743	8493	8259	8107	8073	8044	8154	8424	8495	8429	8342	8294	8246	8185	8113	8095	8091	8234	8521	8630	8390
88	A/D1	0	7	1240	8243	8264	8251	8251	8240	8208	8229	8222	8223	8251	8219	8245	8230	8217	8225	8209	8231	8233	8236	8262	8219	8241	8218	8240	8239	8258	8248	8232	8240	8222	8212	8225	8232	8230	8252	8220	8248	8227	8220	8237	8218	8234	8243	8237	8264
88	A/D0	1	7	1240	8231	8348	8328	8328	8390	8368	8289	8286	8254	8218	8207	8291	8310	8286	8344	8370	8349	8308	8302	8288	8254	8283	8305	8339	8337	8345	8352	8288	8228	8213	8242	8285	8346	8393	8418	8363	8314	8224	8184	8166	8227	8298	8386	8389	8393
89	A/D1	0	7	1230	8232	8218	8252	8227	8284	8264	8261	8258	8222	8232	8215	8235	8235	8241	8230	8260	8207	8255	8203	8231	8231	8217	8243	8247	8235	8245	8227	8237	8184	8255	8215	8242	8245	8221	8240	8197	8252	8213	8251	8231	8251	8227	8235	8214	8237
89	A/D0	1	7	1230	8185	8201	8235	8235	8233	8273	8259	8218	8219	8203	8219	8241	8264	8293	8257	8262	8211	8199	8219	8195	8244	8259	8266	8271	8245	8238	8207	8228	8199	8207	8248	8249	8217	8207	8246	8207	8206	8253	8233	8192	8227	8230	8196	8224	8255
90	A/D1	0	7	910	8241	8227	8247	8212	8230	8230	8232	8271	8236	8257	8211	8233	8224	8219	8238	8225	8244	8220	8234	8222	8218	8230	8234	8230	8260	8248	8236	8246	8208	8240	8221	8228	8249	8249	8269	8228	8243	8228	8214	8244	8229	8253	8235	8241	8233
90	A/D0	1	7	910	8292	8331	8356	8315	8324	8346	8333	8300	8233	8245	8202	8249	8349	8390	8339	8362	8353	8275	8203	8208	8233	8249	8344	8374	8391	8349	8328	8286	8216	8220	8293	8317	8358	8362	8393	8345	8304	8273	8242	8221	8287	8319	8333	8353	8333
91	A/D1	0	7	1130	8241	8239	8226	8229	8215	8231	8229	8228	8233	8249	8220	8246	8207	8229	8212	8250	8249	8232	8249	8224	8223	8222	8229	8222	8243	8219	8248	8225	8231	8232	8209	8225	8224	8240	8259	8222	8243	8206	8204	8230	8235	8254	8246	8259	8234
91	A/D0	1	7	1130	8240	8233	8222	8244	8256	8269	8277	8263	8227	8220	8221	8238	8249	8283	8328	8307	8297	8249	8205	8189	8232	8234	8295	8304	8331	8315	8308	8260	8240	8193	8214	8238	8224	8259	8286	8266	8251	8234	8205	8212	8237	8261	8283	8288	8287
92	A/D1	0	7	1060	8248	8236	8226	8243	8236	8233	8222	8238	8222	8253	8212	8248	8227	8239	8231	8224	8234	8237	8242	8257	8219	8240	8200	8252	8222	8272	8248	8237	8246	8213	8235	8212	8236	8230	8243	8231	8243	8222	8228	8230	8222	8236	8224	8244	8256
92	A/D0	1	7	1060	8290	8389	8447	8476	8485	8509	8417	8375	8304	8249	8235	8350	8397	8441	8525	8532	8482	8382	8327	8239	8231	8293	8342	8435	8456	8438	8465	8403	8269	8221	8254	8290	8383	8434	8468	8429	8392	8334	8272	8244	8302	8390	8428	8458	8467
93	A/D1	0	8	1090	8247	8250	8244	8231	8213	8211	8218	8232	8238	8227	8237	8200	8249	8212	8238	8240	8210	8251	8230	8254	8239	8229	8251	8189	8249	8226	8243	8242	8230	8214	8217	8224	8241	8255	8241	8269	8204	8266	8190	8224	8223	8217	8257	8240	8252
93	A/D0	1	8	1090	8266	8288	8318	8320	8292	8301	8290	8221	8227	8204	8221	8253	8320	8358	8349	8355	8318	8273	8243	8281	8224	8282	8300	8288	8286	8342	8338	8248	8264	8237	8232	8290	8364	8386	8331	8359	8305	8248	8198	8223	8275	8301	8364	8366	8360
94	A/D1	0	8	990	8222	8266	8212	8244	8222	8223	8246	8232	8246	8250	8214	8253	8208	8259	8208	8264	8243	8231	8239	8226	8212	8214	8223	8251	8266	8254	8265	8234	8228	8233	8201	8252	8227	8247	8265	8224	8248	8214	8243	8215	8257	8248	8245	8262	8245
94	A/D0	1	8	990	8222	8241	8217	8203	8228	8252	8260	8245	8240	8201	8245	8199	8194	8213	8235	8241	8262	8254	8215	8175	8222	8194	8225	8264	8259	8208	8241	8239	8205	8230	8250	8230	8217	8241	8274	8243	8190	8183	8208	8211	8216	8264	8243	8244	8243
95	A/D1	0	8	990	8253	8252	8256	8270	8246	8243	8233	8240	8238	8249	8229	8262	8259	8253	8259	8236	8244	8238	8243	8253	8216	8231	8221	8240	8245	8279	8268	8243	8249	8225	8227	8249	8270	8272	8291	8254	8262	8237	8226	8229	8220	8261	8270	8312	8322
95	A/D0	1	8	990	8276	8374	8420	8451	8459	8473	8407	8358	8306	8267	8289	8367	8395	8443	8457	8435	8394	8327	8264	8224	8282	8343	8438	8533	8543	8517	8496	8369	8242	8223	8270	8348	8461	8545	8541	8486	8453	8324	8222	8221	8306	8406	8498	8515	8584
96	A/D1	0	8	840	8248	8232	8259	8216	8274	8244	8251	8254	8233	8249	8243	8246	8264	8260	8284	8281	8281	8276	8258	8238	8232	8247	8249	8265	8258	8271	8241	8258	8202	8231	8237	8241	8305	8281	8290	8264	8259	8248	8213	8243	8243	8264	8266	8275	8259
96	A/D0	1	8	840	8301	8368	8398	8429	8473	8457	8393	8337	8246	8256	8306	8373	8449	8546	8549	8558	8488	8329	8240	8208	8279	8369	8448	8519	8481	8484	8420	8296	8228	8241	8314	8385	8473	8487	8465	8443	8398	8355	8270	8237	8316	8391	8404	8461	8471
97	A/D1	0	8	840	8230	8235	8220	8249	8225	8229	8233	8228	8224	8236	8223	8245	8244	8227	8232	8207	8227	8245	8245	8261	8215	8251	8211	8236	8229	8249	8256	8232	8238	8223	8216	8229	8238	8244	8271	8249	8263	8237	8217	8229	8213	8233	8258	8260	8274
97	A/D0	1	8	840	8096	8221	8278	8265	8289	8339	8339	8342	8240	8174	8206	8315	8307	8276	8294	8313	8273	8216	8201	8210	8252	8335	8327	8313	8318	8349	8350	8257	8173	8150	8203	8251	8322	8390	8403	8309	8264	8215	8199	8209	8273	8330	8337	8341	8348
98	A/D1	0	8	1090	8190	8249	8222	8247	8250	8245	8228	8245	8202	8241	8236	8244	8243	8241	8238	8214	8227	8251	8204	8272	8225	8246	8210	8236	8203	8244	8235	8250	8233	8209	8271	8196	8283	8226	8270	8254	8218	8249	8221	8251	8238	8237	8259	8201	8256
98	A/D0	1	8	1090	8269	8383	8524	8563	8535	8479	8376	8275	8184	8210	8303	8386	8472	8477	8458	8400	8353	8328	8293	8295	8321	8390	8391	8424	8447	8471	8399	8365	8303	8230	8301	8374	8443	8485	8532	8482	8370	8303	8212	8225	8284	8402	8487	8482	8433
99	A/D1	0	8	1070	8243	8219	8257	8216	8259	8240	8240	8234	8214	8222	8215	8220	8259	8233	8286	8268	8237	8262	8197	8241	8227	8244	8263	8247	8266	8215	8235	8243	8214	8256	8235	8269	8245	8253	8252	8210	8227	8227	8219	8231	8246	8257	8310	8249	8299
99	A/D0	1	8	1070	8264	8311	8409	8468	8446	8478	8413	8286	8202	8187	8266	8327	8495	8526	8483	8473	8428	8301	8223	8229	8277	8309	8378	8409	8423	8372	8366	8306	8254	8258	8346	8420	8396	8449	8448	8447	8351	8291	8247	8226	8284	8331	8411	8456	8463
100	A/D1	0	8	1070	8246	8239	8251	8241	8245	8226	8237	8232	8229	8242	8253	8211	8261	8202	8259	8241	8234	8250	8232	8242	8231	8241	8253	8234	8272	8246	8248	8239	8227	8239	8218	8240	8243	8275	8270	8273	8229	8256	8188	8233	8223	8235	8249	8245	8252
100	A/D0	1	8	1070	8345	8438	8452	8471	8479	8449	8375	8353	8276	8246	8307	8351	8402	8462	8530	8514	8438	8334	8247	8215	8257	8372	8433	8471	8525	8514	8427	8295	8229	8230	8278	8383	8462	8483	8441	8426	8359	8288	8239	8227	8313	8376	8416	8477	8529
101	A/D1	0	8	1060	8214	8220	8235	8224	8253	8234	8233	8242	8207	8235	8217	8221	8250	8225	8245	8228	8234	8218	8226	8230	8244	8239	8238	8240	8222	8217	8218	8237	8221	8268	8213	8241	8244	8223	8247	8227	8218	8247	8218	8271	8200	8244	8229	8212	8239
101	A/D0	1	8	1060	8250	8218	8236	8280	8285	8199	8226	8178	8157	8216	8238	8265	8296	8299	8260	8219	8204	8175	8215	8228	8259	8266	8249	8258	8250	8253	8226	8254	8228	8190	8228	8257	8231	8273	8268	8288	8277	8299	8253	8227	8215	8210	8208	8243	8230
102	A/D1	0	8	1100	8231	8249	8221	8233	8228	8214	8232	8224	8234	8250	8232	8236	8235	8205	8235	8235	8241	8266	8239	8249	8220	8225	8228	8216	8258	8251	8255	8223	8243	8231	8213	8237	8229	8242	8257	8252	8249	8240	8208	8233	8217	8236	8238	8242	8251
102	A/D0	1	8	1100	8279	8352	8339	8368	8363	8355	8331	8316	8269	8255	8299	8343	8333	8382	8378	8379	8343	8294	8250	8230	8234	8306	8356	8412	8391	8405	8388	8249	8218	8267	8247	8250	8389	8425	8394	8403	8378	8282	8206	8212	8276	8315	8353	8395	8421
103	A/D1	0	8	1150	8232	8227	8237	8215	8227	8209	8234	8218	8251	8212	8257	8220	8242	8224	8218	8232	8231	8258	8263	8240	8239	8208	8246	8208	8262	8240	8239	8241	8223	8223	8206	8235	8242	8268	8241	8266	8213	8230	8213	8221	8238	8248	8256	8261	8226
103	A/D0	1	8	1150	8317	8295	8287	8350	8400	8331	8333	8295	8265	8248	8343	8376	8361	8365	8380	8370	8300	8278	8243	8237	8287	8313	8380	8391	8380	8414	8346	8228	8199	8260	8268	8336	8434	8419	8370	8362	8303	8236	8211	8228	8313	8397	8417	8399	8368
104	A/D1	0	8	860	8235	8252	8286	8247	8316	8286	8280	8293	8233	8259	8221	8285	8306	8316	8343	8299	8320	8262	8250	8236	8224	8292	8295	8315	8313	8311	8272	8274	8210	8242	8232	8282	8320	8392	8414	8409	8354	8306	8240	8243	8241	8320	8328	8359	8355
104	A/D0	1	8	860	8238	8279	8294	8252	8275	8351	8305	8272	8244	8255	8222	8280	8337	8363	8347	8356	8344	8271	8224	8211	8260	8307	8358	8405	8410	8369	8313	8241	8205	8204	8242	8310	8359	8342	8349	8297	8260	8223	8240	8247	8283	8349	8337	8351	8344
105	A/D1	0	9	840	8208	8227	8235	8255	8230	8262	8214	8242	8208	8223	8233	8252	8260	8263	8223	8243	8203	8244	8207	8258	8231	8234	8233	8213	8229	8210	8231	8231	8247	8218	8253	8215	8235	8230	8231	8246	8234	8234	8257	8215	8266	8217	8256	8205	8255
105	A/D0	1	9	840	8200	8198	8272	8291	8251	8266	8246	8218	8220	8253	8284	8288	8276	8252	8212	8213	8187	8211	8227	8255	8267	8258	8246	8232	8254	8216	8244	8237	8229	8233	8243	8214	8226	8247	8270	8281	8264	8248	8213	8213	8198	8200	8240	8242	8270
106	A/D1	0	9	1090	8242	8249	8234	8245	8242	8224	8233	8227	8236	8247	8223	8236	8229	8217	8241	8230	8256	8236	8247	8235	8215	8233	8219	8235	8226	8254	8240	8228	8230	8226	8217	8238	8243	8240	8258	8232	8244	8225	8221	8223	8220	8243	8235	8237	8258
106	A/D0	1	9	1090	8250	8309	8327	8355	8352	8400	8328	8307	8297	8260	8227	8244	8279	8293	8323	8358	8384	8317	8293	8285	8249	8251	8281	8339	8356	8378	8386	8314	8222	8222	8265	8274	8372	8407	8400	8389	8361	8255	8223	8216	8239	8312	8368	8372	8372
107	A/D1	0	9	1140	8229	8231	8238	8232	8258	8212	8244	8213	8215	8238	8223	8258	8222	8248	8226	8210	8225	8216	8229	8244	8231	8235	8232	8206	8224	8211	8231	8242	8239	8266	8218	8238	8216	8221	8234	8258	8231	8223	8267	8204	8207	8153	8202	8237	8211
107	A/D0	1	9	1140	8265	8333	8389	8417	8478	8418	8375	8334	8285	8245	8273	8351	8371	8411	8416	8397	8309	8303	8269	8264	8296	8355	8396	8428	8413	8398	8376	8328	8252	8257	8257	8296	8343	8446	8442	8459	8424	8306	8190	8117	8245	8199	8383	8401	8368
108	A/D1	0	9	990	8218	8235	8234	8224	8261	8241	8253	8241	8240	8249	8224	8249	8222	8239	8255	8249	8263	8233	8244	8231	8221	8234	8233	8233	8249	8228	8241	8244	8212	8236	8211	8233	8239	8233	8257	8227	8251	8223	8223	8228	8227	8248	8235	8250	8233
108	A/D0	1	9	990	8209	8163	8194	8232	8239	8256	8296	8270	8234	8239	8232	8190	8208	8240	8209	8208	8231	8201	8200	8219	8262	8247	8286	8288	8237	8225	8239	8184	8176	8224	8241	8253	8301	8304	8287	8236	8235	8204	8201	8200	8224	8264	8241	8224	8237
109	A/D1	0	9	1020	8248	8248	8257	8236	8238	8213	8232	8230	8242	8227	8255	8210	8247	8209	8223	8236	8222	8249	8245	8228	8258	8219	8269	8209	8273	8235	8252	8241	8219	8232	8231	8239	8273	8241	8247	8256	8186	8254	8189	8241	8234	8236	8252	8235	8240
109	A/D0	1	9	1020	8246	8267	8233	8228	8279	8242	8213	8254	8248	8182	8247	8261	8230	8220	8249	8257	8233	8254	8251	8219	8213	8225	8254	8265	8249	8289	8277	8215	8203	8206	8216	8232	8295	8289	8274	8306	8238	8221	8225	8204	8237	8300	8296	8274	8277
110	A/D1	0	9	930	8219	8258	8223	8217	8226	8209	8240	8232	8229	8257	8207	8255	8209	8245	8219	8240	8236	8223	8248	8221	8224	8230	8232	8234	8253	8235	8268	8244	8241	8230	8221	8232	8238	8240	8258	8223	8249	8200	8230	8221	8255	8247	8237	8247	8223
110	A/D0	1	9	930	8221	8251	8229	8201	8224	8270	8258	8238	8253	8227	8216	8253	8223	8256	8237	8236	8239	8225	8190	8177	8222	8213	8249	8291	8309	8272	8256	8224	8208	8199	8218	8240	8231	8272	8264	8243	8264	8217	8226	8222	8227	8258	8229	8240	8238
111	A/D1	0	9	840	8276	8321	8352	8304	8347	8305	8301	8258	8266	8259	8342	8332	8370	8356	8361	8377	8364	8313	8296	8234	8296	8319	8446	8469	8536	8491	8382	8313	8234	8240	8283	8338	8398	8398	8389	8393	8331	8317	8261	8263	8308	8373	8435	8472	8422
111	A/D0	1	9	840	8417	8471	8493	8518	8475	8398	8357	8314	8264	8289	8394	8453	8494	8543	8566	8506	8411	8305	8252	8256	8321	8420	8516	8552	8530	8556	8430	8258	8205	8268	8336	8445	8589	8624	8555	8486	8367	8235	8237	8267	8395	8501	8555	8583	8549
112	A/D1	0	9	1050	8217	8245	8241	8241	8253	8210	8236	8208	8223	8225	8235	8245	8228	8238	8222	8211	8232	8227	8231	8246	8224	8240	8234	8215	8243	8221	8251	8245	8243	8253	8208	8242	8211	8229	8240	8254	8271	8242	8248	8227	8218	8228	8229	8236	8247
112	A/D0	1	9	1050	8230	8229	8254	8252	8256	8211	8215	8198	8222	8225	8241	8262	8237	8233	8214	8231	8245	8249	8262	8245	8228	8227	8219	8210	8220	8228	8228	8223	8223	8225	8211	8232	8240	8252	8239	8256	8273	8222	8215	8191	8204	8193	8239	8266	8266
113	A/D1	0	9	1110	8242	8251	8241	8264	8230	8244	8229	8232	8240	8234	8244	8234	8223	8245	8215	8253	8212	8239	8215	8238	8228	8226	8247	8232	8241	8237	8228	8227	8244	8236	8262	8262	8236	8234	8212	8234	8238	8241	8257	8225	8240	8214	8240	8209	8257
113	A/D0	1	9	1110	8225	8262	8297	8320	8259	8258	8252	8187	8157	8210	8197	8193	8216	8233	8220	8237	8243	8257	8252	8245	8258	8213	8227	8205	8197	8191	8229	8248	8276	8267	8272	8229	8188	8210	8209	8210	8239	8242	8234	8234	8223	8204	8244	8254	8264
114	A/D1	0	9	960	8237	8232	8224	8236	8233	8236	8226	8231	8251	8208	8243	8204	8239	8218	8252	8251	8234	8245	8212	8224	8223	8230	8230	8252	8225	8243	8215	8237	8239	8233	8234	8237	8239	8252	8222	8223	8210	8211	8238	8229	8275	8235	8251	8243	8213
114	A/D0	1	9	960	8271	8330	8354	8392	8337	8351	8290	8264	8262	8248	8281	8298	8344	8350	8351	8373	8297	8232	8225	8259	8283	8380	8386	8380	8370	8342	8275	8218	8234	8260	8270	8344	8410	8373	8319	8285	8262	8256	8255	8281	8343	8334	8337	8362	8360
115	A/D1	0	9	1500	8233	8260	8250	8232	8240	8206	8239	8232	8245	8232	8265	8232	8268	8236	8249	8259	8249	8265	8251	8227	8241	8233	8266	8220	8261	8233	8234	8247	8220	8229	8224	8236	8245	8252	8235	8280	8229	8251	8222	8236	8248	8258	8259	8269	8252
115	A/D0	1	9	1500	8246	8240	8192	8211	8206	8202	8221	8256	8257	8258	8291	8243	8222	8226	8229	8235	8226	8222	8202	8219	8205	8235	8261	8272	8277	8273	8227	8183	8167	8187	8195	8231	8302	8313	8275	8269	8226	8213	8214	8218	8202	8220	8235	8232	8249
116	A/D1	0	10	1490	8219	8253	8233	8239	8236	8231	8244	8240	8245	8260	8220	8254	8207	8251	8205	8248	8245	8238	8241	8221	8234	8227	8251	8251	8271	8228	8263	8227	8246	8235	8230	8243	8237	8241	8263	8231	8247	8207	8238	8206	8244	8245	8238	8255	8225
116	A/D0	1	10	1490	8223	8290	8240	8167	8222	8286	8214	8256	8311	8244	8200	8235	8209	8214	8241	8274	8251	8231	8183	8193	8205	8218	8273	8336	8307	8285	8260	8223	8186	8180	8209	8244	8239	8259	8270	8259	8223	8234	8260	8228	8213	8284	8266	8193	8207
117	A/D1	0	10	850	8226	8223	8229	8200	8240	8224	8239	8242	8228	8253	8212	8234	8226	8219	8236	8251	8249	8239	8231	8226	8212	8238	8234	8234	8257	8244	8224	8268	8204	8236	8230	8213	8245	8221	8256	8225	8234	8234	8213	8231	8223	8229	8238	8246	8257
117	A/D0	1	10	850	8249	8284	8278	8280	8326	8342	8327	8312	8256	8221	8222	8283	8340	8357	8343	8344	8340	8232	8198	8228	8217	8266	8345	8392	8382	8380	8329	8281	8222	8213	8278	8296	8310	8321	8366	8333	8290	8310	8244	8225	8255	8309	8293	8321	8327
118	A/D1	0	10	1250	8221	8254	8231	8253	8241	8257	8254	8237	8244	8239	8227	8238	8215	8269	8218	8273	8233	8232	8243	8221	8230	8220	8243	8243	8258	8231	8261	8210	8242	8211	8228	8239	8223	8244	8251	8227	8243	8206	8249	8197	8259	8228	8240	8239	8219
118	A/D0	1	10	1250	8227	8246	8279	8267	8267	8285	8311	8279	8272	8209	8218	8198	8233	8259	8288	8296	8302	8254	8221	8197	8213	8216	8266	8291	8283	8259	8293	8251	8217	8227	8247	8259	8295	8292	8278	8267	8243	8216	8235	8220	8219	8260	8280	8229	8250
119	A/D1	0	10	1100	8228	8237	8244	8242	8248	8237	8233	8252	8203	8259	8217	8239	8234	8231	8236	8216	8242	8227	8230	8229	8252	8207	8248	8207	8237	8242	8227	8251	8237	8240	8233	8231	8265	8217	8263	8230	8243	8233	8223	8232	8202	8241	8223	8243	8247
119	A/D0	1	10	1100	8255	8277	8336	8283	8325	8301	8237	8237	8240	8222	8269	8313	8280	8300	8290	8300	8256	8261	8240	8202	8253	8281	8277	8314	8343	8320	8292	8301	8244	8245	8214	8254	8260	8276	8315	8372	8329	8263	8257	8228	8216	8265	8327	8328	8319
120	A/D1	0	10	1010	8191	8222	8227	8240	8254	8237	8233	8227	8198	8236	8219	8235	8253	8232	8264	8218	8245	8223	8228	8230	8228	8248	8230	8246	8251	8229	8241	8221	8227	8246	8236	8242	8258	8221	8250	8214	8230	8231	8228	8255	8226	8225	8241	8215	8237
120	A/D0	1	10	1010	8313	8390	8483	8463	8444	8405	8366	8312	8250	8269	8366	8424	8488	8511	8518	8475	8413	8314	8250	8177	8247	8400	8432	8451	8497	8530	8399	8364	8282	8240	8244	8300	8384	8400	8441	8467	8444	8379	8329	8299	8336	8320	8398	8401	8387
121	A/D1	0	10	930	8238	8220	8271	8226	8281	8256	8249	8235	8216	8226	8215	8234	8249	8266	8255	8261	8222	8244	8210	8233	8249	8264	8272	8269	8233	8245	8210	8248	8203	8256	8256	8257	8273	8240	8242	8216	8230	8223	8230	8244	8258	8247	8262	8220	8267
121	A/D0	1	10	930	8204	8222	8263	8279	8276	8305	8267	8183	8191	8216	8191	8206	8290	8286	8250	8291	8249	8208	8182	8225	8259	8270	8296	8279	8256	8240	8202	8251	8234	8223	8255	8287	8257	8262	8273	8245	8234	8237	8239	8244	8257	8313	8279	8284	8295
122	A/D1	0	10	1050	8236	8233	8225	8245	8236	8225	8225	8235	8230	8250	8237	8243	8245	8227	8241	8222	8242	8242	8240	8257	8222	8235	8208	8224	8222	8254	8252	8250	8248	8222	8211	8218	8226	8237	8255	8238	8243	8243	8214	8229	8225	8238	8243	8239	8261
122	A/D0	1	10	1050	8270	8367	8418	8466	8522	8489	8439	8393	8323	8254	8255	8348	8354	8389	8450	8471	8450	8377	8349	8279	8247	8326	8391	8455	8481	8479	8474	8342	8247	8220	8276	8345	8440	8517	8537	8469	8432	8337	8222	8204	8286	8384	8439	8492	8484
123	A/D1	0	10	1040	8268	8254	8251	8230	8213	8213	8231	8214	8249	8250	8232	8265	8210	8250	8215	8236	8244	8243	8248	8209	8230	8213	8205	8237	8243	8261	8236	8231	8217	8205	8237	8224	8255	8254	8242	8226	8228	8199	8233	8226	8246	8241	8236	8239	8216
123	A/D0	1	10	1040	8231	8193	8213	8243	8223	8220	8278	8279	8279	8279	8270	8206	8188	8184	8187	8210	8234	8248	8265	8218	8215	8201	8220	8235	8248	8277	8236	8200	8199	8209	8215	8263	8289	8273	8248	8223	8189	8195	8205	8225	8260	8273	8267	8264	8235
124	A/D1	0	10	970	8216	8245	8254	8257	8291	8242	8282	8221	8237	8220	8221	8256	8233	8238	8258	8213	8252	8239	8218	8259	8226	8256	8267	8254	8267	8257	8247	8266	8229	8274	8209	8288	8245	8273	8277	8259	8285	8225	8245	8216	8202	8257	8254	8292	8288
124	A/D0	1	10	970	8296	8363	8410	8400	8458	8446	8385	8285	8272	8228	8276	8411	8466	8496	8499	8490	8381	8340	8274	8261	8268	8344	8363	8402	8443	8483	8408	8371	8283	8241	8260	8375	8387	8430	8516	8504	8466	8374	8268	8202	8264	8370	8451	8480	8514
125	A/D1	0	10	1150	8225	8240	8229	8247	8261	8232	8256	8209	8239	8204	8251	8240	8235	8249	8228	8222	8220	8227	8231	8254	8226	8258	8226	8233	8233	8227	8246	8234	8240	8249	8210	8241	8208	8239	8221	8254	8250	8224	8244	8210	8221	8217	8236	8235	8253
125	A/D0	1	10	1150	8216	8290	8301	8319	8329	8309	8295	8256	8241	8222	8272	8307	8298	8300	8276	8273	8260	8261	8260	8252	8251	8275	8266	8297	8325	8325	8360	8304	8267	8232	8202	8209	8254	8320	8314	8321	8346	8268	8199	8182	8243	8250	8296	8350	8356
126	A/D1	0	10	850	8205	8243	8229	8243	8231	8249	8207	8249	8209	8237	8227	8225	8234	8242	8233	8242	8218	8239	8190	8246	8225	8251	8247	8235	8239	8236	8256	8247	8255	8230	8253	8209	8243	8213	8235	8242	8236	8243	8252	8231	8232	8215	8244	8199	8258
126	A/D0	1	10	850	8213	8226	8261	8270	8245	8250	8243	8221	8205	8220	8256	8256	8280	8267	8278	8238	8207	8221	8214	8212	8248	8277	8257	8263	8289	8259	8250	8262	8248	8219	8253	8256	8252	8238	8260	8261	8242	8254	8233	8237	8198	8221	8260	8255	8246
127	A/D1	0	10	930	8230	8227	8267	8255	8279	8256	8259	8254	8205	8255	8225	8263	8256	8254	8256	8239	8255	8243	8258	8246	8264	8241	8273	8220	8239	8231	8228	8253	8233	8243	8234	8226	8262	8229	8308	8278	8288	8257	8237	8239	8222	8249	8275	8285	8321
127	A/D0	1	10	930	8288	8370	8426	8437	8434	8407	8325	8264	8241	8203	8266	8373	8375	8413	8424	8385	8316	8295	8269	8246	8291	8348	8385	8381	8424	8447	8379	8319	8279	8248	8252	8325	8387	8405	8401	8423	8372	8270	8243	8248	8309	8407	8500	8513	8497
128	A/D1	0	11	880	8255	8238	8234	8240	8220	8239	8229	8233	8252	8213	8250	8210	8254	8237	8251	8244	8227	8241	8227	8223	8229	8239	8242	8266	8251	8264	8243	8224	8228	8230	8239	8240	8249	8250	8216	8247	8212	8230	8219	8250	8262	8239	8259	8245	8235
128	A/D0	1	11	880	8313	8321	8311	8319	8350	8337	8291	8260	8235	8236	8295	8330	8365	8378	8394	8365	8321	8263	8206	8243	8303	8335	8364	8399	8379	8360	8280	8252	8207	8236	8306	8346	8389	8382	8328	8299	8272	8235	8215	8266	8329	8346	8364	8389	8369
129	A/D1	0	11	920	8234	8229	8244	8252	8243	8252	8237	8261	8211	8261	8233	8244	8248	8234	8237	8214	8238	8235	8242	8224	8262	8208	8256	8219	8242	8246	8241	8252	8247	8236	8244	8221	8255	8205	8275	8239	8258	8249	8229	8240	8217	8253	8237	8260	8239
129	A/D0	1	11	920	8258	8314	8335	8353	8383	8325	8273	8268	8236	8238	8318	8366	8325	8302	8323	8313	8276	8288	8280	8245	8273	8291	8317	8320	8369	8387	8329	8274	8236	8227	8213	8270	8323	8327	8354	8357	8282	8224	8202	8205	8252	8315	8349	8365	8366
130	A/D1	0	11	1140	8244	8209	8246	8206	8246	8240	8241	8250	8238	8232	8223	8220	8249	8203	8263	8231	8243	8235	8228	8232	8212	8236	8230	8235	8244	8249	8220	8254	8203	8251	8241	8237	8248	8232	8237	8221	8222	8240	8206	8252	8222	8241	8232	8231	8232
130	A/D0	1	11	1140	8340	8380	8443	8486	8474	8494	8442	8372	8276	8271	8305	8370	8448	8517	8514	8493	8429	8319	8247	8221	8303	8379	8475	8517	8517	8461	8375	8290	8237	8231	8355	8403	8463	8533	8527	8458	8395	8312	8216	8253	8337	8408	8428	8470	8526
131	A/D1	0	11	900	8223	8255	8233	8245	8243	8234	8242	8227	8237	8255	8224	8256	8204	8249	8194	8245	8237	8220	8249	8216	8228	8224	8228	8236	8249	8233	8273	8245	8254	8221	8224	8228	8237	8239	8261	8221	8255	8210	8249	8211	8256	8268	8252	8275	8234
131	A/D0	1	11	900	8200	8264	8302	8331	8367	8376	8389	8306	8272	8255	8217	8241	8277	8332	8352	8381	8400	8309	8247	8230	8283	8320	8367	8404	8403	8364	8367	8283	8224	8215	8241	8289	8359	8407	8417	8396	8376	8298	8267	8248	8260	8336	8337	8348	8366
132	A/D1	0	11	890	8223	8255	8208	8229	8225	8219	8244	8238	8234	8241	8207	8247	8203	8254	8221	8259	8237	8229	8241	8223	8231	8220	8243	8256	8247	8223	8246	8207	8233	8225	8231	8240	8240	8247	8262	8245	8275	8228	8260	8205	8248	8234	8240	8274	8244
132	A/D0	1	11	890	8225	8251	8244	8216	8241	8257	8196	8210	8227	8191	8183	8233	8240	8238	8273	8275	8297	8241	8218	8194	8207	8174	8219	8280	8276	8270	8317	8274	8199	8180	8220	8220	8215	8244	8251	8224	8204	8214	8256	8227	8251	8315	8277	8209	8205
133	A/D1	0	11	960	8216	8243	8238	8248	8261	8264	8241	8257	8208	8248	8242	8253	8272	8258	8266	8229	8240	8245	8215	8262	8261	8298	8299	8282	8267	8241	8256	8243	8242	8250	8268	8258	8292	8284	8340	8318	8301	8283	8250	8239	8241	8265	8328	8286	8312
133	A/D0	1	11	960	8253	8287	8385	8429	8418	8379	8332	8264	8202	8223	8280	8336	8413	8397	8428	8372	8325	8272	8254	8251	8312	8367	8399	8407	8369	8382	8353	8344	8283	8274	8276	8287	8358	8390	8411	8382	8360	8310	8234	8253	8262	8347	8426	8471	8452
134	A/D1	0	11	1000	8241	8266	8216	8253	8210	8215	8238	8222	8238	8253	8230	8248	8222	8223	8218	8233	8240	8231	8234	8255	8218	8252	8206	8235	8212	8245	8243	8227	8240	8219	8228	8217	8238	8224	8260	8226	8254	8245	8228	8224	8223	8235	8242	8257	8285
134	A/D0	1	11	1000	8204	8301	8294	8270	8309	8365	8280	8305	8299	8237	8243	8284	8288	8284	8325	8328	8320	8291	8267	8237	8239	8254	8253	8292	8312	8320	8325	8288	8198	8182	8233	8265	8287	8334	8343	8273	8277	8281	8228	8164	8265	8271	8284	8369	8358
135	A/D1	0	11	840	8250	8245	8230	8254	8231	8227	8239	8228	8231	8246	8249	8267	8297	8252	8288	8270	8299	8281	8256	8258	8212	8291	8258	8285	8283	8282	8275	8249	8238	8223	8216	8255	8266	8285	8326	8301	8305	8272	8239	8241	8238	8266	8276	8286	8314
135	A/D0	1	11	840	8373	8582	8740	8888	8932	8977	8775	8575	8369	8270	8380	8597	8813	8837	8863	8890	8793	8585	8391	8326	8424	8618	8823	8915	8889	8900	8791	8565	8328	8302	8481	8665	8891	8981	8979	8956	8782	8555	8316	8274	8452	8680	8893	8997	9046
136	A/D1	0	11	900	8224	8239	8250	8246	8251	8249	8237	8262	8199	8260	8237	8257	8264	8248	8264	8248	8272	8255	8251	8233	8258	8230	8285	8272	8304	8317	8290	8301	8256	8246	8229	8242	8287	8272	8321	8321	8299	8277	8235	8236	8246	8269	8305	8298	8313
136	A/D0	1	11	900	8252	8305	8331	8316	8327	8322	8279	8269	8239	8245	8286	8311	8286	8274	8316	8293	8274	8299	8285	8236	8281	8290	8275	8309	8351	8380	8310	8260	8252	8250	8258	8311	8376	8362	8363	8368	8309	8208	8185	8208	8217	8309	8345	8389	8364
137	A/D1	0	11	1020	8206	8223	8225	8254	8238	8274	8211	8259	8202	8225	8234	8218	8246	8249	8231	8236	8209	8244	8205	8260	8242	8245	8248	8222	8231	8218	8232	8232	8252	8225	8272	8210	8265	8215	8241	8248	8231	8261	8257	8235	8243	8196	8247	8203	8256
137	A/D0	1	11	1020	8260	8263	8296	8314	8263	8255	8247	8220	8208	8224	8283	8275	8290	8276	8275	8216	8183	8249	8226	8172	8294	8298	8214	8254	8310	8235	8194	8258	8286	8189	8292	8297	8244	8229	8298	8270	8223	8225	8201	8179	8204	8227	8268	8283	8314
138	A/D1	0	11	940	8226	8233	8219	8240	8242	8232	8242	8212	8245	8194	8251	8224	8235	8260	8239	8261	8236	8243	8227	8241	8225	8265	8218	8263	8217	8242	8240	8245	8243	8268	8234	8235	8210	8252	8192	8287	8228	8258	8256	8218	8244	8214	8233	8236	8245
138	A/D0	1	11	940	8260	8281	8289	8338	8336	8312	8293	8271	8229	8212	8246	8327	8308	8319	8350	8324	8288	8244	8252	8220	8208	8281	8292	8275	8297	8346	8376	8357	8266	8252	8220	8213	8243	8333	8313	8320	8394	8330	8244	8205	8223	8262	8303	8357	8371
139	A/D1	0	12	870	8229	8248	8262	8262	8290	8235	8257	8207	8235	8207	8249	8284	8270	8290	8248	8251	8241	8252	8254	8265	8254	8264	8256	8267	8262	8260	8260	8244	8243	8249	8216	8251	8234	8270	8251	8278	8262	8248	8258	8232	8249	8265	8276	8295	8310
139	A/D0	1	12	870	8274	8300	8337	8424	8428	8381	8339	8290	8251	8205	8254	8309	8330	8332	8333	8349	8319	8310	8301	8288	8262	8293	8322	8329	8341	8345	8341	8299	8241	8219	8259	8294	8348	8414	8424	8403	8397	8307	8224	8214	8275	8287	8374	8436	8442
140	A/D1	0	12	850	8225	8245	8253	8258	8263	8229	8235	8225	8233	8245	8248	8275	8241	8262	8248	8242	8270	8249	8247	8259	8237	8234	8244	8207	8240	8234	8238	8260	8236	8282	8224	8263	8258	8278	8286	8283	8267	8233	8227	8216	8197	8245	8252	8290	8307
140	A/D0	1	12	850	8208	8283	8401	8483	8493	8470	8420	8321	8253	8210	8243	8321	8338	8368	8324	8330	8314	8292	8289	8326	8328	8318	8346	8369	8353	8406	8367	8321	8265	8277	8279	8329	8392	8411	8433	8477	8410	8271	8196	8155	8215	8312	8448	8486	8465
141	A/D1	0	12	840	8246	8249	8235	8238	8219	8218	8245	8240	8241	8252	8228	8242	8232	8223	8238	8223	8230	8237	8236	8250	8215	8249	8223	8242	8246	8260	8259	8233	8235	8222	8215	8234	8230	8235	8264	8242	8255	8252	8221	8235	8231	8239	8247	8239	8260
141	A/D0	1	12	840	8219	8259	8262	8254	8260	8276	8236	8247	8245	8243	8228	8262	8261	8244	8270	8287	8267	8275	8250	8225	8187	8233	8228	8253	8272	8317	8321	8259	8236	8203	8215	8246	8284	8323	8327	8282	8272	8251	8189	8195	8266	8269	8284	8284	8274
142	A/D1	0	12	940	8228	8245	8237	8238	8228	8215	8227	8222	8230	8247	8236	8236	8262	8220	8243	8219	8236	8246	8241	8256	8214	8230	8214	8215	8234	8243	8284	8254	8265	8233	8199	8218	8220	8235	8259	8254	8243	8240	8198	8239	8219	8243	8245	8244	8254
142	A/D0	1	12	940	8213	8235	8199	8228	8242	8253	8226	8259	8249	8244	8224	8226	8213	8206	8201	8224	8230	8241	8242	8255	8238	8230	8214	8241	8237	8250	8268	8221	8197	8210	8212	8211	8271	8284	8287	8270	8242	8220	8151	8231	8246	8212	8275	8276	8228
143	A/D1	0	12	1340	8241	8242	8226	8241	8223	8231	8239	8248	8247	8254	8220	8246	8213	8226	8234	8220	8238	8234	8236	8251	8212	8245	8211	8240	8227	8259	8256	8236	8236	8220	8215	8223	8236	8236	8257	8231	8259	8233	8233	8234	8221	8235	8236	8259	8276
143	A/D0	1	12	1340	8256	8321	8311	8273	8273	8289	8239	8250	8243	8251	8241	8256	8232	8240	8251	8249	8268	8274	8247	8217	8215	8246	8245	8263	8288	8301	8300	8263	8205	8170	8192	8216	8281	8309	8341	8307	8288	8242	8204	8201	8219	8243	8261	8257	8256
144	A/D1	0	12	840	8248	8268	8273	8288	8275	8285	8296	8289	8260	8251	8283	8252	8322	8277	8342	8318	8318	8300	8259	8258	8249	8278	8301	8270	8308	8294	8333	8284	8281	8245	8227	8262	8289	8330	8337	8346	8297	8292	8223	8241	8266	8323	8343	8337	8348
144	A/D0	1	12	840	8345	8371	8335	8374	8375	8351	8321	8286	8243	8242	8329	8350	8354	8417	8381	8376	8326	8292	8220	8244	8266	8319	8415	8425	8427	8462	8422	8280	8250	8234	8241	8267	8358	8444	8432	8425	8374	8275	8189	8226	8310	8368	8452	8506	8521
145	A/D1	0	12	840	8244	8230	8242	8227	8230	8232	8239	8222	8243	8215	8250	8243	8243	8250	8254	8257	8255	8254	8260	8223	8257	8223	8234	8225	8251	8250	8238	8259	8229	8217	8223	8213	8231	8256	8239	8257	8233	8217	8246	8231	8268	8260	8261	8278	8230
145	A/D0	1	12	840	8294	8300	8293	8293	8326	8296	8284	8275	8268	8244	8290	8289	8280	8275	8287	8292	8264	8270	8254	8270	8303	8322	8309	8304	8308	8312	8266	8210	8179	8205	8248	8359	8412	8435	8385	8325	8253	8159	8161	8222	8263	8337	8379	8394	8359
146	A/D1	0	12	950	8323	8494	8668	8778	8831	8785	8685	8499	8360	8275	8310	8445	8664	8718	8801	8730	8643	8515	8363	8294	8324	8525	8684	8824	8842	8781	8633	8460	8329	8255	8360	8567	8784	8879	8896	8791	8629	8511	8325	8309	8326	8504	8613	8652	8714
146	A/D0	1	12	950	8567	8963	9213	9328	9382	9292	8997	8737	8416	8336	8602	8925	9162	9327	9389	9426	9096	8770	8401	8344	8578	8883	9216	9370	9415	9342	9065	8657	8331	8270	8562	8891	9232	9444	9464	9410	9072	8713	8364	8327	8567	8939	9234	9402	9467
147	A/D1	0	12	1150	8219	8228	8250	8248	8245	8225	8226	8234	8219	8252	8239	8251	8223	8224	8223	8204	8233	8228	8239	8241	8255	8231	8258	8215	8240	8232	8237	8251	8236	8247	8212	8232	8229	8209	8243	8225	8247	8232	8236	8233	8213	8243	8231	8239	8248
147	A/D0	1	12	1150	8320	8406	8409	8421	8375	8353	8332	8312	8293	8285	8338	8358	8348	8383	8373	8363	8328	8315	8289	8260	8291	8358	8388	8416	8440	8463	8384	8286	8231	8231	8226	8330	8458	8470	8466	8470	8405	8274	8229	8236	8279	8329	8412	8458	8481
148	A/D1	0	12	1200	8242	8260	8231	8273	8215	8250	8219	8228	8251	8251	8231	8231	8205	8244	8207	8266	8239	8238	8238	8217	8219	8216	8244	8238	8253	8223	8235	8223	8221	8229	8227	8238	8239	8230	8258	8218	8248	8212	8231	8223	8237	8242	8233	8233	8235
148	A/D0	1	12	1200	8247	8351	8374	8457	8503	8524	8489	8390	8314	8247	8266	8312	8378	8494	8546	8533	8512	8385	8254	8210	8264	8312	8404	8506	8503	8506	8499	8318	8260	8235	8254	8362	8470	8492	8479	8486	8442	8335	8267	8243	8276	8375	8447	8450	8470
149	A/D1	0	12	900	8236	8234	8280	8255	8276	8238	8232	8248	8189	8263	8223	8249	8249	8238	8243	8204	8251	8234	8250	8241	8259	8209	8259	8212	8253	8245	8246	8254	8249	8247	8235	8245	8255	8233	8275	8268	8278	8257	8231	8237	8208	8251	8262	8277	8306
149	A/D0	1	12	900	8292	8350	8437	8458	8471	8430	8360	8321	8248	8253	8334	8413	8419	8458	8513	8475	8391	8372	8300	8237	8312	8403	8428	8448	8460	8493	8391	8330	8262	8249	8283	8382	8441	8470	8453	8472	8400	8299	8228	8242	8310	8377	8471	8516	8469
150	A/D1	0	12	1410	8235	8223	8246	8205	8254	8226	8245	8235	8229	8232	8203	8238	8235	8247	8251	8275	8220	8260	8202	8232	8236	8228	8245	8243	8239	8239	8211	8246	8196	8248	8229	8255	8249	8241	8241	8217	8238	8229	8235	8232	8250	8221	8259	8212	8248
150	A/D0	1	12	1410	8236	8284	8343	8371	8338	8352	8306	8229	8211	8228	8272	8305	8401	8381	8350	8356	8285	8205	8213	8223	8285	8346	8369	8339	8344	8353	8280	8285	8242	8209	8254	8308	8296	8309	8339	8332	8295	8322	8291	8235	8274	8320	8315	8298	8309
151	A/D1	0	13	900	8241	8215	8255	8220	8271	8250	8247	8247	8225	8235	8208	8236	8226	8262	8245	8294	8235	8248	8208	8228	8243	8243	8259	8282	8265	8263	8222	8252	8204	8253	8238	8259	8271	8256	8273	8255	8276	8253	8248	8238	8270	8226	8272	8248	8274
151	A/D0	1	13	900	8230	8251	8255	8244	8289	8317	8284	8226	8224	8221	8202	8271	8331	8325	8273	8282	8239	8197	8196	8216	8249	8295	8286	8304	8309	8235	8205	8243	8223	8200	8282	8302	8226	8233	8271	8235	8223	8270	8271	8229	8269	8272	8271	8302	8308
152	A/D1	0	13	1110	8231	8228	8237	8231	8255	8222	8243	8218	8229	8230	8240	8250	8229	8253	8233	8241	8233	8252	8227	8256	8217	8252	8264	8208	8261	8207	8226	8234	8235	8249	8222	8256	8222	8222	8255	8243	8273	8243	8262	8241	8228	8233	8232	8236	8243
152	A/D0	1	13	1110	8250	8306	8358	8402	8361	8327	8319	8238	8238	8272	8282	8313	8338	8311	8238	8300	8287	8254	8270	8296	8227	8252	8321	8242	8252	8396	8339	8214	8266	8280	8130	8268	8364	8346	8347	8402	8358	8204	8217	8208	8187	8233	8309	8359	8333
153	A/D1	0	13	860	8268	8229	8308	8242	8281	8260	8252	8251	8233	8238	8235	8225	8256	8209	8258	8223	8232	8229	8221	8232	8228	8264	8271	8280	8264	8291	8236	8266	8209	8232	8235	8247	8273	8283	8281	8263	8245	8250	8210	8258	8242	8271	8283	8265	8283
153	A/D0	1	13	860	8252	8277	8292	8307	8338	8337	8316	8316	8242	8229	8218	8235	8245	8269	8254	8279	8273	8240	8243	8252	8247	8289	8332	8338	8304	8314	8248	8202	8174	8201	8247	8310	8356	8359	8369	8309	8279	8261	8235	8217	8276	8291	8235	8294	8320
154	A/D1	0	13	840	8252	8260	8231	8235	8228	8233	8252	8249	8245	8250	8227	8240	8240	8230	8246	8251	8251	8260	8236	8263	8204	8245	8225	8237	8244	8245	8266	8247	8254	8243	8225	8236	8233	8235	8272	8252	8264	8246	8225	8239	8226	8242	8253	8253	8271
154	A/D0	1	13	840	8281	8338	8304	8296	8322	8332	8298	8294	8266	8238	8240	8276	8304	8334	8332	8371	8349	8294	8244	8237	8221	8260	8317	8353	8364	8360	8355	8300	8238	8219	8266	8275	8331	8360	8359	8306	8302	8266	8219	8216	8266	8308	8362	8371	8382
155	A/D1	0	13	1080	8256	8220	8254	8219	8238	8233	8237	8242	8247	8232	8237	8210	8248	8201	8257	8227	8245	8243	8226	8229	8214	8245	8241	8247	8234	8261	8212	8247	8200	8231	8228	8235	8236	8252	8234	8228	8209	8242	8198	8262	8231	8239	8233	8223	8221
155	A/D0	1	13	1080	8255	8319	8322	8348	8402	8408	8332	8302	8239	8238	8242	8292	8346	8370	8360	8392	8335	8246	8226	8244	8255	8312	8383	8392	8361	8358	8305	8262	8241	8235	8297	8348	8383	8365	8364	8325	8266	8265	8230	8226	8291	8341	8322	8343	8395
156	A/D1	0	13	1050	8214	8262	8235	8234	8236	8215	8235	8227	8239	8263	8218	8251	8203	8246	8210	8256	8247	8260	8243	8234	8213	8222	8219	8237	8246	8247	8236	8237	8220	8205	8230	8226	8245	8231	8252	8212	8231	8207	8235	8221	8255	8245	8250	8221	8242
156	A/D0	1	13	1050	8237	8307	8326	8317	8347	8349	8334	8294	8290	8270	8252	8273	8317	8359	8365	8365	8390	8329	8221	8241	8254	8278	8332	8401	8375	8347	8331	8260	8215	8183	8255	8279	8396	8404	8375	8326	8307	8258	8240	8250	8285	8319	8369	8356	8319
157	A/D1	0	13	1000	8235	8215	8236	8236	8220	8248	8225	8224	8227	8230	8229	8255	8238	8263	8232	8255	8208	8235	8205	8240	8224	8240	8236	8256	8214	8247	8230	8237	8259	8225	8277	8218	8237	8225	8221	8241	8223	8247	8250	8215	8251	8209	8257	8209	8260
157	A/D0	1	13	1000	8281	8231	8239	8268	8254	8212	8230	8230	8224	8241	8257	8279	8285	8237	8311	8227	8224	8211	8196	8161	8208	8252	8207	8221	8252	8242	8253	8270	8280	8249	8262	8252	8232	8238	8254	8210	8201	8269	8238	8241	8256	8236	8229	8228	8244
158	A/D1	0	13	840	8230	8250	8265	8254	8277	8245	8262	8229	8216	8232	8241	8259	8260	8263	8271	8244	8269	8243	8244	8254	8243	8282	8286	8268	8271	8255	8244	8259	8228	8264	8236	8249	8249	8236	8269	8271	8306	8263	8265	8234	8218	8259	8253	8264	8288
158	A/D0	1	13	840	8235	8288	8285	8328	8374	8323	8296	8276	8237	8215	8282	8342	8323	8344	8336	8334	8323	8293	8263	8251	8273	8328	8331	8342	8348	8344	8339	8324	8268	8251	8244	8294	8328	8358	8373	8405	8401	8309	8236	8191	8235	8265	8317	8378	8357
159	A/D1	0	13	1100	8239	8244	8252	8214	8241	8221	8235	8245	8240	8257	8224	8240	8232	8219	8237	8231	8250	8226	8236	8222	8219	8242	8247	8246	8249	8242	8227	8252	8212	8242	8227	8240	8263	8246	8274	8228	8272	8244	8238	8245	8243	8252	8233	8243	8233
159	A/D0	1	13	1100	8234	8253	8240	8235	8254	8267	8272	8265	8213	8233	8208	8200	8211	8250	8236	8241	8301	8237	8210	8210	8230	8198	8244	8259	8248	8262	8239	8207	8194	8214	8228	8261	8281	8287	8275	8226	8234	8198	8202	8201	8261	8278	8257	8262	8254
160	A/D1	0	13	840	8202	8272	8303	8342	8326	8298	8237	8261	8214	8261	8258	8306	8312	8295	8298	8294	8275	8305	8246	8293	8260	8284	8278	8280	8303	8291	8299	8271	8263	8242	8293	8283	8385	8335	8377	8330	8288	8260	8241	8221	8251	8242	8333	8290	8375
160	A/D0	1	13	840	8286	8450	8575	8641	8555	8467	8414	8271	8202	8278	8405	8509	8600	8643	8638	8545	8404	8337	8246	8262	8391	8486	8522	8588	8604	8560	8461	8375	8305	8269	8399	8468	8530	8573	8585	8565	8470	8356	8257	8288	8408	8486	8603	8612	8584
161	A/D1	0	13	980	8223	8219	8241	8236	8288	8263	8274	8245	8229	8231	8241	8242	8228	8253	8232	8254	8231	8239	8240	8237	8229	8234	8238	8216	8234	8216	8244	8228	8258	8244	8223	8255	8222	8255	8236	8246	8253	8217	8244	8224	8226	8236	8233	8255	8273
161	A/D0	1	13	980	8263	8315	8442	8461	8451	8422	8403	8325	8235	8217	8269	8352	8386	8408	8438	8421	8355	8337	8270	8264	8277	8336	8326	8352	8429	8460	8467	8350	8290	8246	8212	8312	8411	8453	8451	8503	8461	8318	8260	8233	8263	8268	8364	8406	8402
162	A/D1	0	14	1080	8224	8244	8241	8231	8242	8219	8225	8236	8233	8257	8225	8247	8218	8224	8212	8234	8249	8230	8259	8228	8221	8228	8234	8244	8261	8238	8255	8218	8221	8219	8213	8235	8241	8250	8261	8220	8234	8198	8229	8226	8256	8267	8240	8245	8223
162	A/D0	1	14	1080	8205	8239	8250	8227	8226	8260	8230	8237	8229	8210	8231	8251	8226	8216	8238	8237	8236	8222	8202	8193	8202	8215	8239	8278	8294	8278	8245	8179	8171	8165	8192	8233	8269	8272	8272	8248	8215	8217	8236	8213	8228	8254	8213	8203	8218
163	A/D1	0	14	980	8243	8220	8255	8192	8252	8215	8223	8242	8236	8247	8228	8223	8242	8210	8258	8231	8252	8243	8233	8232	8210	8234	8215	8236	8235	8262	8215	8259	8197	8232	8225	8235	8249	8254	8255	8238	8235	8238	8197	8249	8212	8247	8229	8232	8229
163	A/D0	1	14	980	8263	8257	8264	8237	8244	8265	8208	8218	8219	8208	8168	8220	8247	8251	8276	8310	8279	8195	8205	8189	8168	8188	8247	8266	8250	8257	8237	8241	8209	8220	8238	8241	8230	8220	8258	8225	8196	8240	8256	8241	8251	8294	8225	8177	8191
164	A/D1	0	14	1030	8215	8241	8225	8250	8238	8256	8206	8243	8201	8236	8246	8237	8241	8236	8230	8234	8210	8249	8203	8258	8231	8240	8243	8226	8235	8203	8244	8226	8243	8223	8259	8209	8253	8219	8250	8242	8223	8236	8238	8233	8251	8225	8247	8199	8260
164	A/D0	1	14	1030	8242	8314	8420	8435	8402	8401	8324	8230	8201	8234	8275	8325	8394	8368	8358	8350	8296	8277	8246	8258	8306	8363	8360	8409	8394	8354	8332	8297	8275	8268	8329	8375	8382	8385	8364	8373	8306	8280	8244	8261	8281	8346	8441	8445	8430
165	A/D1	0	14	1000	8235	8223	8239	8237	8228	8232	8225	8256	8206	8257	8233	8239	8238	8224	8236	8225	8244	8245	8244	8234	8246	8203	8258	8210	8242	8238	8223	8247	8246	8231	8230	8215	8245	8196	8253	8236	8256	8255	8229	8229	8227	8243	8233	8245	8234
165	A/D0	1	14	1000	8233	8236	8280	8252	8220	8220	8204	8192	8214	8229	8267	8251	8231	8250	8254	8239	8240	8246	8254	8197	8227	8214	8219	8200	8232	8258	8216	8237	8231	8218	8174	8200	8240	8239	8254	8305	8282	8205	8195	8209	8188	8218	8275	8261	8256
166	A/D1	0	14	1190	8231	8259	8223	8229	8217	8213	8236	8231	8237	8252	8213	8234	8204	8248	8211	8258	8246	8234	8246	8214	8224	8217	8235	8236	8249	8232	8270	8233	8236	8229	8226	8232	8235	8232	8254	8219	8243	8210	8246	8212	8253	8238	8234	8247	8226
166	A/D0	1	14	1190	8263	8368	8405	8447	8486	8476	8455	8390	8300	8240	8301	8349	8348	8463	8485	8495	8535	8455	8296	8219	8299	8338	8449	8519	8529	8486	8478	8359	8262	8252	8267	8356	8461	8526	8499	8496	8478	8336	8281	8242	8316	8375	8428	8492	8491
167	A/D1	0	14	1010	8235	8237	8252	8236	8244	8244	8215	8264	8217	8270	8247	8228	8259	8217	8222	8219	8237	8258	8267	8233	8274	8204	8249	8224	8263	8266	8237	8250	8240	8209	8240	8206	8251	8207	8270	8246	8238	8244	8222	8231	8212	8243	8241	8250	8236
167	A/D0	1	14	1010	8275	8305	8361	8339	8312	8278	8235	8201	8203	8247	8306	8311	8340	8336	8312	8292	8321	8285	8252	8240	8285	8273	8287	8330	8308	8309	8307	8292	8256	8248	8252	8283	8299	8284	8276	8299	8291	8219	8236	8271	8218	8267	8345	8338	8282
168	A/D1	0	14	1020	8210	8243	8242	8254	8232	8265	8196	8243	8210	8224	8249	8211	8264	8237	8234	8259	8198	8266	8197	8254	8241	8231	8266	8223	8243	8223	8227	8233	8227	8218	8257	8214	8260	8217	8230	8227	8222	8238	8245	8236	8247	8214	8259	8212	8263
168	A/D0	1	14	1020	8171	8271	8312	8340	8313	8322	8269	8198	8218	8220	8285	8327	8370	8341	8338	8319	8282	8258	8242	8237	8299	8300	8296	8317	8366	8333	8299	8276	8233	8208	8253	8283	8291	8295	8324	8323	8286	8277	8238	8238	8238	8266	8316	8319	8355
169	A/D1	0	14	850	8229	8245	8267	8264	8290	8243	8254	8228	8214	8240	8241	8260	8235	8256	8254	8243	8258	8234	8247	8246	8235	8234	8253	8224	8256	8266	8270	8276	8258	8262	8219	8254	8260	8258	8286	8278	8276	8233	8233	8225	8224	8274	8264	8283	8298
169	A/D0	1	14	850	8244	8289	8282	8285	8310	8250	8232	8211	8195	8209	8246	8259	8271	8267	8256	8255	8235	8236	8235	8240	8248	8259	8240	8255	8251	8277	8287	8283	8260	8252	8180	8194	8245	8257	8286	8309	8324	8237	8209	8224	8220	8211	8288	8307	8340
170	A/D1	0	14	980	8222	8222	8243	8208	8257	8222	8247	8232	8232	8231	8227	8254	8247	8250	8248	8245	8218	8247	8200	8253	8234	8220	8237	8235	8231	8225	8239	8244	8228	8239	8258	8254	8254	8256	8228	8240	8237	8242	8249	8240	8257	8214	8266	8214	8254
170	A/D0	1	14	980	8219	8247	8318	8277	8318	8391	8334	8259	8252	8218	8267	8292	8371	8375	8398	8375	8311	8287	8208	8235	8262	8332	8319	8361	8395	8321	8300	8256	8247	8235	8319	8354	8341	8334	8353	8343	8288	8295	8266	8224	8263	8264	8312	8360	8389
171	A/D1	0	14	840	8227	8265	8263	8269	8254	8230	8249	8239	8245	8250	8257	8242	8253	8217	8233	8225	8224	8251	8237	8242	8229	8224	8241	8214	8260	8230	8246	8240	8238	8244	8228	8254	8234	8249	8266	8275	8246	8259	8211	8241	8234	8263	8266	8283	8278
171	A/D0	1	14	840	8271	8335	8282	8272	8306	8299	8261	8281	8287	8245	8275	8305	8286	8316	8335	8313	8304	8299	8245	8238	8239	8278	8314	8322	8342	8326	8291	8223	8213	8211	8241	8287	8344	8358	8336	8334	8298	8242	8210	8204	8246	8289	8330	8372	8358
172	A/D1	0	14	1110	8250	8247	8222	8255	8218	8242	8207	8234	8225	8246	8219	8263	8215	8238	8220	8225	8245	8239	8249	8253	8227	8248	8217	8252	8242	8290	8271	8246	8252	8216	8229	8211	8251	8249	8274	8239	8253	8205	8234	8212	8233	8238	8246	8248	8271
172	A/D0	1	14	1110	8241	8297	8312	8310	8294	8329	8286	8274	8257	8258	8242	8278	8299	8296	8287	8303	8316	8300	8279	8251	8242	8267	8285	8344	8341	8356	8371	8315	8242	8208	8230	8254	8316	8360	8364	8325	8331	8271	8229	8213	8236	8295	8322	8346	8322
173	A/D1	0	14	1010	8245	8243	8219	8238	8213	8221	8219	8222	8223	8244	8236	8249	8234	8224	8227	8224	8234	8239	8239	8255	8237	8252	8219	8231	8216	8253	8266	8256	8266	8230	8225	8221	8232	8236	8248	8229	8250	8222	8224	8222	8232	8253	8256	8248	8278
173	A/D0	1	14	1010	8254	8352	8419	8456	8453	8510	8469	8384	8333	8271	8288	8330	8356	8426	8464	8509	8480	8403	8291	8239	8271	8340	8422	8488	8497	8498	8473	8373	8259	8215	8267	8307	8411	8482	8509	8522	8506	8365	8251	8247	8274	8388	8498	8555	8566
174	A/D1	0	15	1030	8238	8224	8240	8189	8260	8209	8290	8224	8258	8232	8204	8253	8204	8273	8215	8269	8210	8228	8220	8212	8234	8230	8230	8264	8235	8263	8216	8259	8202	8260	8243	8212	8272	8257	8228	8260	8205	8277	8252	8226	8273	8199	8259	8245	8204
174	A/D0	1	15	1030	8336	8372	8435	8437	8432	8447	8397	8273	8245	8242	8242	8368	8445	8535	8439	8425	8359	8248	8174	8291	8384	8373	8416	8479	8433	8398	8374	8334	8260	8296	8363	8413	8456	8442	8400	8423	8246	8294	8309	8291	8355	8400	8460	8497	8526
175	A/D1	0	15	850	8227	8256	8245	8252	8228	8256	8214	8251	8217	8234	8240	8250	8273	8261	8243	8243	8214	8245	8197	8260	8234	8253	8276	8240	8259	8218	8239	8220	8242	8241	8312	8278	8300	8246	8247	8254	8250	8261	8255	8259	8232	8259	8303	8257	8349
175	A/D0	1	15	850	8234	8231	8279	8306	8231	8239	8235	8212	8209	8227	8258	8243	8243	8256	8260	8214	8214	8223	8200	8207	8278	8244	8230	8253	8227	8231	8261	8224	8250	8256	8290	8235	8269	8249	8220	8272	8266	8232	8194	8208	8194	8214	8271	8286	8311
176	A/D1	0	15	840	8239	8229	8241	8215	8242	8234	8242	8257	8246	8263	8222	8243	8230	8242	8266	8268	8274	8231	8251	8214	8215	8232	8231	8248	8261	8246	8256	8245	8234	8240	8241	8261	8279	8295	8296	8248	8249	8223	8227	8229	8254	8264	8267	8285	8252
176	A/D0	1	15	840	8323	8378	8428	8448	8451	8463	8406	8345	8283	8274	8292	8341	8436	8485	8483	8516	8492	8358	8227	8222	8248	8316	8470	8592	8535	8510	8490	8369	8233	8257	8330	8375	8455	8541	8536	8505	8436	8336	8237	8196	8302	8463	8567	8581	8577
177	A/D1	0	15	1040	8235	8213	8247	8194	8266	8229	8246	8248	8212	8242	8198	8241	8224	8246	8239	8268	8221	8253	8199	8229	8248	8262	8276	8271	8244	8240	8212	8259	8195	8269	8223	8248	8250	8220	8233	8214	8238	8231	8241	8229	8260	8227	8267	8219	8240
177	A/D0	1	15	1040	8208	8271	8367	8337	8392	8446	8363	8278	8204	8235	8240	8303	8408	8460	8403	8424	8352	8244	8226	8250	8319	8329	8374	8396	8404	8343	8284	8292	8239	8249	8324	8366	8341	8335	8403	8395	8323	8292	8269	8236	8297	8340	8351	8367	8356
178	A/D1	0	15	840	8235	8244	8283	8251	8291	8268	8243	8251	8213	8226	8278	8284	8307	8303	8301	8348	8284	8319	8241	8244	8268	8253	8328	8321	8364	8367	8326	8315	8229	8248	8273	8276	8334	8305	8345	8301	8306	8274	8247	8246	8305	8259	8336	8284	8351
178	A/D0	1	15	840	8258	8350	8396	8449	8444	8447	8354	8268	8224	8245	8314	8402	8457	8481	8399	8389	8304	8247	8231	8261	8343	8420	8495	8457	8473	8394	8317	8230	8223	8223	8327	8426	8461	8469	8447	8415	8346	8302	8269	8246	8321	8362	8392	8399	8405
179	A/D1	0	15	840	8237	8257	8243	8248	8225	8223	8236	8237	8239	8251	8229	8269	8281	8252	8264	8239	8236	8235	8235	8258	8212	8243	8221	8239	8245	8245	8255	8232	8229	8232	8206	8244	8255	8264	8278	8256	8262	8251	8230	8247	8227	8247	8245	8245	8268
179	A/D0	1	15	840	8247	8272	8254	8260	8244	8262	8248	8260	8239	8239	8249	8261	8256	8252	8279	8310	8310	8284	8244	8235	8204	8226	8255	8275	8282	8304	8328	8265	8213	8221	8255	8238	8330	8363	8329	8328	8313	8230	8170	8203	8243	8259	8304	8332	8309
180	A/D1	0	15	1110	8235	8226	8243	8242	8243	8242	8222	8241	8200	8255	8219	8250	8239	8225	8228	8206	8241	8222	8237	8242	8256	8227	8231	8218	8220	8224	8223	8245	8228	8257	8208	8224	8255	8185	8270	8220	8259	8220	8232	8216	8203	8223	8234	8219	8239
180	A/D0	1	15	1110	8251	8263	8288	8274	8265	8215	8197	8214	8197	8206	8249	8263	8223	8243	8250	8239	8243	8263	8205	8246	8238	8148	8233	8229	8202	8269	8306	8230	8169	8257	8212	8197	8272	8296	8255	8254	8279	8147	8188	8198	8194	8186	8236	8231	8227
181	A/D1	0	15	1280	8232	8247	8231	8230	8231	8231	8244	8249	8242	8254	8215	8234	8206	8256	8222	8272	8272	8237	8238	8218	8198	8221	8244	8252	8279	8222	8282	8216	8243	8233	8235	8261	8255	8250	8254	8199	8246	8197	8247	8224	8264	8259	8241	8262	8234
181	A/D0	1	15	1280	8263	8262	8233	8226	8238	8229	8245	8247	8236	8234	8224	8244	8241	8256	8241	8262	8260	8228	8156	8173	8198	8158	8252	8300	8298	8249	8303	8216	8178	8216	8232	8222	8245	8285	8239	8250	8253	8234	8258	8233	8221	8246	8244	8209	8211
182	A/D1	0	15	950	8229	8225	8250	8242	8241	8215	8223	8241	8212	8262	8249	8249	8248	8224	8227	8201	8240	8230	8234	8245	8239	8219	8251	8223	8243	8242	8227	8253	8228	8248	8210	8241	8267	8247	8279	8236	8252	8232	8233	8232	8216	8236	8238	8238	8253
182	A/D0	1	15	950	8248	8269	8283	8280	8305	8236	8244	8252	8208	8197	8253	8234	8208	8251	8236	8240	8249	8282	8255	8227	8243	8220	8226	8236	8232	8274	8278	8259	8246	8274	8209	8210	8239	8231	8224	8249	8272	8215	8199	8216	8233	8209	8261	8273	8248
183	A/D1	0	15	1240	8226	8241	8216	8225	8214	8244	8235	8236	8249	8247	8226	8233	8218	8238	8213	8265	8242	8245	8242	8220	8225	8217	8240	8234	8260	8228	8251	8223	8228	8229	8224	8248	8247	8261	8267	8216	8243	8206	8233	8199	8258	8229	8244	8242	8248
183	A/D0	1	15	1240	8283	8358	8385	8442	8452	8477	8456	8356	8281	8254	8253	8331	8432	8482	8488	8537	8494	8350	8276	8220	8251	8355	8475	8512	8511	8533	8472	8362	8261	8233	8260	8321	8386	8464	8500	8469	8421	8372	8291	8193	8283	8388	8436	8465	8560
184	A/D1	0	15	1220	8221	8247	8219	8224	8227	8223	8241	8232	8237	8258	8221	8260	8218	8252	8215	8246	8239	8233	8241	8224	8226	8222	8238	8228	8247	8216	8247	8216	8232	8222	8222	8240	8231	8239	8258	8220	8260	8212	8254	8199	8248	8229	8238	8253	8235
184	A/D0	1	15	1220	8245	8258	8269	8301	8312	8326	8345	8302	8259	8254	8236	8243	8299	8365	8351	8333	8363	8286	8216	8205	8230	8233	8336	8350	8364	8334	8320	8245	8203	8227	8238	8294	8341	8347	8327	8302	8301	8245	8236	8254	8254	8287	8317	8302	8296
185	A/D1	0	16	960	8237	8240	8249	8233	8256	8207	8246	8226	8239	8230	8243	8232	8211	8236	8230	8245	8250	8251	8237	8246	8205	8229	8222	8235	8232	8237	8257	8248	8242	8245	8223	8257	8238	8251	8227	8239	8233	8228	8239	8227	8227	8226	8248	8249	8271
185	A/D0	1	16	960	8242	8290	8282	8278	8276	8213	8189	8206	8232	8216	8235	8257	8257	8208	8219	8268	8226	8276	8294	8271	8235	8232	8235	8188	8229	8233	8258	8236	8248	8247	8236	8274	8247	8251	8265	8276	8271	8220	8195	8155	8211	8238	8309	8319	8330
186	A/D1	0	16	870	8249	8224	8250	8252	8223	8242	8200	8250	8200	8265	8236	8232	8246	8223	8233	8220	8229	8236	8246	8226	8275	8221	8259	8248	8265	8284	8256	8261	8249	8228	8242	8204	8240	8209	8248	8237	8232	8249	8212	8229	8222	8247	8268	8276	8254
186	A/D0	1	16	870	8251	8274	8273	8280	8348	8299	8262	8267	8233	8207	8245	8287	8261	8289	8312	8296	8288	8291	8268	8206	8253	8267	8270	8318	8322	8287	8267	8277	8229	8231	8248	8263	8300	8308	8315	8325	8294	8243	8211	8215	8225	8256	8329	8336	8297
187	A/D1	0	16	1180	8237	8230	8239	8241	8226	8241	8208	8257	8209	8261	8234	8238	8234	8213	8213	8220	8228	8251	8242	8233	8254	8209	8244	8210	8236	8230	8225	8239	8248	8224	8232	8207	8243	8201	8260	8233	8242	8247	8229	8238	8218	8231	8234	8249	8232
187	A/D0	1	16	1180	8337	8412	8474	8432	8414	8408	8341	8271	8267	8289	8345	8429	8486	8429	8409	8478	8361	8305	8320	8291	8335	8425	8495	8482	8492	8467	8327	8259	8217	8208	8312	8370	8437	8462	8490	8489	8396	8297	8230	8223	8260	8338	8401	8453	8486
188	A/D1	0	16	950	8231	8231	8248	8237	8262	8232	8251	8226	8217	8244	8235	8273	8250	8246	8234	8221	8231	8231	8231	8243	8227	8224	8263	8222	8270	8242	8263	8268	8239	8257	8223	8258	8272	8284	8305	8283	8266	8240	8237	8226	8229	8250	8252	8260	8265
188	A/D0	1	16	950	8272	8303	8333	8327	8339	8265	8246	8253	8236	8213	8275	8329	8297	8299	8328	8300	8260	8294	8258	8240	8253	8262	8254	8295	8340	8341	8336	8315	8227	8252	8254	8262	8288	8344	8315	8323	8336	8260	8232	8237	8312	8296	8360	8366	8350
189	A/D1	0	16	840	8235	8250	8242	8228	8231	8218	8237	8232	8244	8232	8256	8212	8252	8203	8243	8235	8227	8244	8246	8236	8226	8222	8247	8219	8260	8228	8240	8236	8220	8234	8207	8234	8227	8231	8248	8259	8224	8254	8201	8237	8232	8223	8248	8241	8249
189	A/D0	1	16	840	8330	8390	8376	8390	8396	8395	8341	8315	8281	8233	8293	8306	8337	8378	8444	8423	8342	8327	8265	8245	8270	8333	8390	8388	8390	8418	8343	8259	8235	8247	8276	8348	8435	8429	8419	8447	8371	8282	8235	8240	8278	8365	8429	8429	8459
190	A/D1	0	16	840	8231	8229	8258	8211	8226	8219	8210	8239	8239	8239	8241	8225	8235	8219	8231	8232	8247	8243	8270	8220	8246	8206	8236	8220	8247	8253	8225	8257	8207	8236	8213	8228	8233	8260	8208	8283	8215	8235	8223	8206	8243	8223	8248	8248	8220
190	A/D0	1	16	840	8364	8384	8403	8443	8443	8380	8365	8279	8231	8274	8368	8387	8423	8482	8499	8455	8383	8302	8238	8233	8334	8387	8437	8486	8523	8490	8393	8298	8233	8296	8357	8438	8488	8537	8476	8450	8334	8228	8203	8297	8433	8479	8522	8522	8473
191	A/D1	0	16	880	8245	8237	8276	8232	8281	8250	8253	8254	8239	8256	8224	8233	8253	8215	8262	8249	8272	8245	8246	8228	8222	8239	8263	8289	8306	8289	8255	8246	8199	8236	8251	8261	8319	8295	8333	8307	8316	8289	8245	8259	8269	8280	8255	8260	8271
191	A/D0	1	16	880	8252	8291	8311	8312	8300	8304	8269	8251	8230	8208	8208	8238	8237	8272	8272	8294	8293	8261	8247	8204	8229	8237	8260	8286	8287	8285	8250	8208	8203	8229	8287	8305	8317	8330	8311	8224	8218	8201	8210	8230	8294	8313	8261	8268	8274
192	A/D1	0	16	1360	8238	8239	8263	8260	8253	8242	8221	8248	8205	8250	8225	8241	8238	8228	8234	8203	8238	8229	8247	8238	8246	8217	8248	8213	8244	8254	8253	8259	8248	8241	8231	8217	8244	8205	8272	8237	8263	8246	8231	8232	8208	8260	8249	8276	8253
192	A/D0	1	16	1360	8209	8201	8251	8249	8244	8221	8208	8227	8233	8244	8260	8278	8227	8205	8224	8213	8198	8254	8273	8231	8234	8251	8229	8231	8230	8257	8247	8228	8226	8224	8206	8183	8220	8261	8263	8283	8289	8216	8201	8206	8190	8231	8247	8267	8252
193	A/D1	0	16	840	8212	8240	8221	8245	8220	8271	8203	8255	8210	8223	8248	8229	8273	8278	8253	8265	8225	8254	8210	8251	8239	8240	8256	8230	8254	8234	8251	8238	8249	8226	8247	8220	8273	8225	8282	8245	8248	8245	8239	8236	8236	8244	8262	8218	8283
193	A/D0	1	16	840	8285	8347	8406	8468	8406	8379	8338	8261	8219	8239	8318	8378	8401	8406	8402	8370	8323	8286	8229	8239	8314	8372	8377	8403	8426	8421	8375	8279	8278	8217	8360	8362	8333	8447	8413	8441	8406	8339	8226	8258	8300	8316	8454	8486	8465
194	A/D1	0	16	1020	8216	8244	8219	8210	8227	8223	8255	8242	8241	8232	8197	8234	8229	8232	8262	8228	8237	8240	8214	8238	8218	8238	8248	8228	8259	8217	8246	8214	8229	8237	8231	8256	8228	8259	8236	8222	8229	8232	8234	8248	8222	8222	8236	8221	8242
194	A/D0	1	16	1020	8268	8341	8429	8425	8445	8471	8457	8365	8232	8182	8267	8338	8479	8519	8564	8509	8439	8327	8235	8179	8263	8395	8457	8487	8507	8474	8405	8349	8250	8226	8294	8413	8429	8459	8463	8473	8412	8378	8290	8270	8327	8381	8416	8459	8472
195	A/D1	0	16	920	8248	8236	8240	8252	8231	8221	8210	8236	8221	8246	8232	8260	8225	8257	8242	8247	8257	8244	8254	8250	8213	8245	8207	8254	8224	8262	8251	8227	8242	8213	8230	8210	8240	8248	8265	8242	8259	8233	8251	8235	8247	8267	8265	8284	8288
195	A/D0	1	16	920	8229	8331	8349	8351	8362	8380	8273	8291	8279	8255	8244	8297	8275	8323	8343	8349	8321	8326	8238	8207	8212	8254	8266	8339	8395	8396	8412	8330	8245	8212	8249	8285	8330	8380	8379	8334	8341	8275	8238	8226	8270	8339	8325	8397	8383
196	A/D1	0	16	1310	8221	8264	8221	8233	8216	8224	8235	8237	8235	8271	8189	8263	8204	8238	8244	8240	8253	8224	8245	8220	8219	8226	8222	8256	8287	8256	8288	8230	8237	8227	8230	8240	8238	8246	8265	8214	8253	8210	8240	8222	8245	8252	8226	8248	8228
196	A/D0	1	16	1310	8262	8333	8385	8443	8444	8525	8478	8384	8300	8280	8266	8330	8407	8457	8480	8493	8478	8368	8264	8213	8275	8363	8453	8512	8494	8473	8450	8325	8262	8232	8278	8361	8473	8507	8514	8495	8419	8332	8268	8249	8240	8349	8404	8385	8414
197	A/D1	0	17	1100	8248	8233	8231	8258	8242	8233	8224	8227	8221	8244	8225	8262	8234	8241	8236	8241	8232	8251	8224	8261	8205	8259	8191	8238	8200	8247	8254	8227	8242	8220	8215	8236	8233	8247	8264	8223	8262	8221	8238	8212	8229	8229	8229	8240	8252
197	A/D0	1	17	1100	8220	8264	8259	8225	8245	8247	8208	8251	8255	8245	8223	8225	8238	8231	8266	8290	8254	8241	8208	8214	8170	8196	8209	8225	8224	8243	8280	8239	8211	8221	8215	8201	8257	8287	8280	8257	8259	8214	8166	8179	8234	8238	8253	8252	8253
198	A/D1	0	17	840	8257	8257	8251	8288	8246	8262	8239	8255	8240	8250	8230	8290	8265	8296	8263	8277	8294	8267	8260	8261	8236	8284	8263	8292	8259	8296	8316	8287	8294	8236	8241	8230	8286	8276	8336	8298	8331	8283	8255	8245	8228	8269	8291	8303	8333
198	A/D0	1	17	840	8273	8370	8397	8382	8401	8468	8426	8360	8319	8278	8229	8338	8407	8419	8442	8446	8445	8351	8304	8234	8275	8368	8411	8530	8494	8517	8483	8367	8264	8201	8309	8369	8497	8552	8570	8505	8469	8382	8271	8215	8292	8410	8475	8504	8531
199	A/D1	0	17	1180	8213	8232	8229	8253	8225	8259	8227	8254	8233	8230	8238	8232	8241	8253	8210	8241	8202	8246	8211	8255	8239	8227	8243	8217	8232	8224	8237	8232	8242	8221	8249	8216	8256	8231	8239	8242	8237	8233	8248	8220	8244	8210	8261	8216	8261
199	A/D0	1	17	1180	8207	8241	8251	8257	8233	8248	8236	8190	8192	8207	8228	8261	8263	8249	8244	8213	8178	8239	8209	8199	8269	8264	8220	8211	8263	8220	8230	8236	8260	8212	8230	8219	8186	8211	8221	8245	8251	8246	8225	8220	8225	8213	8234	8237	8252
200	A/D1	0	17	1200	8223	8224	8250	8261	8265	8274	8244	8262	8197	8247	8219	8243	8242	8232	8228	8206	8225	8227	8232	8239	8252	8218	8250	8201	8244	8237	8229	8255	8240	8238	8219	8217	8242	8208	8270	8249	8258	8242	8232	8223	8206	8230	8238	8235	8238
200	A/D0	1	17	1200	8243	8297	8290	8280	8317	8253	8217	8223	8225	8204	8247	8292	8266	8254	8243	8229	8215	8216	8246	8244	8263	8256	8250	8241	8266	8306	8275	8266	8248	8222	8203	8218	8253	8265	8293	8294	8268	8222	8213	8203	8218	8241	8321	8317	8285
201	A/D1	0	17	1060	8236	8239	8240	8224	8221	8223	8225	8225	8244	8218	8258	8217	8241	8221	8225	8246	8237	8244	8248	8214	8245	8210	8246	8227	8264	8253	8228	8237	8211	8217	8219	8240	8252	8259	8231	8256	8227	8244	8222	8232	8233	8229	8245	8249	8233
201	A/D0	1	17	1060	8266	8249	8237	8225	8238	8207	8217	8241	8245	8239	8259	8236	8207	8214	8235	8250	8256	8244	8214	8223	8191	8215	8241	8266	8255	8281	8272	8210	8188	8212	8204	8238	8267	8261	8222	8256	8230	8183	8218	8242	8230	8252	8289	8252	8216
202	A/D1	0	17	1330	8232	8253	8240	8234	8224	8231	8237	8251	8241	8238	8249	8213	8261	8217	8248	8248	8223	8253	8233	8234	8229	8229	8251	8212	8244	8233	8247	8236	8224	8224	8202	8230	8230	8239	8237	8259	8206	8264	8205	8244	8237	8228	8252	8228	8243
202	A/D0	1	17	1330	8288	8306	8284	8302	8313	8308	8285	8282	8267	8240	8287	8313	8330	8341	8348	8340	8331	8310	8253	8204	8225	8299	8347	8360	8345	8344	8309	8239	8189	8171	8238	8275	8324	8378	8345	8385	8320	8275	8213	8216	8259	8328	8373	8312	8325
203	A/D1	0	17	1080	8245	8258	8242	8235	8236	8223	8236	8230	8242	8255	8219	8242	8206	8235	8207	8263	8248	8236	8245	8217	8215	8205	8229	8230	8248	8235	8252	8213	8219	8215	8228	8246	8250	8252	8261	8206	8259	8212	8247	8228	8266	8270	8243	8261	8216
203	A/D0	1	17	1080	8202	8213	8230	8217	8187	8216	8281	8250	8242	8250	8228	8206	8212	8242	8228	8228	8268	8245	8204	8196	8230	8220	8246	8283	8292	8266	8233	8206	8170	8178	8240	8282	8256	8306	8280	8197	8186	8225	8182	8157	8238	8295	8219	8274	8309
204	A/D1	0	17	1200	8222	8241	8222	8221	8227	8228	8250	8238	8240	8251	8215	8252	8219	8256	8213	8250	8244	8229	8258	8220	8225	8215	8231	8231	8254	8226	8253	8219	8225	8227	8213	8238	8234	8244	8281	8234	8275	8209	8243	8201	8238	8244	8238	8258	8222
204	A/D0	1	17	1200	8222	8220	8242	8238	8247	8258	8278	8250	8245	8233	8222	8220	8251	8260	8257	8278	8278	8225	8206	8210	8219	8209	8264	8296	8286	8270	8298	8258	8198	8239	8232	8228	8272	8288	8274	8278	8272	8227	8238	8223	8217	8259	8260	8195	8188
205	A/D1	0	17	960	8223	8229	8247	8244	8249	8217	8248	8220	8226	8224	8236	8247	8228	8243	8226	8220	8233	8228	8238	8240	8232	8232	8239	8219	8233	8228	8228	8244	8230	8248	8218	8238	8213	8222	8237	8236	8250	8227	8231	8226	8218	8223	8229	8228	8242
205	A/D0	1	17	960	8248	8247	8236	8263	8260	8230	8216	8221	8226	8211	8241	8257	8224	8220	8228	8236	8232	8256	8259	8253	8221	8251	8213	8235	8243	8247	8246	8242	8233	8206	8228	8226	8226	8253	8254	8245	8264	8211	8201	8200	8224	8211	8247	8278	8241
206	A/D1	0	17	990	8250	8240	8256	8220	8224	8215	8233	8229	8254	8223	8261	8211	8251	8219	8221	8248	8221	8247	8256	8218	8240	8220	8255	8215	8262	8239	8236	8239	8223	8230	8213	8236	8243	8270	8243	8290	8219	8252	8209	8230	8255	8244	8274	8272	8234
206	A/D0	1	17	990	8343	8412	8436	8414	8472	8444	8365	8319	8279	8252	8349	8408	8473	8514	8495	8504	8379	8313	8247	8245	8305	8372	8428	8447	8509	8497	8396	8309	8239	8248	8301	8412	8479	8483	8473	8482	8363	8266	8240	8253	8351	8432	8505	8488	8507
207	A/D1	0	17	1070	8227	8229	8238	8203	8270	8253	8274	8237	8237	8216	8203	8241	8225	8243	8233	8243	8210	8248	8204	8233	8231	8222	8251	8236	8243	8215	8223	8251	8214	8264	8233	8251	8241	8240	8237	8213	8233	8230	8235	8238	8247	8214	8256	8203	8269
207	A/D0	1	17	1070	8297	8350	8456	8479	8477	8490	8418	8288	8217	8221	8285	8419	8510	8518	8537	8532	8431	8323	8253	8225	8306	8375	8480	8481	8527	8476	8409	8331	8241	8237	8296	8416	8464	8474	8486	8481	8388	8359	8314	8258	8307	8395	8429	8443	8497
208	A/D1	0	18	1000	8210	8237	8231	8265	8233	8277	8210	8250	8221	8232	8240	8229	8244	8257	8223	8239	8209	8249	8210	8257	8225	8235	8243	8228	8231	8218	8239	8228	8248	8234	8257	8221	8239	8229	8223	8237	8235	8237	8247	8224	8254	8227	8248	8213	8252
208	A/D0	1	18	1000	8304	8466	8566	8575	8529	8524	8392	8271	8221	8239	8340	8465	8491	8497	8512	8451	8378	8343	8285	8265	8353	8413	8402	8426	8428	8432	8362	8324	8302	8278	8348	8385	8405	8411	8432	8435	8358	8306	8259	8268	8326	8427	8507	8506	8510
209	A/D1	0	18	840	8237	8245	8254	8262	8236	8258	8203	8261	8197	8248	8228	8237	8254	8236	8252	8239	8246	8270	8206	8266	8225	8239	8233	8235	8247	8222	8251	8230	8237	8229	8263	8221	8255	8215	8238	8244	8240	8255	8241	8236	8234	8230	8266	8229	8275
209	A/D0	1	18	840	8210	8247	8286	8319	8233	8307	8262	8168	8203	8214	8243	8305	8357	8301	8312	8284	8195	8224	8222	8204	8260	8301	8258	8256	8263	8274	8247	8248	8296	8213	8246	8283	8214	8236	8282	8293	8246	8298	8247	8185	8201	8280	8274	8316	8336
210	A/D1	0	18	840	8250	8289	8247	8276	8244	8248	8266	8240	8253	8252	8238	8269	8254	8321	8271	8313	8280	8258	8257	8219	8232	8237	8280	8280	8312	8307	8314	8272	8270	8229	8249	8272	8278	8311	8313	8297	8296	8261	8278	8221	8285	8257	8297	8307	8290
210	A/D0	1	18	840	8243	8325	8392	8468	8484	8514	8466	8378	8299	8244	8253	8273	8344	8415	8466	8508	8459	8394	8288	8213	8255	8336	8405	8473	8527	8499	8483	8398	8304	8236	8274	8364	8482	8558	8536	8459	8429	8380	8296	8240	8291	8401	8439	8480	8483
211	A/D1	0	18	920	8252	8240	8230	8240	8216	8227	8231	8249	8242	8254	8226	8250	8235	8247	8250	8255	8256	8254	8246	8238	8204	8236	8207	8237	8231	8258	8256	8221	8254	8207	8222	8227	8239	8249	8258	8229	8266	8232	8243	8229	8240	8265	8258	8260	8275
211	A/D0	1	18	920	8269	8332	8348	8364	8347	8333	8306	8311	8275	8257	8275	8300	8314	8339	8397	8407	8371	8352	8268	8238	8227	8258	8307	8370	8391	8396	8403	8306	8255	8241	8276	8295	8403	8403	8406	8401	8372	8301	8237	8221	8259	8312	8379	8404	8405
212	A/D1	0	18	1480	8246	8216	8263	8215	8270	8243	8239	8240	8216	8232	8233	8260	8254	8253	8222	8259	8207	8248	8215	8233	8238	8236	8263	8270	8253	8260	8218	8248	8196	8261	8241	8275	8274	8255	8258	8226	8244	8238	8247	8228	8265	8225	8272	8242	8256
212	A/D0	1	18	1480	8344	8425	8511	8506	8480	8463	8364	8263	8228	8251	8322	8434	8513	8529	8498	8473	8369	8262	8222	8228	8300	8416	8482	8512	8500	8465	8344	8306	8251	8267	8372	8437	8439	8426	8438	8424	8383	8348	8311	8301	8377	8424	8454	8484	8462
213	A/D1	0	18	1030	8225	8241	8225	8214	8226	8224	8244	8238	8235	8252	8212	8236	8204	8221	8219	8247	8245	8228	8240	8216	8218	8219	8242	8235	8262	8226	8245	8227	8227	8235	8210	8232	8240	8238	8259	8219	8258	8213	8233	8219	8234	8243	8229	8242	8244
213	A/D0	1	18	1030	8254	8313	8329	8358	8389	8393	8372	8311	8242	8254	8254	8278	8359	8414	8384	8405	8427	8322	8231	8223	8258	8286	8349	8436	8441	8384	8382	8283	8237	8223	8234	8323	8389	8388	8414	8394	8333	8302	8254	8258	8279	8341	8378	8356	8387
214	A/D1	0	18	860	8244	8207	8224	8219	8221	8253	8248	8242	8247	8214	8229	8212	8248	8220	8261	8265	8251	8236	8228	8222	8222	8230	8256	8250	8239	8263	8221	8258	8210	8237	8237	8231	8249	8253	8240	8251	8215	8248	8190	8266	8237	8267	8282	8262	8259
214	A/D0	1	18	860	8322	8360	8309	8333	8405	8389	8352	8316	8252	8259	8278	8365	8409	8447	8432	8423	8345	8232	8180	8206	8283	8358	8426	8459	8479	8407	8364	8263	8185	8209	8314	8371	8422	8467	8490	8448	8360	8325	8251	8233	8296	8372	8419	8447	8423
215	A/D1	0	18	840	8246	8268	8275	8286	8246	8237	8230	8210	8240	8252	8277	8280	8268	8258	8246	8243	8259	8257	8257	8255	8235	8254	8232	8263	8267	8261	8273	8248	8252	8215	8251	8265	8260	8310	8267	8304	8250	8214	8256	8183	8264	8213	8265	8303	8265
215	A/D0	1	18	840	8334	8390	8396	8430	8389	8334	8311	8255	8222	8308	8381	8361	8379	8388	8368	8293	8286	8286	8263	8303	8357	8384	8389	8421	8468	8412	8334	8265	8252	8239	8294	8351	8393	8418	8420	8374	8288	8215	8177	8222	8354	8398	8490	8478	8413
216	A/D1	0	18	1240	8217	8256	8227	8216	8244	8194	8253	8236	8236	8249	8244	8219	8241	8214	8246	8238	8236	8244	8237	8237	8220	8239	8239	8206	8247	8231	8247	8239	8232	8231	8217	8235	8228	8236	8245	8256	8234	8264	8216	8243	8226	8222	8240	8250	8258
216	A/D0	1	18	1240	8262	8243	8228	8232	8206	8196	8220	8245	8247	8234	8236	8238	8225	8251	8288	8280	8255	8231	8227	8230	8150	8212	8253	8239	8232	8278	8269	8202	8214	8216	8210	8199	8294	8294	8273	8266	8242	8230	8199	8196	8241	8265	8256	8267	8304
217	A/D1	0	18	960	8239	8233	8286	8255	8284	8260	8253	8251	8242	8253	8268	8293	8286	8275	8256	8316	8250	8283	8224	8235	8256	8265	8314	8295	8300	8283	8260	8270	8215	8269	8231	8287	8297	8304	8310	8269	8272	8232	8237	8230	8255	8240	8322	8309	8321
217	A/D0	1	18	960	8288	8384	8439	8480	8520	8506	8435	8264	8202	8247	8325	8358	8518	8590	8500	8484	8427	8309	8161	8215	8428	8426	8542	8594	8577	8432	8394	8328	8211	8223	8303	8384	8437	8498	8567	8537	8447	8367	8326	8291	8426	8452	8571	8593	8561
218	A/D1	0	18	1140	8242	8239	8245	8221	8232	8214	8234	8231	8250	8223	8249	8207	8233	8215	8228	8248	8242	8255	8254	8225	8238	8206	8243	8208	8257	8232	8235	8252	8223	8232	8213	8236	8225	8240	8224	8256	8216	8243	8218	8223	8236	8223	8242	8254	8221
218	A/D0	1	18	1140	8282	8277	8242	8243	8269	8243	8229	8260	8263	8229	8221	8217	8231	8253	8262	8289	8277	8254	8229	8228	8207	8211	8260	8261	8272	8296	8266	8233	8198	8209	8211	8263	8308	8276	8261	8281	8195	8189	8215	8216	8248	8308	8305	8274	8277
219	A/D1	0	18	840	8220	8241	8240	8245	8257	8243	8220	8258	8210	8242	8222	8229	8268	8274	8309	8280	8256	8252	8187	8246	8235	8264	8261	8261	8254	8241	8267	8260	8248	8253	8251	8234	8266	8226	8273	8276	8278	8276	8246	8249	8234	8261	8274	8258	8293
219	A/D0	1	18	840	8281	8364	8462	8484	8539	8546	8459	8344	8260	8239	8274	8378	8483	8532	8550	8511	8439	8307	8253	8241	8297	8394	8406	8448	8455	8474	8396	8339	8305	8286	8323	8395	8453	8440	8474	8455	8370	8309	8262	8246	8262	8404	8486	8578	8539
220	A/D1	0	19	910	8235	8261	8245	8254	8240	8220	8234	8223	8231	8254	8238	8248	8267	8224	8264	8236	8227	8263	8224	8262	8223	8241	8239	8225	8257	8264	8261	8260	8229	8221	8212	8221	8257	8234	8266	8238	8223	8254	8199	8262	8244	8238	8259	8234	8266
220	A/D0	1	19	910	8251	8263	8206	8212	8208	8225	8228	8261	8271	8242	8248	8250	8229	8205	8219	8226	8216	8244	8215	8237	8205	8210	8210	8252	8240	8253	8273	8199	8168	8197	8233	8244	8311	8284	8248	8222	8195	8174	8159	8210	8239	8270	8263	8264	8288
221	A/D1	0	19	1160	8232	8257	8242	8231	8236	8222	8254	8240	8239	8243	8233	8216	8236	8204	8246	8233	8243	8250	8233	8246	8217	8231	8240	8222	8261	8240	8255	8231	8228	8234	8216	8243	8228	8234	8238	8239	8221	8261	8218	8251	8218	8220	8233	8237	8246
221	A/D0	1	19	1160	8275	8276	8226	8227	8193	8208	8221	8235	8235	8226	8230	8207	8200	8215	8251	8256	8271	8272	8219	8220	8185	8196	8196	8236	8228	8248	8248	8199	8210	8215	8229	8227	8253	8265	8206	8239	8223	8192	8200	8244	8237	8235	8277	8264	8232
222	A/D1	0	19	1230	8254	8244	8246	8252	8229	8230	8212	8228	8220	8247	8229	8267	8216	8237	8209	8224	8245	8241	8251	8253	8225	8243	8199	8238	8202	8260	8242	8240	8250	8216	8222	8212	8232	8251	8254	8246	8258	8213	8238	8206	8224	8233	8240	8240	8267
222	A/D0	1	19	1230	8232	8265	8281	8288	8312	8301	8272	8264	8257	8256	8247	8289	8288	8281	8289	8286	8279	8275	8264	8228	8266	8253	8287	8333	8298	8294	8344	8296	8215	8222	8244	8235	8289	8345	8357	8315	8353	8309	8224	8213	8235	8263	8320	8339	8306
223	A/D1	0	19	1050	8220	8242	8211	8236	8246	8232	8250	8218	8223	8228	8229	8258	8214	8253	8237	8223	8237	8220	8227	8250	8222	8255	8215	8219	8222	8203	8241	8229	8254	8254	8220	8236	8199	8238	8217	8259	8257	8223	8245	8210	8216	8211	8238	8228	8249
223	A/D0	1	19	1050	8248	8238	8271	8283	8308	8300	8229	8226	8224	8219	8248	8302	8307	8246	8243	8254	8226	8243	8256	8261	8243	8257	8231	8255	8277	8285	8337	8304	8255	8242	8240	8210	8235	8300	8280	8280	8300	8244	8193	8176	8209	8203	8289	8322	8301
224	A/D1	0	19	850	8249	8217	8252	8226	8227	8226	8223	8252	8230	8239	8255	8248	8244	8234	8225	8228	8232	8243	8244	8231	8250	8213	8248	8223	8261	8248	8227	8244	8237	8205	8252	8234	8239	8267	8215	8258	8215	8229	8232	8223	8246	8237	8248	8259	8217
224	A/D0	1	19	850	8253	8237	8222	8216	8224	8205	8222	8259	8249	8237	8256	8219	8213	8213	8226	8220	8230	8236	8212	8222	8205	8215	8264	8272	8270	8284	8233	8182	8183	8207	8214	8270	8282	8289	8260	8236	8187	8203	8194	8216	8261	8269	8273	8264	8244
225	A/D1	0	19	990	8231	8239	8263	8233	8253	8217	8208	8245	8179	8264	8216	8240	8244	8227	8245	8213	8242	8233	8243	8228	8252	8220	8248	8206	8251	8218	8246	8234	8244	8245	8211	8231	8225	8216	8249	8232	8254	8228	8232	8223	8220	8253	8242	8264	8226
225	A/D0	1	19	990	8290	8301	8413	8392	8390	8346	8299	8304	8227	8265	8324	8335	8308	8320	8335	8312	8285	8282	8288	8258	8298	8316	8330	8318	8323	8356	8336	8272	8224	8272	8233	8308	8391	8410	8397	8400	8334	8217	8186	8226	8269	8326	8406	8417	8364
226	A/D1	0	19	1170	8239	8243	8255	8256	8227	8231	8209	8246	8213	8265	8242	8233	8233	8213	8220	8210	8242	8238	8253	8223	8237	8210	8248	8240	8249	8271	8249	8250	8248	8216	8235	8210	8258	8207	8262	8228	8229	8233	8225	8237	8223	8235	8223	8238	8214
226	A/D0	1	19	1170	8296	8314	8335	8331	8308	8238	8212	8237	8251	8242	8299	8322	8262	8256	8294	8286	8268	8295	8286	8260	8283	8271	8280	8285	8284	8297	8249	8219	8212	8240	8248	8273	8334	8320	8295	8287	8260	8190	8181	8231	8219	8257	8312	8361	8324
227	A/D1	0	19	1020	8228	8237	8247	8239	8251	8215	8233	8220	8221	8233	8244	8255	8222	8253	8206	8223	8211	8247	8227	8266	8216	8256	8240	8228	8236	8220	8241	8233	8243	8238	8205	8236	8205	8224	8232	8245	8272	8225	8242	8225	8204	8240	8239	8234	8262
227	A/D0	1	19	1020	8294	8384	8409	8421	8427	8352	8310	8264	8245	8216	8286	8382	8380	8361	8395	8371	8339	8343	8290	8280	8297	8331	8348	8358	8398	8380	8379	8295	8242	8216	8220	8286	8370	8440	8445	8453	8421	8304	8237	8196	8246	8278	8364	8396	8411
228	A/D1	0	19	880	8228	8250	8218	8246	8218	8225	8230	8231	8248	8241	8224	8241	8205	8246	8209	8267	8248	8236	8246	8224	8225	8234	8253	8256	8258	8240	8272	8229	8244	8221	8232	8252	8241	8263	8262	8232	8247	8206	8242	8207	8255	8240	8235	8252	8218
228	A/D0	1	19	880	8221	8234	8231	8230	8215	8218	8252	8245	8242	8227	8216	8212	8243	8265	8251	8275	8291	8240	8200	8202	8203	8204	8249	8286	8265	8230	8269	8217	8188	8219	8222	8248	8249	8272	8259	8214	8225	8206	8206	8208	8245	8280	8252	8231	8206
229	A/D1	0	19	1100	8224	8259	8219	8247	8219	8224	8237	8231	8247	8256	8246	8243	8214	8238	8202	8249	8245	8237	8247	8215	8217	8211	8248	8264	8273	8250	8273	8217	8244	8224	8220	8242	8228	8241	8248	8225	8245	8206	8243	8203	8246	8230	8232	8252	8226
229	A/D0	1	19	1100	8258	8425	8423	8470	8562	8523	8450	8410	8354	8209	8284	8327	8361	8440	8478	8450	8449	8360	8241	8213	8280	8386	8482	8572	8591	8514	8467	8352	8252	8200	8290	8384	8411	8454	8477	8446	8384	8340	8299	8218	8286	8425	8456	8503	8501
230	A/D1	0	19	850	8225	8248	8232	8249	8225	8224	8233	8205	8246	8236	8257	8247	8250	8233	8216	8241	8238	8237	8252	8240	8232	8253	8218	8249	8235	8235	8252	8232	8257	8213	8247	8237	8221	8264	8248	8271	8242	8238	8229	8218	8245	8247	8265	8269	8273
230	A/D0	1	19	850	8309	8329	8343	8350	8331	8279	8269	8236	8227	8282	8330	8292	8313	8313	8326	8278	8273	8265	8240	8268	8304	8319	8334	8340	8373	8342	8316	8264	8274	8245	8294	8316	8321	8313	8369	8355	8287	8248	8231	8252	8293	8372	8403	8372	8358
231	A/D1	0	20	920	8232	8225	8281	8220	8259	8228	8229	8254	8224	8252	8234	8232	8249	8236	8255	8259	8224	8268	8185	8239	8218	8223	8255	8237	8270	8239	8234	8238	8206	8245	8235	8257	8261	8260	8269	8242	8264	8243	8246	8244	8258	8225	8268	8233	8266
231	A/D0	1	20	920	8269	8279	8279	8305	8324	8323	8302	8306	8245	8179	8231	8242	8243	8322	8327	8310	8275	8219	8195	8185	8271	8334	8382	8376	8359	8272	8250	8227	8221	8232	8293	8291	8269	8267	8274	8291	8301	8336	8272	8244	8272	8283	8270	8271	8276
232	A/D1	0	20	1070	8216	8254	8223	8264	8230	8266	8210	8244	8217	8223	8233	8232	8254	8260	8234	8238	8206	8235	8203	8247	8236	8244	8252	8221	8229	8191	8240	8228	8251	8227	8283	8224	8282	8219	8232	8261	8224	8261	8241	8229	8231	8208	8253	8205	8284
232	A/D0	1	20	1070	8235	8278	8333	8356	8320	8357	8272	8258	8219	8222	8256	8282	8333	8305	8342	8300	8246	8239	8227	8212	8300	8335	8305	8326	8353	8288	8285	8292	8263	8218	8283	8272	8312	8337	8346	8352	8286	8288	8263	8222	8247	8264	8306	8297	8332
233	A/D1	0	20	940	8231	8247	8237	8257	8247	8229	8247	8225	8229	8243	8243	8242	8258	8220	8247	8231	8242	8250	8235	8255	8229	8242	8227	8217	8239	8241	8254	8240	8243	8223	8216	8229	8249	8256	8277	8252	8258	8251	8215	8236	8225	8245	8253	8257	8276
233	A/D0	1	20	940	8230	8266	8290	8256	8282	8322	8277	8274	8266	8260	8239	8264	8299	8283	8283	8300	8286	8253	8244	8257	8211	8261	8297	8290	8312	8324	8308	8243	8204	8196	8237	8268	8355	8384	8379	8352	8317	8251	8216	8201	8257	8286	8327	8387	8383
234	A/D1	0	20	990	8229	8227	8232	8227	8249	8231	8240	8229	8230	8226	8223	8240	8214	8262	8210	8219	8229	8218	8294	8235	8236	8227	8212	8261	8224	8231	8223	8211	8206	8277	8228	8229	8256	8212	8221	8222	8233	8224	8261	8218	8257	8208	8237	8235	8225
234	A/D0	1	20	990	8224	8212	8243	8264	8242	8250	8245	8195	8178	8220	8230	8225	8273	8311	8250	8226	8263	8182	8282	8256	8278	8333	8280	8296	8288	8228	8209	8189	8207	8278	8284	8236	8246	8248	8256	8247	8267	8258	8266	8232	8288	8243	8194	8271	8246
235	A/D1	0	20	1230	8238	8229	8250	8237	8235	8227	8214	8247	8196	8258	8224	8246	8237	8227	8227	8209	8238	8225	8238	8226	8261	8208	8257	8196	8228	8238	8227	8257	8226	8239	8253	8215	8273	8207	8259	8226	8245	8250	8225	8209	8216	8224	8249	8228	8260
235	A/D0	1	20	1230	8346	8425	8484	8506	8489	8425	8343	8299	8234	8251	8318	8375	8381	8406	8437	8438	8382	8345	8310	8250	8342	8411	8469	8458	8494	8446	8361	8346	8246	8265	8321	8422	8454	8514	8483	8507	8433	8293	8207	8170	8253	8347	8478	8508	8507
236	A/D1	0	20	940	8230	8236	8229	8240	8226	8236	8237	8240	8232	8240	8234	8268	8278	8263	8248	8239	8239	8239	8240	8253	8221	8251	8219	8244	8244	8264	8277	8244	8259	8228	8231	8241	8250	8254	8255	8225	8248	8225	8222	8229	8233	8251	8265	8238	8262
236	A/D0	1	20	940	8280	8374	8392	8401	8420	8499	8424	8353	8302	8266	8253	8362	8418	8447	8440	8480	8402	8300	8242	8200	8252	8317	8403	8451	8478	8487	8439	8344	8265	8214	8260	8284	8351	8435	8480	8448	8438	8351	8293	8247	8296	8363	8418	8445	8472
237	A/D1	0	20	980	8236	8245	8227	8233	8223	8206	8231	8227	8224	8249	8221	8232	8243	8207	8246	8225	8244	8247	8232	8256	8211	8250	8227	8220	8233	8225	8249	8220	8244	8226	8212	8231	8228	8232	8255	8232	8237	8235	8206	8233	8221	8238	8244	8230	8273
237	A/D0	1	20	980	8260	8319	8341	8375	8391	8389	8345	8346	8298	8281	8286	8335	8327	8354	8369	8389	8368	8334	8266	8248	8225	8273	8331	8349	8359	8355	8364	8276	8221	8215	8258	8291	8402	8473	8470	8429	8370	8282	8201	8213	8286	8329	8391	8431	8441
238	A/D1	0	20	1000	8208	8238	8236	8246	8244	8257	8213	8251	8192	8232	8225	8226	8239	8238	8262	8232	8240	8241	8203	8249	8227	8259	8245	8251	8246	8215	8244	8226	8234	8233	8249	8207	8254	8207	8238	8237	8232	8252	8246	8239	8222	8214	8236	8192	8253
238	A/D0	1	20	1000	8285	8394	8531	8521	8489	8502	8403	8297	8236	8215	8267	8387	8449	8466	8515	8480	8369	8309	8268	8267	8358	8400	8405	8420	8445	8444	8358	8297	8292	8275	8332	8379	8416	8431	8486	8524	8414	8314	8257	8252	8260	8365	8471	8523	8528
239	A/D1	0	20	840	8283	8285	8293	8300	8283	8281	8262	8239	8259	8239	8296	8321	8348	8356	8376	8364	8348	8279	8268	8226	8294	8290	8355	8378	8413	8428	8352	8320	8241	8241	8280	8341	8409	8474	8451	8439	8350	8266	8247	8283	8350	8438	8449	8479	8410
239	A/D0	1	20	840	8358	8406	8414	8432	8486	8399	8360	8278	8246	8243	8337	8401	8384	8462	8516	8424	8354	8325	8276	8273	8382	8437	8446	8515	8548	8492	8351	8244	8211	8283	8353	8502	8539	8547	8563	8541	8412	8280	8258	8320	8410	8544	8544	8558	8488
240	A/D1	0	20	930	8224	8252	8227	8225	8242	8222	8241	8233	8245	8252	8221	8250	8214	8248	8217	8258	8237	8227	8244	8224	8236	8223	8224	8236	8234	8218	8239	8227	8228	8235	8225	8226	8230	8238	8260	8228	8251	8213	8218	8212	8243	8227	8241	8246	8245
240	A/D0	1	20	930	8202	8246	8194	8231	8307	8347	8344	8320	8284	8235	8204	8217	8233	8296	8331	8313	8300	8240	8214	8215	8266	8308	8342	8385	8351	8252	8259	8224	8191	8208	8259	8298	8309	8346	8341	8304	8296	8251	8244	8192	8199	8295	8273	8277	8308
241	A/D1	0	20	1020	8256	8213	8225	8213	8227	8234	8237	8239	8252	8212	8229	8207	8230	8220	8262	8254	8235	8244	8218	8234	8232	8246	8240	8254	8230	8256	8217	8223	8220	8220	8242	8242	8235	8254	8210	8248	8210	8244	8219	8270	8265	8238	8250	8218	8218
241	A/D0	1	20	1020	8300	8309	8345	8339	8354	8386	8305	8270	8255	8226	8272	8315	8379	8355	8325	8347	8272	8214	8197	8239	8254	8326	8392	8393	8330	8337	8252	8210	8216	8248	8296	8349	8370	8382	8360	8297	8243	8241	8231	8245	8317	8360	8330	8333	8368
242	A/D1	0	20	1150	8223	8251	8246	8245	8232	8220	8218	8236	8237	8265	8232	8247	8221	8215	8229	8227	8258	8244	8247	8256	8197	8243	8204	8246	8230	8247	8243	8217	8233	8211	8218	8224	8232	8233	8241	8215	8255	8231	8238	8232	8233	8230	8230	8234	8245
242	A/D0	1	20	1150	8273	8282	8270	8289	8263	8277	8273	8295	8248	8235	8219	8255	8204	8202	8262	8270	8292	8305	8279	8242	8209	8196	8214	8231	8278	8302	8313	8263	8189	8174	8225	8236	8283	8313	8313	8225	8237	8222	8176	8210	8248	8285	8289	8320	8296
243	A/D1	0	21	1160	8213	8258	8216	8249	8219	8235	8241	8225	8251	8244	8227	8245	8217	8252	8210	8257	8238	8235	8249	8217	8231	8206	8242	8230	8262	8215	8272	8196	8264	8210	8241	8226	8233	8245	8242	8237	8237	8215	8252	8201	8269	8225	8235	8244	8212
243	A/D0	1	21	1160	8251	8266	8274	8310	8273	8303	8329	8257	8243	8249	8231	8218	8270	8296	8280	8301	8334	8293	8229	8208	8231	8234	8299	8330	8321	8280	8308	8259	8250	8190	8240	8275	8291	8323	8284	8307	8277	8209	8227	8219	8233	8297	8356	8319	8290
244	A/D1	0	21	840	8238	8261	8250	8231	8227	8209	8234	8234	8244	8225	8263	8215	8267	8225	8249	8247	8235	8259	8241	8233	8226	8210	8243	8210	8282	8243	8256	8245	8219	8231	8205	8242	8233	8251	8234	8259	8216	8249	8206	8237	8239	8229	8258	8266	8254
244	A/D0	1	21	840	8285	8306	8287	8274	8265	8260	8246	8247	8272	8263	8253	8252	8238	8240	8272	8307	8290	8280	8247	8222	8195	8233	8251	8254	8268	8319	8279	8232	8242	8249	8260	8306	8347	8318	8259	8301	8249	8192	8209	8217	8239	8279	8323	8309	8312
245	A/D1	0	21	1010	8235	8251	8243	8238	8257	8213	8239	8220	8208	8237	8220	8260	8215	8244	8216	8205	8230	8209	8226	8240	8229	8253	8263	8232	8262	8208	8226	8248	8243	8278	8216	8258	8218	8213	8236	8213	8259	8227	8250	8236	8208	8241	8221	8232	8243
245	A/D0	1	21	1010	8261	8310	8351	8329	8387	8374	8305	8287	8257	8240	8255	8328	8327	8348	8339	8370	8314	8314	8252	8246	8228	8300	8327	8360	8406	8412	8347	8329	8255	8223	8191	8239	8324	8359	8381	8410	8402	8265	8238	8220	8254	8302	8384	8427	8392
246	A/D1	0	21	1170	8233	8238	8252	8219	8240	8197	8241	8218	8256	8225	8257	8196	8270	8206	8248	8244	8227	8258	8234	8243	8234	8225	8238	8221	8254	8244	8239	8241	8225	8227	8206	8233	8240	8242	8249	8240	8217	8249	8201	8235	8227	8225	8250	8240	8265
246	A/D0	1	21	1170	8214	8281	8236	8244	8265	8259	8234	8224	8238	8218	8251	8245	8249	8262	8246	8272	8267	8260	8246	8237	8207	8231	8219	8251	8269	8268	8248	8239	8202	8188	8211	8237	8257	8278	8256	8249	8237	8210	8199	8204	8252	8243	8275	8299	8253
247	A/D1	0	21	930	8224	8236	8238	8219	8230	8234	8226	8247	8226	8258	8210	8242	8220	8230	8233	8245	8243	8236	8235	8232	8219	8221	8235	8224	8256	8221	8254	8221	8238	8223	8237	8240	8244	8241	8262	8226	8239	8210	8228	8210	8233	8235	8230	8261	8247
247	A/D0	1	21	930	8273	8368	8453	8475	8505	8561	8494	8370	8288	8233	8242	8332	8413	8475	8467	8512	8471	8376	8261	8229	8284	8339	8443	8495	8520	8490	8475	8365	8270	8219	8294	8381	8433	8500	8485	8498	8428	8359	8293	8247	8291	8365	8443	8462	8517
248	A/D1	0	21	1220	8209	8233	8233	8246	8268	8228	8246	8200	8225	8202	8244	8239	8238	8257	8222	8223	8215	8230	8224	8255	8213	8259	8212	8232	8222	8225	8249	8235	8234	8248	8211	8244	8220	8247	8217	8250	8235	8222	8241	8212	8226	8220	8232	8228	8247
248	A/D0	1	21	1220	8238	8304	8301	8352	8330	8322	8272	8230	8246	8232	8280	8348	8309	8312	8263	8305	8268	8296	8283	8252	8252	8261	8308	8301	8346	8373	8357	8272	8250	8214	8215	8251	8280	8342	8336	8344	8349	8267	8207	8188	8227	8248	8285	8350	8341
249	A/D1	0	21	960	8230	8244	8259	8256	8246	8226	8229	8240	8208	8246	8231	8254	8229	8244	8242	8225	8250	8232	8236	8239	8247	8224	8254	8206	8237	8233	8232	8245	8236	8237	8228	8234	8263	8229	8272	8234	8249	8226	8231	8226	8221	8241	8238	8249	8250
249	A/D0	1	21	960	8238	8244	8254	8255	8263	8186	8190	8223	8221	8233	8285	8302	8213	8206	8225	8220	8206	8240	8239	8209	8236	8225	8210	8212	8247	8248	8259	8257	8207	8231	8207	8200	8227	8276	8261	8274	8282	8224	8214	8205	8238	8213	8248	8268	8249
250	A/D1	0	21	840	8243	8221	8241	8229	8222	8232	8229	8232	8253	8228	8238	8233	8219	8237	8227	8240	8232	8233	8251	8212	8247	8226	8234	8247	8244	8253	8223	8228	8223	8205	8246	8229	8254	8257	8243	8263	8251	8221	8233	8207	8228	8230	8247	8261	8224
250	A/D0	1	21	840	8272	8213	8228	8252	8261	8232	8248	8257	8241	8206	8235	8229	8243	8233	8244	8268	8230	8233	8247	8219	8216	8240	8241	8241	8258	8241	8232	8228	8218	8208	8234	8255	8277	8281	8298	8276	8220	8190	8199	8216	8259	8253	8257	8247	8179
251	A/D1	0	21	1320	8218	8231	8256	8254	8291	8227	8264	8220	8229	8223	8235	8243	8220	8238	8221	8215	8234	8223	8232	8241	8224	8228	8250	8232	8248	8236	8241	8241	8242	8256	8223	8239	8213	8243	8236	8271	8250	8241	8235	8218	8216	8231	8234	8243	8265
251	A/D0	1	21	1320	8225	8269	8299	8325	8283	8225	8224	8210	8194	8174	8249	8249	8238	8262	8263	8232	8224	8266	8268	8242	8222	8202	8185	8184	8223	8278	8298	8242	8273	8259	8214	8199	8221	8209	8216	8226	8261	8211	8196	8185	8236	8262	8273	8293	8295
252	A/D1	0	21	970	8245	8232	8255	8255	8231	8249	8209	8244	8226	8242	8262	8234	8262	8204	8253	8203	8250	8218	8260	8216	8263	8233	8250	8243	8235	8235	8238	8241	8259	8228	8245	8219	8245	8214	8255	8255	8247	8263	8227	8230	8205	8231	8229	8255	8235
252	A/D0	1	21	970	8311	8373	8406	8371	8369	8335	8297	8272	8230	8283	8343	8371	8337	8320	8333	8303	8312	8295	8275	8243	8314	8345	8357	8388	8410	8380	8330	8285	8230	8212	8275	8293	8345	8415	8413	8392	8354	8263	8203	8243	8279	8322	8342	8357	8367
253	A/D1	0	21	960	8238	8211	8259	8202	8269	8243	8265	8250	8229	8225	8202	8242	8247	8270	8271	8286	8240	8259	8209	8236	8229	8250	8274	8277	8252	8239	8210	8247	8196	8265	8227	8251	8246	8226	8248	8229	8264	8251	8252	8228	8260	8218	8292	8238	8260
253	A/D0	1	21	960	8226	8260	8266	8242	8254	8249	8251	8177	8188	8209	8210	8251	8298	8325	8294	8281	8223	8159	8172	8195	8237	8262	8269	8256	8275	8241	8246	8236	8220	8217	8241	8251	8203	8238	8257	8244	8251	8259	8251	8217	8251	8236	8208	8202	8235
254	A/D1	0	22	840	8218	8248	8238	8238	8240	8213	8241	8226	8227	8238	8241	8224	8253	8197	8247	8212	8221	8231	8240	8250	8227	8243	8232	8199	8245	8227	8258	8246	8244	8229	8205	8232	8221	8231	8249	8237	8218	8238	8196	8234	8232	8242	8255	8235	8247
254	A/D0	1	22	840	8199	8224	8279	8254	8221	8274	8265	8232	8241	8254	8224	8204	8221	8199	8186	8244	8228	8233	8249	8261	8224	8271	8265	8232	8259	8288	8267	8204	8212	8204	8190	8227	8294	8280	8255	8272	8236	8184	8183	8197	8232	8252	8262	8277	8314
255	A/D1	0	22	1070	8267	8232	8266	8227	8251	8240	8228	8238	8240	8241	8230	8221	8240	8192	8261	8240	8252	8247	8227	8230	8211	8230	8240	8239	8245	8248	8223	8251	8193	8236	8243	8249	8263	8255	8239	8224	8221	8244	8211	8263	8237	8262	8253	8243	8243
255	A/D0	1	22	1070	8325	8375	8379	8388	8374	8373	8310	8277	8250	8227	8244	8306	8360	8411	8449	8474	8392	8277	8216	8199	8217	8273	8381	8417	8393	8429	8374	8294	8239	8247	8293	8330	8370	8368	8383	8327	8305	8284	8260	8259	8311	8368	8369	8368	8405
256	A/D1	0	22	1240	8222	8230	8250	8224	8264	8216	8230	8244	8201	8245	8241	8269	8223	8266	8212	8219	8231	8213	8251	8232	8251	8219	8237	8216	8249	8247	8243	8256	8240	8244	8220	8225	8230	8202	8243	8231	8248	8232	8237	8224	8209	8229	8229	8239	8257
256	A/D0	1	22	1240	8232	8295	8333	8297	8352	8286	8265	8231	8243	8215	8246	8319	8252	8293	8316	8309	8244	8239	8261	8254	8272	8317	8303	8306	8303	8322	8282	8257	8231	8234	8213	8245	8287	8312	8309	8366	8357	8242	8220	8205	8215	8235	8315	8335	8292
257	A/D1	0	22	1070	8215	8240	8237	8223	8241	8244	8253	8234	8235	8227	8212	8228	8222	8230	8240	8243	8229	8267	8201	8246	8218	8224	8239	8227	8247	8226	8228	8233	8213	8240	8226	8249	8242	8249	8240	8219	8220	8223	8226	8246	8242	8223	8249	8197	8237
257	A/D0	1	22	1070	8232	8326	8363	8355	8357	8406	8373	8234	8205	8244	8263	8305	8395	8406	8357	8345	8312	8266	8220	8243	8289	8329	8351	8392	8389	8376	8327	8281	8255	8211	8244	8344	8318	8344	8393	8378	8279	8269	8254	8237	8274	8340	8358	8362	8395
258	A/D1	0	22	930	8233	8268	8252	8238	8247	8239	8245	8244	8248	8257	8213	8232	8218	8229	8248	8257	8268	8233	8252	8218	8230	8242	8244	8250	8253	8238	8244	8231	8212	8230	8234	8257	8269	8254	8280	8228	8249	8227	8232	8232	8248	8249	8247	8265	8247
258	A/D0	1	22	930	8258	8264	8265	8231	8219	8226	8234	8223	8231	8244	8213	8222	8219	8253	8276	8296	8297	8251	8219	8197	8209	8204	8263	8284	8320	8290	8281	8253	8216	8190	8210	8257	8276	8271	8286	8246	8216	8194	8222	8223	8260	8310	8297	8278	8289
259	A/D1	0	22	1040	8241	8241	8226	8269	8240	8248	8240	8247	8236	8239	8229	8266	8246	8258	8251	8229	8238	8221	8235	8251	8221	8258	8220	8251	8211	8243	8239	8227	8250	8226	8233	8221	8241	8233	8258	8237	8266	8238	8232	8219	8227	8248	8258	8268	8292
259	A/D0	1	22	1040	8276	8350	8361	8387	8362	8370	8349	8293	8271	8253	8257	8335	8375	8419	8415	8384	8366	8297	8261	8232	8237	8293	8378	8448	8437	8462	8439	8329	8248	8206	8226	8239	8344	8405	8444	8443	8431	8328	8228	8199	8241	8339	8410	8460	8458
260	A/D1	0	22	1040	8244	8244	8226	8245	8218	8225	8223	8234	8239	8251	8222	8253	8215	8236	8226	8227	8243	8242	8245	8258	8219	8244	8219	8250	8225	8260	8243	8230	8245	8220	8227	8228	8232	8232	8252	8256	8277	8255	8253	8224	8220	8249	8249	8257	8268
260	A/D0	1	22	1040	8228	8272	8238	8231	8231	8239	8221	8251	8250	8248	8214	8239	8258	8270	8238	8252	8247	8230	8231	8269	8235	8201	8247	8262	8217	8211	8284	8226	8173	8208	8226	8187	8243	8272	8282	8276	8271	8221	8191	8196	8199	8262	8289	8273	8270
261	A/D1	0	22	950	8205	8233	8228	8262	8222	8266	8220	8233	8218	8218	8239	8233	8243	8253	8219	8257	8204	8251	8203	8263	8255	8239	8250	8216	8225	8209	8227	8227	8249	8229	8262	8213	8239	8209	8212	8241	8228	8245	8254	8229	8248	8208	8244	8201	8251
261	A/D0	1	22	950	8174	8252	8280	8299	8288	8281	8248	8220	8223	8202	8201	8205	8193	8201	8231	8226	8224	8258	8257	8262	8276	8243	8209	8214	8193	8209	8232	8238	8258	8207	8246	8218	8209	8250	8271	8250	8243	8252	8197	8184	8212	8203	8230	8271	8268
262	A/D1	0	22	1110	8211	8231	8229	8216	8247	8228	8251	8229	8233	8235	8227	8237	8235	8219	8243	8240	8240	8252	8201	8243	8222	8228	8238	8226	8248	8221	8241	8238	8218	8247	8240	8259	8231	8223	8230	8203	8246	8234	8244	8249	8241	8231	8240	8216	8251
262	A/D0	1	22	1110	8211	8197	8224	8248	8259	8278	8321	8250	8228	8235	8236	8199	8224	8251	8231	8254	8246	8210	8205	8241	8256	8293	8293	8275	8256	8212	8211	8190	8204	8218	8263	8295	8236	8252	8244	8231	8192	8197	8231	8251	8232	8231	8245	8235	8250
263	A/D1	0	22	840	8242	8227	8227	8248	8268	8277	8248	8251	8231	8222	8259	8274	8277	8296	8252	8251	8235	8213	8244	8218	8252	8259	8265	8295	8240	8263	8229	8214	8238	8230	8267	8236	8253	8232	8217	8236	8233	8246	8257	8253	8257	8272	8241	8275	8261
263	A/D0	1	22	840	8251	8261	8260	8273	8317	8314	8246	8216	8224	8223	8213	8264	8297	8289	8296	8309	8233	8215	8194	8211	8237	8270	8307	8332	8296	8204	8222	8211	8181	8259	8329	8313	8313	8322	8309	8231	8260	8279	8256	8252	8277	8278	8265	8289	8275
264	A/D1	0	22	860	8232	8259	8200	8239	8206	8234	8236	8232	8234	8244	8229	8246	8218	8256	8218	8267	8231	8231	8244	8224	8235	8221	8254	8242	8265	8246	8270	8227	8246	8217	8225	8225	8233	8242	8257	8240	8279	8221	8274	8188	8271	8221	8263	8248	8271
264	A/D0	1	22	860	8256	8328	8395	8422	8437	8504	8479	8388	8332	8259	8233	8271	8360	8424	8439	8467	8472	8362	8255	8221	8240	8283	8372	8443	8499	8481	8460	8375	8267	8229	8254	8325	8416	8460	8451	8471	8412	8300	8284	8249	8258	8307	8424	8424	8424
265	A/D1	0	22	1040	8223	8255	8266	8259	8241	8281	8200	8258	8186	8240	8218	8238	8248	8243	8251	8232	8227	8235	8204	8253	8238	8240	8244	8212	8229	8210	8239	8229	8245	8221	8262	8228	8243	8228	8243	8245	8239	8256	8243	8234	8247	8203	8259	8208	8256
265	A/D0	1	22	1040	8204	8215	8259	8227	8196	8268	8232	8204	8219	8228	8208	8221	8311	8249	8257	8260	8246	8193	8220	8219	8220	8237	8205	8185	8188	8226	8224	8248	8253	8262	8322	8333	8277	8219	8286	8286	8226	8222	8196	8231	8193	8223	8274	8245	8249
266	A/D1	0	23	990	8235	8250	8231	8254	8217	8222	8229	8233	8237	8254	8242	8253	8244	8242	8253	8254	8257	8243	8234	8243	8206	8231	8233	8255	8260	8270	8276	8244	8254	8216	8239	8228	8253	8232	8246	8220	8240	8228	8228	8235	8219	8243	8241	8243	8265
266	A/D0	1	23	990	8225	8266	8253	8229	8249	8272	8236	8238	8216	8250	8196	8220	8237	8207	8216	8267	8286	8251	8244	8247	8217	8202	8228	8271	8246	8275	8318	8259	8226	8208	8231	8196	8214	8252	8247	8226	8222	8201	8203	8224	8262	8267	8296	8308	8264
267	A/D1	0	23	850	8225	8222	8258	8238	8284	8205	8265	8200	8250	8212	8256	8261	8233	8254	8217	8208	8226	8219	8236	8246	8232	8241	8231	8213	8224	8217	8226	8246	8236	8262	8217	8246	8210	8233	8227	8239	8243	8222	8236	8221	8217	8224	8235	8248	8266
267	A/D0	1	23	850	8277	8325	8460	8455	8461	8472	8438	8340	8289	8265	8300	8391	8419	8425	8468	8455	8375	8330	8280	8239	8279	8337	8367	8403	8422	8437	8405	8346	8281	8247	8261	8298	8352	8439	8476	8472	8465	8358	8241	8207	8268	8312	8408	8476	8495
268	A/D1	0	23	930	8205	8254	8248	8268	8239	8269	8216	8240	8213	8223	8241	8220	8273	8252	8274	8245	8248	8239	8204	8241	8228	8233	8253	8237	8236	8220	8215	8232	8241	8243	8293	8207	8263	8204	8214	8252	8208	8259	8244	8242	8251	8214	8272	8214	8273
268	A/D0	1	23	930	8209	8251	8266	8278	8243	8265	8220	8203	8206	8222	8254	8252	8267	8248	8254	8192	8227	8231	8197	8231	8297	8264	8247	8269	8244	8237	8236	8258	8280	8203	8272	8263	8239	8208	8267	8299	8173	8225	8276	8227	8206	8264	8280	8263	8287
269	A/D1	0	23	1140	8215	8261	8210	8240	8220	8225	8229	8228	8239	8251	8228	8240	8206	8233	8204	8251	8244	8236	8241	8218	8219	8209	8232	8236	8254	8196	8245	8216	8250	8218	8243	8244	8204	8235	8263	8247	8253	8209	8241	8185	8224	8239	8251	8243	8231
269	A/D0	1	23	1140	8218	8285	8268	8266	8251	8269	8262	8250	8275	8230	8235	8241	8246	8268	8310	8304	8268	8271	8223	8196	8212	8242	8339	8359	8003	7969	8553	8616	8291	8138	8120	8105	8103	8311	8502	8439	8346	8266	8203	8220	8191	8202	8133	8096	8277
270	A/D1	0	23	980	8239	8229	8247	8203	8250	8254	8243	8258	8232	8250	8222	8246	8241	8224	8242	8237	8243	8221	8228	8212	8221	8247	8244	8255	8273	8256	8249	8265	8216	8251	8214	8263	8245	8259	8261	8232	8275	8235	8219	8246	8223	8250	8246	8256	8254
270	A/D0	1	23	980	8264	8267	8265	8264	8269	8326	8303	8275	8272	8258	8192	8218	8261	8275	8263	8283	8289	8230	8199	8191	8281	8245	8308	8319	8301	8262	8239	8229	8196	8205	8258	8302	8311	8300	8309	8250	8235	8207	8239	8203	8224	8285	8274	8273	8264
271	A/D1	0	23	1050	8242	8206	8247	8220	8258	8245	8238	8247	8224	8230	8212	8239	8234	8246	8227	8251	8212	8235	8218	8226	8239	8231	8238	8247	8233	8262	8222	8254	8212	8255	8237	8239	8249	8229	8239	8225	8243	8230	8243	8227	8259	8226	8245	8221	8230
271	A/D0	1	23	1050	8210	8208	8250	8240	8261	8286	8265	8206	8185	8204	8205	8230	8262	8274	8227	8248	8204	8185	8195	8221	8244	8251	8260	8245	8225	8197	8192	8233	8232	8247	8275	8247	8209	8196	8220	8205	8221	8239	8256	8226	8247	8238	8234	8240	8266
272	A/D1	0	23	1230	8267	8242	8239	8245	8223	8238	8228	8250	8233	8247	8217	8255	8215	8249	8214	8234	8235	8230	8243	8244	8219	8234	8204	8240	8208	8253	8236	8228	8243	8221	8233	8216	8229	8233	8250	8230	8263	8216	8241	8216	8224	8236	8234	8244	8248
272	A/D0	1	23	1230	8243	8281	8309	8293	8302	8299	8270	8257	8272	8278	8233	8280	8302	8279	8289	8329	8306	8213	8242	8247	8232	8240	8307	8334	8324	8346	8379	8341	8246	8202	8244	8263	8288	8326	8354	8300	8280	8266	8263	8219	8191	8257	8336	8341	8325
273	A/D1	0	23	1180	8223	8260	8236	8257	8221	8225	8228	8227	8239	8256	8223	8246	8215	8236	8226	8255	8246	8243	8229	8225	8222	8216	8232	8225	8253	8210	8256	8231	8235	8234	8235	8242	8240	8251	8261	8217	8258	8210	8251	8210	8249	8237	8230	8256	8242
273	A/D0	1	23	1180	8234	8288	8287	8317	8319	8317	8330	8307	8243	8230	8243	8259	8254	8311	8323	8332	8352	8311	8247	8170	8229	8235	8291	8349	8397	8337	8313	8278	8234	8191	8247	8311	8312	8337	8382	8337	8306	8277	8245	8238	8263	8317	8312	8291	8304
274	A/D1	0	23	850	8219	8224	8237	8235	8263	8241	8261	8234	8212	8228	8222	8251	8243	8247	8241	8221	8232	8227	8236	8241	8238	8230	8240	8210	8232	8226	8271	8278	8273	8258	8232	8218	8223	8223	8239	8269	8246	8252	8209	8230	8212	8233	8256	8255	8285
274	A/D0	1	23	850	8240	8273	8274	8240	8248	8223	8206	8204	8226	8219	8227	8267	8228	8225	8230	8230	8219	8252	8266	8227	8247	8242	8217	8221	8247	8255	8254	8272	8281	8237	8205	8222	8230	8252	8240	8272	8270	8199	8181	8212	8265	8241	8303	8302	8269
275	A/D1	0	23	1460	8224	8245	8242	8225	8243	8207	8235	8219	8216	8242	8232	8248	8224	8247	8234	8226	8247	8222	8239	8228	8245	8223	8259	8236	8253	8207	8233	8219	8242	8265	8222	8256	8223	8217	8262	8247	8286	8239	8259	8225	8216	8239	8214	8269	8258
275	A/D0	1	23	1460	8279	8339	8328	8318	8338	8311	8280	8298	8239	8200	8289	8388	8363	8340	8329	8338	8278	8269	8241	8205	8253	8256	8298	8344	8343	8352	8379	8337	8239	8237	8268	8274	8303	8328	8368	8355	8375	8306	8259	8203	8255	8296	8312	8377	8375
276	A/D1	0	23	1080	8226	8233	8249	8247	8245	8226	8232	8232	8204	8243	8224	8253	8239	8237	8224	8210	8231	8237	8232	8242	8240	8227	8260	8217	8246	8241	8235	8254	8237	8246	8226	8228	8262	8229	8267	8230	8242	8233	8231	8237	8223	8243	8251	8242	8248
276	A/D0	1	23	1080	8259	8270	8279	8288	8260	8197	8222	8223	8214	8231	8260	8273	8198	8195	8227	8215	8226	8289	8256	8238	8256	8246	8209	8219	8262	8296	8279	8254	8216	8197	8175	8227	8265	8290	8285	8289	8264	8196	8174	8227	8248	8220	8289	8293	8247
277	A/D1	0	24	840	8211	8270	8210	8263	8229	8226	8245	8229	8249	8252	8228	8262	8218	8252	8204	8264	8254	8246	8268	8218	8237	8210	8264	8269	8292	8266	8292	8244	8252	8218	8222	8257	8273	8281	8303	8276	8282	8219	8248	8202	8247	8244	8243	8263	8257
277	A/D0	1	24	840	8244	8322	8366	8381	8407	8411	8408	8343	8290	8271	8271	8294	8361	8402	8407	8430	8448	8352	8269	8227	8267	8314	8428	8522	8506	8465	8452	8346	8218	8177	8242	8354	8413	8476	8493	8486	8367	8326	8272	8240	8288	8373	8403	8394	8386
278	A/D1	0	24	1130	8239	8224	8247	8224	8248	8241	8242	8247	8240	8248	8212	8234	8214	8222	8231	8237	8255	8231	8236	8221	8210	8222	8235	8232	8254	8230	8241	8241	8215	8238	8222	8229	8239	8231	8252	8212	8237	8218	8228	8237	8242	8247	8227	8249	8239
278	A/D0	1	24	1130	8237	8247	8249	8224	8236	8251	8255	8243	8245	8239	8208	8214	8233	8270	8261	8291	8285	8222	8198	8183	8207	8214	8271	8279	8285	8266	8246	8219	8196	8191	8229	8255	8276	8276	8280	8260	8256	8229	8244	8235	8263	8286	8251	8206	8203
279	A/D1	0	24	900	8223	8248	8240	8244	8245	8225	8241	8210	8238	8205	8246	8239	8228	8246	8226	8230	8229	8230	8229	8238	8225	8254	8234	8233	8237	8224	8232	8228	8236	8252	8218	8240	8211	8233	8222	8253	8247	8229	8250	8219	8227	8230	8244	8245	8256
279	A/D0	1	24	900	8213	8241	8254	8253	8251	8230	8212	8204	8230	8226	8222	8251	8250	8235	8225	8237	8206	8231	8227	8245	8240	8233	8220	8236	8235	8236	8243	8249	8239	8206	8197	8206	8210	8252	8272	8260	8264	8250	8208	8186	8207	8200	8252	8285	8278
280	A/D1	0	24	850	8223	8239	8233	8228	8246	8231	8252	8237	8248	8234	8253	8221	8266	8227	8257	8255	8252	8275	8269	8248	8248	8238	8254	8235	8277	8267	8251	8265	8219	8233	8226	8261	8276	8306	8280	8319	8268	8287	8226	8236	8227	8230	8261	8282	8293
280	A/D0	1	24	850	8250	8262	8223	8234	8240	8247	8249	8250	8259	8227	8233	8245	8227	8214	8221	8245	8251	8213	8235	8258	8200	8202	8290	8238	8187	8297	8294	8196	8238	8259	8215	8240	8311	8281	8252	8237	8215	8161	8169	8175	8244	8269	8304	8312	8310
281	A/D1	0	24	1170	8220	8237	8238	8250	8260	8244	8230	8224	8238	8218	8236	8242	8242	8250	8218	8260	8206	8251	8209	8223	8235	8210	8250	8258	8235	8245	8210	8239	8189	8258	8241	8259	8263	8233	8234	8211	8233	8231	8250	8231	8263	8223	8249	8211	8221
281	A/D0	1	24	1170	8265	8375	8456	8469	8462	8439	8351	8272	8219	8215	8267	8320	8402	8426	8410	8399	8330	8278	8230	8245	8328	8347	8394	8410	8411	8326	8285	8263	8215	8228	8350	8398	8372	8405	8455	8386	8333	8325	8270	8230	8306	8384	8386	8394	8429
282	A/D1	0	24	850	8244	8242	8265	8258	8247	8239	8221	8249	8202	8259	8233	8258	8262	8260	8280	8244	8257	8240	8238	8235	8287	8241	8283	8217	8282	8278	8288	8281	8270	8244	8251	8249	8273	8254	8298	8272	8262	8257	8221	8234	8235	8271	8284	8294	8295
282	A/D0	1	24	850	8271	8294	8313	8302	8301	8266	8240	8225	8207	8217	8293	8321	8301	8295	8340	8296	8222	8258	8242	8204	8263	8311	8323	8340	8379	8392	8334	8283	8258	8277	8252	8253	8323	8359	8337	8382	8353	8255	8174	8192	8255	8320	8408	8443	8426
283	A/D1	0	24	840	8233	8218	8238	8248	8224	8251	8217	8257	8206	8251	8227	8229	8248	8221	8235	8215	8229	8228	8245	8226	8259	8217	8250	8213	8237	8258	8238	8249	8252	8223	8248	8199	8253	8193	8253	8233	8249	8237	8238	8225	8206	8249	8211	8259	8221
283	A/D0	1	24	840	8240	8259	8276	8242	8242	8253	8214	8210	8235	8259	8271	8269	8249	8256	8267	8260	8244	8253	8253	8222	8262	8255	8231	8239	8257	8273	8234	8252	8245	8224	8258	8215	8292	8261	8281	8305	8268	8188	8189	8252	8220	8246	8264	8270	8234
284	A/D1	0	24	960	8226	8231	8239	8239	8251	8232	8246	8236	8220	8246	8226	8247	8237	8255	8236	8226	8242	8244	8245	8251	8239	8221	8243	8206	8247	8240	8236	8259	8244	8249	8221	8237	8233	8211	8239	8231	8251	8235	8238	8231	8211	8228	8235	8218	8253
284	A/D0	1	24	960	8216	8250	8259	8254	8262	8208	8214	8217	8219	8220	8237	8249	8210	8219	8226	8213	8206	8243	8267	8241	8229	8276	8231	8210	8228	8240	8242	8231	8238	8224	8216	8225	8241	8248	8235	8265	8281	8212	8188	8192	8205	8201	8251	8286	8283
285	A/D1	0	24	1050	8238	8224	8246	8243	8215	8230	8203	8250	8210	8265	8228	8239	8237	8212	8232	8214	8258	8237	8256	8216	8254	8212	8249	8225	8233	8246	8229	8237	8246	8215	8237	8204	8244	8207	8258	8224	8238	8235	8227	8233	8215	8250	8240	8260	8246
285	A/D0	1	24	1050	8238	8243	8277	8293	8241	8251	8235	8207	8182	8224	8248	8238	8242	8259	8275	8272	8296	8270	8272	8221	8235	8234	8242	8221	8237	8290	8242	8229	8239	8271	8255	8246	8299	8251	8241	8302	8299	8211	8201	8237	8234	8239	8295	8323	8280
286	A/D1	0	24	850	8219	8245	8256	8247	8250	8220	8229	8225	8214	8242	8252	8266	8241	8238	8222	8210	8234	8241	8248	8253	8239	8231	8231	8206	8226	8221	8249	8256	8248	8254	8207	8233	8213	8220	8240	8250	8259	8234	8241	8228	8211	8221	8224	8244	8261
286	A/D0	1	24	850	8219	8232	8254	8265	8262	8237	8211	8199	8214	8198	8209	8255	8252	8232	8231	8242	8215	8229	8240	8248	8222	8216	8247	8239	8223	8252	8252	8247	8237	8253	8201	8198	8222	8232	8221	8239	8247	8237	8175	8178	8219	8219	8227	8296	8319
287	A/D1	0	24	840	8222	8283	8293	8318	8309	8309	8274	8267	8217	8240	8239	8271	8306	8319	8351	8307	8323	8256	8245	8229	8262	8278	8287	8322	8315	8327	8345	8327	8300	8272	8289	8302	8329	8316	8348	8337	8329	8311	8273	8260	8227	8270	8301	8341	8349
287	A/D0	1	24	840	8260	8274	8367	8413	8400	8374	8359	8275	8225	8244	8291	8338	8395	8395	8382	8347	8292	8224	8241	8225	8254	8334	8372	8373	8347	8388	8323	8304	8275	8263	8285	8389	8393	8383	8411	8427	8362	8326	8270	8236	8238	8296	8365	8387	8405
288	A/D1	0	24	1140	8250	8225	8241	8204	8242	8226	8222	8244	8231	8251	8223	8229	8234	8204	8236	8226	8244	8233	8229	8230	8213	8234	8239	8232	8252	8231	8224	8243	8207	8244	8238	8242	8255	8238	8264	8231	8241	8240	8215	8249	8230	8260	8245	8240	8238
288	A/D0	1	24	1140	8322	8392	8391	8399	8427	8421	8375	8329	8274	8249	8272	8366	8431	8438	8448	8492	8390	8275	8216	8191	8241	8307	8422	8515	8531	8525	8448	8331	8247	8207	8289	8351	8408	8426	8470	8415	8332	8319	8255	8209	8303	8392	8403	8387	8391
289	A/D1	0	25	990	8236	8235	8233	8244	8229	8236	8242	8244	8233	8240	8217	8237	8241	8246	8254	8243	8239	8235	8226	8250	8216	8257	8229	8266	8251	8271	8248	8226	8241	8219	8232	8228	8255	8253	8278	8246	8267	8245	8228	8237	8216	8228	8237	8239	8269
289	A/D0	1	25	990	8282	8321	8332	8342	8332	8375	8377	8343	8288	8284	8264	8274	8287	8280	8279	8351	8346	8336	8312	8291	8271	8281	8315	8350	8351	8379	8362	8283	8228	8192	8245	8258	8340	8366	8378	8359	8345	8266	8213	8200	8241	8282	8373	8395	8429
290	A/D1	0	25	950	8221	8238	8247	8233	8236	8220	8233	8231	8225	8225	8255	8212	8261	8207	8241	8232	8234	8252	8242	8244	8237	8214	8243	8187	8251	8224	8241	8245	8220	8229	8212	8264	8252	8253	8251	8259	8216	8265	8199	8243	8237	8247	8260	8250	8245
290	A/D0	1	25	950	8270	8337	8315	8330	8359	8338	8305	8278	8305	8233	8302	8321	8338	8354	8347	8372	8309	8262	8244	8235	8238	8281	8332	8345	8352	8373	8339	8260	8220	8224	8256	8312	8394	8397	8366	8358	8278	8221	8201	8231	8278	8311	8354	8350	8344
291	A/D1	0	25	870	8230	8260	8230	8232	8222	8215	8244	8243	8245	8243	8233	8214	8247	8192	8236	8233	8247	8261	8243	8253	8214	8221	8230	8216	8248	8233	8245	8224	8224	8226	8212	8252	8235	8230	8239	8229	8212	8250	8213	8242	8222	8219	8234	8250	8265
291	A/D0	1	25	870	8300	8327	8275	8285	8309	8280	8268	8323	8283	8218	8255	8264	8290	8330	8325	8371	8352	8283	8228	8234	8215	8296	8396	8406	8406	8387	8372	8221	8187	8215	8262	8324	8379	8357	8358	8365	8289	8267	8245	8264	8297	8330	8365	8344	8351
292	A/D1	0	25	840	8244	8270	8255	8250	8244	8240	8264	8250	8251	8246	8234	8247	8269	8275	8282	8287	8262	8243	8243	8224	8232	8275	8286	8282	8283	8257	8268	8258	8230	8242	8228	8226	8246	8246	8267	8232	8267	8239	8248	8236	8250	8261	8256	8297	8274
292	A/D0	1	25	840	8246	8303	8309	8332	8318	8320	8342	8291	8260	8251	8287	8287	8288	8357	8385	8356	8323	8272	8239	8201	8238	8236	8280	8347	8382	8368	8331	8295	8218	8214	8272	8278	8323	8375	8351	8277	8281	8260	8229	8228	8269	8303	8315	8360	8365
293	A/D1	0	25	1040	8227	8261	8214	8257	8208	8237	8224	8233	8237	8248	8229	8238	8203	8240	8197	8255	8220	8240	8243	8223	8233	8207	8225	8229	8254	8235	8258	8212	8241	8208	8237	8245	8245	8255	8258	8239	8247	8210	8245	8201	8252	8219	8234	8244	8223
293	A/D0	1	25	1040	8226	8312	8333	8311	8301	8328	8341	8274	8288	8249	8237	8240	8266	8311	8361	8384	8389	8344	8252	8204	8241	8259	8285	8373	8406	8356	8331	8315	8228	8213	8253	8302	8323	8346	8365	8347	8299	8262	8245	8218	8230	8303	8362	8368	8346
294	A/D1	0	25	840	8199	8233	8237	8262	8276	8241	8248	8234	8222	8235	8224	8251	8242	8259	8252	8224	8232	8237	8217	8260	8224	8252	8245	8225	8269	8232	8273	8256	8259	8254	8218	8245	8227	8252	8240	8254	8242	8243	8249	8222	8219	8220	8227	8240	8252
294	A/D0	1	25	840	8299	8318	8329	8400	8383	8329	8291	8313	8239	8206	8227	8291	8329	8304	8329	8324	8304	8285	8259	8272	8250	8309	8321	8350	8354	8368	8352	8302	8253	8215	8245	8264	8300	8342	8361	8351	8352	8276	8226	8197	8260	8263	8335	8370	8380
295	A/D1	0	25	960	8238	8236	8240	8221	8230	8228	8235	8258	8232	8272	8211	8258	8240	8231	8248	8281	8246	8257	8244	8218	8256	8236	8258	8230	8255	8225	8238	8243	8216	8236	8232	8243	8261	8241	8268	8228	8267	8235	8238	8230	8245	8257	8256	8270	8241
295	A/D0	1	25	960	8271	8314	8304	8333	8334	8387	8404	8306	8306	8265	8171	8333	8385	8352	8344	8440	8339	8231	8297	8213	8211	8315	8422	8413	8456	8444	8327	8262	8213	8149	8216	8333	8355	8372	8422	8375	8334	8299	8285	8226	8276	8374	8387	8379	8374
296	A/D1	0	25	1130	8227	8256	8232	8231	8233	8224	8239	8238	8239	8251	8221	8236	8203	8238	8206	8263	8240	8229	8246	8211	8227	8221	8247	8249	8263	8245	8271	8226	8245	8210	8223	8228	8236	8257	8256	8230	8231	8201	8231	8211	8261	8239	8232	8224	8218
296	A/D0	1	25	1130	8216	8258	8234	8198	8206	8245	8255	8230	8222	8220	8214	8202	8219	8257	8253	8258	8304	8271	8201	8186	8191	8182	8225	8287	8323	8268	8252	8237	8181	8199	8221	8241	8238	8253	8245	8216	8182	8201	8225	8240	8262	8285	8228	8195	8233
297	A/D1	0	25	840	8222	8245	8247	8248	8237	8222	8232	8229	8233	8242	8251	8235	8262	8214	8248	8229	8234	8246	8250	8255	8239	8243	8259	8226	8283	8263	8281	8261	8240	8234	8211	8260	8256	8272	8266	8255	8225	8249	8205	8248	8226	8252	8262	8278	8283
297	A/D0	1	25	840	8259	8279	8245	8275	8264	8236	8247	8263	8244	8224	8246	8221	8194	8199	8257	8257	8266	8292	8263	8251	8225	8226	8232	8249	8248	8276	8259	8212	8195	8192	8246	8241	8306	8316	8291	8266	8263	8211	8165	8225	8234	8242	8301	8286	8287
298	A/D1	0	25	860	8239	8262	8253	8246	8242	8222	8253	8237	8234	8245	8240	8235	8297	8251	8317	8287	8284	8273	8257	8242	8232	8247	8276	8260	8330	8285	8299	8257	8249	8239	8241	8278	8305	8310	8348	8305	8293	8273	8223	8248	8245	8280	8322	8322	8345
298	A/D0	1	25	860	8250	8298	8309	8301	8262	8292	8248	8254	8247	8246	8253	8256	8252	8269	8289	8313	8316	8267	8259	8246	8216	8261	8292	8286	8281	8314	8294	8228	8212	8237	8257	8274	8366	8363	8348	8355	8311	8248	8216	8235	8274	8327	8372	8360	8366
299	A/D1	0	25	1150	8227	8250	8247	8238	8254	8214	8245	8215	8239	8231	8252	8243	8223	8235	8221	8222	8220	8235	8220	8244	8217	8237	8232	8218	8240	8218	8238	8232	8233	8256	8222	8250	8216	8232	8228	8237	8248	8232	8248	8231	8218	8226	8241	8233	8255
299	A/D0	1	25	1150	8231	8270	8272	8281	8309	8289	8272	8262	8286	8243	8259	8304	8258	8212	8243	8263	8219	8234	8256	8233	8227	8279	8289	8275	8296	8289	8273	8244	8219	8214	8223	8232	8232	8289	8293	8297	8296	8252	8214	8164	8209	8229	8287	8330	8341
300	A/D1	0	26	1460	8212	8232	8232	8236	8264	8230	8251	8203	8235	8207	8242	8276	8251	8284	8232	8221	8208	8227	8232	8252	8232	8264	8231	8235	8242	8228	8248	8227	8239	8247	8218	8241	8215	8249	8233	8282	8290	8247	8259	8215	8209	8223	8251	8267	8274
300	A/D0	1	26	1460	8234	8300	8373	8402	8392	8375	8326	8254	8228	8212	8215	8320	8324	8347	8396	8403	8342	8291	8273	8237	8238	8291	8338	8302	8315	8404	8399	8340	8309	8257	8244	8249	8249	8278	8347	8348	8380	8326	8248	8202	8259	8306	8343	8368	8373
301	A/D1	0	26	1040	8225	8243	8237	8217	8238	8211	8245	8228	8238	8228	8262	8223	8259	8215	8234	8237	8226	8247	8254	8231	8236	8208	8257	8203	8278	8239	8259	8243	8223	8233	8209	8233	8226	8243	8246	8251	8217	8241	8192	8238	8232	8230	8248	8243	8234
301	A/D0	1	26	1040	8318	8346	8366	8377	8370	8339	8301	8275	8256	8240	8284	8359	8374	8349	8381	8384	8315	8275	8250	8253	8277	8343	8425	8397	8384	8426	8349	8239	8228	8231	8256	8329	8421	8411	8374	8381	8323	8253	8216	8251	8321	8355	8431	8391	8411
302	A/D1	0	26	940	8216	8238	8250	8230	8291	8253	8273	8249	8237	8237	8234	8275	8274	8290	8259	8277	8213	8251	8193	8235	8257	8243	8263	8269	8260	8272	8242	8254	8203	8256	8229	8258	8273	8270	8296	8271	8291	8261	8256	8242	8262	8220	8261	8211	8266
302	A/D0	1	26	940	8256	8294	8357	8383	8343	8359	8360	8234	8198	8241	8295	8313	8398	8453	8378	8380	8315	8252	8203	8227	8304	8348	8383	8387	8353	8333	8289	8241	8255	8243	8283	8361	8347	8378	8370	8361	8291	8268	8251	8231	8279	8317	8309	8339	8377
303	A/D1	0	26	960	8244	8240	8227	8247	8207	8225	8214	8249	8236	8267	8227	8255	8237	8240	8226	8229	8242	8240	8230	8243	8211	8230	8213	8260	8221	8270	8232	8246	8235	8213	8236	8220	8265	8243	8261	8233	8247	8225	8223	8230	8228	8240	8246	8254	8280
303	A/D0	1	26	960	8263	8347	8345	8386	8408	8406	8309	8335	8286	8264	8315	8339	8327	8373	8354	8305	8365	8253	8233	8207	8229	8270	8311	8413	8408	8409	8410	8310	8213	8199	8242	8262	8334	8400	8413	8392	8383	8299	8241	8228	8269	8312	8357	8409	8376
304	A/D1	0	26	1260	8257	8242	8231	8250	8220	8227	8208	8253	8224	8269	8216	8254	8219	8228	8228	8225	8242	8234	8240	8254	8219	8241	8214	8232	8228	8261	8252	8249	8249	8227	8226	8225	8230	8247	8265	8230	8265	8223	8225	8217	8210	8233	8245	8244	8257
304	A/D0	1	26	1260	8293	8321	8412	8448	8479	8482	8406	8365	8286	8257	8221	8326	8391	8373	8407	8478	8460	8390	8384	8318	8257	8335	8410	8462	8447	8451	8451	8354	8271	8222	8218	8310	8391	8459	8537	8503	8431	8328	8215	8160	8221	8331	8413	8425	8462
305	A/D1	0	26	1030	8223	8257	8208	8245	8216	8228	8231	8224	8242	8249	8230	8253	8213	8259	8209	8267	8232	8241	8241	8219	8225	8214	8234	8242	8253	8227	8268	8213	8243	8203	8227	8232	8236	8248	8254	8241	8244	8216	8246	8197	8264	8225	8247	8244	8244
305	A/D0	1	26	1030	8226	8275	8259	8267	8287	8312	8301	8244	8270	8216	8255	8273	8279	8321	8326	8334	8335	8293	8221	8214	8232	8256	8303	8316	8361	8340	8315	8268	8218	8202	8217	8271	8281	8304	8347	8362	8310	8276	8263	8216	8234	8310	8303	8308	8313
306	A/D1	0	26	1000	8218	8232	8236	8239	8252	8216	8247	8205	8233	8216	8239	8238	8237	8243	8224	8220	8211	8228	8228	8248	8228	8255	8231	8244	8233	8227	8240	8241	8244	8261	8215	8259	8209	8249	8236	8276	8258	8242	8252	8223	8232	8205	8239	8215	8275
306	A/D0	1	26	1000	8278	8368	8417	8466	8457	8432	8391	8340	8278	8233	8314	8395	8438	8472	8432	8439	8385	8338	8275	8288	8288	8334	8384	8404	8444	8465	8469	8368	8299	8248	8253	8351	8406	8472	8466	8462	8424	8304	8257	8225	8270	8297	8381	8449	8469
307	A/D1	0	26	1150	8228	8225	8244	8233	8248	8220	8231	8225	8207	8244	8232	8250	8231	8232	8225	8207	8234	8229	8237	8240	8236	8225	8245	8204	8237	8214	8234	8247	8232	8243	8215	8231	8223	8208	8238	8232	8243	8245	8237	8249	8201	8258	8212	8248	8238
307	A/D0	1	26	1150	8267	8324	8368	8381	8399	8346	8301	8248	8248	8240	8287	8368	8357	8340	8344	8348	8298	8284	8275	8255	8258	8289	8315	8334	8352	8385	8344	8297	8255	8206	8228	8280	8301	8342	8388	8416	8373	8320	8238	8215	8226	8313	8395	8400	8406
308	A/D1	0	26	1160	8246	8252	8232	8246	8233	8215	8232	8232	8234	8261	8208	8249	8226	8222	8229	8237	8241	8247	8240	8266	8205	8243	8220	8215	8229	8244	8252	8236	8227	8222	8221	8229	8241	8241	8267	8220	8256	8224	8223	8239	8225	8235	8243	8238	8256
308	A/D0	1	26	1160	8233	8235	8228	8259	8231	8217	8241	8249	8235	8275	8231	8261	8207	8228	8254	8289	8307	8281	8229	8261	8209	8193	8246	8262	8225	8268	8294	8212	8186	8223	8224	8227	8260	8300	8313	8245	8280	8237	8176	8176	8205	8222	8245	8278	8255
309	A/D1	0	26	1210	8209	8245	8224	8234	8241	8226	8243	8232	8239	8257	8218	8254	8195	8239	8210	8237	8250	8229	8232	8238	8203	8226	8225	8215	8265	8214	8269	8215	8234	8227	8209	8242	8222	8228	8261	8211	8258	8202	8231	8208	8229	8241	8235	8250	8222
309	A/D0	1	26	1210	8219	8255	8270	8240	8233	8287	8281	8241	8242	8239	8221	8207	8233	8285	8284	8266	8265	8232	8232	8218	8220	8211	8232	8246	8306	8299	8275	8228	8219	8207	8188	8221	8248	8270	8281	8262	8242	8199	8196	8192	8230	8305	8292	8259	8228
310	A/D1	0	26	940	8225	8235	8258	8245	8240	8256	8225	8259	8193	8243	8212	8242	8228	8240	8234	8226	8227	8229	8228	8222	8259	8223	8261	8209	8235	8229	8218	8252	8233	8249	8247	8222	8263	8195	8262	8241	8258	8253	8227	8235	8193	8230	8231	8247	8246
310	A/D0	1	26	940	8254	8293	8251	8235	8264	8191	8176	8220	8182	8228	8278	8258	8264	8264	8263	8229	8279	8222	8220	8196	8241	8251	8229	8262	8269	8246	8235	8246	8204	8223	8270	8265	8295	8278	8259	8281	8270	8177	8216	8243	8218	8236	8300	8305	8246
311	A/D1	0	26	990	8238	8249	8226	8235	8229	8207	8246	8221	8234	8252	8216	8238	8242	8205	8250	8211	8245	8244	8244	8262	8214	8247	8216	8227	8249	8242	8267	8224	8244	8226	8250	8249	8244	8238	8251	8242	8233	8249	8205	8236	8222	8226	8252	8238	8267
311	A/D0	1	26	990	8285	8354	8381	8399	8397	8399	8337	8337	8277	8252	8269	8359	8391	8388	8435	8439	8361	8311	8265	8239	8222	8333	8417	8458	8450	8471	8419	8298	8224	8200	8267	8307	8376	8430	8446	8413	8389	8327	8249	8230	8272	8352	8378	8405	8461
312	A/D1	0	27	930	8222	8251	8243	8243	8242	8215	8241	8225	8237	8241	8242	8224	8249	8204	8237	8226	8224	8252	8225	8261	8220	8234	8249	8210	8261	8229	8246	8231	8228	8232	8204	8233	8236	8254	8277	8259	8223	8244	8192	8233	8238	8248	8268	8245	8259
312	A/D0	1	27	930	8252	8268	8215	8223	8216	8220	8201	8246	8235	8238	8235	8239	8224	8226	8232	8224	8253	8235	8212	8236	8215	8216	8253	8270	8274	8278	8284	8215	8207	8203	8213	8211	8243	8266	8263	8254	8233	8193	8201	8206	8239	8265	8244	8283	8251
313	A/D1	0	27	1120	8229	8235	8209	8234	8212	8261	8252	8237	8258	8223	8219	8220	8223	8242	8230	8250	8223	8246	8214	8226	8213	8240	8226	8260	8250	8212	8252	8195	8241	8212	8242	8245	8233	8260	8226	8232	8224	8219	8241	8240	8239	8239	8237	8225	8228
313	A/D0	1	27	1120	8214	8248	8201	8255	8261	8259	8299	8244	8239	8197	8202	8212	8255	8274	8259	8274	8221	8209	8199	8191	8227	8241	8288	8272	8291	8228	8224	8213	8224	8195	8210	8279	8229	8226	8242	8269	8221	8240	8281	8241	8199	8228	8225	8215	8238
314	A/D1	0	27	1150	8234	8223	8256	8196	8241	8212	8234	8236	8232	8258	8208	8245	8216	8220	8245	8238	8264	8235	8241	8228	8207	8220	8223	8243	8261	8248	8258	8245	8213	8233	8224	8242	8245	8270	8268	8232	8248	8214	8227	8237	8241	8256	8225	8240	8246
314	A/D0	1	27	1150	8242	8232	8192	8166	8216	8231	8222	8231	8260	8256	8204	8202	8215	8220	8254	8254	8264	8244	8204	8182	8206	8170	8220	8288	8294	8254	8238	8213	8168	8173	8213	8269	8268	8262	8275	8201	8208	8220	8243	8237	8258	8284	8224	8186	8189
315	A/D1	0	27	860	8229	8233	8238	8245	8231	8223	8222	8236	8207	8261	8228	8250	8232	8221	8240	8218	8255	8247	8239	8236	8245	8209	8259	8219	8269	8263	8257	8256	8238	8238	8244	8250	8268	8227	8265	8233	8258	8240	8237	8229	8217	8271	8257	8273	8268
315	A/D0	1	27	860	8229	8273	8316	8333	8321	8272	8252	8219	8200	8254	8266	8279	8272	8265	8263	8270	8241	8264	8264	8248	8263	8246	8240	8262	8309	8304	8275	8256	8234	8253	8209	8272	8308	8277	8299	8308	8295	8215	8226	8213	8216	8256	8313	8333	8317
316	A/D1	0	27	1060	8244	8215	8260	8258	8225	8276	8189	8257	8207	8237	8244	8227	8246	8238	8227	8244	8201	8247	8201	8254	8234	8228	8244	8221	8226	8209	8232	8226	8247	8222	8259	8217	8242	8219	8226	8229	8236	8242	8258	8222	8249	8202	8235	8207	8255
316	A/D0	1	27	1060	8287	8317	8327	8329	8274	8256	8234	8250	8227	8265	8306	8315	8315	8293	8309	8279	8246	8244	8235	8229	8275	8320	8301	8305	8336	8278	8255	8251	8245	8220	8274	8287	8275	8271	8298	8262	8255	8269	8227	8220	8242	8273	8287	8326	8342
317	A/D1	0	27	920	8222	8240	8250	8237	8259	8211	8247	8213	8236	8238	8246	8246	8219	8231	8231	8225	8236	8230	8228	8243	8227	8245	8241	8226	8242	8222	8238	8239	8232	8254	8220	8248	8217	8221	8218	8235	8252	8239	8251	8236	8218	8230	8235	8239	8262
317	A/D0	1	27	920	8270	8314	8353	8311	8300	8273	8240	8214	8238	8238	8222	8282	8278	8281	8307	8346	8278	8290	8278	8223	8203	8254	8269	8294	8304	8331	8296	8249	8233	8249	8236	8265	8315	8321	8272	8293	8303	8254	8236	8241	8258	8253	8300	8331	8327
318	A/D1	0	27	1100	8237	8206	8245	8213	8273	8243	8243	8254	8231	8237	8215	8239	8230	8247	8233	8260	8214	8246	8200	8228	8224	8231	8257	8253	8237	8241	8211	8249	8198	8259	8232	8241	8257	8220	8248	8211	8248	8236	8246	8225	8252	8207	8263	8222	8279
318	A/D0	1	27	1100	8284	8331	8371	8413	8390	8395	8344	8261	8221	8220	8281	8332	8417	8470	8422	8447	8355	8255	8215	8249	8312	8368	8451	8449	8400	8356	8318	8290	8235	8248	8363	8365	8391	8400	8394	8338	8320	8318	8277	8246	8343	8377	8385	8415	8423
319	A/D1	0	27	840	8248	8271	8253	8246	8242	8266	8290	8231	8266	8251	8300	8273	8258	8269	8235	8259	8244	8212	8238	8216	8253	8274	8264	8269	8291	8256	8275	8253	8254	8231	8205	8243	8239	8269	8294	8301	8288	8277	8230	8227	8235	8242	8288	8283	8318
319	A/D0	1	27	840	8316	8436	8478	8471	8455	8496	8395	8369	8373	8232	8344	8368	8463	8468	8484	8548	8482	8387	8256	8218	8266	8364	8456	8499	8519	8569	8489	8391	8275	8209	8256	8346	8532	8556	8561	8579	8426	8271	8240	8218	8316	8416	8517	8554	8608
320	A/D1	0	27	950	8223	8231	8241	8248	8270	8238	8239	8222	8219	8224	8247	8240	8236	8249	8231	8231	8252	8225	8250	8243	8221	8249	8224	8241	8227	8247	8242	8254	8246	8251	8223	8239	8214	8237	8223	8245	8240	8232	8241	8223	8221	8218	8224	8226	8246
320	A/D0	1	27	950	8222	8247	8264	8271	8264	8229	8219	8228	8199	8235	8222	8266	8241	8212	8244	8269	8240	8229	8262	8246	8192	8219	8230	8212	8191	8260	8256	8233	8260	8240	8193	8246	8257	8254	8270	8264	8265	8241	8220	8193	8215	8218	8273	8261	8258
321	A/D1	0	27	860	8210	8259	8265	8319	8312	8315	8249	8257	8199	8240	8240	8241	8274	8286	8291	8283	8255	8262	8213	8262	8243	8283	8266	8286	8307	8282	8318	8289	8266	8255	8272	8265	8333	8289	8333	8314	8281	8277	8251	8249	8251	8311	8355	8356	8380
321	A/D0	1	27	860	8298	8375	8458	8454	8449	8449	8363	8298	8236	8231	8320	8412	8470	8499	8504	8440	8357	8298	8248	8246	8370	8446	8433	8467	8517	8490	8401	8383	8282	8229	8384	8448	8478	8504	8525	8518	8430	8350	8274	8280	8311	8424	8490	8557	8577
322	A/D1	0	27	940	8230	8258	8242	8255	8237	8220	8241	8242	8244	8249	8233	8230	8247	8222	8260	8227	8252	8249	8232	8250	8208	8227	8231	8223	8257	8257	8266	8249	8256	8237	8221	8230	8233	8233	8289	8253	8269	8256	8211	8222	8211	8227	8272	8279	8287
322	A/D0	1	27	940	8243	8290	8266	8216	8224	8242	8213	8243	8260	8245	8243	8240	8233	8205	8242	8233	8238	8258	8245	8200	8256	8269	8194	8213	8300	8270	8243	8288	8244	8169	8245	8277	8270	8279	8302	8246	8209	8170	8116	8145	8265	8300	8344	8372	8358
323	A/D1	0	28	840	8228	8250	8234	8241	8238	8225	8244	8240	8243	8235	8250	8211	8247	8203	8230	8230	8228	8245	8232	8243	8233	8227	8247	8207	8252	8235	8244	8236	8227	8229	8225	8250	8242	8243	8247	8251	8208	8245	8196	8251	8221	8244	8238	8255	8233
323	A/D0	1	28	840	8279	8336	8325	8327	8315	8299	8275	8259	8254	8241	8290	8299	8310	8322	8321	8329	8298	8280	8232	8236	8232	8282	8321	8377	8364	8405	8365	8239	8226	8229	8230	8260	8314	8328	8341	8378	8321	8263	8215	8223	8272	8315	8319	8358	8346
324	A/D1	0	28	850	8240	8238	8274	8221	8303	8285	8302	8271	8233	8237	8245	8285	8296	8323	8303	8298	8251	8258	8206	8238	8257	8278	8322	8339	8318	8304	8255	8276	8207	8261	8260	8272	8312	8283	8301	8263	8326	8298	8283	8245	8261	8232	8342	8295	8355
324	A/D0	1	28	850	8294	8381	8452	8475	8457	8450	8388	8284	8210	8217	8258	8349	8418	8460	8448	8438	8387	8273	8203	8255	8313	8362	8449	8421	8407	8359	8329	8248	8269	8266	8344	8415	8413	8440	8439	8445	8374	8326	8293	8258	8308	8357	8383	8385	8440
325	A/D1	0	28	840	8229	8211	8243	8207	8246	8234	8227	8247	8230	8247	8216	8235	8236	8213	8248	8232	8259	8235	8232	8239	8206	8246	8228	8240	8268	8261	8247	8258	8206	8244	8222	8226	8244	8237	8253	8220	8235	8228	8209	8247	8230	8253	8242	8238	8230
325	A/D0	1	28	840	8243	8237	8228	8244	8246	8275	8229	8214	8210	8202	8192	8239	8228	8210	8249	8268	8255	8210	8226	8227	8210	8209	8255	8243	8240	8242	8206	8223	8205	8208	8244	8279	8264	8275	8308	8214	8205	8208	8216	8205	8232	8294	8236	8235	8276
326	A/D1	0	28	1150	8234	8254	8233	8255	8222	8210	8224	8228	8246	8260	8239	8251	8241	8223	8228	8224	8256	8254	8258	8256	8213	8233	8215	8225	8244	8251	8257	8233	8235	8215	8214	8222	8229	8232	8254	8230	8257	8235	8219	8234	8221	8250	8243	8236	8254
326	A/D0	1	28	1150	8225	8324	8310	8309	8297	8285	8219	8219	8239	8225	8207	8273	8246	8220	8248	8266	8251	8264	8273	8238	8180	8182	8190	8205	8218	8268	8302	8268	8231	8214	8238	8237	8259	8265	8280	8234	8219	8204	8176	8196	8239	8271	8255	8251	8289
327	A/D1	0	28	850	8242	8248	8246	8243	8260	8252	8282	8253	8234	8238	8233	8244	8251	8272	8276	8251	8258	8235	8230	8244	8222	8261	8293	8291	8357	8315	8311	8261	8257	8260	8248	8285	8262	8276	8275	8293	8285	8259	8256	8237	8227	8260	8261	8287	8295
327	A/D0	1	28	850	8256	8338	8375	8370	8365	8365	8349	8284	8259	8253	8304	8385	8452	8444	8429	8434	8369	8313	8279	8263	8272	8308	8370	8415	8464	8508	8410	8330	8266	8243	8238	8338	8378	8401	8430	8439	8409	8309	8245	8224	8279	8313	8434	8447	8473
328	A/D1	0	28	1140	8229	8257	8237	8246	8234	8226	8240	8244	8239	8261	8229	8241	8208	8232	8214	8249	8243	8231	8246	8232	8222	8225	8227	8229	8261	8222	8253	8216	8222	8217	8221	8232	8237	8241	8254	8218	8243	8212	8236	8214	8254	8246	8234	8250	8210
328	A/D0	1	28	1140	8200	8260	8244	8202	8227	8267	8243	8227	8227	8221	8205	8209	8243	8244	8256	8295	8303	8266	8237	8193	8211	8198	8226	8279	8315	8270	8221	8219	8185	8180	8215	8258	8270	8254	8264	8239	8224	8196	8214	8230	8242	8253	8263	8266	8228
329	A/D1	0	28	920	8221	8245	8223	8238	8236	8241	8243	8245	8249	8254	8236	8276	8259	8309	8272	8277	8263	8242	8266	8244	8239	8226	8234	8245	8268	8243	8293	8253	8256	8237	8235	8247	8267	8278	8297	8246	8265	8214	8237	8223	8255	8282	8278	8292	8283
329	A/D0	1	28	920	8248	8305	8323	8343	8400	8415	8366	8319	8270	8240	8224	8289	8322	8349	8387	8394	8414	8327	8268	8223	8244	8267	8350	8392	8403	8366	8334	8279	8212	8204	8242	8311	8358	8383	8376	8347	8311	8268	8262	8253	8283	8346	8364	8350	8355
330	A/D1	0	28	1100	8247	8211	8229	8228	8226	8238	8232	8258	8234	8252	8218	8229	8220	8222	8230	8252	8241	8227	8237	8217	8219	8223	8220	8224	8239	8236	8240	8236	8220	8231	8220	8239	8240	8242	8251	8219	8242	8214	8230	8230	8239	8251	8241	8246	8229
330	A/D0	1	28	1100	8222	8224	8207	8212	8226	8266	8267	8242	8231	8229	8216	8225	8242	8263	8256	8269	8273	8234	8203	8193	8226	8213	8244	8262	8264	8252	8238	8210	8204	8216	8233	8257	8256	8266	8260	8228	8206	8197	8220	8200	8223	8260	8247	8224	8230
331	A/D1	0	28	1090	8226	8248	8230	8229	8240	8211	8237	8227	8233	8246	8247	8225	8255	8209	8253	8224	8232	8249	8227	8248	8212	8223	8238	8206	8272	8244	8275	8245	8233	8225	8210	8240	8234	8245	8245	8240	8208	8248	8193	8244	8229	8233	8253	8240	8263
331	A/D0	1	28	1090	8208	8247	8184	8195	8228	8255	8212	8261	8290	8243	8241	8221	8199	8165	8183	8263	8235	8252	8248	8247	8211	8201	8223	8221	8239	8271	8267	8183	8188	8194	8201	8209	8259	8266	8286	8270	8207	8218	8196	8188	8235	8252	8252	8242	8266
332	A/D1	0	28	930	8215	8235	8234	8261	8234	8263	8215	8240	8215	8229	8251	8250	8261	8264	8231	8249	8202	8239	8218	8241	8265	8247	8290	8269	8285	8239	8283	8210	8279	8202	8260	8212	8255	8226	8239	8264	8259	8266	8244	8226	8231	8239	8287	8268	8309
332	A/D0	1	28	930	8246	8294	8369	8374	8329	8329	8299	8219	8191	8233	8294	8295	8334	8354	8352	8305	8270	8255	8231	8240	8356	8337	8315	8299	8302	8245	8289	8256	8279	8257	8307	8304	8327	8351	8334	8347	8296	8248	8225	8233	8245	8258	8307	8327	8325
333	A/D1	0	28	1020	8245	8227	8236	8235	8217	8242	8213	8248	8215	8242	8234	8212	8251	8221	8242	8220	8256	8218	8267	8221	8243	8236	8228	8243	8229	8237	8231	8223	8258	8219	8261	8213	8233	8227	8231	8266	8204	8258	8213	8228	8225	8215	8244	8231	8220
333	A/D0	1	28	1020	8325	8343	8371	8371	8339	8279	8211	8213	8255	8264	8341	8334	8333	8303	8342	8299	8269	8252	8246	8213	8225	8244	8299	8304	8373	8397	8334	8289	8248	8193	8196	8249	8315	8355	8360	8402	8288	8234	8212	8258	8265	8346	8375	8341	8340
334	A/D1	0	28	1190	8221	8255	8241	8243	8233	8221	8232	8227	8236	8237	8245	8216	8253	8207	8240	8234	8227	8244	8235	8236	8221	8236	8235	8201	8242	8223	8239	8234	8231	8228	8213	8242	8222	8233	8240	8241	8225	8252	8206	8244	8226	8229	8244	8247	8246
334	A/D0	1	28	1190	8253	8272	8238	8227	8219	8224	8227	8247	8261	8249	8230	8231	8236	8239	8239	8263	8269	8258	8223	8237	8187	8222	8243	8247	8251	8280	8264	8223	8227	8223	8229	8239	8299	8278	8250	8280	8237	8200	8198	8222	8224	8250	8280	8269	8282
335	A/D1	0	29	1010	8229	8216	8238	8244	8225	8249	8208	8238	8201	8238	8233	8232	8247	8231	8230	8225	8236	8230	8250	8224	8253	8218	8236	8222	8230	8254	8231	8244	8244	8219	8243	8208	8248	8214	8263	8239	8229	8241	8210	8218	8211	8237	8237	8245	8227
335	A/D0	1	29	1010	8319	8361	8402	8405	8333	8283	8226	8210	8217	8293	8356	8394	8404	8391	8373	8345	8304	8263	8261	8244	8271	8324	8358	8377	8364	8398	8355	8298	8253	8221	8232	8303	8347	8366	8378	8381	8304	8249	8226	8262	8304	8379	8457	8414	8367
336	A/D1	0	29	1000	8224	8233	8244	8226	8245	8219	8240	8229	8229	8243	8230	8243	8232	8235	8239	8228	8243	8237	8227	8250	8247	8246	8259	8223	8259	8227	8238	8243	8239	8256	8223	8238	8226	8226	8250	8244	8259	8231	8240	8217	8213	8247	8256	8271	8276
336	A/D0	1	29	1000	8249	8256	8247	8275	8251	8206	8207	8192	8231	8214	8231	8277	8274	8242	8220	8253	8213	8225	8239	8242	8229	8220	8231	8230	8223	8250	8278	8267	8248	8248	8204	8219	8226	8264	8255	8274	8273	8231	8200	8206	8197	8201	8234	8252	8256
337	A/D1	0	29	970	8243	8258	8288	8263	8290	8228	8245	8212	8229	8227	8251	8262	8233	8248	8219	8225	8224	8239	8236	8256	8214	8252	8248	8240	8243	8230	8242	8240	8238	8248	8212	8235	8209	8237	8220	8246	8243	8233	8247	8228	8217	8227	8224	8232	8257
337	A/D0	1	29	970	8403	8413	8371	8287	8191	8193	8273	8263	8220	8223	8298	8358	8339	8229	8219	8317	8338	8328	8306	8272	8271	8222	8203	8202	8228	8338	8381	8329	8261	8256	8251	8280	8294	8312	8278	8304	8333	8265	8274	8259	8223	8219	8320	8367	8374
338	A/D1	0	29	840	8297	8340	8367	8352	8355	8324	8300	8265	8250	8230	8280	8291	8351	8310	8327	8293	8279	8267	8238	8241	8261	8304	8343	8370	8313	8312	8249	8246	8234	8229	8282	8282	8317	8375	8388	8389	8308	8274	8228	8290	8301	8332	8356	8342	8338
338	A/D0	1	29	840	8281	8306	8322	8314	8348	8359	8297	8244	8253	8262	8277	8310	8361	8354	8361	8361	8288	8224	8197	8256	8296	8342	8406	8385	8341	8339	8250	8202	8228	8238	8293	8348	8386	8380	8356	8341	8286	8256	8219	8318	8357	8354	8368	8357	8382
339	A/D1	0	29	1090	8241	8226	8244	8195	8231	8214	8225	8239	8243	8248	8212	8237	8222	8221	8256	8260	8285	8251	8244	8227	8219	8226	8235	8233	8238	8236	8213	8252	8194	8264	8231	8247	8235	8260	8243	8248	8237	8249	8235	8251	8244	8250	8211	8253	8228
339	A/D0	1	29	1090	8270	8306	8300	8309	8325	8359	8347	8325	8291	8263	8214	8297	8334	8353	8401	8365	8311	8233	8204	8171	8203	8283	8374	8373	8407	8392	8320	8231	8221	8207	8261	8356	8380	8421	8432	8356	8330	8278	8259	8230	8275	8332	8273	8316	8364
340	A/D1	0	29	1170	8239	8233	8232	8229	8226	8255	8209	8277	8212	8263	8226	8226	8245	8226	8278	8244	8269	8231	8220	8239	8197	8248	8234	8230	8259	8226	8246	8231	8219	8247	8219	8229	8234	8221	8246	8217	8233	8224	8221	8235	8224	8244	8222	8235	8225
340	A/D0	1	29	1170	8225	8248	8195	8204	8207	8227	8217	8276	8248	8241	8219	8198	8211	8245	8236	8258	8291	8216	8174	8213	8213	8234	8277	8296	8262	8251	8232	8178	8192	8207	8239	8237	8256	8242	8245	8227	8209	8212	8230	8235	8230	8265	8236	8212	8221
341	A/D1	0	29	990	8268	8200	8264	8223	8259	8271	8254	8270	8252	8227	8240	8208	8249	8211	8262	8234	8243	8239	8218	8219	8220	8256	8274	8276	8263	8286	8226	8258	8223	8241	8255	8249	8276	8273	8252	8264	8224	8258	8197	8252	8241	8247	8261	8248	8272
341	A/D0	1	29	990	8315	8354	8373	8415	8436	8442	8364	8318	8264	8245	8263	8317	8401	8413	8416	8418	8339	8258	8226	8253	8323	8395	8476	8507	8432	8421	8305	8236	8215	8258	8336	8399	8470	8486	8465	8413	8341	8311	8242	8256	8355	8405	8406	8435	8447
342	A/D1	0	29	1160	8218	8248	8236	8222	8239	8220	8238	8233	8229	8248	8212	8242	8215	8254	8231	8256	8255	8233	8263	8230	8223	8227	8225	8237	8251	8233	8238	8224	8210	8221	8217	8240	8241	8244	8259	8216	8242	8214	8236	8221	8247	8244	8225	8254	8224
342	A/D0	1	29	1160	8284	8363	8415	8416	8473	8484	8432	8352	8301	8261	8270	8348	8368	8454	8509	8511	8526	8399	8274	8205	8280	8332	8398	8503	8495	8457	8347	8299	8227	8200	8288	8407	8478	8518	8560	8543	8453	8343	8283	8212	8278	8358	8379	8448	8494
343	A/D1	0	29	850	8216	8267	8258	8314	8285	8354	8285	8288	8234	8217	8239	8265	8288	8317	8280	8317	8251	8280	8223	8273	8267	8288	8324	8289	8315	8278	8292	8250	8253	8219	8273	8241	8286	8317	8328	8340	8310	8293	8276	8246	8283	8266	8329	8279	8328
343	A/D0	1	29	850	8273	8338	8469	8481	8381	8440	8363	8219	8206	8243	8296	8331	8393	8384	8420	8416	8334	8329	8314	8274	8315	8379	8382	8355	8376	8349	8266	8228	8249	8255	8354	8402	8450	8416	8419	8388	8315	8294	8230	8249	8319	8395	8467	8446	8432
344	A/D1	0	29	1250	8231	8243	8245	8241	8259	8234	8245	8218	8222	8220	8236	8239	8235	8246	8228	8225	8227	8224	8237	8250	8227	8258	8241	8233	8233	8222	8243	8241	8245	8257	8213	8241	8206	8231	8223	8254	8247	8231	8236	8221	8219	8220	8224	8233	8265
344	A/D0	1	29	1250	8269	8340	8353	8410	8447	8392	8368	8321	8229	8193	8284	8367	8400	8444	8425	8452	8397	8364	8294	8287	8270	8323	8340	8372	8382	8396	8397	8350	8296	8273	8254	8317	8369	8419	8432	8440	8418	8331	8251	8226	8276	8326	8435	8519	8524
345	A/D1	0	29	1100	8225	8239	8226	8232	8239	8211	8234	8229	8235	8234	8259	8204	8261	8193	8255	8217	8239	8227	8252	8230	8245	8220	8248	8201	8258	8241	8246	8243	8225	8228	8213	8233	8236	8237	8240	8266	8219	8264	8205	8239	8217	8235	8246	8246	8251
345	A/D0	1	29	1100	8243	8251	8206	8236	8269	8271	8253	8242	8256	8234	8259	8255	8228	8273	8251	8228	8263	8248	8213	8235	8256	8219	8239	8268	8242	8270	8267	8229	8200	8192	8238	8227	8279	8299	8266	8277	8241	8224	8193	8197	8225	8254	8272	8275	8275
346	A/D1	0	30	1010	8238	8216	8249	8213	8268	8232	8242	8236	8222	8225	8216	8250	8236	8258	8219	8258	8217	8260	8221	8233	8238	8229	8243	8251	8239	8251	8218	8257	8206	8253	8231	8236	8255	8228	8239	8214	8230	8232	8242	8230	8267	8220	8266	8231	8249
346	A/D0	1	30	1010	8266	8320	8348	8397	8418	8405	8310	8248	8220	8220	8268	8379	8446	8474	8445	8440	8353	8256	8211	8250	8323	8363	8414	8433	8420	8389	8322	8300	8236	8226	8333	8388	8387	8407	8442	8423	8361	8334	8291	8235	8337	8362	8375	8413	8428
347	A/D1	0	30	840	8220	8237	8234	8227	8219	8214	8239	8222	8242	8224	8275	8214	8272	8209	8238	8228	8217	8251	8244	8257	8241	8220	8249	8205	8285	8268	8273	8262	8232	8226	8214	8267	8266	8285	8266	8266	8211	8238	8203	8234	8241	8247	8259	8253	8289
347	A/D0	1	30	840	8306	8329	8319	8381	8338	8307	8327	8275	8236	8247	8327	8334	8309	8340	8354	8362	8319	8297	8270	8259	8251	8250	8310	8368	8352	8386	8341	8231	8204	8244	8264	8328	8392	8444	8372	8369	8306	8222	8189	8236	8305	8363	8419	8409	8384
348	A/D1	0	30	1080	8260	8217	8262	8208	8247	8234	8225	8248	8234	8251	8230	8232	8252	8204	8254	8223	8245	8228	8235	8226	8216	8255	8235	8261	8249	8245	8227	8249	8204	8237	8223	8244	8260	8251	8254	8220	8217	8228	8205	8243	8240	8279	8251	8249	8235
348	A/D0	1	30	1080	8288	8327	8382	8348	8368	8407	8359	8310	8256	8258	8224	8323	8399	8412	8438	8455	8383	8287	8239	8244	8251	8308	8419	8432	8441	8416	8315	8260	8214	8216	8277	8375	8439	8431	8465	8398	8329	8285	8255	8219	8283	8387	8399	8429	8454
349	A/D1	0	30	890	8231	8255	8284	8276	8280	8242	8247	8234	8242	8230	8261	8212	8259	8242	8277	8282	8270	8272	8256	8238	8238	8233	8272	8235	8292	8223	8274	8275	8228	8206	8154	8208	8249	8206	8302	8237	8241	8238	8178	8267	8206	8269	8301	8302	8290
349	A/D0	1	30	890	8254	8288	8253	8247	8257	8229	8222	8238	8256	8224	8244	8255	8224	8249	8266	8272	8265	8266	8227	8223	8211	8214	8241	8247	8245	8311	8265	8199	8190	8171	8113	8218	8242	8263	8244	8244	8172	8212	8157	8205	8283	8249	8299	8294	8322
350	A/D1	0	30	1020	8211	8248	8240	8253	8231	8257	8202	8243	8204	8237	8231	8253	8243	8256	8222	8248	8203	8267	8192	8278	8227	8252	8218	8230	8238	8217	8256	8225	8256	8230	8265	8223	8266	8240	8250	8244	8247	8231	8246	8220	8240	8210	8262	8201	8263
350	A/D0	1	30	1020	8268	8349	8416	8471	8438	8403	8289	8238	8210	8218	8313	8352	8437	8426	8413	8391	8297	8287	8212	8288	8341	8351	8351	8384	8363	8327	8338	8308	8268	8252	8309	8358	8337	8405	8402	8397	8350	8295	8229	8246	8269	8308	8409	8413	8404
351	A/D1	0	30	1180	8259	8226	8247	8207	8235	8227	8239	8264	8253	8250	8225	8231	8224	8207	8244	8231	8247	8231	8233	8220	8209	8229	8230	8234	8256	8248	8232	8249	8200	8235	8220	8242	8239	8238	8255	8206	8231	8224	8214	8247	8229	8257	8227	8231	8231
351	A/D0	1	30	1180	8269	8275	8250	8247	8276	8261	8273	8276	8252	8257	8228	8259	8279	8269	8283	8300	8287	8222	8219	8209	8231	8255	8308	8306	8281	8283	8255	8206	8195	8206	8249	8285	8285	8296	8314	8235	8249	8252	8210	8213	8288	8318	8269	8259	8264
352	A/D1	0	30	840	8222	8247	8224	8231	8238	8254	8257	8233	8244	8220	8215	8228	8230	8243	8255	8238	8243	8239	8217	8222	8218	8227	8244	8236	8253	8222	8248	8220	8231	8231	8236	8254	8232	8244	8229	8238	8233	8235	8231	8241	8235	8224	8257	8212	8259
352	A/D0	1	30	840	8254	8308	8358	8427	8406	8422	8422	8317	8237	8209	8269	8275	8356	8427	8423	8390	8372	8298	8213	8200	8275	8337	8409	8446	8460	8408	8373	8308	8265	8247	8295	8375	8379	8388	8400	8391	8358	8338	8290	8258	8286	8348	8376	8382	8448
353	A/D1	0	30	840	8235	8253	8241	8238	8242	8210	8243	8225	8235	8236	8239	8221	8250	8206	8240	8229	8225	8248	8234	8248	8220	8226	8226	8211	8251	8222	8253	8223	8234	8227	8215	8243	8233	8241	8256	8236	8227	8244	8221	8236	8219	8233	8243	8238	8250
353	A/D0	1	30	840	8257	8307	8332	8322	8317	8327	8271	8247	8258	8241	8214	8279	8311	8306	8311	8349	8314	8280	8253	8242	8206	8235	8271	8296	8333	8337	8315	8256	8242	8222	8240	8263	8318	8315	8285	8280	8241	8203	8217	8206	8245	8302	8331	8324	8321
354	A/D1	0	30	1030	8213	8239	8210	8224	8230	8227	8245	8226	8238	8254	8223	8255	8216	8245	8209	8252	8240	8237	8253	8213	8229	8214	8224	8219	8243	8225	8259	8223	8238	8219	8214	8223	8237	8244	8272	8222	8251	8203	8247	8208	8262	8240	8233	8247	8222
354	A/D0	1	30	1030	8164	8180	8219	8207	8220	8284	8309	8260	8232	8250	8219	8198	8230	8243	8198	8222	8239	8209	8204	8210	8222	8196	8219	8245	8242	8233	8258	8239	8220	8241	8233	8229	8258	8256	8239	8237	8216	8195	8205	8193	8191	8244	8243	8229	8244
355	A/D1	0	30	840	8256	8247	8288	8261	8270	8249	8243	8256	8205	8257	8265	8303	8309	8290	8294	8241	8259	8231	8248	8236	8268	8233	8291	8232	8263	8262	8256	8274	8250	8249	8271	8276	8316	8303	8377	8348	8339	8289	8240	8235	8218	8269	8281	8282	8282
355	A/D0	1	30	840	8266	8299	8323	8313	8316	8246	8255	8237	8234	8250	8286	8322	8285	8299	8327	8314	8261	8280	8272	8228	8259	8272	8293	8315	8347	8369	8341	8288	8224	8231	8208	8239	8301	8337	8353	8350	8305	8230	8196	8220	8281	8311	8378	8352	8330
356	A/D1	0	30	870	8226	8253	8254	8249	8238	8253	8217	8254	8207	8240	8236	8217	8246	8234	8256	8249	8249	8251	8207	8264	8226	8236	8236	8227	8248	8242	8255	8241	8232	8244	8242	8206	8247	8210	8258	8248	8250	8258	8254	8241	8235	8227	8263	8223	8282
356	A/D0	1	30	870	8212	8195	8236	8260	8243	8261	8220	8199	8231	8208	8214	8302	8240	8218	8296	8254	8188	8210	8272	8188	8280	8307	8259	8227	8222	8219	8158	8200	8209	8195	8237	8213	8216	8248	8266	8261	8301	8297	8241	8235	8201	8200	8205	8260	8267
357	A/D1	0	30	970	8221	8233	8240	8233	8260	8229	8252	8221	8223	8235	8223	8252	8224	8241	8218	8214	8232	8230	8241	8247	8230	8229	8229	8221	8235	8233	8222	8243	8237	8252	8211	8240	8213	8225	8228	8234	8252	8243	8247	8235	8212	8221	8234	8232	8255
357	A/D0	1	30	970	8282	8330	8331	8367	8386	8329	8314	8272	8241	8253	8287	8339	8341	8332	8325	8341	8292	8272	8256	8255	8252	8285	8301	8346	8362	8398	8374	8311	8241	8213	8197	8236	8297	8357	8372	8418	8400	8315	8262	8232	8249	8271	8349	8393	8364
358	A/D1	0	31	860	8328	8332	8373	8354	8377	8354	8339	8316	8283	8251	8276	8280	8346	8284	8363	8335	8344	8310	8269	8241	8284	8331	8343	8364	8349	8367	8276	8289	8218	8250	8311	8339	8416	8430	8421	8417	8337	8319	8228	8265	8301	8354	8411	8395	8385
358	A/D0	1	31	860	8388	8469	8494	8514	8558	8539	8411	8349	8261	8261	8309	8433	8526	8551	8617	8597	8489	8313	8240	8222	8303	8419	8511	8614	8580	8535	8404	8297	8214	8274	8403	8507	8576	8595	8594	8520	8385	8343	8265	8264	8408	8540	8546	8562	8642
359	A/D1	0	31	900	8229	8252	8227	8252	8223	8222	8209	8254	8225	8271	8219	8251	8242	8210	8249	8216	8256	8254	8230	8257	8211	8255	8239	8250	8277	8250	8280	8223	8256	8225	8230	8258	8257	8254	8265	8227	8237	8232	8222	8240	8250	8265	8280	8250	8292
359	A/D0	1	31	900	8253	8272	8255	8243	8198	8198	8196	8265	8253	8286	8285	8251	8233	8232	8224	8233	8242	8245	8213	8235	8203	8225	8254	8307	8316	8311	8295	8209	8192	8195	8228	8242	8298	8315	8298	8305	8262	8221	8237	8236	8237	8236	8253	8263	8276
360	A/D1	0	31	1110	8238	8247	8231	8248	8223	8215	8219	8225	8238	8251	8236	8256	8240	8237	8227	8240	8239	8243	8239	8265	8225	8247	8221	8235	8217	8238	8240	8229	8243	8218	8223	8228	8220	8237	8254	8231	8258	8231	8237	8227	8222	8232	8226	8251	8265
360	A/D0	1	31	1110	8237	8269	8274	8289	8259	8301	8299	8254	8257	8267	8235	8277	8285	8291	8286	8285	8307	8264	8244	8242	8229	8221	8246	8344	8337	8328	8351	8296	8195	8158	8253	8247	8277	8401	8387	8294	8317	8260	8187	8202	8202	8289	8285	8289	8330
361	A/D1	0	31	840	8240	8245	8259	8243	8247	8229	8248	8217	8263	8220	8245	8238	8223	8255	8236	8269	8231	8261	8249	8241	8234	8231	8265	8211	8264	8244	8248	8248	8216	8238	8211	8260	8255	8264	8276	8276	8250	8269	8200	8243	8219	8240	8269	8272	8283
361	A/D0	1	31	840	8366	8401	8493	8480	8493	8484	8411	8334	8272	8263	8305	8418	8439	8469	8485	8519	8415	8362	8305	8258	8299	8392	8508	8521	8507	8533	8439	8316	8217	8248	8255	8327	8449	8495	8447	8462	8405	8308	8251	8256	8321	8388	8465	8524	8516
362	A/D1	0	31	940	8231	8269	8211	8258	8228	8262	8262	8247	8243	8247	8228	8247	8226	8266	8231	8272	8241	8238	8239	8221	8225	8210	8242	8249	8274	8248	8270	8215	8239	8214	8225	8239	8230	8252	8257	8241	8251	8217	8242	8198	8253	8232	8256	8262	8260
362	A/D0	1	31	940	8258	8321	8343	8385	8414	8442	8462	8369	8310	8247	8279	8338	8435	8518	8470	8497	8487	8348	8269	8224	8207	8255	8374	8438	8521	8499	8525	8409	8288	8226	8260	8345	8431	8502	8509	8489	8464	8356	8290	8246	8286	8412	8442	8451	8474
363	A/D1	0	31	900	8227	8237	8246	8228	8258	8196	8241	8214	8226	8223	8245	8259	8241	8263	8235	8224	8229	8229	8230	8246	8239	8234	8238	8222	8238	8226	8228	8241	8236	8249	8213	8228	8219	8219	8227	8239	8242	8229	8239	8223	8215	8223	8238	8234	8246
363	A/D0	1	31	900	8248	8385	8461	8489	8543	8510	8432	8341	8320	8255	8294	8380	8419	8397	8458	8498	8403	8359	8270	8261	8291	8414	8471	8506	8544	8501	8428	8356	8274	8218	8263	8358	8406	8499	8521	8520	8476	8365	8277	8229	8279	8345	8454	8479	8499
364	A/D1	0	31	1180	8216	8248	8215	8220	8232	8238	8259	8239	8247	8223	8218	8232	8251	8253	8260	8238	8256	8221	8205	8228	8211	8233	8260	8240	8280	8203	8265	8206	8233	8232	8236	8266	8233	8238	8226	8205	8230	8234	8243	8263	8225	8238	8228	8223	8243
364	A/D0	1	31	1180	8232	8308	8323	8407	8442	8440	8424	8350	8266	8206	8248	8276	8360	8424	8445	8460	8405	8323	8222	8187	8222	8264	8361	8417	8413	8376	8339	8274	8232	8211	8264	8310	8332	8367	8357	8363	8313	8310	8282	8255	8274	8333	8366	8358	8376
365	A/D1	0	31	1390	8237	8234	8247	8226	8252	8227	8239	8250	8240	8256	8213	8244	8219	8244	8241	8247	8244	8228	8235	8223	8221	8225	8245	8227	8258	8226	8249	8234	8225	8236	8236	8227	8268	8212	8275	8229	8244	8246	8225	8236	8243	8243	8254	8259	8254
365	A/D0	1	31	1390	8290	8367	8422	8466	8511	8542	8472	8365	8288	8251	8257	8359	8448	8474	8486	8477	8445	8330	8247	8225	8289	8349	8483	8541	8542	8461	8445	8309	8245	8231	8306	8359	8441	8471	8519	8500	8419	8331	8265	8236	8306	8413	8459	8484	8489
366	A/D1	0	31	860	8223	8234	8260	8253	8271	8239	8270	8238	8247	8234	8260	8257	8246	8248	8227	8223	8229	8236	8236	8247	8226	8246	8243	8243	8249	8251	8266	8262	8245	8269	8227	8255	8223	8261	8246	8275	8260	8233	8245	8223	8225	8235	8251	8252	8277
366	A/D0	1	31	860	8229	8233	8263	8305	8289	8236	8240	8212	8205	8212	8246	8297	8230	8222	8241	8234	8209	8247	8261	8234	8217	8269	8243	8232	8277	8282	8274	8264	8259	8244	8217	8211	8245	8303	8296	8280	8319	8255	8203	8201	8225	8230	8268	8318	8312
367	A/D1	0	31	840	8232	8241	8249	8236	8271	8251	8258	8239	8235	8238	8221	8266	8253	8271	8285	8290	8303	8261	8259	8228	8219	8256	8266	8273	8303	8276	8279	8262	8230	8237	8261	8267	8297	8311	8362	8301	8308	8238	8234	8226	8256	8301	8340	8354	8337
367	A/D0	1	31	840	8290	8360	8434	8446	8457	8461	8426	8339	8266	8253	8243	8339	8411	8485	8502	8523	8462	8343	8271	8235	8328	8389	8508	8502	8478	8471	8401	8305	8253	8225	8308	8411	8473	8475	8482	8435	8392	8323	8252	8229	8276	8394	8477	8503	8525
368	A/D1	0	31	1050	8215	8234	8233	8237	8259	8209	8248	8203	8227	8219	8245	8260	8226	8263	8227	8222	8219	8224	8225	8258	8237	8256	8231	8220	8226	8228	8252	8263	8255	8263	8209	8228	8206	8221	8227	8242	8252	8217	8247	8206	8226	8209	8247	8237	8256
368	A/D0	1	31	1050	8206	8253	8251	8257	8295	8258	8245	8232	8220	8209	8226	8267	8257	8263	8272	8222	8214	8237	8224	8254	8267	8266	8233	8247	8264	8247	8275	8298	8237	8226	8179	8180	8188	8267	8274	8311	8333	8229	8216	8200	8222	8219	8272	8296	8259
369	A/D1	0	32	1080	8250	8223	8266	8209	8246	8227	8217	8250	8233	8257	8239	8233	8236	8197	8244	8224	8250	8241	8232	8226	8211	8241	8231	8247	8241	8258	8221	8249	8203	8238	8223	8226	8252	8245	8255	8235	8229	8240	8198	8254	8232	8258	8236	8231	8225
369	A/D0	1	32	1080	8239	8225	8226	8242	8262	8327	8319	8282	8272	8268	8219	8261	8286	8277	8273	8314	8273	8205	8227	8214	8255	8271	8315	8309	8292	8284	8231	8207	8196	8235	8267	8290	8330	8326	8318	8268	8221	8199	8172	8184	8243	8284	8278	8298	8304
370	A/D1	0	32	920	8198	8233	8233	8256	8260	8270	8223	8265	8200	8233	8240	8213	8247	8235	8243	8238	8221	8239	8195	8249	8250	8270	8256	8243	8244	8218	8238	8224	8234	8228	8245	8200	8261	8190	8254	8221	8240	8226	8241	8229	8243	8215	8253	8194	8257
370	A/D0	1	32	920	8247	8302	8414	8425	8395	8452	8353	8257	8229	8212	8237	8285	8335	8352	8384	8357	8318	8285	8283	8273	8334	8390	8350	8322	8338	8300	8256	8267	8262	8250	8249	8289	8309	8340	8359	8371	8374	8286	8237	8238	8266	8261	8325	8373	8348
371	A/D1	0	32	1040	8227	8214	8271	8225	8229	8250	8230	8275	8227	8220	8243	8215	8226	8230	8253	8199	8229	8239	8217	8257	8231	8234	8235	8209	8244	8224	8234	8262	8243	8256	8211	8218	8231	8219	8258	8241	8252	8232	8237	8231	8217	8224	8236	8240	8255
371	A/D0	1	32	1040	8243	8266	8345	8295	8308	8385	8309	8276	8260	8233	8271	8319	8334	8363	8336	8341	8291	8277	8263	8240	8276	8265	8321	8324	8389	8373	8330	8290	8269	8252	8239	8281	8337	8327	8304	8374	8347	8252	8258	8239	8235	8286	8361	8378	8360
372	A/D1	0	32	850	8241	8274	8259	8260	8289	8266	8312	8280	8265	8254	8242	8229	8286	8249	8325	8284	8297	8277	8247	8254	8250	8280	8323	8320	8331	8290	8293	8256	8242	8237	8233	8291	8295	8312	8330	8349	8334	8328	8258	8255	8261	8273	8315	8322	8363
372	A/D0	1	32	850	8256	8292	8267	8265	8256	8264	8242	8247	8256	8238	8261	8274	8259	8258	8263	8280	8281	8287	8243	8266	8243	8231	8291	8318	8303	8307	8321	8242	8195	8195	8215	8246	8304	8371	8346	8327	8284	8230	8194	8212	8236	8288	8353	8348	8345
373	A/D1	0	32	1180	8213	8227	8231	8239	8258	8256	8235	8253	8200	8236	8224	8233	8252	8236	8245	8216	8237	8231	8215	8247	8229	8251	8237	8230	8234	8206	8229	8227	8236	8239	8243	8231	8271	8223	8261	8234	8238	8244	8240	8236	8223	8220	8230	8216	8261
373	A/D0	1	32	1180	8232	8220	8247	8270	8256	8247	8261	8238	8187	8245	8284	8263	8273	8251	8257	8203	8216	8242	8221	8219	8258	8255	8229	8225	8231	8256	8246	8255	8258	8241	8224	8225	8224	8221	8220	8243	8254	8238	8246	8254	8196	8203	8221	8256	8255
374	A/D1	0	32	930	8233	8253	8236	8242	8229	8211	8236	8230	8244	8254	8241	8233	8248	8205	8229	8212	8229	8253	8250	8260	8221	8228	8219	8211	8240	8240	8267	8243	8250	8212	8214	8223	8226	8253	8251	8247	8233	8244	8206	8240	8221	8231	8257	8252	8255
374	A/D0	1	32	930	8308	8359	8379	8413	8437	8433	8348	8315	8272	8243	8297	8357	8393	8410	8424	8443	8395	8334	8276	8257	8264	8339	8384	8446	8442	8463	8425	8316	8238	8210	8280	8334	8441	8477	8478	8428	8358	8277	8217	8207	8285	8350	8397	8419	8441
375	A/D1	0	32	900	8243	8211	8235	8218	8253	8246	8235	8246	8222	8231	8235	8244	8244	8245	8219	8251	8219	8238	8228	8223	8239	8228	8238	8252	8217	8247	8208	8242	8207	8242	8242	8240	8260	8241	8263	8245	8258	8254	8245	8219	8283	8228	8264	8230	8236
375	A/D0	1	32	900	8323	8390	8443	8456	8452	8438	8329	8248	8212	8271	8308	8377	8418	8429	8410	8428	8338	8251	8234	8274	8336	8399	8450	8450	8442	8382	8307	8258	8239	8270	8364	8421	8441	8450	8464	8392	8351	8292	8279	8231	8329	8354	8390	8427	8470
376	A/D1	0	32	1090	8215	8248	8226	8216	8245	8202	8242	8219	8238	8235	8257	8223	8263	8211	8254	8208	8233	8235	8249	8232	8256	8203	8253	8220	8232	8236	8242	8226	8239	8221	8220	8230	8227	8241	8229	8282	8199	8272	8182	8235	8229	8221	8256	8237	8242
376	A/D0	1	32	1090	8265	8279	8239	8265	8269	8255	8256	8263	8235	8200	8254	8219	8239	8243	8253	8239	8254	8246	8223	8199	8237	8206	8198	8306	8253	8235	8292	8259	8192	8198	8208	8239	8297	8323	8272	8308	8233	8214	8169	8212	8233	8235	8284	8271	8218
377	A/D1	0	32	1120	8226	8223	8245	8205	8254	8220	8246	8235	8232	8226	8214	8235	8227	8243	8254	8285	8248	8277	8215	8237	8227	8226	8247	8252	8249	8231	8222	8239	8198	8254	8229	8246	8233	8227	8238	8219	8241	8237	8239	8238	8255	8214	8252	8201	8246
377	A/D0	1	32	1120	8231	8301	8363	8380	8406	8429	8381	8287	8219	8210	8305	8345	8442	8471	8432	8421	8348	8291	8228	8236	8294	8344	8382	8395	8443	8370	8314	8275	8238	8223	8315	8403	8367	8364	8406	8384	8316	8325	8296	8258	8337	8364	8381	8394	8418
378	A/D1	0	32	1180	8235	8245	8241	8217	8241	8219	8237	8245	8236	8261	8209	8242	8208	8223	8233	8243	8258	8228	8242	8213	8210	8226	8231	8247	8265	8247	8251	8239	8215	8232	8220	8233	8253	8244	8253	8218	8241	8215	8222	8231	8231	8255	8229	8244	8226
378	A/D0	1	32	1180	8247	8247	8241	8216	8229	8233	8241	8259	8228	8236	8197	8202	8212	8242	8264	8294	8292	8238	8212	8198	8191	8187	8248	8282	8276	8258	8244	8204	8177	8189	8231	8240	8267	8275	8267	8212	8206	8210	8218	8212	8237	8270	8220	8225	8239
379	A/D1	0	32	840	8250	8249	8243	8275	8241	8240	8220	8240	8237	8256	8241	8248	8253	8223	8253	8282	8288	8289	8246	8269	8211	8271	8244	8269	8256	8312	8315	8273	8275	8229	8225	8239	8264	8278	8276	8264	8251	8244	8224	8234	8250	8276	8289	8278	8293
379	A/D0	1	32	840	8305	8432	8447	8507	8511	8546	8436	8418	8320	8250	8316	8399	8417	8468	8546	8562	8464	8385	8268	8219	8233	8358	8442	8537	8557	8580	8574	8404	8272	8246	8298	8384	8532	8613	8588	8486	8427	8354	8259	8250	8359	8469	8508	8549	8544
380	A/D1	0	32	870	8199	8259	8203	8256	8240	8239	8242	8219	8242	8217	8218	8236	8228	8246	8266	8250	8279	8238	8245	8218	8227	8220	8242	8234	8274	8227	8250	8216	8233	8221	8244	8252	8248	8257	8242	8240	8254	8262	8238	8268	8218	8250	8230	8249	8246
380	A/D0	1	32	870	8190	8244	8243	8231	8306	8314	8265	8264	8256	8202	8187	8233	8297	8264	8335	8320	8306	8228	8248	8194	8220	8228	8239	8209	8244	8206	8227	8217	8274	8257	8292	8357	8325	8305	8311	8272	8232	8223	8229	8216	8209	8258	8243	8275	8313
381	A/D1	0	33	840	8219	8236	8223	8239	8236	8251	8233	8266	8218	8246	8243	8245	8265	8251	8247	8234	8222	8243	8199	8266	8243	8270	8251	8248	8235	8220	8227	8224	8238	8234	8260	8216	8245	8192	8232	8225	8237	8247	8256	8241	8230	8227	8253	8217	8265
381	A/D0	1	33	840	8236	8273	8362	8387	8344	8346	8291	8218	8211	8206	8251	8323	8368	8394	8362	8328	8273	8259	8225	8266	8322	8375	8316	8321	8326	8322	8296	8310	8251	8194	8229	8288	8299	8340	8372	8393	8361	8309	8270	8259	8227	8300	8342	8355	8316
382	A/D1	0	33	850	8229	8254	8235	8258	8231	8226	8233	8233	8239	8235	8250	8208	8259	8220	8267	8233	8249	8228	8244	8239	8237	8230	8239	8216	8235	8236	8246	8229	8229	8217	8211	8229	8242	8246	8243	8247	8222	8252	8197	8244	8217	8242	8249	8248	8265
382	A/D0	1	33	850	8230	8289	8282	8266	8272	8291	8233	8249	8253	8250	8212	8305	8261	8258	8317	8300	8256	8247	8277	8222	8212	8260	8267	8253	8264	8321	8296	8207	8227	8191	8187	8206	8292	8303	8307	8322	8269	8209	8191	8213	8244	8297	8295	8273	8277
383	A/D1	0	33	1100	8232	8243	8222	8241	8213	8226	8233	8225	8232	8248	8222	8240	8212	8244	8209	8262	8239	8235	8234	8214	8226	8214	8235	8229	8253	8227	8259	8219	8246	8211	8226	8229	8222	8245	8257	8231	8247	8205	8250	8205	8260	8229	8239	8250	8218
383	A/D0	1	33	1100	8245	8306	8320	8345	8412	8423	8421	8376	8326	8264	8267	8307	8371	8427	8453	8482	8476	8395	8284	8236	8259	8320	8430	8507	8524	8471	8436	8323	8230	8193	8241	8337	8405	8456	8489	8463	8415	8337	8280	8247	8266	8331	8407	8419	8452
384	A/D1	0	33	1020	8215	8242	8250	8251	8270	8228	8249	8216	8227	8224	8238	8251	8221	8239	8212	8211	8225	8222	8234	8257	8219	8249	8225	8227	8244	8235	8254	8244	8238	8253	8199	8259	8227	8256	8244	8256	8256	8227	8229	8227	8227	8235	8255	8245	8259
384	A/D0	1	33	1020	8216	8360	8339	8408	8468	8404	8337	8297	8242	8196	8270	8360	8326	8340	8350	8307	8251	8327	8292	8291	8298	8346	8344	8359	8398	8404	8362	8344	8265	8208	8184	8233	8276	8365	8413	8382	8387	8293	8206	8227	8254	8273	8361	8422	8391
385	A/D1	0	33	1130	8222	8239	8212	8219	8231	8246	8263	8239	8255	8225	8226	8232	8254	8252	8280	8244	8240	8231	8213	8236	8219	8241	8252	8244	8255	8202	8242	8217	8229	8239	8243	8252	8232	8265	8243	8237	8240	8245	8247	8254	8235	8232	8241	8233	8256
385	A/D0	1	33	1130	8259	8290	8338	8396	8365	8400	8388	8326	8263	8225	8240	8256	8342	8426	8443	8426	8402	8307	8217	8212	8265	8301	8367	8411	8396	8366	8333	8271	8252	8240	8294	8380	8387	8384	8362	8374	8332	8312	8288	8240	8247	8317	8348	8362	8395
386	A/D1	0	33	840	8241	8240	8259	8218	8229	8206	8224	8226	8248	8222	8249	8232	8247	8259	8279	8281	8258	8247	8248	8215	8244	8211	8254	8245	8294	8278	8259	8259	8226	8238	8231	8246	8249	8279	8283	8306	8274	8251	8234	8223	8235	8255	8285	8303	8257
386	A/D0	1	33	840	8415	8477	8477	8481	8486	8402	8368	8345	8302	8308	8382	8453	8472	8510	8552	8510	8418	8323	8229	8267	8358	8403	8502	8530	8515	8493	8389	8265	8213	8282	8376	8518	8599	8614	8532	8504	8362	8252	8223	8299	8365	8450	8504	8538	8524
387	A/D1	0	33	1250	8230	8251	8233	8226	8223	8215	8231	8239	8218	8268	8218	8234	8247	8203	8258	8213	8237	8235	8222	8256	8211	8258	8233	8230	8242	8213	8242	8216	8239	8231	8230	8248	8237	8233	8244	8225	8224	8241	8214	8245	8227	8230	8261	8249	8265
387	A/D0	1	33	1250	8242	8235	8203	8213	8213	8244	8244	8266	8221	8220	8208	8204	8222	8232	8237	8225	8263	8228	8217	8235	8216	8233	8245	8256	8257	8267	8276	8222	8201	8147	8178	8158	8216	8256	8283	8281	8291	8259	8224	8221	8211	8219	8252	8250	8260
388	A/D1	0	33	1380	8219	8251	8241	8246	8246	8225	8223	8236	8219	8251	8213	8245	8233	8251	8243	8254	8251	8221	8237	8214	8211	8220	8238	8244	8277	8249	8258	8236	8224	8229	8215	8236	8234	8248	8247	8212	8231	8202	8227	8219	8242	8256	8239	8253	8233
388	A/D0	1	33	1380	8290	8390	8474	8451	8478	8501	8467	8395	8312	8247	8246	8361	8380	8479	8486	8441	8478	8358	8249	8236	8265	8300	8407	8542	8528	8535	8485	8334	8245	8253	8261	8371	8439	8449	8413	8430	8400	8308	8308	8259	8311	8432	8448	8479	8488
389	A/D1	0	33	1160	8196	8246	8219	8251	8217	8263	8212	8254	8210	8229	8229	8235	8253	8260	8249	8241	8237	8238	8208	8236	8227	8240	8249	8237	8246	8215	8243	8234	8248	8237	8245	8213	8255	8208	8250	8229	8221	8242	8224	8245	8215	8225	8233	8209	8252
389	A/D0	1	33	1160	8170	8242	8267	8286	8302	8296	8237	8201	8213	8215	8221	8263	8261	8229	8244	8220	8222	8222	8223	8230	8246	8277	8227	8248	8282	8259	8240	8275	8244	8209	8242	8249	8220	8228	8237	8246	8229	8241	8224	8245	8205	8226	8242	8271	8246
390	A/D1	0	33	840	8223	8259	8224	8238	8214	8220	8235	8244	8242	8249	8252	8213	8257	8206	8250	8249	8237	8245	8233	8242	8223	8242	8250	8199	8251	8222	8244	8236	8234	8230	8213	8231	8220	8233	8245	8241	8223	8249	8201	8232	8217	8231	8245	8242	8250
390	A/D0	1	33	840	8284	8299	8247	8303	8257	8298	8257	8265	8248	8209	8246	8249	8299	8316	8333	8327	8321	8287	8221	8232	8232	8286	8307	8285	8311	8312	8299	8226	8219	8220	8249	8263	8334	8343	8315	8339	8319	8264	8214	8233	8275	8296	8316	8328	8327
391	A/D1	0	33	990	8240	8272	8255	8263	8254	8225	8241	8236	8235	8253	8224	8248	8260	8259	8290	8259	8263	8255	8234	8256	8222	8272	8248	8260	8260	8268	8273	8245	8246	8223	8214	8246	8245	8268	8300	8276	8282	8267	8228	8240	8226	8243	8272	8271	8291
391	A/D0	1	33	990	8251	8336	8356	8338	8376	8417	8319	8301	8278	8264	8256	8305	8374	8368	8396	8430	8365	8332	8273	8260	8249	8302	8374	8397	8423	8407	8369	8278	8229	8182	8233	8280	8358	8410	8436	8411	8358	8275	8219	8219	8263	8332	8398	8422	8429
392	A/D1	0	34	1000	8219	8250	8226	8242	8229	8218	8245	8225	8242	8247	8239	8233	8251	8217	8232	8225	8223	8245	8240	8257	8216	8242	8213	8225	8231	8239	8249	8246	8233	8244	8197	8247	8227	8250	8269	8220	8234	8230	8202	8230	8228	8241	8242	8246	8246
392	A/D0	1	34	1000	8298	8397	8387	8364	8393	8378	8318	8304	8309	8271	8302	8326	8321	8354	8391	8412	8367	8296	8249	8248	8223	8315	8366	8434	8454	8462	8402	8287	8203	8185	8245	8309	8411	8450	8476	8440	8351	8294	8244	8208	8292	8401	8415	8403	8461
393	A/D1	0	34	1040	8197	8235	8230	8246	8235	8268	8210	8256	8203	8236	8249	8257	8268	8269	8244	8251	8223	8257	8202	8257	8234	8239	8258	8231	8241	8210	8242	8230	8254	8228	8257	8208	8244	8209	8236	8248	8239	8239	8254	8213	8254	8225	8272	8213	8259
393	A/D0	1	34	1040	8241	8353	8470	8498	8528	8520	8438	8321	8219	8244	8345	8400	8482	8539	8522	8434	8375	8302	8243	8267	8367	8422	8429	8460	8483	8423	8383	8327	8275	8289	8341	8419	8465	8469	8491	8502	8405	8314	8215	8228	8291	8366	8444	8507	8507
394	A/D1	0	34	1340	8254	8236	8230	8238	8220	8224	8215	8233	8227	8243	8217	8267	8230	8262	8226	8227	8231	8229	8243	8259	8222	8251	8198	8243	8190	8263	8229	8256	8243	8225	8228	8226	8216	8250	8232	8226	8274	8201	8255	8208	8224	8235	8227	8245	8243
394	A/D0	1	34	1340	8224	8238	8247	8254	8250	8272	8265	8249	8252	8269	8185	8245	8254	8239	8239	8267	8272	8251	8266	8246	8210	8184	8222	8246	8263	8259	8271	8285	8244	8204	8225	8230	8219	8266	8302	8252	8275	8227	8207	8202	8181	8243	8281	8287	8267
395	A/D1	0	34	1120	8219	8248	8209	8235	8218	8241	8242	8245	8247	8253	8227	8266	8240	8274	8218	8251	8227	8231	8242	8224	8231	8212	8225	8219	8241	8226	8270	8224	8247	8208	8216	8226	8232	8250	8261	8224	8238	8197	8240	8202	8257	8236	8234	8239	8211
395	A/D0	1	34	1120	8256	8348	8390	8444	8491	8458	8442	8382	8335	8256	8259	8291	8337	8396	8454	8484	8505	8398	8292	8235	8241	8257	8389	8499	8531	8511	8507	8376	8264	8213	8224	8305	8403	8507	8542	8543	8440	8372	8304	8248	8265	8349	8383	8378	8408
396	A/D1	0	34	1130	8224	8229	8238	8211	8246	8231	8251	8256	8232	8250	8210	8255	8223	8233	8235	8245	8247	8227	8236	8222	8216	8238	8236	8247	8263	8232	8240	8239	8225	8231	8225	8228	8248	8238	8256	8206	8236	8210	8227	8227	8242	8253	8236	8249	8227
396	A/D0	1	34	1130	8284	8317	8323	8327	8360	8385	8363	8334	8287	8211	8273	8339	8356	8412	8408	8415	8386	8325	8255	8211	8240	8315	8413	8464	8456	8419	8369	8301	8223	8204	8296	8319	8387	8431	8437	8407	8387	8336	8279	8228	8269	8373	8340	8362	8376
397	A/D1	0	34	850	8224	8239	8253	8250	8280	8230	8255	8200	8226	8218	8244	8258	8258	8287	8249	8239	8239	8230	8255	8252	8230	8259	8228	8234	8236	8217	8236	8250	8228	8275	8209	8240	8225	8230	8243	8258	8274	8240	8247	8224	8210	8238	8239	8271	8292
397	A/D0	1	34	850	8247	8262	8281	8337	8332	8281	8290	8258	8203	8235	8262	8289	8303	8300	8305	8289	8272	8272	8304	8253	8233	8262	8299	8270	8313	8330	8308	8277	8257	8248	8235	8237	8248	8326	8315	8328	8380	8288	8203	8252	8232	8247	8351	8370	8397
398	A/D1	0	34	990	8221	8252	8222	8205	8220	8208	8237	8264	8259	8286	8220	8244	8204	8221	8239	8249	8257	8221	8238	8198	8211	8226	8247	8246	8263	8221	8230	8227	8227	8240	8240	8243	8245	8240	8261	8221	8245	8217	8234	8220	8233	8236	8225	8246	8231
398	A/D0	1	34	990	8230	8271	8287	8258	8282	8314	8324	8273	8261	8232	8211	8237	8281	8261	8279	8298	8278	8199	8185	8161	8209	8263	8322	8359	8375	8332	8329	8233	8208	8231	8231	8259	8275	8257	8285	8289	8287	8258	8251	8235	8253	8291	8277	8287	8273
399	A/D1	0	34	920	8258	8215	8251	8210	8235	8239	8233	8252	8250	8236	8229	8209	8237	8193	8253	8236	8254	8247	8222	8231	8197	8233	8235	8253	8245	8271	8214	8255	8197	8234	8231	8240	8251	8246	8236	8230	8214	8252	8206	8252	8229	8251	8241	8231	8243
399	A/D0	1	34	920	8286	8308	8309	8319	8300	8309	8293	8275	8223	8212	8196	8223	8257	8290	8297	8322	8289	8213	8216	8228	8210	8285	8329	8321	8294	8294	8242	8198	8210	8220	8252	8266	8304	8286	8307	8269	8229	8267	8244	8212	8244	8295	8243	8238	8311
400	A/D1	0	34	1080	8227	8251	8258	8255	8252	8223	8226	8227	8219	8236	8243	8254	8257	8246	8238	8223	8228	8227	8228	8239	8238	8232	8250	8225	8244	8241	8241	8255	8238	8251	8217	8237	8221	8213	8229	8249	8254	8238	8235	8222	8220	8259	8266	8261	8273
400	A/D0	1	34	1080	8278	8355	8441	8501	8476	8394	8350	8288	8238	8231	8312	8364	8373	8386	8425	8432	8376	8352	8296	8240	8285	8355	8374	8399	8438	8477	8473	8381	8277	8252	8237	8283	8410	8449	8441	8454	8418	8275	8210	8218	8288	8330	8420	8489	8456
401	A/D1	0	34	1140	8239	8264	8249	8249	8229	8209	8222	8224	8230	8246	8244	8221	8238	8194	8229	8217	8228	8251	8244	8253	8220	8222	8221	8212	8269	8246	8273	8244	8231	8225	8210	8236	8242	8252	8247	8239	8210	8240	8206	8235	8226	8245	8249	8246	8252
401	A/D0	1	34	1140	8293	8311	8275	8277	8298	8265	8225	8268	8272	8242	8284	8323	8304	8313	8336	8346	8297	8276	8254	8247	8238	8286	8322	8350	8376	8375	8334	8243	8173	8175	8231	8261	8340	8384	8367	8327	8286	8240	8222	8223	8275	8303	8303	8328	8331
402	A/D1	0	34	1030	8240	8230	8247	8201	8242	8226	8233	8244	8234	8252	8201	8243	8237	8238	8239	8252	8238	8246	8229	8229	8214	8244	8261	8251	8267	8237	8222	8236	8193	8249	8223	8238	8250	8226	8263	8211	8236	8220	8209	8243	8240	8253	8231	8232	8227
402	A/D0	1	34	1030	8280	8300	8300	8321	8348	8364	8308	8307	8253	8238	8229	8288	8309	8344	8316	8394	8344	8260	8232	8230	8229	8213	8291	8335	8373	8375	8340	8261	8198	8226	8255	8305	8368	8330	8345	8279	8246	8237	8263	8224	8273	8368	8300	8286	8309
403	A/D1	0	34	1270	8220	8261	8211	8260	8219	8235	8238	8225	8244	8241	8227	8246	8213	8259	8211	8266	8229	8236	8238	8217	8227	8211	8234	8231	8241	8219	8258	8213	8247	8220	8234	8251	8237	8271	8262	8236	8238	8201	8240	8214	8240	8261	8215	8262	8204
403	A/D0	1	34	1270	8197	8232	8224	8199	8208	8238	8267	8254	8257	8234	8223	8209	8212	8247	8244	8245	8255	8247	8196	8177	8212	8218	8242	8277	8294	8273	8259	8233	8201	8200	8219	8241	8245	8275	8280	8280	8233	8202	8208	8226	8243	8294	8261	8214	8209
404	A/D1	0	35	850	8236	8249	8273	8254	8245	8227	8220	8231	8219	8255	8231	8269	8214	8243	8219	8230	8268	8239	8252	8231	8240	8208	8239	8216	8240	8239	8238	8245	8234	8234	8229	8232	8247	8217	8263	8242	8252	8246	8231	8249	8235	8258	8266	8278	8277
404	A/D0	1	35	850	8314	8412	8498	8476	8477	8407	8314	8280	8271	8269	8330	8459	8450	8452	8464	8458	8388	8383	8304	8254	8356	8406	8429	8489	8535	8554	8478	8406	8256	8232	8256	8344	8436	8518	8553	8555	8485	8307	8231	8252	8315	8413	8592	8643	8599
405	A/D1	0	35	940	8229	8256	8243	8239	8232	8212	8250	8232	8243	8248	8241	8214	8245	8212	8250	8250	8277	8272	8259	8242	8216	8238	8243	8217	8245	8243	8231	8237	8231	8242	8188	8258	8199	8271	8266	8267	8263	8242	8218	8227	8243	8262	8278	8293	8294
405	A/D0	1	35	940	8256	8268	8231	8213	8210	8208	8223	8240	8240	8243	8230	8225	8223	8223	8252	8280	8271	8261	8224	8209	8198	8194	8282	8230	8245	8266	8236	8206	8227	8229	8202	8246	8258	8249	8270	8256	8206	8212	8203	8200	8253	8274	8258	8273	8298
406	A/D1	0	35	1130	8238	8239	8241	8249	8222	8232	8212	8252	8207	8257	8227	8240	8237	8220	8227	8217	8240	8228	8246	8221	8253	8221	8242	8228	8241	8245	8244	8244	8259	8241	8251	8216	8252	8200	8256	8238	8237	8243	8216	8224	8213	8229	8229	8254	8220
406	A/D0	1	35	1130	8284	8314	8339	8363	8357	8318	8270	8266	8224	8228	8311	8320	8323	8362	8381	8313	8317	8272	8250	8258	8324	8366	8344	8362	8366	8331	8285	8280	8255	8226	8262	8287	8308	8327	8368	8402	8339	8247	8217	8232	8264	8334	8366	8387	8352
407	A/D1	0	35	990	8283	8356	8403	8482	8513	8519	8489	8389	8292	8253	8298	8401	8583	8603	8711	8648	8584	8441	8349	8282	8319	8393	8468	8441	8491	8488	8473	8404	8315	8255	8260	8290	8394	8449	8497	8483	8397	8363	8233	8259	8309	8385	8568	8621	8659
407	A/D0	1	35	990	8415	8542	8581	8599	8625	8621	8488	8392	8282	8252	8327	8514	8600	8693	8702	8657	8510	8372	8299	8266	8339	8464	8616	8654	8655	8698	8562	8381	8291	8251	8328	8475	8641	8692	8725	8698	8538	8392	8293	8255	8390	8611	8748	8760	8748
408	A/D1	0	35	1180	8212	8263	8208	8238	8235	8214	8255	8233	8224	8259	8215	8245	8218	8237	8224	8237	8249	8228	8249	8239	8221	8225	8226	8234	8259	8222	8269	8211	8240	8224	8220	8235	8231	8251	8256	8221	8239	8200	8249	8204	8248	8250	8247	8259	8222
408	A/D0	1	35	1180	8231	8258	8195	8180	8216	8230	8235	8269	8273	8219	8243	8241	8220	8217	8233	8221	8230	8203	8199	8195	8214	8218	8256	8298	8297	8243	8237	8208	8159	8164	8206	8227	8238	8274	8291	8243	8235	8238	8256	8220	8225	8248	8211	8180	8221
409	A/D1	0	35	1170	8234	8244	8245	8220	8231	8204	8244	8238	8249	8232	8257	8212	8244	8206	8233	8241	8228	8239	8248	8226	8233	8210	8259	8214	8281	8244	8244	8243	8211	8228	8210	8244	8223	8245	8211	8246	8204	8252	8217	8240	8225	8237	8242	8260	8228
409	A/D0	1	35	1170	8259	8262	8219	8228	8242	8217	8230	8244	8271	8183	8219	8242	8204	8196	8252	8280	8250	8250	8216	8242	8164	8216	8291	8258	8229	8284	8275	8169	8160	8223	8179	8191	8231	8270	8207	8229	8248	8225	8224	8246	8263	8274	8260	8245	8238
410	A/D1	0	35	1500	8223	8254	8250	8226	8229	8202	8229	8230	8242	8240	8259	8206	8247	8203	8232	8244	8234	8248	8242	8230	8227	8208	8242	8220	8252	8242	8229	8259	8211	8244	8197	8258	8228	8263	8230	8265	8231	8247	8216	8227	8243	8254	8256	8257	8236
410	A/D0	1	35	1500	8271	8283	8278	8305	8349	8315	8280	8273	8286	8250	8266	8310	8291	8274	8296	8339	8291	8269	8242	8224	8229	8260	8321	8321	8353	8367	8290	8256	8190	8197	8228	8329	8342	8343	8339	8312	8255	8202	8219	8214	8236	8311	8327	8308	8316
411	A/D1	0	35	1190	8228	8258	8259	8250	8234	8217	8225	8221	8233	8225	8257	8209	8257	8198	8241	8240	8229	8259	8253	8240	8231	8215	8265	8208	8282	8234	8244	8244	8219	8226	8207	8248	8247	8254	8237	8256	8205	8247	8206	8234	8247	8232	8251	8241	8228
411	A/D0	1	35	1190	8246	8272	8255	8273	8259	8258	8245	8255	8270	8237	8221	8219	8205	8211	8242	8302	8295	8295	8278	8241	8193	8174	8202	8228	8248	8285	8270	8216	8203	8199	8231	8273	8300	8306	8260	8264	8221	8177	8199	8204	8245	8292	8297	8270	8264
412	A/D1	0	35	1110	8240	8243	8200	8222	8235	8266	8232	8283	8185	8279	8193	8244	8248	8222	8240	8231	8235	8226	8242	8223	8256	8227	8269	8208	8251	8240	8235	8243	8248	8226	8222	8220	8250	8206	8263	8258	8264	8265	8223	8236	8199	8241	8225	8267	8239
412	A/D0	1	35	1110	8266	8399	8446	8462	8541	8413	8349	8253	8174	8212	8365	8398	8453	8468	8499	8454	8354	8343	8275	8218	8291	8394	8442	8456	8478	8480	8382	8333	8294	8259	8271	8314	8428	8480	8471	8526	8465	8328	8237	8242	8276	8377	8474	8529	8480
413	A/D1	0	35	1200	8227	8257	8228	8258	8206	8210	8225	8226	8237	8259	8245	8239	8236	8212	8227	8219	8237	8250	8244	8254	8210	8226	8209	8219	8226	8249	8249	8239	8243	8226	8223	8225	8231	8238	8267	8244	8245	8237	8220	8244	8222	8231	8236	8230	8244
413	A/D0	1	35	1200	8297	8343	8343	8328	8344	8319	8300	8323	8274	8251	8277	8331	8313	8323	8381	8408	8408	8390	8296	8228	8227	8274	8313	8413	8408	8401	8376	8284	8193	8196	8277	8299	8368	8405	8400	8360	8323	8272	8198	8247	8285	8343	8398	8411	8387
414	A/D1	0	35	1220	8224	8229	8226	8233	8252	8232	8244	8226	8208	8223	8219	8243	8250	8253	8271	8216	8254	8211	8229	8221	8247	8259	8234	8246	8228	8218	8221	8244	8243	8258	8245	8244	8210	8233	8218	8226	8236	8244	8230	8248	8212	8257	8236	8253	8243
414	A/D0	1	35	1220	8240	8315	8467	8522	8537	8530	8454	8323	8233	8223	8246	8329	8426	8489	8541	8503	8432	8355	8281	8229	8302	8405	8425	8444	8471	8481	8383	8373	8329	8299	8306	8407	8458	8458	8458	8472	8430	8315	8260	8258	8276	8350	8443	8518	8490
415	A/D1	0	36	1040	8234	8229	8231	8220	8228	8226	8234	8229	8250	8223	8247	8218	8241	8205	8247	8240	8232	8239	8220	8214	8219	8218	8238	8242	8224	8249	8211	8231	8222	8215	8242	8231	8242	8243	8223	8239	8209	8241	8213	8254	8236	8232	8238	8218	8223
415	A/D0	1	36	1040	8247	8243	8244	8272	8289	8280	8262	8250	8217	8211	8195	8204	8272	8247	8275	8319	8291	8212	8223	8233	8196	8239	8283	8295	8261	8274	8239	8195	8212	8244	8259	8298	8298	8268	8230	8226	8171	8193	8211	8207	8276	8301	8299	8248	8248
416	A/D1	0	36	960	8225	8215	8234	8241	8239	8243	8228	8242	8204	8227	8240	8243	8258	8245	8230	8234	8222	8225	8237	8226	8264	8213	8255	8210	8232	8234	8224	8249	8243	8251	8243	8223	8244	8206	8254	8240	8233	8243	8207	8235	8195	8236	8238	8238	8244
416	A/D0	1	36	960	8244	8267	8277	8262	8234	8173	8210	8200	8214	8212	8269	8271	8209	8227	8237	8209	8215	8267	8241	8210	8255	8231	8223	8236	8251	8243	8235	8250	8205	8231	8211	8203	8225	8256	8233	8275	8276	8210	8180	8206	8215	8204	8281	8288	8262
417	A/D1	0	36	880	8232	8251	8232	8239	8246	8239	8241	8240	8228	8250	8210	8239	8212	8247	8227	8256	8243	8234	8243	8217	8225	8228	8242	8238	8255	8221	8239	8232	8227	8235	8221	8262	8260	8263	8267	8229	8269	8231	8254	8217	8260	8274	8267	8275	8259
417	A/D0	1	36	880	8219	8299	8366	8454	8470	8540	8492	8362	8307	8253	8243	8288	8377	8461	8472	8462	8416	8327	8238	8219	8318	8346	8395	8467	8499	8465	8423	8353	8270	8219	8309	8396	8462	8526	8498	8412	8398	8325	8264	8233	8294	8383	8457	8503	8511
418	A/D1	0	36	900	8223	8247	8231	8250	8259	8252	8260	8231	8229	8248	8224	8256	8222	8251	8216	8260	8245	8240	8254	8224	8231	8210	8231	8231	8259	8235	8268	8221	8242	8207	8224	8235	8251	8272	8297	8264	8262	8206	8237	8204	8251	8239	8236	8249	8230
418	A/D0	1	36	900	8212	8287	8340	8370	8398	8392	8391	8302	8282	8241	8251	8301	8313	8363	8367	8408	8427	8363	8289	8226	8267	8295	8365	8398	8405	8376	8383	8303	8243	8216	8240	8342	8381	8429	8433	8388	8335	8257	8226	8198	8253	8342	8367	8387	8397
419	A/D1	0	36	840	8230	8228	8245	8218	8242	8224	8239	8239	8234	8243	8225	8248	8242	8234	8241	8237	8239	8228	8238	8231	8237	8234	8241	8226	8257	8233	8248	8248	8211	8236	8209	8225	8241	8247	8274	8228	8242	8216	8216	8232	8240	8265	8247	8259	8238
419	A/D0	1	36	840	8223	8236	8262	8297	8299	8284	8279	8251	8227	8253	8242	8253	8298	8280	8274	8324	8329	8251	8236	8238	8269	8250	8304	8327	8302	8278	8269	8236	8192	8210	8263	8265	8322	8332	8331	8269	8251	8217	8193	8193	8254	8287	8294	8313	8294
420	A/D1	0	36	1110	8233	8236	8246	8211	8221	8209	8228	8230	8253	8224	8272	8226	8251	8217	8225	8235	8235	8249	8251	8216	8234	8200	8236	8208	8252	8239	8223	8235	8209	8228	8213	8238	8226	8239	8214	8253	8219	8243	8225	8233	8231	8227	8239	8240	8224
420	A/D0	1	36	1110	8355	8383	8401	8418	8406	8348	8312	8293	8281	8250	8280	8320	8367	8371	8411	8428	8362	8302	8243	8243	8268	8299	8399	8439	8410	8414	8338	8240	8211	8267	8296	8351	8404	8432	8369	8391	8315	8255	8216	8264	8319	8375	8416	8399	8375
421	A/D1	0	36	1140	8217	8251	8187	8237	8211	8267	8262	8238	8239	8226	8219	8218	8233	8240	8249	8226	8251	8217	8224	8223	8217	8238	8241	8237	8260	8222	8242	8210	8231	8226	8259	8243	8224	8238	8221	8219	8227	8234	8241	8245	8238	8249	8220	8240	8221
421	A/D0	1	36	1140	8233	8244	8253	8286	8310	8322	8350	8296	8179	8184	8215	8216	8310	8361	8338	8290	8287	8250	8199	8219	8262	8283	8306	8288	8268	8285	8267	8189	8242	8268	8254	8325	8268	8281	8231	8289	8306	8337	8289	8269	8282	8247	8247	8299	8304
422	A/D1	0	36	960	8248	8235	8231	8260	8228	8237	8235	8244	8242	8252	8234	8253	8230	8272	8238	8268	8259	8257	8232	8262	8207	8267	8235	8291	8245	8269	8260	8216	8247	8209	8214	8240	8245	8273	8276	8251	8270	8222	8249	8217	8231	8236	8234	8249	8266
422	A/D0	1	36	960	8224	8268	8261	8250	8266	8247	8244	8260	8242	8258	8229	8258	8204	8233	8225	8261	8264	8287	8235	8207	8204	8263	8273	8261	8272	8265	8303	8236	8196	8212	8212	8207	8245	8291	8275	8278	8325	8267	8209	8219	8264	8270	8271	8309	8294
423	A/D1	0	36	840	8269	8234	8266	8225	8285	8261	8259	8255	8231	8241	8237	8281	8287	8316	8326	8366	8293	8301	8232	8231	8250	8247	8308	8291	8275	8278	8232	8280	8215	8280	8279	8268	8308	8277	8292	8258	8255	8245	8244	8223	8265	8238	8299	8271	8296
423	A/D0	1	36	840	8213	8224	8253	8256	8290	8321	8262	8219	8204	8210	8232	8282	8311	8318	8275	8293	8217	8194	8226	8198	8237	8299	8330	8285	8323	8264	8179	8227	8246	8213	8324	8320	8292	8286	8312	8265	8235	8252	8231	8210	8257	8259	8246	8269	8328
424	A/D1	0	36	1230	8252	8209	8212	8192	8264	8247	8241	8277	8232	8223	8185	8236	8244	8252	8260	8219	8209	8192	8255	8254	8241	8251	8205	8203	8226	8236	8240	8254	8214	8238	8222	8221	8247	8234	8263	8228	8244	8238	8206	8239	8230	8263	8248	8263	8253
424	A/D0	1	36	1230	8264	8284	8284	8205	8198	8152	8231	8474	8573	8350	8010	8082	8308	8392	8361	8349	8343	8291	8251	8170	8128	8132	8264	8322	8411	8508	8492	8323	8154	8069	8102	8217	8320	8305	8338	8323	8335	8309	8195	8131	8251	8361	8351	8323	8307
425	A/D1	0	36	970	8257	8207	8243	8208	8234	8229	8222	8237	8241	8241	8231	8218	8237	8201	8252	8225	8244	8238	8227	8227	8213	8241	8231	8246	8227	8246	8208	8249	8208	8235	8239	8229	8254	8243	8245	8243	8226	8250	8198	8252	8220	8244	8258	8240	8237
425	A/D0	1	36	970	8245	8250	8221	8237	8272	8298	8291	8273	8219	8195	8184	8218	8247	8265	8280	8299	8273	8227	8215	8211	8234	8278	8285	8289	8254	8226	8239	8215	8214	8233	8283	8253	8243	8273	8271	8238	8236	8254	8216	8200	8256	8300	8281	8268	8254
426	A/D1	0	36	840	8265	8324	8379	8414	8412	8357	8328	8266	8251	8235	8286	8294	8367	8336	8377	8387	8349	8314	8277	8262	8273	8310	8353	8332	8359	8334	8334	8289	8266	8239	8255	8340	8385	8474	8484	8504	8389	8341	8220	8229	8274	8405	8517	8539	8512
426	A/D0	1	36	840	8285	8333	8344	8375	8387	8385	8338	8292	8305	8237	8304	8346	8380	8382	8410	8422	8347	8304	8220	8244	8217	8273	8394	8421	8438	8461	8420	8277	8222	8239	8277	8360	8423	8452	8427	8438	8375	8302	8240	8249	8319	8404	8483	8427	8414
427	A/D1	0	37	1290	8241	8232	8268	8268	8252	8244	8210	8245	8192	8260	8238	8243	8242	8222	8241	8196	8251	8226	8260	8215	8258	8220	8299	8195	8286	8195	8278	8282	8239	8261	8216	8211	8285	8149	8280	8193	8245	8254	8222	8257	8219	8230	8218	8247	8229
427	A/D0	1	37	1290	8294	8361	8432	8404	8391	8353	8292	8248	8236	8250	8335	8359	8371	8377	8378	8342	8327	8302	8297	8209	8308	8370	8410	8365	8478	8328	8286	8318	8235	8255	8219	8296	8415	8411	8409	8439	8368	8251	8205	8213	8260	8296	8386	8404	8382
428	A/D1	0	37	900	8209	8232	8237	8244	8251	8273	8220	8265	8208	8241	8232	8224	8244	8233	8244	8239	8228	8254	8204	8250	8227	8237	8243	8241	8262	8228	8254	8232	8233	8237	8250	8230	8272	8222	8246	8242	8241	8257	8244	8251	8236	8242	8261	8224	8256
428	A/D0	1	37	900	8235	8334	8437	8470	8436	8442	8340	8251	8222	8232	8322	8401	8438	8454	8448	8378	8309	8268	8244	8207	8317	8423	8417	8437	8445	8419	8332	8311	8288	8224	8290	8334	8387	8398	8468	8495	8422	8353	8268	8238	8272	8314	8425	8462	8471
429	A/D1	0	37	840	8226	8256	8259	8289	8280	8256	8254	8241	8246	8265	8245	8234	8256	8204	8259	8251	8244	8263	8244	8253	8217	8249	8247	8246	8262	8264	8266	8253	8235	8226	8211	8274	8269	8297	8302	8267	8252	8250	8217	8239	8231	8255	8277	8284	8288
429	A/D0	1	37	840	8285	8344	8333	8335	8309	8314	8285	8284	8262	8279	8295	8335	8334	8316	8359	8384	8343	8286	8261	8245	8217	8295	8340	8371	8358	8385	8357	8254	8219	8201	8242	8315	8372	8399	8420	8369	8317	8249	8226	8209	8263	8317	8345	8336	8346
430	A/D1	0	37	1340	8211	8249	8205	8247	8207	8252	8239	8234	8251	8233	8235	8221	8230	8229	8251	8221	8257	8222	8238	8219	8231	8233	8226	8236	8249	8228	8244	8206	8230	8201	8247	8238	8238	8250	8218	8222	8209	8227	8221	8259	8231	8269	8233	8249	8217
430	A/D0	1	37	1340	8218	8239	8228	8260	8248	8257	8253	8204	8177	8179	8201	8222	8247	8307	8314	8230	8265	8234	8180	8162	8223	8248	8235	8255	8249	8232	8196	8220	8247	8213	8205	8255	8222	8219	8200	8259	8251	8246	8282	8282	8226	8230	8223	8200	8205
431	A/D1	0	37	890	8211	8258	8233	8242	8229	8214	8233	8231	8236	8252	8216	8241	8207	8235	8209	8250	8246	8237	8250	8223	8224	8214	8227	8232	8252	8222	8256	8216	8230	8219	8218	8233	8242	8257	8271	8228	8254	8205	8240	8214	8254	8234	8230	8245	8224
431	A/D0	1	37	890	8237	8271	8238	8217	8216	8244	8248	8238	8237	8215	8246	8211	8213	8259	8226	8231	8284	8257	8186	8181	8214	8184	8214	8262	8291	8248	8252	8236	8213	8208	8235	8245	8240	8260	8268	8238	8212	8204	8232	8236	8261	8276	8236	8226	8224
432	A/D1	0	37	890	8225	8250	8212	8230	8219	8223	8235	8233	8241	8242	8218	8245	8206	8249	8207	8242	8247	8220	8253	8209	8243	8218	8264	8278	8302	8255	8299	8215	8244	8235	8217	8271	8239	8278	8276	8236	8268	8218	8256	8213	8267	8244	8229	8259	8234
432	A/D0	1	37	890	8247	8319	8357	8377	8385	8425	8412	8355	8306	8247	8273	8291	8326	8406	8419	8404	8435	8374	8264	8181	8263	8278	8391	8467	8510	8446	8446	8334	8246	8248	8258	8316	8391	8488	8474	8457	8433	8309	8274	8234	8283	8364	8385	8430	8407
433	A/D1	0	37	1000	8232	8229	8268	8224	8246	8227	8221	8231	8240	8239	8262	8246	8241	8225	8225	8250	8242	8252	8261	8238	8255	8224	8245	8229	8268	8270	8251	8260	8217	8226	8224	8245	8258	8268	8240	8270	8217	8229	8222	8221	8242	8248	8263	8269	8234
433	A/D0	1	37	1000	8262	8226	8227	8209	8221	8207	8230	8215	8236	8251	8249	8237	8245	8226	8210	8251	8235	8222	8224	8227	8214	8217	8264	8250	8282	8307	8231	8205	8212	8200	8198	8254	8279	8273	8255	8290	8210	8189	8211	8243	8247	8247	8291	8261	8237
434	A/D1	0	37	1060	8228	8271	8221	8240	8217	8214	8236	8233	8244	8260	8225	8244	8207	8239	8218	8252	8240	8233	8251	8211	8230	8218	8228	8236	8255	8243	8272	8226	8241	8221	8227	8236	8241	8248	8256	8219	8236	8202	8241	8214	8254	8256	8252	8265	8230
434	A/D0	1	37	1060	8202	8225	8208	8201	8217	8252	8260	8251	8252	8220	8212	8203	8218	8238	8227	8255	8268	8240	8206	8214	8204	8192	8222	8265	8278	8241	8258	8213	8192	8212	8224	8242	8242	8250	8258	8255	8224	8198	8231	8207	8234	8258	8236	8234	8224
435	A/D1	0	37	1230	8232	8238	8243	8225	8231	8218	8240	8235	8247	8241	8267	8211	8230	8214	8229	8238	8248	8239	8256	8228	8239	8211	8243	8213	8263	8238	8243	8241	8220	8229	8211	8235	8227	8255	8232	8269	8226	8260	8226	8235	8232	8233	8239	8262	8236
435	A/D0	1	37	1230	8311	8324	8286	8288	8303	8268	8244	8250	8259	8218	8230	8250	8239	8295	8305	8304	8275	8279	8231	8212	8202	8223	8289	8277	8284	8271	8228	8205	8216	8230	8259	8315	8325	8310	8294	8282	8230	8234	8215	8211	8250	8292	8289	8313	8337
436	A/D1	0	37	940	8230	8250	8226	8236	8233	8212	8230	8226	8231	8251	8234	8239	8247	8218	8246	8244	8234	8258	8229	8244	8221	8242	8222	8249	8231	8253	8247	8225	8251	8217	8220	8226	8235	8230	8242	8246	8221	8251	8207	8227	8221	8218	8266	8244	8248
436	A/D0	1	37	940	8265	8297	8248	8244	8263	8267	8238	8268	8262	8256	8235	8252	8251	8270	8274	8290	8286	8263	8243	8263	8231	8242	8241	8274	8258	8264	8315	8278	8222	8180	8232	8246	8292	8328	8302	8270	8261	8226	8221	8144	8166	8471	8332	8229	8306
437	A/D1	0	37	890	8233	8283	8310	8332	8343	8278	8275	8229	8216	8235	8252	8294	8292	8304	8279	8263	8281	8235	8264	8231	8256	8244	8286	8229	8303	8255	8269	8268	8244	8273	8229	8284	8265	8256	8265	8252	8287	8258	8256	8249	8237	8273	8287	8316	8326
437	A/D0	1	37	890	8325	8399	8472	8503	8552	8494	8439	8367	8291	8262	8310	8384	8417	8467	8476	8489	8456	8360	8295	8268	8349	8378	8466	8449	8517	8490	8457	8381	8281	8240	8243	8404	8480	8537	8579	8611	8542	8374	8274	8189	8274	8367	8512	8606	8583
438	A/D1	0	38	970	8234	8247	8254	8253	8242	8241	8228	8254	8206	8260	8243	8258	8253	8231	8251	8220	8252	8241	8243	8235	8269	8237	8284	8234	8260	8247	8237	8246	8241	8242	8256	8238	8261	8208	8268	8242	8252	8241	8230	8221	8214	8240	8262	8275	8268
438	A/D0	1	38	970	8243	8277	8297	8266	8275	8239	8208	8220	8222	8208	8241	8267	8215	8216	8255	8211	8238	8286	8252	8226	8258	8255	8221	8224	8252	8247	8240	8252	8244	8235	8215	8250	8239	8263	8270	8296	8276	8188	8232	8212	8183	8274	8287	8312	8290
439	A/D1	0	38	1090	8244	8241	8267	8258	8251	8230	8220	8237	8198	8253	8219	8256	8240	8240	8223	8218	8219	8235	8241	8241	8271	8218	8266	8182	8247	8226	8237	8261	8230	8248	8228	8207	8245	8184	8265	8226	8257	8250	8223	8231	8192	8231	8233	8252	8237
439	A/D0	1	38	1090	8246	8298	8301	8298	8331	8246	8213	8226	8214	8229	8270	8352	8281	8284	8261	8279	8242	8258	8267	8252	8305	8298	8259	8264	8283	8266	8300	8312	8226	8250	8239	8248	8281	8312	8356	8378	8342	8278	8211	8216	8239	8261	8329	8383	8357
440	A/D1	0	38	1260	8238	8231	8250	8235	8222	8234	8201	8251	8201	8263	8233	8244	8244	8225	8227	8211	8233	8233	8244	8225	8252	8210	8232	8221	8225	8239	8233	8249	8251	8226	8247	8210	8247	8207	8256	8235	8235	8242	8220	8219	8203	8233	8223	8242	8216
440	A/D0	1	38	1260	8303	8380	8423	8419	8455	8381	8298	8302	8243	8244	8323	8375	8341	8386	8430	8381	8355	8340	8272	8259	8351	8361	8350	8424	8427	8405	8344	8315	8241	8244	8287	8359	8421	8394	8426	8418	8335	8244	8204	8251	8276	8381	8451	8449	8412
441	A/D1	0	38	840	8265	8283	8262	8282	8262	8270	8266	8262	8234	8249	8247	8236	8258	8249	8277	8286	8293	8275	8259	8239	8219	8238	8260	8254	8313	8309	8330	8263	8248	8232	8219	8263	8320	8347	8344	8308	8263	8272	8221	8249	8254	8271	8299	8290	8294
441	A/D0	1	38	840	8341	8409	8386	8410	8466	8447	8360	8375	8281	8249	8323	8422	8420	8446	8466	8429	8416	8347	8263	8261	8278	8367	8423	8502	8460	8486	8405	8290	8227	8225	8323	8384	8470	8514	8510	8429	8338	8266	8214	8230	8293	8402	8457	8504	8525
442	A/D1	0	38	890	8219	8268	8247	8285	8251	8279	8212	8256	8195	8258	8245	8269	8292	8242	8289	8229	8255	8258	8232	8284	8260	8288	8279	8261	8266	8237	8275	8244	8237	8241	8239	8239	8304	8274	8339	8297	8277	8260	8238	8252	8231	8260	8266	8266	8319
442	A/D0	1	38	890	8236	8225	8251	8365	8326	8305	8316	8238	8180	8202	8266	8296	8349	8347	8368	8300	8263	8287	8229	8247	8298	8287	8278	8281	8250	8278	8277	8255	8240	8257	8252	8254	8283	8306	8317	8316	8299	8274	8228	8248	8229	8253	8297	8312	8319
443	A/D1	0	38	1160	8258	8215	8255	8191	8233	8238	8243	8263	8254	8240	8228	8207	8235	8195	8260	8234	8245	8248	8223	8231	8201	8236	8228	8244	8233	8248	8199	8243	8206	8236	8242	8233	8245	8240	8225	8228	8207	8246	8197	8260	8237	8247	8244	8230	8242
443	A/D0	1	38	1160	8358	8361	8368	8368	8371	8411	8362	8330	8247	8246	8250	8314	8368	8381	8406	8417	8319	8236	8180	8194	8251	8341	8434	8450	8427	8426	8331	8248	8188	8210	8287	8321	8369	8408	8401	8319	8299	8279	8236	8246	8320	8318	8296	8341	8384
444	A/D1	0	38	920	8234	8257	8241	8273	8237	8273	8228	8249	8222	8226	8237	8239	8250	8277	8239	8261	8221	8247	8209	8245	8251	8258	8279	8251	8244	8224	8231	8228	8242	8220	8257	8221	8251	8221	8236	8239	8241	8248	8254	8230	8256	8215	8262	8241	8296
444	A/D0	1	38	920	8222	8249	8284	8296	8258	8270	8246	8199	8189	8212	8247	8262	8293	8302	8285	8236	8234	8235	8211	8219	8258	8268	8235	8249	8267	8250	8246	8271	8262	8232	8274	8248	8246	8257	8271	8274	8263	8251	8235	8241	8253	8265	8295	8275	8316
445	A/D1	0	38	840	8246	8254	8229	8255	8217	8238	8235	8247	8250	8269	8224	8266	8248	8261	8254	8260	8257	8242	8242	8256	8215	8250	8211	8245	8239	8296	8291	8271	8272	8220	8231	8237	8245	8281	8306	8281	8294	8246	8232	8219	8214	8233	8253	8266	8291
445	A/D0	1	38	840	8326	8292	8245	8291	8278	8255	8285	8314	8235	8268	8260	8241	8266	8281	8226	8224	8244	8197	8203	8246	8287	8260	8297	8350	8306	8307	8335	8268	8202	8195	8231	8200	8261	8356	8373	8329	8358	8285	8199	8199	8246	8256	8319	8361	8307
446	A/D1	0	38	1180	8214	8244	8239	8239	8229	8252	8203	8255	8208	8239	8232	8220	8238	8236	8235	8229	8218	8241	8197	8255	8230	8238	8240	8230	8233	8211	8233	8218	8239	8227	8272	8224	8256	8220	8231	8231	8214	8246	8246	8239	8237	8214	8233	8195	8251
446	A/D0	1	38	1180	8318	8382	8516	8502	8498	8472	8366	8283	8234	8220	8342	8442	8468	8538	8552	8497	8387	8324	8261	8244	8316	8397	8428	8446	8496	8457	8399	8327	8307	8281	8365	8422	8470	8526	8491	8484	8401	8326	8283	8249	8292	8371	8440	8497	8514
447	A/D1	0	38	1090	8239	8248	8221	8251	8215	8207	8236	8223	8240	8256	8223	8242	8235	8216	8234	8227	8239	8232	8231	8231	8217	8232	8222	8229	8228	8245	8249	8230	8236	8227	8218	8235	8251	8235	8253	8237	8227	8243	8215	8240	8223	8245	8249	8251	8255
447	A/D0	1	38	1090	8279	8325	8257	8259	8262	8254	8236	8285	8288	8260	8251	8279	8241	8232	8252	8280	8275	8255	8254	8228	8186	8232	8278	8322	8284	8334	8323	8242	8224	8196	8220	8252	8275	8316	8334	8301	8266	8246	8204	8181	8235	8309	8265	8261	8320
448	A/D1	0	38	1200	8219	8255	8224	8240	8226	8227	8235	8226	8242	8252	8228	8249	8214	8241	8215	8259	8245	8236	8247	8224	8228	8217	8238	8233	8262	8234	8276	8228	8236	8230	8226	8237	8235	8235	8254	8217	8258	8214	8252	8219	8249	8239	8233	8239	8218
448	A/D0	1	38	1200	8236	8282	8296	8283	8297	8304	8306	8278	8265	8252	8234	8227	8252	8296	8287	8295	8336	8285	8224	8228	8245	8247	8312	8359	8388	8324	8339	8263	8201	8214	8257	8314	8321	8343	8342	8307	8281	8257	8234	8213	8222	8278	8267	8284	8283
449	A/D1	0	38	1240	8216	8249	8217	8228	8224	8242	8259	8242	8256	8226	8215	8223	8224	8232	8261	8231	8256	8235	8229	8228	8238	8242	8260	8253	8273	8226	8242	8208	8217	8225	8229	8247	8241	8250	8223	8223	8226	8231	8236	8255	8232	8248	8233	8220	8232
449	A/D0	1	38	1240	8204	8217	8227	8260	8245	8254	8280	8224	8186	8188	8215	8229	8259	8312	8326	8296	8269	8235	8213	8204	8240	8257	8290	8266	8251	8221	8212	8202	8217	8220	8236	8265	8258	8234	8223	8244	8212	8239	8250	8249	8211	8242	8241	8215	8257
450	A/D1	0	39	890	8217	8236	8236	8214	8250	8229	8252	8231	8237	8238	8213	8242	8232	8253	8278	8273	8247	8262	8206	8234	8218	8244	8273	8278	8292	8262	8268	8252	8221	8247	8229	8257	8231	8264	8236	8241	8237	8248	8231	8265	8256	8237	8287	8241	8290
450	A/D0	1	39	890	8194	8198	8238	8285	8271	8283	8282	8219	8219	8222	8246	8211	8250	8287	8258	8252	8248	8224	8207	8219	8247	8267	8256	8286	8292	8235	8227	8222	8215	8216	8276	8294	8261	8287	8249	8243	8199	8249	8233	8235	8245	8256	8231	8241	8279
451	A/D1	0	39	900	8253	8230	8263	8240	8233	8219	8205	8249	8194	8251	8235	8239	8250	8221	8254	8201	8226	8238	8217	8251	8255	8230	8260	8211	8241	8235	8246	8258	8242	8249	8226	8240	8258	8225	8263	8230	8240	8226	8226	8235	8209	8244	8235	8236	8252
451	A/D0	1	39	900	8235	8264	8236	8220	8321	8261	8138	8229	8269	8173	8258	8342	8256	8208	8266	8245	8188	8255	8247	8195	8203	8178	8151	8222	8271	8299	8333	8325	8246	8236	8197	8224	8218	8250	8257	8229	8210	8176	8208	8188	8245	8308	8299	8288	8262
452	A/D1	0	39	1130	8228	8250	8226	8243	8247	8239	8252	8236	8240	8255	8213	8243	8206	8235	8216	8242	8247	8232	8247	8222	8223	8222	8228	8233	8255	8222	8244	8211	8229	8230	8229	8235	8240	8255	8259	8218	8249	8207	8244	8212	8241	8240	8232	8254	8233
452	A/D0	1	39	1130	8255	8275	8264	8272	8306	8313	8321	8293	8272	8231	8240	8245	8277	8300	8315	8329	8325	8263	8231	8215	8271	8262	8303	8350	8361	8313	8311	8240	8198	8211	8281	8305	8328	8343	8329	8303	8273	8227	8216	8184	8196	8261	8307	8310	8300
453	A/D1	0	39	880	8219	8221	8252	8233	8244	8256	8202	8256	8202	8244	8230	8236	8256	8245	8240	8232	8211	8247	8196	8255	8231	8246	8238	8230	8228	8216	8241	8229	8243	8238	8265	8220	8263	8225	8245	8250	8226	8248	8252	8242	8241	8215	8252	8199	8263
453	A/D0	1	39	880	8272	8338	8475	8449	8394	8386	8284	8222	8209	8243	8276	8315	8367	8347	8372	8351	8315	8295	8239	8255	8302	8329	8304	8297	8364	8352	8292	8302	8266	8226	8285	8333	8350	8357	8374	8400	8313	8262	8247	8253	8239	8323	8382	8366	8382
454	A/D1	0	39	1180	8245	8204	8244	8192	8267	8242	8236	8235	8205	8234	8207	8253	8247	8264	8231	8264	8209	8248	8213	8234	8242	8232	8247	8248	8221	8236	8196	8240	8198	8254	8236	8242	8260	8238	8242	8219	8229	8234	8235	8228	8256	8210	8246	8200	8227
454	A/D0	1	39	1180	8284	8324	8393	8391	8384	8387	8333	8241	8197	8223	8246	8339	8423	8451	8428	8412	8324	8236	8201	8208	8281	8342	8353	8384	8395	8356	8284	8290	8245	8213	8319	8360	8309	8359	8380	8333	8299	8315	8273	8219	8310	8340	8339	8311	8348
455	A/D1	0	39	850	8265	8233	8277	8262	8247	8252	8214	8233	8224	8240	8237	8256	8217	8254	8212	8236	8240	8242	8258	8256	8236	8231	8219	8242	8208	8273	8274	8275	8269	8231	8235	8211	8247	8289	8276	8295	8298	8242	8273	8211	8244	8241	8252	8291	8281
455	A/D0	1	39	850	8235	8316	8376	8412	8432	8462	8444	8383	8326	8287	8275	8365	8407	8448	8471	8445	8467	8444	8347	8239	8245	8322	8400	8480	8509	8543	8562	8479	8321	8214	8243	8301	8376	8499	8544	8483	8510	8405	8293	8237	8279	8366	8427	8504	8529
456	A/D1	0	39	1140	8232	8211	8245	8190	8251	8221	8247	8239	8221	8233	8204	8240	8234	8248	8240	8269	8216	8264	8201	8239	8225	8230	8251	8241	8231	8230	8209	8242	8194	8256	8231	8243	8242	8231	8235	8213	8240	8233	8236	8243	8245	8214	8250	8207	8229
456	A/D0	1	39	1140	8216	8250	8294	8284	8271	8290	8259	8225	8198	8214	8235	8242	8278	8297	8288	8288	8240	8214	8196	8201	8267	8271	8293	8268	8278	8234	8202	8223	8212	8223	8266	8303	8270	8261	8281	8259	8233	8263	8266	8210	8276	8268	8213	8291	8243
457	A/D1	0	39	910	8206	8236	8239	8240	8257	8239	8245	8244	8233	8227	8231	8242	8245	8262	8259	8230	8256	8206	8234	8234	8229	8278	8224	8264	8248	8238	8259	8224	8244	8244	8223	8239	8238	8234	8245	8243	8241	8243	8247	8243	8225	8244	8240	8244	8242
457	A/D0	1	39	910	8233	8180	8244	8270	8282	8270	8210	8186	8208	8219	8250	8224	8255	8269	8256	8207	8215	8220	8207	8221	8220	8259	8231	8242	8260	8250	8215	8241	8267	8218	8187	8232	8217	8232	8237	8274	8278	8242	8267	8233	8203	8224	8234	8223	8252
458	A/D1	0	39	1200	8227	8253	8241	8235	8242	8232	8231	8240	8230	8259	8217	8244	8201	8236	8209	8254	8248	8243	8258	8218	8225	8211	8228	8238	8246	8241	8265	8230	8240	8221	8220	8232	8229	8251	8261	8240	8252	8219	8240	8210	8252	8236	8236	8240	8213
458	A/D0	1	39	1200	8278	8383	8442	8457	8485	8498	8452	8378	8300	8250	8257	8331	8389	8445	8490	8514	8475	8395	8267	8221	8280	8302	8438	8533	8530	8456	8473	8354	8239	8223	8261	8342	8412	8495	8507	8464	8414	8326	8276	8251	8280	8362	8393	8395	8422
459	A/D1	0	39	1100	8216	8228	8227	8211	8240	8239	8251	8235	8229	8231	8207	8234	8240	8238	8253	8245	8219	8246	8203	8257	8235	8244	8258	8246	8264	8223	8235	8227	8217	8245	8232	8261	8246	8260	8228	8211	8229	8227	8238	8247	8241	8220	8236	8203	8237
459	A/D0	1	39	1100	8255	8300	8336	8403	8379	8387	8349	8286	8221	8202	8274	8307	8373	8435	8442	8383	8341	8274	8213	8195	8303	8330	8363	8415	8405	8363	8342	8308	8241	8257	8287	8355	8349	8376	8358	8348	8338	8323	8292	8270	8289	8307	8338	8368	8382
460	A/D1	0	39	1040	8242	8249	8236	8243	8232	8216	8234	8227	8238	8253	8231	8224	8241	8207	8253	8231	8243	8245	8236	8250	8219	8241	8226	8221	8240	8230	8251	8221	8236	8223	8211	8236	8216	8238	8246	8238	8240	8253	8219	8237	8179	8231	8235	8253	8278
460	A/D0	1	39	1040	8267	8323	8286	8267	8254	8261	8223	8239	8225	8210	8223	8242	8291	8294	8309	8340	8323	8295	8244	8225	8193	8209	8263	8291	8320	8335	8334	8263	8246	8219	8261	8227	8315	8294	8296	8273	8253	8361	8072	7799	8246	8728	8535	8319	8218
461	A/D1	0	40	1180	8213	8254	8221	8252	8231	8241	8229	8234	8240	8254	8225	8264	8218	8259	8218	8254	8235	8234	8238	8226	8229	8215	8233	8232	8247	8228	8265	8231	8244	8222	8218	8234	8245	8254	8281	8228	8262	8200	8239	8206	8265	8220	8261	8226	8230
461	A/D0	1	40	1180	8253	8291	8327	8339	8371	8401	8403	8335	8298	8237	8216	8275	8335	8377	8368	8374	8349	8269	8236	8234	8260	8278	8340	8378	8365	8343	8352	8278	8231	8229	8268	8300	8348	8384	8375	8365	8340	8293	8242	8180	8243	8353	8388	8398	8385
462	A/D1	0	40	1220	8227	8223	8235	8223	8248	8225	8244	8235	8226	8236	8216	8224	8235	8235	8258	8220	8249	8212	8232	8206	8245	8253	8253	8260	8245	8220	8222	8231	8229	8261	8217	8254	8218	8217	8233	8229	8247	8238	8239	8251	8209	8249	8204	8235	8239
462	A/D0	1	40	1220	8229	8247	8325	8341	8351	8318	8316	8238	8196	8226	8249	8270	8302	8332	8332	8296	8297	8254	8243	8221	8271	8281	8304	8287	8278	8293	8273	8266	8254	8278	8223	8280	8306	8290	8312	8353	8339	8293	8277	8233	8200	8249	8300	8357	8371
463	A/D1	0	40	840	8236	8247	8264	8238	8250	8237	8259	8249	8253	8237	8266	8230	8262	8229	8251	8252	8244	8263	8246	8239	8236	8228	8258	8251	8290	8301	8282	8280	8240	8238	8215	8231	8270	8304	8287	8295	8230	8253	8201	8235	8248	8279	8293	8281	8263
463	A/D0	1	40	840	8345	8435	8444	8453	8459	8377	8311	8320	8275	8261	8389	8454	8446	8447	8441	8400	8349	8343	8283	8282	8329	8386	8435	8471	8487	8494	8409	8296	8219	8242	8330	8410	8501	8541	8484	8492	8375	8266	8201	8229	8340	8424	8493	8519	8535
464	A/D1	0	40	1050	8233	8244	8254	8240	8273	8222	8263	8231	8246	8239	8238	8244	8235	8260	8232	8225	8221	8217	8222	8244	8225	8245	8258	8241	8251	8241	8240	8243	8239	8258	8236	8258	8221	8248	8243	8268	8276	8260	8226	8237	8213	8229	8244	8227	8290
464	A/D0	1	40	1050	8260	8307	8309	8350	8383	8315	8298	8290	8246	8223	8262	8299	8268	8285	8284	8322	8256	8268	8265	8259	8248	8324	8335	8309	8330	8351	8322	8293	8257	8234	8202	8241	8259	8323	8340	8374	8360	8301	8225	8189	8253	8264	8319	8341	8368
465	A/D1	0	40	1160	8226	8259	8223	8233	8228	8228	8244	8234	8243	8253	8211	8248	8208	8253	8229	8260	8250	8230	8247	8218	8212	8221	8234	8226	8252	8233	8265	8231	8232	8232	8212	8240	8234	8255	8262	8236	8255	8216	8238	8200	8237	8243	8238	8268	8244
465	A/D0	1	40	1160	8243	8229	8212	8234	8261	8255	8302	8271	8243	8246	8218	8232	8243	8279	8263	8243	8268	8221	8178	8219	8244	8224	8293	8326	8294	8280	8267	8224	8196	8207	8223	8246	8249	8274	8274	8258	8248	8247	8229	8205	8224	8251	8260	8257	8232
466	A/D1	0	40	1220	8236	8252	8244	8223	8225	8198	8237	8229	8247	8226	8251	8196	8241	8205	8233	8243	8231	8246	8245	8233	8229	8215	8255	8213	8283	8239	8250	8234	8220	8229	8217	8240	8235	8242	8224	8253	8212	8246	8210	8236	8231	8221	8248	8246	8247
466	A/D0	1	40	1220	8347	8382	8399	8425	8412	8400	8342	8301	8276	8266	8323	8369	8386	8480	8483	8488	8366	8301	8220	8226	8252	8338	8472	8489	8481	8518	8424	8276	8211	8231	8269	8353	8484	8503	8482	8488	8413	8294	8216	8252	8341	8424	8512	8537	8509
467	A/D1	0	40	1080	8225	8242	8263	8239	8258	8213	8229	8228	8199	8261	8231	8262	8228	8241	8228	8204	8234	8219	8234	8242	8244	8223	8235	8203	8230	8232	8219	8262	8228	8257	8213	8223	8221	8207	8263	8210	8264	8210	8243	8242	8190	8247	8228	8242	8253
467	A/D0	1	40	1080	8248	8302	8350	8393	8416	8353	8314	8308	8255	8220	8276	8323	8295	8325	8327	8342	8306	8310	8273	8280	8304	8322	8363	8389	8331	8354	8318	8290	8234	8273	8247	8311	8352	8365	8382	8374	8366	8256	8215	8197	8244	8314	8398	8415	8399
468	A/D1	0	40	1030	8249	8261	8241	8262	8243	8237	8234	8230	8231	8262	8248	8243	8273	8225	8279	8240	8249	8253	8239	8255	8225	8249	8224	8213	8242	8236	8267	8254	8248	8248	8216	8242	8223	8240	8257	8249	8252	8262	8226	8244	8231	8240	8265	8258	8279
468	A/D0	1	40	1030	8330	8371	8427	8436	8395	8426	8363	8325	8291	8295	8316	8368	8437	8459	8500	8498	8424	8324	8267	8257	8245	8351	8435	8456	8449	8487	8442	8297	8246	8235	8269	8335	8448	8499	8541	8497	8375	8326	8279	8229	8270	8401	8427	8430	8514
469	A/D1	0	40	990	8230	8247	8243	8240	8228	8223	8216	8224	8227	8241	8243	8239	8251	8231	8229	8227	8238	8239	8238	8254	8224	8242	8222	8232	8234	8250	8249	8232	8251	8229	8227	8235	8263	8259	8267	8243	8238	8235	8218	8221	8224	8233	8258	8254	8261
469	A/D0	1	40	990	8246	8255	8213	8206	8229	8229	8205	8258	8265	8237	8249	8234	8215	8226	8219	8246	8272	8241	8206	8237	8209	8207	8217	8244	8236	8261	8275	8232	8202	8192	8215	8195	8254	8258	8265	8256	8251	8196	8193	8209	8221	8252	8268	8263	8233
470	A/D1	0	40	840	8237	8246	8238	8276	8262	8269	8254	8249	8231	8248	8235	8275	8277	8273	8263	8235	8231	8243	8239	8256	8222	8261	8234	8271	8282	8293	8302	8258	8265	8225	8224	8236	8247	8259	8296	8258	8308	8260	8254	8241	8231	8271	8311	8338	8347
470	A/D0	1	40	840	8278	8400	8453	8460	8472	8477	8403	8337	8316	8282	8282	8385	8395	8411	8469	8484	8455	8348	8306	8248	8279	8358	8396	8487	8515	8505	8454	8368	8268	8209	8304	8366	8485	8527	8552	8528	8436	8341	8233	8198	8285	8382	8455	8500	8547
471	A/D1	0	40	1050	8226	8233	8251	8215	8255	8249	8234	8258	8239	8211	8225	8226	8229	8246	8242	8272	8219	8266	8198	8235	8228	8215	8262	8252	8280	8259	8244	8258	8198	8254	8226	8243	8240	8232	8254	8222	8255	8230	8246	8232	8250	8224	8261	8231	8271
471	A/D0	1	40	1050	8201	8250	8261	8275	8287	8323	8272	8227	8214	8214	8217	8278	8338	8327	8309	8294	8253	8223	8194	8207	8291	8292	8303	8304	8306	8241	8253	8259	8234	8226	8259	8301	8210	8246	8314	8299	8269	8292	8283	8212	8231	8250	8247	8255	8289
472	A/D1	0	40	1000	8254	8232	8252	8241	8224	8242	8217	8252	8202	8261	8228	8241	8248	8232	8245	8215	8254	8238	8231	8236	8247	8225	8262	8219	8253	8242	8246	8262	8263	8257	8254	8240	8268	8203	8262	8235	8245	8249	8240	8246	8224	8235	8240	8256	8247
472	A/D0	1	40	1000	8251	8244	8248	8255	8274	8223	8216	8217	8226	8189	8294	8281	8223	8268	8226	8216	8214	8263	8222	8199	8273	8220	8220	8233	8257	8241	8259	8279	8217	8223	8241	8215	8216	8260	8233	8270	8299	8233	8187	8203	8232	8226	8289	8320	8278
473	A/D1	0	41	840	8223	8243	8244	8241	8250	8237	8246	8239	8242	8243	8225	8254	8243	8253	8236	8249	8263	8246	8265	8229	8230	8235	8240	8264	8274	8262	8256	8246	8211	8236	8220	8224	8268	8267	8307	8260	8266	8234	8217	8221	8248	8259	8253	8262	8252
473	A/D0	1	41	840	8228	8258	8246	8252	8297	8279	8253	8247	8231	8203	8185	8236	8249	8247	8267	8309	8265	8224	8225	8237	8227	8242	8293	8296	8356	8305	8252	8170	8164	8166	8190	8283	8343	8389	8379	8318	8272	8230	8214	8208	8266	8295	8305	8301	8276
474	A/D1	0	41	1060	8216	8239	8234	8244	8215	8252	8205	8252	8227	8242	8248	8232	8237	8242	8229	8242	8210	8246	8220	8252	8238	8228	8224	8229	8228	8231	8239	8230	8244	8226	8253	8217	8244	8226	8239	8247	8229	8246	8245	8222	8241	8207	8241	8201	8258
474	A/D0	1	41	1060	8183	8223	8293	8275	8243	8274	8244	8205	8209	8247	8234	8247	8252	8225	8244	8229	8206	8242	8216	8234	8267	8239	8220	8216	8173	8216	8222	8220	8269	8241	8246	8230	8252	8208	8249	8243	8231	8254	8227	8239	8234	8216	8249	8223	8239
475	A/D1	0	41	1030	8252	8248	8242	8255	8233	8226	8218	8235	8227	8250	8226	8244	8219	8228	8237	8226	8247	8253	8246	8264	8220	8252	8211	8239	8223	8257	8245	8221	8232	8220	8216	8218	8238	8231	8252	8215	8244	8217	8224	8234	8226	8249	8248	8238	8262
475	A/D0	1	41	1030	8262	8370	8413	8430	8407	8419	8393	8354	8317	8293	8287	8351	8394	8433	8474	8482	8458	8383	8300	8257	8255	8301	8343	8438	8456	8497	8482	8319	8234	8207	8221	8289	8422	8495	8490	8503	8442	8348	8225	8235	8254	8320	8419	8468	8535
476	A/D1	0	41	1220	8228	8237	8238	8238	8222	8267	8205	8259	8205	8235	8228	8228	8249	8237	8231	8232	8212	8249	8200	8258	8225	8244	8244	8222	8230	8210	8235	8229	8244	8234	8257	8215	8252	8207	8229	8238	8232	8246	8249	8241	8234	8210	8241	8195	8268
476	A/D0	1	41	1220	8228	8239	8265	8266	8226	8252	8235	8194	8205	8245	8249	8273	8304	8267	8242	8221	8219	8215	8203	8231	8265	8263	8251	8267	8245	8220	8234	8254	8234	8230	8240	8222	8221	8246	8266	8273	8275	8259	8236	8226	8174	8190	8253	8246	8240
477	A/D1	0	41	840	8243	8251	8272	8250	8242	8232	8231	8231	8251	8217	8268	8232	8255	8241	8227	8238	8222	8231	8251	8212	8256	8210	8243	8214	8267	8260	8241	8252	8225	8238	8224	8246	8230	8246	8218	8263	8221	8236	8225	8226	8245	8228	8249	8265	8232
477	A/D0	1	41	840	8307	8240	8247	8243	8252	8218	8254	8227	8235	8210	8185	8200	8219	8217	8247	8292	8255	8221	8231	8211	8199	8204	8268	8251	8258	8276	8247	8237	8226	8231	8224	8256	8265	8260	8236	8255	8201	8198	8211	8217	8239	8264	8298	8273	8254
478	A/D1	0	41	1230	8257	8240	8242	8252	8218	8230	8216	8228	8237	8247	8227	8252	8216	8240	8223	8229	8241	8225	8236	8249	8218	8249	8209	8246	8211	8252	8239	8233	8244	8211	8226	8213	8233	8232	8253	8222	8264	8215	8224	8221	8215	8239	8222	8251	8265
478	A/D0	1	41	1230	8229	8275	8259	8242	8252	8257	8226	8230	8241	8240	8216	8239	8214	8214	8229	8260	8275	8256	8246	8229	8220	8217	8219	8250	8259	8279	8305	8259	8216	8198	8215	8211	8247	8292	8304	8252	8241	8229	8164	8181	8247	8253	8237	8306	8286
479	A/D1	0	41	840	8307	8270	8288	8263	8268	8274	8252	8249	8253	8237	8263	8263	8286	8305	8303	8289	8270	8242	8246	8218	8265	8241	8275	8294	8330	8330	8293	8269	8228	8235	8249	8271	8289	8321	8292	8296	8267	8223	8253	8232	8252	8275	8274	8317	8288
479	A/D0	1	41	840	8403	8389	8393	8404	8414	8327	8317	8295	8258	8289	8349	8375	8369	8408	8430	8383	8325	8273	8253	8248	8311	8343	8427	8440	8460	8431	8323	8230	8198	8283	8329	8400	8482	8468	8435	8374	8276	8207	8227	8284	8344	8415	8461	8469	8421
480	A/D1	0	41	980	8228	8245	8241	8225	8245	8229	8237	8252	8238	8256	8222	8251	8232	8242	8239	8249	8249	8235	8244	8218	8211	8235	8243	8243	8266	8270	8261	8257	8211	8234	8226	8250	8284	8271	8285	8223	8251	8217	8224	8228	8239	8265	8233	8243	8228
480	A/D0	1	41	980	8221	8262	8231	8257	8306	8277	8278	8283	8274	8245	8217	8250	8218	8211	8227	8259	8239	8217	8222	8197	8203	8232	8267	8306	8311	8298	8268	8240	8212	8193	8252	8288	8281	8286	8287	8193	8193	8201	8211	8185	8260	8290	8233	8241	8254
481	A/D1	0	41	940	8240	8243	8252	8236	8244	8223	8227	8231	8210	8247	8237	8252	8235	8242	8237	8214	8233	8226	8226	8238	8235	8226	8249	8208	8236	8221	8230	8236	8241	8240	8212	8237	8222	8208	8226	8242	8257	8219	8261	8259	8286	8262	8209	8267	8232
481	A/D0	1	41	940	8199	8268	8291	8248	8234	8208	8216	8226	8226	8239	8235	8250	8225	8227	8223	8226	8207	8246	8268	8250	8245	8265	8250	8241	8252	8268	8252	8236	8215	8218	8176	8244	8265	8209	8232	8302	8284	8300	8305	8245	8275	8254	8343	8307	8274
482	A/D1	0	41	840	8238	8282	8247	8291	8235	8277	8270	8258	8261	8244	8233	8251	8252	8291	8237	8285	8239	8252	8252	8228	8246	8232	8277	8269	8292	8299	8317	8262	8278	8215	8241	8227	8254	8297	8297	8311	8335	8311	8311	8252	8273	8262	8281	8291	8291
482	A/D0	1	41	840	8239	8295	8324	8341	8381	8406	8401	8355	8307	8247	8249	8286	8356	8433	8453	8417	8406	8339	8252	8219	8222	8273	8358	8429	8460	8449	8429	8349	8277	8232	8240	8298	8390	8440	8427	8437	8374	8303	8270	8233	8240	8342	8442	8435	8439
483	A/D1	0	41	900	8224	8225	8248	8224	8253	8209	8229	8225	8212	8246	8240	8266	8246	8252	8223	8210	8227	8231	8238	8250	8231	8224	8236	8204	8257	8244	8259	8252	8245	8242	8222	8231	8244	8237	8257	8263	8269	8259	8251	8235	8216	8227	8216	8233	8241
483	A/D0	1	41	900	8263	8281	8309	8330	8308	8221	8207	8220	8195	8201	8283	8313	8252	8302	8289	8261	8225	8264	8219	8172	8193	8212	8210	8265	8307	8336	8325	8292	8268	8246	8202	8193	8207	8210	8209	8242	8302	8257	8233	8267	8270	8252	8263	8304	8252
484	A/D1	0	42	980	8238	8240	8241	8222	8231	8204	8234	8227	8243	8227	8266	8216	8253	8211	8233	8236	8225	8253	8228	8227	8228	8204	8240	8201	8253	8229	8237	8235	8226	8230	8221	8239	8232	8239	8225	8255	8213	8252	8206	8235	8231	8224	8245	8266	8238
484	A/D0	1	42	980	8289	8361	8298	8300	8320	8281	8297	8302	8287	8224	8277	8275	8290	8318	8344	8343	8257	8283	8259	8224	8230	8271	8300	8302	8383	8384	8315	8272	8262	8218	8256	8335	8343	8364	8352	8270	8239	8223	8195	8215	8310	8352	8362	8365	8348
485	A/D1	0	42	1230	8234	8252	8229	8234	8249	8196	8258	8221	8234	8235	8231	8239	8263	8238	8260	8238	8234	8233	8244	8240	8227	8232	8238	8215	8246	8227	8242	8234	8229	8227	8207	8235	8231	8241	8252	8247	8225	8249	8211	8234	8231	8231	8243	8249	8250
485	A/D0	1	42	1230	8261	8353	8328	8312	8321	8311	8286	8273	8254	8260	8295	8291	8306	8349	8344	8372	8351	8305	8239	8256	8231	8243	8300	8325	8338	8384	8346	8271	8232	8227	8246	8276	8361	8368	8364	8350	8296	8241	8211	8235	8312	8344	8374	8343	8353
486	A/D1	0	42	1000	8231	8239	8253	8281	8291	8257	8252	8223	8231	8222	8255	8246	8248	8254	8234	8245	8232	8238	8238	8249	8230	8235	8231	8210	8235	8250	8263	8269	8240	8250	8216	8255	8236	8252	8229	8270	8248	8244	8241	8228	8236	8264	8287	8276	8278
486	A/D0	1	42	1000	8219	8268	8266	8309	8308	8240	8221	8196	8237	8187	8212	8293	8250	8206	8206	8232	8194	8237	8269	8264	8243	8255	8233	8224	8241	8267	8291	8265	8254	8192	8195	8230	8207	8291	8291	8278	8253	8219	8190	8168	8238	8236	8271	8294	8300
487	A/D1	0	42	1040	8235	8244	8221	8245	8229	8225	8237	8237	8234	8252	8240	8250	8249	8219	8233	8219	8229	8241	8245	8255	8218	8243	8220	8226	8230	8234	8252	8236	8245	8224	8217	8219	8229	8238	8249	8234	8248	8239	8219	8233	8229	8235	8244	8226	8251
487	A/D0	1	42	1040	8233	8255	8230	8255	8225	8244	8259	8264	8251	8233	8256	8245	8216	8236	8238	8239	8266	8262	8264	8238	8227	8243	8232	8243	8252	8266	8291	8247	8204	8199	8228	8207	8263	8306	8278	8255	8258	8202	8205	8186	8250	8307	8284	8294	8316
488	A/D1	0	42	1040	8229	8244	8223	8227	8237	8217	8237	8230	8232	8258	8215	8241	8215	8254	8238	8265	8255	8235	8239	8214	8215	8218	8240	8234	8262	8222	8247	8219	8219	8225	8217	8241	8237	8237	8254	8210	8242	8214	8237	8224	8243	8244	8221	8240	8216
488	A/D0	1	42	1040	8262	8347	8380	8420	8400	8428	8436	8363	8300	8275	8240	8316	8404	8459	8462	8466	8456	8339	8254	8195	8228	8296	8436	8501	8475	8445	8408	8279	8228	8240	8277	8363	8412	8464	8442	8398	8376	8309	8253	8256	8296	8368	8401	8439	8466
489	A/D1	0	42	1170	8224	8235	8222	8239	8231	8240	8250	8245	8236	8242	8216	8229	8240	8217	8246	8227	8242	8229	8222	8245	8208	8243	8227	8227	8253	8240	8260	8224	8240	8223	8212	8230	8227	8242	8257	8232	8234	8239	8213	8242	8227	8237	8243	8219	8251
489	A/D0	1	42	1170	8269	8326	8317	8307	8312	8320	8250	8240	8217	8202	8201	8239	8245	8251	8269	8298	8307	8284	8249	8239	8203	8204	8223	8236	8245	8275	8287	8251	8231	8224	8244	8245	8277	8294	8277	8249	8246	8198	8180	8210	8253	8272	8286	8291	8281
490	A/D1	0	42	1240	8222	8241	8231	8233	8241	8220	8239	8226	8226	8227	8270	8235	8279	8220	8249	8251	8256	8272	8263	8247	8234	8211	8239	8196	8254	8253	8257	8260	8237	8228	8202	8226	8238	8242	8249	8255	8207	8250	8190	8236	8231	8238	8245	8248	8239
490	A/D0	1	42	1240	8250	8229	8207	8239	8221	8212	8216	8257	8240	8228	8276	8252	8259	8262	8268	8286	8252	8257	8238	8238	8182	8201	8233	8245	8260	8305	8301	8202	8204	8213	8205	8202	8283	8291	8247	8255	8240	8187	8196	8229	8247	8296	8271	8263	8263
491	A/D1	0	42	1020	8236	8252	8252	8227	8230	8208	8235	8224	8243	8226	8250	8223	8241	8215	8217	8229	8223	8226	8257	8219	8244	8221	8260	8240	8282	8244	8247	8242	8222	8232	8212	8244	8229	8251	8230	8252	8212	8250	8210	8235	8232	8235	8243	8270	8239
491	A/D0	1	42	1020	8312	8375	8374	8368	8367	8306	8312	8274	8252	8217	8255	8340	8329	8334	8381	8381	8290	8257	8265	8221	8243	8333	8400	8358	8370	8417	8334	8243	8211	8201	8197	8246	8334	8379	8374	8406	8339	8272	8249	8267	8295	8330	8357	8356	8365
492	A/D1	0	42	1250	8253	8244	8221	8243	8209	8235	8235	8247	8250	8245	8222	8250	8221	8235	8239	8233	8247	8230	8246	8244	8217	8241	8215	8234	8216	8252	8244	8235	8246	8218	8226	8217	8233	8229	8242	8220	8249	8239	8225	8241	8218	8232	8242	8235	8253
492	A/D0	1	42	1250	8209	8275	8274	8282	8278	8284	8254	8222	8230	8217	8171	8224	8242	8209	8263	8287	8276	8237	8258	8229	8176	8210	8215	8250	8244	8282	8315	8281	8252	8246	8248	8240	8240	8266	8282	8223	8259	8232	8212	8229	8235	8271	8263	8267	8275
493	A/D1	0	42	1110	8240	8210	8251	8199	8260	8229	8248	8229	8221	8234	8214	8242	8234	8236	8223	8248	8225	8275	8226	8255	8234	8228	8234	8248	8241	8233	8218	8243	8191	8250	8221	8242	8237	8233	8236	8203	8237	8224	8239	8232	8256	8223	8249	8208	8219
493	A/D0	1	42	1110	8198	8228	8215	8215	8235	8216	8218	8167	8173	8218	8232	8286	8332	8287	8263	8264	8207	8182	8211	8222	8214	8227	8244	8251	8262	8225	8211	8235	8224	8193	8224	8252	8202	8233	8269	8233	8217	8274	8271	8240	8259	8245	8235	8192	8202
494	A/D1	0	42	920	8216	8207	8237	8210	8300	8264	8259	8254	8217	8243	8225	8278	8246	8296	8248	8276	8221	8254	8218	8229	8259	8249	8255	8252	8237	8283	8242	8287	8218	8272	8264	8246	8274	8239	8249	8220	8241	8228	8241	8221	8266	8248	8277	8247	8272
494	A/D0	1	42	920	8228	8288	8373	8385	8385	8378	8364	8228	8223	8263	8258	8331	8360	8395	8381	8361	8280	8249	8229	8248	8328	8383	8386	8381	8364	8359	8272	8267	8246	8272	8346	8427	8413	8385	8400	8348	8328	8276	8256	8234	8305	8339	8356	8355	8375
495	A/D1	0	42	1150	8251	8252	8244	8227	8234	8216	8236	8236	8236	8257	8215	8248	8213	8240	8201	8246	8228	8242	8228	8233	8215	8229	8223	8226	8244	8252	8242	8251	8216	8217	8223	8220	8247	8232	8252	8221	8235	8222	8214	8222	8243	8230	8243	8237	8235
495	A/D0	1	42	1150	8212	8235	8219	8232	8225	8249	8263	8256	8223	8250	8227	8209	8236	8248	8248	8254	8240	8227	8218	8191	8222	8243	8231	8269	8262	8260	8232	8216	8204	8156	8212	8223	8240	8267	8258	8239	8244	8259	8220	8228	8249	8245	8269	8253	8210
496	A/D1	0	43	1150	8227	8236	8228	8242	8250	8235	8245	8233	8232	8253	8226	8249	8211	8241	8211	8251	8245	8236	8252	8225	8225	8218	8232	8228	8250	8232	8253	8231	8230	8222	8213	8227	8236	8251	8266	8229	8244	8205	8211	8201	8239	8248	8239	8257	8228
496	A/D0	1	43	1150	8242	8346	8420	8410	8451	8449	8409	8370	8314	8239	8256	8313	8358	8403	8426	8430	8434	8346	8265	8206	8244	8317	8373	8469	8504	8474	8424	8323	8227	8186	8247	8361	8413	8469	8496	8441	8413	8316	8268	8227	8267	8343	8354	8411	8475
497	A/D1	0	43	840	8220	8244	8236	8236	8239	8214	8240	8223	8253	8246	8257	8221	8251	8224	8261	8256	8272	8273	8264	8247	8244	8237	8248	8220	8263	8259	8291	8268	8244	8231	8200	8234	8247	8265	8269	8266	8219	8248	8196	8243	8241	8248	8277	8279	8295
497	A/D0	1	43	840	8245	8314	8268	8244	8261	8252	8199	8219	8230	8223	8237	8252	8253	8243	8259	8294	8284	8270	8253	8218	8176	8215	8211	8240	8285	8290	8268	8226	8214	8200	8217	8264	8301	8288	8262	8270	8235	8200	8207	8217	8263	8288	8294	8278	8244
498	A/D1	0	43	840	8199	8239	8219	8242	8258	8239	8247	8247	8237	8271	8228	8275	8238	8268	8239	8284	8273	8258	8265	8218	8239	8218	8259	8265	8264	8258	8276	8233	8245	8213	8220	8235	8258	8286	8284	8290	8297	8257	8265	8219	8275	8267	8267	8264	8232
498	A/D0	1	43	840	8224	8255	8335	8370	8367	8387	8411	8324	8277	8269	8254	8296	8325	8387	8349	8337	8359	8293	8253	8201	8270	8319	8378	8440	8451	8435	8425	8355	8277	8229	8254	8327	8386	8450	8444	8443	8390	8302	8236	8210	8250	8316	8370	8399	8393
499	A/D1	0	43	840	8238	8242	8259	8263	8241	8241	8218	8239	8209	8257	8247	8239	8254	8233	8243	8230	8251	8235	8247	8223	8264	8231	8264	8245	8256	8261	8238	8244	8243	8229	8269	8244	8280	8226	8271	8243	8247	8253	8231	8238	8217	8234	8238	8249	8232
499	A/D0	1	43	840	8320	8397	8405	8399	8366	8337	8263	8250	8251	8261	8328	8373	8357	8361	8372	8347	8318	8288	8276	8247	8301	8325	8340	8338	8379	8354	8299	8267	8227	8221	8259	8335	8364	8404	8405	8424	8314	8217	8216	8229	8271	8344	8396	8429	8396
500	A/D1	0	43	1060	8218	8241	8243	8242	8239	8231	8252	8214	8249	8225	8227	8254	8208	8247	8227	8215	8240	8219	8234	8242	8223	8254	8224	8239	8259	8250	8280	8250	8256	8251	8219	8231	8209	8233	8212	8251	8246	8232	8245	8224	8222	8225	8236	8247	8249
500	A/D0	1	43	1060	8204	8214	8221	8227	8224	8218	8251	8221	8214	8252	8270	8272	8234	8200	8187	8174	8169	8234	8224	8247	8272	8298	8255	8246	8237	8222	8222	8232	8223	8206	8188	8190	8211	8249	8275	8269	8292	8259	8192	8195	8207	8177	8220	8275	8278
501	A/D1	0	43	1290	8231	8220	8245	8240	8243	8239	8224	8243	8195	8248	8232	8242	8238	8221	8233	8208	8233	8235	8231	8242	8297	8218	8303	8170	8265	8247	8255	8248	8250	8227	8257	8185	8245	8187	8258	8241	8260	8240	8213	8218	8202	8245	8242	8247	8228
501	A/D0	1	43	1290	8225	8252	8240	8233	8279	8220	8213	8191	8220	8177	8219	8261	8225	8217	8232	8246	8225	8232	8272	8232	8261	8171	8206	8142	8185	8278	8216	8247	8212	8195	8215	8251	8189	8225	8241	8264	8234	8206	8206	8186	8236	8236	8266	8258	8237
502	A/D1	0	43	1150	8222	8238	8229	8243	8267	8229	8254	8214	8247	8201	8267	8228	8239	8258	8210	8243	8214	8236	8234	8246	8241	8258	8219	8255	8220	8225	8239	8232	8237	8252	8225	8249	8206	8251	8216	8269	8244	8237	8250	8208	8225	8209	8245	8238	8246
502	A/D0	1	43	1150	8237	8333	8374	8456	8458	8438	8358	8322	8297	8243	8272	8367	8430	8423	8440	8465	8426	8353	8330	8273	8252	8343	8385	8426	8469	8413	8417	8402	8287	8170	8262	8306	8348	8490	8557	8500	8476	8400	8285	8180	8215	8232	8307	8389	8457
503	A/D1	0	43	920	8234	8257	8233	8240	8223	8211	8228	8230	8241	8254	8235	8225	8241	8219	8241	8237	8232	8249	8233	8247	8213	8240	8231	8221	8233	8233	8235	8237	8233	8234	8221	8228	8246	8226	8249	8234	8228	8250	8213	8248	8233	8239	8255	8250	8275
503	A/D0	1	43	920	8248	8280	8249	8216	8218	8237	8217	8246	8262	8239	8219	8198	8175	8220	8225	8245	8258	8242	8233	8236	8219	8225	8225	8253	8237	8233	8251	8210	8205	8205	8223	8210	8245	8264	8230	8241	8245	8187	8193	8200	8233	8228	8278	8293	8275
504	A/D1	0	43	840	8236	8243	8231	8220	8221	8214	8251	8231	8252	8220	8245	8206	8242	8222	8231	8249	8226	8228	8247	8231	8241	8224	8256	8206	8257	8228	8238	8233	8224	8237	8217	8246	8239	8257	8235	8263	8212	8258	8210	8241	8235	8223	8242	8249	8234
504	A/D0	1	43	840	8369	8399	8377	8405	8439	8372	8335	8306	8249	8252	8327	8366	8381	8417	8467	8483	8406	8330	8236	8251	8315	8378	8443	8509	8485	8478	8401	8303	8213	8251	8340	8374	8461	8514	8455	8420	8328	8286	8242	8270	8368	8406	8471	8511	8513
505	A/D1	0	43	930	8261	8245	8297	8241	8290	8282	8271	8276	8232	8239	8198	8261	8268	8273	8287	8273	8255	8228	8227	8230	8245	8250	8276	8265	8292	8287	8256	8285	8220	8248	8228	8216	8238	8236	8278	8254	8269	8257	8223	8245	8230	8276	8275	8286	8283
505	A/D0	1	43	930	8246	8273	8280	8321	8331	8341	8319	8258	8191	8201	8167	8251	8261	8366	8383	8419	8364	8260	8202	8205	8262	8242	8317	8337	8329	8306	8246	8233	8213	8258	8316	8321	8354	8329	8330	8266	8245	8232	8218	8226	8299	8362	8339	8323	8324
506	A/D1	0	43	950	8239	8259	8256	8227	8241	8213	8227	8253	8244	8268	8211	8241	8215	8243	8248	8268	8267	8245	8243	8218	8216	8235	8247	8245	8260	8233	8239	8236	8209	8235	8231	8272	8290	8277	8279	8224	8240	8216	8228	8229	8247	8254	8252	8277	8264
506	A/D0	1	43	950	8252	8307	8329	8306	8296	8304	8285	8245	8248	8257	8259	8279	8287	8335	8275	8304	8333	8309	8264	8210	8262	8270	8351	8383	8370	8329	8310	8247	8184	8196	8246	8293	8332	8367	8374	8339	8320	8279	8286	8261	8298	8362	8350	8349	8356
507	A/D1	0	44	840	8245	8242	8242	8257	8232	8233	8221	8232	8228	8254	8224	8251	8228	8221	8227	8215	8236	8233	8240	8258	8216	8244	8211	8245	8237	8267	8261	8233	8250	8212	8225	8223	8234	8236	8254	8231	8258	8224	8233	8228	8236	8259	8256	8252	8255
507	A/D0	1	44	840	8233	8285	8295	8247	8239	8257	8211	8195	8228	8229	8202	8235	8256	8242	8262	8267	8267	8259	8241	8211	8176	8194	8199	8215	8285	8289	8309	8279	8239	8196	8209	8212	8251	8250	8283	8260	8256	8243	8211	8218	8262	8291	8281	8288	8294
508	A/D1	0	44	980	8234	8232	8240	8249	8236	8241	8225	8251	8210	8252	8235	8243	8242	8232	8229	8209	8240	8223	8247	8230	8251	8207	8242	8209	8240	8237	8229	8243	8239	8227	8240	8211	8250	8206	8250	8226	8233	8238	8213	8229	8209	8249	8250	8254	8239
508	A/D0	1	44	980	8279	8298	8321	8342	8360	8316	8263	8288	8247	8221	8281	8297	8273	8306	8327	8282	8283	8308	8246	8231	8286	8284	8287	8327	8313	8329	8307	8289	8251	8236	8270	8280	8331	8347	8335	8356	8316	8214	8186	8223	8224	8268	8347	8345	8315
509	A/D1	0	44	950	8231	8237	8243	8229	8251	8204	8240	8222	8226	8245	8218	8253	8205	8261	8225	8241	8218	8232	8206	8256	8215	8243	8241	8205	8247	8212	8244	8239	8244	8270	8211	8234	8218	8214	8249	8233	8263	8231	8235	8204	8219	8227	8255	8252	8262
509	A/D0	1	44	950	8249	8257	8229	8238	8284	8213	8213	8233	8217	8215	8253	8265	8226	8264	8248	8265	8215	8231	8215	8255	8239	8226	8241	8205	8236	8247	8259	8261	8240	8258	8211	8225	8188	8220	8227	8236	8279	8233	8222	8197	8223	8208	8247	8282	8285
510	A/D1	0	44	1160	8247	8227	8251	8202	8238	8228	8237	8253	8247	8245	8227	8227	8238	8212	8249	8228	8246	8239	8238	8230	8211	8233	8230	8231	8240	8250	8234	8273	8216	8248	8234	8217	8231	8227	8247	8226	8229	8235	8201	8251	8227	8254	8247	8244	8246
510	A/D0	1	44	1160	8215	8214	8233	8242	8259	8270	8261	8262	8217	8220	8175	8178	8212	8217	8219	8261	8267	8229	8211	8227	8237	8239	8278	8261	8222	8220	8204	8188	8190	8209	8235	8254	8259	8256	8265	8222	8219	8231	8224	8215	8231	8251	8204	8218	8216
511	A/D1	0	44	1070	8227	8252	8243	8224	8234	8202	8235	8223	8259	8225	8256	8207	8246	8215	8247	8257	8243	8252	8243	8226	8230	8205	8246	8219	8268	8248	8245	8244	8221	8226	8206	8232	8231	8243	8230	8259	8211	8243	8196	8230	8225	8225	8244	8243	8241
511	A/D0	1	44	1070	8328	8331	8327	8315	8296	8281	8278	8277	8252	8234	8285	8296	8287	8343	8332	8314	8314	8275	8185	8211	8230	8264	8325	8352	8326	8351	8336	8254	8201	8225	8252	8267	8353	8360	8319	8351	8321	8234	8217	8249	8304	8300	8335	8336	8321
512	A/D1	0	44	860	8248	8267	8271	8326	8271	8303	8237	8253	8201	8259	8243	8270	8291	8252	8290	8258	8278	8268	8251	8236	8275	8253	8291	8287	8325	8312	8290	8260	8261	8227	8253	8249	8314	8303	8364	8334	8297	8279	8236	8231	8254	8335	8394	8433	8354
512	A/D0	1	44	860	8355	8406	8408	8403	8366	8324	8253	8245	8198	8230	8330	8360	8389	8394	8424	8374	8320	8294	8291	8240	8320	8377	8403	8410	8434	8399	8305	8250	8223	8228	8276	8349	8425	8440	8461	8450	8382	8289	8230	8252	8294	8383	8413	8483	8448
513	A/D1	0	44	1000	8215	8233	8255	8254	8268	8222	8236	8225	8210	8239	8231	8254	8240	8235	8235	8210	8234	8229	8233	8233	8244	8226	8254	8214	8256	8252	8242	8264	8240	8248	8223	8230	8247	8213	8262	8229	8249	8231	8229	8222	8217	8227	8236	8246	8254
513	A/D0	1	44	1000	8205	8254	8247	8231	8260	8254	8210	8221	8250	8206	8238	8253	8219	8206	8195	8217	8204	8215	8256	8288	8220	8250	8240	8188	8194	8288	8254	8214	8260	8246	8180	8208	8241	8222	8248	8277	8245	8191	8201	8155	8181	8220	8260	8326	8298
514	A/D1	0	44	1350	8229	8259	8211	8236	8225	8233	8253	8240	8251	8254	8219	8247	8199	8237	8204	8263	8237	8230	8245	8207	8224	8208	8239	8238	8257	8227	8254	8215	8231	8218	8231	8246	8237	8259	8268	8234	8251	8208	8243	8212	8250	8237	8228	8243	8222
514	A/D0	1	44	1350	8263	8349	8385	8409	8441	8429	8414	8326	8296	8240	8247	8285	8318	8382	8396	8412	8411	8332	8250	8215	8235	8264	8356	8443	8486	8437	8433	8335	8215	8213	8254	8325	8358	8435	8432	8417	8361	8324	8275	8224	8257	8338	8353	8363	8391
515	A/D1	0	44	840	8277	8224	8243	8241	8226	8261	8245	8249	8257	8226	8260	8221	8272	8225	8272	8277	8269	8277	8242	8213	8210	8234	8233	8270	8235	8290	8243	8257	8226	8215	8243	8251	8276	8306	8265	8302	8234	8266	8210	8273	8247	8264	8295	8280	8264
515	A/D0	1	44	840	8262	8250	8261	8269	8270	8277	8269	8261	8211	8232	8236	8261	8304	8281	8290	8271	8245	8230	8202	8252	8261	8301	8297	8296	8266	8271	8224	8217	8218	8213	8288	8320	8310	8322	8313	8262	8235	8259	8214	8240	8335	8281	8303	8316	8306
516	A/D1	0	44	1030	8221	8252	8238	8252	8229	8257	8212	8247	8213	8225	8225	8219	8244	8241	8237	8231	8211	8248	8197	8264	8230	8242	8235	8231	8241	8218	8248	8221	8247	8217	8276	8226	8261	8224	8236	8238	8228	8240	8239	8237	8225	8221	8241	8210	8273
516	A/D0	1	44	1030	8241	8296	8352	8354	8343	8322	8245	8206	8206	8187	8252	8286	8305	8304	8327	8303	8264	8281	8238	8233	8300	8298	8271	8299	8315	8276	8271	8260	8258	8237	8299	8319	8304	8304	8318	8323	8281	8268	8225	8276	8249	8292	8376	8344	8324
517	A/D1	0	44	1180	8224	8262	8229	8242	8224	8222	8231	8232	8241	8256	8224	8245	8204	8250	8213	8270	8255	8244	8250	8218	8227	8209	8234	8239	8258	8227	8256	8206	8235	8213	8230	8240	8241	8259	8234	8226	8227	8217	8235	8218	8244	8253	8221	8262	8204
517	A/D0	1	44	1180	8244	8278	8277	8258	8270	8296	8276	8260	8255	8233	8233	8252	8275	8324	8350	8317	8382	8334	8233	8182	8241	8236	8305	8389	8417	8340	8340	8285	8209	8197	8239	8260	8290	8297	8319	8326	8338	8306	8264	8248	8241	8333	8314	8328	8341
518	A/D1	0	44	890	8236	8276	8255	8286	8303	8264	8306	8256	8259	8230	8243	8224	8289	8267	8321	8300	8265	8267	8229	8242	8243	8274	8305	8269	8297	8264	8288	8249	8251	8241	8263	8321	8327	8311	8295	8277	8251	8267	8219	8245	8295	8327	8410	8375	8369
518	A/D0	1	44	890	8292	8332	8327	8318	8329	8315	8272	8289	8297	8262	8312	8324	8320	8340	8308	8348	8310	8267	8207	8236	8253	8294	8356	8385	8365	8364	8335	8245	8199	8165	8208	8259	8365	8402	8405	8435	8365	8294	8239	8222	8284	8330	8404	8384	8417
519	A/D1	0	45	840	8289	8278	8285	8262	8285	8281	8282	8255	8258	8238	8251	8277	8266	8290	8279	8275	8266	8245	8263	8212	8301	8287	8329	8305	8314	8298	8269	8269	8239	8238	8250	8277	8308	8338	8324	8308	8261	8226	8228	8233	8272	8301	8342	8407	8378
519	A/D0	1	45	840	8271	8249	8260	8265	8281	8248	8256	8276	8261	8240	8253	8243	8289	8239	8275	8324	8264	8221	8279	8277	8228	8246	8327	8279	8294	8375	8305	8189	8212	8252	8223	8321	8366	8342	8301	8252	8157	8145	8217	8281	8365	8403	8399	8357	8322
520	A/D1	0	45	1090	8240	8244	8227	8247	8224	8215	8225	8232	8241	8248	8236	8241	8252	8222	8238	8223	8243	8247	8258	8277	8237	8260	8228	8233	8247	8271	8261	8245	8245	8226	8219	8238	8245	8253	8257	8229	8238	8235	8204	8235	8210	8238	8270	8253	8290
520	A/D0	1	45	1090	8316	8428	8428	8478	8506	8480	8409	8369	8299	8233	8284	8398	8477	8504	8519	8516	8470	8368	8278	8263	8290	8383	8480	8543	8540	8567	8550	8436	8293	8246	8309	8357	8463	8566	8547	8514	8507	8357	8232	8231	8328	8390	8505	8569	8574
521	A/D1	0	45	900	8239	8229	8267	8274	8255	8263	8219	8254	8206	8262	8233	8241	8258	8233	8261	8263	8271	8262	8258	8232	8272	8237	8284	8254	8264	8262	8244	8247	8252	8228	8255	8234	8273	8265	8314	8290	8266	8255	8220	8222	8205	8236	8247	8271	8304
521	A/D0	1	45	900	8247	8286	8285	8249	8266	8248	8194	8229	8235	8224	8262	8299	8293	8290	8299	8286	8262	8237	8233	8224	8215	8207	8229	8252	8256	8273	8282	8277	8250	8242	8243	8223	8260	8273	8266	8291	8266	8236	8192	8244	8233	8265	8319	8351	8284
522	A/D1	0	45	920	8217	8243	8239	8230	8244	8242	8208	8251	8199	8238	8220	8243	8250	8253	8245	8222	8238	8229	8206	8256	8233	8274	8256	8265	8237	8221	8238	8223	8245	8235	8259	8219	8272	8223	8267	8244	8233	8245	8241	8244	8234	8222	8239	8211	8272
522	A/D0	1	45	920	8296	8278	8377	8400	8363	8314	8271	8251	8206	8220	8260	8334	8380	8401	8440	8363	8295	8261	8249	8240	8272	8319	8308	8331	8346	8370	8306	8298	8271	8255	8307	8319	8343	8337	8348	8361	8336	8284	8241	8250	8289	8350	8407	8417	8385
523	A/D1	0	45	1040	8225	8256	8250	8255	8249	8225	8240	8233	8236	8238	8252	8214	8254	8203	8235	8222	8224	8240	8247	8237	8249	8241	8272	8218	8264	8229	8245	8245	8226	8234	8206	8239	8232	8257	8237	8252	8215	8234	8207	8233	8230	8246	8248	8270	8252
523	A/D0	1	45	1040	8280	8307	8262	8256	8256	8221	8222	8251	8239	8224	8271	8245	8234	8250	8267	8270	8254	8249	8227	8231	8212	8233	8266	8278	8308	8308	8270	8213	8188	8199	8221	8256	8318	8320	8297	8289	8244	8209	8190	8208	8234	8254	8262	8269	8283
524	A/D1	0	45	840	8244	8250	8255	8216	8237	8211	8243	8237	8248	8240	8272	8229	8276	8218	8251	8232	8227	8247	8233	8239	8229	8226	8253	8219	8270	8251	8253	8253	8229	8242	8218	8242	8234	8237	8231	8265	8231	8274	8213	8239	8228	8221	8254	8254	8263
524	A/D0	1	45	840	8284	8300	8278	8288	8345	8366	8315	8334	8316	8262	8314	8342	8323	8337	8362	8348	8280	8270	8222	8234	8266	8313	8354	8335	8354	8361	8326	8250	8212	8222	8265	8302	8375	8418	8356	8338	8319	8262	8225	8216	8260	8284	8316	8334	8354
525	A/D1	0	45	1090	8235	8254	8231	8238	8224	8221	8230	8239	8239	8253	8234	8229	8237	8212	8240	8239	8248	8257	8238	8255	8212	8234	8219	8215	8234	8234	8249	8228	8234	8227	8214	8247	8243	8241	8270	8237	8250	8242	8217	8241	8220	8234	8235	8231	8259
525	A/D0	1	45	1090	8232	8315	8316	8296	8277	8281	8244	8279	8296	8278	8296	8296	8267	8277	8331	8327	8296	8276	8219	8195	8195	8257	8302	8356	8345	8321	8299	8240	8199	8209	8292	8268	8321	8345	8340	8292	8302	8268	8207	8195	8243	8278	8298	8297	8347
526	A/D1	0	45	860	8223	8228	8241	8245	8256	8235	8230	8232	8199	8231	8229	8256	8251	8254	8263	8245	8258	8239	8243	8245	8250	8231	8277	8253	8282	8265	8270	8282	8252	8261	8235	8243	8254	8254	8283	8268	8276	8249	8238	8235	8250	8284	8292	8288	8286
526	A/D0	1	45	860	8289	8377	8488	8490	8511	8493	8397	8346	8281	8226	8333	8405	8395	8407	8437	8439	8371	8365	8331	8302	8345	8407	8396	8419	8435	8421	8394	8330	8248	8277	8314	8396	8465	8502	8503	8483	8408	8284	8230	8210	8305	8405	8489	8520	8523
527	A/D1	0	45	1500	8239	8227	8237	8222	8239	8227	8243	8249	8232	8220	8249	8192	8273	8221	8261	8261	8232	8251	8228	8239	8226	8218	8246	8207	8256	8235	8246	8238	8226	8232	8216	8236	8233	8257	8249	8261	8219	8256	8200	8239	8230	8243	8252	8249	8255
527	A/D0	1	45	1500	8288	8311	8254	8193	8222	8222	8201	8226	8246	8223	8247	8249	8259	8225	8260	8270	8245	8254	8212	8219	8193	8236	8252	8274	8275	8290	8281	8208	8207	8179	8202	8241	8290	8315	8288	8288	8242	8206	8189	8199	8229	8248	8269	8237	8251
528	A/D1	0	45	900	8242	8241	8237	8261	8232	8236	8243	8251	8241	8260	8231	8243	8248	8241	8253	8238	8256	8241	8230	8250	8201	8264	8226	8270	8247	8261	8264	8226	8267	8215	8239	8237	8241	8254	8259	8239	8265	8239	8241	8230	8225	8265	8264	8272	8279
528	A/D0	1	45	900	8302	8371	8443	8478	8477	8500	8423	8352	8292	8285	8262	8305	8381	8426	8473	8465	8488	8398	8269	8230	8275	8298	8368	8496	8569	8510	8505	8412	8265	8218	8295	8297	8398	8466	8492	8459	8453	8316	8252	8229	8313	8399	8505	8536	8546
529	A/D1	0	45	1260	8244	8237	8248	8204	8243	8235	8237	8257	8247	8241	8226	8231	8229	8223	8247	8248	8250	8237	8235	8221	8219	8235	8235	8236	8252	8237	8237	8263	8224	8257	8233	8235	8270	8244	8270	8229	8241	8222	8211	8228	8222	8235	8237	8243	8244
529	A/D0	1	45	1260	8273	8310	8322	8312	8338	8357	8323	8265	8244	8241	8215	8283	8333	8384	8357	8358	8351	8247	8190	8197	8211	8209	8280	8344	8348	8329	8325	8300	8247	8241	8288	8296	8313	8320	8307	8250	8238	8220	8232	8253	8272	8323	8349	8346	8354
530	A/D1	0	46	1110	8227	8263	8210	8249	8208	8236	8236	8228	8248	8251	8226	8232	8208	8245	8203	8257	8248	8241	8237	8218	8226	8207	8230	8230	8249	8231	8257	8204	8246	8214	8234	8237	8228	8244	8240	8233	8234	8215	8231	8219	8231	8253	8226	8247	8232
530	A/D0	1	46	1110	8246	8356	8428	8495	8539	8549	8510	8404	8313	8254	8254	8298	8356	8443	8489	8490	8493	8393	8291	8224	8242	8291	8378	8472	8534	8484	8465	8379	8274	8233	8259	8354	8440	8503	8502	8496	8402	8324	8272	8216	8239	8361	8419	8417	8449
531	A/D1	0	46	980	8224	8262	8208	8259	8222	8233	8238	8223	8245	8246	8232	8238	8203	8245	8207	8247	8235	8235	8241	8223	8223	8217	8230	8231	8244	8225	8253	8215	8236	8211	8225	8236	8232	8245	8248	8229	8247	8211	8237	8206	8257	8244	8227	8253	8228
531	A/D0	1	46	980	8214	8228	8197	8221	8241	8248	8256	8241	8240	8208	8219	8195	8209	8235	8227	8239	8263	8232	8208	8210	8239	8219	8231	8260	8258	8228	8253	8221	8201	8213	8225	8252	8255	8264	8237	8239	8223	8201	8218	8204	8208	8256	8242	8220	8226
532	A/D1	0	46	840	8228	8239	8254	8220	8234	8227	8247	8262	8255	8260	8225	8238	8221	8222	8227	8257	8259	8251	8244	8233	8212	8240	8238	8249	8268	8269	8267	8281	8209	8242	8223	8239	8281	8275	8336	8262	8270	8242	8222	8233	8245	8268	8256	8278	8279
532	A/D0	1	46	840	8292	8366	8451	8442	8424	8464	8441	8368	8295	8288	8270	8344	8438	8495	8502	8503	8455	8289	8274	8231	8268	8351	8498	8506	8488	8500	8401	8318	8229	8258	8294	8370	8532	8558	8555	8530	8486	8349	8247	8258	8315	8392	8449	8530	8521
533	A/D1	0	46	1030	8239	8246	8240	8226	8245	8242	8244	8254	8240	8253	8223	8252	8228	8248	8235	8272	8276	8247	8259	8211	8236	8224	8243	8260	8268	8241	8257	8233	8234	8242	8240	8287	8279	8275	8286	8246	8249	8222	8225	8214	8244	8240	8235	8254	8215
533	A/D0	1	46	1030	8233	8291	8327	8330	8337	8350	8303	8300	8245	8265	8233	8262	8339	8344	8370	8410	8415	8307	8265	8201	8213	8291	8327	8391	8446	8422	8352	8287	8227	8192	8254	8318	8365	8378	8384	8360	8329	8278	8242	8256	8256	8323	8344	8359	8348
534	A/D1	0	46	840	8220	8242	8235	8248	8247	8265	8247	8268	8206	8240	8219	8237	8258	8257	8275	8239	8259	8240	8224	8249	8242	8269	8250	8260	8256	8234	8259	8236	8244	8242	8249	8234	8275	8254	8293	8273	8270	8253	8241	8245	8217	8252	8250	8238	8276
534	A/D0	1	46	840	8232	8230	8280	8313	8250	8276	8264	8208	8170	8215	8231	8243	8286	8303	8291	8224	8238	8211	8205	8214	8260	8292	8245	8247	8254	8261	8233	8245	8278	8255	8249	8227	8228	8216	8219	8266	8286	8261	8241	8257	8222	8205	8225	8272	8278
535	A/D1	0	46	1030	8218	8252	8217	8216	8220	8223	8256	8253	8252	8255	8213	8243	8212	8243	8226	8243	8240	8224	8234	8221	8225	8218	8243	8248	8261	8213	8241	8213	8220	8225	8226	8231	8242	8241	8252	8220	8256	8211	8234	8201	8241	8247	8239	8254	8225
535	A/D0	1	46	1030	8217	8278	8287	8274	8306	8321	8289	8286	8256	8214	8227	8256	8269	8303	8326	8316	8308	8248	8200	8195	8279	8264	8251	8349	8339	8256	8298	8316	8191	8170	8293	8296	8273	8359	8364	8263	8270	8308	8234	8201	8254	8245	8202	8226	8264
536	A/D1	0	46	1040	8225	8263	8219	8241	8214	8225	8231	8232	8241	8260	8232	8236	8209	8234	8207	8262	8235	8234	8235	8208	8219	8205	8234	8232	8251	8229	8257	8219	8239	8223	8226	8243	8242	8235	8254	8215	8242	8212	8244	8214	8258	8245	8230	8240	8213
536	A/D0	1	46	1040	8253	8269	8227	8228	8201	8201	8233	8236	8253	8230	8243	8211	8213	8238	8235	8244	8276	8208	8187	8189	8189	8185	8245	8285	8278	8241	8267	8224	8167	8206	8238	8241	8261	8297	8254	8221	8209	8192	8222	8219	8224	8235	8255	8193	8232
537	A/D1	0	46	970	8260	8204	8266	8222	8271	8271	8250	8265	8254	8225	8245	8215	8252	8239	8260	8252	8247	8227	8228	8216	8236	8260	8256	8271	8242	8258	8204	8260	8201	8247	8239	8238	8260	8249	8241	8232	8212	8242	8202	8257	8226	8254	8257	8251	8269
537	A/D0	1	46	970	8305	8334	8396	8422	8465	8476	8422	8348	8300	8283	8309	8388	8454	8443	8402	8440	8351	8256	8242	8267	8325	8370	8500	8500	8435	8433	8336	8250	8182	8230	8288	8347	8451	8477	8478	8433	8370	8302	8237	8239	8301	8380	8437	8431	8480
538	A/D1	0	46	1170	8235	8223	8245	8211	8263	8223	8237	8242	8234	8248	8224	8255	8229	8234	8217	8241	8216	8254	8203	8239	8230	8241	8231	8260	8225	8247	8216	8246	8195	8233	8238	8239	8255	8227	8233	8214	8219	8224	8235	8225	8274	8209	8278	8220	8249
538	A/D0	1	46	1170	8300	8345	8432	8469	8459	8444	8355	8247	8207	8217	8290	8393	8477	8517	8511	8479	8362	8283	8202	8244	8293	8404	8447	8483	8502	8432	8367	8306	8226	8209	8323	8400	8387	8465	8452	8377	8340	8335	8265	8248	8393	8414	8474	8484	8507
539	A/D1	0	46	1220	8220	8231	8221	8206	8227	8230	8251	8222	8231	8225	8211	8232	8228	8235	8251	8232	8236	8242	8212	8244	8225	8235	8245	8234	8253	8213	8233	8214	8229	8240	8229	8251	8232	8224	8257	8207	8256	8221	8223	8252	8213	8232	8261	8216	8243
539	A/D0	1	46	1220	8216	8240	8227	8250	8278	8298	8304	8252	8225	8213	8234	8254	8325	8379	8287	8254	8250	8186	8194	8209	8243	8270	8292	8295	8304	8177	8247	8491	8230	8158	8245	8230	8213	8174	8321	8409	8302	8343	8270	8186	8206	8204	8286	8306	8307
540	A/D1	0	46	840	8246	8281	8296	8299	8327	8301	8309	8266	8238	8245	8254	8280	8279	8305	8310	8299	8316	8301	8266	8266	8263	8274	8307	8304	8401	8392	8378	8332	8267	8259	8235	8302	8326	8359	8406	8393	8420	8332	8313	8242	8223	8289	8365	8407	8429
540	A/D0	1	46	840	8239	8301	8333	8357	8373	8311	8246	8227	8234	8196	8233	8310	8298	8288	8319	8327	8263	8283	8250	8234	8259	8299	8319	8333	8351	8338	8346	8312	8266	8249	8239	8247	8288	8333	8358	8363	8343	8258	8211	8250	8281	8298	8392	8414	8382
541	A/D1	0	46	1250	8212	8233	8236	8220	8254	8240	8248	8223	8234	8218	8206	8232	8233	8249	8284	8265	8232	8245	8205	8235	8226	8239	8252	8248	8256	8218	8229	8227	8219	8239	8241	8247	8229	8231	8228	8214	8232	8237	8237	8246	8232	8221	8242	8202	8241
541	A/D0	1	46	1250	8208	8197	8209	8233	8229	8279	8296	8222	8232	8209	8190	8179	8236	8239	8225	8253	8258	8219	8190	8224	8251	8242	8269	8274	8263	8196	8196	8194	8191	8201	8268	8290	8246	8253	8260	8256	8206	8232	8254	8215	8186	8226	8210	8191	8257
542	A/D1	0	47	1220	8221	8241	8224	8228	8226	8208	8228	8231	8242	8261	8239	8230	8246	8203	8243	8227	8236	8252	8231	8257	8210	8229	8225	8206	8258	8227	8256	8231	8229	8223	8211	8238	8228	8252	8258	8251	8222	8241	8198	8235	8227	8238	8247	8233	8239
542	A/D0	1	47	1220	8221	8238	8243	8267	8259	8269	8227	8238	8268	8238	8246	8227	8218	8194	8191	8233	8237	8245	8243	8258	8196	8186	8234	8232	8212	8262	8272	8213	8207	8216	8217	8217	8281	8308	8286	8253	8230	8171	8172	8184	8201	8248	8263	8227	8247
543	A/D1	0	47	1090	8235	8229	8243	8226	8236	8226	8237	8231	8243	8229	8266	8218	8266	8227	8240	8238	8227	8237	8249	8222	8248	8208	8242	8195	8248	8233	8242	8243	8223	8227	8213	8234	8232	8250	8225	8262	8205	8240	8200	8236	8229	8234	8242	8249	8230
543	A/D0	1	47	1090	8316	8334	8302	8305	8325	8292	8257	8290	8273	8238	8288	8311	8329	8333	8330	8330	8288	8262	8244	8229	8234	8279	8339	8343	8326	8360	8304	8247	8217	8238	8255	8283	8323	8361	8307	8327	8279	8222	8212	8230	8290	8335	8378	8355	8340
544	A/D1	0	47	1050	8210	8250	8234	8269	8226	8265	8207	8236	8216	8228	8239	8223	8243	8246	8238	8238	8210	8239	8201	8245	8249	8238	8257	8231	8237	8197	8241	8218	8247	8234	8251	8237	8238	8220	8227	8225	8235	8244	8251	8228	8237	8209	8242	8219	8266
544	A/D0	1	47	1050	8248	8287	8303	8296	8269	8277	8244	8189	8211	8213	8230	8293	8336	8300	8346	8273	8230	8223	8227	8202	8278	8323	8287	8243	8278	8231	8212	8289	8295	8226	8259	8266	8221	8221	8273	8279	8269	8263	8259	8202	8181	8269	8296	8297	8321
545	A/D1	0	47	840	8197	8244	8242	8264	8265	8284	8227	8259	8217	8251	8238	8233	8266	8272	8265	8264	8234	8251	8198	8260	8231	8251	8253	8232	8241	8216	8251	8235	8239	8231	8251	8230	8271	8245	8272	8264	8276	8280	8280	8247	8238	8241	8266	8229	8281
545	A/D0	1	47	840	8360	8393	8466	8477	8431	8406	8313	8244	8204	8225	8322	8416	8479	8495	8483	8402	8331	8255	8193	8274	8353	8418	8447	8472	8485	8438	8393	8338	8265	8236	8316	8361	8396	8419	8459	8496	8414	8367	8288	8263	8268	8369	8449	8479	8490
546	A/D1	0	47	840	8247	8218	8264	8200	8256	8235	8239	8242	8227	8230	8209	8241	8246	8256	8248	8273	8219	8264	8212	8232	8241	8259	8284	8274	8264	8256	8213	8253	8194	8253	8240	8246	8249	8238	8243	8226	8249	8245	8249	8236	8272	8217	8263	8214	8252
546	A/D0	1	47	840	8246	8279	8373	8402	8345	8385	8349	8222	8207	8276	8251	8281	8406	8422	8350	8411	8305	8230	8211	8229	8263	8326	8365	8326	8333	8351	8260	8286	8236	8229	8322	8359	8316	8338	8375	8338	8327	8315	8275	8263	8281	8314	8287	8278	8295
547	A/D1	0	47	990	8249	8236	8227	8247	8227	8231	8228	8231	8233	8247	8224	8261	8232	8251	8226	8226	8231	8231	8235	8254	8220	8243	8201	8244	8206	8251	8235	8235	8242	8217	8229	8212	8236	8232	8253	8213	8263	8240	8253	8238	8220	8243	8248	8261	8274
547	A/D0	1	47	990	8238	8316	8300	8284	8306	8324	8281	8282	8287	8244	8221	8285	8261	8266	8276	8271	8301	8280	8256	8243	8247	8238	8249	8309	8302	8309	8337	8280	8221	8195	8263	8243	8288	8351	8332	8304	8338	8257	8210	8218	8204	8252	8311	8325	8334
548	A/D1	0	47	890	8246	8220	8249	8196	8227	8225	8223	8237	8239	8245	8211	8223	8228	8229	8250	8247	8255	8236	8234	8230	8223	8240	8248	8257	8265	8242	8235	8244	8210	8243	8233	8260	8262	8255	8262	8235	8239	8223	8212	8246	8243	8255	8237	8242	8266
548	A/D0	1	47	890	8251	8259	8199	8199	8224	8208	8240	8226	8229	8259	8222	8232	8264	8300	8259	8268	8278	8204	8175	8183	8214	8202	8242	8286	8283	8262	8244	8241	8220	8204	8246	8267	8256	8252	8275	8223	8218	8215	8215	8215	8248	8240	8223	8237	8223
549	A/D1	0	47	1010	8258	8219	8254	8211	8238	8229	8221	8241	8249	8245	8243	8224	8250	8197	8254	8223	8248	8242	8230	8232	8219	8241	8232	8244	8241	8273	8227	8261	8204	8239	8228	8242	8253	8267	8246	8245	8222	8245	8203	8263	8244	8256	8242	8228	8225
549	A/D0	1	47	1010	8278	8344	8356	8388	8363	8398	8360	8311	8272	8269	8266	8301	8385	8382	8354	8384	8348	8246	8229	8245	8280	8339	8410	8435	8384	8398	8317	8246	8213	8240	8335	8391	8454	8443	8423	8362	8278	8260	8245	8245	8309	8371	8362	8372	8388
550	A/D1	0	47	840	8237	8253	8243	8248	8228	8215	8224	8232	8236	8252	8238	8236	8235	8226	8236	8234	8235	8260	8214	8269	8190	8252	8198	8242	8214	8253	8258	8241	8251	8230	8215	8254	8225	8253	8259	8235	8252	8233	8224	8246	8220	8228	8259	8234	8267
550	A/D0	1	47	840	8278	8352	8323	8307	8356	8339	8274	8309	8329	8234	8252	8338	8338	8254	8374	8415	8367	8372	8284	8218	8208	8231	8278	8351	8360	8334	8384	8283	8241	8230	8275	8291	8362	8420	8397	8350	8313	8226	8210	8205	8255	8315	8374	8353	8369
551	A/D1	0	47	1020	8240	8241	8213	8227	8214	8243	8245	8250	8233	8258	8215	8233	8215	8235	8219	8258	8265	8227	8251	8215	8228	8232	8238	8243	8258	8225	8267	8213	8254	8202	8228	8224	8232	8239	8245	8222	8266	8211	8265	8202	8238	8247	8218	8268	8229
551	A/D0	1	47	1020	8186	8275	8264	8274	8320	8385	8329	8293	8260	8243	8224	8272	8270	8316	8322	8281	8327	8283	8231	8217	8258	8257	8269	8343	8366	8318	8293	8237	8213	8202	8275	8301	8344	8342	8360	8303	8278	8229	8214	8211	8230	8286	8296	8318	8303
552	A/D1	0	47	1000	8219	8243	8242	8258	8271	8232	8251	8206	8238	8213	8245	8250	8252	8264	8239	8239	8238	8239	8244	8243	8227	8247	8237	8246	8244	8237	8250	8228	8235	8245	8211	8246	8220	8237	8227	8242	8251	8225	8256	8221	8234	8246	8261	8268	8309
552	A/D0	1	47	1000	8211	8260	8297	8280	8282	8263	8231	8196	8216	8218	8213	8252	8240	8245	8221	8250	8253	8254	8258	8278	8236	8226	8185	8182	8192	8226	8262	8249	8251	8245	8230	8224	8255	8244	8234	8256	8263	8220	8218	8206	8208	8241	8288	8311	8319
553	A/D1	0	48	1040	8224	8222	8240	8223	8237	8247	8235	8227	8224	8224	8216	8233	8235	8225	8246	8215	8216	8235	8212	8244	8233	8216	8233	8228	8243	8217	8247	8217	8222	8229	8225	8236	8234	8238	8224	8212	8235	8228	8229	8237	8227	8232	8250	8225	8253
553	A/D0	1	48	1040	8205	8219	8309	8328	8263	8329	8345	8243	8207	8231	8250	8298	8354	8386	8342	8329	8300	8248	8194	8207	8292	8363	8433	8383	8343	8313	8274	8239	8218	8225	8246	8243	8291	8292	8250	8337	8345	8319	8277	8310	8250	8267	8279	8291	8323
554	A/D1	0	48	1140	8221	8255	8220	8228	8220	8225	8238	8233	8243	8243	8220	8225	8208	8217	8234	8244	8257	8231	8258	8208	8246	8204	8255	8222	8263	8216	8236	8226	8221	8247	8222	8242	8245	8230	8259	8218	8250	8219	8231	8219	8243	8237	8227	8252	8220
554	A/D0	1	48	1140	8218	8278	8289	8255	8299	8293	8282	8287	8275	8243	8195	8254	8275	8306	8302	8329	8329	8245	8241	8196	8232	8247	8327	8312	8318	8307	8280	8252	8183	8200	8226	8247	8317	8321	8357	8322	8258	8244	8250	8234	8219	8263	8255	8235	8278
555	A/D1	0	48	1060	8247	8203	8253	8219	8250	8251	8239	8238	8241	8243	8236	8211	8251	8195	8250	8232	8235	8247	8212	8241	8200	8246	8245	8246	8247	8265	8228	8268	8210	8243	8232	8235	8248	8239	8242	8239	8229	8251	8196	8257	8222	8243	8240	8236	8227
555	A/D0	1	48	1060	8241	8256	8229	8205	8233	8255	8231	8227	8256	8207	8209	8209	8264	8253	8248	8290	8245	8190	8189	8208	8180	8235	8273	8280	8263	8274	8249	8227	8209	8197	8235	8226	8225	8237	8248	8243	8218	8228	8259	8236	8266	8267	8207	8208	8204
556	A/D1	0	48	890	8264	8238	8230	8266	8206	8240	8215	8235	8247	8248	8245	8247	8229	8224	8217	8232	8241	8252	8242	8253	8222	8244	8224	8250	8225	8258	8250	8229	8239	8218	8219	8230	8248	8250	8270	8250	8271	8245	8233	8236	8225	8247	8248	8242	8260
556	A/D0	1	48	890	8222	8258	8238	8230	8223	8211	8218	8245	8257	8257	8244	8249	8239	8210	8215	8237	8249	8246	8238	8236	8193	8205	8228	8258	8253	8276	8295	8227	8197	8196	8207	8207	8257	8286	8279	8263	8267	8217	8190	8193	8223	8257	8279	8286	8272
557	A/D1	0	48	850	8247	8298	8326	8360	8360	8344	8323	8288	8255	8244	8284	8271	8355	8337	8405	8403	8348	8309	8249	8242	8258	8318	8390	8398	8437	8420	8391	8320	8258	8223	8230	8300	8351	8412	8472	8484	8374	8323	8218	8238	8300	8342	8425	8438	8424
557	A/D0	1	48	850	8288	8311	8308	8330	8330	8355	8298	8286	8277	8213	8271	8316	8310	8312	8352	8350	8308	8295	8262	8251	8230	8300	8354	8387	8400	8384	8346	8227	8187	8196	8259	8253	8338	8391	8391	8375	8320	8281	8224	8197	8313	8339	8356	8383	8424
558	A/D1	0	48	1120	8215	8246	8264	8250	8260	8247	8222	8254	8198	8252	8237	8224	8250	8225	8249	8229	8232	8234	8203	8239	8235	8252	8240	8239	8241	8209	8244	8225	8227	8232	8251	8233	8273	8241	8259	8240	8223	8237	8244	8248	8239	8232	8254	8209	8275
558	A/D0	1	48	1120	8266	8321	8410	8408	8359	8361	8325	8259	8211	8219	8270	8331	8362	8350	8387	8348	8341	8293	8226	8217	8287	8360	8353	8392	8434	8372	8302	8312	8241	8215	8294	8362	8341	8354	8395	8370	8352	8309	8252	8246	8262	8300	8294	8345	8350
559	A/D1	0	48	1060	8212	8242	8225	8207	8256	8226	8240	8236	8224	8247	8212	8243	8209	8231	8218	8254	8245	8238	8246	8230	8214	8226	8227	8231	8251	8239	8267	8247	8244	8227	8214	8225	8233	8239	8271	8234	8256	8223	8235	8211	8247	8244	8224	8253	8220
559	A/D0	1	48	1060	8213	8234	8225	8218	8230	8284	8280	8263	8273	8222	8180	8201	8226	8258	8247	8294	8293	8226	8213	8207	8222	8208	8271	8268	8255	8271	8259	8182	8214	8234	8231	8249	8331	8273	8216	8252	8281	8165	8248	8287	8259	8274	8307	8251	8222
560	A/D1	0	48	870	8222	8249	8259	8252	8263	8262	8240	8228	8241	8204	8266	8226	8261	8257	8257	8239	8254	8240	8250	8242	8271	8268	8278	8236	8256	8230	8234	8244	8227	8254	8222	8248	8226	8257	8237	8266	8254	8240	8241	8222	8220	8242	8264	8280	8292
560	A/D0	1	48	870	8219	8253	8255	8279	8257	8235	8226	8202	8228	8205	8229	8276	8235	8217	8226	8242	8207	8229	8289	8237	8240	8251	8244	8206	8232	8272	8239	8243	8244	8232	8219	8223	8256	8255	8260	8289	8313	8267	8222	8226	8226	8238	8287	8284	8262
561	A/D1	0	48	1160	8232	8230	8246	8241	8232	8231	8217	8246	8201	8256	8229	8244	8242	8237	8242	8215	8239	8223	8237	8234	8260	8211	8251	8202	8229	8229	8218	8250	8241	8244	8235	8220	8244	8197	8263	8233	8250	8236	8217	8226	8204	8233	8232	8242	8238
561	A/D0	1	48	1160	8214	8268	8256	8235	8254	8219	8242	8221	8214	8197	8232	8253	8228	8241	8239	8230	8218	8242	8222	8186	8214	8227	8207	8243	8264	8279	8260	8267	8238	8235	8193	8198	8222	8241	8233	8256	8246	8199	8197	8222	8235	8223	8266	8273	8226
562	A/D1	0	48	970	8235	8239	8233	8215	8213	8202	8217	8242	8231	8253	8242	8214	8262	8201	8251	8225	8228	8256	8233	8250	8213	8224	8233	8203	8246	8217	8251	8223	8230	8231	8213	8240	8230	8244	8241	8242	8217	8247	8208	8244	8225	8234	8247	8243	8249
562	A/D0	1	48	970	8231	8235	8251	8281	8293	8314	8306	8300	8311	8267	8282	8259	8252	8277	8262	8272	8282	8260	8236	8245	8247	8256	8284	8313	8312	8293	8298	8226	8190	8185	8252	8273	8331	8341	8298	8300	8284	8207	8188	8220	8244	8267	8306	8329	8300
563	A/D1	0	48	850	8215	8244	8233	8228	8248	8241	8250	8231	8245	8233	8233	8255	8242	8248	8255	8244	8243	8255	8213	8234	8217	8235	8266	8287	8278	8249	8242	8216	8197	8242	8218	8263	8241	8256	8246	8216	8253	8209	8239	8243	8239	8263	8252	8219	8260
563	A/D0	1	48	850	8215	8312	8409	8436	8417	8437	8424	8285	8245	8265	8309	8321	8391	8424	8404	8435	8394	8324	8252	8229	8269	8334	8396	8409	8421	8429	8361	8292	8239	8236	8258	8359	8394	8380	8377	8394	8348	8296	8272	8256	8286	8329	8389	8397	8392
564	A/D1	0	48	850	8227	8257	8289	8292	8283	8260	8244	8239	8207	8255	8254	8267	8285	8285	8293	8271	8275	8253	8248	8243	8257	8249	8288	8278	8290	8308	8253	8274	8222	8246	8236	8252	8284	8268	8341	8275	8317	8246	8246	8234	8236	8297	8304	8307	8317
564	A/D0	1	48	850	8324	8398	8463	8540	8593	8534	8448	8370	8298	8271	8384	8447	8439	8447	8443	8440	8400	8341	8291	8287	8368	8442	8491	8545	8517	8522	8404	8359	8253	8250	8316	8423	8507	8568	8552	8520	8441	8292	8216	8224	8334	8402	8536	8582	8580
565	A/D1	0	49	1340	8237	8220	8242	8246	8254	8241	8217	8236	8202	8260	8233	8273	8255	8236	8237	8210	8241	8233	8241	8236	8252	8223	8268	8214	8256	8237	8241	8254	8246	8246	8243	8214	8266	8189	8273	8218	8270	8233	8237	8216	8212	8223	8238	8243	8255
565	A/D0	1	49	1340	8277	8270	8305	8269	8261	8227	8211	8226	8218	8212	8236	8297	8230	8211	8259	8254	8229	8266	8263	8225	8244	8223	8225	8212	8241	8302	8257	8256	8237	8250	8209	8233	8242	8242	8232	8253	8264	8195	8190	8212	8234	8212	8266	8264	8254
566	A/D1	0	49	840	8228	8252	8250	8228	8240	8215	8235	8223	8239	8236	8269	8230	8274	8205	8240	8225	8226	8240	8247	8244	8225	8214	8235	8195	8261	8240	8248	8244	8222	8228	8201	8228	8229	8258	8249	8264	8210	8245	8196	8240	8234	8238	8255	8249	8245
566	A/D0	1	49	840	8265	8273	8229	8241	8245	8251	8263	8266	8242	8236	8271	8259	8225	8239	8240	8231	8239	8264	8226	8253	8243	8225	8228	8268	8273	8296	8277	8214	8199	8197	8224	8236	8282	8335	8267	8265	8231	8186	8173	8225	8250	8230	8294	8275	8262
567	A/D1	0	49	1040	8229	8248	8217	8235	8214	8225	8234	8233	8236	8251	8215	8236	8200	8250	8222	8265	8249	8237	8241	8214	8223	8211	8233	8233	8247	8220	8263	8213	8240	8222	8224	8229	8237	8248	8251	8225	8256	8202	8243	8202	8245	8242	8222	8277	8222
567	A/D0	1	49	1040	8240	8284	8251	8267	8299	8319	8314	8293	8282	8244	8244	8296	8317	8343	8362	8341	8330	8270	8217	8201	8263	8279	8326	8359	8408	8357	8357	8299	8224	8228	8232	8264	8343	8375	8414	8360	8349	8281	8249	8219	8241	8310	8315	8329	8309
568	A/D1	0	49	1200	8231	8229	8232	8251	8217	8252	8224	8247	8228	8242	8248	8227	8255	8246	8232	8241	8234	8229	8247	8227	8248	8226	8222	8235	8220	8240	8245	8244	8252	8215	8234	8203	8227	8219	8245	8248	8230	8249	8230	8220	8225	8234	8235	8246	8232
568	A/D0	1	49	1200	8308	8346	8384	8411	8373	8334	8271	8249	8238	8257	8337	8356	8371	8389	8396	8382	8335	8263	8266	8275	8307	8327	8358	8361	8341	8368	8328	8270	8261	8249	8292	8314	8376	8388	8393	8402	8296	8236	8224	8245	8258	8356	8385	8402	8348
569	A/D1	0	49	1360	8212	8229	8224	8247	8249	8268	8219	8245	8195	8234	8232	8248	8263	8249	8242	8224	8215	8236	8204	8252	8229	8245	8232	8225	8236	8220	8242	8236	8241	8236	8249	8204	8253	8214	8246	8245	8227	8247	8236	8243	8231	8220	8238	8202	8257
569	A/D0	1	49	1360	8190	8234	8298	8306	8292	8295	8260	8218	8202	8227	8286	8305	8306	8281	8271	8233	8220	8250	8238	8228	8282	8312	8273	8268	8278	8264	8246	8277	8276	8230	8264	8256	8269	8262	8289	8309	8284	8268	8220	8221	8221	8253	8303	8316	8296
570	A/D1	0	49	990	8237	8228	8240	8227	8225	8236	8227	8265	8208	8256	8220	8229	8233	8221	8246	8252	8264	8247	8240	8216	8248	8218	8253	8232	8238	8249	8226	8239	8243	8228	8246	8210	8252	8199	8252	8226	8245	8244	8228	8232	8200	8228	8234	8243	8248
570	A/D0	1	49	990	8270	8274	8258	8250	8236	8200	8205	8232	8230	8221	8249	8250	8204	8231	8265	8242	8244	8259	8227	8195	8237	8200	8210	8258	8259	8245	8263	8234	8194	8248	8237	8222	8258	8254	8238	8253	8228	8189	8174	8220	8203	8219	8303	8271	8238
571	A/D1	0	49	1120	8231	8255	8200	8241	8210	8228	8251	8242	8254	8255	8234	8231	8206	8243	8199	8246	8230	8233	8256	8224	8233	8209	8223	8233	8245	8235	8271	8216	8251	8200	8229	8238	8226	8244	8241	8228	8235	8204	8242	8195	8258	8227	8241	8244	8227
571	A/D0	1	49	1120	8245	8261	8229	8232	8216	8219	8245	8239	8243	8227	8243	8206	8206	8235	8240	8232	8264	8239	8201	8219	8195	8205	8226	8272	8291	8257	8281	8220	8182	8178	8206	8211	8213	8267	8259	8235	8220	8214	8220	8220	8227	8247	8238	8205	8215
572	A/D1	0	49	890	8227	8274	8278	8289	8251	8295	8213	8260	8205	8234	8244	8243	8272	8273	8265	8284	8244	8262	8198	8254	8247	8265	8275	8236	8241	8218	8253	8239	8253	8239	8264	8234	8268	8218	8247	8268	8248	8267	8251	8229	8249	8228	8279	8238	8296
572	A/D0	1	49	890	8238	8241	8272	8316	8272	8231	8219	8212	8188	8183	8242	8264	8265	8262	8285	8249	8260	8250	8223	8227	8271	8279	8280	8286	8258	8251	8248	8243	8241	8230	8247	8248	8255	8263	8282	8273	8238	8221	8241	8229	8224	8260	8300	8288	8287
573	A/D1	0	49	950	8229	8262	8232	8230	8226	8204	8227	8230	8240	8247	8249	8206	8242	8203	8231	8247	8223	8255	8232	8260	8213	8228	8227	8227	8246	8244	8240	8230	8228	8223	8220	8226	8228	8246	8228	8242	8200	8252	8196	8240	8228	8232	8253	8249	8264
573	A/D0	1	49	950	8354	8423	8396	8387	8402	8355	8281	8307	8264	8220	8311	8385	8390	8405	8470	8440	8397	8324	8268	8285	8290	8344	8387	8497	8453	8446	8392	8263	8204	8220	8300	8348	8406	8488	8481	8483	8371	8307	8226	8213	8288	8341	8388	8409	8465
574	A/D1	0	49	990	8231	8232	8253	8245	8261	8238	8242	8253	8214	8260	8228	8241	8228	8223	8232	8203	8243	8232	8235	8244	8245	8229	8262	8209	8258	8249	8244	8254	8228	8242	8222	8221	8238	8215	8266	8244	8261	8238	8236	8231	8219	8251	8247	8262	8256
574	A/D0	1	49	990	8265	8295	8285	8287	8268	8211	8193	8182	8203	8201	8230	8247	8227	8239	8228	8242	8245	8251	8248	8217	8240	8234	8214	8227	8255	8286	8271	8263	8257	8230	8189	8205	8213	8223	8224	8265	8256	8207	8206	8218	8216	8216	8257	8264	8257
575	A/D1	0	49	1150	8223	8219	8245	8239	8259	8226	8238	8221	8206	8224	8227	8254	8238	8240	8237	8217	8234	8236	8236	8259	8239	8218	8245	8206	8265	8235	8264	8239	8249	8238	8215	8237	8221	8248	8238	8265	8251	8233	8241	8221	8240	8237	8241	8243	8232
575	A/D0	1	49	1150	8286	8366	8433	8486	8498	8396	8373	8298	8248	8269	8344	8430	8463	8469	8465	8472	8419	8353	8281	8275	8319	8329	8421	8434	8448	8479	8497	8409	8304	8269	8288	8377	8454	8538	8507	8511	8469	8337	8246	8214	8293	8329	8474	8540	8494
576	A/D1	0	50	1070	8232	8210	8252	8217	8271	8234	8241	8245	8217	8231	8208	8247	8243	8257	8234	8269	8212	8253	8209	8235	8231	8228	8238	8252	8240	8262	8221	8254	8201	8260	8217	8251	8228	8245	8237	8245	8242	8252	8228	8246	8235	8229	8231	8226	8237
576	A/D0	1	50	1070	8206	8211	8232	8242	8265	8255	8254	8220	8189	8192	8220	8245	8273	8290	8258	8256	8192	8183	8176	8176	8228	8257	8262	8280	8247	8214	8194	8204	8195	8222	8273	8244	8256	8259	8274	8254	8230	8271	8239	8234	8239	8229	8216	8209	8248
577	A/D1	0	50	1280	8225	8231	8215	8256	8215	8275	8237	8249	8236	8224	8219	8215	8238	8225	8250	8217	8255	8213	8234	8221	8224	8236	8233	8256	8266	8233	8247	8211	8248	8200	8254	8236	8241	8255	8226	8235	8220	8237	8239	8253	8226	8265	8214	8248	8201
577	A/D0	1	50	1280	8241	8263	8309	8400	8420	8420	8436	8340	8224	8219	8230	8282	8359	8412	8399	8374	8399	8302	8245	8226	8245	8291	8339	8407	8395	8382	8346	8275	8248	8234	8265	8346	8414	8406	8423	8398	8346	8305	8280	8280	8255	8319	8339	8390	8381
578	A/D1	0	50	1040	8257	8234	8222	8234	8205	8229	8217	8243	8230	8254	8229	8239	8254	8223	8253	8228	8244	8254	8233	8266	8223	8244	8220	8218	8238	8235	8256	8235	8249	8233	8220	8237	8239	8241	8261	8230	8243	8239	8223	8234	8215	8240	8231	8230	8250
578	A/D0	1	50	1040	8244	8314	8261	8234	8223	8231	8187	8204	8228	8230	8214	8254	8269	8251	8267	8276	8256	8232	8206	8219	8189	8199	8210	8227	8256	8265	8283	8249	8227	8205	8206	8188	8226	8257	8258	8258	8241	8206	8213	8214	8217	8247	8255	8252	8246
579	A/D1	0	50	980	8232	8237	8258	8220	8255	8234	8245	8250	8236	8251	8219	8259	8237	8244	8259	8272	8283	8244	8244	8220	8211	8247	8255	8284	8302	8278	8265	8249	8211	8233	8275	8314	8328	8289	8285	8245	8253	8246	8235	8240	8252	8271	8264	8272	8269
579	A/D0	1	50	980	8210	8243	8240	8232	8231	8259	8255	8247	8245	8248	8214	8202	8230	8239	8220	8258	8282	8212	8209	8215	8217	8195	8240	8256	8263	8253	8232	8195	8186	8200	8248	8286	8293	8304	8297	8227	8213	8207	8221	8208	8222	8273	8236	8241	8246
580	A/D1	0	50	1120	8210	8235	8227	8246	8218	8259	8211	8250	8212	8231	8232	8222	8245	8247	8234	8255	8212	8251	8197	8253	8231	8234	8240	8231	8233	8218	8236	8238	8240	8227	8254	8207	8248	8221	8221	8245	8213	8251	8242	8235	8245	8207	8262	8197	8287
580	A/D0	1	50	1120	8187	8201	8250	8268	8244	8264	8244	8194	8196	8226	8234	8260	8281	8231	8260	8236	8202	8217	8230	8210	8236	8272	8226	8213	8239	8240	8205	8250	8256	8214	8248	8251	8203	8212	8246	8250	8235	8252	8231	8205	8208	8207	8235	8233	8242
581	A/D1	0	50	840	8227	8247	8241	8235	8241	8228	8232	8235	8226	8253	8217	8254	8225	8235	8229	8227	8254	8236	8249	8254	8200	8243	8201	8235	8244	8231	8266	8222	8234	8209	8218	8232	8242	8252	8251	8221	8245	8210	8231	8222	8249	8258	8249	8256	8225
581	A/D0	1	50	840	8221	8259	8248	8214	8219	8221	8235	8222	8214	8229	8227	8229	8257	8241	8259	8250	8259	8243	8220	8187	8185	8205	8219	8274	8311	8305	8267	8192	8181	8159	8193	8244	8271	8267	8270	8236	8208	8220	8227	8224	8254	8277	8231	8228	8241
582	A/D1	0	50	890	8202	8243	8238	8279	8247	8285	8208	8246	8206	8226	8239	8247	8271	8273	8264	8250	8224	8251	8208	8254	8238	8243	8262	8255	8262	8242	8246	8233	8238	8222	8263	8224	8287	8268	8274	8271	8228	8237	8237	8235	8259	8254	8286	8241	8295
582	A/D0	1	50	890	8204	8218	8345	8329	8234	8301	8217	8161	8189	8221	8214	8269	8278	8283	8278	8247	8250	8241	8225	8249	8279	8286	8247	8267	8275	8275	8274	8257	8254	8219	8240	8261	8274	8288	8261	8288	8283	8224	8245	8251	8216	8243	8291	8266	8262
583	A/D1	0	50	1100	8234	8216	8237	8241	8230	8241	8220	8247	8202	8253	8238	8238	8251	8229	8243	8226	8236	8234	8242	8215	8264	8218	8264	8214	8225	8233	8210	8245	8245	8237	8248	8204	8255	8205	8269	8248	8263	8262	8240	8222	8210	8221	8232	8246	8227
583	A/D0	1	50	1100	8235	8330	8354	8289	8329	8304	8265	8259	8226	8215	8280	8300	8339	8384	8357	8367	8315	8280	8258	8217	8263	8305	8300	8299	8307	8320	8275	8284	8259	8293	8262	8276	8312	8312	8311	8369	8310	8213	8220	8220	8242	8259	8367	8363	8342
584	A/D1	0	50	1050	8210	8240	8230	8252	8247	8246	8215	8238	8197	8242	8244	8236	8257	8249	8258	8246	8242	8264	8217	8259	8227	8265	8263	8249	8243	8211	8237	8223	8233	8237	8248	8214	8261	8215	8258	8243	8236	8255	8228	8243	8234	8228	8248	8216	8274
584	A/D0	1	50	1050	8211	8214	8281	8307	8248	8248	8236	8206	8177	8210	8238	8257	8264	8267	8293	8232	8214	8265	8253	8211	8248	8265	8194	8200	8222	8230	8231	8262	8278	8241	8225	8222	8214	8216	8245	8258	8257	8259	8215	8228	8221	8227	8235	8277	8263
585	A/D1	0	50	840	8231	8240	8226	8245	8235	8235	8242	8225	8239	8221	8253	8229	8284	8230	8280	8251	8230	8250	8220	8233	8223	8216	8252	8215	8270	8241	8258	8248	8232	8240	8218	8238	8234	8248	8254	8284	8237	8269	8198	8234	8220	8224	8248	8245	8248
585	A/D0	1	50	840	8320	8370	8340	8393	8397	8410	8364	8320	8254	8207	8308	8327	8344	8365	8341	8378	8336	8280	8225	8268	8270	8309	8361	8381	8322	8375	8362	8266	8236	8260	8282	8299	8369	8418	8394	8421	8378	8257	8195	8207	8271	8339	8446	8444	8443
586	A/D1	0	50	910	8230	8231	8268	8289	8271	8267	8223	8238	8198	8252	8227	8237	8243	8217	8231	8214	8229	8231	8242	8227	8261	8209	8249	8221	8237	8243	8236	8245	8248	8226	8250	8216	8283	8200	8284	8216	8264	8228	8237	8210	8203	8218	8255	8245	8264
586	A/D0	1	50	910	8249	8262	8247	8253	8283	8225	8196	8232	8195	8201	8260	8265	8235	8238	8260	8233	8200	8247	8238	8203	8254	8239	8222	8250	8275	8239	8235	8253	8240	8243	8222	8191	8220	8255	8226	8284	8281	8190	8196	8227	8204	8214	8299	8318	8253
587	A/D1	0	50	930	8232	8230	8233	8216	8228	8227	8234	8238	8231	8250	8209	8240	8222	8243	8244	8266	8256	8249	8235	8222	8207	8237	8237	8257	8253	8248	8218	8249	8199	8248	8206	8242	8231	8244	8249	8218	8259	8210	8231	8212	8235	8254	8245	8293	8247
587	A/D0	1	50	930	8229	8252	8220	8238	8200	8236	8266	8236	8236	8280	8230	8181	8227	8311	8246	8283	8311	8249	8161	8178	8226	8177	8260	8292	8290	8288	8241	8247	8193	8178	8235	8326	8308	8283	8289	8219	8199	8220	8224	8242	8219	8271	8225	8219	8196
588	A/D1	0	51	840	8224	8234	8255	8259	8273	8232	8237	8227	8209	8248	8236	8260	8251	8269	8260	8247	8253	8249	8238	8263	8246	8272	8282	8259	8287	8263	8256	8259	8233	8248	8212	8255	8248	8249	8268	8276	8266	8238	8227	8228	8231	8273	8271	8298	8290
588	A/D0	1	51	840	8259	8398	8504	8548	8552	8488	8371	8293	8246	8226	8310	8416	8479	8494	8531	8498	8398	8380	8316	8278	8318	8355	8402	8412	8473	8527	8454	8384	8303	8261	8239	8318	8461	8515	8600	8628	8560	8375	8261	8210	8275	8356	8473	8539	8568
589	A/D1	0	51	1150	8235	8222	8246	8202	8261	8234	8243	8236	8237	8231	8221	8246	8250	8236	8261	8261	8272	8243	8241	8228	8217	8228	8229	8253	8251	8270	8241	8267	8218	8243	8233	8222	8254	8239	8264	8234	8240	8243	8219	8254	8232	8243	8228	8229	8249
589	A/D0	1	51	1150	8227	8233	8233	8233	8247	8262	8274	8278	8246	8251	8197	8233	8249	8271	8238	8258	8285	8219	8192	8205	8238	8249	8284	8313	8296	8261	8223	8202	8188	8210	8280	8321	8291	8263	8296	8256	8226	8227	8239	8226	8260	8304	8252	8264	8253
590	A/D1	0	51	1070	8232	8239	8243	8260	8231	8245	8219	8239	8212	8249	8233	8233	8249	8224	8220	8217	8226	8227	8250	8214	8261	8219	8239	8222	8219	8237	8228	8259	8250	8230	8241	8213	8235	8217	8246	8249	8229	8263	8209	8228	8224	8227	8253	8250	8232
590	A/D0	1	51	1070	8312	8324	8324	8312	8289	8273	8256	8230	8209	8237	8266	8288	8290	8283	8308	8293	8285	8277	8302	8250	8267	8289	8290	8295	8310	8332	8303	8230	8241	8247	8242	8310	8322	8299	8311	8329	8249	8211	8221	8239	8239	8278	8330	8400	8369
591	A/D1	0	51	920	8207	8247	8215	8243	8241	8262	8216	8249	8197	8232	8220	8233	8234	8258	8247	8238	8221	8238	8204	8260	8239	8258	8243	8236	8241	8218	8246	8228	8240	8232	8257	8210	8257	8211	8240	8234	8226	8242	8239	8233	8224	8218	8238	8210	8279
591	A/D0	1	51	920	8287	8329	8379	8364	8312	8316	8253	8187	8179	8196	8270	8356	8437	8450	8483	8409	8305	8247	8212	8200	8268	8344	8313	8343	8363	8372	8328	8299	8278	8234	8231	8257	8273	8276	8318	8334	8329	8314	8271	8270	8289	8319	8361	8379	8376
592	A/D1	0	51	1150	8231	8255	8244	8246	8239	8216	8244	8225	8235	8232	8254	8211	8264	8214	8245	8229	8216	8237	8238	8246	8241	8225	8247	8189	8242	8220	8239	8249	8238	8246	8203	8229	8224	8236	8246	8270	8229	8261	8196	8222	8222	8218	8259	8248	8255
592	A/D0	1	51	1150	8293	8264	8214	8212	8218	8226	8231	8247	8224	8197	8251	8233	8263	8296	8277	8245	8233	8230	8190	8211	8206	8223	8252	8261	8246	8275	8273	8233	8230	8235	8191	8181	8211	8236	8228	8268	8248	8215	8212	8202	8231	8238	8261	8265	8292
593	A/D1	0	51	1190	8223	8265	8224	8250	8226	8209	8231	8222	8244	8260	8247	8237	8231	8195	8218	8212	8245	8252	8261	8254	8212	8236	8198	8208	8251	8213	8290	8229	8235	8220	8180	8235	8225	8251	8275	8244	8246	8223	8210	8232	8227	8253	8244	8251	8252
593	A/D0	1	51	1190	8274	8370	8421	8477	8494	8467	8358	8312	8267	8276	8315	8358	8412	8445	8428	8427	8405	8347	8277	8296	8307	8354	8430	8466	8469	8462	8407	8297	8187	8201	8285	8375	8540	8552	8542	8487	8396	8281	8222	8226	8277	8378	8473	8492	8512
594	A/D1	0	51	840	8236	8222	8262	8224	8256	8245	8203	8220	8213	8245	8210	8255	8253	8242	8219	8259	8249	8284	8240	8231	8200	8204	8240	8299	8273	8304	8232	8231	8184	8253	8242	8253	8279	8246	8252	8220	8236	8223	8244	8236	8293	8249	8259	8233	8234
594	A/D0	1	51	840	8310	8450	8437	8388	8305	8334	8289	8142	8117	8095	8156	8515	8726	8627	8264	8145	8245	8284	8264	8268	8331	8411	8461	8382	8281	8248	8185	8183	8241	8371	8514	8478	8350	8278	8251	8299	8325	8283	8257	8289	8375	8421	8354	8315	8411
595	A/D1	0	51	1000	8212	8233	8231	8237	8264	8251	8256	8233	8229	8215	8218	8236	8231	8247	8260	8245	8233	8254	8210	8243	8226	8232	8248	8214	8250	8211	8274	8233	8240	8232	8233	8250	8234	8268	8255	8262	8238	8242	8221	8235	8237	8225	8263	8225	8277
595	A/D0	1	51	1000	8224	8321	8354	8374	8383	8390	8350	8261	8219	8188	8207	8248	8340	8407	8403	8369	8349	8294	8228	8217	8257	8319	8352	8338	8391	8305	8283	8267	8280	8231	8337	8400	8389	8376	8385	8419	8321	8313	8275	8237	8261	8325	8350	8335	8375
596	A/D1	0	51	1050	8216	8238	8236	8234	8254	8212	8246	8214	8227	8221	8234	8250	8226	8258	8232	8220	8223	8210	8235	8235	8237	8240	8233	8227	8236	8225	8234	8241	8243	8261	8223	8251	8213	8227	8220	8238	8244	8232	8247	8230	8218	8231	8231	8240	8251
596	A/D0	1	51	1050	8206	8272	8310	8277	8269	8221	8239	8228	8238	8247	8249	8294	8279	8291	8271	8293	8269	8252	8232	8225	8229	8243	8268	8309	8340	8314	8314	8293	8223	8211	8200	8228	8248	8265	8299	8305	8302	8255	8230	8190	8223	8260	8289	8298	8319
597	A/D1	0	51	840	8247	8247	8240	8252	8229	8226	8236	8241	8246	8258	8226	8245	8228	8229	8238	8227	8252	8242	8245	8253	8209	8247	8205	8235	8224	8247	8248	8226	8238	8212	8233	8243	8239	8241	8248	8224	8248	8225	8233	8227	8218	8235	8246	8262	8271
597	A/D0	1	51	840	8243	8299	8295	8282	8313	8314	8276	8288	8273	8254	8251	8301	8312	8310	8326	8315	8289	8265	8269	8225	8231	8261	8269	8319	8330	8320	8334	8272	8197	8219	8272	8235	8299	8362	8347	8326	8362	8278	8222	8207	8245	8260	8286	8332	8299
598	A/D1	0	51	1240	8213	8233	8223	8244	8242	8280	8232	8266	8214	8242	8233	8228	8258	8251	8237	8230	8213	8256	8209	8260	8226	8238	8236	8222	8241	8217	8248	8247	8242	8227	8238	8196	8244	8206	8243	8236	8232	8240	8239	8227	8232	8225	8250	8207	8254
598	A/D0	1	51	1240	8204	8271	8315	8339	8340	8369	8295	8219	8243	8239	8288	8345	8358	8358	8361	8307	8226	8196	8204	8232	8313	8345	8318	8327	8309	8299	8258	8291	8265	8191	8262	8252	8254	8310	8377	8415	8364	8347	8272	8238	8213	8279	8321	8335	8320
599	A/D1	0	52	950	8211	8243	8233	8243	8232	8269	8219	8247	8211	8223	8228	8242	8250	8262	8224	8241	8202	8244	8202	8253	8228	8233	8248	8241	8246	8222	8238	8224	8245	8228	8261	8224	8259	8216	8234	8225	8232	8237	8249	8229	8251	8223	8257	8203	8263
599	A/D0	1	52	950	8217	8225	8275	8284	8241	8256	8211	8180	8215	8215	8223	8246	8253	8230	8260	8245	8208	8233	8222	8220	8231	8237	8237	8222	8260	8230	8218	8230	8231	8206	8250	8227	8224	8229	8237	8235	8216	8261	8238	8217	8187	8206	8242	8207	8250
600	A/D1	0	52	1090	8225	8251	8203	8241	8212	8226	8251	8230	8235	8238	8211	8242	8212	8253	8202	8254	8224	8231	8233	8221	8233	8219	8242	8228	8242	8222	8260	8211	8243	8206	8230	8239	8228	8241	8255	8221	8245	8200	8244	8197	8257	8236	8241	8249	8227
600	A/D0	1	52	1090	8246	8272	8234	8254	8250	8227	8245	8214	8206	8185	8183	8190	8226	8262	8240	8291	8288	8236	8193	8210	8201	8186	8211	8261	8245	8234	8294	8261	8222	8231	8217	8214	8207	8239	8227	8227	8211	8196	8220	8218	8235	8262	8277	8235	8214
601	A/D1	0	52	970	8224	8225	8241	8256	8265	8247	8252	8234	8210	8232	8235	8250	8244	8244	8234	8221	8223	8234	8225	8249	8241	8242	8253	8215	8244	8218	8229	8235	8235	8257	8220	8250	8227	8217	8241	8239	8254	8235	8238	8231	8218	8244	8241	8256	8258
601	A/D0	1	52	970	8247	8313	8357	8361	8357	8329	8307	8273	8256	8240	8270	8335	8329	8357	8347	8375	8315	8324	8280	8260	8288	8303	8306	8317	8342	8350	8331	8318	8265	8265	8231	8277	8335	8391	8392	8425	8400	8289	8218	8180	8244	8287	8363	8391	8372
602	A/D1	0	52	870	8231	8261	8206	8248	8216	8246	8246	8234	8249	8249	8225	8241	8207	8246	8206	8258	8243	8243	8239	8217	8229	8205	8244	8233	8248	8224	8258	8209	8238	8208	8226	8242	8227	8249	8247	8243	8248	8216	8249	8199	8251	8231	8231	8248	8225
602	A/D0	1	52	870	8242	8257	8216	8211	8215	8228	8238	8244	8233	8214	8206	8205	8240	8250	8258	8250	8283	8269	8196	8207	8236	8188	8233	8278	8255	8222	8267	8238	8207	8219	8249	8250	8255	8270	8240	8231	8210	8199	8227	8259	8232	8268	8277	8232	8227
603	A/D1	0	52	850	8214	8255	8233	8267	8270	8257	8264	8257	8244	8251	8216	8263	8240	8274	8266	8296	8289	8255	8261	8216	8225	8237	8280	8325	8338	8311	8297	8245	8236	8226	8228	8265	8286	8286	8306	8254	8287	8241	8265	8235	8275	8275	8292	8302	8290
603	A/D0	1	52	850	8236	8292	8374	8368	8375	8426	8414	8316	8304	8272	8299	8331	8419	8422	8428	8461	8450	8358	8289	8227	8263	8327	8414	8464	8482	8442	8408	8292	8237	8199	8245	8381	8454	8484	8456	8437	8361	8275	8254	8226	8280	8364	8413	8395	8416
604	A/D1	0	52	1160	8220	8238	8232	8226	8220	8249	8227	8243	8253	8249	8233	8245	8208	8227	8215	8248	8248	8240	8249	8221	8226	8222	8255	8247	8270	8245	8231	8244	8213	8234	8222	8233	8256	8244	8269	8214	8239	8222	8239	8241	8244	8272	8239	8270	8245
604	A/D0	1	52	1160	8201	8277	8299	8334	8340	8371	8345	8282	8257	8249	8207	8207	8246	8277	8266	8338	8360	8290	8245	8224	8250	8259	8328	8345	8342	8326	8305	8267	8229	8214	8246	8304	8327	8318	8337	8294	8277	8247	8246	8240	8261	8327	8324	8326	8318
605	A/D1	0	52	980	8217	8231	8232	8212	8239	8220	8244	8235	8233	8230	8216	8245	8238	8240	8245	8241	8231	8258	8202	8238	8215	8219	8252	8261	8278	8238	8246	8229	8209	8237	8233	8262	8250	8251	8234	8221	8235	8231	8238	8249	8245	8224	8247	8208	8238
605	A/D0	1	52	980	8201	8220	8217	8248	8240	8239	8241	8198	8205	8221	8223	8254	8270	8262	8245	8222	8232	8189	8171	8184	8208	8216	8235	8259	8284	8241	8242	8242	8206	8187	8253	8268	8205	8234	8237	8227	8210	8245	8251	8238	8244	8246	8222	8211	8240
606	A/D1	0	52	1440	8228	8243	8231	8247	8251	8233	8240	8211	8231	8209	8251	8241	8241	8249	8227	8228	8228	8247	8241	8252	8225	8255	8213	8247	8219	8251	8253	8246	8247	8248	8219	8244	8215	8264	8213	8265	8239	8235	8244	8221	8243	8233	8243	8240	8244
606	A/D0	1	52	1440	8204	8250	8252	8262	8259	8268	8230	8207	8245	8213	8215	8259	8263	8216	8210	8254	8232	8232	8266	8264	8234	8264	8255	8242	8241	8274	8278	8244	8231	8212	8226	8222	8233	8274	8248	8248	8295	8260	8213	8190	8208	8200	8219	8273	8285
607	A/D1	0	52	840	8245	8235	8264	8221	8280	8254	8252	8255	8223	8234	8223	8266	8263	8275	8246	8269	8231	8264	8215	8233	8239	8228	8257	8278	8272	8293	8248	8262	8207	8254	8232	8269	8250	8253	8247	8227	8255	8235	8248	8233	8266	8220	8261	8223	8259
607	A/D0	1	52	840	8187	8261	8334	8342	8401	8414	8362	8263	8234	8244	8244	8291	8369	8375	8341	8346	8270	8256	8205	8219	8272	8326	8363	8332	8359	8308	8259	8257	8245	8256	8305	8382	8368	8358	8390	8372	8321	8315	8267	8231	8268	8280	8323	8335	8351
608	A/D1	0	52	1250	8226	8231	8241	8241	8251	8226	8231	8238	8205	8252	8225	8242	8227	8226	8228	8198	8250	8214	8243	8241	8244	8229	8258	8213	8239	8234	8232	8244	8233	8243	8219	8220	8234	8215	8256	8234	8250	8225	8233	8219	8219	8223	8249	8254	8260
608	A/D0	1	52	1250	8232	8262	8276	8275	8275	8241	8221	8219	8211	8224	8262	8284	8280	8262	8270	8260	8229	8228	8234	8246	8253	8243	8236	8246	8253	8268	8288	8261	8204	8212	8199	8210	8195	8275	8292	8252	8287	8256	8197	8195	8250	8218	8285	8320	8308
609	A/D1	0	52	1040	8221	8262	8228	8243	8231	8212	8250	8220	8253	8230	8255	8202	8247	8200	8243	8231	8231	8244	8236	8226	8220	8218	8240	8213	8262	8229	8239	8235	8219	8235	8203	8237	8228	8239	8238	8246	8218	8260	8209	8251	8234	8232	8258	8249	8252
609	A/D0	1	52	1040	8256	8291	8244	8234	8265	8251	8238	8252	8265	8204	8231	8205	8193	8179	8236	8245	8270	8266	8250	8246	8219	8234	8248	8252	8232	8257	8232	8170	8190	8201	8229	8240	8285	8289	8258	8257	8219	8185	8185	8201	8229	8246	8262	8247	8262
610	A/D1	0	52	1130	8235	8265	8252	8226	8231	8208	8233	8219	8234	8232	8259	8222	8254	8197	8224	8238	8222	8271	8255	8252	8227	8210	8240	8199	8262	8230	8261	8249	8228	8222	8195	8223	8227	8249	8249	8257	8206	8236	8181	8229	8222	8236	8259	8241	8249
610	A/D0	1	52	1130	8312	8371	8334	8321	8376	8392	8316	8286	8288	8251	8322	8410	8457	8421	8422	8428	8325	8281	8235	8257	8257	8348	8428	8481	8484	8456	8436	8323	8222	8185	8221	8285	8414	8505	8489	8505	8378	8282	8223	8235	8303	8416	8488	8507	8472
611	A/D1	0	53	1090	8224	8223	8234	8213	8242	8238	8217	8256	8207	8265	8212	8239	8228	8223	8226	8239	8213	8261	8208	8242	8233	8229	8253	8238	8241	8241	8220	8227	8204	8240	8234	8242	8249	8218	8224	8213	8227	8226	8248	8222	8269	8202	8247	8211	8238
611	A/D0	1	53	1090	8253	8285	8298	8327	8262	8256	8227	8203	8166	8230	8240	8228	8301	8316	8284	8277	8257	8237	8210	8219	8225	8225	8251	8232	8317	8230	8211	8241	8222	8200	8261	8279	8224	8244	8270	8215	8242	8265	8247	8217	8268	8237	8221	8266	8258
612	A/D1	0	53	1110	8234	8228	8235	8230	8249	8229	8235	8230	8222	8223	8226	8221	8237	8247	8266	8233	8235	8217	8212	8238	8240	8255	8242	8250	8229	8218	8231	8224	8236	8245	8221	8237	8236	8243	8258	8231	8255	8247	8232	8273	8202	8250	8210	8223	8239
612	A/D0	1	53	1110	8221	8210	8231	8295	8298	8256	8270	8237	8191	8187	8230	8267	8256	8282	8283	8225	8223	8218	8235	8245	8246	8250	8230	8235	8201	8218	8252	8255	8248	8254	8291	8198	8150	8243	8220	8232	8296	8301	8215	8226	8244	8179	8223	8266	8230
613	A/D1	0	53	890	8204	8235	8231	8248	8240	8281	8240	8291	8220	8247	8237	8220	8248	8238	8237	8239	8234	8251	8205	8243	8230	8249	8249	8238	8241	8259	8286	8273	8258	8242	8248	8227	8303	8249	8284	8252	8248	8245	8245	8238	8248	8229	8265	8226	8291
613	A/D0	1	53	890	8219	8247	8305	8318	8291	8274	8250	8215	8171	8207	8266	8258	8296	8323	8315	8238	8236	8265	8208	8205	8278	8280	8243	8264	8286	8251	8241	8259	8248	8237	8257	8245	8272	8267	8276	8295	8284	8250	8221	8246	8254	8245	8279	8320	8289
614	A/D1	0	53	1000	8260	8248	8240	8253	8222	8227	8211	8218	8235	8223	8230	8246	8226	8226	8227	8201	8254	8221	8266	8263	8231	8264	8200	8246	8201	8255	8256	8236	8258	8218	8214	8218	8226	8247	8260	8238	8261	8222	8238	8219	8220	8242	8229	8266	8277
614	A/D0	1	53	1000	8224	8240	8259	8235	8206	8243	8223	8214	8227	8260	8230	8233	8250	8233	8236	8243	8294	8254	8236	8262	8210	8213	8219	8240	8237	8259	8287	8208	8220	8191	8196	8219	8256	8296	8272	8247	8255	8218	8197	8201	8195	8255	8250	8253	8271
615	A/D1	0	53	1060	8228	8222	8242	8232	8234	8233	8211	8245	8201	8267	8238	8251	8236	8221	8235	8215	8247	8234	8242	8227	8251	8203	8249	8207	8236	8239	8220	8239	8234	8237	8231	8217	8245	8205	8252	8226	8240	8234	8225	8233	8213	8235	8224	8236	8234
615	A/D0	1	53	1060	8211	8252	8265	8234	8242	8206	8188	8199	8221	8222	8255	8274	8238	8219	8234	8240	8208	8270	8267	8203	8233	8238	8188	8202	8245	8271	8252	8276	8275	8247	8207	8214	8252	8232	8230	8277	8254	8200	8215	8198	8211	8212	8270	8279	8256
616	A/D1	0	53	1070	8231	8232	8234	8215	8237	8227	8235	8237	8228	8262	8212	8248	8215	8250	8221	8250	8248	8235	8251	8223	8222	8217	8227	8234	8259	8243	8256	8243	8223	8224	8211	8225	8246	8246	8274	8219	8244	8205	8212	8247	8292	8241	8272	8218	8262
616	A/D0	1	53	1070	8263	8363	8374	8377	8404	8435	8387	8348	8283	8267	8270	8368	8418	8455	8464	8447	8411	8325	8231	8197	8263	8293	8375	8455	8484	8459	8397	8310	8205	8175	8243	8368	8407	8468	8483	8438	8389	8310	8269	8237	8310	8351	8398	8323	8419
617	A/D1	0	53	1000	8211	8244	8219	8220	8231	8220	8245	8235	8234	8261	8216	8233	8206	8229	8215	8252	8252	8232	8247	8218	8226	8227	8241	8233	8255	8227	8240	8222	8223	8224	8222	8224	8238	8245	8261	8230	8286	8246	8260	8226	8250	8230	8233	8247	8216
617	A/D0	1	53	1000	8237	8254	8243	8243	8256	8253	8295	8248	8235	8243	8216	8211	8218	8281	8276	8274	8312	8276	8215	8207	8237	8211	8244	8305	8333	8270	8273	8241	8194	8186	8237	8258	8247	8312	8294	8231	8254	8195	8220	8230	8239	8247	8259	8277	8255
618	A/D1	0	53	1270	8269	8235	8241	8254	8229	8250	8212	8235	8227	8247	8231	8263	8198	8253	8191	8257	8248	8272	8247	8267	8202	8252	8201	8265	8205	8259	8244	8239	8250	8217	8214	8217	8233	8235	8247	8223	8260	8196	8253	8209	8238	8232	8228	8239	8250
618	A/D0	1	53	1270	8205	8256	8284	8248	8240	8255	8219	8214	8248	8266	8222	8244	8235	8229	8233	8253	8276	8298	8260	8241	8237	8222	8197	8220	8238	8228	8249	8256	8195	8195	8219	8222	8243	8275	8281	8216	8244	8223	8200	8200	8232	8265	8268	8263	8275
619	A/D1	0	53	1030	8220	8233	8241	8240	8257	8210	8231	8223	8204	8249	8220	8254	8230	8244	8225	8218	8233	8230	8236	8242	8243	8225	8251	8193	8239	8220	8223	8245	8241	8247	8217	8225	8233	8207	8262	8257	8281	8255	8239	8232	8219	8246	8234	8245	8244
619	A/D0	1	53	1030	8267	8243	8228	8268	8291	8219	8211	8243	8209	8229	8261	8262	8222	8238	8233	8216	8229	8252	8241	8227	8247	8207	8192	8218	8226	8215	8268	8261	8225	8230	8209	8203	8211	8237	8246	8251	8277	8240	8219	8205	8224	8190	8230	8267	8245
620	A/D1	0	53	1020	8238	8253	8216	8250	8208	8250	8251	8234	8260	8220	8234	8205	8236	8224	8248	8231	8267	8224	8255	8220	8231	8228	8236	8239	8266	8235	8252	8221	8246	8208	8264	8227	8252	8246	8233	8235	8219	8243	8233	8247	8223	8241	8214	8242	8233
620	A/D0	1	53	1020	8236	8245	8226	8271	8259	8237	8256	8246	8209	8177	8206	8181	8237	8293	8324	8281	8306	8238	8221	8188	8210	8258	8261	8284	8284	8272	8237	8221	8229	8206	8254	8294	8268	8234	8222	8221	8237	8253	8290	8269	8250	8281	8272	8256	8247
621	A/D1	0	53	1080	8229	8252	8230	8238	8229	8207	8226	8218	8236	8231	8250	8218	8255	8204	8240	8231	8231	8249	8246	8239	8230	8225	8225	8203	8239	8225	8250	8228	8234	8227	8211	8225	8224	8237	8253	8249	8226	8251	8200	8243	8228	8234	8244	8243	8250
621	A/D0	1	53	1080	8244	8308	8299	8326	8313	8348	8315	8289	8306	8286	8275	8370	8377	8329	8354	8377	8301	8296	8289	8227	8202	8277	8314	8352	8385	8367	8333	8267	8227	8228	8268	8334	8402	8408	8411	8347	8305	8243	8188	8196	8257	8338	8355	8387	8407
622	A/D1	0	54	960	8227	8227	8245	8209	8277	8244	8255	8239	8223	8224	8210	8238	8241	8248	8232	8268	8212	8261	8205	8232	8234	8231	8258	8268	8256	8262	8240	8270	8212	8252	8230	8241	8255	8264	8251	8242	8248	8239	8231	8240	8247	8238	8275	8247	8258
622	A/D0	1	54	960	8248	8297	8346	8354	8347	8382	8358	8259	8216	8229	8259	8311	8396	8429	8388	8387	8316	8244	8214	8221	8287	8338	8364	8369	8402	8354	8293	8286	8241	8230	8312	8357	8374	8359	8370	8345	8275	8266	8251	8241	8295	8335	8350	8382	8376
623	A/D1	0	54	840	8229	8243	8206	8241	8218	8226	8244	8241	8251	8217	8228	8230	8207	8241	8233	8248	8230	8234	8229	8214	8224	8227	8229	8240	8239	8211	8258	8205	8243	8226	8227	8236	8230	8247	8223	8231	8233	8202	8242	8223	8248	8223	8226	8242	8197
623	A/D0	1	54	840	8252	8214	8177	8223	8236	8236	8253	8255	8237	8187	8231	8252	8231	8253	8283	8269	8191	8195	8199	8191	8214	8280	8277	8260	8284	8244	8208	8204	8217	8219	8247	8256	8236	8275	8231	8196	8240	8247	8219	8231	8276	8205	8195	8193	8236
624	A/D1	0	54	1100	8221	8246	8256	8242	8263	8221	8232	8229	8213	8244	8231	8248	8231	8236	8230	8197	8236	8228	8237	8257	8239	8216	8252	8207	8237	8224	8231	8242	8233	8247	8218	8235	8231	8212	8259	8236	8249	8234	8226	8234	8206	8245	8233	8227	8251
624	A/D0	1	54	1100	8288	8323	8355	8324	8350	8304	8286	8257	8256	8225	8266	8322	8290	8316	8340	8337	8288	8305	8279	8237	8272	8278	8273	8317	8330	8347	8316	8299	8253	8226	8226	8251	8303	8334	8328	8393	8370	8268	8246	8251	8239	8226	8364	8360	8326
625	A/D1	0	54	1010	8204	8247	8238	8243	8255	8255	8222	8246	8206	8234	8231	8266	8277	8279	8259	8230	8213	8232	8202	8245	8234	8273	8245	8244	8253	8216	8243	8236	8233	8233	8241	8231	8273	8219	8271	8254	8250	8251	8245	8255	8227	8270	8275	8247	8298
625	A/D0	1	54	1010	8254	8311	8378	8407	8409	8421	8345	8291	8232	8225	8255	8317	8367	8412	8395	8372	8380	8305	8254	8250	8305	8365	8368	8365	8389	8417	8320	8310	8298	8231	8286	8363	8422	8380	8379	8420	8349	8290	8292	8302	8250	8314	8359	8395	8395
626	A/D1	0	54	850	8224	8230	8234	8238	8253	8218	8244	8207	8233	8214	8252	8237	8222	8244	8232	8232	8215	8233	8210	8249	8220	8241	8229	8230	8240	8222	8241	8238	8230	8262	8218	8250	8211	8227	8217	8233	8241	8230	8249	8233	8225	8232	8239	8228	8255
626	A/D0	1	54	850	8201	8237	8262	8250	8269	8248	8232	8230	8230	8209	8235	8286	8213	8216	8234	8240	8213	8260	8262	8229	8241	8246	8226	8221	8262	8248	8251	8231	8227	8222	8238	8239	8243	8267	8243	8253	8274	8243	8198	8201	8248	8229	8264	8277	8290
627	A/D1	0	54	890	8228	8282	8291	8297	8268	8288	8234	8269	8219	8244	8237	8219	8254	8240	8245	8254	8227	8256	8208	8266	8248	8248	8261	8224	8239	8216	8233	8223	8228	8219	8260	8239	8314	8270	8294	8268	8247	8246	8251	8240	8278	8263	8298	8229	8285
627	A/D0	1	54	890	8203	8250	8284	8303	8276	8275	8252	8206	8223	8233	8249	8280	8326	8323	8278	8279	8250	8222	8234	8250	8257	8276	8268	8245	8258	8243	8227	8251	8269	8245	8305	8344	8301	8282	8295	8311	8261	8233	8217	8221	8193	8238	8325	8307	8293
628	A/D1	0	54	1140	8234	8247	8247	8237	8250	8246	8230	8247	8232	8249	8244	8238	8237	8213	8211	8244	8239	8247	8263	8215	8238	8199	8236	8223	8273	8253	8260	8244	8226	8218	8223	8234	8239	8241	8232	8251	8205	8253	8210	8245	8239	8233	8232	8246	8229
628	A/D0	1	54	1140	8262	8261	8301	8290	8235	8240	8258	8239	8185	8235	8210	8183	8223	8233	8231	8257	8292	8278	8282	8290	8232	8225	8228	8247	8215	8284	8248	8180	8212	8221	8225	8221	8311	8292	8230	8239	8215	8171	8181	8222	8251	8269	8317	8297	8291
629	A/D1	0	54	840	8238	8247	8237	8240	8223	8210	8216	8223	8235	8246	8237	8243	8226	8213	8226	8219	8245	8243	8242	8251	8215	8241	8215	8243	8241	8258	8259	8224	8235	8216	8217	8238	8267	8268	8267	8258	8245	8252	8205	8251	8209	8253	8231	8241	8259
629	A/D0	1	54	840	8241	8320	8323	8333	8334	8331	8274	8280	8278	8244	8282	8314	8305	8312	8325	8308	8322	8310	8255	8257	8214	8275	8290	8348	8369	8370	8384	8284	8214	8185	8232	8276	8332	8429	8402	8399	8350	8300	8187	8158	8223	8269	8312	8374	8356
630	A/D1	0	54	1120	8233	8245	8239	8236	8248	8240	8225	8249	8207	8244	8222	8215	8229	8227	8250	8234	8249	8249	8215	8253	8234	8253	8246	8244	8240	8216	8221	8221	8232	8240	8243	8244	8272	8221	8251	8227	8229	8249	8232	8260	8209	8226	8229	8200	8277
630	A/D0	1	54	1120	8229	8318	8323	8299	8346	8327	8241	8233	8191	8160	8228	8272	8300	8337	8353	8291	8307	8278	8228	8213	8301	8315	8257	8292	8298	8233	8235	8281	8280	8240	8293	8324	8274	8298	8263	8250	8282	8285	8215	8236	8194	8245	8302	8313	8332
631	A/D1	0	54	1170	8228	8230	8244	8211	8245	8215	8240	8228	8228	8228	8223	8226	8225	8220	8233	8254	8222	8265	8212	8232	8231	8208	8241	8233	8258	8241	8241	8234	8204	8234	8221	8242	8248	8231	8245	8202	8245	8214	8255	8226	8266	8213	8254	8195	8227
631	A/D0	1	54	1170	8181	8226	8243	8309	8342	8332	8291	8226	8200	8207	8259	8272	8297	8291	8280	8260	8233	8223	8225	8243	8273	8305	8315	8304	8327	8231	8213	8218	8208	8207	8281	8344	8300	8282	8317	8260	8229	8227	8258	8222	8265	8290	8259	8287	8298
632	A/D1	0	54	1190	8238	8251	8232	8245	8229	8232	8238	8241	8228	8246	8227	8218	8234	8222	8233	8244	8211	8251	8223	8242	8234	8239	8252	8228	8245	8241	8238	8241	8241	8227	8225	8224	8224	8222	8248	8234	8232	8241	8212	8228	8215	8223	8243	8242	8261
632	A/D0	1	54	1190	8253	8265	8221	8239	8246	8257	8296	8270	8296	8261	8223	8212	8221	8263	8246	8307	8306	8255	8227	8245	8249	8256	8262	8301	8261	8259	8236	8188	8215	8200	8229	8242	8284	8273	8289	8285	8269	8224	8218	8222	8205	8221	8281	8291	8307
633	A/D1	0	54	1020	8220	8228	8240	8245	8253	8225	8241	8232	8213	8239	8224	8250	8234	8248	8234	8229	8239	8231	8225	8257	8237	8243	8256	8223	8253	8228	8228	8240	8242	8254	8227	8247	8227	8216	8242	8229	8255	8232	8234	8218	8212	8236	8232	8284	8284
633	A/D0	1	54	1020	8257	8317	8378	8377	8372	8337	8274	8229	8201	8202	8221	8285	8290	8315	8324	8349	8289	8279	8281	8266	8223	8271	8298	8282	8339	8371	8333	8298	8283	8256	8223	8247	8288	8318	8337	8364	8334	8262	8214	8213	8242	8279	8363	8391	8377
634	A/D1	0	55	1150	8232	8227	8227	8244	8253	8248	8253	8223	8245	8191	8244	8220	8235	8241	8237	8233	8210	8237	8223	8248	8221	8267	8211	8246	8215	8239	8246	8244	8256	8263	8242	8238	8210	8258	8213	8269	8249	8242	8241	8214	8229	8209	8234	8237	8246
634	A/D0	1	55	1150	8329	8509	8671	8807	8820	8788	8744	8565	8409	8263	8315	8496	8642	8759	8804	8853	8766	8586	8458	8328	8307	8508	8662	8759	8801	8798	8746	8590	8421	8294	8317	8465	8673	8837	8828	8784	8773	8581	8363	8256	8318	8448	8679	8843	8953
635	A/D1	0	55	1030	8217	8243	8215	8217	8227	8227	8240	8235	8232	8256	8214	8242	8214	8243	8233	8258	8251	8230	8245	8213	8218	8223	8239	8238	8233	8235	8235	8214	8228	8229	8207	8254	8221	8243	8258	8208	8261	8202	8256	8208	8244	8243	8220	8240	8218
635	A/D0	1	55	1030	8249	8316	8359	8398	8434	8474	8425	8381	8287	8263	8260	8313	8381	8425	8465	8436	8424	8322	8243	8201	8277	8317	8408	8456	8471	8470	8458	8329	8238	8237	8249	8344	8440	8453	8478	8437	8369	8343	8252	8233	8287	8365	8384	8401	8405
636	A/D1	0	55	870	8225	8245	8252	8236	8265	8247	8252	8237	8232	8253	8220	8255	8240	8273	8261	8275	8254	8236	8234	8218	8226	8235	8248	8258	8278	8247	8272	8234	8233	8236	8226	8251	8265	8269	8296	8262	8300	8245	8249	8227	8244	8245	8258	8287	8275
636	A/D0	1	55	870	8248	8276	8285	8309	8282	8287	8289	8275	8223	8202	8228	8248	8279	8334	8335	8336	8332	8274	8205	8182	8264	8262	8321	8342	8332	8330	8331	8291	8229	8215	8264	8271	8347	8357	8322	8361	8329	8254	8217	8225	8264	8314	8337	8315	8342
637	A/D1	0	55	840	8239	8255	8232	8249	8236	8228	8247	8249	8244	8263	8226	8239	8224	8213	8227	8232	8223	8251	8224	8261	8207	8236	8229	8243	8216	8258	8236	8231	8248	8211	8225	8245	8261	8260	8259	8244	8232	8250	8214	8242	8239	8251	8271	8243	8284
637	A/D0	1	55	840	8268	8347	8344	8362	8364	8361	8302	8302	8289	8227	8229	8290	8293	8296	8323	8358	8327	8311	8298	8280	8261	8295	8304	8324	8319	8353	8341	8245	8221	8205	8259	8298	8318	8364	8337	8320	8306	8265	8211	8162	8221	8276	8292	8320	8372
638	A/D1	0	55	1150	8220	8244	8232	8226	8230	8224	8222	8243	8237	8259	8222	8239	8225	8234	8225	8244	8243	8236	8245	8219	8219	8216	8227	8228	8244	8227	8238	8225	8221	8226	8231	8231	8250	8249	8271	8231	8248	8223	8234	8229	8255	8245	8233	8242	8222
638	A/D0	1	55	1150	8228	8257	8202	8218	8228	8261	8231	8213	8244	8225	8207	8233	8241	8233	8231	8237	8256	8219	8206	8199	8210	8186	8234	8263	8278	8265	8263	8239	8213	8182	8228	8238	8229	8259	8267	8226	8208	8223	8212	8215	8218	8281	8228	8207	8192
639	A/D1	0	55	970	8213	8247	8236	8248	8234	8262	8194	8250	8207	8231	8248	8239	8255	8249	8231	8246	8205	8248	8210	8246	8243	8234	8224	8239	8216	8228	8244	8234	8257	8215	8269	8197	8250	8213	8229	8244	8225	8253	8244	8231	8247	8214	8248	8202	8255
639	A/D0	1	55	970	8216	8241	8355	8394	8334	8366	8294	8194	8178	8228	8255	8304	8385	8337	8347	8300	8246	8233	8225	8207	8249	8316	8289	8299	8286	8259	8253	8296	8310	8257	8296	8281	8274	8291	8310	8321	8267	8282	8233	8255	8258	8302	8362	8339	8318
640	A/D1	0	55	930	8242	8226	8250	8205	8248	8233	8234	8247	8233	8256	8215	8228	8233	8201	8250	8231	8265	8233	8241	8229	8209	8244	8235	8240	8248	8237	8228	8250	8211	8244	8220	8229	8237	8245	8275	8243	8259	8238	8202	8239	8227	8256	8241	8258	8243
640	A/D0	1	55	930	8248	8234	8209	8217	8222	8232	8250	8243	8223	8227	8207	8205	8249	8275	8267	8259	8256	8222	8179	8178	8235	8228	8277	8300	8275	8260	8230	8225	8184	8194	8245	8243	8263	8269	8279	8254	8235	8230	8219	8222	8263	8246	8229	8250	8220
641	A/D1	0	55	840	8256	8284	8291	8285	8251	8220	8232	8240	8243	8261	8249	8246	8261	8229	8276	8257	8255	8248	8238	8244	8209	8263	8267	8274	8292	8270	8261	8250	8230	8230	8221	8271	8266	8292	8281	8276	8276	8291	8225	8249	8241	8238	8291	8263	8311
641	A/D0	1	55	840	8275	8354	8378	8402	8355	8365	8353	8323	8281	8279	8306	8299	8382	8402	8385	8429	8408	8338	8254	8211	8254	8301	8385	8430	8485	8470	8407	8265	8246	8196	8242	8320	8418	8483	8490	8492	8402	8318	8245	8238	8325	8366	8438	8500	8512
642	A/D1	0	55	1060	8242	8229	8246	8243	8249	8251	8220	8260	8202	8257	8228	8226	8248	8208	8244	8210	8248	8235	8245	8224	8266	8211	8272	8230	8230	8245	8214	8246	8256	8218	8248	8192	8259	8208	8284	8268	8242	8258	8210	8228	8214	8236	8251	8253	8257
642	A/D0	1	55	1060	8337	8387	8473	8462	8475	8392	8292	8272	8234	8237	8373	8392	8396	8402	8460	8323	8303	8283	8278	8254	8302	8367	8386	8416	8445	8457	8349	8289	8265	8252	8258	8314	8427	8408	8477	8499	8355	8269	8269	8224	8246	8402	8455	8423	8476
643	A/D1	0	55	1090	8235	8254	8231	8231	8238	8209	8242	8232	8239	8239	8249	8218	8236	8196	8239	8225	8235	8251	8228	8254	8217	8234	8237	8204	8259	8222	8252	8230	8221	8237	8211	8235	8227	8228	8249	8252	8234	8249	8205	8242	8225	8237	8251	8242	8250
643	A/D0	1	55	1090	8251	8274	8216	8222	8221	8223	8201	8228	8243	8217	8237	8242	8190	8207	8242	8255	8256	8275	8230	8199	8202	8187	8208	8230	8278	8259	8276	8226	8197	8193	8227	8226	8253	8269	8221	8209	8238	8206	8240	8240	8253	8241	8252	8256	8265
644	A/D1	0	55	1040	8243	8247	8231	8240	8228	8218	8235	8222	8229	8235	8229	8225	8256	8224	8242	8235	8242	8244	8236	8248	8223	8258	8243	8222	8235	8235	8256	8237	8246	8228	8215	8240	8228	8240	8259	8239	8250	8244	8208	8231	8198	8238	8250	8254	8270
644	A/D0	1	55	1040	8230	8263	8242	8259	8280	8339	8265	8284	8281	8250	8237	8255	8298	8278	8297	8356	8327	8270	8256	8227	8223	8274	8324	8290	8277	8325	8294	8251	8212	8201	8237	8281	8331	8298	8331	8330	8292	8226	8236	8207	8227	8334	8318	8296	8296
645	A/D1	0	56	980	8223	8254	8236	8244	8237	8222	8232	8223	8233	8241	8227	8244	8211	8245	8207	8251	8232	8230	8251	8226	8228	8222	8232	8235	8247	8237	8250	8217	8233	8218	8220	8242	8241	8251	8267	8215	8236	8200	8241	8214	8263	8248	8223	8249	8223
645	A/D0	1	56	980	8224	8257	8313	8293	8300	8328	8341	8278	8263	8256	8223	8206	8260	8304	8317	8326	8391	8309	8227	8244	8221	8215	8271	8317	8380	8367	8368	8248	8232	8221	8231	8301	8346	8363	8338	8338	8288	8200	8247	8236	8239	8325	8323	8280	8293
646	A/D1	0	56	1190	8224	8243	8239	8229	8233	8225	8224	8239	8235	8249	8213	8235	8201	8236	8214	8258	8242	8235	8252	8211	8227	8225	8240	8251	8268	8239	8252	8222	8218	8223	8218	8233	8240	8233	8259	8227	8243	8210	8236	8220	8249	8240	8233	8260	8238
646	A/D0	1	56	1190	8219	8272	8306	8308	8309	8326	8337	8272	8260	8246	8220	8228	8249	8305	8286	8301	8342	8283	8208	8195	8223	8217	8271	8324	8318	8289	8296	8242	8220	8215	8262	8282	8293	8320	8287	8284	8274	8216	8236	8236	8262	8293	8311	8308	8287
647	A/D1	0	56	1220	8230	8233	8250	8224	8274	8253	8238	8189	8179	8227	8259	8239	8274	8224	8258	8205	8218	8250	8205	8242	8248	8208	8246	8204	8236	8231	8251	8246	8229	8249	8212	8241	8222	8217	8226	8226	8243	8236	8235	8239	8203	8222	8238	8237	8271
647	A/D0	1	56	1220	8263	8255	8252	8257	8273	8141	8158	8195	8174	8258	8222	8236	8214	8171	8206	8303	8211	8229	8225	8223	8221	8192	8236	8233	8214	8236	8260	8216	8226	8222	8213	8167	8202	8237	8245	8266	8234	8221	8218	8214	8199	8218	8295	8271	8251
648	A/D1	0	56	840	8267	8233	8274	8237	8263	8268	8269	8282	8267	8242	8226	8236	8247	8222	8280	8265	8256	8265	8209	8238	8232	8255	8284	8269	8291	8304	8255	8288	8203	8246	8223	8226	8288	8296	8336	8312	8301	8268	8213	8247	8257	8291	8327	8306	8321
648	A/D0	1	56	840	8281	8389	8398	8467	8500	8516	8433	8337	8304	8271	8281	8401	8484	8458	8485	8517	8412	8292	8261	8243	8312	8449	8552	8572	8543	8520	8386	8286	8242	8218	8355	8478	8562	8580	8586	8503	8357	8340	8255	8234	8343	8450	8455	8514	8551
649	A/D1	0	56	900	8212	8235	8233	8242	8229	8251	8210	8252	8205	8235	8232	8220	8238	8244	8245	8245	8224	8251	8186	8260	8219	8241	8238	8222	8239	8208	8237	8229	8240	8234	8266	8215	8261	8210	8239	8247	8237	8263	8247	8231	8226	8207	8241	8198	8260
649	A/D0	1	56	900	8212	8250	8266	8326	8299	8294	8279	8251	8221	8224	8269	8264	8270	8252	8278	8227	8228	8247	8226	8244	8277	8263	8235	8245	8241	8238	8245	8260	8256	8248	8297	8275	8254	8277	8285	8257	8238	8245	8193	8212	8216	8225	8280	8295	8304
650	A/D1	0	56	840	8225	8252	8244	8259	8261	8234	8255	8230	8235	8251	8253	8224	8253	8201	8249	8226	8236	8243	8243	8260	8252	8245	8256	8209	8253	8236	8272	8249	8247	8239	8212	8250	8237	8257	8266	8286	8246	8265	8207	8230	8219	8231	8269	8269	8284
650	A/D0	1	56	840	8304	8333	8299	8305	8315	8302	8260	8255	8239	8242	8274	8282	8317	8343	8302	8347	8327	8270	8235	8256	8263	8297	8365	8369	8360	8364	8361	8256	8219	8212	8202	8264	8308	8327	8325	8352	8286	8224	8224	8216	8279	8327	8379	8380	8361
651	A/D1	0	56	840	8229	8259	8259	8249	8276	8266	8287	8270	8250	8259	8218	8300	8280	8320	8299	8304	8296	8242	8250	8221	8234	8263	8272	8283	8288	8295	8320	8284	8257	8247	8240	8290	8331	8385	8388	8363	8354	8293	8264	8238	8269	8336	8323	8373	8333
651	A/D0	1	56	840	8259	8316	8358	8372	8390	8389	8362	8291	8236	8237	8249	8283	8339	8422	8414	8400	8405	8326	8233	8209	8281	8313	8398	8452	8443	8417	8381	8309	8235	8220	8248	8339	8414	8388	8467	8442	8377	8318	8280	8231	8238	8370	8437	8469	8489
652	A/D1	0	56	1060	8209	8232	8226	8241	8229	8267	8213	8242	8210	8221	8225	8216	8243	8247	8229	8236	8202	8242	8203	8265	8245	8251	8241	8218	8229	8213	8236	8233	8249	8244	8278	8222	8248	8211	8229	8251	8244	8260	8258	8233	8250	8210	8247	8193	8258
652	A/D0	1	56	1060	8226	8287	8354	8367	8311	8367	8287	8237	8224	8213	8232	8247	8275	8296	8327	8323	8271	8286	8243	8237	8298	8330	8294	8288	8300	8275	8251	8265	8255	8230	8316	8315	8316	8340	8345	8316	8285	8266	8213	8227	8224	8256	8293	8319	8344
653	A/D1	0	56	1110	8233	8243	8240	8262	8234	8233	8216	8242	8194	8257	8256	8245	8239	8214	8223	8199	8222	8235	8259	8219	8258	8205	8241	8201	8232	8245	8229	8248	8236	8218	8226	8194	8265	8199	8268	8247	8229	8245	8223	8242	8224	8239	8244	8233	8221
653	A/D0	1	56	1110	8215	8222	8525	8346	8248	8260	8196	8206	8133	8238	8409	8316	8304	8308	8262	8253	8211	8249	8305	8240	8328	8298	8248	8204	8224	8325	8275	8222	8226	8221	8238	8224	8229	8252	8264	8308	8253	8193	8228	8262	8245	8266	8306	8303	8245
654	A/D1	0	56	980	8238	8239	8255	8240	8240	8223	8228	8228	8234	8259	8272	8267	8250	8237	8225	8215	8242	8232	8238	8243	8238	8218	8246	8219	8243	8240	8229	8252	8239	8248	8219	8230	8251	8214	8258	8236	8260	8238	8238	8228	8220	8234	8248	8227	8259
654	A/D0	1	56	980	8213	8311	8343	8412	8432	8399	8378	8323	8274	8271	8260	8280	8270	8317	8318	8325	8293	8291	8286	8268	8324	8334	8349	8373	8373	8365	8325	8276	8245	8248	8263	8322	8380	8416	8419	8430	8386	8261	8204	8169	8233	8275	8382	8411	8377
655	A/D1	0	56	1080	8221	8239	8210	8221	8227	8240	8252	8230	8243	8227	8218	8233	8230	8242	8259	8233	8239	8246	8218	8240	8227	8245	8253	8241	8259	8212	8244	8215	8230	8228	8239	8265	8238	8254	8232	8225	8241	8238	8238	8247	8233	8239	8234	8219	8244
655	A/D0	1	56	1080	8250	8352	8421	8433	8489	8504	8449	8366	8260	8198	8257	8338	8442	8485	8532	8503	8421	8314	8255	8223	8294	8384	8447	8447	8445	8421	8365	8306	8262	8255	8280	8379	8402	8419	8444	8473	8385	8364	8288	8231	8263	8346	8417	8434	8508
656	A/D1	0	56	870	8247	8270	8213	8260	8211	8239	8254	8239	8261	8247	8229	8239	8205	8249	8199	8265	8248	8246	8256	8229	8235	8209	8234	8234	8261	8234	8264	8222	8230	8207	8219	8231	8236	8254	8269	8249	8248	8212	8231	8209	8259	8265	8258	8289	8237
656	A/D0	1	56	870	8202	8267	8224	8231	8247	8238	8206	8205	8199	8208	8216	8258	8248	8264	8263	8256	8266	8246	8191	8206	8229	8208	8220	8268	8287	8282	8295	8240	8212	8169	8200	8261	8237	8260	8275	8251	8228	8222	8232	8215	8245	8306	8304	8251	8244
657	A/D1	0	57	1240	8229	8227	8225	8254	8213	8254	8215	8253	8211	8250	8225	8234	8242	8231	8233	8250	8212	8250	8237	8212	8261	8221	8240	8225	8219	8252	8241	8261	8248	8222	8244	8202	8235	8215	8257	8248	8238	8241	8207	8221	8212	8227	8241	8267	8233
657	A/D0	1	57	1240	8336	8334	8358	8355	8313	8310	8264	8237	8222	8252	8256	8292	8310	8317	8328	8297	8275	8248	8233	8214	8276	8256	8296	8314	8321	8342	8296	8284	8263	8237	8275	8306	8351	8381	8407	8374	8298	8220	8204	8219	8236	8310	8391	8388	8332
658	A/D1	0	57	1240	8235	8253	8243	8236	8244	8227	8249	8234	8249	8221	8251	8210	8249	8216	8233	8229	8225	8229	8236	8223	8231	8236	8258	8222	8260	8226	8240	8227	8239	8223	8231	8231	8242	8218	8235	8234	8225	8238	8226	8230	8230	8242	8241	8275	8240
658	A/D0	1	57	1240	8400	8475	8468	8494	8514	8474	8360	8365	8289	8223	8317	8400	8456	8469	8522	8537	8413	8343	8250	8242	8318	8364	8457	8495	8483	8515	8424	8324	8236	8286	8334	8384	8502	8535	8524	8487	8402	8327	8236	8260	8330	8408	8436	8460	8502
659	A/D1	0	57	1380	8218	8216	8232	8205	8269	8228	8266	8223	8232	8223	8214	8281	8240	8266	8226	8251	8219	8248	8232	8230	8250	8232	8243	8258	8240	8264	8218	8252	8201	8257	8238	8253	8246	8232	8230	8211	8221	8216	8238	8228	8276	8233	8263	8214	8223
659	A/D0	1	57	1380	8245	8291	8412	8456	8397	8391	8350	8219	8158	8263	8283	8317	8429	8474	8375	8392	8325	8220	8172	8197	8300	8329	8410	8431	8408	8429	8358	8295	8252	8266	8280	8313	8334	8339	8362	8363	8356	8287	8276	8309	8346	8372	8376	8390	8371
660	A/D1	0	57	970	8232	8253	8223	8232	8224	8205	8234	8221	8235	8247	8250	8226	8260	8216	8238	8227	8223	8242	8232	8248	8222	8236	8222	8208	8234	8226	8253	8232	8246	8235	8207	8231	8235	8246	8256	8254	8227	8244	8201	8240	8214	8247	8237	8245	8243
660	A/D0	1	57	970	8201	8250	8204	8239	8273	8284	8272	8278	8279	8257	8247	8253	8222	8215	8253	8236	8221	8224	8241	8266	8211	8224	8229	8269	8283	8250	8252	8208	8202	8211	8213	8204	8277	8301	8269	8259	8273	8211	8183	8210	8215	8226	8290	8306	8289
661	A/D1	0	57	990	8227	8231	8226	8242	8260	8243	8249	8216	8243	8203	8247	8232	8240	8244	8227	8232	8212	8245	8219	8244	8216	8240	8224	8241	8233	8240	8233	8241	8241	8240	8223	8238	8207	8274	8234	8295	8254	8241	8236	8219	8226	8230	8261	8255	8269
661	A/D0	1	57	990	8254	8325	8369	8466	8408	8373	8347	8289	8243	8234	8256	8296	8336	8354	8353	8396	8366	8329	8292	8287	8245	8279	8315	8323	8353	8395	8394	8340	8298	8261	8230	8275	8333	8379	8363	8374	8437	8323	8255	8235	8238	8270	8371	8450	8470
662	A/D1	0	57	840	8216	8272	8253	8263	8257	8244	8245	8238	8238	8250	8215	8257	8224	8267	8232	8269	8245	8230	8246	8216	8260	8236	8255	8252	8287	8255	8275	8234	8231	8224	8225	8245	8262	8277	8305	8252	8271	8214	8243	8216	8257	8266	8266	8277	8272
662	A/D0	1	57	840	8216	8199	8236	8259	8256	8284	8314	8279	8238	8245	8227	8226	8215	8269	8283	8292	8285	8277	8250	8207	8233	8275	8292	8271	8286	8272	8265	8205	8205	8215	8206	8257	8324	8339	8313	8290	8285	8215	8208	8226	8240	8281	8303	8310	8277
663	A/D1	0	57	950	8199	8252	8234	8245	8247	8204	8229	8227	8204	8254	8226	8263	8221	8238	8238	8207	8247	8219	8238	8252	8244	8212	8267	8183	8256	8221	8213	8252	8216	8267	8234	8262	8247	8209	8249	8219	8247	8222	8239	8246	8213	8239	8221	8243	8239
663	A/D0	1	57	950	8258	8252	8246	8224	8230	8162	8216	8208	8228	8212	8256	8268	8205	8251	8222	8225	8216	8262	8212	8195	8267	8207	8206	8241	8242	8206	8226	8243	8222	8239	8241	8255	8229	8246	8259	8228	8271	8211	8166	8161	8174	8146	8250	8316	8296
664	A/D1	0	57	1410	8216	8240	8232	8251	8255	8229	8246	8200	8238	8215	8255	8240	8240	8254	8227	8236	8211	8239	8222	8248	8222	8265	8214	8254	8240	8258	8248	8249	8231	8255	8199	8272	8212	8272	8231	8229	8258	8195	8262	8203	8233	8216	8221	8259	8222
664	A/D0	1	57	1410	8244	8270	8280	8308	8287	8262	8244	8185	8181	8218	8224	8249	8315	8260	8223	8272	8259	8232	8235	8250	8243	8232	8215	8241	8245	8271	8317	8268	8234	8209	8235	8226	8255	8258	8244	8232	8284	8240	8245	8225	8249	8224	8259	8317	8279
665	A/D1	0	57	1220	8223	8225	8236	8193	8259	8239	8260	8249	8232	8238	8221	8247	8248	8243	8265	8256	8234	8250	8209	8228	8235	8236	8241	8241	8243	8225	8229	8246	8206	8251	8227	8258	8242	8237	8237	8207	8236	8220	8238	8234	8247	8208	8241	8202	8224
665	A/D0	1	57	1220	8194	8240	8289	8277	8293	8310	8304	8238	8202	8223	8212	8192	8268	8274	8254	8270	8268	8231	8182	8220	8249	8240	8275	8263	8277	8236	8262	8253	8237	8230	8244	8271	8270	8225	8261	8277	8228	8237	8258	8229	8216	8262	8259	8261	8265
666	A/D1	0	57	1360	8233	8232	8256	8195	8281	8216	8272	8220	8224	8227	8196	8245	8233	8248	8243	8237	8213	8241	8204	8242	8225	8238	8242	8252	8240	8230	8213	8245	8195	8261	8225	8243	8233	8221	8234	8212	8263	8234	8254	8213	8267	8228	8272	8221	8272
666	A/D0	1	57	1360	8283	8335	8426	8474	8515	8482	8441	8294	8202	8212	8262	8367	8475	8499	8496	8507	8376	8283	8268	8256	8317	8409	8496	8472	8480	8451	8366	8321	8260	8282	8359	8417	8440	8486	8529	8515	8424	8340	8288	8215	8330	8374	8469	8477	8533
667	A/D1	0	57	1070	8205	8239	8233	8248	8227	8258	8203	8247	8210	8233	8238	8241	8257	8258	8234	8248	8214	8254	8204	8261	8222	8236	8234	8223	8247	8231	8246	8245	8235	8223	8245	8210	8250	8216	8235	8237	8236	8240	8242	8223	8234	8209	8254	8204	8263
667	A/D0	1	57	1070	8202	8231	8281	8307	8260	8289	8267	8191	8209	8208	8212	8235	8269	8255	8241	8252	8231	8230	8214	8240	8229	8243	8219	8210	8239	8231	8220	8250	8267	8215	8241	8246	8236	8242	8251	8270	8239	8216	8211	8239	8198	8207	8275	8282	8282
668	A/D1	0	58	1300	8226	8243	8258	8238	8251	8227	8235	8242	8240	8254	8224	8229	8202	8230	8229	8241	8261	8226	8251	8218	8219	8222	8227	8237	8257	8233	8247	8230	8219	8224	8221	8245	8246	8238	8251	8231	8255	8223	8233	8230	8246	8257	8230	8251	8227
668	A/D0	1	58	1300	8276	8402	8450	8462	8482	8549	8466	8384	8308	8258	8280	8353	8448	8506	8546	8531	8475	8354	8262	8220	8245	8351	8451	8495	8541	8542	8453	8337	8274	8224	8278	8399	8500	8512	8517	8469	8392	8283	8268	8247	8306	8436	8442	8484	8493
669	A/D1	0	58	1130	8226	8229	8250	8202	8232	8214	8247	8248	8256	8237	8247	8218	8248	8197	8233	8242	8222	8243	8246	8237	8235	8204	8252	8203	8261	8239	8247	8247	8227	8233	8230	8264	8256	8252	8244	8251	8216	8253	8208	8241	8238	8236	8246	8245	8238
669	A/D0	1	58	1130	8300	8310	8285	8296	8328	8333	8316	8315	8280	8268	8302	8305	8316	8322	8300	8323	8312	8224	8218	8245	8238	8274	8362	8362	8358	8394	8338	8252	8175	8230	8252	8285	8370	8395	8384	8392	8307	8210	8204	8219	8260	8319	8364	8362	8335
670	A/D1	0	58	1010	8224	8232	8230	8254	8220	8245	8215	8221	8227	8226	8255	8248	8262	8268	8236	8264	8231	8259	8238	8270	8258	8239	8244	8216	8225	8228	8251	8239	8250	8235	8275	8262	8250	8248	8225	8234	8231	8235	8262	8226	8275	8243	8274	8252	8272
670	A/D0	1	58	1010	8264	8333	8401	8445	8383	8351	8280	8214	8213	8289	8357	8388	8428	8417	8388	8383	8276	8245	8250	8278	8358	8388	8381	8365	8372	8346	8342	8288	8261	8258	8331	8326	8361	8399	8423	8418	8374	8292	8239	8261	8327	8408	8487	8447	8449
671	A/D1	0	58	940	8237	8205	8246	8217	8260	8246	8235	8243	8224	8255	8227	8253	8240	8252	8239	8274	8219	8246	8215	8227	8243	8235	8246	8254	8221	8237	8201	8252	8206	8264	8249	8243	8259	8230	8242	8214	8238	8231	8243	8216	8271	8224	8269	8226	8240
671	A/D0	1	58	940	8184	8181	8244	8257	8268	8337	8271	8198	8194	8206	8198	8256	8312	8296	8284	8289	8223	8177	8209	8221	8244	8280	8307	8285	8252	8239	8206	8235	8218	8221	8275	8266	8202	8220	8243	8212	8239	8259	8278	8221	8254	8281	8229	8229	8250
672	A/D1	0	58	1080	8228	8238	8212	8239	8217	8255	8235	8220	8242	8217	8234	8224	8228	8235	8252	8226	8263	8215	8246	8217	8220	8240	8236	8242	8254	8222	8272	8217	8258	8204	8267	8233	8243	8255	8222	8234	8224	8242	8249	8250	8228	8252	8240	8265	8257
672	A/D0	1	58	1080	8218	8271	8348	8366	8393	8414	8397	8308	8246	8223	8259	8302	8387	8452	8511	8410	8408	8299	8221	8208	8239	8311	8376	8428	8481	8438	8367	8305	8284	8238	8243	8335	8372	8379	8409	8454	8388	8354	8324	8280	8260	8363	8365	8377	8387
673	A/D1	0	58	1240	8232	8258	8255	8242	8235	8211	8236	8229	8236	8246	8258	8225	8267	8205	8248	8250	8246	8267	8245	8257	8225	8239	8243	8220	8256	8236	8259	8249	8248	8231	8216	8227	8229	8236	8258	8249	8239	8251	8208	8237	8225	8229	8246	8250	8257
673	A/D0	1	58	1240	8313	8417	8434	8464	8481	8463	8364	8350	8281	8204	8327	8399	8426	8480	8500	8509	8415	8362	8260	8238	8268	8347	8400	8482	8457	8484	8438	8352	8249	8236	8304	8326	8424	8455	8457	8453	8364	8317	8257	8256	8342	8419	8459	8470	8484
674	A/D1	0	58	1100	8243	8265	8239	8230	8224	8202	8237	8233	8249	8241	8243	8207	8241	8212	8250	8241	8233	8239	8230	8242	8223	8233	8241	8218	8245	8229	8248	8228	8239	8224	8215	8242	8234	8239	8255	8251	8235	8255	8216	8238	8219	8221	8232	8242	8251
674	A/D0	1	58	1100	8245	8285	8216	8212	8235	8244	8221	8246	8264	8243	8222	8235	8251	8252	8263	8288	8265	8217	8202	8218	8168	8198	8255	8265	8237	8281	8292	8221	8200	8209	8204	8229	8267	8265	8289	8274	8244	8244	8225	8205	8220	8249	8270	8223	8284
675	A/D1	0	58	1100	8221	8231	8235	8272	8268	8238	8246	8220	8215	8221	8232	8252	8252	8245	8236	8206	8234	8228	8233	8249	8244	8242	8247	8219	8241	8224	8237	8241	8239	8251	8226	8242	8225	8224	8237	8232	8248	8233	8244	8229	8218	8227	8243	8248	8263
675	A/D0	1	58	1100	8332	8417	8476	8519	8515	8456	8382	8316	8255	8229	8352	8430	8487	8517	8528	8504	8432	8352	8252	8235	8286	8373	8424	8451	8486	8497	8478	8385	8277	8247	8242	8327	8386	8471	8512	8530	8466	8343	8268	8246	8309	8398	8524	8552	8507
676	A/D1	0	58	880	8260	8220	8275	8252	8283	8313	8290	8296	8262	8245	8252	8263	8316	8296	8332	8323	8304	8285	8242	8237	8215	8276	8302	8347	8344	8388	8309	8309	8228	8241	8297	8299	8375	8366	8336	8324	8262	8275	8205	8261	8265	8344	8378	8392	8359
676	A/D0	1	58	880	8288	8284	8290	8294	8325	8318	8297	8263	8247	8246	8270	8337	8375	8384	8380	8381	8315	8209	8192	8229	8231	8312	8405	8418	8377	8366	8313	8224	8199	8250	8282	8332	8395	8379	8385	8325	8308	8275	8236	8247	8319	8355	8327	8314	8327
677	A/D1	0	58	1050	8260	8253	8247	8248	8205	8222	8204	8241	8239	8266	8232	8250	8219	8217	8231	8230	8254	8248	8238	8253	8211	8238	8212	8234	8228	8249	8251	8226	8248	8223	8244	8241	8255	8256	8256	8236	8259	8242	8241	8244	8231	8243	8238	8235	8251
677	A/D0	1	58	1050	8290	8332	8351	8344	8316	8324	8277	8290	8266	8269	8268	8314	8320	8299	8325	8357	8350	8324	8277	8241	8241	8245	8274	8353	8342	8377	8380	8288	8206	8179	8246	8280	8350	8383	8411	8344	8318	8259	8208	8197	8256	8303	8332	8358	8360
678	A/D1	0	58	840	8214	8232	8243	8241	8272	8273	8267	8226	8237	8195	8232	8215	8252	8261	8257	8259	8255	8242	8236	8218	8238	8241	8255	8239	8253	8241	8244	8237	8240	8236	8246	8245	8235	8244	8233	8236	8228	8237	8231	8251	8228	8257	8261	8255	8265
678	A/D0	1	58	840	8226	8218	8240	8245	8280	8279	8314	8230	8212	8185	8232	8257	8297	8335	8308	8286	8295	8212	8200	8217	8235	8268	8328	8309	8290	8272	8250	8226	8227	8237	8233	8300	8316	8306	8295	8314	8248	8251	8279	8249	8251	8287	8285	8287	8328
679	A/D1	0	58	1140	8230	8259	8218	8247	8218	8238	8239	8229	8235	8246	8218	8241	8193	8240	8197	8263	8252	8242	8253	8219	8227	8208	8238	8232	8238	8217	8246	8202	8221	8207	8229	8240	8238	8248	8257	8225	8243	8209	8243	8209	8261	8238	8237	8232	8215
679	A/D0	1	58	1140	8244	8279	8300	8298	8300	8295	8302	8259	8226	8212	8230	8256	8282	8320	8332	8325	8361	8313	8238	8207	8209	8199	8247	8303	8308	8282	8281	8250	8205	8213	8248	8303	8334	8379	8376	8330	8282	8222	8223	8200	8215	8274	8295	8270	8280
680	A/D1	0	59	840	8234	8302	8279	8296	8318	8286	8313	8265	8253	8237	8234	8257	8334	8333	8357	8343	8311	8289	8264	8248	8250	8306	8314	8294	8324	8291	8317	8273	8263	8247	8234	8320	8326	8365	8365	8382	8328	8328	8231	8227	8272	8299	8350	8330	8339
680	A/D0	1	59	840	8312	8316	8297	8370	8363	8310	8305	8307	8252	8238	8323	8325	8313	8356	8346	8326	8319	8291	8269	8276	8262	8294	8350	8378	8354	8361	8356	8238	8200	8236	8284	8326	8433	8476	8413	8405	8394	8256	8206	8202	8291	8390	8394	8428	8432
681	A/D1	0	59	1050	8253	8244	8221	8235	8223	8211	8228	8240	8239	8267	8228	8252	8250	8236	8252	8218	8265	8232	8252	8243	8220	8224	8221	8221	8240	8238	8269	8228	8244	8228	8206	8229	8213	8231	8266	8222	8267	8222	8227	8234	8213	8250	8236	8251	8256
681	A/D0	1	59	1050	8277	8405	8402	8450	8483	8458	8379	8386	8309	8243	8273	8345	8404	8410	8461	8464	8407	8370	8314	8271	8349	8364	8478	8520	8529	8498	8459	8363	8245	8222	8291	8328	8412	8468	8557	8477	8441	8356	8248	8205	8266	8362	8421	8491	8542
682	A/D1	0	59	1000	8228	8250	8258	8266	8290	8285	8256	8265	8209	8233	8235	8253	8275	8270	8278	8266	8266	8264	8220	8243	8245	8277	8283	8283	8282	8272	8287	8293	8263	8269	8239	8260	8285	8274	8316	8305	8323	8306	8271	8272	8242	8288	8307	8313	8353
682	A/D0	1	59	1000	8192	8226	8311	8338	8345	8326	8287	8220	8189	8196	8240	8285	8315	8301	8314	8272	8236	8260	8252	8234	8281	8303	8253	8219	8249	8250	8222	8260	8273	8270	8268	8277	8268	8288	8279	8264	8258	8266	8207	8244	8248	8264	8286	8336	8339
683	A/D1	0	59	1010	8218	8233	8232	8254	8259	8214	8244	8197	8233	8223	8261	8244	8230	8242	8215	8235	8229	8235	8232	8251	8222	8256	8233	8238	8229	8226	8233	8240	8242	8265	8227	8251	8202	8239	8219	8261	8258	8232	8244	8216	8219	8241	8243	8240	8255
683	A/D0	1	59	1010	8311	8412	8409	8436	8472	8392	8343	8311	8264	8202	8289	8404	8407	8447	8473	8513	8434	8369	8307	8239	8245	8332	8398	8454	8484	8532	8502	8394	8302	8257	8254	8349	8418	8502	8492	8483	8447	8339	8235	8210	8284	8288	8426	8508	8539
684	A/D1	0	59	1090	8231	8244	8240	8258	8224	8230	8199	8242	8197	8258	8244	8251	8249	8228	8224	8218	8242	8235	8247	8233	8259	8210	8257	8231	8243	8250	8221	8231	8229	8229	8243	8219	8249	8202	8249	8228	8253	8243	8236	8232	8218	8232	8220	8251	8213
684	A/D0	1	59	1090	8288	8307	8323	8299	8281	8238	8223	8244	8238	8237	8290	8327	8297	8342	8345	8312	8276	8269	8248	8198	8255	8277	8253	8279	8306	8316	8309	8285	8244	8209	8219	8254	8277	8282	8281	8317	8294	8253	8231	8248	8284	8298	8336	8371	8281
685	A/D1	0	59	1030	8229	8239	8246	8232	8256	8219	8247	8237	8224	8242	8239	8265	8242	8254	8225	8220	8238	8238	8228	8251	8224	8230	8242	8217	8247	8219	8242	8243	8244	8250	8208	8236	8222	8210	8261	8261	8258	8252	8230	8222	8216	8215	8246	8212	8287
685	A/D0	1	59	1030	8308	8383	8421	8494	8529	8451	8383	8304	8261	8218	8310	8405	8422	8446	8477	8536	8479	8375	8284	8265	8277	8339	8454	8470	8494	8482	8439	8322	8256	8251	8278	8331	8434	8417	8488	8498	8417	8330	8267	8209	8276	8347	8453	8492	8550
686	A/D1	0	59	850	8220	8233	8246	8224	8266	8205	8243	8200	8227	8223	8239	8244	8233	8242	8226	8220	8237	8238	8237	8264	8239	8250	8239	8235	8256	8247	8258	8242	8243	8246	8213	8240	8207	8231	8239	8251	8256	8232	8243	8223	8236	8249	8270	8254	8267
686	A/D0	1	59	850	8201	8212	8239	8250	8269	8272	8258	8238	8234	8220	8228	8252	8264	8237	8225	8234	8204	8248	8266	8287	8251	8270	8263	8227	8220	8220	8225	8226	8213	8225	8205	8225	8255	8290	8308	8316	8301	8244	8198	8158	8203	8213	8263	8304	8314
687	A/D1	0	59	1190	8244	8251	8246	8269	8236	8225	8231	8243	8243	8262	8231	8245	8225	8220	8221	8216	8235	8222	8241	8245	8227	8237	8224	8226	8231	8231	8261	8219	8269	8214	8227	8229	8226	8244	8239	8219	8246	8218	8231	8221	8220	8236	8235	8244	8253
687	A/D0	1	59	1190	8280	8375	8386	8454	8486	8510	8421	8388	8301	8259	8277	8348	8410	8426	8474	8467	8421	8351	8253	8279	8260	8307	8439	8477	8473	8463	8490	8352	8261	8232	8295	8303	8426	8500	8532	8456	8463	8351	8255	8216	8271	8364	8438	8510	8529
688	A/D1	0	59	1070	8227	8241	8244	8250	8256	8230	8244	8233	8240	8222	8247	8209	8240	8218	8246	8247	8233	8244	8243	8224	8229	8215	8238	8201	8262	8229	8246	8237	8226	8228	8207	8239	8228	8235	8237	8265	8220	8259	8205	8237	8229	8223	8248	8242	8241
688	A/D0	1	59	1070	8246	8242	8197	8189	8205	8224	8221	8256	8283	8232	8237	8212	8204	8212	8227	8234	8243	8221	8216	8225	8192	8227	8241	8244	8236	8267	8236	8188	8195	8183	8194	8202	8272	8267	8234	8272	8232	8195	8233	8240	8240	8250	8263	8228	8244
689	A/D1	0	59	840	8226	8235	8230	8250	8228	8274	8208	8254	8217	8230	8238	8224	8244	8266	8234	8254	8206	8245	8186	8252	8230	8244	8250	8238	8229	8213	8221	8220	8239	8228	8263	8221	8256	8223	8245	8244	8233	8245	8252	8228	8226	8210	8244	8213	8264
689	A/D0	1	59	840	8293	8332	8375	8383	8322	8321	8263	8190	8192	8181	8243	8306	8367	8352	8349	8334	8268	8236	8216	8218	8229	8293	8306	8333	8344	8344	8335	8304	8305	8273	8293	8280	8273	8291	8305	8307	8308	8277	8251	8269	8270	8313	8376	8358	8323
690	A/D1	0	59	860	8243	8265	8281	8283	8299	8272	8284	8262	8234	8236	8240	8263	8258	8276	8279	8261	8263	8275	8220	8212	8231	8256	8346	8271	8296	8301	8241	8288	8220	8254	8246	8243	8271	8263	8331	8331	8372	8291	8286	8238	8250	8282	8307	8313	8357
690	A/D0	1	59	860	8243	8276	8299	8294	8305	8272	8247	8230	8233	8234	8277	8315	8326	8310	8310	8312	8257	8287	8254	8206	8265	8259	8393	8305	8355	8345	8303	8307	8276	8251	8265	8243	8288	8366	8311	8338	8381	8306	8226	8227	8274	8225	8346	8354	8400
691	A/D1	0	60	850	8229	8250	8261	8265	8227	8280	8221	8266	8227	8242	8239	8226	8260	8269	8237	8281	8224	8264	8208	8256	8226	8268	8298	8294	8304	8268	8287	8263	8266	8243	8311	8287	8326	8284	8266	8273	8239	8263	8260	8245	8279	8241	8326	8315	8373
691	A/D0	1	60	850	8356	8343	8452	8521	8407	8391	8337	8248	8192	8244	8333	8391	8457	8475	8451	8396	8353	8283	8257	8313	8364	8402	8443	8458	8439	8398	8333	8281	8250	8255	8377	8386	8427	8443	8407	8401	8365	8303	8246	8297	8383	8443	8511	8490	8470
692	A/D1	0	60	840	8237	8256	8229	8244	8230	8207	8227	8229	8235	8245	8228	8228	8239	8203	8238	8221	8230	8246	8239	8257	8219	8237	8201	8218	8220	8252	8253	8240	8241	8216	8211	8223	8240	8245	8263	8234	8238	8233	8194	8229	8191	8235	8244	8245	8269
692	A/D0	1	60	840	8257	8287	8237	8233	8243	8200	8190	8238	8223	8211	8224	8256	8244	8228	8229	8266	8245	8222	8237	8245	8192	8204	8238	8247	8201	8258	8297	8190	8196	8213	8255	8235	8270	8275	8264	8205	8198	8217	8189	8202	8254	8262	8265	8262	8277
693	A/D1	0	60	910	8215	8226	8233	8228	8263	8233	8239	8242	8216	8239	8228	8247	8251	8239	8264	8230	8248	8226	8221	8231	8235	8245	8247	8249	8228	8223	8228	8235	8232	8263	8232	8250	8251	8226	8244	8216	8232	8248	8227	8258	8212	8253	8230	8262	8259
693	A/D0	1	60	910	8238	8220	8264	8260	8267	8242	8241	8216	8189	8206	8222	8238	8241	8247	8258	8229	8232	8203	8202	8214	8243	8255	8247	8243	8213	8197	8238	8233	8213	8247	8260	8233	8249	8236	8264	8255	8272	8246	8226	8200	8176	8187	8220	8236	8268
694	A/D1	0	60	840	8230	8239	8241	8259	8262	8265	8247	8249	8218	8245	8213	8241	8244	8221	8244	8227	8237	8235	8225	8251	8215	8252	8221	8229	8239	8250	8262	8243	8252	8239	8214	8238	8231	8253	8266	8243	8258	8230	8224	8224	8225	8248	8261	8270	8272
694	A/D0	1	60	840	8215	8244	8214	8215	8238	8284	8267	8259	8288	8256	8244	8245	8229	8229	8247	8263	8246	8271	8232	8203	8207	8231	8245	8255	8257	8271	8272	8193	8220	8213	8201	8217	8273	8318	8288	8276	8291	8236	8198	8195	8221	8220	8231	8211	8235
695	A/D1	0	60	950	8241	8273	8255	8280	8267	8273	8266	8261	8248	8262	8235	8238	8240	8239	8285	8254	8252	8250	8231	8249	8215	8248	8238	8245	8265	8260	8267	8234	8242	8221	8228	8246	8270	8281	8306	8275	8280	8264	8240	8247	8248	8263	8319	8297	8364
695	A/D0	1	60	950	8293	8345	8368	8366	8345	8362	8293	8284	8241	8231	8272	8323	8387	8399	8421	8422	8375	8309	8257	8229	8210	8266	8328	8403	8375	8380	8350	8270	8215	8227	8291	8319	8389	8402	8396	8355	8315	8262	8235	8229	8308	8358	8388	8430	8404
696	A/D1	0	60	1230	8226	8232	8238	8227	8247	8217	8231	8225	8222	8245	8230	8242	8249	8255	8232	8222	8234	8212	8256	8227	8250	8231	8235	8220	8238	8238	8236	8250	8235	8229	8214	8228	8235	8235	8242	8248	8244	8243	8244	8237	8215	8228	8218	8234	8255
696	A/D0	1	60	1230	8243	8299	8346	8389	8403	8377	8301	8264	8226	8228	8275	8308	8268	8332	8393	8393	8346	8318	8283	8244	8263	8293	8274	8291	8315	8305	8284	8299	8248	8246	8267	8302	8318	8324	8349	8364	8335	8258	8228	8229	8223	8248	8316	8345	8343
697	A/D1	0	60	840	8222	8250	8246	8255	8266	8251	8239	8250	8223	8244	8221	8252	8254	8249	8261	8270	8276	8265	8254	8243	8217	8254	8252	8253	8273	8253	8258	8262	8223	8247	8218	8240	8256	8259	8290	8239	8276	8230	8229	8233	8238	8280	8262	8275	8250
697	A/D0	1	60	840	8301	8355	8430	8457	8488	8533	8457	8399	8297	8255	8265	8347	8412	8482	8526	8545	8472	8362	8277	8225	8275	8366	8472	8524	8503	8497	8405	8317	8232	8246	8336	8405	8510	8531	8508	8442	8425	8342	8272	8258	8367	8473	8536	8609	8563
698	A/D1	0	60	1050	8232	8229	8237	8253	8216	8237	8208	8231	8213	8244	8239	8226	8248	8215	8221	8212	8229	8233	8251	8223	8251	8213	8236	8221	8223	8238	8236	8235	8256	8217	8246	8207	8253	8224	8263	8254	8240	8256	8227	8226	8227	8236	8246	8262	8232
698	A/D0	1	60	1050	8334	8412	8446	8472	8431	8400	8324	8272	8243	8267	8377	8391	8398	8446	8406	8351	8328	8304	8271	8266	8345	8384	8396	8412	8420	8399	8322	8300	8262	8248	8322	8373	8398	8423	8432	8434	8329	8259	8224	8241	8294	8384	8433	8485	8456
699	A/D1	0	60	1190	8244	8240	8230	8239	8245	8234	8234	8238	8226	8250	8229	8236	8241	8212	8243	8228	8240	8243	8231	8260	8219	8248	8229	8236	8222	8237	8246	8236	8250	8231	8213	8220	8222	8230	8251	8227	8249	8238	8213	8231	8222	8245	8264	8255	8271
699	A/D0	1	60	1190	8237	8266	8271	8276	8243	8269	8227	8253	8227	8219	8244	8239	8244	8238	8252	8296	8298	8287	8249	8240	8211	8215	8239	8259	8259	8276	8294	8242	8197	8210	8252	8203	8281	8314	8286	8265	8273	8225	8172	8199	8217	8249	8281	8322	8305
700	A/D1	0	60	970	8225	8255	8245	8231	8225	8193	8227	8228	8250	8245	8265	8213	8251	8199	8231	8229	8238	8258	8247	8234	8223	8215	8249	8211	8271	8238	8252	8235	8214	8221	8202	8243	8248	8239	8230	8243	8205	8247	8203	8247	8244	8239	8235	8257	8247
700	A/D0	1	60	970	8244	8280	8228	8239	8250	8223	8214	8260	8292	8272	8288	8255	8255	8247	8231	8259	8262	8241	8223	8229	8230	8282	8310	8336	8294	8292	8251	8171	8165	8173	8183	8229	8313	8320	8323	8331	8302	8247	8208	8219	8235	8224	8240	8264	8243
701	A/D1	0	60	860	8248	8226	8259	8211	8257	8229	8244	8243	8221	8229	8219	8253	8247	8278	8250	8290	8224	8256	8208	8233	8241	8247	8281	8239	8262	8257	8227	8273	8190	8289	8229	8281	8266	8241	8246	8219	8242	8237	8245	8233	8266	8225	8256	8239	8243
701	A/D0	1	60	860	8248	8309	8350	8353	8347	8393	8324	8259	8237	8233	8248	8327	8374	8431	8337	8375	8304	8257	8232	8228	8322	8346	8408	8394	8409	8362	8261	8299	8252	8205	8285	8364	8348	8384	8453	8393	8323	8301	8284	8232	8318	8361	8328	8383	8372
702	A/D1	0	60	1160	8218	8213	8241	8239	8233	8275	8211	8244	8210	8210	8244	8236	8245	8270	8212	8245	8210	8229	8209	8239	8238	8229	8243	8228	8218	8223	8216	8230	8239	8220	8260	8206	8243	8203	8231	8251	8245	8253	8249	8225	8235	8213	8241	8208	8254
702	A/D0	1	60	1160	8270	8311	8326	8304	8279	8275	8247	8212	8230	8245	8296	8341	8325	8322	8283	8222	8236	8236	8174	8224	8309	8276	8294	8364	8352	8322	8315	8312	8253	8232	8286	8253	8273	8288	8287	8325	8303	8256	8236	8253	8213	8248	8317	8307	8298
703	A/D1	0	61	950	8251	8218	8225	8216	8218	8238	8230	8243	8251	8208	8242	8194	8232	8216	8237	8245	8236	8249	8231	8229	8226	8232	8238	8256	8224	8252	8219	8227	8225	8226	8239	8238	8237	8250	8212	8244	8206	8240	8208	8244	8237	8228	8243	8215	8239
703	A/D0	1	61	950	8222	8235	8207	8245	8258	8248	8254	8247	8236	8217	8219	8223	8237	8250	8247	8264	8231	8200	8196	8211	8218	8265	8289	8282	8256	8263	8221	8183	8188	8227	8250	8262	8258	8260	8236	8236	8215	8222	8222	8227	8257	8251	8226	8239	8250
704	A/D1	0	61	1460	8220	8261	8247	8263	8230	8255	8216	8254	8215	8231	8246	8219	8250	8246	8248	8250	8226	8268	8201	8259	8217	8233	8263	8245	8263	8239	8247	8234	8228	8228	8249	8223	8254	8224	8234	8246	8237	8249	8248	8248	8256	8230	8260	8212	8255
704	A/D0	1	61	1460	8236	8304	8366	8382	8336	8341	8260	8236	8192	8248	8301	8303	8365	8354	8341	8314	8266	8247	8244	8232	8309	8361	8318	8311	8351	8290	8258	8277	8259	8233	8263	8294	8306	8300	8334	8369	8326	8291	8244	8258	8267	8271	8337	8358	8328
705	A/D1	0	61	1150	8242	8230	8246	8225	8227	8225	8233	8234	8244	8217	8246	8226	8227	8235	8222	8231	8236	8235	8252	8215	8247	8206	8233	8213	8241	8249	8225	8241	8228	8221	8229	8228	8229	8249	8220	8257	8224	8223	8227	8212	8231	8245	8236	8266	8213
705	A/D0	1	61	1150	8368	8354	8379	8385	8384	8347	8327	8290	8246	8223	8296	8311	8329	8365	8369	8337	8302	8283	8225	8244	8270	8292	8357	8373	8352	8418	8348	8264	8237	8246	8262	8324	8379	8395	8357	8369	8308	8234	8211	8266	8355	8380	8418	8386	8348
706	A/D1	0	61	1140	8226	8225	8224	8205	8236	8225	8266	8229	8244	8230	8198	8228	8226	8240	8270	8219	8269	8214	8234	8224	8214	8247	8232	8249	8249	8219	8239	8204	8232	8214	8252	8243	8238	8245	8223	8214	8219	8233	8235	8249	8231	8246	8222	8217	8231
706	A/D0	1	61	1140	8250	8288	8382	8478	8502	8505	8496	8369	8249	8209	8230	8323	8430	8505	8516	8464	8469	8331	8256	8254	8334	8416	8483	8548	8511	8452	8400	8324	8271	8219	8277	8385	8402	8465	8517	8514	8429	8378	8297	8256	8265	8365	8402	8399	8433
707	A/D1	0	61	1200	8233	8254	8247	8259	8239	8221	8231	8234	8237	8258	8235	8245	8237	8214	8225	8228	8240	8254	8238	8255	8209	8248	8222	8235	8238	8247	8254	8228	8235	8214	8219	8222	8238	8255	8268	8232	8233	8221	8207	8230	8233	8240	8247	8225	8244
707	A/D0	1	61	1200	8232	8277	8302	8299	8274	8301	8268	8264	8255	8238	8244	8263	8247	8245	8249	8278	8243	8271	8259	8237	8201	8206	8208	8230	8257	8306	8326	8276	8243	8206	8240	8226	8268	8322	8303	8234	8230	8202	8156	8190	8257	8290	8283	8310	8313
708	A/D1	0	61	840	8248	8238	8232	8247	8229	8219	8223	8226	8232	8247	8225	8244	8227	8229	8230	8219	8231	8224	8239	8252	8216	8248	8211	8229	8223	8238	8249	8231	8238	8224	8231	8240	8248	8239	8265	8230	8255	8234	8221	8226	8215	8245	8250	8252	8272
708	A/D0	1	61	840	8288	8331	8328	8367	8382	8366	8336	8318	8294	8231	8210	8274	8287	8300	8332	8352	8335	8277	8254	8255	8235	8295	8345	8353	8317	8344	8376	8292	8227	8201	8259	8263	8321	8409	8378	8315	8313	8257	8200	8188	8258	8313	8356	8397	8405
709	A/D1	0	61	900	8227	8236	8238	8236	8250	8223	8235	8225	8205	8238	8228	8251	8234	8246	8239	8213	8234	8238	8230	8249	8238	8233	8247	8219	8266	8257	8245	8252	8238	8245	8230	8227	8233	8203	8218	8239	8229	8231	8234	8223	8222	8209	8258	8229	8255
709	A/D0	1	61	900	8270	8319	8338	8331	8327	8273	8252	8232	8224	8220	8264	8320	8306	8331	8348	8298	8271	8288	8252	8233	8262	8277	8283	8320	8349	8353	8319	8292	8249	8233	8207	8268	8270	8360	8323	8352	8328	8256	8230	8216	8282	8311	8369	8395	8372
710	A/D1	0	61	990	8233	8223	8245	8213	8266	8233	8261	8240	8222	8231	8189	8229	8226	8239	8240	8250	8220	8243	8197	8233	8218	8240	8274	8265	8264	8240	8229	8245	8202	8255	8225	8247	8233	8227	8221	8203	8239	8232	8243	8237	8255	8215	8247	8198	8233
710	A/D0	1	61	990	8199	8206	8249	8233	8248	8276	8260	8208	8208	8211	8212	8188	8239	8253	8240	8250	8237	8223	8201	8203	8246	8262	8277	8262	8291	8218	8201	8229	8220	8199	8258	8277	8227	8209	8222	8200	8185	8245	8240	8225	8258	8229	8202	8222	8234
711	A/D1	0	61	930	8224	8228	8238	8240	8263	8238	8259	8236	8227	8229	8223	8239	8268	8255	8280	8217	8260	8218	8240	8221	8244	8253	8234	8256	8230	8225	8232	8238	8242	8251	8222	8240	8236	8250	8271	8250	8258	8249	8240	8256	8215	8245	8212	8241	8230
711	A/D0	1	61	930	8246	8272	8359	8387	8388	8347	8336	8263	8215	8218	8234	8291	8358	8373	8381	8348	8324	8285	8251	8240	8270	8337	8343	8340	8332	8340	8296	8278	8263	8243	8261	8332	8360	8352	8361	8381	8371	8329	8279	8253	8230	8266	8324	8385	8413
712	A/D1	0	61	1000	8238	8248	8243	8260	8234	8234	8232	8206	8232	8229	8254	8257	8247	8252	8204	8231	8216	8225	8238	8250	8271	8244	8256	8247	8238	8243	8246	8250	8261	8237	8238	8293	8232	8274	8201	8249	8263	8251	8268	8247	8250	8273	8223	8242	8231
712	A/D0	1	61	1000	8273	8431	8463	8460	8460	8415	8310	8235	8239	8284	8369	8414	8472	8467	8423	8371	8306	8286	8226	8287	8365	8407	8394	8435	8453	8357	8314	8302	8258	8230	8356	8452	8419	8471	8434	8384	8354	8240	8278	8216	8313	8436	8543	8425	8500
713	A/D1	0	61	860	8248	8283	8284	8291	8244	8256	8216	8239	8220	8248	8261	8257	8277	8245	8231	8230	8232	8232	8253	8231	8261	8256	8233	8261	8238	8238	8247	8233	8259	8222	8263	8231	8263	8269	8295	8340	8237	8293	8180	8261	8247	8270	8283	8281	8248
713	A/D0	1	61	860	8289	8386	8441	8433	8429	8411	8322	8274	8231	8239	8326	8353	8406	8378	8385	8348	8334	8291	8267	8248	8359	8371	8343	8447	8470	8371	8332	8360	8251	8209	8363	8439	8392	8484	8542	8459	8263	8310	8157	8233	8323	8411	8444	8413	8360
714	A/D1	0	62	1060	8229	8235	8235	8222	8231	8220	8242	8233	8248	8209	8263	8197	8266	8212	8260	8243	8252	8237	8260	8215	8249	8219	8253	8218	8252	8225	8226	8218	8233	8219	8213	8240	8223	8253	8225	8275	8212	8258	8205	8227	8234	8234	8247	8247	8230
714	A/D0	1	62	1060	8291	8329	8312	8308	8314	8290	8277	8277	8268	8230	8269	8288	8274	8282	8335	8326	8309	8261	8261	8222	8227	8249	8320	8315	8307	8392	8319	8182	8251	8240	8178	8257	8367	8324	8307	8412	8273	8210	8236	8222	8223	8297	8323	8293	8315
715	A/D1	0	62	1050	8221	8244	8243	8231	8233	8209	8233	8228	8230	8232	8245	8224	8266	8212	8251	8227	8227	8244	8233	8252	8225	8225	8235	8209	8252	8225	8252	8234	8236	8226	8212	8247	8239	8228	8255	8237	8237	8248	8206	8237	8224	8252	8239	8262	8255
715	A/D0	1	62	1050	8291	8344	8304	8358	8368	8345	8323	8324	8289	8244	8303	8323	8344	8355	8377	8386	8331	8286	8236	8247	8239	8293	8349	8383	8356	8367	8339	8244	8200	8197	8283	8297	8383	8390	8418	8373	8330	8279	8209	8197	8253	8353	8388	8393	8420
716	A/D1	0	62	1070	8248	8244	8230	8229	8230	8213	8230	8230	8243	8257	8247	8241	8245	8203	8222	8221	8212	8267	8246	8270	8219	8229	8219	8233	8245	8248	8252	8239	8243	8232	8222	8236	8238	8231	8248	8246	8244	8262	8217	8238	8224	8224	8242	8239	8252
716	A/D0	1	62	1070	8291	8371	8371	8362	8374	8379	8325	8320	8284	8269	8289	8323	8350	8373	8365	8397	8341	8276	8223	8223	8228	8321	8389	8442	8456	8415	8408	8292	8225	8200	8239	8254	8341	8407	8416	8391	8355	8279	8228	8234	8258	8298	8386	8411	8395
717	A/D1	0	62	980	8220	8242	8231	8231	8231	8223	8240	8230	8230	8252	8214	8253	8215	8231	8222	8248	8255	8230	8253	8226	8236	8228	8232	8233	8249	8234	8246	8227	8208	8232	8209	8237	8236	8236	8254	8209	8240	8202	8231	8225	8263	8289	8258	8283	8231
717	A/D0	1	62	980	8227	8308	8314	8306	8348	8352	8344	8331	8258	8249	8267	8301	8324	8369	8358	8347	8378	8307	8226	8232	8282	8281	8368	8387	8387	8403	8381	8273	8197	8225	8245	8350	8433	8424	8439	8392	8354	8280	8238	8233	8277	8360	8347	8358	8366
718	A/D1	0	62	950	8240	8240	8257	8231	8231	8243	8234	8247	8250	8241	8230	8232	8225	8265	8267	8269	8259	8242	8241	8229	8250	8222	8266	8248	8277	8272	8235	8249	8215	8239	8247	8264	8264	8265	8255	8283	8266	8256	8254	8245	8244	8268	8256	8279	8241
718	A/D0	1	62	950	8252	8245	8256	8239	8282	8272	8256	8263	8264	8246	8216	8246	8197	8209	8222	8287	8275	8244	8233	8207	8231	8251	8334	8338	8304	8317	8231	8196	8184	8241	8221	8277	8315	8275	8276	8281	8211	8196	8240	8261	8265	8319	8292	8265	8266
719	A/D1	0	62	1100	8230	8235	8248	8246	8241	8209	8216	8241	8201	8264	8236	8252	8233	8230	8225	8205	8253	8238	8246	8230	8256	8206	8257	8210	8250	8239	8239	8249	8243	8238	8230	8210	8230	8194	8262	8239	8263	8243	8233	8223	8199	8233	8224	8254	8243
719	A/D0	1	62	1100	8205	8290	8292	8261	8306	8267	8227	8248	8224	8191	8229	8255	8223	8199	8220	8268	8255	8274	8272	8247	8240	8254	8245	8234	8260	8282	8255	8258	8251	8245	8219	8241	8250	8214	8256	8287	8254	8223	8227	8219	8222	8235	8255	8272	8284
720	A/D1	0	62	930	8242	8226	8234	8204	8236	8229	8249	8256	8241	8243	8209	8232	8229	8243	8265	8258	8269	8247	8248	8233	8255	8272	8278	8257	8280	8249	8251	8256	8216	8253	8268	8299	8300	8282	8279	8265	8295	8285	8247	8240	8231	8254	8240	8260	8252
720	A/D0	1	62	930	8264	8338	8372	8391	8497	8554	8499	8399	8309	8258	8232	8296	8389	8442	8523	8532	8475	8346	8281	8227	8298	8396	8463	8488	8496	8464	8365	8295	8236	8244	8302	8399	8462	8465	8500	8454	8439	8350	8254	8215	8293	8375	8434	8514	8500
721	A/D1	0	62	840	8261	8274	8244	8257	8236	8240	8243	8238	8253	8234	8231	8220	8251	8213	8243	8219	8236	8220	8234	8247	8212	8243	8218	8230	8241	8232	8250	8226	8236	8231	8215	8236	8240	8246	8256	8235	8232	8249	8218	8244	8237	8245	8253	8236	8243
721	A/D0	1	62	840	8272	8360	8372	8363	8373	8406	8313	8326	8301	8245	8245	8316	8332	8292	8372	8398	8366	8345	8307	8257	8217	8273	8301	8351	8371	8399	8372	8300	8232	8231	8294	8322	8407	8430	8410	8391	8341	8280	8228	8207	8259	8351	8389	8403	8432
722	A/D1	0	62	900	8231	8260	8258	8252	8266	8234	8252	8230	8245	8236	8276	8230	8270	8232	8256	8287	8249	8273	8255	8232	8231	8219	8262	8230	8293	8257	8258	8243	8224	8235	8220	8265	8253	8284	8260	8293	8242	8300	8198	8265	8220	8260	8291	8275	8307
722	A/D0	1	62	900	8326	8372	8385	8421	8430	8391	8357	8319	8257	8236	8288	8312	8326	8382	8417	8438	8383	8307	8255	8266	8252	8354	8460	8454	8461	8447	8358	8233	8219	8256	8326	8400	8485	8508	8439	8440	8319	8286	8223	8252	8339	8428	8462	8449	8473
723	A/D1	0	62	990	8244	8257	8226	8256	8220	8229	8232	8230	8237	8248	8219	8251	8234	8244	8238	8234	8242	8238	8235	8253	8219	8249	8218	8241	8232	8259	8251	8224	8237	8214	8222	8250	8242	8259	8258	8232	8261	8228	8230	8226	8219	8231	8236	8231	8255
723	A/D0	1	62	990	8251	8320	8341	8368	8381	8365	8348	8293	8278	8272	8218	8290	8349	8357	8352	8396	8353	8286	8261	8253	8238	8282	8322	8387	8408	8411	8404	8301	8254	8211	8251	8296	8346	8380	8423	8389	8349	8270	8228	8211	8218	8293	8355	8357	8364
724	A/D1	0	62	920	8217	8247	8241	8225	8248	8239	8254	8231	8239	8223	8216	8241	8242	8262	8264	8269	8258	8260	8189	8251	8212	8244	8275	8253	8297	8255	8282	8249	8224	8245	8214	8256	8231	8290	8271	8257	8262	8238	8241	8234	8238	8222	8257	8212	8263
724	A/D0	1	62	920	8212	8245	8284	8291	8308	8326	8320	8211	8186	8189	8243	8216	8268	8319	8316	8302	8302	8258	8164	8196	8256	8261	8290	8325	8344	8277	8272	8246	8252	8243	8229	8293	8269	8241	8241	8290	8258	8286	8304	8267	8258	8243	8245	8253	8269
725	A/D1	0	62	1250	8230	8232	8247	8238	8252	8226	8234	8241	8210	8249	8237	8262	8259	8247	8238	8210	8242	8230	8249	8260	8261	8223	8247	8195	8237	8229	8238	8250	8230	8246	8229	8240	8244	8215	8244	8229	8244	8225	8226	8229	8213	8241	8232	8242	8248
725	A/D0	1	62	1250	8245	8322	8398	8429	8470	8428	8350	8269	8266	8255	8355	8450	8473	8422	8403	8384	8321	8307	8269	8263	8332	8372	8433	8432	8464	8441	8378	8320	8255	8237	8220	8311	8385	8434	8476	8493	8436	8288	8234	8221	8264	8330	8463	8476	8453
726	A/D1	0	63	1270	8260	8215	8273	8209	8246	8246	8220	8245	8238	8238	8226	8218	8247	8199	8264	8227	8242	8236	8231	8226	8209	8239	8225	8242	8232	8253	8223	8262	8212	8235	8237	8237	8251	8245	8241	8237	8221	8246	8187	8252	8225	8241	8240	8229	8229
726	A/D0	1	63	1270	8244	8229	8236	8202	8223	8248	8220	8210	8235	8252	8224	8254	8282	8270	8244	8249	8226	8183	8171	8214	8196	8246	8261	8283	8298	8268	8230	8203	8189	8197	8223	8252	8270	8252	8264	8255	8221	8214	8216	8218	8230	8239	8202	8215	8229
727	A/D1	0	63	1080	8239	8204	8248	8203	8265	8230	8246	8248	8218	8233	8206	8229	8235	8240	8231	8263	8210	8239	8208	8207	8270	8209	8278	8223	8244	8233	8215	8245	8195	8279	8216	8258	8244	8232	8240	8202	8238	8220	8249	8224	8237	8218	8221	8217	8225
727	A/D0	1	63	1080	8203	8192	8206	8239	8265	8266	8276	8198	8181	8191	8208	8223	8259	8267	8217	8242	8209	8175	8182	8212	8253	8230	8301	8272	8241	8225	8228	8217	8175	8223	8249	8243	8228	8255	8260	8235	8250	8220	8234	8192	8195	8216	8207	8215	8241
728	A/D1	0	63	1150	8231	8228	8248	8214	8266	8237	8234	8233	8240	8248	8225	8240	8236	8213	8239	8232	8260	8237	8246	8223	8202	8223	8224	8240	8245	8243	8232	8234	8193	8245	8224	8237	8257	8231	8254	8195	8250	8214	8222	8247	8220	8259	8212	8228	8231
728	A/D0	1	63	1150	8280	8288	8296	8358	8382	8363	8349	8318	8248	8240	8223	8289	8312	8364	8356	8378	8374	8280	8216	8213	8268	8300	8382	8407	8315	8363	8302	8245	8199	8213	8249	8273	8365	8359	8377	8308	8298	8222	8211	8219	8276	8385	8367	8371	8353
729	A/D1	0	63	1010	8225	8243	8260	8253	8250	8265	8261	8265	8216	8257	8232	8276	8252	8270	8225	8239	8223	8239	8227	8248	8249	8213	8262	8204	8261	8250	8255	8270	8238	8247	8230	8249	8268	8214	8266	8222	8245	8226	8223	8226	8225	8251	8255	8254	8252
729	A/D0	1	63	1010	8268	8313	8351	8338	8343	8308	8253	8220	8219	8205	8292	8350	8312	8359	8309	8306	8283	8297	8267	8260	8326	8302	8323	8341	8336	8357	8324	8288	8231	8257	8210	8254	8343	8319	8341	8376	8341	8245	8251	8215	8219	8270	8347	8375	8350
730	A/D1	0	63	850	8239	8235	8230	8252	8214	8254	8215	8229	8224	8228	8244	8237	8249	8241	8229	8223	8240	8228	8248	8223	8249	8238	8227	8238	8220	8230	8238	8235	8265	8221	8248	8212	8227	8227	8242	8254	8243	8248	8226	8216	8218	8224	8245	8270	8246
730	A/D0	1	63	850	8254	8314	8362	8379	8355	8358	8336	8261	8229	8255	8268	8293	8316	8313	8350	8299	8291	8286	8270	8275	8319	8347	8330	8318	8325	8312	8248	8231	8266	8259	8286	8342	8383	8380	8383	8384	8307	8235	8224	8256	8250	8369	8403	8424	8406
731	A/D1	0	63	980	8227	8257	8245	8252	8240	8217	8246	8233	8239	8244	8241	8217	8243	8205	8238	8221	8228	8239	8230	8253	8214	8238	8235	8199	8246	8228	8258	8228	8243	8228	8212	8233	8226	8230	8247	8238	8214	8248	8208	8235	8222	8224	8250	8227	8254
731	A/D0	1	63	980	8220	8256	8243	8242	8219	8256	8246	8267	8244	8224	8232	8207	8198	8208	8230	8236	8253	8246	8226	8242	8206	8232	8224	8232	8258	8313	8318	8213	8195	8217	8202	8207	8261	8284	8247	8252	8239	8187	8188	8195	8228	8254	8259	8270	8295
732	A/D1	0	63	940	8215	8239	8227	8240	8240	8231	8236	8234	8231	8228	8248	8217	8264	8215	8266	8253	8232	8257	8229	8246	8236	8233	8255	8215	8270	8234	8243	8237	8225	8230	8204	8228	8231	8244	8260	8255	8224	8250	8194	8230	8240	8239	8270	8245	8268
732	A/D0	1	63	940	8279	8307	8298	8327	8361	8348	8289	8288	8273	8218	8287	8344	8321	8295	8322	8344	8298	8294	8242	8237	8226	8269	8289	8312	8349	8356	8325	8273	8210	8194	8261	8275	8326	8355	8364	8373	8317	8258	8235	8219	8261	8325	8350	8325	8359
733	A/D1	0	63	840	8221	8254	8214	8255	8221	8220	8253	8231	8257	8241	8233	8236	8222	8216	8232	8228	8237	8235	8243	8243	8208	8240	8207	8226	8225	8245	8245	8226	8240	8220	8224	8240	8242	8240	8250	8215	8235	8223	8227	8230	8240	8232	8240	8236	8259
733	A/D0	1	63	840	8260	8315	8315	8318	8308	8308	8289	8282	8283	8284	8267	8288	8276	8261	8257	8286	8286	8278	8256	8236	8232	8267	8307	8341	8344	8356	8315	8242	8199	8194	8234	8271	8340	8351	8378	8300	8343	8270	8187	8211	8207	8260	8306	8361	8332
734	A/D1	0	63	1210	8222	8222	8234	8233	8254	8220	8253	8224	8223	8227	8203	8240	8234	8247	8266	8219	8242	8210	8221	8225	8242	8232	8242	8231	8237	8236	8226	8257	8228	8268	8231	8251	8235	8222	8233	8225	8251	8252	8238	8269	8211	8247	8210	8235	8217
734	A/D0	1	63	1210	8237	8198	8269	8307	8329	8281	8303	8250	8166	8203	8226	8269	8239	8276	8256	8241	8216	8227	8233	8222	8231	8259	8271	8225	8224	8265	8232	8245	8249	8277	8238	8237	8258	8239	8223	8256	8279	8253	8242	8250	8210	8221	8242	8257	8260
735	A/D1	0	63	1040	8252	8237	8237	8244	8222	8221	8222	8228	8231	8236	8229	8245	8235	8224	8224	8218	8240	8235	8236	8252	8226	8234	8224	8236	8207	8281	8230	8251	8249	8214	8231	8209	8255	8250	8261	8240	8249	8223	8224	8218	8227	8233	8234	8234	8255
735	A/D0	1	63	1040	8242	8290	8337	8325	8333	8382	8331	8290	8291	8300	8272	8319	8364	8370	8370	8321	8345	8278	8261	8250	8250	8295	8375	8404	8404	8426	8382	8306	8256	8221	8239	8279	8353	8398	8435	8413	8387	8295	8237	8213	8239	8324	8365	8387	8400
736	A/D1	0	63	840	8263	8240	8303	8245	8328	8284	8287	8268	8224	8239	8224	8276	8284	8327	8319	8317	8278	8263	8242	8252	8281	8256	8310	8289	8290	8272	8262	8279	8206	8280	8246	8280	8282	8257	8292	8253	8293	8253	8255	8266	8301	8293	8326	8291	8327
736	A/D0	1	63	840	8210	8243	8269	8278	8312	8328	8292	8253	8221	8215	8259	8286	8314	8324	8297	8306	8255	8224	8238	8211	8286	8292	8294	8319	8323	8234	8216	8265	8151	8224	8345	8312	8284	8350	8326	8193	8256	8307	8225	8249	8338	8307	8246	8314	8291
737	A/D1	0	64	1160	8231	8271	8206	8265	8215	8224	8250	8222	8247	8239	8227	8251	8218	8265	8195	8250	8240	8245	8265	8224	8240	8204	8228	8231	8233	8241	8255	8213	8247	8200	8233	8231	8230	8242	8261	8244	8256	8227	8247	8205	8251	8228	8246	8236	8232
737	A/D0	1	64	1160	8176	8257	8319	8279	8278	8269	8342	8303	8286	8270	8250	8233	8271	8312	8261	8283	8347	8302	8239	8213	8221	8222	8254	8320	8328	8327	8355	8271	8199	8214	8212	8285	8327	8342	8324	8327	8274	8232	8256	8238	8236	8302	8335	8293	8287
738	A/D1	0	64	1270	8219	8257	8217	8237	8233	8227	8230	8216	8231	8256	8216	8263	8221	8245	8228	8247	8248	8230	8248	8223	8221	8221	8217	8236	8259	8238	8253	8225	8224	8226	8235	8253	8252	8242	8263	8222	8253	8209	8241	8222	8246	8256	8227	8250	8226
738	A/D0	1	64	1270	8253	8340	8389	8444	8504	8537	8500	8395	8303	8274	8252	8335	8440	8499	8508	8500	8457	8342	8228	8227	8256	8293	8418	8511	8539	8493	8454	8332	8245	8207	8242	8390	8476	8486	8517	8516	8437	8377	8314	8253	8302	8397	8435	8464	8459
739	A/D1	0	64	1320	8252	8271	8290	8257	8265	8223	8255	8237	8250	8246	8271	8254	8296	8232	8280	8263	8252	8276	8263	8263	8229	8219	8255	8255	8330	8295	8283	8254	8219	8233	8206	8250	8247	8268	8295	8310	8265	8287	8216	8241	8248	8244	8284	8290	8299
739	A/D0	1	64	1320	8306	8379	8330	8312	8376	8325	8280	8300	8302	8193	8259	8290	8291	8306	8349	8359	8306	8280	8246	8222	8239	8282	8360	8379	8361	8354	8291	8182	8172	8182	8243	8313	8377	8419	8387	8359	8311	8249	8232	8227	8258	8283	8325	8340	8341
740	A/D1	0	64	1240	8240	8250	8231	8249	8235	8214	8232	8223	8229	8251	8229	8226	8250	8212	8243	8228	8242	8245	8251	8248	8217	8248	8227	8225	8238	8233	8238	8220	8240	8235	8222	8235	8228	8231	8245	8238	8233	8255	8215	8235	8220	8231	8245	8241	8248
740	A/D0	1	64	1240	8303	8357	8390	8421	8409	8433	8378	8342	8288	8314	8284	8300	8407	8466	8406	8475	8464	8350	8247	8277	8262	8298	8383	8446	8432	8441	8407	8313	8238	8230	8328	8372	8461	8514	8505	8477	8402	8324	8231	8199	8259	8354	8430	8491	8497
741	A/D1	0	64	1190	8218	8241	8228	8234	8231	8237	8238	8234	8233	8251	8228	8247	8211	8229	8217	8255	8265	8237	8276	8207	8235	8223	8259	8225	8269	8239	8247	8230	8234	8220	8233	8231	8253	8227	8290	8199	8259	8200	8222	8238	8235	8258	8216	8244	8216
741	A/D0	1	64	1190	8247	8273	8304	8342	8347	8341	8358	8282	8257	8246	8234	8279	8288	8346	8320	8331	8370	8248	8263	8233	8245	8242	8365	8327	8312	8368	8313	8235	8243	8229	8244	8266	8362	8370	8377	8349	8326	8262	8237	8238	8259	8360	8356	8319	8322
742	A/D1	0	64	1190	8219	8239	8259	8233	8253	8208	8227	8214	8223	8245	8237	8255	8224	8231	8221	8211	8226	8232	8236	8249	8246	8239	8266	8212	8251	8215	8230	8255	8252	8278	8232	8239	8228	8208	8240	8235	8256	8238	8241	8229	8210	8232	8224	8234	8251
742	A/D0	1	64	1190	8232	8255	8270	8233	8245	8231	8221	8214	8233	8223	8233	8278	8238	8213	8217	8246	8216	8257	8265	8237	8236	8243	8221	8226	8261	8248	8225	8245	8239	8239	8197	8227	8238	8216	8227	8250	8254	8214	8212	8208	8206	8201	8258	8270	8279
743	A/D1	0	64	840	8231	8261	8250	8236	8230	8214	8246	8239	8238	8244	8251	8240	8257	8236	8257	8264	8248	8256	8255	8226	8236	8243	8241	8251	8287	8266	8306	8243	8265	8225	8210	8250	8244	8289	8273	8317	8295	8301	8238	8246	8230	8244	8285	8290	8337
743	A/D0	1	64	840	8247	8242	8243	8250	8291	8277	8264	8270	8272	8264	8257	8291	8296	8288	8284	8306	8234	8232	8193	8237	8212	8239	8270	8263	8330	8302	8288	8235	8187	8188	8226	8274	8316	8350	8323	8338	8285	8227	8223	8228	8247	8307	8358	8348	8333
744	A/D1	0	64	1040	8218	8231	8224	8217	8257	8236	8254	8244	8231	8231	8201	8236	8231	8236	8251	8259	8220	8259	8206	8245	8223	8224	8248	8247	8250	8238	8228	8248	8204	8244	8225	8249	8245	8243	8243	8220	8240	8238	8231	8240	8244	8226	8284	8250	8291
744	A/D0	1	64	1040	8187	8230	8293	8298	8245	8270	8294	8219	8192	8180	8210	8225	8291	8316	8253	8268	8229	8204	8188	8205	8227	8250	8293	8273	8271	8272	8266	8246	8232	8235	8274	8263	8233	8231	8214	8242	8236	8255	8254	8243	8250	8239	8231	8227	8244
745	A/D1	0	64	840	8223	8242	8230	8229	8236	8207	8232	8218	8223	8248	8244	8227	8251	8206	8235	8218	8224	8243	8239	8259	8216	8238	8229	8200	8243	8227	8241	8236	8227	8224	8206	8228	8247	8260	8270	8254	8228	8244	8198	8238	8222	8234	8249	8233	8240
745	A/D0	1	64	840	8261	8284	8250	8260	8224	8207	8199	8189	8205	8209	8244	8247	8237	8259	8235	8232	8249	8243	8209	8225	8193	8192	8197	8238	8248	8281	8306	8259	8222	8198	8202	8209	8235	8292	8275	8261	8261	8223	8190	8229	8242	8230	8254	8240	8215
746	A/D1	0	64	960	8234	8246	8239	8243	8228	8220	8227	8226	8235	8251	8230	8232	8237	8210	8231	8214	8232	8241	8248	8257	8225	8244	8230	8223	8232	8232	8253	8226	8242	8223	8212	8231	8232	8237	8248	8233	8227	8241	8213	8240	8225	8231	8256	8230	8270
746	A/D0	1	64	960	8278	8320	8292	8302	8288	8296	8265	8269	8267	8262	8267	8316	8349	8309	8305	8361	8326	8308	8264	8253	8224	8223	8280	8336	8348	8380	8375	8258	8194	8195	8221	8254	8351	8376	8390	8368	8320	8263	8219	8218	8258	8323	8358	8345	8382
747	A/D1	0	64	1000	8221	8230	8243	8231	8258	8222	8251	8233	8219	8236	8230	8251	8224	8237	8229	8223	8241	8232	8234	8241	8236	8238	8251	8216	8235	8216	8225	8241	8237	8245	8215	8231	8222	8218	8245	8232	8263	8229	8237	8225	8197	8235	8227	8245	8249
747	A/D0	1	64	1000	8283	8342	8364	8359	8400	8356	8321	8274	8255	8219	8265	8342	8338	8345	8346	8341	8294	8282	8272	8239	8282	8306	8322	8341	8363	8378	8351	8319	8277	8265	8263	8305	8347	8389	8381	8415	8393	8286	8220	8207	8221	8262	8351	8381	8384
748	A/D1	0	64	1230	8205	8240	8235	8255	8244	8262	8220	8260	8197	8241	8230	8232	8247	8267	8255	8241	8211	8229	8205	8258	8254	8258	8244	8227	8225	8209	8228	8231	8245	8238	8257	8204	8237	8193	8234	8234	8235	8248	8250	8240	8237	8211	8261	8209	8259
748	A/D0	1	64	1230	8224	8253	8298	8332	8280	8299	8286	8218	8188	8211	8233	8246	8259	8270	8254	8185	8202	8226	8231	8245	8297	8301	8240	8257	8256	8234	8214	8257	8233	8192	8222	8212	8229	8267	8283	8280	8276	8248	8223	8262	8197	8181	8249	8243	8221
749	A/D1	0	65	1020	8219	8241	8223	8239	8229	8217	8228	8231	8220	8242	8237	8231	8272	8224	8245	8225	8220	8237	8236	8254	8213	8242	8221	8225	8229	8237	8250	8229	8238	8232	8211	8228	8222	8231	8250	8244	8233	8242	8201	8227	8216	8231	8242	8234	8250
749	A/D0	1	65	1020	8261	8286	8245	8236	8276	8271	8217	8252	8234	8193	8222	8260	8244	8248	8251	8266	8276	8241	8219	8232	8178	8170	8204	8243	8247	8270	8331	8268	8221	8219	8241	8208	8237	8259	8233	8260	8238	8192	8209	8229	8234	8289	8288	8271	8255
750	A/D1	0	65	1070	8217	8239	8256	8239	8283	8210	8248	8205	8210	8238	8225	8271	8220	8253	8211	8222	8228	8235	8252	8255	8249	8236	8244	8208	8234	8227	8226	8243	8226	8248	8218	8236	8227	8220	8242	8245	8245	8236	8238	8228	8216	8235	8243	8244	8274
750	A/D0	1	65	1070	8264	8313	8355	8364	8399	8309	8284	8252	8223	8207	8274	8380	8359	8342	8351	8350	8305	8298	8292	8246	8235	8273	8314	8325	8369	8396	8366	8311	8265	8226	8242	8266	8284	8357	8382	8390	8391	8270	8232	8186	8247	8279	8363	8387	8406
751	A/D1	0	65	850	8230	8219	8226	8215	8240	8231	8235	8245	8232	8245	8211	8249	8239	8240	8229	8231	8232	8229	8242	8236	8227	8244	8238	8240	8255	8229	8245	8228	8215	8237	8222	8228	8235	8236	8257	8221	8245	8228	8228	8227	8239	8243	8228	8246	8247
751	A/D0	1	65	850	8242	8265	8198	8233	8275	8264	8259	8257	8252	8216	8173	8249	8234	8263	8270	8269	8287	8208	8174	8188	8250	8231	8281	8332	8292	8249	8234	8214	8162	8163	8247	8250	8255	8285	8295	8246	8245	8229	8253	8231	8247	8267	8228	8229	8227
752	A/D1	0	65	840	8237	8255	8241	8246	8224	8227	8238	8242	8241	8250	8237	8226	8241	8203	8239	8226	8236	8245	8237	8251	8214	8238	8236	8222	8253	8229	8249	8225	8235	8225	8222	8234	8251	8244	8260	8242	8232	8232	8208	8237	8217	8238	8242	8238	8251
752	A/D0	1	65	840	8304	8381	8400	8445	8364	8374	8341	8318	8251	8252	8302	8325	8381	8404	8407	8426	8382	8319	8247	8236	8257	8316	8396	8416	8418	8463	8415	8313	8222	8207	8276	8350	8453	8490	8477	8436	8392	8282	8220	8233	8283	8316	8406	8420	8406
753	A/D1	0	65	1080	8242	8262	8249	8263	8261	8252	8243	8238	8232	8244	8213	8256	8217	8244	8213	8258	8238	8235	8245	8216	8230	8230	8248	8247	8257	8226	8247	8211	8230	8220	8241	8253	8238	8249	8262	8222	8248	8206	8241	8213	8252	8253	8241	8255	8223
753	A/D0	1	65	1080	8237	8258	8320	8278	8277	8355	8341	8257	8287	8288	8212	8244	8319	8298	8302	8395	8404	8294	8260	8239	8216	8264	8333	8329	8355	8288	8275	8243	8223	8239	8287	8338	8371	8399	8401	8368	8306	8248	8263	8212	8212	8276	8300	8297	8332
754	A/D1	0	65	840	8228	8248	8234	8226	8239	8207	8246	8233	8247	8242	8246	8208	8249	8192	8239	8227	8230	8245	8239	8237	8220	8216	8237	8197	8263	8233	8253	8233	8236	8231	8217	8231	8226	8233	8241	8243	8224	8266	8205	8256	8243	8224	8259	8232	8255
754	A/D0	1	65	840	8266	8297	8245	8238	8257	8252	8213	8243	8255	8213	8239	8246	8232	8214	8238	8259	8241	8244	8234	8245	8184	8207	8240	8256	8277	8296	8287	8244	8206	8197	8228	8222	8239	8272	8253	8246	8230	8211	8218	8206	8244	8269	8284	8274	8301
755	A/D1	0	65	1200	8210	8231	8250	8224	8269	8219	8240	8226	8221	8239	8237	8251	8253	8248	8262	8229	8252	8227	8234	8246	8251	8264	8286	8250	8263	8253	8244	8251	8232	8255	8231	8269	8265	8277	8286	8262	8271	8233	8242	8232	8226	8240	8238	8260	8276
755	A/D0	1	65	1200	8334	8364	8484	8517	8473	8398	8396	8309	8250	8227	8305	8401	8404	8430	8436	8471	8434	8384	8325	8267	8299	8405	8467	8434	8427	8456	8401	8350	8273	8271	8280	8349	8432	8487	8549	8501	8433	8326	8219	8198	8298	8375	8476	8506	8528
756	A/D1	0	65	850	8241	8263	8245	8252	8252	8244	8259	8250	8237	8251	8247	8229	8247	8201	8251	8230	8243	8248	8237	8241	8208	8232	8224	8225	8255	8245	8254	8230	8230	8208	8218	8255	8253	8266	8271	8241	8235	8260	8213	8251	8220	8245	8257	8261	8283
756	A/D0	1	65	850	8255	8283	8244	8239	8229	8249	8235	8248	8259	8252	8237	8232	8231	8191	8229	8287	8271	8270	8232	8233	8179	8222	8258	8281	8281	8296	8295	8213	8198	8194	8216	8251	8270	8346	8307	8292	8270	8236	8208	8210	8245	8290	8291	8276	8293
757	A/D1	0	65	1000	8255	8251	8260	8257	8230	8242	8206	8244	8228	8247	8224	8268	8210	8247	8218	8253	8252	8247	8261	8252	8242	8227	8223	8247	8200	8258	8235	8254	8271	8223	8246	8211	8234	8226	8247	8221	8254	8211	8235	8220	8239	8256	8235	8271	8259
757	A/D0	1	65	1000	8236	8288	8372	8352	8396	8425	8421	8359	8323	8267	8221	8328	8364	8405	8444	8439	8413	8345	8323	8263	8266	8274	8323	8378	8407	8462	8488	8390	8319	8258	8237	8303	8375	8440	8472	8463	8469	8368	8261	8207	8216	8317	8430	8501	8512
758	A/D1	0	65	1200	8225	8244	8236	8235	8229	8213	8221	8219	8230	8234	8238	8227	8252	8199	8237	8236	8235	8258	8241	8250	8221	8237	8225	8219	8254	8235	8246	8234	8230	8228	8208	8232	8242	8248	8260	8260	8228	8253	8198	8241	8223	8228	8253	8236	8255
758	A/D0	1	65	1200	8246	8283	8223	8227	8281	8279	8243	8269	8267	8231	8224	8232	8207	8225	8257	8308	8290	8286	8266	8250	8206	8228	8224	8249	8249	8241	8246	8200	8200	8200	8261	8270	8294	8320	8283	8259	8211	8195	8170	8184	8245	8269	8276	8282	8280
759	A/D1	0	65	1070	8244	8243	8249	8230	8226	8213	8237	8225	8256	8226	8276	8233	8242	8214	8204	8223	8241	8243	8272	8221	8247	8206	8227	8204	8245	8238	8242	8240	8230	8219	8219	8228	8232	8252	8223	8260	8219	8231	8218	8217	8255	8242	8263	8262	8234
759	A/D0	1	65	1070	8265	8307	8304	8292	8299	8309	8268	8250	8259	8234	8270	8304	8302	8296	8342	8298	8274	8260	8177	8172	8193	8251	8310	8332	8358	8395	8323	8247	8212	8223	8242	8303	8344	8327	8279	8266	8222	8190	8220	8244	8256	8307	8324	8302	8300
760	A/D1	0	66	1060	8242	8256	8244	8261	8240	8223	8233	8225	8238	8241	8236	8225	8245	8216	8247	8242	8233	8244	8244	8238	8229	8241	8219	8237	8219	8247	8261	8229	8254	8215	8234	8232	8226	8248	8252	8251	8246	8239	8211	8231	8228	8234	8247	8244	8256
760	A/D0	1	66	1060	8255	8287	8269	8282	8290	8298	8270	8287	8267	8241	8257	8269	8339	8283	8296	8315	8319	8246	8252	8242	8219	8298	8299	8349	8301	8333	8376	8289	8211	8206	8243	8232	8307	8355	8334	8316	8322	8247	8205	8208	8242	8282	8335	8352	8336
761	A/D1	0	66	1140	8236	8255	8229	8238	8218	8207	8229	8227	8235	8245	8250	8239	8259	8210	8252	8244	8260	8259	8258	8246	8221	8232	8217	8200	8224	8230	8246	8233	8240	8244	8235	8257	8239	8252	8255	8246	8236	8253	8203	8234	8219	8224	8240	8239	8261
761	A/D0	1	66	1140	8244	8229	8208	8245	8200	8241	8272	8261	8219	8283	8256	8206	8262	8260	8223	8259	8297	8210	8216	8261	8195	8197	8216	8214	8212	8280	8285	8246	8231	8231	8229	8216	8268	8283	8259	8270	8220	8189	8167	8184	8202	8234	8278	8273	8266
762	A/D1	0	66	980	8231	8256	8211	8255	8211	8242	8235	8232	8247	8244	8239	8240	8214	8255	8205	8261	8222	8243	8235	8231	8237	8213	8233	8223	8242	8227	8260	8213	8250	8210	8243	8240	8234	8247	8245	8232	8236	8213	8246	8200	8259	8234	8238	8237	8226
762	A/D0	1	66	980	8205	8248	8244	8225	8233	8247	8255	8243	8254	8215	8217	8202	8170	8239	8246	8232	8259	8266	8230	8198	8217	8207	8211	8229	8273	8213	8222	8220	8196	8199	8245	8245	8261	8280	8233	8213	8196	8192	8218	8213	8235	8273	8262	8235	8251
763	A/D1	0	66	840	8225	8240	8255	8246	8284	8253	8265	8240	8223	8230	8230	8239	8263	8263	8290	8246	8275	8236	8230	8240	8257	8302	8271	8324	8269	8263	8247	8235	8235	8247	8230	8237	8272	8234	8263	8250	8244	8250	8237	8251	8228	8267	8264	8284	8272
763	A/D0	1	66	840	8328	8413	8490	8543	8532	8478	8409	8321	8235	8206	8325	8399	8460	8504	8486	8448	8411	8335	8255	8247	8329	8417	8437	8460	8459	8445	8397	8341	8278	8257	8292	8367	8443	8448	8467	8494	8443	8354	8293	8250	8258	8335	8430	8518	8505
764	A/D1	0	66	1080	8209	8237	8210	8225	8221	8251	8235	8248	8232	8230	8192	8236	8217	8250	8242	8234	8231	8217	8221	8223	8229	8235	8236	8241	8237	8211	8235	8214	8236	8230	8242	8246	8222	8229	8220	8215	8256	8238	8242	8246	8226	8222	8236	8214	8240
764	A/D0	1	66	1080	8244	8311	8365	8426	8428	8434	8437	8337	8246	8255	8280	8348	8424	8517	8517	8471	8402	8268	8198	8212	8306	8389	8456	8497	8486	8448	8403	8340	8292	8260	8316	8388	8398	8416	8452	8460	8367	8336	8270	8255	8306	8349	8392	8437	8468
765	A/D1	0	66	940	8252	8271	8234	8245	8221	8228	8241	8247	8240	8256	8225	8253	8246	8230	8250	8231	8241	8243	8227	8246	8204	8239	8228	8244	8243	8248	8241	8219	8233	8221	8224	8232	8234	8246	8244	8256	8227	8263	8219	8255	8209	8238	8207	8243	8241
765	A/D0	1	66	940	8301	8402	8420	8382	8376	8395	8314	8326	8296	8292	8296	8352	8405	8410	8460	8497	8452	8383	8301	8211	8235	8370	8447	8492	8511	8494	8415	8334	8261	8237	8284	8347	8444	8485	8481	8425	8420	8339	8221	8271	8321	8353	8440	8541	8510
766	A/D1	0	66	840	8231	8242	8255	8235	8282	8204	8244	8231	8203	8257	8236	8271	8254	8275	8272	8247	8260	8239	8237	8255	8242	8259	8282	8250	8272	8253	8251	8259	8246	8256	8232	8268	8276	8266	8277	8272	8273	8252	8246	8233	8211	8248	8264	8293	8322
766	A/D0	1	66	840	8292	8334	8383	8392	8377	8354	8301	8269	8244	8226	8272	8366	8356	8335	8370	8362	8338	8299	8251	8252	8276	8322	8354	8361	8339	8345	8315	8283	8246	8262	8289	8326	8382	8389	8399	8384	8370	8277	8231	8235	8238	8312	8413	8415	8398
767	A/D1	0	66	1130	8237	8243	8244	8215	8229	8209	8241	8236	8245	8244	8256	8216	8257	8202	8241	8240	8228	8245	8229	8236	8223	8220	8242	8205	8267	8238	8247	8246	8222	8237	8209	8242	8231	8243	8236	8257	8208	8251	8203	8237	8225	8229	8255	8257	8265
767	A/D0	1	66	1130	8301	8346	8358	8402	8440	8411	8371	8332	8286	8267	8305	8334	8403	8404	8407	8437	8372	8301	8241	8251	8281	8329	8416	8427	8425	8483	8412	8294	8256	8244	8270	8349	8448	8467	8435	8453	8347	8270	8220	8235	8281	8323	8426	8397	8455
768	A/D1	0	66	930	8233	8242	8242	8219	8240	8222	8229	8239	8245	8257	8224	8246	8225	8232	8244	8248	8249	8231	8248	8220	8220	8245	8249	8251	8250	8242	8227	8236	8201	8228	8220	8237	8257	8234	8251	8221	8250	8229	8223	8232	8237	8257	8232	8249	8235
768	A/D0	1	66	930	8231	8248	8242	8253	8250	8246	8261	8236	8230	8243	8195	8198	8216	8223	8205	8265	8301	8191	8187	8216	8195	8200	8293	8309	8272	8268	8264	8166	8167	8171	8189	8196	8245	8227	8262	8242	8249	8278	8292	8252	8241	8293	8202	8197	8215
769	A/D1	0	66	1000	8236	8229	8244	8259	8227	8249	8209	8246	8205	8254	8240	8236	8255	8230	8240	8218	8238	8235	8243	8225	8252	8210	8254	8219	8239	8239	8234	8243	8251	8218	8241	8214	8253	8215	8264	8234	8248	8231	8217	8235	8214	8227	8254	8247	8257
769	A/D0	1	66	1000	8260	8275	8310	8324	8298	8261	8214	8217	8206	8211	8261	8265	8249	8260	8270	8250	8262	8274	8263	8224	8246	8244	8245	8268	8273	8275	8262	8277	8240	8218	8222	8225	8233	8265	8261	8270	8258	8227	8190	8223	8227	8265	8308	8307	8279
770	A/D1	0	66	1130	8242	8243	8270	8258	8253	8258	8230	8256	8209	8256	8232	8238	8250	8220	8239	8208	8226	8224	8236	8232	8262	8213	8250	8196	8233	8238	8223	8249	8236	8231	8236	8208	8247	8199	8255	8221	8239	8234	8232	8241	8222	8237	8225	8249	8215
770	A/D0	1	66	1130	8302	8365	8417	8474	8439	8348	8293	8282	8234	8244	8349	8386	8395	8411	8401	8361	8322	8326	8290	8254	8342	8377	8383	8419	8407	8448	8388	8318	8260	8242	8234	8298	8414	8442	8427	8462	8372	8232	8210	8261	8319	8411	8496	8476	8386
771	A/D1	0	66	1250	8224	8220	8241	8208	8251	8226	8236	8238	8220	8243	8219	8241	8239	8224	8252	8217	8244	8218	8237	8234	8214	8229	8229	8225	8244	8235	8233	8253	8213	8235	8220	8222	8231	8243	8251	8225	8240	8220	8202	8225	8223	8253	8261	8256	8246
771	A/D0	1	66	1250	8226	8226	8240	8237	8261	8268	8266	8218	8201	8215	8177	8198	8264	8258	8273	8295	8254	8207	8221	8194	8220	8222	8250	8274	8267	8267	8271	8249	8193	8221	8211	8226	8254	8258	8288	8227	8238	8237	8246	8228	8264	8288	8231	8198	8205
772	A/D1	0	67	890	8232	8250	8197	8243	8209	8241	8245	8252	8247	8244	8228	8242	8216	8252	8211	8269	8237	8244	8241	8223	8223	8224	8228	8236	8252	8242	8272	8242	8242	8222	8220	8250	8248	8260	8269	8255	8277	8239	8250	8224	8255	8264	8270	8286	8253
772	A/D0	1	67	890	8248	8260	8233	8261	8289	8281	8289	8289	8262	8207	8193	8229	8223	8279	8308	8312	8315	8274	8223	8205	8225	8218	8260	8306	8329	8297	8299	8240	8207	8204	8250	8290	8284	8326	8334	8286	8266	8254	8236	8215	8255	8291	8290	8278	8301
773	A/D1	0	67	1120	8219	8256	8228	8227	8241	8252	8252	8233	8250	8222	8216	8227	8229	8242	8254	8242	8244	8243	8221	8235	8211	8235	8234	8231	8253	8209	8243	8210	8232	8223	8241	8250	8224	8236	8226	8218	8226	8235	8238	8249	8231	8238	8235	8215	8238
773	A/D0	1	67	1120	8237	8286	8356	8388	8388	8416	8395	8281	8247	8207	8222	8275	8387	8420	8421	8420	8368	8271	8193	8199	8256	8326	8371	8406	8399	8311	8264	8247	8237	8238	8301	8374	8384	8357	8368	8372	8307	8309	8301	8287	8274	8298	8329	8327	8365
774	A/D1	0	67	960	8240	8243	8248	8214	8240	8217	8237	8238	8232	8227	8247	8207	8258	8212	8254	8240	8233	8251	8245	8251	8254	8232	8254	8223	8274	8239	8247	8250	8217	8222	8204	8237	8207	8253	8236	8276	8249	8259	8239	8254	8239	8249	8240	8265	8247
774	A/D0	1	67	960	8264	8267	8201	8214	8270	8225	8200	8274	8258	8190	8223	8291	8269	8215	8273	8285	8218	8257	8267	8236	8199	8246	8273	8258	8259	8288	8206	8161	8098	8163	8198	8282	8346	8360	8343	8299	8242	8201	8182	8197	8237	8259	8242	8201	8231
775	A/D1	0	67	900	8225	8245	8244	8237	8245	8236	8256	8236	8242	8237	8254	8212	8289	8238	8275	8252	8238	8245	8249	8238	8238	8228	8249	8207	8257	8242	8265	8259	8237	8249	8230	8259	8259	8253	8254	8273	8229	8262	8209	8240	8253	8247	8266	8287	8267
775	A/D0	1	67	900	8326	8379	8339	8315	8351	8308	8257	8270	8261	8249	8321	8348	8375	8402	8405	8406	8350	8290	8225	8229	8252	8329	8418	8456	8461	8419	8358	8246	8199	8211	8255	8344	8436	8455	8460	8458	8369	8288	8243	8250	8313	8356	8406	8405	8385
776	A/D1	0	67	840	8242	8229	8255	8247	8243	8221	8208	8235	8197	8253	8226	8256	8242	8238	8232	8212	8231	8225	8243	8234	8258	8219	8250	8199	8240	8240	8227	8255	8242	8231	8234	8225	8263	8221	8275	8244	8245	8235	8220	8230	8224	8236	8250	8252	8256
776	A/D0	1	67	840	8247	8239	8260	8278	8278	8214	8199	8204	8198	8215	8228	8277	8243	8235	8239	8265	8232	8231	8258	8220	8235	8215	8232	8209	8223	8257	8244	8270	8250	8235	8215	8241	8221	8223	8225	8247	8264	8220	8227	8215	8193	8215	8281	8305	8288
777	A/D1	0	67	1170	8229	8241	8237	8220	8237	8212	8230	8236	8241	8252	8219	8240	8209	8226	8230	8245	8259	8235	8239	8219	8209	8224	8238	8235	8251	8226	8232	8229	8210	8243	8224	8250	8267	8244	8278	8223	8255	8229	8218	8241	8221	8242	8231	8239	8219
777	A/D0	1	67	1170	8243	8263	8263	8264	8286	8323	8318	8283	8275	8243	8206	8256	8293	8350	8365	8370	8366	8262	8192	8155	8220	8250	8322	8400	8398	8360	8312	8246	8217	8199	8267	8318	8335	8321	8334	8266	8281	8250	8264	8259	8268	8287	8270	8308	8306
778	A/D1	0	67	840	8229	8262	8254	8247	8290	8269	8282	8287	8247	8258	8202	8247	8227	8267	8294	8308	8297	8256	8241	8221	8213	8248	8260	8257	8298	8276	8272	8268	8225	8237	8246	8267	8292	8277	8298	8241	8260	8232	8226	8233	8256	8303	8305	8318	8300
778	A/D0	1	67	840	8253	8314	8315	8307	8357	8369	8328	8270	8263	8235	8201	8283	8336	8328	8346	8362	8313	8251	8210	8207	8271	8308	8396	8427	8422	8380	8315	8259	8209	8171	8281	8324	8344	8393	8415	8355	8331	8313	8245	8231	8301	8374	8368	8379	8372
779	A/D1	0	67	960	8220	8235	8235	8244	8262	8231	8245	8213	8233	8216	8247	8252	8238	8265	8238	8254	8239	8247	8243	8265	8229	8254	8218	8246	8218	8257	8244	8260	8237	8272	8203	8259	8219	8281	8245	8266	8259	8206	8245	8203	8226	8257	8251	8258	8260
779	A/D0	1	67	960	8261	8258	8275	8274	8252	8226	8189	8150	8183	8200	8224	8272	8251	8245	8237	8245	8226	8223	8228	8242	8221	8225	8232	8217	8244	8265	8262	8291	8253	8246	8208	8191	8217	8255	8230	8248	8292	8239	8229	8236	8204	8243	8274	8269	8256
780	A/D1	0	67	840	8251	8240	8251	8262	8235	8246	8214	8241	8195	8252	8239	8249	8243	8224	8232	8212	8240	8231	8242	8234	8254	8219	8254	8217	8233	8237	8226	8247	8240	8229	8246	8228	8275	8225	8265	8242	8237	8249	8230	8240	8215	8244	8254	8268	8259
780	A/D0	1	67	840	8266	8333	8389	8376	8364	8344	8286	8258	8241	8248	8338	8385	8340	8358	8385	8309	8285	8292	8269	8244	8288	8357	8307	8298	8344	8363	8304	8305	8260	8248	8284	8310	8348	8376	8372	8386	8338	8261	8235	8258	8289	8354	8412	8420	8383
781	A/D1	0	67	1030	8223	8254	8212	8230	8230	8231	8253	8239	8245	8271	8217	8246	8203	8230	8215	8251	8240	8227	8240	8225	8225	8237	8241	8250	8257	8232	8247	8225	8222	8223	8216	8228	8235	8240	8260	8219	8239	8213	8233	8221	8249	8244	8236	8245	8226
781	A/D0	1	67	1030	8220	8255	8289	8297	8296	8294	8302	8243	8219	8211	8184	8212	8244	8308	8301	8323	8332	8255	8200	8185	8214	8225	8271	8304	8298	8292	8305	8263	8222	8216	8223	8238	8253	8287	8284	8289	8272	8233	8244	8228	8251	8284	8274	8262	8247
782	A/D1	0	67	940	8205	8236	8251	8245	8266	8252	8247	8243	8225	8264	8211	8258	8240	8263	8263	8274	8260	8246	8235	8224	8224	8267	8286	8287	8310	8280	8305	8245	8244	8211	8226	8258	8284	8276	8304	8272	8299	8245	8263	8214	8263	8280	8309	8311	8302
782	A/D0	1	67	940	8244	8260	8245	8244	8250	8286	8254	8230	8214	8218	8189	8184	8230	8289	8266	8308	8326	8257	8209	8231	8236	8205	8260	8301	8261	8218	8254	8209	8205	8225	8270	8268	8263	8274	8243	8235	8223	8227	8248	8234	8260	8325	8313	8284	8261
783	A/D1	0	68	1170	8241	8243	8240	8231	8248	8222	8249	8237	8232	8226	8247	8212	8268	8205	8252	8235	8225	8242	8227	8234	8227	8225	8248	8204	8261	8215	8243	8244	8231	8239	8204	8233	8224	8236	8240	8258	8233	8262	8207	8238	8215	8222	8242	8252	8249
783	A/D0	1	68	1170	8235	8251	8211	8220	8256	8281	8261	8268	8262	8222	8223	8221	8227	8224	8258	8279	8248	8253	8252	8229	8243	8275	8275	8248	8247	8239	8214	8195	8202	8232	8239	8269	8294	8296	8263	8279	8274	8221	8202	8218	8247	8231	8282	8283	8285
784	A/D1	0	68	840	8235	8258	8280	8334	8358	8364	8317	8303	8221	8257	8267	8322	8338	8333	8354	8312	8320	8267	8252	8237	8263	8280	8338	8292	8347	8315	8301	8279	8257	8262	8276	8302	8345	8320	8378	8346	8347	8297	8256	8256	8256	8292	8304	8311	8332
784	A/D0	1	68	840	8344	8401	8426	8409	8416	8352	8300	8290	8238	8233	8324	8362	8354	8406	8436	8409	8359	8319	8256	8206	8299	8352	8387	8430	8476	8476	8412	8345	8259	8279	8281	8357	8441	8488	8470	8486	8410	8283	8262	8266	8365	8401	8463	8521	8452
785	A/D1	0	68	850	8243	8254	8239	8253	8222	8254	8221	8244	8222	8247	8250	8242	8251	8227	8227	8221	8230	8228	8248	8222	8260	8255	8240	8244	8235	8242	8259	8238	8266	8220	8248	8229	8282	8256	8295	8276	8239	8254	8217	8232	8244	8285	8283	8293	8261
785	A/D0	1	68	850	8415	8475	8479	8488	8463	8398	8328	8301	8237	8279	8394	8423	8426	8449	8472	8403	8377	8317	8272	8268	8378	8439	8496	8561	8547	8450	8391	8279	8271	8299	8344	8464	8487	8460	8497	8493	8325	8220	8261	8271	8320	8484	8489	8501	8489
786	A/D1	0	68	940	8229	8245	8229	8239	8233	8221	8231	8220	8226	8248	8239	8228	8245	8213	8241	8234	8239	8242	8241	8245	8217	8241	8216	8221	8261	8253	8281	8238	8244	8221	8210	8232	8238	8267	8280	8259	8258	8247	8213	8246	8234	8249	8260	8254	8277
786	A/D0	1	68	940	8266	8335	8341	8355	8340	8344	8291	8282	8252	8246	8272	8280	8315	8355	8378	8367	8340	8290	8253	8240	8241	8283	8307	8352	8366	8399	8359	8256	8218	8203	8265	8277	8381	8427	8394	8388	8358	8258	8181	8230	8294	8351	8406	8419	8392
787	A/D1	0	68	970	8234	8232	8228	8232	8249	8212	8229	8219	8225	8223	8245	8253	8241	8248	8236	8237	8243	8238	8230	8251	8218	8237	8222	8225	8235	8228	8249	8237	8241	8249	8211	8254	8226	8235	8227	8244	8242	8231	8247	8232	8220	8234	8229	8230	8248
787	A/D0	1	68	970	8236	8286	8181	8256	8327	8214	8163	8234	8265	8158	8287	8356	8265	8216	8257	8243	8200	8213	8248	8219	8220	8190	8209	8211	8263	8294	8336	8330	8262	8230	8239	8211	8185	8241	8248	8235	8261	8248	8213	8188	8253	8260	8271	8271	8301
788	A/D1	0	68	1080	8214	8242	8216	8226	8222	8246	8251	8221	8245	8230	8226	8230	8232	8229	8247	8231	8246	8247	8228	8242	8225	8241	8245	8236	8254	8211	8248	8213	8236	8231	8239	8262	8246	8252	8208	8215	8217	8235	8228	8257	8230	8239	8240	8193	8235
788	A/D0	1	68	1080	8248	8259	8321	8388	8401	8411	8437	8320	8254	8211	8256	8231	8274	8358	8364	8360	8381	8306	8243	8226	8266	8309	8324	8372	8404	8331	8334	8276	8270	8253	8297	8374	8361	8373	8295	8328	8289	8255	8245	8271	8253	8292	8357	8384	8392
789	A/D1	0	68	890	8229	8273	8230	8268	8207	8229	8218	8215	8246	8244	8241	8238	8215	8253	8186	8257	8229	8250	8244	8227	8223	8205	8230	8226	8248	8237	8260	8204	8244	8191	8235	8235	8240	8253	8246	8235	8220	8205	8245	8198	8259	8232	8243	8258	8244
789	A/D0	1	68	890	8239	8269	8280	8298	8324	8316	8306	8285	8283	8247	8288	8267	8322	8368	8326	8325	8352	8292	8181	8199	8221	8230	8314	8413	8409	8331	8342	8260	8202	8182	8212	8257	8323	8366	8363	8385	8328	8271	8263	8244	8231	8279	8298	8280	8288
790	A/D1	0	68	840	8224	8247	8245	8271	8227	8260	8243	8238	8224	8233	8225	8273	8249	8279	8227	8242	8233	8213	8237	8229	8251	8241	8232	8230	8222	8235	8243	8240	8261	8216	8246	8240	8230	8278	8257	8262	8250	8235	8238	8211	8268	8238	8260	8249	8255
790	A/D0	1	68	840	8236	8300	8343	8318	8259	8316	8204	8169	8182	8262	8280	8314	8296	8278	8274	8246	8219	8232	8251	8245	8271	8250	8245	8251	8244	8260	8257	8270	8241	8220	8260	8217	8224	8259	8282	8276	8251	8247	8236	8202	8233	8248	8246	8274	8305
791	A/D1	0	68	1100	8223	8234	8237	8253	8250	8229	8228	8245	8211	8249	8224	8250	8221	8251	8237	8230	8243	8226	8235	8224	8242	8215	8241	8203	8231	8242	8224	8254	8240	8239	8228	8220	8235	8211	8242	8226	8247	8226	8235	8225	8218	8231	8238	8233	8243
791	A/D0	1	68	1100	8275	8398	8452	8430	8417	8384	8332	8299	8257	8277	8291	8383	8353	8357	8361	8350	8303	8293	8266	8252	8284	8327	8358	8375	8412	8427	8378	8331	8255	8243	8228	8298	8367	8395	8429	8457	8411	8298	8258	8224	8293	8366	8433	8430	8386
792	A/D1	0	68	1130	8223	8252	8221	8223	8227	8218	8230	8248	8231	8275	8199	8256	8225	8237	8229	8255	8238	8239	8244	8208	8237	8225	8246	8235	8247	8243	8213	8246	8204	8228	8235	8232	8270	8234	8260	8219	8233	8230	8224	8238	8243	8236	8215	8231	8244
792	A/D0	1	68	1130	8220	8241	8227	8227	8210	8228	8245	8276	8240	8274	8200	8223	8189	8248	8246	8262	8280	8218	8230	8193	8193	8212	8257	8254	8248	8255	8218	8176	8172	8212	8234	8259	8276	8248	8241	8209	8217	8227	8236	8202	8210	8251	8191	8243	8269
793	A/D1	0	68	840	8252	8304	8290	8300	8279	8265	8264	8250	8240	8252	8259	8263	8309	8331	8350	8325	8290	8283	8242	8253	8241	8280	8258	8288	8296	8336	8311	8280	8245	8227	8209	8262	8272	8332	8374	8373	8341	8302	8241	8243	8234	8284	8334	8335	8373
793	A/D0	1	68	840	8298	8373	8330	8325	8325	8321	8260	8259	8260	8238	8253	8329	8367	8374	8394	8435	8369	8308	8263	8236	8228	8261	8332	8365	8389	8442	8384	8296	8250	8192	8235	8291	8385	8413	8451	8411	8348	8287	8234	8222	8292	8363	8390	8412	8423
794	A/D1	0	68	1230	8233	8236	8251	8201	8264	8231	8257	8252	8222	8229	8222	8234	8228	8238	8230	8251	8201	8252	8196	8249	8225	8230	8239	8243	8229	8231	8221	8238	8205	8267	8234	8268	8252	8241	8234	8219	8239	8233	8238	8233	8255	8218	8250	8201	8245
794	A/D0	1	68	1230	8223	8275	8269	8249	8260	8243	8223	8209	8171	8186	8199	8255	8281	8279	8293	8293	8207	8202	8190	8176	8199	8195	8240	8273	8274	8240	8278	8203	8172	8253	8245	8250	8245	8236	8203	8215	8200	8246	8250	8222	8261	8224	8207	8182	8230
795	A/D1	0	69	1050	8225	8241	8226	8229	8241	8237	8246	8247	8238	8259	8216	8246	8213	8235	8229	8244	8246	8238	8245	8229	8220	8209	8231	8222	8247	8235	8242	8227	8226	8224	8221	8231	8244	8236	8260	8224	8248	8210	8221	8221	8243	8244	8239	8248	8217
795	A/D0	1	69	1050	8281	8361	8424	8483	8482	8494	8466	8375	8282	8268	8268	8294	8376	8449	8473	8464	8434	8357	8254	8200	8266	8331	8440	8494	8523	8489	8436	8339	8269	8226	8276	8367	8433	8470	8479	8461	8397	8322	8227	8230	8284	8388	8422	8457	8433
796	A/D1	0	69	840	8223	8259	8225	8247	8228	8223	8237	8232	8244	8264	8232	8243	8195	8250	8207	8257	8239	8238	8246	8230	8242	8231	8247	8244	8252	8231	8265	8218	8253	8197	8234	8257	8260	8281	8274	8254	8254	8208	8251	8196	8260	8234	8241	8247	8234
796	A/D0	1	69	840	8252	8277	8274	8227	8212	8231	8242	8233	8233	8237	8269	8252	8268	8288	8269	8299	8345	8307	8207	8183	8195	8181	8239	8302	8338	8308	8321	8250	8192	8175	8162	8240	8274	8290	8309	8317	8267	8232	8268	8275	8274	8317	8291	8227	8201
797	A/D1	0	69	1100	8229	8235	8240	8238	8246	8220	8230	8229	8211	8245	8238	8254	8229	8232	8227	8218	8232	8232	8241	8243	8233	8237	8231	8228	8237	8250	8219	8260	8223	8258	8204	8247	8231	8210	8248	8216	8260	8222	8236	8241	8208	8233	8228	8225	8246
797	A/D0	1	69	1100	8227	8238	8257	8254	8258	8205	8226	8201	8205	8220	8218	8271	8249	8215	8231	8244	8230	8245	8274	8239	8231	8211	8237	8232	8213	8275	8237	8232	8231	8271	8202	8224	8214	8208	8254	8252	8275	8236	8206	8223	8211	8223	8260	8253	8245
798	A/D1	0	69	1040	8221	8238	8230	8210	8237	8213	8251	8253	8244	8268	8208	8269	8220	8252	8231	8243	8244	8217	8237	8218	8217	8231	8231	8240	8248	8224	8236	8229	8218	8249	8232	8258	8257	8233	8259	8210	8256	8221	8229	8231	8237	8241	8228	8238	8227
798	A/D0	1	69	1040	8233	8248	8220	8202	8236	8252	8271	8262	8241	8224	8177	8212	8219	8248	8265	8267	8283	8238	8198	8193	8223	8243	8265	8286	8278	8236	8234	8210	8198	8211	8236	8251	8251	8265	8282	8229	8255	8226	8225	8212	8244	8272	8234	8252	8261
799	A/D1	0	69	1040	8244	8240	8243	8219	8227	8196	8238	8226	8231	8243	8230	8206	8244	8195	8248	8227	8236	8248	8236	8247	8226	8236	8227	8206	8247	8235	8256	8235	8240	8216	8200	8234	8234	8237	8259	8265	8239	8253	8194	8226	8209	8228	8254	8246	8247
799	A/D0	1	69	1040	8281	8348	8303	8280	8335	8302	8263	8237	8211	8195	8268	8310	8361	8385	8367	8368	8329	8274	8220	8230	8245	8248	8264	8297	8292	8314	8319	8269	8229	8208	8254	8251	8277	8301	8305	8310	8292	8235	8203	8218	8257	8274	8335	8358	8317
800	A/D1	0	69	1090	8220	8271	8216	8249	8242	8196	8240	8214	8241	8243	8233	8230	8245	8204	8232	8225	8245	8233	8247	8239	8218	8229	8227	8213	8239	8232	8252	8229	8231	8232	8218	8246	8245	8244	8248	8239	8216	8244	8209	8241	8227	8229	8238	8232	8242
800	A/D0	1	69	1090	8254	8275	8201	8252	8272	8260	8242	8276	8286	8247	8235	8256	8216	8201	8210	8218	8253	8225	8226	8224	8202	8202	8244	8275	8252	8276	8287	8221	8177	8178	8221	8216	8257	8277	8269	8244	8230	8212	8194	8199	8230	8269	8244	8246	8266
801	A/D1	0	69	1080	8218	8244	8250	8222	8241	8227	8235	8239	8236	8265	8208	8244	8210	8229	8217	8240	8244	8226	8241	8218	8220	8224	8237	8241	8250	8223	8254	8223	8237	8234	8224	8237	8230	8236	8257	8225	8241	8220	8229	8223	8238	8250	8238	8247	8218
801	A/D0	1	69	1080	8232	8237	8215	8233	8239	8236	8265	8244	8243	8234	8194	8218	8222	8249	8259	8275	8289	8237	8202	8211	8214	8218	8262	8298	8271	8247	8251	8220	8182	8211	8245	8261	8271	8272	8260	8241	8227	8205	8215	8236	8233	8303	8288	8238	8224
802	A/D1	0	69	840	8252	8238	8241	8269	8247	8241	8251	8252	8243	8233	8234	8237	8253	8254	8269	8236	8262	8231	8241	8247	8220	8265	8213	8269	8235	8270	8288	8242	8267	8214	8231	8231	8237	8258	8259	8260	8270	8241	8236	8219	8229	8249	8260	8262	8291
802	A/D0	1	69	840	8270	8369	8415	8426	8454	8490	8425	8391	8315	8262	8278	8359	8408	8430	8468	8471	8473	8409	8330	8253	8263	8310	8361	8430	8472	8470	8447	8378	8264	8199	8287	8329	8411	8481	8512	8488	8444	8358	8246	8210	8273	8298	8385	8449	8480
803	A/D1	0	69	1000	8228	8227	8258	8223	8262	8235	8250	8249	8237	8241	8237	8253	8246	8237	8244	8254	8220	8255	8195	8232	8218	8219	8257	8259	8261	8241	8232	8238	8194	8260	8249	8268	8256	8246	8240	8212	8233	8227	8242	8250	8261	8221	8239	8213	8241
803	A/D0	1	69	1000	8215	8342	8437	8443	8465	8459	8376	8256	8250	8213	8271	8365	8440	8468	8477	8482	8373	8317	8249	8224	8280	8364	8418	8432	8465	8411	8329	8276	8233	8221	8327	8421	8428	8457	8447	8383	8320	8297	8254	8246	8334	8393	8371	8415	8422
804	A/D1	0	69	840	8276	8291	8340	8328	8348	8349	8333	8293	8261	8253	8271	8273	8358	8337	8435	8407	8394	8342	8296	8268	8277	8347	8430	8424	8537	8481	8466	8349	8282	8244	8235	8326	8373	8431	8476	8494	8427	8362	8259	8239	8338	8427	8516	8522	8511
804	A/D0	1	69	840	8326	8382	8370	8405	8398	8400	8349	8319	8295	8255	8308	8370	8422	8411	8415	8448	8403	8319	8267	8260	8266	8329	8416	8443	8486	8483	8418	8299	8250	8195	8278	8364	8443	8524	8497	8524	8392	8286	8251	8213	8323	8406	8491	8459	8516
805	A/D1	0	69	1030	8211	8244	8223	8222	8244	8253	8262	8239	8247	8218	8212	8222	8234	8250	8269	8238	8235	8236	8216	8236	8218	8233	8233	8236	8254	8221	8233	8218	8229	8218	8234	8262	8244	8270	8240	8235	8219	8229	8220	8247	8245	8230	8255	8215	8245
805	A/D0	1	69	1030	8215	8253	8316	8324	8341	8380	8340	8241	8234	8210	8245	8297	8367	8381	8402	8378	8334	8261	8221	8208	8225	8304	8341	8394	8435	8378	8315	8277	8275	8235	8251	8331	8387	8350	8331	8361	8290	8265	8280	8250	8240	8306	8317	8332	8358
806	A/D1	0	70	1200	8207	8247	8238	8265	8257	8224	8223	8215	8203	8246	8247	8272	8232	8243	8228	8206	8234	8232	8237	8248	8235	8219	8244	8206	8240	8223	8246	8250	8233	8244	8210	8250	8238	8234	8258	8226	8252	8220	8241	8238	8219	8240	8220	8232	8239
806	A/D0	1	70	1200	8239	8311	8346	8367	8385	8329	8255	8258	8243	8248	8292	8323	8307	8284	8312	8306	8267	8309	8291	8264	8284	8279	8270	8297	8341	8346	8320	8292	8238	8200	8196	8286	8327	8368	8382	8363	8327	8248	8208	8201	8247	8306	8361	8352	8353
807	A/D1	0	70	840	8233	8260	8235	8249	8233	8230	8242	8203	8257	8221	8242	8229	8243	8233	8230	8231	8210	8238	8238	8249	8234	8248	8228	8215	8244	8241	8243	8229	8233	8221	8201	8236	8225	8249	8258	8249	8234	8244	8198	8239	8224	8248	8257	8279	8303
807	A/D0	1	70	840	8202	8249	8228	8222	8242	8247	8230	8187	8268	8228	8191	8239	8227	8192	8218	8290	8266	8250	8275	8270	8194	8212	8251	8226	8218	8290	8262	8221	8227	8202	8204	8211	8287	8310	8282	8279	8255	8190	8195	8216	8211	8239	8279	8264	8260
808	A/D1	0	70	1090	8224	8268	8205	8247	8211	8234	8231	8240	8242	8246	8225	8240	8201	8249	8208	8271	8235	8247	8243	8226	8226	8205	8239	8226	8249	8232	8256	8208	8231	8213	8219	8232	8243	8250	8263	8232	8240	8204	8232	8194	8250	8233	8238	8240	8225
808	A/D0	1	70	1090	8239	8281	8300	8296	8309	8366	8323	8285	8238	8219	8252	8264	8290	8329	8351	8345	8364	8319	8251	8220	8197	8264	8324	8355	8351	8350	8338	8277	8238	8217	8235	8298	8338	8353	8369	8356	8333	8290	8289	8227	8256	8347	8338	8334	8360
809	A/D1	0	70	1240	8248	8260	8248	8256	8231	8219	8220	8231	8224	8246	8233	8233	8245	8214	8243	8227	8237	8231	8240	8255	8224	8239	8226	8216	8233	8245	8250	8231	8242	8227	8227	8230	8243	8251	8256	8232	8235	8249	8211	8242	8216	8228	8230	8229	8253
809	A/D0	1	70	1240	8311	8368	8340	8350	8360	8353	8314	8303	8281	8236	8231	8296	8322	8324	8397	8430	8391	8320	8295	8220	8220	8296	8320	8343	8356	8377	8344	8267	8216	8203	8274	8303	8384	8412	8389	8346	8310	8269	8228	8195	8272	8325	8322	8359	8393
810	A/D1	0	70	1340	8252	8247	8230	8264	8253	8254	8264	8253	8247	8257	8228	8243	8237	8224	8245	8233	8247	8240	8242	8263	8220	8268	8222	8254	8231	8253	8251	8224	8247	8212	8214	8222	8239	8244	8271	8258	8258	8241	8221	8227	8234	8256	8273	8259	8269
810	A/D0	1	70	1340	8318	8328	8343	8340	8345	8365	8339	8327	8214	8264	8271	8267	8310	8414	8389	8309	8316	8328	8212	8276	8292	8305	8324	8360	8332	8343	8338	8248	8179	8187	8217	8270	8383	8457	8430	8423	8399	8290	8191	8227	8277	8283	8350	8388	8370
811	A/D1	0	70	1060	8232	8224	8234	8250	8226	8237	8206	8240	8196	8252	8243	8247	8267	8233	8233	8213	8234	8228	8248	8236	8260	8214	8246	8214	8223	8232	8227	8256	8253	8232	8240	8215	8256	8224	8268	8240	8238	8233	8213	8217	8208	8243	8244	8258	8234
811	A/D0	1	70	1060	8313	8379	8377	8377	8362	8276	8249	8261	8202	8237	8343	8332	8348	8380	8370	8301	8302	8279	8229	8276	8330	8312	8328	8397	8364	8348	8348	8293	8225	8236	8260	8260	8297	8337	8347	8349	8312	8243	8212	8220	8253	8321	8366	8389	8363
812	A/D1	0	70	840	8204	8240	8228	8239	8256	8222	8264	8235	8215	8234	8212	8240	8256	8254	8265	8213	8236	8214	8228	8224	8251	8246	8230	8260	8224	8245	8238	8237	8257	8260	8240	8241	8237	8245	8253	8251	8258	8261	8247	8254	8217	8240	8214	8226	8236
812	A/D0	1	70	840	8206	8227	8227	8274	8307	8262	8268	8227	8185	8194	8245	8213	8240	8267	8250	8193	8221	8210	8220	8219	8264	8279	8180	8200	8223	8226	8190	8249	8284	8260	8218	8239	8224	8209	8223	8223	8247	8240	8231	8233	8230	8210	8209	8264	8257
813	A/D1	0	70	980	8241	8246	8227	8250	8211	8231	8229	8240	8239	8247	8237	8233	8248	8234	8261	8235	8242	8244	8238	8250	8208	8243	8219	8234	8237	8244	8259	8236	8248	8228	8220	8245	8240	8246	8263	8258	8259	8254	8217	8231	8217	8238	8257	8260	8286
813	A/D0	1	70	980	8255	8295	8298	8297	8323	8362	8315	8326	8298	8273	8258	8321	8310	8286	8327	8340	8316	8302	8273	8249	8241	8305	8371	8389	8382	8384	8365	8284	8230	8213	8267	8303	8387	8401	8406	8362	8316	8251	8213	8218	8260	8314	8348	8351	8400
[truncated: 374 more rows]
[truncated: 1,455 more columns]
