# Supplementary material for: Measuring and Sorting Cell Populations Expressing Isospectral Fluorescent Proteins with Different Fluorescence Lifetimes
Source: PLoS One. 2014 Oct 10;9(10):e109940. doi: 10.1371/journal.pone.0109940 (PMC4193854; doi:10.1371/journal.pone.0109940)
Supplement: Figure S6 — Feb12.zip: Flow cytometry data archive, including waveform data (*.csv) as well as list mode data (*.fcs), for pure BSY034, pure BSY035, and a mixture of the two. (ZIP) [file pone.0109940.s006.zip › Feb12/Mix_shapes.csv]

Software	Kytos	2.0.1
Instrument	BlackBart	0.90
Summary	Detectors	2	Events	1000	Seconds	23	First Event	14	Last Event	1013	Data Line	9
Settings	Trigger		Threshold	-1	SampleRate	1	TimeUnits	1
Detectors
ID	Name	Alias	Range
0	A/D1	A/D1	16383
1	A/D0	A/D0	16383
Data
Event	Detector	ID	Time	Length	Data
1	A/D1	0	0	970	8230	8265	8266	8250	8243	8226	8251	8236	8257	8232	8261	8204	8254	8199	8245	8236	8227	8252	8240	8239	8226	8213	8254	8212	8263	8234	8249	8247	8229	8228	8203	8241	8228	8247	8236	8266	8239	8266	8206	8235	8227	8237	8275	8271	8268
1	A/D0	1	0	970	8257	8289	8283	8267	8270	8282	8244	8246	8267	8235	8249	8236	8237	8249	8267	8307	8297	8277	8239	8235	8216	8256	8273	8281	8292	8305	8263	8215	8219	8202	8226	8262	8301	8302	8268	8305	8244	8211	8231	8232	8285	8296	8319	8297	8302
2	A/D1	0	0	1150	8228	8246	8261	8251	8231	8218	8236	8210	8262	8247	8251	8231	8224	8219	8237	8255	8249	8245	8224	8246	8199	8249	8203	8244	8253	8231	8254	8227	8241	8229	8233	8249	8214	8255	8214	8246	8230	8225	8238	8214	8233	8230	8229	8254	8263
2	A/D0	1	0	1150	8328	8355	8398	8370	8299	8278	8251	8232	8232	8322	8365	8339	8349	8361	8345	8318	8275	8293	8252	8246	8271	8301	8325	8348	8392	8337	8276	8233	8251	8228	8280	8353	8397	8381	8396	8308	8233	8215	8217	8226	8316	8402	8400	8402	8399
3	A/D1	0	0	1260	8217	8250	8215	8264	8218	8243	8232	8234	8238	8241	8230	8263	8210	8280	8202	8257	8244	8214	8256	8214	8241	8219	8236	8238	8237	8222	8260	8206	8247	8208	8246	8235	8235	8237	8258	8226	8251	8203	8240	8200	8254	8233	8250	8257	8234
3	A/D0	1	0	1260	8192	8209	8231	8307	8324	8354	8352	8318	8270	8223	8221	8207	8191	8271	8305	8297	8337	8307	8248	8229	8241	8256	8250	8288	8299	8298	8301	8266	8238	8191	8251	8257	8290	8346	8315	8306	8284	8233	8230	8232	8231	8264	8298	8279	8263
4	A/D1	0	0	940	8245	8228	8237	8242	8228	8241	8220	8254	8209	8246	8232	8233	8238	8224	8229	8220	8228	8219	8233	8216	8264	8237	8259	8235	8235	8235	8228	8242	8256	8242	8246	8209	8242	8213	8275	8260	8260	8255	8235	8214	8223	8220	8238	8260	8236
4	A/D0	1	0	940	8243	8262	8305	8321	8298	8295	8259	8242	8202	8203	8252	8270	8255	8259	8293	8265	8244	8286	8279	8238	8301	8301	8263	8242	8246	8243	8241	8264	8265	8260	8269	8268	8293	8305	8258	8270	8295	8202	8188	8250	8248	8276	8368	8390	8296
5	A/D1	0	0	850	8259	8256	8270	8260	8237	8230	8218	8240	8194	8260	8232	8242	8245	8227	8238	8214	8244	8225	8236	8236	8277	8239	8274	8234	8249	8237	8221	8244	8245	8239	8229	8212	8246	8206	8280	8264	8280	8265	8246	8239	8215	8231	8229	8245	8261
5	A/D0	1	0	850	8247	8298	8285	8288	8303	8251	8224	8221	8209	8248	8300	8298	8262	8270	8300	8283	8236	8253	8259	8220	8261	8276	8262	8261	8296	8295	8251	8236	8231	8221	8190	8245	8292	8295	8308	8310	8277	8232	8203	8204	8244	8260	8302	8329	8308
6	A/D1	0	0	1410	8244	8230	8240	8256	8222	8246	8207	8228	8222	8241	8253	8232	8242	8228	8219	8233	8244	8239	8250	8219	8242	8220	8236	8235	8222	8243	8230	8234	8255	8215	8246	8216	8233	8222	8243	8248	8223	8246	8217	8220	8213	8230	8225	8247	8226
6	A/D0	1	0	1410	8280	8323	8332	8336	8334	8297	8231	8255	8211	8205	8258	8296	8261	8308	8302	8262	8284	8278	8240	8230	8299	8286	8286	8315	8332	8333	8302	8290	8243	8232	8286	8303	8306	8314	8326	8318	8243	8219	8188	8224	8262	8323	8348	8350	8320
7	A/D1	0	0	1110	8228	8240	8228	8250	8224	8254	8215	8223	8222	8223	8238	8233	8244	8230	8215	8219	8221	8223	8250	8219	8241	8237	8222	8230	8218	8216	8227	8237	8250	8227	8239	8217	8210	8222	8228	8249	8232	8242	8224	8210	8212	8228	8236	8270	8244
7	A/D0	1	0	1110	8303	8314	8309	8297	8274	8280	8219	8229	8228	8251	8310	8320	8307	8326	8350	8307	8293	8254	8246	8221	8267	8285	8307	8322	8344	8308	8275	8282	8242	8200	8271	8306	8310	8314	8335	8312	8232	8198	8217	8244	8251	8353	8365	8337	8333
8	A/D1	0	0	1140	8246	8241	8240	8255	8217	8245	8209	8234	8206	8246	8268	8254	8269	8221	8230	8207	8227	8233	8247	8235	8268	8221	8246	8228	8224	8245	8227	8243	8243	8219	8243	8206	8244	8212	8263	8238	8237	8237	8219	8226	8218	8240	8241	8249	8223
8	A/D0	1	0	1140	8255	8328	8320	8310	8284	8228	8221	8232	8222	8232	8311	8320	8285	8270	8278	8231	8230	8253	8271	8182	8225	8235	8205	8255	8255	8282	8254	8268	8210	8226	8246	8270	8288	8257	8291	8310	8257	8208	8195	8239	8247	8312	8299	8297	8278
9	A/D1	0	0	1440	8238	8246	8237	8247	8223	8226	8234	8204	8255	8212	8249	8227	8228	8245	8212	8244	8225	8229	8226	8245	8215	8255	8207	8244	8224	8228	8240	8238	8250	8230	8242	8236	8211	8246	8227	8256	8233	8237	8229	8204	8236	8222	8235	8240	8244
9	A/D0	1	0	1440	8298	8291	8263	8286	8238	8199	8252	8250	8228	8247	8310	8258	8255	8293	8296	8250	8250	8261	8214	8236	8259	8259	8278	8302	8284	8285	8269	8204	8212	8209	8225	8255	8293	8320	8330	8314	8249	8227	8199	8214	8235	8290	8285	8297	8289
10	A/D1	0	0	1100	8226	8247	8256	8227	8246	8218	8213	8236	8191	8262	8247	8249	8240	8210	8226	8213	8241	8254	8240	8253	8233	8210	8243	8194	8251	8229	8234	8258	8231	8251	8228	8230	8236	8207	8244	8225	8246	8234	8233	8239	8211	8241	8240	8235	8250
10	A/D0	1	0	1100	8231	8252	8267	8315	8286	8239	8229	8208	8217	8224	8291	8321	8260	8269	8249	8207	8222	8283	8253	8245	8277	8259	8226	8235	8278	8287	8253	8282	8237	8164	8230	8253	8216	8306	8335	8281	8234	8224	8211	8179	8259	8263	8347	8315	8343
11	A/D1	0	0	850	8247	8260	8297	8300	8310	8280	8266	8262	8218	8261	8253	8290	8319	8311	8307	8245	8275	8239	8281	8257	8276	8250	8314	8273	8307	8275	8263	8263	8263	8253	8239	8233	8261	8256	8319	8277	8285	8244	8221	8231	8232	8268	8267	8297	8325
11	A/D0	1	0	850	8259	8344	8401	8401	8397	8362	8283	8265	8243	8224	8307	8379	8357	8378	8380	8356	8297	8308	8296	8241	8296	8364	8369	8359	8414	8393	8309	8288	8244	8238	8239	8303	8369	8439	8435	8457	8360	8250	8199	8193	8296	8379	8450	8486	8432
12	A/D1	0	0	990	8247	8226	8230	8236	8217	8239	8232	8236	8236	8235	8219	8235	8201	8239	8233	8236	8239	8235	8239	8219	8237	8242	8208	8246	8225	8254	8234	8237	8234	8212	8230	8221	8221	8241	8240	8223	8247	8204	8229	8222	8224	8237	8241	8262	8240
12	A/D0	1	0	990	8272	8255	8252	8272	8286	8250	8284	8255	8207	8230	8263	8238	8236	8278	8278	8283	8266	8252	8250	8209	8268	8296	8252	8263	8299	8284	8210	8234	8222	8226	8262	8302	8311	8287	8285	8246	8200	8194	8184	8261	8296	8316	8333	8346	8262
13	A/D1	0	0	940	8245	8270	8262	8243	8237	8223	8235	8228	8238	8238	8259	8221	8262	8203	8234	8225	8223	8245	8247	8246	8248	8227	8249	8218	8263	8228	8247	8235	8222	8233	8219	8236	8244	8246	8251	8262	8218	8270	8195	8239	8232	8232	8256	8252	8251
13	A/D0	1	0	940	8253	8275	8272	8260	8242	8265	8249	8262	8263	8240	8249	8258	8279	8275	8287	8305	8291	8253	8252	8237	8216	8253	8269	8255	8279	8310	8300	8213	8219	8201	8205	8233	8309	8308	8269	8295	8247	8202	8199	8223	8237	8270	8300	8309	8298
14	A/D1	0	0	1090	8216	8246	8232	8220	8232	8221	8250	8221	8251	8243	8231	8241	8221	8229	8227	8238	8268	8233	8278	8239	8238	8230	8214	8230	8247	8220	8271	8226	8242	8221	8220	8254	8243	8264	8255	8230	8254	8214	8241	8209	8241	8254	8239	8257	8226
14	A/D0	1	0	1090	8201	8222	8234	8253	8259	8271	8272	8268	8259	8245	8254	8240	8263	8262	8290	8286	8301	8264	8218	8226	8225	8234	8309	8307	8317	8286	8288	8216	8197	8199	8212	8267	8313	8300	8319	8292	8277	8228	8219	8211	8214	8276	8315	8264	8274
15	A/D1	0	0	840	8236	8225	8241	8240	8240	8220	8241	8206	8237	8225	8237	8249	8238	8268	8247	8252	8248	8213	8241	8219	8246	8235	8236	8233	8213	8240	8247	8235	8250	8229	8236	8252	8214	8246	8237	8247	8256	8245	8254	8219	8236	8232	8215	8251	8227
15	A/D0	1	0	840	8232	8273	8291	8288	8268	8246	8217	8203	8218	8244	8276	8297	8276	8291	8256	8227	8233	8230	8212	8249	8287	8260	8262	8262	8273	8234	8248	8239	8238	8246	8241	8238	8231	8264	8278	8273	8281	8257	8257	8222	8235	8261	8274	8307	8304
16	A/D1	0	0	1160	8228	8224	8242	8240	8238	8228	8218	8247	8205	8254	8234	8240	8245	8234	8243	8222	8238	8223	8235	8230	8256	8209	8269	8208	8247	8238	8230	8249	8247	8238	8238	8216	8241	8201	8249	8232	8242	8243	8229	8232	8221	8243	8244	8247	8247
16	A/D0	1	0	1160	8232	8256	8323	8307	8314	8268	8268	8246	8215	8225	8279	8276	8250	8269	8271	8250	8243	8258	8247	8225	8275	8280	8252	8264	8281	8291	8302	8256	8228	8251	8223	8262	8320	8311	8259	8315	8288	8203	8197	8217	8221	8215	8308	8337	8280
17	A/D1	0	0	990	8222	8238	8220	8213	8243	8234	8244	8225	8225	8217	8210	8229	8230	8229	8245	8231	8227	8241	8207	8237	8216	8247	8249	8251	8255	8221	8238	8233	8216	8243	8226	8247	8226	8236	8229	8213	8235	8230	8232	8246	8239	8219	8240	8198	8240
17	A/D0	1	0	990	8228	8256	8315	8359	8353	8371	8354	8271	8216	8212	8262	8310	8376	8400	8413	8380	8314	8271	8206	8216	8274	8350	8373	8369	8391	8331	8305	8285	8227	8223	8281	8299	8285	8323	8329	8322	8326	8313	8260	8249	8289	8321	8328	8346	8338
18	A/D1	0	0	940	8249	8251	8238	8239	8213	8228	8234	8218	8252	8227	8243	8219	8235	8235	8226	8259	8242	8235	8237	8235	8221	8268	8225	8260	8241	8250	8250	8248	8258	8227	8242	8230	8200	8246	8225	8259	8241	8237	8237	8215	8244	8239	8251	8256	8267
18	A/D0	1	0	940	8287	8303	8319	8310	8244	8231	8238	8229	8225	8261	8290	8243	8242	8258	8263	8245	8265	8243	8228	8253	8263	8272	8280	8311	8294	8289	8250	8217	8240	8213	8254	8299	8315	8294	8316	8324	8232	8219	8219	8216	8215	8282	8316	8298	8307
19	A/D1	0	0	1100	8248	8235	8239	8247	8218	8230	8234	8217	8263	8241	8266	8256	8223	8236	8214	8234	8231	8241	8260	8217	8251	8213	8226	8233	8254	8272	8249	8253	8229	8214	8216	8229	8229	8268	8232	8257	8229	8225	8232	8222	8242	8236	8247	8260	8224
19	A/D0	1	0	1100	8254	8245	8242	8231	8263	8234	8253	8242	8227	8234	8276	8253	8240	8236	8262	8253	8248	8259	8251	8226	8240	8261	8268	8271	8277	8296	8257	8195	8206	8222	8181	8259	8296	8305	8272	8285	8240	8183	8208	8245	8270	8280	8302	8298	8256
20	A/D1	0	0	1150	8234	8233	8252	8219	8254	8225	8236	8239	8235	8252	8219	8233	8219	8207	8253	8241	8255	8235	8230	8218	8206	8225	8232	8235	8243	8230	8223	8247	8215	8250	8224	8229	8237	8229	8240	8218	8231	8229	8219	8231	8223	8234	8222	8235	8229
20	A/D0	1	0	1150	8293	8267	8260	8303	8320	8312	8322	8290	8236	8221	8198	8234	8276	8310	8323	8347	8339	8261	8211	8201	8242	8234	8338	8374	8325	8310	8300	8239	8199	8235	8262	8281	8297	8319	8293	8243	8240	8215	8246	8230	8265	8317	8318	8286	8293
21	A/D1	0	0	1100	8204	8237	8232	8267	8249	8270	8209	8245	8201	8237	8229	8231	8252	8250	8244	8252	8214	8250	8202	8250	8249	8255	8264	8243	8232	8213	8240	8236	8241	8240	8252	8203	8253	8219	8245	8247	8231	8247	8231	8232	8234	8214	8264	8219	8266
21	A/D0	1	0	1100	8229	8259	8323	8345	8301	8309	8255	8206	8219	8228	8266	8306	8378	8332	8323	8298	8248	8227	8240	8250	8266	8290	8284	8276	8299	8314	8321	8307	8263	8237	8263	8263	8232	8286	8314	8295	8295	8275	8229	8231	8237	8287	8332	8312	8329
22	A/D1	0	0	1050	8220	8250	8225	8236	8225	8220	8245	8241	8246	8243	8233	8230	8218	8233	8217	8253	8231	8251	8220	8225	8215	8217	8249	8228	8257	8224	8245	8230	8213	8231	8218	8238	8235	8235	8260	8209	8247	8211	8242	8222	8251	8240	8221	8237	8218
22	A/D0	1	0	1050	8215	8246	8251	8238	8275	8263	8315	8250	8262	8201	8209	8236	8248	8284	8288	8307	8310	8256	8225	8194	8213	8216	8235	8293	8336	8291	8270	8222	8211	8231	8237	8258	8278	8318	8328	8287	8266	8233	8232	8215	8241	8278	8283	8257	8283
23	A/D1	0	0	950	8217	8246	8228	8251	8252	8270	8250	8241	8238	8221	8227	8235	8236	8265	8226	8248	8216	8229	8208	8241	8236	8226	8247	8233	8265	8269	8274	8249	8247	8213	8235	8222	8247	8248	8265	8255	8239	8231	8249	8227	8267	8246	8266	8225	8272
23	A/D0	1	0	950	8210	8321	8357	8345	8320	8333	8224	8205	8227	8244	8269	8310	8319	8275	8238	8233	8216	8242	8262	8300	8343	8314	8290	8271	8280	8259	8252	8251	8239	8204	8243	8262	8307	8296	8340	8351	8263	8256	8252	8205	8220	8259	8308	8280	8323
24	A/D1	0	0	980	8239	8239	8240	8225	8244	8232	8239	8244	8229	8252	8216	8245	8221	8226	8221	8227	8247	8229	8246	8225	8221	8224	8228	8224	8243	8228	8239	8244	8223	8244	8219	8231	8257	8253	8266	8225	8258	8220	8230	8227	8240	8253	8242	8246	8235
24	A/D0	1	0	980	8252	8314	8314	8315	8324	8362	8346	8302	8272	8243	8255	8295	8290	8364	8372	8362	8368	8308	8230	8200	8275	8301	8355	8416	8401	8362	8323	8259	8207	8214	8255	8309	8365	8423	8382	8319	8324	8260	8251	8221	8295	8339	8325	8356	8346
25	A/D1	0	0	1400	8226	8221	8252	8236	8263	8233	8233	8230	8193	8247	8225	8247	8230	8236	8235	8212	8230	8241	8246	8247	8259	8202	8249	8201	8236	8232	8219	8247	8226	8232	8228	8214	8255	8200	8261	8226	8242	8228	8212	8232	8212	8238	8240	8246	8242
25	A/D0	1	0	1400	8263	8244	8279	8264	8246	8192	8208	8198	8219	8238	8292	8323	8252	8270	8266	8222	8215	8269	8232	8195	8262	8261	8248	8264	8273	8280	8261	8266	8246	8218	8189	8220	8235	8261	8260	8289	8301	8216	8197	8232	8236	8248	8299	8307	8246
26	A/D1	0	0	850	8235	8263	8336	8327	8371	8330	8319	8271	8232	8236	8255	8288	8302	8335	8343	8348	8327	8291	8252	8248	8263	8333	8359	8356	8367	8343	8342	8314	8278	8266	8233	8275	8306	8303	8336	8321	8384	8335	8321	8255	8244	8311	8353	8393	8424
26	A/D0	1	0	850	8288	8364	8432	8421	8429	8372	8306	8258	8208	8193	8304	8359	8346	8376	8421	8401	8340	8321	8293	8231	8287	8366	8353	8337	8398	8415	8346	8321	8270	8262	8286	8340	8407	8453	8463	8485	8435	8338	8240	8199	8282	8319	8427	8507	8534
27	A/D1	0	0	870	8233	8246	8240	8219	8251	8227	8238	8245	8235	8236	8242	8220	8254	8197	8262	8221	8246	8253	8250	8231	8235	8230	8252	8226	8253	8250	8247	8234	8242	8223	8225	8238	8230	8235	8255	8280	8234	8279	8207	8250	8233	8236	8262	8243	8258
27	A/D0	1	0	870	8309	8370	8343	8341	8355	8348	8268	8319	8275	8249	8252	8328	8330	8286	8328	8348	8319	8287	8257	8267	8259	8276	8357	8389	8351	8358	8358	8242	8204	8211	8254	8273	8351	8383	8415	8366	8302	8251	8202	8204	8282	8332	8384	8371	8390
28	A/D1	0	0	950	8221	8223	8231	8267	8222	8259	8225	8219	8225	8231	8234	8262	8224	8260	8209	8253	8201	8243	8200	8256	8238	8263	8240	8230	8229	8217	8237	8220	8255	8225	8244	8238	8232	8250	8237	8228	8233	8223	8254	8216	8245	8214	8249	8228	8268
28	A/D0	1	0	950	8279	8354	8372	8363	8343	8325	8269	8207	8236	8279	8344	8355	8422	8370	8338	8326	8259	8228	8209	8286	8304	8317	8337	8331	8362	8312	8293	8275	8256	8230	8271	8315	8318	8338	8378	8355	8313	8282	8268	8258	8274	8288	8333	8358	8376
29	A/D1	0	0	1340	8218	8232	8232	8226	8248	8238	8253	8233	8241	8237	8213	8239	8237	8236	8263	8273	8248	8263	8212	8239	8221	8232	8239	8240	8252	8227	8235	8233	8217	8244	8230	8248	8228	8254	8226	8222	8238	8226	8248	8242	8245	8215	8251	8204	8233
29	A/D0	1	0	1340	8219	8275	8342	8363	8369	8398	8406	8275	8224	8221	8249	8272	8362	8399	8386	8360	8336	8275	8197	8225	8291	8319	8339	8351	8343	8286	8307	8290	8262	8228	8279	8352	8341	8374	8339	8318	8285	8262	8289	8236	8228	8302	8347	8335	8361
30	A/D1	0	0	1040	8225	8225	8238	8230	8237	8219	8228	8232	8202	8241	8234	8245	8247	8242	8230	8211	8230	8226	8229	8244	8245	8225	8255	8216	8260	8234	8243	8241	8240	8236	8219	8233	8263	8222	8263	8229	8255	8231	8241	8239	8208	8239	8236	8258	8258
30	A/D0	1	0	1040	8246	8308	8349	8374	8360	8319	8312	8263	8207	8206	8282	8274	8283	8361	8322	8303	8348	8306	8221	8214	8298	8248	8286	8355	8361	8328	8325	8259	8236	8238	8236	8230	8286	8258	8269	8337	8349	8272	8269	8279	8280	8298	8368	8367	8336
31	A/D1	0	0	840	8248	8323	8301	8302	8274	8269	8259	8256	8242	8246	8254	8239	8296	8252	8269	8260	8249	8287	8261	8275	8251	8276	8278	8242	8300	8267	8289	8254	8244	8230	8226	8265	8286	8303	8292	8304	8263	8286	8229	8256	8242	8243	8266	8310	8346
31	A/D0	1	0	840	8279	8345	8362	8357	8325	8359	8301	8280	8280	8283	8305	8344	8398	8376	8368	8428	8358	8276	8201	8201	8218	8308	8450	8467	8487	8470	8397	8265	8208	8216	8273	8339	8397	8432	8425	8451	8376	8320	8264	8259	8317	8385	8468	8456	8442
32	A/D1	0	0	990	8213	8262	8254	8264	8224	8261	8201	8249	8235	8242	8247	8235	8233	8257	8220	8254	8222	8258	8215	8255	8236	8234	8246	8229	8239	8226	8243	8226	8252	8223	8264	8219	8254	8239	8232	8264	8245	8252	8256	8245	8256	8220	8259	8228	8270
32	A/D0	1	0	990	8268	8315	8323	8328	8335	8323	8280	8216	8213	8231	8282	8318	8324	8335	8322	8279	8258	8280	8205	8224	8319	8291	8294	8323	8353	8308	8316	8314	8246	8243	8282	8273	8249	8285	8289	8304	8299	8280	8254	8305	8285	8304	8346	8334	8307
33	A/D1	0	0	1500	8230	8241	8235	8258	8243	8231	8239	8241	8235	8255	8242	8238	8255	8231	8251	8251	8230	8259	8227	8256	8212	8250	8227	8215	8237	8227	8261	8218	8252	8231	8226	8245	8242	8256	8268	8244	8238	8236	8214	8237	8214	8240	8248	8244	8266
33	A/D0	1	0	1500	8265	8282	8252	8267	8288	8303	8300	8297	8263	8262	8267	8241	8254	8274	8261	8273	8271	8244	8230	8242	8225	8247	8307	8288	8304	8363	8340	8241	8214	8198	8199	8199	8295	8313	8328	8334	8300	8254	8222	8214	8259	8288	8283	8292	8304
34	A/D1	0	0	1080	8242	8230	8232	8248	8211	8242	8219	8227	8216	8237	8243	8238	8260	8234	8232	8220	8230	8226	8253	8225	8258	8242	8225	8239	8206	8224	8235	8239	8255	8216	8232	8222	8224	8232	8246	8244	8223	8240	8217	8220	8226	8231	8239	8251	8218
34	A/D0	1	0	1080	8329	8349	8368	8378	8358	8310	8253	8230	8200	8219	8306	8360	8374	8377	8379	8331	8298	8267	8238	8220	8243	8264	8269	8286	8331	8342	8313	8317	8278	8257	8290	8305	8326	8350	8371	8387	8304	8242	8205	8241	8274	8337	8382	8395	8368
35	A/D1	0	0	1250	8236	8244	8237	8243	8223	8235	8234	8225	8226	8233	8244	8228	8246	8229	8212	8222	8229	8227	8259	8232	8237	8235	8211	8223	8209	8227	8241	8243	8255	8226	8232	8209	8217	8228	8246	8260	8234	8243	8221	8216	8225	8229	8235	8259	8234
35	A/D0	1	0	1250	8282	8337	8335	8309	8282	8275	8262	8254	8236	8252	8308	8258	8268	8290	8309	8255	8279	8270	8261	8250	8280	8321	8288	8266	8291	8279	8243	8257	8244	8237	8270	8312	8367	8353	8336	8334	8252	8202	8183	8221	8204	8252	8301	8329	8334
36	A/D1	0	0	1280	8231	8239	8238	8261	8223	8249	8210	8236	8222	8249	8243	8235	8251	8218	8228	8231	8244	8249	8252	8242	8248	8243	8231	8257	8244	8254	8234	8255	8230	8222	8232	8195	8251	8205	8260	8236	8231	8247	8208	8235	8221	8247	8239	8261	8230
36	A/D0	1	0	1280	8268	8272	8293	8310	8283	8254	8251	8260	8236	8258	8300	8289	8301	8297	8275	8268	8280	8267	8263	8265	8301	8288	8262	8299	8291	8308	8284	8262	8199	8225	8263	8249	8341	8354	8360	8342	8280	8221	8159	8239	8221	8300	8342	8380	8344
37	A/D1	0	0	950	8211	8234	8221	8245	8229	8259	8224	8248	8218	8228	8232	8233	8244	8251	8225	8239	8205	8238	8201	8255	8231	8235	8238	8207	8229	8203	8256	8232	8256	8227	8254	8218	8246	8205	8235	8222	8232	8248	8232	8232	8227	8198	8259	8206	8281
37	A/D0	1	0	950	8244	8257	8301	8309	8285	8258	8232	8224	8198	8220	8267	8304	8317	8312	8309	8267	8244	8245	8218	8206	8248	8287	8260	8272	8317	8281	8298	8242	8236	8222	8276	8263	8253	8264	8299	8318	8310	8296	8243	8232	8238	8259	8290	8290	8305
38	A/D1	0	0	850	8247	8235	8242	8233	8243	8228	8229	8243	8207	8236	8225	8243	8250	8259	8251	8223	8237	8225	8230	8233	8250	8223	8258	8207	8235	8225	8229	8244	8239	8251	8235	8218	8233	8198	8242	8220	8258	8245	8242	8244	8217	8241	8223	8245	8235
38	A/D0	1	0	850	8279	8314	8361	8380	8365	8335	8320	8307	8246	8207	8282	8308	8256	8315	8334	8312	8283	8300	8263	8222	8274	8330	8315	8320	8317	8307	8273	8257	8225	8267	8312	8329	8397	8424	8343	8329	8318	8224	8179	8233	8278	8299	8353	8393	8368
39	A/D1	0	0	840	8236	8232	8248	8248	8243	8233	8226	8251	8204	8252	8226	8256	8239	8232	8230	8205	8229	8217	8235	8236	8241	8212	8252	8231	8262	8273	8223	8255	8228	8238	8225	8247	8222	8235	8245	8234	8252	8222	8242	8221	8213	8229	8230	8249	8239
39	A/D0	1	0	840	8306	8367	8397	8405	8391	8311	8272	8234	8213	8214	8246	8314	8325	8298	8333	8321	8273	8272	8276	8240	8260	8291	8327	8341	8376	8369	8322	8323	8284	8276	8249	8311	8331	8354	8366	8340	8311	8242	8217	8218	8259	8301	8392	8401	8398
40	A/D1	0	0	1320	8214	8246	8224	8229	8235	8227	8231	8226	8227	8248	8219	8240	8211	8238	8207	8245	8227	8230	8243	8228	8231	8224	8232	8218	8237	8213	8250	8229	8239	8220	8220	8230	8239	8237	8269	8211	8243	8207	8224	8209	8247	8247	8234	8242	8216
40	A/D0	1	0	1320	8205	8291	8302	8275	8316	8344	8301	8264	8261	8233	8251	8311	8318	8354	8345	8336	8334	8271	8257	8189	8232	8266	8310	8367	8395	8352	8291	8242	8223	8203	8220	8279	8321	8337	8348	8315	8274	8238	8232	8206	8281	8316	8318	8285	8270
41	A/D1	0	0	1090	8232	8242	8235	8257	8217	8241	8219	8222	8233	8242	8246	8226	8234	8213	8210	8232	8237	8238	8249	8223	8223	8228	8212	8233	8231	8229	8240	8226	8244	8208	8240	8241	8242	8256	8245	8244	8216	8235	8216	8216	8231	8236	8228	8248	8224
41	A/D0	1	0	1090	8331	8346	8302	8299	8235	8197	8177	8193	8193	8263	8299	8288	8285	8264	8257	8245	8240	8203	8226	8227	8249	8251	8283	8278	8308	8306	8292	8267	8231	8184	8187	8223	8240	8245	8304	8312	8244	8229	8242	8236	8230	8283	8306	8272	8250
42	A/D1	0	0	990	8237	8202	8219	8223	8243	8260	8239	8241	8212	8202	8214	8228	8242	8257	8242	8246	8236	8214	8229	8215	8235	8237	8240	8252	8210	8239	8215	8230	8230	8240	8251	8228	8247	8227	8224	8232	8230	8236	8246	8211	8240	8239	8233	8253	8232
42	A/D0	1	0	990	8260	8236	8284	8294	8298	8322	8275	8233	8203	8223	8241	8291	8324	8303	8289	8254	8233	8197	8194	8239	8252	8277	8336	8334	8265	8285	8242	8215	8211	8232	8264	8233	8258	8280	8284	8299	8297	8274	8261	8221	8240	8270	8252	8259	8292
43	A/D1	0	0	1340	8259	8248	8260	8234	8257	8254	8197	8196	8204	8213	8266	8251	8252	8260	8206	8209	8211	8234	8232	8241	8218	8250	8221	8241	8240	8215	8246	8219	8237	8246	8212	8246	8203	8245	8216	8269	8253	8248	8248	8227	8218	8216	8226	8232	8258
43	A/D0	1	0	1340	8242	8272	8308	8341	8331	8374	8346	8223	8239	8218	8220	8264	8342	8326	8299	8337	8287	8267	8251	8248	8220	8263	8258	8299	8311	8313	8300	8256	8240	8223	8219	8253	8259	8309	8308	8366	8360	8275	8229	8219	8223	8230	8321	8346	8334
44	A/D1	0	0	980	8226	8250	8208	8238	8228	8242	8239	8231	8232	8239	8220	8256	8226	8257	8220	8257	8251	8235	8250	8226	8236	8222	8247	8243	8266	8234	8259	8213	8237	8215	8231	8238	8237	8232	8244	8209	8244	8219	8252	8212	8252	8239	8214	8253	8223
44	A/D0	1	0	980	8228	8277	8295	8314	8320	8330	8308	8274	8270	8236	8244	8256	8281	8316	8343	8375	8376	8308	8225	8218	8206	8215	8272	8345	8345	8315	8345	8285	8229	8223	8266	8308	8321	8346	8350	8322	8297	8269	8255	8223	8272	8315	8326	8318	8312
45	A/D1	0	1	1110	8214	8228	8230	8233	8241	8240	8228	8254	8210	8243	8223	8231	8238	8234	8244	8218	8234	8226	8219	8242	8238	8244	8229	8240	8227	8221	8242	8245	8251	8254	8234	8226	8234	8221	8248	8238	8227	8240	8238	8253	8229	8242	8232	8221	8240
45	A/D0	1	1	1110	8267	8295	8379	8414	8388	8370	8333	8260	8213	8220	8272	8307	8341	8371	8385	8329	8314	8283	8248	8245	8287	8339	8328	8338	8348	8343	8308	8302	8290	8260	8289	8313	8326	8343	8348	8364	8334	8291	8243	8251	8248	8276	8329	8345	8357
46	A/D1	0	1	1130	8239	8252	8260	8237	8254	8219	8234	8227	8218	8246	8228	8246	8224	8236	8236	8213	8245	8235	8230	8245	8238	8226	8259	8215	8262	8240	8238	8242	8229	8245	8217	8231	8231	8216	8236	8222	8247	8231	8237	8236	8220	8235	8243	8245	8267
46	A/D0	1	1	1130	8225	8260	8277	8292	8281	8239	8228	8232	8247	8238	8257	8294	8252	8233	8249	8252	8239	8291	8273	8249	8243	8245	8229	8247	8262	8284	8276	8272	8231	8229	8211	8239	8276	8298	8273	8278	8281	8224	8202	8207	8218	8234	8292	8313	8299
47	A/D1	0	1	880	8238	8216	8264	8227	8233	8216	8235	8212	8262	8212	8255	8232	8222	8239	8218	8237	8241	8240	8275	8224	8248	8218	8226	8223	8257	8274	8252	8261	8225	8218	8225	8251	8262	8289	8251	8269	8225	8235	8228	8234	8252	8246	8246	8264	8227
47	A/D0	1	1	880	8330	8293	8335	8297	8316	8313	8303	8270	8277	8249	8286	8332	8321	8346	8344	8376	8315	8261	8255	8238	8257	8296	8350	8351	8390	8398	8291	8244	8215	8234	8271	8357	8357	8363	8330	8352	8266	8216	8229	8253	8301	8358	8357	8364	8313
48	A/D1	0	1	1280	8212	8232	8224	8215	8245	8245	8261	8253	8237	8229	8213	8227	8216	8244	8231	8245	8227	8243	8211	8225	8216	8228	8235	8250	8237	8239	8216	8227	8208	8243	8220	8270	8215	8246	8235	8195	8248	8221	8238	8244	8230	8235	8235	8203	8234
48	A/D0	1	1	1280	8178	8252	8273	8301	8299	8308	8302	8240	8198	8193	8203	8203	8254	8300	8281	8255	8275	8227	8197	8188	8207	8251	8266	8291	8283	8253	8218	8218	8211	8230	8256	8284	8262	8260	8242	8257	8258	8253	8252	8235	8265	8257	8244	8286	8263
49	A/D1	0	1	1040	8235	8234	8240	8249	8215	8240	8191	8245	8204	8255	8240	8224	8248	8220	8223	8224	8225	8231	8241	8217	8251	8209	8243	8207	8230	8239	8248	8258	8259	8233	8235	8197	8240	8193	8252	8239	8233	8247	8225	8230	8217	8236	8223	8240	8218
49	A/D0	1	1	1040	8200	8254	8275	8257	8292	8280	8253	8280	8284	8274	8273	8257	8225	8231	8218	8235	8266	8294	8285	8210	8220	8240	8247	8248	8264	8316	8275	8239	8213	8211	8217	8251	8321	8279	8296	8336	8270	8220	8211	8194	8185	8235	8277	8282	8267
50	A/D1	0	1	1030	8220	8247	8208	8238	8223	8243	8251	8241	8246	8247	8221	8240	8217	8252	8220	8248	8246	8227	8253	8211	8242	8227	8238	8240	8252	8212	8274	8208	8244	8232	8215	8235	8216	8248	8248	8236	8268	8211	8243	8200	8247	8249	8240	8275	8233
50	A/D0	1	1	1030	8229	8249	8251	8253	8261	8279	8316	8285	8254	8246	8220	8229	8263	8312	8298	8273	8294	8238	8171	8165	8249	8275	8319	8367	8356	8281	8330	8255	8236	8233	8212	8269	8309	8318	8299	8297	8271	8223	8242	8261	8237	8292	8283	8283	8282
51	A/D1	0	1	1100	8238	8237	8239	8239	8234	8247	8217	8240	8202	8242	8230	8236	8247	8228	8229	8226	8219	8235	8237	8230	8273	8204	8251	8205	8226	8234	8218	8243	8254	8228	8235	8199	8248	8198	8266	8228	8238	8239	8221	8232	8208	8238	8228	8243	8230
51	A/D0	1	1	1100	8261	8310	8327	8286	8341	8272	8248	8224	8239	8231	8291	8330	8364	8320	8320	8345	8290	8267	8276	8263	8263	8280	8312	8280	8277	8305	8260	8256	8256	8253	8255	8314	8337	8320	8343	8351	8289	8247	8224	8225	8240	8308	8369	8380	8350
52	A/D1	0	1	840	8234	8222	8240	8241	8231	8251	8226	8263	8208	8259	8226	8238	8243	8228	8240	8217	8239	8228	8244	8230	8267	8217	8254	8197	8217	8227	8217	8250	8254	8237	8233	8198	8239	8213	8271	8268	8246	8256	8212	8218	8204	8234	8254	8252	8243
52	A/D0	1	1	840	8246	8266	8306	8294	8289	8258	8247	8225	8183	8210	8272	8286	8277	8300	8318	8269	8249	8250	8223	8248	8256	8225	8263	8259	8219	8275	8317	8238	8199	8300	8199	8187	8295	8306	8279	8348	8355	8216	8194	8211	8175	8213	8263	8294	8279
53	A/D1	0	1	950	8243	8212	8250	8208	8257	8236	8251	8240	8225	8231	8211	8228	8225	8243	8229	8269	8212	8252	8204	8237	8233	8236	8262	8262	8250	8242	8222	8240	8199	8248	8244	8255	8266	8238	8246	8208	8264	8249	8245	8245	8275	8214	8257	8212	8236
53	A/D0	1	1	950	8212	8232	8262	8299	8291	8333	8316	8247	8208	8229	8254	8257	8292	8304	8278	8261	8223	8233	8213	8230	8302	8316	8306	8302	8310	8239	8198	8214	8186	8193	8284	8316	8336	8365	8354	8291	8287	8275	8220	8219	8266	8244	8232	8294	8321
54	A/D1	0	1	1170	8229	8226	8233	8199	8244	8226	8251	8241	8220	8228	8203	8240	8217	8242	8254	8260	8226	8251	8199	8237	8227	8231	8255	8236	8238	8213	8231	8243	8209	8253	8226	8248	8228	8228	8236	8213	8250	8229	8236	8236	8241	8212	8248	8206	8237
54	A/D0	1	1	1170	8241	8244	8257	8283	8287	8294	8267	8224	8209	8197	8243	8298	8352	8385	8369	8346	8264	8209	8191	8191	8252	8302	8323	8297	8273	8224	8229	8243	8236	8215	8279	8303	8268	8310	8322	8311	8288	8287	8260	8226	8262	8264	8245	8270	8294
55	A/D1	0	1	840	8207	8254	8251	8277	8250	8278	8228	8247	8218	8217	8245	8239	8244	8257	8231	8257	8230	8257	8222	8253	8240	8226	8242	8239	8249	8242	8244	8235	8234	8214	8252	8207	8250	8236	8257	8264	8247	8244	8251	8225	8251	8235	8275	8238	8275
55	A/D0	1	1	840	8213	8292	8348	8340	8324	8319	8255	8207	8194	8220	8248	8288	8309	8301	8333	8334	8275	8295	8245	8232	8287	8306	8264	8271	8293	8279	8279	8277	8276	8248	8289	8283	8254	8311	8347	8320	8309	8281	8222	8230	8276	8287	8336	8317	8319
56	A/D1	0	1	1110	8245	8233	8253	8238	8236	8230	8229	8233	8244	8222	8247	8224	8227	8221	8213	8239	8222	8234	8240	8214	8237	8199	8237	8205	8244	8235	8228	8255	8227	8236	8225	8223	8224	8241	8222	8251	8225	8221	8231	8209	8259	8224	8263	8248	8231
56	A/D0	1	1	1110	8244	8258	8254	8257	8282	8251	8269	8249	8249	8231	8270	8248	8240	8234	8251	8259	8223	8256	8255	8231	8273	8296	8277	8262	8309	8297	8238	8209	8213	8229	8196	8289	8266	8315	8265	8261	8222	8162	8189	8217	8268	8311	8316	8299	8291
57	A/D1	0	1	980	8229	8244	8238	8236	8237	8211	8238	8228	8231	8244	8231	8234	8243	8212	8240	8217	8231	8237	8238	8250	8208	8233	8226	8218	8253	8248	8269	8235	8243	8221	8213	8226	8231	8240	8252	8232	8233	8237	8206	8238	8221	8220	8252	8257	8282
57	A/D0	1	1	980	8251	8297	8293	8290	8281	8296	8260	8277	8266	8236	8269	8324	8298	8297	8342	8340	8303	8274	8249	8212	8181	8222	8292	8304	8318	8361	8384	8277	8257	8231	8219	8248	8331	8341	8335	8327	8292	8252	8248	8219	8271	8323	8346	8345	8369
58	A/D1	0	1	840	8240	8194	8253	8227	8282	8275	8245	8259	8224	8249	8234	8237	8256	8203	8244	8210	8260	8237	8254	8239	8213	8228	8226	8243	8256	8257	8231	8250	8202	8238	8235	8237	8277	8285	8289	8272	8267	8255	8215	8249	8227	8278	8249	8257	8257
58	A/D0	1	1	840	8257	8330	8279	8288	8294	8295	8242	8268	8252	8262	8260	8292	8289	8288	8305	8330	8336	8235	8202	8196	8219	8263	8348	8397	8370	8341	8284	8186	8151	8148	8232	8297	8347	8366	8378	8317	8283	8239	8233	8234	8277	8319	8290	8285	8299
59	A/D1	0	1	1120	8229	8233	8238	8231	8238	8214	8235	8217	8236	8219	8264	8225	8252	8219	8233	8231	8225	8240	8244	8231	8242	8208	8245	8212	8273	8239	8246	8238	8221	8224	8203	8239	8228	8250	8223	8278	8195	8259	8208	8245	8231	8241	8225	8262	8206
59	A/D0	1	1	1120	8251	8269	8245	8269	8305	8283	8264	8264	8257	8219	8251	8250	8253	8263	8280	8314	8275	8265	8228	8236	8228	8220	8283	8288	8275	8298	8282	8226	8184	8251	8255	8279	8339	8343	8249	8256	8273	8200	8211	8281	8260	8285	8316	8337	8316
60	A/D1	0	1	1190	8211	8222	8231	8247	8223	8267	8197	8247	8204	8217	8237	8236	8253	8260	8239	8238	8213	8234	8206	8241	8233	8233	8243	8227	8223	8209	8240	8222	8257	8223	8259	8217	8230	8219	8240	8258	8240	8250	8244	8222	8232	8202	8248	8210	8256
60	A/D0	1	1	1190	8212	8291	8374	8409	8380	8365	8272	8221	8155	8211	8257	8283	8333	8336	8364	8310	8271	8264	8239	8214	8293	8323	8266	8248	8270	8264	8242	8293	8320	8278	8300	8263	8263	8256	8296	8327	8289	8289	8208	8213	8250	8261	8321	8372	8371
61	A/D1	0	1	840	8240	8261	8258	8261	8255	8222	8241	8225	8232	8238	8262	8218	8281	8232	8287	8274	8244	8257	8236	8236	8227	8219	8264	8263	8315	8306	8318	8284	8252	8245	8205	8252	8253	8291	8281	8294	8243	8263	8202	8231	8234	8239	8291	8341	8339
61	A/D0	1	1	840	8298	8322	8262	8269	8271	8262	8260	8280	8249	8238	8286	8265	8263	8287	8328	8332	8291	8270	8219	8209	8224	8286	8316	8340	8362	8388	8340	8262	8226	8208	8226	8286	8330	8359	8349	8349	8290	8261	8205	8227	8298	8352	8353	8384	8370
62	A/D1	0	1	930	8239	8259	8264	8255	8281	8256	8268	8258	8251	8257	8219	8258	8242	8260	8249	8271	8257	8237	8237	8228	8218	8229	8229	8255	8283	8288	8282	8266	8211	8242	8207	8279	8282	8312	8306	8292	8282	8253	8250	8232	8266	8252	8269	8289	8272
62	A/D0	1	1	930	8234	8268	8257	8261	8276	8297	8304	8287	8269	8245	8207	8242	8279	8302	8299	8316	8323	8243	8213	8210	8232	8250	8321	8381	8373	8320	8288	8218	8193	8209	8232	8316	8323	8351	8349	8330	8269	8242	8259	8208	8248	8295	8277	8272	8283
63	A/D1	0	1	1190	8238	8251	8239	8247	8227	8217	8247	8234	8249	8244	8232	8215	8228	8201	8233	8227	8235	8241	8220	8247	8203	8245	8233	8226	8235	8237	8252	8226	8225	8221	8219	8242	8233	8235	8254	8237	8233	8243	8208	8232	8245	8247	8259	8242	8254
63	A/D0	1	1	1190	8249	8283	8261	8263	8255	8280	8257	8270	8266	8226	8217	8243	8229	8239	8265	8302	8311	8258	8247	8249	8184	8228	8263	8262	8253	8283	8253	8194	8179	8205	8196	8212	8309	8290	8300	8304	8286	8208	8234	8204	8215	8310	8274	8279	8302
64	A/D1	0	1	1300	8232	8239	8232	8251	8211	8235	8210	8227	8222	8239	8241	8227	8237	8222	8219	8223	8227	8227	8251	8222	8238	8229	8214	8232	8217	8231	8242	8235	8253	8205	8234	8206	8222	8225	8237	8250	8226	8239	8221	8211	8232	8219	8237	8253	8234
64	A/D0	1	1	1300	8252	8271	8274	8318	8295	8240	8214	8233	8215	8230	8291	8295	8290	8269	8283	8238	8231	8268	8242	8236	8258	8254	8238	8234	8259	8275	8261	8254	8264	8230	8226	8222	8262	8261	8265	8306	8262	8203	8187	8218	8225	8261	8316	8314	8268
65	A/D1	0	1	1000	8241	8278	8244	8270	8200	8252	8208	8238	8222	8227	8251	8240	8253	8250	8222	8249	8199	8243	8209	8242	8247	8217	8259	8223	8236	8226	8235	8222	8252	8220	8242	8218	8238	8235	8257	8277	8258	8256	8254	8220	8240	8202	8237	8227	8265
65	A/D0	1	1	1000	8253	8334	8354	8339	8319	8337	8254	8203	8215	8213	8275	8333	8348	8359	8362	8351	8290	8266	8225	8239	8297	8310	8350	8335	8332	8290	8284	8256	8264	8245	8280	8308	8323	8329	8339	8325	8271	8251	8267	8229	8263	8309	8320	8306	8361
66	A/D1	0	1	1130	8244	8226	8237	8242	8248	8258	8234	8240	8224	8216	8227	8235	8230	8263	8230	8245	8223	8232	8224	8238	8225	8243	8228	8251	8230	8233	8231	8209	8232	8236	8235	8235	8237	8221	8224	8225	8245	8217	8247	8226	8224	8238	8207	8238	8220
66	A/D0	1	1	1130	8254	8271	8289	8301	8320	8337	8245	8210	8213	8241	8262	8323	8351	8373	8348	8326	8230	8216	8216	8250	8290	8322	8330	8324	8300	8249	8255	8248	8234	8252	8298	8277	8264	8291	8282	8245	8257	8243	8245	8235	8263	8279	8281	8316	8329
67	A/D1	0	1	940	8248	8229	8241	8233	8222	8238	8255	8233	8262	8228	8246	8237	8243	8230	8245	8221	8243	8230	8250	8236	8237	8235	8210	8230	8238	8237	8240	8240	8227	8210	8227	8229	8238	8258	8250	8230	8244	8201	8234	8231	8235	8267	8245	8256	8214
67	A/D0	1	1	940	8274	8239	8266	8270	8276	8269	8271	8261	8267	8265	8288	8242	8278	8269	8284	8285	8275	8254	8250	8209	8236	8253	8289	8275	8285	8291	8230	8182	8201	8244	8265	8335	8355	8362	8308	8283	8215	8175	8157	8222	8292	8298	8314	8331	8266
68	A/D1	0	1	1190	8225	8256	8252	8225	8243	8215	8256	8208	8257	8234	8236	8241	8228	8229	8217	8237	8227	8241	8217	8251	8211	8255	8218	8231	8238	8220	8229	8250	8231	8246	8211	8259	8211	8268	8246	8242	8243	8224	8212	8212	8220	8229	8244	8230	8266
68	A/D0	1	1	1190	8392	8398	8385	8373	8279	8250	8254	8206	8222	8310	8331	8316	8369	8380	8340	8311	8303	8251	8205	8283	8296	8328	8383	8361	8395	8358	8283	8248	8256	8264	8283	8329	8351	8319	8317	8298	8236	8196	8242	8272	8321	8389	8426	8371	8376
69	A/D1	0	1	850	8250	8256	8267	8264	8257	8252	8262	8250	8255	8228	8268	8230	8281	8250	8279	8277	8263	8258	8260	8217	8272	8233	8296	8265	8332	8304	8289	8264	8236	8225	8226	8263	8285	8306	8293	8341	8288	8280	8242	8217	8262	8305	8357	8362	8325
69	A/D0	1	1	850	8338	8344	8335	8359	8332	8257	8271	8282	8257	8277	8297	8292	8289	8345	8370	8337	8291	8307	8256	8201	8283	8355	8384	8427	8430	8403	8334	8242	8206	8259	8323	8365	8393	8434	8358	8303	8287	8242	8185	8226	8355	8401	8404	8439	8391
70	A/D1	0	1	910	8241	8225	8261	8255	8272	8239	8251	8257	8211	8254	8219	8243	8238	8239	8238	8222	8244	8242	8247	8240	8261	8221	8274	8232	8270	8251	8240	8257	8237	8236	8214	8209	8254	8236	8323	8295	8298	8266	8231	8228	8224	8259	8260	8283	8274
70	A/D0	1	1	910	8269	8319	8328	8343	8372	8325	8280	8265	8223	8222	8303	8379	8330	8300	8328	8305	8266	8259	8285	8251	8270	8304	8304	8283	8301	8326	8301	8291	8261	8259	8233	8294	8351	8380	8392	8401	8354	8269	8202	8180	8251	8286	8347	8396	8385
71	A/D1	0	1	1240	8231	8250	8240	8228	8236	8209	8244	8229	8248	8234	8258	8224	8241	8209	8224	8236	8229	8238	8253	8218	8238	8210	8242	8200	8259	8232	8235	8240	8222	8231	8214	8248	8235	8259	8227	8259	8205	8247	8211	8228	8229	8231	8240	8255	8226
71	A/D0	1	1	1240	8245	8288	8263	8262	8281	8279	8263	8262	8244	8213	8235	8236	8265	8285	8301	8334	8279	8275	8258	8218	8193	8223	8246	8243	8299	8310	8272	8230	8221	8253	8229	8264	8303	8296	8260	8252	8200	8189	8192	8232	8275	8322	8325	8323	8317
72	A/D1	0	1	1440	8244	8229	8257	8206	8235	8222	8236	8221	8250	8220	8258	8218	8243	8229	8223	8263	8217	8245	8248	8216	8249	8208	8240	8226	8250	8258	8255	8268	8225	8245	8208	8244	8251	8246	8240	8254	8222	8234	8222	8222	8234	8235	8244	8261	8240
72	A/D0	1	1	1440	8251	8264	8234	8225	8297	8246	8275	8296	8297	8244	8279	8264	8238	8272	8280	8297	8247	8246	8242	8217	8251	8274	8300	8288	8319	8316	8241	8207	8176	8232	8256	8303	8344	8312	8280	8309	8259	8196	8207	8209	8227	8262	8288	8291	8311
73	A/D1	0	1	960	8213	8252	8226	8244	8249	8232	8269	8212	8249	8223	8215	8247	8231	8268	8243	8263	8244	8254	8234	8244	8247	8240	8271	8255	8255	8220	8231	8227	8212	8230	8238	8247	8261	8262	8269	8236	8250	8230	8240	8240	8245	8222	8258	8213	8263
73	A/D0	1	1	960	8229	8258	8299	8332	8363	8368	8351	8260	8243	8233	8259	8287	8332	8355	8332	8326	8311	8242	8209	8227	8280	8349	8388	8396	8386	8308	8274	8222	8213	8218	8305	8384	8364	8348	8365	8329	8290	8279	8261	8230	8259	8308	8297	8350	8377
74	A/D1	0	1	1020	8253	8199	8249	8221	8258	8262	8218	8244	8211	8248	8239	8240	8246	8237	8230	8265	8223	8256	8214	8228	8231	8231	8235	8244	8212	8247	8211	8239	8204	8244	8239	8231	8254	8231	8227	8220	8223	8219	8240	8226	8252	8225	8241	8223	8225
74	A/D0	1	1	1020	8239	8281	8298	8292	8288	8308	8238	8195	8183	8232	8250	8285	8344	8305	8286	8286	8245	8227	8197	8223	8292	8304	8292	8314	8278	8233	8233	8256	8224	8225	8285	8277	8277	8279	8290	8260	8247	8259	8246	8259	8301	8274	8280	8296	8275
75	A/D1	0	1	1070	8244	8221	8255	8199	8247	8217	8230	8232	8243	8248	8225	8233	8240	8206	8252	8223	8249	8231	8228	8239	8211	8241	8231	8248	8247	8248	8225	8256	8206	8240	8235	8229	8252	8234	8245	8211	8219	8229	8208	8255	8228	8251	8232	8229	8247
75	A/D0	1	1	1070	8272	8306	8292	8279	8334	8347	8309	8294	8254	8255	8238	8294	8322	8350	8387	8362	8327	8258	8190	8206	8266	8281	8319	8347	8355	8345	8297	8264	8213	8210	8259	8285	8304	8320	8339	8303	8302	8267	8231	8244	8294	8335	8326	8344	8323
76	A/D1	0	1	960	8235	8244	8245	8219	8230	8213	8229	8234	8239	8225	8252	8205	8250	8190	8239	8249	8236	8255	8233	8236	8221	8237	8246	8221	8280	8244	8264	8241	8229	8235	8225	8258	8255	8261	8253	8267	8226	8267	8197	8255	8215	8232	8237	8244	8240
76	A/D0	1	1	960	8313	8341	8274	8295	8305	8284	8275	8248	8248	8241	8258	8287	8350	8343	8303	8378	8319	8232	8195	8236	8232	8246	8337	8369	8353	8348	8317	8195	8185	8223	8219	8285	8319	8382	8373	8381	8271	8217	8240	8240	8254	8258	8339	8309	8328
77	A/D1	0	1	1160	8230	8199	8254	8191	8258	8226	8230	8236	8200	8245	8208	8242	8242	8235	8242	8246	8216	8246	8210	8233	8227	8224	8237	8239	8240	8237	8217	8247	8195	8255	8228	8242	8254	8232	8243	8208	8233	8221	8240	8224	8258	8212	8242	8228	8228
77	A/D0	1	1	1160	8227	8217	8243	8223	8252	8296	8258	8212	8223	8244	8222	8268	8315	8311	8287	8300	8245	8182	8186	8206	8253	8268	8287	8264	8282	8246	8209	8243	8240	8237	8286	8310	8270	8254	8280	8263	8233	8269	8275	8215	8264	8259	8238	8256	8267
78	A/D1	0	1	960	8211	8237	8236	8237	8237	8238	8215	8246	8194	8241	8225	8238	8246	8244	8239	8233	8246	8252	8226	8243	8233	8238	8245	8240	8240	8220	8244	8238	8235	8240	8245	8213	8251	8191	8239	8233	8230	8250	8242	8243	8243	8223	8242	8205	8242
78	A/D0	1	1	960	8267	8305	8368	8423	8388	8347	8275	8211	8187	8214	8291	8302	8388	8388	8339	8304	8294	8259	8245	8224	8271	8312	8262	8325	8351	8327	8279	8315	8271	8221	8267	8290	8286	8297	8297	8329	8292	8286	8262	8276	8266	8284	8349	8364	8311
79	A/D1	0	1	1100	8240	8250	8248	8240	8224	8229	8240	8202	8251	8219	8230	8230	8232	8238	8225	8248	8241	8228	8229	8230	8205	8251	8206	8249	8242	8240	8260	8233	8238	8218	8225	8243	8211	8260	8219	8248	8225	8220	8230	8208	8235	8226	8241	8236	8237
79	A/D0	1	1	1100	8273	8273	8283	8271	8215	8220	8244	8215	8211	8274	8278	8228	8261	8268	8243	8245	8306	8255	8254	8283	8269	8223	8240	8215	8230	8233	8273	8262	8272	8256	8266	8304	8299	8270	8278	8282	8206	8171	8211	8215	8209	8299	8335	8293	8312
80	A/D1	0	1	930	8243	8222	8237	8243	8221	8243	8208	8242	8209	8257	8234	8221	8244	8219	8237	8221	8232	8231	8238	8220	8253	8217	8246	8215	8230	8231	8221	8240	8263	8235	8239	8209	8237	8201	8251	8228	8236	8240	8227	8224	8221	8235	8242	8265	8229
80	A/D0	1	1	930	8246	8256	8282	8258	8263	8246	8230	8222	8229	8248	8261	8263	8251	8257	8271	8249	8264	8266	8274	8248	8290	8244	8240	8231	8249	8288	8239	8255	8246	8217	8204	8248	8273	8270	8311	8321	8267	8211	8213	8209	8199	8258	8297	8308	8291
81	A/D1	0	1	1360	8247	8219	8253	8221	8226	8231	8232	8231	8244	8233	8240	8243	8221	8234	8227	8232	8238	8228	8256	8199	8264	8227	8260	8220	8247	8222	8231	8237	8230	8220	8223	8246	8214	8261	8217	8242	8247	8214	8244	8222	8225	8241	8220	8263	8211
81	A/D0	1	1	1360	8300	8256	8295	8301	8318	8283	8294	8266	8254	8283	8331	8315	8318	8339	8331	8303	8271	8225	8239	8198	8242	8276	8343	8283	8359	8341	8273	8235	8198	8253	8232	8305	8346	8349	8340	8325	8283	8206	8210	8238	8286	8343	8368	8406	8333
82	A/D1	0	1	1500	8245	8217	8219	8221	8225	8247	8238	8247	8227	8219	8216	8227	8226	8252	8232	8248	8242	8221	8232	8211	8228	8231	8243	8248	8234	8222	8230	8204	8241	8220	8262	8222	8242	8218	8214	8234	8215	8232	8238	8233	8234	8231	8221	8229	8222
82	A/D0	1	1	1500	8272	8276	8278	8254	8269	8296	8219	8231	8231	8258	8262	8316	8334	8297	8271	8253	8205	8183	8175	8224	8257	8266	8331	8357	8290	8264	8258	8212	8207	8229	8286	8245	8264	8275	8268	8293	8306	8287	8269	8242	8236	8224	8264	8259	8270
83	A/D1	0	1	1330	8217	8241	8234	8227	8233	8203	8234	8228	8240	8242	8265	8229	8263	8207	8245	8231	8230	8243	8241	8240	8230	8214	8240	8197	8254	8231	8245	8233	8226	8230	8209	8240	8224	8245	8233	8256	8216	8253	8197	8239	8227	8225	8244	8236	8247
83	A/D0	1	1	1330	8259	8289	8281	8268	8273	8261	8249	8259	8243	8251	8261	8250	8306	8292	8300	8301	8268	8254	8218	8237	8204	8226	8271	8289	8287	8314	8305	8217	8197	8255	8243	8266	8308	8300	8277	8337	8296	8246	8222	8201	8233	8265	8332	8278	8302
84	A/D1	0	1	1030	8231	8236	8244	8209	8236	8220	8224	8242	8235	8252	8213	8232	8224	8227	8257	8233	8256	8230	8244	8228	8213	8224	8247	8238	8253	8246	8232	8230	8225	8219	8221	8233	8233	8247	8240	8223	8230	8232	8218	8236	8226	8249	8221	8249	8238
84	A/D0	1	1	1030	8245	8288	8255	8249	8283	8301	8263	8256	8244	8243	8194	8224	8273	8257	8278	8305	8339	8255	8216	8201	8208	8207	8307	8347	8318	8302	8295	8231	8216	8220	8254	8319	8321	8317	8337	8245	8209	8241	8242	8235	8280	8309	8239	8291	8268
85	A/D1	0	1	910	8211	8243	8228	8243	8214	8250	8197	8246	8207	8230	8236	8216	8254	8259	8247	8257	8217	8250	8195	8252	8237	8242	8244	8219	8231	8216	8235	8228	8249	8222	8268	8226	8260	8218	8233	8254	8241	8263	8266	8234	8242	8202	8263	8227	8280
85	A/D0	1	1	910	8215	8292	8367	8357	8327	8344	8283	8213	8225	8231	8270	8302	8341	8327	8315	8281	8228	8256	8239	8238	8306	8344	8288	8244	8287	8270	8264	8270	8302	8247	8264	8296	8315	8309	8312	8341	8296	8256	8262	8263	8269	8301	8359	8317	8312
86	A/D1	0	1	950	8241	8218	8250	8206	8263	8227	8229	8241	8225	8235	8226	8244	8230	8250	8220	8260	8224	8255	8219	8229	8236	8233	8244	8254	8238	8248	8208	8246	8196	8246	8241	8236	8257	8226	8246	8236	8247	8243	8253	8232	8276	8236	8278	8226	8254
86	A/D0	1	1	950	8251	8307	8347	8322	8351	8367	8308	8241	8229	8241	8280	8349	8376	8409	8339	8345	8292	8246	8206	8234	8308	8327	8363	8344	8349	8328	8260	8240	8239	8223	8299	8355	8352	8332	8358	8346	8314	8276	8292	8257	8309	8335	8347	8334	8361
87	A/D1	0	1	1240	8234	8235	8243	8240	8231	8240	8215	8252	8208	8256	8222	8241	8230	8233	8231	8215	8228	8232	8242	8229	8262	8217	8259	8224	8240	8266	8252	8258	8255	8225	8236	8204	8253	8211	8286	8264	8267	8252	8224	8218	8203	8231	8231	8257	8236
87	A/D0	1	1	1240	8291	8307	8341	8350	8327	8298	8267	8247	8222	8237	8307	8351	8337	8355	8341	8309	8271	8290	8264	8239	8291	8298	8314	8338	8357	8372	8312	8281	8247	8243	8250	8279	8353	8334	8337	8360	8308	8204	8216	8255	8243	8318	8384	8362	8355
88	A/D1	0	2	880	8224	8216	8229	8227	8247	8210	8248	8214	8238	8222	8227	8245	8227	8244	8260	8223	8251	8210	8239	8217	8249	8249	8229	8246	8221	8239	8224	8229	8226	8238	8220	8260	8226	8244	8215	8223	8229	8224	8248	8260	8229	8251	8211	8239	8217
88	A/D0	1	2	880	8215	8244	8293	8311	8320	8303	8292	8252	8218	8221	8238	8250	8262	8298	8320	8266	8250	8260	8229	8211	8226	8261	8255	8234	8254	8257	8215	8238	8263	8269	8239	8277	8282	8256	8262	8282	8290	8262	8246	8217	8214	8207	8252	8292	8296
89	A/D1	0	2	940	8254	8207	8247	8281	8234	8282	8205	8224	8209	8246	8253	8245	8279	8242	8246	8256	8242	8250	8239	8227	8260	8254	8271	8252	8243	8237	8241	8239	8261	8222	8241	8206	8223	8212	8251	8245	8234	8239	8214	8218	8224	8254	8246	8254	8245
89	A/D0	1	2	940	8189	8213	8313	8360	8304	8270	8265	8284	8185	8184	8262	8274	8332	8370	8350	8290	8281	8285	8248	8196	8236	8279	8311	8354	8399	8427	8343	8247	8189	8196	8210	8248	8325	8283	8281	8322	8281	8211	8171	8220	8267	8354	8374	8367	8316
90	A/D1	0	2	1070	8250	8210	8240	8215	8247	8242	8215	8249	8219	8229	8221	8229	8226	8238	8218	8240	8229	8224	8230	8214	8218	8228	8229	8253	8214	8254	8204	8234	8215	8247	8234	8227	8239	8213	8231	8216	8237	8233	8248	8236	8236	8235	8223	8239	8240
90	A/D0	1	2	1070	8247	8268	8325	8357	8359	8363	8297	8257	8222	8247	8249	8308	8330	8352	8320	8316	8261	8229	8245	8274	8298	8342	8321	8309	8293	8299	8213	8233	8250	8242	8316	8371	8356	8271	8333	8307	8235	8238	8289	8238	8235	8308	8310	8304	8345
91	A/D1	0	2	1240	8228	8226	8243	8247	8229	8238	8213	8242	8202	8259	8222	8254	8249	8232	8234	8226	8241	8232	8253	8227	8267	8211	8240	8204	8232	8225	8213	8256	8225	8248	8246	8212	8269	8190	8276	8219	8250	8237	8218	8233	8207	8229	8223	8241	8235
91	A/D0	1	2	1240	8279	8282	8314	8294	8292	8300	8271	8253	8229	8246	8304	8281	8269	8310	8290	8276	8263	8264	8280	8175	8252	8277	8258	8257	8343	8350	8228	8252	8283	8204	8220	8279	8333	8272	8319	8335	8279	8183	8187	8205	8210	8237	8339	8338	8297
92	A/D1	0	2	840	8228	8227	8231	8254	8233	8246	8214	8217	8223	8222	8249	8250	8248	8253	8213	8234	8200	8223	8214	8255	8244	8248	8250	8222	8207	8213	8219	8233	8261	8239	8263	8231	8221	8226	8216	8236	8234	8239	8256	8223	8251	8222	8243	8238	8260
92	A/D0	1	2	840	8251	8299	8333	8356	8316	8283	8242	8190	8220	8241	8312	8329	8357	8339	8320	8327	8279	8211	8213	8202	8230	8273	8299	8314	8364	8308	8313	8282	8255	8221	8266	8247	8228	8285	8296	8290	8253	8248	8243	8229	8261	8277	8309	8288	8288
93	A/D1	0	2	1240	8226	8248	8238	8256	8224	8251	8228	8210	8238	8225	8262	8231	8257	8229	8207	8242	8221	8233	8253	8251	8234	8251	8204	8238	8220	8225	8244	8235	8248	8218	8239	8229	8214	8242	8230	8244	8235	8232	8223	8215	8237	8230	8238	8243	8232
93	A/D0	1	2	1240	8271	8320	8346	8378	8357	8351	8326	8253	8274	8296	8358	8329	8342	8334	8317	8275	8272	8269	8265	8266	8308	8323	8305	8330	8344	8329	8287	8242	8266	8238	8277	8343	8380	8389	8405	8404	8284	8214	8201	8240	8254	8337	8399	8395	8354
94	A/D1	0	2	1270	8231	8232	8236	8211	8243	8225	8239	8250	8228	8227	8256	8221	8252	8239	8258	8243	8235	8228	8244	8230	8243	8211	8240	8199	8237	8232	8244	8251	8232	8241	8220	8231	8233	8230	8237	8249	8213	8266	8209	8246	8224	8236	8239	8250	8239
94	A/D0	1	2	1270	8264	8303	8287	8265	8327	8311	8319	8337	8291	8247	8275	8330	8329	8356	8368	8357	8280	8274	8248	8216	8267	8298	8305	8372	8349	8367	8325	8242	8213	8214	8236	8272	8374	8380	8377	8377	8294	8268	8225	8198	8282	8316	8343	8381	8378
95	A/D1	0	2	1210	8228	8230	8231	8253	8227	8247	8237	8220	8231	8214	8232	8236	8235	8241	8217	8240	8206	8245	8228	8247	8280	8219	8271	8227	8214	8238	8216	8246	8241	8223	8245	8211	8225	8231	8218	8240	8238	8243	8235	8231	8238	8215	8234	8228	8241
95	A/D0	1	2	1210	8283	8346	8340	8389	8335	8283	8263	8219	8203	8241	8307	8356	8341	8351	8370	8335	8280	8260	8246	8290	8359	8320	8313	8356	8342	8316	8335	8274	8246	8259	8300	8277	8296	8361	8356	8337	8322	8284	8227	8215	8282	8326	8350	8369	8371
96	A/D1	0	2	1060	8260	8219	8257	8206	8243	8227	8213	8238	8221	8227	8235	8232	8230	8240	8215	8260	8239	8255	8230	8220	8222	8229	8248	8265	8245	8252	8208	8232	8201	8252	8240	8235	8236	8217	8234	8222	8231	8225	8257	8242	8271	8236	8238	8225	8230
96	A/D0	1	2	1060	8387	8334	8252	8158	8156	8255	8279	8238	8242	8287	8306	8323	8286	8204	8206	8328	8281	8211	8223	8272	8275	8234	8247	8248	8260	8326	8278	8226	8190	8208	8262	8246	8222	8207	8280	8298	8277	8323	8322	8237	8205	8210	8227	8255	8322
97	A/D1	0	2	1270	8232	8233	8256	8242	8250	8222	8227	8238	8205	8258	8220	8247	8227	8229	8232	8209	8234	8226	8235	8236	8247	8209	8259	8208	8252	8225	8217	8238	8230	8249	8215	8233	8245	8209	8242	8239	8232	8246	8233	8238	8212	8242	8206	8247	8232
97	A/D0	1	2	1270	8245	8241	8300	8311	8310	8276	8255	8239	8227	8219	8262	8279	8230	8262	8274	8269	8268	8265	8274	8228	8242	8250	8258	8244	8253	8279	8265	8244	8253	8264	8215	8226	8278	8288	8253	8310	8313	8218	8213	8239	8223	8239	8289	8325	8267
98	A/D1	0	2	1040	8246	8241	8240	8227	8215	8228	8228	8254	8245	8245	8226	8220	8224	8225	8236	8246	8260	8253	8249	8221	8232	8213	8247	8221	8258	8243	8238	8243	8223	8223	8230	8234	8238	8253	8232	8262	8226	8237	8225	8233	8236	8244	8237	8256	8219
98	A/D0	1	2	1040	8348	8316	8303	8330	8310	8273	8250	8287	8272	8234	8268	8277	8260	8264	8325	8357	8298	8275	8239	8214	8219	8263	8322	8339	8371	8413	8313	8244	8223	8238	8264	8320	8361	8387	8323	8324	8260	8227	8223	8258	8304	8325	8345	8334	8324
99	A/D1	0	2	900	8226	8225	8232	8248	8239	8260	8237	8227	8225	8215	8229	8234	8244	8255	8226	8242	8215	8234	8212	8244	8245	8226	8240	8228	8233	8250	8259	8247	8254	8223	8244	8231	8221	8235	8217	8233	8245	8234	8253	8207	8244	8210	8254	8242	8259
99	A/D0	1	2	900	8219	8280	8308	8306	8254	8288	8228	8188	8230	8239	8250	8272	8288	8289	8257	8258	8225	8250	8242	8242	8307	8294	8238	8242	8269	8230	8240	8271	8272	8246	8266	8268	8244	8268	8276	8260	8249	8220	8208	8207	8261	8262	8282	8327	8282
100	A/D1	0	2	1110	8237	8207	8239	8206	8252	8236	8231	8244	8219	8239	8221	8237	8238	8238	8216	8239	8208	8234	8219	8231	8246	8229	8236	8246	8220	8254	8213	8240	8206	8238	8233	8219	8245	8211	8215	8207	8230	8224	8250	8220	8269	8225	8251	8228	8233
100	A/D0	1	2	1110	8263	8264	8344	8355	8365	8382	8304	8237	8160	8230	8283	8271	8365	8452	8370	8380	8361	8255	8171	8206	8333	8285	8369	8397	8382	8305	8266	8259	8211	8203	8296	8286	8315	8291	8321	8295	8337	8329	8311	8329	8374	8336	8359	8348	8294
101	A/D1	0	2	1050	8222	8239	8254	8243	8260	8227	8249	8224	8221	8227	8231	8249	8226	8240	8225	8214	8223	8225	8231	8249	8238	8227	8253	8196	8237	8222	8225	8240	8229	8244	8211	8239	8234	8230	8253	8252	8253	8230	8234	8221	8210	8229	8222	8232	8255
101	A/D0	1	2	1050	8249	8305	8366	8385	8414	8333	8302	8274	8233	8202	8252	8309	8292	8316	8339	8342	8287	8291	8267	8267	8248	8264	8337	8336	8321	8380	8402	8291	8214	8266	8226	8236	8342	8408	8363	8365	8371	8266	8202	8192	8231	8235	8288	8311	8343
102	A/D1	0	2	1030	8215	8243	8237	8215	8240	8213	8246	8220	8251	8234	8248	8231	8234	8220	8231	8228	8247	8234	8251	8223	8226	8206	8230	8207	8263	8243	8233	8242	8214	8228	8212	8239	8229	8246	8231	8254	8223	8232	8224	8226	8226	8234	8241	8260	8231
102	A/D0	1	2	1030	8283	8288	8268	8282	8312	8293	8300	8271	8280	8252	8286	8305	8295	8302	8320	8344	8301	8271	8250	8234	8234	8257	8305	8304	8286	8326	8291	8223	8199	8237	8270	8328	8416	8392	8337	8310	8235	8177	8195	8250	8292	8358	8407	8356	8328
103	A/D1	0	2	870	8238	8243	8245	8227	8228	8219	8240	8235	8266	8227	8272	8226	8243	8241	8234	8245	8237	8233	8250	8212	8256	8209	8257	8223	8263	8251	8234	8244	8217	8215	8223	8250	8257	8274	8236	8254	8223	8227	8225	8222	8240	8250	8280	8303	8257
103	A/D0	1	2	870	8295	8323	8303	8311	8322	8286	8262	8263	8262	8222	8295	8309	8289	8315	8342	8349	8308	8271	8253	8221	8237	8293	8333	8344	8332	8361	8270	8216	8183	8203	8248	8321	8365	8388	8347	8333	8280	8215	8212	8246	8274	8310	8333	8344	8311
104	A/D1	0	2	920	8240	8239	8246	8220	8235	8228	8249	8250	8255	8228	8256	8203	8255	8230	8240	8250	8230	8235	8241	8228	8246	8206	8248	8205	8275	8239	8240	8240	8218	8234	8211	8247	8243	8270	8230	8263	8188	8254	8201	8221	8243	8240	8242	8286	8238
104	A/D0	1	2	920	8343	8337	8329	8342	8375	8312	8295	8298	8251	8222	8283	8302	8307	8355	8334	8338	8300	8237	8221	8266	8246	8271	8349	8342	8358	8369	8342	8251	8211	8249	8248	8358	8387	8328	8363	8394	8237	8238	8300	8240	8235	8359	8398	8312	8357
105	A/D1	0	2	1030	8222	8231	8252	8244	8243	8222	8211	8240	8192	8254	8234	8245	8240	8237	8257	8220	8251	8223	8243	8235	8246	8218	8256	8195	8247	8213	8228	8252	8226	8258	8213	8221	8248	8208	8278	8240	8256	8244	8220	8237	8200	8248	8246	8257	8250
105	A/D0	1	2	1030	8210	8227	8272	8260	8295	8285	8259	8263	8265	8204	8279	8322	8298	8280	8314	8269	8244	8279	8285	8208	8252	8243	8269	8213	8285	8296	8271	8276	8271	8263	8228	8265	8325	8319	8319	8320	8307	8215	8189	8179	8193	8258	8297	8333	8332
106	A/D1	0	2	850	8238	8242	8266	8272	8283	8267	8239	8266	8206	8239	8260	8241	8267	8254	8227	8226	8228	8235	8235	8238	8264	8206	8251	8228	8271	8315	8283	8294	8282	8246	8237	8205	8263	8218	8284	8271	8267	8272	8222	8244	8198	8250	8225	8255	8250
106	A/D0	1	2	850	8238	8254	8279	8311	8304	8286	8264	8268	8237	8219	8266	8261	8200	8204	8225	8243	8266	8314	8294	8286	8266	8252	8240	8236	8226	8295	8261	8212	8225	8212	8192	8224	8305	8299	8277	8309	8249	8195	8181	8202	8224	8284	8329	8317	8330
107	A/D1	0	2	840	8238	8221	8213	8233	8231	8244	8238	8231	8253	8212	8250	8217	8240	8220	8244	8247	8220	8243	8218	8223	8232	8237	8229	8258	8229	8246	8236	8223	8230	8225	8234	8239	8231	8257	8217	8242	8217	8228	8221	8237	8245	8227	8241	8232	8235
107	A/D0	1	2	840	8282	8304	8263	8283	8320	8316	8268	8265	8247	8205	8230	8257	8291	8286	8291	8308	8237	8227	8194	8237	8256	8285	8317	8347	8294	8278	8234	8206	8201	8239	8303	8316	8331	8316	8280	8257	8247	8231	8226	8253	8283	8278	8306	8302	8310
108	A/D1	0	2	1000	8254	8228	8254	8226	8229	8230	8239	8232	8256	8215	8243	8225	8223	8239	8241	8260	8249	8233	8258	8206	8243	8210	8235	8234	8257	8269	8242	8254	8227	8222	8220	8224	8224	8253	8220	8241	8232	8228	8229	8239	8248	8242	8248	8257	8198
108	A/D0	1	2	1000	8365	8359	8367	8355	8360	8302	8285	8243	8200	8221	8236	8262	8321	8318	8317	8344	8310	8257	8227	8221	8260	8280	8323	8374	8379	8395	8336	8271	8223	8242	8262	8312	8327	8329	8290	8280	8233	8202	8224	8279	8351	8360	8386	8363	8245
109	A/D1	0	2	840	8227	8275	8281	8293	8256	8274	8221	8242	8212	8232	8237	8239	8271	8280	8250	8253	8221	8256	8201	8258	8233	8256	8282	8261	8265	8244	8276	8256	8257	8226	8271	8246	8292	8281	8288	8300	8266	8275	8247	8232	8242	8228	8286	8269	8287
109	A/D0	1	2	840	8218	8265	8303	8319	8272	8287	8272	8181	8205	8239	8261	8279	8334	8292	8286	8260	8261	8254	8232	8240	8276	8301	8267	8278	8300	8276	8239	8272	8262	8239	8249	8283	8286	8293	8343	8324	8260	8222	8254	8251	8240	8258	8293	8291	8263
110	A/D1	0	2	980	8209	8231	8233	8236	8238	8232	8220	8244	8209	8243	8227	8222	8243	8226	8250	8217	8230	8229	8204	8249	8226	8246	8234	8235	8233	8207	8229	8224	8234	8244	8241	8213	8247	8204	8240	8252	8232	8266	8240	8246	8222	8216	8246	8182	8248
110	A/D0	1	2	980	8250	8265	8287	8335	8303	8278	8260	8225	8181	8182	8251	8247	8278	8299	8306	8262	8249	8229	8206	8232	8253	8275	8256	8271	8260	8252	8249	8270	8250	8228	8243	8279	8205	8245	8233	8242	8242	8259	8252	8233	8201	8232	8246	8252	8287
111	A/D1	0	2	890	8240	8241	8246	8264	8230	8259	8217	8225	8222	8247	8251	8234	8241	8222	8224	8246	8239	8239	8250	8226	8239	8225	8214	8241	8234	8241	8244	8236	8252	8214	8240	8210	8236	8227	8239	8245	8223	8239	8224	8223	8227	8229	8239	8253	8239
111	A/D0	1	2	890	8300	8327	8363	8356	8344	8298	8254	8248	8251	8262	8305	8299	8274	8244	8276	8270	8272	8272	8261	8248	8279	8308	8307	8317	8324	8288	8243	8231	8205	8201	8266	8276	8303	8330	8329	8322	8239	8221	8204	8224	8244	8279	8308	8332	8310
112	A/D1	0	2	840	8254	8213	8252	8219	8263	8237	8238	8237	8216	8228	8209	8241	8231	8249	8243	8265	8223	8246	8199	8224	8244	8228	8261	8242	8235	8221	8223	8245	8201	8261	8224	8261	8256	8270	8276	8253	8267	8245	8241	8233	8258	8217	8263	8267	8285
112	A/D0	1	2	840	8256	8325	8318	8355	8371	8371	8310	8246	8235	8198	8245	8359	8390	8367	8359	8361	8297	8224	8192	8205	8326	8340	8404	8417	8385	8299	8249	8256	8224	8249	8357	8380	8337	8371	8403	8361	8297	8289	8287	8239	8299	8374	8371	8323	8383
113	A/D1	0	2	1240	8228	8230	8237	8248	8227	8248	8207	8248	8197	8266	8235	8242	8250	8222	8235	8219	8239	8226	8243	8228	8268	8223	8257	8222	8227	8239	8223	8247	8247	8228	8244	8206	8244	8209	8272	8246	8251	8256	8214	8241	8203	8235	8236	8264	8227
113	A/D0	1	2	1240	8245	8253	8283	8276	8258	8232	8221	8234	8226	8238	8271	8267	8246	8221	8241	8252	8228	8245	8258	8219	8251	8252	8267	8275	8268	8285	8255	8247	8219	8211	8216	8232	8269	8264	8307	8300	8256	8224	8212	8190	8233	8269	8304	8337	8251
114	A/D1	0	2	1040	8230	8236	8235	8264	8229	8237	8237	8221	8242	8222	8229	8251	8228	8260	8213	8245	8210	8220	8229	8228	8245	8233	8248	8233	8220	8225	8223	8230	8255	8228	8240	8235	8221	8235	8229	8238	8248	8238	8251	8211	8240	8219	8227	8224	8234
114	A/D0	1	2	1040	8242	8261	8288	8357	8305	8276	8237	8212	8212	8242	8256	8269	8280	8295	8248	8239	8223	8233	8225	8255	8296	8234	8248	8260	8242	8232	8255	8262	8251	8239	8260	8261	8268	8286	8278	8266	8251	8214	8178	8182	8215	8230	8299	8281	8306
115	A/D1	0	2	1140	8225	8237	8239	8218	8248	8229	8246	8226	8236	8228	8214	8236	8222	8234	8241	8246	8215	8250	8203	8236	8226	8233	8243	8244	8254	8210	8239	8230	8219	8237	8249	8249	8246	8217	8253	8211	8261	8228	8243	8249	8230	8231	8243	8204	8240
115	A/D0	1	2	1140	8225	8291	8323	8297	8307	8323	8296	8218	8199	8210	8218	8244	8318	8338	8298	8311	8278	8226	8200	8219	8248	8270	8303	8285	8306	8245	8233	8281	8247	8230	8290	8273	8233	8244	8295	8260	8245	8286	8238	8240	8247	8250	8243	8247	8273
116	A/D1	0	2	890	8264	8244	8256	8223	8223	8219	8228	8231	8251	8221	8244	8222	8230	8219	8217	8230	8226	8237	8257	8216	8261	8218	8236	8223	8258	8244	8224	8241	8209	8226	8198	8235	8221	8260	8227	8252	8231	8208	8232	8210	8245	8256	8249	8276	8228
116	A/D0	1	2	890	8292	8271	8246	8228	8246	8251	8243	8251	8261	8230	8247	8241	8261	8244	8227	8280	8244	8228	8244	8248	8230	8275	8316	8272	8290	8328	8199	8212	8186	8193	8177	8261	8281	8286	8311	8333	8279	8239	8276	8201	8227	8258	8268	8273	8271
117	A/D1	0	2	990	8233	8201	8229	8207	8250	8243	8244	8236	8223	8204	8227	8206	8241	8242	8222	8268	8197	8245	8195	8228	8239	8222	8251	8243	8227	8244	8209	8258	8198	8253	8224	8229	8241	8222	8226	8214	8225	8227	8230	8224	8258	8222	8258	8209	8229
117	A/D0	1	2	990	8186	8229	8240	8281	8288	8268	8256	8192	8222	8194	8228	8271	8285	8267	8222	8241	8192	8184	8229	8260	8287	8269	8288	8232	8239	8230	8250	8236	8194	8206	8233	8248	8247	8271	8279	8280	8227	8238	8238	8199	8248	8273	8266	8248	8288
118	A/D1	0	2	1150	8207	8220	8223	8230	8242	8266	8212	8255	8183	8226	8220	8240	8259	8273	8256	8232	8206	8226	8193	8260	8232	8253	8238	8221	8235	8204	8236	8225	8250	8232	8259	8199	8241	8201	8231	8233	8231	8244	8236	8228	8234	8237	8266	8206	8255
118	A/D0	1	2	1150	8215	8227	8312	8351	8298	8365	8322	8218	8195	8191	8237	8280	8284	8269	8292	8246	8245	8267	8248	8252	8300	8333	8270	8244	8255	8257	8228	8240	8220	8215	8257	8272	8247	8255	8275	8273	8263	8277	8168	8204	8428	8280	8215	8268	8266
119	A/D1	0	2	1150	8235	8230	8222	8224	8235	8223	8247	8230	8240	8221	8242	8219	8245	8212	8242	8232	8215	8238	8234	8239	8225	8227	8244	8200	8252	8226	8256	8237	8236	8236	8201	8234	8218	8233	8243	8257	8219	8257	8200	8230	8224	8224	8248	8236	8241
119	A/D0	1	2	1150	8266	8330	8330	8356	8379	8367	8321	8281	8260	8206	8262	8299	8305	8314	8349	8366	8317	8298	8243	8267	8234	8262	8317	8317	8329	8348	8326	8234	8221	8234	8273	8335	8403	8412	8371	8365	8291	8211	8180	8200	8266	8330	8382	8321	8362
120	A/D1	0	2	940	8244	8214	8254	8210	8237	8242	8225	8253	8232	8249	8197	8228	8212	8276	8280	8257	8244	8218	8221	8238	8183	8238	8199	8229	8277	8239	8232	8249	8212	8217	8221	8228	8241	8244	8261	8241	8260	8268	8225	8269	8233	8261	8253	8253	8277
120	A/D0	1	2	940	8236	8251	8224	8264	8288	8298	8284	8253	8223	8228	8183	8311	8286	8390	8374	8376	8392	8253	8260	8271	8244	8269	8302	8316	8341	8296	8278	8227	8221	8233	8268	8306	8341	8346	8336	8305	8273	8263	8259	8242	8272	8293	8256	8307	8343
121	A/D1	0	2	940	8205	8219	8222	8243	8245	8267	8213	8260	8191	8233	8240	8235	8255	8253	8250	8234	8218	8241	8195	8253	8235	8240	8241	8233	8235	8208	8240	8226	8232	8230	8246	8203	8264	8215	8273	8260	8247	8247	8239	8224	8247	8230	8272	8214	8260
121	A/D0	1	2	940	8176	8247	8303	8351	8365	8341	8284	8229	8186	8203	8268	8293	8320	8337	8336	8284	8268	8268	8250	8244	8306	8317	8265	8277	8275	8258	8269	8265	8261	8237	8236	8272	8294	8264	8279	8257	8247	8235	8220	8214	8241	8280	8325	8338	8321
122	A/D1	0	2	900	8222	8244	8236	8257	8249	8241	8230	8234	8224	8247	8218	8248	8240	8243	8238	8270	8269	8223	8258	8214	8236	8207	8256	8239	8259	8245	8253	8228	8237	8219	8240	8227	8232	8240	8263	8244	8259	8229	8241	8209	8243	8240	8240	8260	8242
122	A/D0	1	2	900	8220	8235	8247	8251	8280	8298	8258	8285	8254	8207	8209	8245	8216	8284	8314	8317	8346	8280	8209	8213	8196	8183	8242	8313	8304	8274	8309	8254	8197	8208	8257	8249	8270	8304	8286	8244	8226	8214	8218	8218	8255	8311	8293	8275	8260
123	A/D1	0	2	940	8250	8235	8246	8223	8216	8218	8228	8231	8248	8215	8250	8232	8228	8221	8234	8225	8259	8233	8253	8214	8238	8237	8214	8235	8226	8240	8236	8239	8237	8221	8233	8242	8227	8256	8219	8247	8234	8211	8236	8217	8239	8248	8246	8265	8233
123	A/D0	1	2	940	8287	8276	8274	8250	8279	8260	8261	8285	8249	8224	8274	8258	8248	8264	8327	8282	8269	8255	8238	8201	8221	8286	8311	8300	8323	8320	8231	8202	8203	8218	8240	8298	8323	8321	8295	8309	8255	8224	8213	8243	8287	8291	8278	8308	8285
124	A/D1	0	2	1300	8223	8224	8243	8238	8249	8232	8244	8226	8237	8225	8250	8208	8250	8209	8234	8239	8236	8249	8248	8236	8237	8216	8238	8209	8253	8226	8239	8237	8218	8235	8205	8231	8226	8241	8208	8259	8210	8255	8222	8232	8232	8220	8232	8247	8232
124	A/D0	1	2	1300	8307	8342	8286	8324	8364	8315	8284	8297	8255	8193	8247	8273	8239	8282	8301	8327	8301	8303	8259	8240	8236	8261	8313	8307	8308	8324	8282	8242	8197	8253	8262	8281	8344	8396	8312	8285	8267	8198	8169	8216	8317	8325	8335	8344	8351
125	A/D1	0	2	1010	8214	8234	8234	8239	8233	8255	8203	8255	8204	8239	8230	8221	8229	8233	8244	8234	8227	8254	8196	8255	8226	8243	8243	8248	8249	8234	8235	8233	8238	8228	8271	8210	8258	8213	8235	8236	8220	8265	8244	8251	8234	8217	8242	8207	8240
125	A/D0	1	2	1010	8230	8273	8334	8334	8310	8320	8303	8260	8235	8234	8235	8241	8262	8241	8297	8278	8245	8251	8239	8207	8246	8302	8265	8271	8282	8273	8234	8241	8232	8208	8256	8270	8271	8292	8298	8269	8253	8278	8220	8249	8195	8244	8246	8249	8274
126	A/D1	0	2	1380	8211	8262	8211	8214	8227	8215	8250	8235	8257	8243	8213	8240	8209	8240	8241	8243	8280	8227	8261	8193	8229	8215	8239	8244	8250	8233	8239	8218	8226	8224	8230	8238	8250	8251	8259	8231	8244	8229	8237	8226	8243	8246	8234	8258	8230
126	A/D0	1	2	1380	8229	8282	8279	8221	8232	8276	8275	8242	8246	8263	8209	8275	8274	8287	8300	8278	8317	8255	8206	8175	8243	8231	8263	8335	8338	8305	8279	8245	8212	8195	8226	8260	8324	8357	8356	8294	8257	8261	8259	8228	8199	8270	8248	8259	8237
127	A/D1	0	2	1070	8227	8236	8246	8218	8231	8224	8251	8264	8253	8245	8273	8202	8234	8215	8211	8254	8242	8252	8274	8211	8248	8201	8259	8206	8259	8247	8231	8239	8221	8221	8217	8235	8260	8261	8243	8262	8210	8241	8200	8244	8249	8236	8252	8240	8225
127	A/D0	1	2	1070	8276	8315	8306	8258	8286	8256	8228	8268	8280	8268	8331	8325	8272	8301	8287	8302	8284	8273	8232	8235	8233	8255	8329	8341	8330	8363	8303	8190	8184	8200	8201	8260	8354	8379	8345	8376	8286	8214	8221	8242	8276	8324	8350	8315	8309
128	A/D1	0	2	960	8222	8241	8247	8245	8231	8265	8213	8250	8221	8236	8243	8230	8243	8262	8243	8270	8223	8268	8199	8259	8221	8223	8243	8213	8244	8227	8252	8245	8247	8216	8254	8213	8255	8223	8246	8248	8241	8246	8253	8221	8238	8218	8257	8217	8265
128	A/D0	1	2	960	8228	8322	8341	8341	8314	8323	8229	8202	8249	8257	8269	8297	8302	8279	8290	8290	8248	8251	8225	8230	8287	8275	8283	8271	8287	8271	8241	8273	8276	8231	8286	8326	8298	8295	8318	8301	8248	8279	8217	8240	8263	8279	8296	8261	8273
129	A/D1	0	2	1410	8256	8239	8243	8219	8223	8226	8236	8231	8254	8222	8237	8236	8217	8235	8220	8239	8244	8242	8251	8216	8245	8235	8252	8240	8253	8254	8229	8252	8209	8227	8227	8236	8236	8257	8233	8243	8243	8237	8242	8225	8239	8240	8236	8263	8249
129	A/D0	1	2	1410	8306	8333	8348	8353	8358	8293	8291	8274	8273	8254	8274	8300	8304	8336	8391	8360	8257	8256	8244	8200	8275	8339	8376	8356	8354	8360	8242	8217	8190	8204	8279	8334	8356	8373	8342	8316	8286	8265	8234	8258	8304	8358	8343	8351	8354
130	A/D1	0	2	840	8226	8253	8229	8230	8223	8212	8236	8225	8238	8231	8244	8213	8247	8200	8250	8231	8232	8238	8237	8239	8234	8232	8237	8213	8247	8238	8255	8229	8234	8228	8208	8233	8222	8236	8235	8246	8212	8256	8197	8244	8228	8237	8257	8235	8253
130	A/D0	1	2	840	8285	8339	8315	8269	8258	8265	8223	8258	8269	8237	8250	8249	8249	8265	8316	8329	8300	8287	8249	8198	8159	8229	8266	8275	8278	8349	8319	8225	8223	8198	8201	8243	8315	8335	8282	8303	8258	8217	8213	8229	8271	8277	8311	8290	8277
131	A/D1	0	2	900	8226	8223	8240	8227	8256	8220	8244	8226	8218	8226	8230	8243	8231	8241	8231	8216	8234	8232	8235	8246	8259	8241	8261	8214	8246	8240	8245	8262	8242	8249	8226	8238	8232	8245	8256	8260	8273	8235	8247	8223	8212	8228	8235	8259	8262
131	A/D0	1	2	900	8247	8298	8323	8361	8354	8314	8266	8229	8225	8199	8240	8299	8279	8278	8315	8280	8256	8275	8244	8238	8275	8288	8257	8299	8313	8300	8298	8289	8272	8238	8204	8237	8252	8273	8272	8280	8324	8247	8205	8211	8212	8241	8302	8338	8314
132	A/D1	0	3	1090	8240	8237	8244	8223	8220	8225	8238	8225	8251	8224	8241	8232	8212	8227	8217	8235	8237	8239	8253	8215	8238	8207	8220	8222	8249	8238	8230	8241	8219	8234	8216	8240	8239	8255	8228	8238	8227	8218	8239	8226	8242	8241	8240	8247	8218
132	A/D0	1	3	1090	8266	8259	8294	8232	8268	8247	8254	8274	8283	8266	8281	8278	8272	8275	8274	8289	8254	8232	8228	8231	8249	8283	8295	8290	8312	8293	8232	8223	8200	8231	8214	8286	8315	8304	8275	8295	8231	8200	8229	8267	8270	8308	8333	8299	8280
133	A/D1	0	3	1210	8224	8238	8235	8249	8226	8259	8211	8244	8220	8238	8254	8245	8255	8246	8217	8241	8213	8251	8199	8259	8228	8239	8259	8241	8238	8215	8237	8229	8253	8226	8271	8234	8253	8219	8221	8224	8218	8240	8247	8227	8252	8204	8244	8205	8252
133	A/D0	1	3	1210	8279	8340	8353	8401	8389	8339	8251	8197	8203	8209	8276	8312	8331	8337	8351	8323	8250	8242	8239	8236	8287	8317	8305	8329	8360	8335	8296	8286	8273	8240	8300	8333	8299	8340	8350	8331	8301	8311	8261	8235	8285	8301	8349	8341	8347
134	A/D1	0	3	860	8219	8239	8233	8251	8229	8252	8232	8243	8223	8227	8235	8234	8233	8247	8222	8239	8217	8237	8219	8247	8245	8234	8247	8227	8237	8230	8230	8224	8243	8218	8244	8222	8225	8242	8244	8254	8251	8232	8269	8222	8252	8217	8233	8219	8243
134	A/D0	1	3	860	8263	8344	8344	8360	8341	8314	8232	8243	8197	8223	8292	8323	8339	8362	8334	8308	8254	8252	8267	8270	8329	8338	8316	8321	8329	8301	8261	8249	8240	8247	8287	8304	8300	8313	8344	8317	8277	8255	8225	8196	8286	8353	8353	8377	8387
135	A/D1	0	3	970	8234	8211	8231	8233	8238	8250	8224	8236	8223	8219	8229	8237	8234	8260	8227	8236	8236	8215	8231	8225	8240	8251	8235	8262	8229	8273	8239	8238	8228	8239	8252	8235	8253	8231	8222	8236	8236	8230	8249	8223	8244	8239	8220	8247	8222
135	A/D0	1	3	970	8266	8287	8329	8325	8338	8341	8266	8219	8218	8264	8300	8345	8360	8347	8325	8297	8235	8214	8206	8263	8332	8367	8378	8374	8337	8301	8258	8245	8216	8231	8322	8324	8352	8377	8352	8286	8291	8274	8248	8252	8309	8310	8293	8328	8351
136	A/D1	0	3	1210	8251	8218	8241	8211	8239	8245	8243	8259	8236	8225	8219	8223	8236	8243	8231	8247	8227	8217	8228	8213	8236	8238	8240	8259	8218	8252	8209	8236	8209	8246	8240	8221	8246	8211	8222	8225	8233	8263	8234	8247	8227	8223	8229	8218	8243
136	A/D0	1	3	1210	8254	8249	8312	8292	8310	8307	8290	8229	8210	8226	8238	8269	8328	8331	8262	8246	8241	8198	8196	8251	8314	8325	8341	8348	8326	8273	8245	8229	8182	8253	8287	8266	8303	8289	8290	8277	8308	8285	8250	8236	8272	8249	8258	8282	8300
137	A/D1	0	3	1070	8202	8235	8264	8247	8258	8265	8201	8262	8191	8240	8215	8238	8247	8244	8234	8231	8211	8259	8205	8271	8220	8256	8258	8251	8251	8231	8249	8238	8246	8232	8256	8229	8249	8223	8223	8236	8236	8244	8259	8230	8244	8201	8252	8208	8281
137	A/D0	1	3	1070	8226	8259	8307	8342	8283	8284	8243	8237	8229	8242	8262	8296	8302	8270	8294	8276	8221	8264	8251	8238	8304	8310	8273	8279	8260	8228	8263	8257	8224	8243	8273	8260	8295	8302	8322	8307	8263	8256	8219	8221	8243	8270	8308	8309	8302
138	A/D1	0	3	1500	8223	8227	8239	8231	8252	8227	8253	8237	8210	8235	8217	8245	8230	8239	8226	8203	8232	8221	8242	8250	8242	8221	8239	8215	8258	8226	8227	8244	8231	8260	8207	8236	8224	8216	8259	8249	8273	8246	8251	8216	8198	8236	8224	8242	8248
138	A/D0	1	3	1500	8253	8278	8295	8295	8281	8239	8247	8219	8185	8215	8261	8323	8319	8332	8322	8293	8263	8255	8236	8238	8220	8279	8309	8305	8310	8301	8331	8300	8244	8262	8196	8232	8286	8304	8320	8355	8332	8255	8223	8209	8211	8232	8302	8327	8314
139	A/D1	0	3	1100	8222	8247	8228	8247	8227	8264	8215	8250	8209	8246	8236	8242	8243	8254	8241	8254	8212	8247	8194	8256	8239	8251	8253	8223	8235	8205	8233	8223	8236	8228	8251	8220	8263	8226	8251	8241	8235	8241	8252	8231	8244	8209	8250	8199	8270
139	A/D0	1	3	1100	8267	8320	8385	8399	8316	8351	8288	8239	8218	8226	8252	8299	8336	8341	8375	8330	8273	8254	8233	8224	8314	8348	8344	8317	8310	8325	8293	8276	8281	8257	8281	8302	8319	8314	8327	8384	8337	8280	8227	8245	8200	8271	8354	8322	8367
140	A/D1	0	3	1110	8214	8227	8234	8241	8228	8252	8219	8234	8221	8225	8232	8233	8244	8252	8224	8240	8213	8247	8203	8261	8236	8238	8245	8222	8230	8212	8234	8229	8243	8231	8248	8215	8244	8218	8239	8233	8234	8238	8249	8228	8236	8211	8244	8202	8255
140	A/D0	1	3	1110	8221	8300	8318	8337	8299	8301	8242	8203	8198	8223	8240	8297	8306	8295	8281	8275	8250	8264	8224	8230	8310	8281	8258	8293	8326	8290	8275	8281	8238	8199	8261	8299	8272	8279	8314	8311	8264	8268	8237	8223	8234	8274	8311	8305	8311
141	A/D1	0	3	900	8232	8248	8240	8236	8230	8209	8238	8244	8252	8249	8260	8221	8250	8206	8236	8237	8223	8249	8236	8234	8228	8215	8247	8197	8260	8236	8255	8252	8231	8243	8210	8238	8234	8253	8237	8269	8215	8252	8195	8235	8245	8243	8283	8268	8264
141	A/D0	1	3	900	8296	8317	8291	8304	8328	8319	8289	8296	8263	8245	8299	8309	8309	8308	8340	8353	8303	8285	8228	8224	8249	8307	8357	8395	8385	8399	8337	8234	8201	8215	8243	8261	8345	8415	8365	8356	8338	8231	8169	8244	8299	8260	8328	8339	8301
142	A/D1	0	3	1150	8246	8243	8243	8228	8208	8227	8231	8223	8249	8237	8230	8241	8203	8233	8215	8231	8241	8241	8251	8217	8232	8217	8216	8241	8238	8265	8228	8243	8223	8196	8220	8244	8236	8274	8225	8222	8238	8188	8247	8222	8250	8247	8232	8251	8198
142	A/D0	1	3	1150	8300	8276	8309	8347	8342	8298	8322	8264	8245	8278	8285	8288	8331	8347	8324	8324	8292	8272	8244	8245	8282	8290	8379	8359	8392	8378	8272	8204	8209	8204	8246	8370	8406	8371	8363	8327	8248	8201	8211	8238	8324	8344	8346	8375	8290
143	A/D1	0	3	1110	8231	8235	8253	8263	8231	8251	8203	8244	8197	8258	8235	8234	8242	8218	8219	8203	8226	8229	8253	8223	8257	8214	8244	8222	8230	8242	8232	8244	8247	8224	8238	8215	8259	8224	8274	8240	8238	8243	8218	8229	8222	8239	8241	8242	8233
143	A/D0	1	3	1110	8235	8285	8334	8326	8307	8249	8224	8216	8208	8217	8269	8266	8240	8254	8242	8226	8237	8267	8275	8227	8274	8276	8264	8257	8292	8297	8251	8255	8227	8213	8217	8234	8273	8261	8265	8288	8250	8200	8202	8220	8204	8240	8283	8307	8266
144	A/D1	0	3	1460	8216	8240	8232	8237	8254	8212	8241	8209	8224	8215	8234	8247	8235	8248	8227	8223	8227	8235	8251	8249	8234	8245	8225	8214	8232	8217	8244	8241	8237	8252	8216	8240	8213	8228	8224	8249	8251	8223	8244	8221	8213	8226	8234	8233	8258
144	A/D0	1	3	1460	8204	8239	8292	8271	8294	8278	8260	8235	8248	8233	8232	8303	8309	8285	8281	8314	8264	8251	8284	8279	8249	8277	8273	8251	8271	8265	8267	8267	8248	8224	8217	8246	8269	8316	8326	8327	8322	8232	8182	8154	8225	8214	8298	8356	8348
145	A/D1	0	3	1210	8242	8232	8238	8253	8233	8258	8214	8257	8202	8265	8230	8230	8234	8212	8233	8225	8240	8226	8239	8220	8256	8226	8260	8222	8240	8233	8227	8245	8239	8226	8246	8205	8248	8194	8260	8231	8235	8246	8221	8232	8209	8233	8230	8239	8227
145	A/D0	1	3	1210	8298	8346	8355	8351	8359	8324	8278	8283	8263	8255	8273	8301	8282	8275	8333	8328	8302	8296	8278	8243	8299	8305	8318	8368	8384	8365	8318	8294	8242	8232	8286	8330	8363	8371	8372	8356	8279	8226	8213	8228	8260	8355	8387	8428	8363
146	A/D1	0	3	850	8223	8261	8256	8269	8292	8291	8298	8269	8242	8225	8211	8257	8255	8276	8286	8281	8253	8289	8221	8256	8226	8241	8273	8274	8309	8281	8272	8260	8220	8243	8231	8309	8298	8310	8311	8262	8282	8250	8251	8246	8274	8258	8336	8259	8318
146	A/D0	1	3	850	8262	8307	8341	8343	8324	8361	8343	8243	8226	8234	8258	8295	8371	8389	8377	8364	8292	8232	8199	8228	8277	8321	8365	8367	8372	8335	8282	8241	8220	8237	8298	8353	8316	8382	8329	8328	8294	8277	8240	8211	8279	8282	8310	8345	8357
147	A/D1	0	3	980	8254	8206	8251	8208	8236	8234	8224	8252	8238	8234	8234	8222	8256	8210	8260	8232	8243	8238	8228	8226	8212	8219	8238	8237	8233	8255	8211	8249	8203	8233	8242	8220	8264	8224	8248	8224	8206	8251	8190	8262	8235	8242	8243	8219	8236
147	A/D0	1	3	980	8283	8297	8302	8306	8316	8311	8307	8293	8231	8259	8283	8287	8326	8322	8303	8346	8317	8201	8200	8237	8214	8276	8332	8400	8343	8399	8317	8214	8183	8215	8280	8264	8347	8375	8382	8334	8264	8256	8228	8213	8237	8309	8281	8292	8307
148	A/D1	0	3	1040	8238	8257	8241	8233	8233	8209	8245	8231	8242	8238	8224	8217	8240	8211	8252	8241	8230	8227	8218	8222	8230	8227	8261	8212	8242	8217	8228	8233	8235	8234	8235	8258	8247	8243	8226	8241	8206	8269	8207	8239	8220	8214	8243	8247	8254
148	A/D0	1	3	1040	8321	8312	8235	8290	8304	8285	8281	8288	8292	8220	8231	8243	8263	8270	8329	8328	8269	8241	8191	8207	8205	8247	8282	8310	8310	8278	8257	8200	8203	8222	8242	8257	8256	8273	8244	8248	8221	8219	8222	8219	8238	8247	8262	8258	8281
149	A/D1	0	3	980	8228	8221	8227	8249	8223	8242	8212	8227	8229	8243	8250	8227	8249	8238	8231	8234	8235	8235	8250	8225	8242	8232	8216	8233	8216	8227	8251	8236	8245	8213	8233	8214	8237	8230	8245	8239	8223	8236	8215	8218	8235	8240	8241	8261	8239
149	A/D0	1	3	980	8284	8335	8339	8324	8321	8286	8251	8248	8229	8244	8331	8328	8279	8304	8314	8260	8254	8269	8261	8246	8291	8300	8293	8283	8306	8313	8316	8258	8237	8231	8252	8272	8324	8356	8337	8336	8260	8227	8184	8192	8225	8279	8327	8334	8328
150	A/D1	0	3	930	8259	8227	8261	8208	8223	8242	8227	8263	8250	8243	8222	8217	8227	8210	8252	8234	8250	8231	8227	8231	8211	8236	8233	8243	8251	8244	8212	8232	8190	8237	8237	8238	8257	8240	8252	8228	8211	8251	8202	8266	8238	8244	8221	8229	8213
150	A/D0	1	3	930	8304	8355	8351	8307	8296	8302	8259	8233	8218	8236	8192	8218	8284	8316	8299	8366	8383	8244	8209	8232	8210	8233	8311	8350	8344	8368	8321	8242	8216	8240	8264	8332	8352	8280	8285	8225	8181	8199	8257	8246	8295	8339	8270	8258	8297
151	A/D1	0	3	860	8225	8241	8227	8253	8225	8241	8237	8224	8238	8222	8260	8258	8247	8262	8207	8231	8214	8239	8232	8261	8270	8240	8254	8228	8212	8239	8228	8239	8249	8233	8249	8239	8248	8265	8259	8256	8273	8250	8276	8222	8256	8227	8264	8246	8278
151	A/D0	1	3	860	8229	8328	8354	8331	8344	8263	8171	8206	8235	8237	8294	8347	8309	8313	8295	8259	8223	8238	8234	8233	8321	8311	8325	8341	8344	8253	8260	8224	8188	8192	8252	8294	8311	8325	8354	8320	8290	8221	8226	8204	8251	8302	8337	8323	8351
152	A/D1	0	3	860	8259	8229	8264	8268	8254	8268	8213	8244	8221	8220	8258	8232	8283	8278	8288	8260	8259	8229	8239	8225	8232	8231	8239	8282	8242	8275	8229	8227	8222	8231	8251	8282	8291	8281	8226	8233	8216	8228	8255	8240	8264	8295	8278	8292	8248
152	A/D0	1	3	860	8224	8336	8333	8317	8338	8319	8219	8229	8216	8201	8221	8298	8340	8320	8351	8324	8273	8233	8218	8246	8265	8283	8311	8358	8323	8320	8291	8263	8243	8283	8337	8314	8291	8284	8304	8250	8270	8279	8253	8252	8310	8312	8328	8341	8362
153	A/D1	0	3	1100	8222	8238	8231	8251	8233	8260	8231	8234	8226	8222	8233	8230	8245	8245	8213	8242	8196	8236	8210	8253	8234	8232	8237	8235	8234	8225	8247	8221	8249	8221	8244	8232	8223	8240	8220	8241	8242	8223	8263	8200	8243	8202	8229	8223	8234
153	A/D0	1	3	1100	8222	8281	8269	8315	8288	8264	8238	8210	8199	8226	8258	8269	8255	8259	8214	8231	8240	8227	8222	8245	8288	8280	8251	8251	8257	8220	8266	8276	8253	8230	8273	8249	8223	8245	8280	8274	8267	8235	8225	8224	8213	8211	8273	8254	8245
154	A/D1	0	3	970	8211	8240	8222	8249	8232	8255	8213	8250	8201	8233	8225	8228	8244	8253	8235	8241	8212	8240	8204	8249	8229	8264	8259	8252	8245	8216	8227	8221	8242	8230	8254	8204	8247	8201	8228	8227	8228	8251	8243	8233	8226	8208	8231	8204	8250
154	A/D0	1	3	970	8224	8257	8293	8310	8265	8265	8243	8205	8187	8240	8248	8272	8318	8299	8278	8241	8233	8209	8215	8221	8260	8266	8230	8266	8258	8244	8253	8262	8259	8247	8257	8262	8260	8272	8281	8291	8277	8265	8232	8235	8210	8219	8250	8268	8243
155	A/D1	0	3	1090	8227	8257	8237	8240	8239	8219	8250	8223	8224	8241	8235	8226	8241	8210	8235	8229	8224	8242	8227	8244	8223	8233	8235	8202	8247	8227	8252	8232	8235	8233	8216	8227	8227	8232	8250	8251	8226	8250	8197	8232	8217	8230	8251	8242	8265
155	A/D0	1	3	1090	8285	8339	8285	8295	8286	8280	8267	8285	8261	8235	8245	8252	8235	8270	8275	8298	8284	8245	8240	8254	8208	8227	8258	8278	8283	8327	8320	8231	8218	8219	8236	8249	8309	8327	8301	8290	8257	8203	8208	8210	8254	8291	8320	8324	8308
156	A/D1	0	3	1240	8215	8235	8237	8243	8230	8222	8252	8201	8256	8220	8240	8228	8224	8234	8204	8235	8230	8231	8230	8252	8202	8253	8204	8238	8231	8224	8232	8227	8232	8226	8240	8258	8237	8259	8228	8233	8230	8228	8234	8211	8241	8223	8221	8233	8244
156	A/D0	1	3	1240	8321	8347	8351	8312	8228	8224	8221	8218	8216	8263	8252	8184	8199	8236	8262	8271	8310	8279	8221	8243	8230	8214	8239	8236	8259	8250	8225	8235	8256	8208	8216	8270	8248	8238	8268	8247	8171	8183	8231	8220	8250	8290	8287	8273	8284
157	A/D1	0	3	900	8236	8249	8252	8272	8263	8297	8252	8277	8202	8258	8223	8247	8255	8249	8270	8220	8252	8232	8243	8222	8247	8219	8277	8232	8272	8262	8256	8255	8247	8228	8232	8230	8254	8228	8319	8290	8296	8257	8231	8247	8240	8274	8264	8280	8258
157	A/D0	1	3	900	8252	8295	8289	8291	8300	8249	8212	8252	8235	8213	8284	8309	8269	8266	8297	8280	8272	8288	8265	8236	8279	8255	8261	8309	8296	8295	8284	8261	8215	8232	8254	8283	8297	8313	8327	8325	8290	8230	8205	8209	8232	8272	8320	8348	8340
158	A/D1	0	3	1000	8226	8235	8231	8246	8227	8247	8231	8218	8230	8231	8238	8238	8227	8244	8213	8236	8210	8229	8223	8243	8233	8226	8242	8227	8237	8227	8238	8226	8245	8227	8240	8246	8226	8253	8225	8236	8237	8232	8266	8220	8236	8207	8221	8215	8231
158	A/D0	1	3	1000	8266	8301	8323	8298	8285	8244	8231	8184	8194	8222	8250	8261	8305	8287	8284	8319	8260	8230	8232	8238	8262	8251	8268	8258	8267	8238	8279	8265	8254	8271	8265	8233	8250	8258	8278	8269	8242	8235	8220	8223	8238	8260	8314	8290	8309
159	A/D1	0	3	870	8218	8248	8261	8297	8260	8273	8245	8234	8238	8245	8272	8282	8271	8279	8226	8250	8212	8243	8225	8240	8249	8231	8276	8239	8255	8242	8265	8239	8272	8203	8256	8231	8245	8267	8255	8278	8238	8235	8254	8202	8278	8225	8289	8273	8300
159	A/D0	1	3	870	8212	8275	8345	8364	8337	8363	8285	8223	8206	8240	8275	8313	8361	8355	8323	8306	8273	8259	8212	8285	8309	8348	8343	8304	8331	8270	8281	8267	8264	8248	8285	8316	8304	8334	8317	8301	8262	8241	8221	8171	8278	8265	8263	8353	8395
160	A/D1	0	3	840	8231	8235	8244	8250	8250	8262	8253	8277	8229	8265	8224	8245	8239	8254	8295	8274	8289	8264	8257	8246	8277	8246	8312	8268	8312	8290	8280	8278	8263	8245	8229	8228	8254	8217	8281	8246	8265	8251	8235	8234	8226	8266	8291	8276	8283
160	A/D0	1	3	840	8245	8242	8262	8267	8282	8246	8255	8255	8229	8261	8284	8291	8287	8293	8265	8279	8253	8257	8262	8246	8290	8263	8263	8302	8283	8323	8303	8274	8231	8250	8237	8263	8317	8316	8321	8326	8324	8246	8213	8229	8261	8268	8349	8349	8274
161	A/D1	0	3	1360	8204	8246	8241	8250	8241	8249	8207	8247	8208	8237	8239	8214	8239	8235	8228	8231	8211	8245	8200	8252	8222	8233	8247	8228	8237	8213	8235	8238	8237	8235	8251	8225	8261	8208	8239	8223	8221	8247	8239	8238	8222	8218	8248	8200	8254
161	A/D0	1	3	1360	8242	8271	8334	8364	8343	8314	8263	8213	8201	8212	8252	8265	8293	8296	8286	8294	8278	8256	8238	8249	8284	8302	8291	8298	8288	8305	8314	8291	8273	8236	8253	8255	8260	8287	8312	8324	8259	8259	8226	8224	8222	8274	8366	8343	8340
162	A/D1	0	3	1050	8203	8233	8234	8244	8225	8256	8207	8245	8208	8231	8237	8233	8249	8241	8227	8232	8208	8243	8202	8255	8235	8242	8241	8229	8229	8213	8248	8236	8247	8228	8252	8206	8250	8212	8244	8244	8243	8237	8245	8223	8247	8214	8258	8191	8258
162	A/D0	1	3	1050	8267	8292	8371	8358	8303	8328	8286	8233	8216	8240	8313	8334	8357	8344	8335	8288	8250	8260	8239	8238	8323	8358	8342	8338	8329	8307	8257	8261	8255	8228	8276	8317	8330	8349	8372	8356	8321	8270	8225	8247	8250	8269	8320	8307	8340
163	A/D1	0	3	960	8223	8248	8241	8234	8233	8207	8232	8215	8226	8228	8250	8212	8260	8200	8239	8227	8218	8240	8238	8238	8225	8211	8248	8198	8259	8233	8252	8241	8219	8239	8194	8232	8238	8254	8279	8282	8244	8254	8182	8218	8216	8246	8261	8270	8258
163	A/D0	1	3	960	8253	8280	8229	8248	8271	8239	8251	8274	8240	8236	8260	8241	8262	8278	8284	8282	8259	8250	8229	8250	8248	8224	8287	8346	8275	8329	8300	8219	8164	8211	8193	8193	8316	8345	8318	8295	8251	8218	8149	8232	8222	8197	8234	8274	8274
164	A/D1	0	3	1110	8250	8243	8233	8243	8228	8231	8227	8238	8234	8245	8234	8245	8231	8223	8242	8217	8233	8240	8240	8235	8240	8226	8232	8242	8222	8282	8254	8248	8261	8223	8234	8215	8230	8220	8242	8228	8244	8237	8226	8238	8214	8230	8238	8229	8268
164	A/D0	1	3	1110	8243	8315	8318	8313	8339	8361	8337	8319	8271	8229	8218	8277	8319	8313	8369	8363	8372	8319	8275	8228	8255	8303	8309	8333	8314	8287	8298	8256	8238	8204	8250	8281	8327	8335	8358	8317	8309	8254	8209	8220	8253	8291	8323	8377	8404
165	A/D1	0	3	1060	8231	8203	8242	8199	8257	8220	8236	8239	8215	8238	8211	8246	8227	8255	8225	8258	8218	8241	8213	8224	8226	8221	8231	8261	8230	8249	8215	8233	8200	8253	8233	8256	8253	8241	8237	8213	8233	8222	8249	8238	8271	8227	8248	8204	8219
165	A/D0	1	3	1060	8252	8298	8339	8332	8340	8354	8275	8238	8222	8251	8255	8322	8343	8376	8361	8381	8309	8257	8209	8205	8302	8316	8365	8375	8345	8305	8258	8262	8212	8240	8332	8351	8314	8318	8329	8260	8228	8265	8252	8249	8324	8329	8314	8297	8318
166	A/D1	0	3	840	8246	8260	8250	8257	8240	8210	8247	8177	8257	8246	8246	8263	8224	8237	8212	8229	8228	8243	8240	8245	8224	8235	8230	8255	8272	8258	8255	8256	8218	8241	8206	8270	8227	8289	8261	8239	8240	8217	8221	8226	8269	8289	8319	8276	8301
166	A/D0	1	3	840	8280	8284	8278	8276	8279	8214	8254	8217	8235	8291	8304	8313	8282	8280	8241	8226	8234	8239	8254	8291	8284	8275	8309	8290	8295	8273	8266	8207	8225	8231	8234	8286	8310	8336	8348	8307	8225	8202	8231	8247	8316	8375	8351	8288	8320
167	A/D1	0	3	1010	8228	8250	8238	8235	8229	8207	8233	8227	8232	8249	8232	8225	8247	8209	8235	8225	8231	8252	8240	8260	8216	8246	8230	8222	8248	8232	8249	8236	8248	8231	8222	8242	8228	8238	8248	8238	8217	8241	8199	8239	8226	8228	8245	8244	8256
167	A/D0	1	3	1010	8301	8345	8302	8281	8310	8296	8261	8291	8273	8265	8294	8296	8294	8322	8352	8346	8326	8291	8222	8231	8254	8306	8335	8394	8382	8351	8334	8247	8187	8187	8245	8304	8381	8412	8390	8348	8311	8253	8197	8233	8269	8316	8374	8367	8365
168	A/D1	0	3	1400	8215	8238	8228	8233	8251	8213	8238	8206	8216	8228	8234	8260	8231	8242	8226	8216	8236	8254	8255	8260	8228	8240	8235	8223	8236	8226	8231	8227	8235	8253	8223	8252	8223	8224	8240	8251	8260	8234	8243	8223	8214	8227	8223	8232	8243
168	A/D0	1	3	1400	8251	8274	8259	8274	8307	8248	8242	8242	8265	8224	8266	8313	8312	8306	8320	8336	8296	8294	8248	8226	8262	8303	8310	8325	8330	8294	8337	8283	8238	8233	8219	8254	8269	8304	8367	8357	8368	8297	8251	8216	8241	8246	8312	8348	8338
169	A/D1	0	3	840	8219	8228	8226	8238	8219	8268	8232	8254	8234	8220	8227	8223	8248	8259	8228	8254	8206	8239	8210	8256	8250	8251	8257	8244	8238	8236	8237	8236	8246	8229	8272	8231	8250	8230	8241	8258	8250	8249	8254	8230	8243	8208	8250	8219	8264
169	A/D0	1	3	840	8198	8247	8304	8305	8284	8313	8270	8194	8210	8228	8235	8269	8304	8297	8297	8279	8253	8236	8224	8264	8307	8320	8270	8266	8292	8224	8229	8247	8261	8229	8268	8271	8277	8282	8296	8329	8281	8256	8230	8220	8203	8234	8290	8302	8314
170	A/D1	0	3	1050	8231	8236	8246	8236	8229	8212	8224	8227	8246	8223	8265	8219	8237	8211	8221	8230	8229	8250	8258	8231	8239	8193	8230	8203	8252	8247	8246	8246	8216	8227	8216	8237	8235	8258	8215	8256	8207	8223	8221	8214	8245	8225	8228	8249	8211
170	A/D0	1	3	1050	8293	8295	8255	8291	8276	8229	8231	8258	8292	8248	8292	8283	8263	8260	8246	8257	8230	8272	8219	8193	8290	8245	8289	8348	8343	8289	8224	8250	8139	8175	8276	8280	8302	8379	8322	8257	8228	8190	8162	8195	8235	8260	8277	8295	8289
171	A/D1	0	3	930	8236	8241	8248	8227	8229	8216	8228	8227	8243	8218	8254	8201	8254	8217	8225	8241	8224	8244	8256	8240	8259	8217	8247	8196	8250	8223	8240	8248	8224	8233	8218	8228	8236	8238	8218	8253	8208	8251	8208	8233	8229	8225	8236	8241	8223
171	A/D0	1	3	930	8271	8324	8314	8322	8309	8268	8229	8259	8274	8210	8235	8237	8233	8275	8278	8307	8270	8264	8231	8218	8236	8256	8292	8282	8285	8258	8249	8233	8214	8202	8249	8288	8337	8359	8303	8294	8235	8215	8188	8229	8262	8294	8342	8341	8300
172	A/D1	0	3	960	8218	8242	8235	8234	8254	8227	8240	8233	8210	8230	8216	8233	8252	8243	8265	8224	8243	8220	8216	8225	8231	8239	8220	8250	8223	8236	8241	8255	8229	8266	8213	8247	8221	8223	8235	8226	8245	8238	8241	8244	8207	8253	8229	8259	8259
172	A/D0	1	3	960	8226	8230	8302	8339	8343	8322	8323	8270	8234	8231	8278	8326	8344	8355	8352	8294	8275	8247	8240	8245	8288	8342	8339	8318	8332	8337	8258	8289	8254	8230	8226	8302	8268	8283	8344	8363	8330	8296	8272	8240	8232	8296	8335	8351	8333
173	A/D1	0	3	1010	8244	8241	8243	8252	8224	8237	8226	8213	8233	8227	8244	8251	8245	8253	8207	8238	8213	8241	8239	8252	8247	8227	8229	8224	8222	8233	8230	8218	8249	8212	8245	8237	8212	8241	8208	8236	8231	8229	8256	8209	8246	8220	8225	8234	8238
173	A/D0	1	3	1010	8274	8341	8384	8373	8354	8322	8255	8208	8231	8275	8312	8350	8358	8365	8313	8284	8252	8234	8214	8275	8339	8352	8376	8379	8376	8309	8284	8249	8231	8212	8259	8288	8282	8317	8354	8344	8316	8285	8260	8254	8300	8325	8355	8323	8344
174	A/D1	0	3	1170	8243	8200	8259	8202	8265	8244	8257	8249	8222	8237	8217	8239	8238	8245	8220	8255	8202	8249	8214	8228	8237	8219	8231	8250	8224	8240	8209	8245	8195	8253	8222	8229	8243	8222	8229	8216	8236	8224	8250	8220	8258	8212	8249	8214	8224
174	A/D0	1	3	1170	8219	8250	8299	8324	8328	8350	8311	8221	8199	8223	8213	8280	8299	8337	8268	8282	8270	8213	8193	8217	8288	8267	8250	8276	8267	8258	8254	8264	8224	8233	8283	8290	8270	8277	8290	8284	8286	8239	8247	8233	8262	8249	8268	8274	8263
175	A/D1	0	4	1120	8241	8209	8232	8237	8235	8243	8228	8215	8220	8219	8224	8237	8247	8252	8223	8232	8205	8229	8229	8241	8245	8238	8231	8225	8214	8227	8236	8228	8241	8224	8223	8230	8206	8239	8221	8229	8236	8227	8247	8210	8243	8221	8229	8233	8229
175	A/D0	1	4	1120	8209	8307	8356	8334	8288	8303	8229	8190	8223	8253	8287	8314	8336	8305	8245	8254	8237	8253	8238	8265	8304	8298	8255	8270	8288	8253	8271	8270	8246	8226	8236	8284	8292	8284	8296	8309	8266	8231	8257	8233	8242	8291	8286	8262	8269
176	A/D1	0	4	1100	8251	8211	8258	8211	8227	8222	8212	8228	8232	8224	8270	8219	8254	8217	8233	8247	8229	8258	8249	8224	8232	8201	8240	8204	8252	8245	8233	8241	8221	8223	8206	8242	8235	8245	8225	8248	8209	8235	8228	8228	8239	8229	8234	8248	8238
176	A/D0	1	4	1100	8311	8364	8337	8359	8381	8345	8333	8302	8299	8255	8348	8372	8393	8406	8388	8358	8311	8257	8213	8236	8267	8333	8385	8411	8412	8453	8366	8260	8221	8233	8280	8350	8375	8402	8346	8347	8266	8229	8213	8243	8295	8349	8346	8367	8369
177	A/D1	0	4	1440	8220	8224	8255	8248	8273	8229	8229	8233	8195	8243	8235	8257	8252	8251	8254	8215	8247	8222	8244	8232	8260	8234	8260	8223	8232	8235	8227	8243	8244	8237	8222	8231	8230	8213	8256	8234	8254	8232	8231	8227	8212	8251	8257	8255	8264
177	A/D0	1	4	1440	8255	8271	8287	8273	8276	8252	8228	8235	8230	8222	8246	8298	8272	8272	8314	8305	8293	8310	8278	8240	8238	8258	8244	8246	8280	8278	8276	8273	8230	8234	8200	8222	8251	8281	8269	8295	8289	8219	8214	8215	8232	8266	8318	8322	8301
178	A/D1	0	4	1450	8245	8221	8250	8206	8237	8229	8225	8248	8248	8254	8236	8239	8223	8208	8240	8231	8256	8228	8232	8228	8204	8229	8231	8231	8250	8237	8220	8244	8200	8239	8225	8234	8245	8235	8254	8219	8229	8233	8213	8240	8226	8248	8223	8237	8220
178	A/D0	1	4	1450	8254	8290	8271	8288	8317	8336	8291	8274	8250	8229	8207	8226	8282	8264	8263	8336	8313	8231	8213	8218	8235	8247	8313	8316	8272	8285	8257	8213	8195	8238	8277	8314	8335	8296	8303	8248	8175	8198	8218	8207	8252	8316	8270	8264	8291
179	A/D1	0	4	970	8210	8252	8198	8252	8230	8233	8245	8236	8243	8227	8227	8238	8200	8246	8224	8249	8230	8231	8230	8208	8233	8229	8234	8232	8248	8218	8250	8195	8240	8222	8231	8241	8240	8239	8221	8216	8236	8206	8245	8232	8244	8234	8236	8237	8214
179	A/D0	1	4	970	8287	8267	8283	8279	8282	8254	8263	8243	8251	8219	8238	8266	8286	8288	8320	8297	8229	8206	8190	8217	8244	8308	8330	8320	8322	8249	8197	8170	8184	8237	8283	8323	8326	8324	8276	8254	8230	8217	8216	8273	8287	8245	8258	8249	8269
180	A/D1	0	4	890	8236	8229	8243	8254	8234	8245	8208	8251	8196	8257	8239	8254	8246	8234	8251	8236	8259	8247	8242	8215	8265	8254	8310	8266	8272	8260	8230	8240	8238	8233	8236	8218	8268	8225	8275	8255	8251	8261	8240	8242	8240	8253	8269	8284	8282
180	A/D0	1	4	890	8252	8250	8304	8312	8303	8253	8245	8236	8239	8240	8266	8292	8273	8227	8282	8292	8249	8250	8254	8228	8235	8252	8268	8286	8276	8316	8297	8243	8230	8258	8242	8247	8308	8306	8301	8343	8274	8240	8229	8202	8220	8267	8289	8291	8289
181	A/D1	0	4	1060	8232	8249	8246	8266	8222	8254	8224	8229	8221	8232	8241	8245	8249	8265	8236	8252	8231	8242	8223	8249	8236	8225	8239	8223	8223	8221	8223	8221	8235	8227	8234	8240	8225	8256	8225	8257	8241	8241	8262	8209	8236	8220	8231	8206	8268
181	A/D0	1	4	1060	8286	8328	8377	8402	8347	8317	8299	8238	8185	8248	8365	8357	8338	8414	8354	8257	8266	8288	8217	8256	8351	8315	8335	8327	8313	8283	8285	8243	8258	8258	8308	8333	8381	8401	8342	8370	8297	8237	8219	8249	8292	8303	8383	8359	8368
182	A/D1	0	4	1050	8232	8229	8236	8257	8223	8245	8217	8223	8228	8231	8262	8236	8263	8231	8227	8230	8226	8237	8253	8226	8238	8228	8216	8233	8229	8234	8236	8231	8248	8206	8234	8216	8224	8230	8241	8255	8228	8246	8220	8214	8222	8226	8229	8246	8223
182	A/D0	1	4	1050	8272	8327	8300	8277	8244	8251	8217	8203	8199	8267	8285	8266	8261	8261	8282	8247	8256	8249	8252	8212	8236	8235	8227	8297	8347	8347	8278	8244	8233	8206	8210	8238	8288	8287	8280	8304	8254	8191	8202	8223	8239	8309	8325	8302	8272
183	A/D1	0	4	1260	8234	8262	8209	8244	8210	8233	8244	8228	8235	8245	8233	8237	8210	8243	8190	8256	8238	8242	8257	8224	8242	8213	8234	8227	8233	8236	8263	8208	8243	8198	8232	8228	8227	8253	8268	8241	8258	8200	8252	8185	8252	8239	8225	8255	8227
183	A/D0	1	4	1260	8228	8298	8275	8277	8302	8299	8287	8293	8266	8186	8259	8269	8248	8314	8376	8346	8348	8351	8251	8185	8241	8257	8272	8365	8374	8312	8287	8266	8176	8187	8262	8278	8318	8360	8376	8336	8311	8275	8243	8215	8233	8316	8339	8340	8347
184	A/D1	0	4	1020	8232	8239	8234	8212	8227	8212	8238	8241	8249	8262	8217	8248	8211	8244	8225	8246	8244	8220	8236	8216	8226	8211	8232	8215	8254	8209	8265	8230	8229	8233	8210	8228	8217	8238	8254	8227	8250	8211	8238	8215	8235	8243	8227	8249	8229
184	A/D0	1	4	1020	8209	8216	8215	8210	8274	8337	8312	8330	8308	8239	8223	8238	8228	8257	8264	8290	8282	8212	8184	8155	8208	8206	8273	8298	8320	8268	8270	8241	8202	8219	8255	8292	8260	8276	8279	8266	8246	8253	8269	8215	8216	8257	8218	8208	8235
185	A/D1	0	4	940	8235	8240	8229	8256	8224	8258	8223	8244	8222	8229	8233	8249	8273	8257	8241	8234	8222	8230	8242	8227	8256	8253	8255	8262	8239	8252	8230	8232	8249	8218	8239	8214	8253	8233	8255	8252	8228	8246	8230	8232	8244	8264	8250	8276	8228
185	A/D0	1	4	940	8285	8315	8360	8352	8304	8258	8219	8238	8239	8273	8352	8368	8333	8311	8355	8300	8276	8287	8266	8257	8274	8306	8312	8309	8328	8362	8296	8258	8264	8216	8248	8314	8387	8402	8420	8395	8285	8222	8225	8244	8280	8376	8363	8352	8365
186	A/D1	0	4	1350	8237	8238	8243	8232	8220	8231	8238	8243	8252	8222	8242	8208	8230	8215	8229	8243	8229	8236	8240	8222	8246	8215	8244	8209	8260	8249	8243	8248	8216	8224	8211	8232	8230	8249	8220	8252	8214	8234	8221	8233	8234	8235	8240	8250	8228
186	A/D0	1	4	1350	8337	8336	8344	8356	8329	8311	8268	8251	8262	8236	8266	8301	8301	8309	8326	8337	8311	8255	8232	8280	8268	8311	8363	8340	8322	8327	8276	8208	8198	8235	8266	8326	8376	8367	8335	8316	8263	8198	8210	8255	8277	8367	8368	8364	8339
187	A/D1	0	4	1340	8246	8222	8244	8205	8237	8235	8240	8263	8257	8248	8226	8213	8235	8204	8256	8231	8250	8225	8222	8225	8197	8239	8232	8245	8237	8236	8206	8248	8208	8239	8232	8228	8248	8233	8238	8211	8218	8239	8207	8251	8223	8239	8226	8220	8241
187	A/D0	1	4	1340	8286	8256	8239	8248	8248	8284	8281	8279	8247	8230	8218	8221	8259	8260	8266	8310	8284	8207	8203	8216	8206	8252	8333	8334	8313	8299	8257	8206	8192	8229	8260	8264	8291	8297	8303	8253	8244	8257	8219	8217	8285	8308	8249	8260	8280
188	A/D1	0	4	1270	8226	8231	8240	8222	8227	8217	8237	8237	8228	8234	8242	8211	8251	8204	8245	8234	8227	8246	8236	8241	8230	8216	8243	8199	8262	8235	8255	8244	8221	8236	8198	8239	8227	8235	8232	8257	8219	8254	8203	8238	8222	8229	8251	8239	8255
188	A/D0	1	4	1270	8262	8273	8220	8222	8250	8255	8230	8293	8287	8246	8264	8277	8250	8235	8258	8294	8249	8246	8208	8199	8195	8210	8265	8290	8289	8278	8272	8220	8187	8201	8228	8249	8308	8320	8274	8270	8212	8188	8195	8234	8247	8272	8327	8302	8286
189	A/D1	0	4	1140	8237	8252	8236	8237	8226	8211	8235	8226	8236	8238	8241	8215	8250	8214	8251	8245	8242	8253	8231	8245	8216	8235	8229	8215	8248	8231	8248	8227	8232	8225	8216	8226	8239	8221	8257	8228	8206	8266	8186	8271	8209	8236	8249	8242	8255
189	A/D0	1	4	1140	8265	8296	8270	8303	8318	8312	8299	8271	8245	8252	8268	8290	8301	8299	8308	8324	8300	8250	8219	8243	8196	8274	8289	8324	8275	8289	8322	8245	8203	8196	8241	8235	8306	8343	8316	8322	8298	8272	8198	8241	8260	8316	8332	8321	8308
190	A/D1	0	4	1230	8241	8222	8225	8224	8230	8255	8224	8246	8225	8219	8227	8234	8230	8242	8229	8234	8237	8207	8226	8222	8226	8242	8239	8255	8214	8242	8209	8220	8227	8235	8244	8229	8237	8219	8211	8234	8228	8232	8244	8232	8229	8242	8216	8229	8224
190	A/D0	1	4	1230	8296	8308	8318	8332	8343	8321	8283	8242	8191	8236	8274	8353	8363	8391	8338	8318	8284	8221	8200	8252	8286	8307	8369	8360	8321	8349	8311	8233	8220	8255	8287	8265	8290	8321	8311	8291	8332	8300	8283	8296	8314	8319	8293	8286	8300
191	A/D1	0	4	1340	8218	8230	8254	8212	8287	8194	8250	8211	8207	8235	8236	8247	8233	8233	8222	8198	8223	8226	8226	8256	8217	8229	8228	8221	8231	8228	8242	8239	8237	8236	8214	8237	8224	8242	8234	8241	8244	8215	8237	8221	8219	8231	8238	8241	8261
191	A/D0	1	4	1340	8216	8252	8291	8271	8306	8250	8233	8229	8241	8220	8250	8301	8265	8241	8239	8238	8202	8229	8254	8246	8268	8257	8243	8241	8266	8281	8292	8293	8244	8251	8197	8227	8223	8280	8255	8289	8283	8222	8218	8202	8230	8212	8263	8264	8276
192	A/D1	0	4	980	8225	8218	8243	8243	8235	8236	8216	8239	8195	8248	8239	8235	8244	8218	8219	8213	8223	8240	8246	8237	8259	8203	8250	8200	8234	8234	8233	8255	8241	8221	8218	8205	8243	8207	8261	8221	8229	8218	8202	8231	8221	8264	8253	8250	8221
192	A/D0	1	4	980	8210	8228	8273	8279	8286	8281	8263	8222	8228	8239	8294	8327	8280	8245	8236	8202	8166	8259	8281	8228	8267	8259	8260	8254	8320	8320	8291	8280	8246	8218	8188	8226	8267	8289	8289	8275	8239	8204	8196	8204	8248	8287	8329	8325	8293
193	A/D1	0	4	950	8204	8228	8225	8241	8235	8249	8203	8256	8204	8239	8244	8226	8257	8240	8241	8238	8214	8250	8202	8258	8242	8247	8252	8234	8234	8200	8251	8240	8237	8236	8251	8201	8266	8206	8245	8247	8249	8264	8247	8233	8228	8211	8245	8193	8266
193	A/D0	1	4	950	8213	8241	8340	8337	8313	8320	8266	8226	8219	8210	8251	8315	8339	8342	8346	8272	8246	8262	8225	8222	8292	8315	8255	8296	8270	8236	8294	8305	8222	8228	8328	8274	8282	8351	8323	8297	8309	8296	8198	8222	8209	8212	8254	8296	8315
194	A/D1	0	4	1120	8228	8244	8238	8224	8232	8216	8245	8231	8246	8221	8247	8199	8252	8209	8253	8239	8231	8244	8238	8226	8233	8212	8251	8205	8252	8237	8235	8238	8221	8236	8212	8227	8234	8240	8232	8256	8214	8260	8201	8236	8221	8226	8240	8259	8259
194	A/D0	1	4	1120	8284	8302	8297	8275	8268	8251	8258	8259	8258	8239	8267	8236	8231	8303	8325	8309	8292	8266	8216	8226	8217	8245	8296	8297	8311	8308	8258	8211	8225	8243	8261	8288	8329	8325	8248	8279	8245	8185	8187	8226	8258	8276	8345	8337	8356
195	A/D1	0	4	1300	8242	8227	8250	8224	8258	8227	8229	8233	8223	8231	8222	8244	8247	8266	8234	8253	8221	8235	8218	8220	8231	8243	8240	8252	8228	8241	8215	8226	8208	8244	8233	8231	8243	8231	8236	8226	8243	8240	8254	8245	8244	8239	8201	8243	8198
195	A/D0	1	4	1300	8234	8289	8344	8354	8355	8348	8300	8243	8243	8270	8278	8341	8380	8379	8341	8350	8256	8240	8236	8238	8304	8338	8353	8359	8357	8300	8237	8248	8192	8228	8346	8344	8295	8337	8348	8284	8289	8318	8258	8242	8290	8313	8252	8338	8330
196	A/D1	0	4	1040	8236	8226	8232	8247	8231	8227	8244	8210	8250	8221	8236	8231	8235	8242	8219	8229	8233	8221	8243	8233	8256	8222	8235	8221	8218	8226	8235	8223	8242	8242	8225	8250	8215	8243	8228	8222	8249	8224	8259	8226	8242	8231	8209	8254	8239
196	A/D0	1	4	1040	8246	8285	8278	8270	8245	8240	8197	8178	8210	8265	8297	8319	8324	8284	8228	8219	8210	8212	8206	8254	8316	8278	8269	8282	8289	8253	8259	8254	8234	8212	8229	8240	8230	8254	8300	8292	8254	8261	8247	8189	8213	8255	8272	8277	8309
197	A/D1	0	4	1030	8231	8221	8252	8236	8273	8247	8245	8218	8223	8225	8223	8233	8231	8250	8257	8254	8225	8250	8197	8234	8222	8230	8250	8254	8257	8247	8239	8255	8210	8259	8233	8270	8256	8244	8246	8218	8240	8234	8243	8244	8266	8226	8272	8205	8253
197	A/D0	1	4	1030	8195	8231	8240	8253	8262	8309	8310	8231	8240	8253	8263	8276	8330	8335	8309	8301	8250	8222	8211	8201	8239	8266	8275	8285	8321	8278	8235	8240	8248	8216	8237	8285	8238	8260	8260	8264	8250	8252	8257	8257	8279	8276	8276	8294	8279
198	A/D1	0	4	890	8221	8256	8241	8267	8238	8247	8251	8237	8244	8243	8240	8229	8240	8242	8243	8239	8236	8231	8250	8234	8257	8249	8224	8233	8223	8225	8251	8232	8255	8217	8245	8225	8236	8263	8264	8274	8244	8236	8218	8208	8223	8232	8247	8258	8252
198	A/D0	1	4	890	8315	8344	8367	8368	8318	8301	8252	8228	8196	8243	8336	8332	8342	8363	8360	8297	8294	8272	8239	8246	8283	8316	8322	8340	8353	8322	8299	8256	8245	8248	8308	8305	8355	8357	8359	8359	8301	8214	8194	8243	8282	8351	8399	8422	8384
199	A/D1	0	4	1110	8225	8236	8240	8256	8276	8251	8242	8233	8218	8222	8238	8258	8226	8276	8233	8251	8244	8231	8247	8239	8240	8235	8248	8221	8240	8223	8235	8240	8238	8245	8231	8247	8235	8221	8230	8237	8259	8232	8241	8224	8212	8233	8232	8240	8255
199	A/D0	1	4	1110	8258	8288	8277	8293	8324	8246	8220	8213	8233	8187	8252	8297	8233	8257	8280	8276	8252	8266	8283	8251	8253	8242	8255	8254	8273	8298	8271	8258	8223	8206	8213	8201	8237	8289	8296	8321	8320	8266	8219	8209	8234	8224	8250	8300	8325
200	A/D1	0	4	1150	8232	8238	8235	8230	8244	8239	8247	8259	8209	8257	8212	8250	8226	8223	8246	8223	8253	8241	8235	8242	8242	8215	8264	8218	8250	8229	8227	8239	8240	8251	8222	8223	8233	8201	8248	8231	8252	8231	8241	8227	8214	8233	8235	8236	8244
200	A/D0	1	4	1150	8281	8330	8368	8367	8370	8315	8297	8296	8238	8214	8279	8311	8275	8320	8334	8320	8286	8303	8271	8256	8299	8310	8301	8300	8317	8321	8296	8281	8226	8259	8222	8273	8316	8347	8319	8335	8306	8214	8204	8209	8250	8277	8332	8409	8381
201	A/D1	0	4	910	8207	8225	8230	8248	8223	8249	8212	8238	8219	8238	8252	8224	8241	8244	8219	8241	8206	8247	8207	8254	8230	8227	8236	8222	8243	8222	8243	8230	8234	8208	8254	8214	8244	8219	8234	8232	8238	8225	8253	8221	8250	8204	8253	8201	8249
201	A/D0	1	4	910	8229	8281	8330	8336	8303	8321	8252	8205	8211	8248	8294	8283	8335	8316	8288	8288	8276	8274	8230	8245	8288	8241	8214	8269	8307	8223	8288	8315	8259	8189	8295	8274	8216	8292	8367	8270	8289	8299	8268	8229	8304	8269	8293	8289	8239
202	A/D1	0	4	1500	8237	8227	8213	8238	8227	8258	8256	8246	8254	8205	8230	8209	8222	8234	8240	8256	8232	8242	8226	8217	8214	8238	8228	8252	8236	8250	8234	8218	8229	8213	8231	8234	8236	8261	8215	8250	8205	8231	8221	8242	8245	8237	8247	8228	8232
202	A/D0	1	4	1500	8300	8303	8309	8348	8357	8311	8300	8251	8223	8239	8269	8311	8344	8362	8369	8361	8298	8223	8205	8266	8276	8330	8353	8368	8342	8351	8295	8219	8212	8258	8320	8333	8360	8383	8323	8297	8281	8244	8212	8268	8329	8330	8326	8337	8355
203	A/D1	0	4	840	8241	8226	8242	8224	8218	8229	8223	8244	8234	8232	8242	8230	8229	8229	8223	8242	8251	8235	8261	8215	8250	8214	8231	8221	8250	8244	8240	8243	8235	8215	8216	8216	8217	8258	8217	8259	8216	8229	8210	8219	8236	8230	8262	8268	8226
203	A/D0	1	4	840	8307	8286	8272	8267	8273	8253	8250	8260	8202	8226	8259	8252	8253	8294	8312	8274	8275	8255	8225	8217	8227	8238	8239	8250	8280	8302	8264	8231	8192	8208	8241	8254	8308	8314	8258	8257	8230	8194	8197	8236	8288	8312	8336	8325	8279
204	A/D1	0	4	880	8239	8254	8253	8225	8228	8207	8232	8231	8252	8229	8255	8228	8243	8230	8244	8251	8240	8249	8250	8230	8259	8221	8257	8220	8269	8260	8257	8257	8216	8221	8211	8236	8237	8273	8239	8273	8222	8238	8225	8220	8246	8229	8240	8260	8217
204	A/D0	1	4	880	8270	8301	8269	8287	8339	8293	8243	8280	8276	8218	8272	8287	8268	8282	8297	8309	8301	8291	8250	8251	8273	8262	8306	8330	8347	8330	8273	8228	8200	8234	8282	8376	8366	8391	8346	8294	8228	8193	8214	8224	8283	8342	8358	8355	8349
205	A/D1	0	4	1070	8227	8228	8235	8240	8217	8261	8192	8257	8198	8240	8234	8218	8239	8236	8228	8235	8215	8243	8202	8255	8227	8237	8239	8222	8230	8213	8236	8228	8242	8228	8270	8209	8260	8207	8235	8223	8232	8244	8256	8231	8234	8206	8245	8201	8257
205	A/D0	1	4	1070	8198	8245	8289	8324	8291	8310	8268	8229	8208	8227	8269	8294	8310	8297	8290	8264	8245	8246	8233	8229	8288	8307	8272	8301	8304	8267	8265	8278	8244	8216	8270	8240	8252	8287	8285	8270	8273	8260	8208	8234	8255	8257	8298	8309	8287
206	A/D1	0	4	1500	8233	8246	8249	8237	8233	8209	8233	8202	8253	8237	8256	8244	8242	8235	8213	8247	8237	8251	8228	8262	8204	8248	8199	8257	8259	8242	8252	8235	8232	8220	8218	8244	8205	8254	8231	8246	8234	8225	8233	8208	8244	8243	8251	8236	8256
206	A/D0	1	4	1500	8249	8312	8283	8308	8266	8222	8218	8214	8237	8265	8330	8251	8250	8234	8242	8263	8274	8262	8242	8240	8239	8218	8237	8271	8295	8280	8278	8225	8212	8240	8250	8294	8296	8291	8294	8277	8184	8199	8236	8235	8265	8337	8313	8268	8305
207	A/D1	0	4	1020	8239	8219	8246	8218	8211	8212	8214	8232	8249	8231	8252	8233	8220	8242	8223	8247	8249	8249	8251	8218	8234	8210	8238	8230	8252	8248	8231	8243	8215	8212	8215	8218	8227	8249	8214	8240	8218	8225	8229	8232	8240	8243	8245	8266	8218
207	A/D0	1	4	1020	8224	8189	8231	8249	8267	8245	8248	8250	8268	8229	8274	8265	8221	8264	8310	8277	8213	8264	8263	8215	8240	8237	8255	8260	8272	8286	8223	8219	8194	8197	8230	8249	8305	8367	8293	8248	8226	8215	8187	8247	8282	8285	8283	8275	8264
208	A/D1	0	4	990	8235	8225	8249	8229	8227	8228	8226	8227	8246	8220	8259	8217	8226	8228	8215	8260	8234	8265	8247	8242	8217	8219	8222	8228	8254	8261	8242	8247	8218	8218	8207	8245	8240	8279	8228	8295	8214	8237	8233	8197	8251	8209	8242	8262	8226
208	A/D0	1	4	990	8328	8332	8303	8311	8307	8250	8254	8246	8243	8227	8311	8324	8318	8318	8345	8331	8273	8258	8213	8239	8243	8309	8336	8350	8348	8358	8312	8245	8189	8243	8230	8282	8332	8376	8327	8365	8315	8268	8250	8231	8280	8284	8329	8347	8317
209	A/D1	0	4	1240	8259	8209	8248	8202	8245	8241	8237	8241	8244	8235	8228	8216	8239	8191	8262	8223	8244	8241	8228	8232	8217	8241	8236	8242	8236	8259	8217	8252	8209	8231	8228	8221	8251	8244	8234	8228	8208	8243	8204	8258	8228	8242	8241	8231	8245
209	A/D0	1	4	1240	8284	8283	8281	8275	8296	8310	8261	8258	8236	8256	8233	8253	8280	8294	8292	8315	8277	8213	8206	8229	8233	8270	8304	8340	8305	8322	8274	8210	8196	8219	8259	8273	8312	8318	8326	8283	8245	8241	8219	8227	8300	8296	8280	8310	8307
210	A/D1	0	4	1040	8249	8248	8268	8253	8238	8253	8215	8253	8214	8236	8243	8213	8236	8216	8215	8229	8232	8251	8252	8229	8251	8203	8234	8221	8231	8255	8225	8233	8226	8209	8249	8201	8254	8218	8261	8229	8240	8221	8247	8204	8249	8213	8228	8242	8215
210	A/D0	1	4	1040	8267	8348	8334	8301	8299	8263	8197	8198	8207	8192	8246	8254	8247	8277	8293	8284	8291	8318	8281	8250	8273	8246	8245	8285	8288	8284	8240	8236	8227	8217	8215	8300	8321	8299	8346	8300	8254	8194	8205	8221	8228	8288	8294	8290	8260
211	A/D1	0	4	900	8228	8241	8259	8236	8247	8235	8232	8246	8213	8260	8223	8259	8244	8248	8234	8229	8255	8238	8239	8233	8238	8224	8273	8233	8278	8257	8253	8254	8239	8237	8220	8234	8249	8227	8261	8266	8280	8260	8247	8238	8205	8259	8245	8276	8268
211	A/D0	1	4	900	8239	8279	8297	8304	8275	8258	8273	8227	8218	8228	8268	8286	8273	8279	8258	8245	8251	8264	8251	8258	8288	8275	8266	8259	8284	8272	8288	8266	8209	8235	8232	8266	8299	8329	8295	8325	8338	8239	8212	8215	8213	8257	8330	8329	8296
212	A/D1	0	4	1100	8239	8211	8246	8212	8257	8227	8232	8236	8217	8232	8212	8234	8232	8241	8227	8246	8214	8239	8218	8227	8237	8221	8237	8258	8222	8240	8206	8237	8206	8248	8239	8236	8239	8219	8222	8209	8233	8232	8249	8218	8259	8210	8241	8218	8227
212	A/D0	1	4	1100	8235	8264	8302	8313	8342	8353	8285	8237	8204	8225	8232	8305	8360	8369	8339	8315	8266	8229	8217	8236	8289	8319	8369	8342	8328	8256	8220	8230	8218	8239	8283	8313	8297	8310	8323	8298	8277	8285	8264	8237	8294	8333	8300	8316	8318
213	A/D1	0	4	1130	8236	8223	8237	8197	8248	8223	8249	8244	8232	8233	8205	8225	8228	8235	8232	8254	8214	8260	8206	8232	8227	8232	8250	8249	8244	8225	8214	8242	8196	8260	8228	8236	8244	8224	8241	8207	8234	8225	8231	8240	8252	8216	8262	8195	8240
213	A/D0	1	4	1130	8223	8235	8268	8296	8297	8291	8272	8203	8188	8180	8205	8242	8278	8303	8289	8295	8241	8221	8221	8228	8277	8282	8285	8249	8246	8206	8212	8245	8256	8258	8282	8291	8225	8233	8229	8202	8231	8253	8257	8220	8262	8281	8268	8285	8321
214	A/D1	0	4	880	8240	8215	8245	8218	8248	8237	8225	8237	8221	8225	8223	8227	8235	8256	8227	8255	8221	8240	8239	8228	8242	8245	8228	8269	8224	8241	8220	8221	8224	8234	8265	8253	8269	8248	8239	8232	8242	8230	8254	8218	8260	8223	8233	8230	8216
214	A/D0	1	4	880	8250	8297	8342	8352	8373	8365	8266	8202	8192	8233	8255	8313	8382	8385	8359	8315	8268	8235	8182	8215	8286	8312	8347	8351	8370	8293	8229	8288	8242	8216	8319	8351	8301	8318	8359	8284	8270	8283	8265	8243	8296	8318	8264	8305	8336
215	A/D1	0	4	920	8215	8250	8235	8261	8227	8252	8210	8243	8218	8225	8254	8210	8239	8231	8235	8247	8241	8253	8216	8239	8233	8259	8242	8240	8228	8198	8243	8228	8253	8231	8257	8204	8250	8199	8237	8241	8224	8251	8238	8246	8243	8219	8245	8187	8253
215	A/D0	1	4	920	8382	8319	8258	8188	8163	8290	8329	8245	8234	8300	8344	8308	8257	8195	8281	8299	8275	8248	8243	8250	8249	8249	8207	8247	8322	8357	8303	8248	8228	8211	8265	8251	8229	8275	8291	8328	8309	8300	8263	8242	8195	8218	8303	8314	8306
216	A/D1	0	4	890	8232	8230	8232	8219	8234	8234	8236	8246	8242	8260	8211	8233	8221	8228	8241	8244	8251	8230	8230	8219	8200	8227	8234	8238	8256	8227	8229	8235	8209	8252	8227	8242	8240	8230	8248	8211	8238	8226	8213	8234	8232	8261	8239	8249	8238
216	A/D0	1	4	890	8274	8257	8238	8224	8218	8249	8257	8255	8256	8243	8190	8224	8262	8276	8254	8307	8282	8228	8224	8200	8221	8235	8307	8289	8300	8308	8271	8230	8197	8190	8236	8292	8310	8300	8317	8262	8228	8228	8254	8217	8236	8294	8292	8268	8263
217	A/D1	0	4	1190	8234	8241	8237	8220	8239	8222	8250	8239	8236	8227	8250	8206	8253	8222	8261	8250	8245	8256	8240	8240	8223	8223	8252	8206	8261	8233	8254	8237	8230	8230	8213	8229	8228	8239	8243	8251	8211	8254	8199	8232	8230	8220	8263	8256	8270
217	A/D0	1	4	1190	8283	8313	8286	8283	8302	8313	8286	8294	8264	8217	8239	8267	8275	8298	8333	8356	8300	8293	8240	8251	8233	8274	8302	8320	8331	8345	8319	8255	8222	8245	8280	8301	8352	8357	8314	8298	8266	8225	8209	8223	8262	8309	8333	8347	8370
218	A/D1	0	4	1100	8234	8217	8240	8234	8245	8222	8228	8228	8201	8237	8234	8236	8239	8228	8232	8208	8243	8233	8236	8240	8242	8214	8249	8209	8256	8236	8235	8237	8231	8241	8216	8238	8225	8207	8242	8223	8244	8226	8229	8231	8208	8233	8225	8240	8243
218	A/D0	1	4	1100	8249	8272	8288	8295	8294	8251	8254	8236	8219	8212	8253	8260	8220	8250	8237	8264	8253	8287	8258	8224	8251	8252	8238	8230	8260	8263	8254	8263	8234	8225	8203	8233	8260	8266	8277	8305	8303	8228	8191	8213	8218	8212	8284	8310	8293
219	A/D1	0	5	840	8222	8238	8252	8269	8261	8281	8237	8248	8222	8231	8239	8243	8264	8282	8252	8266	8214	8243	8208	8243	8240	8237	8265	8261	8279	8285	8290	8256	8266	8223	8259	8219	8275	8293	8324	8338	8310	8288	8260	8243	8268	8245	8274	8266	8324
219	A/D0	1	5	840	8261	8311	8330	8378	8333	8280	8266	8247	8198	8257	8321	8310	8328	8346	8361	8336	8272	8275	8255	8255	8317	8354	8372	8360	8355	8295	8251	8249	8251	8248	8329	8320	8310	8323	8356	8337	8296	8283	8229	8228	8296	8317	8381	8383	8393
220	A/D1	0	5	1250	8215	8229	8232	8245	8236	8264	8218	8247	8215	8224	8240	8224	8242	8250	8222	8234	8203	8232	8198	8257	8241	8236	8251	8217	8239	8196	8256	8224	8245	8229	8250	8234	8256	8233	8247	8249	8249	8247	8250	8222	8239	8218	8243	8222	8261
220	A/D0	1	5	1250	8231	8288	8339	8340	8311	8335	8280	8237	8225	8241	8286	8331	8336	8320	8319	8316	8241	8282	8248	8229	8274	8301	8303	8302	8349	8322	8288	8276	8250	8214	8282	8274	8293	8310	8353	8327	8292	8260	8233	8253	8266	8288	8317	8326	8335
221	A/D1	0	5	910	8246	8230	8238	8228	8212	8228	8224	8229	8244	8238	8230	8253	8212	8240	8220	8228	8241	8237	8256	8224	8251	8228	8228	8241	8247	8256	8234	8243	8227	8218	8248	8245	8240	8249	8222	8235	8245	8219	8247	8224	8236	8258	8225	8268	8199
221	A/D0	1	5	910	8270	8252	8279	8271	8279	8258	8287	8240	8234	8244	8254	8238	8235	8250	8279	8276	8272	8247	8245	8228	8251	8251	8298	8248	8285	8304	8217	8206	8230	8249	8241	8301	8346	8279	8309	8289	8218	8176	8206	8261	8274	8378	8299	8281	8310
222	A/D1	0	5	1080	8241	8238	8221	8249	8225	8233	8230	8239	8219	8244	8208	8234	8233	8224	8242	8219	8234	8235	8230	8253	8210	8243	8219	8230	8227	8236	8243	8224	8245	8220	8224	8229	8233	8238	8257	8230	8243	8229	8216	8227	8237	8247	8260	8244	8265
222	A/D0	1	5	1080	8262	8306	8280	8278	8276	8300	8235	8238	8289	8226	8222	8294	8271	8235	8257	8294	8298	8278	8250	8251	8237	8263	8281	8292	8296	8272	8295	8259	8208	8192	8251	8255	8273	8350	8347	8290	8295	8227	8169	8186	8216	8259	8299	8335	8329
223	A/D1	0	5	910	8216	8241	8225	8230	8222	8256	8214	8257	8208	8240	8234	8224	8246	8239	8236	8249	8218	8250	8192	8253	8222	8243	8239	8229	8241	8209	8232	8219	8240	8230	8260	8212	8245	8213	8237	8236	8225	8248	8239	8240	8246	8214	8248	8208	8268
223	A/D0	1	5	910	8214	8254	8328	8336	8272	8308	8268	8219	8223	8239	8261	8273	8296	8294	8283	8270	8217	8235	8238	8211	8269	8308	8246	8239	8278	8258	8226	8252	8266	8219	8254	8263	8271	8279	8295	8291	8255	8268	8214	8216	8221	8219	8273	8291	8318
224	A/D1	0	5	1220	8231	8230	8239	8253	8244	8219	8260	8220	8238	8255	8240	8217	8236	8209	8248	8233	8247	8237	8230	8247	8200	8236	8230	8239	8245	8264	8228	8257	8195	8244	8195	8239	8237	8252	8255	8253	8208	8261	8198	8255	8234	8240	8261	8223	8250
224	A/D0	1	5	1220	8262	8287	8281	8264	8262	8277	8238	8264	8240	8246	8253	8277	8237	8277	8260	8274	8312	8283	8251	8239	8256	8275	8306	8374	8302	8333	8283	8226	8178	8174	8229	8242	8280	8326	8325	8324	8302	8225	8198	8215	8217	8243	8313	8302	8348
225	A/D1	0	5	920	8220	8272	8195	8268	8193	8238	8238	8236	8243	8266	8214	8257	8209	8235	8201	8249	8236	8240	8242	8229	8226	8212	8233	8241	8250	8224	8266	8201	8253	8207	8230	8248	8259	8263	8273	8239	8247	8210	8252	8197	8259	8231	8234	8247	8231
225	A/D0	1	5	920	8239	8284	8258	8309	8280	8303	8307	8273	8231	8224	8225	8211	8259	8305	8287	8296	8362	8278	8209	8217	8184	8202	8267	8318	8318	8312	8319	8231	8212	8207	8236	8264	8306	8321	8320	8321	8269	8226	8271	8231	8258	8336	8323	8273	8281
226	A/D1	0	5	1090	8251	8214	8227	8232	8221	8249	8237	8238	8238	8228	8219	8237	8210	8253	8232	8262	8249	8239	8243	8215	8231	8221	8212	8239	8223	8245	8221	8244	8228	8209	8232	8225	8231	8242	8239	8236	8250	8207	8237	8255	8253	8271	8241	8258	8210
226	A/D0	1	5	1090	8321	8310	8291	8310	8280	8286	8293	8273	8259	8258	8258	8264	8294	8274	8283	8293	8270	8243	8247	8223	8237	8259	8320	8347	8326	8330	8248	8206	8190	8238	8261	8329	8363	8361	8357	8319	8276	8196	8190	8256	8281	8343	8356	8323	8272
227	A/D1	0	5	1340	8257	8236	8251	8231	8209	8222	8221	8238	8266	8231	8246	8224	8210	8220	8226	8243	8238	8244	8252	8216	8249	8215	8235	8227	8251	8245	8228	8246	8219	8218	8226	8231	8234	8253	8226	8238	8229	8220	8231	8217	8224	8240	8241	8266	8234
227	A/D0	1	5	1340	8301	8280	8278	8260	8241	8230	8233	8240	8249	8245	8273	8269	8259	8289	8309	8299	8235	8223	8236	8193	8229	8268	8292	8305	8322	8337	8251	8187	8193	8216	8204	8281	8324	8315	8304	8296	8235	8201	8224	8265	8272	8236	8284	8309	8274
228	A/D1	0	5	990	8221	8221	8232	8201	8263	8223	8252	8241	8235	8233	8213	8245	8230	8251	8229	8276	8220	8260	8218	8230	8237	8210	8253	8245	8229	8243	8209	8259	8209	8268	8252	8251	8259	8226	8226	8218	8248	8242	8251	8217	8264	8201	8279	8207	8269
228	A/D0	1	5	990	8272	8270	8319	8302	8329	8338	8311	8246	8220	8224	8235	8315	8331	8379	8363	8343	8246	8213	8211	8200	8290	8365	8366	8354	8376	8304	8230	8249	8234	8236	8338	8347	8314	8373	8348	8321	8298	8262	8212	8175	8276	8252	8260	8308	8352
229	A/D1	0	5	1500	8229	8240	8240	8227	8235	8213	8235	8223	8241	8231	8259	8217	8253	8213	8244	8248	8249	8263	8254	8243	8245	8217	8248	8200	8258	8232	8243	8232	8216	8235	8204	8235	8232	8251	8255	8275	8221	8262	8207	8232	8225	8219	8244	8237	8249
229	A/D0	1	5	1500	8256	8276	8244	8250	8304	8301	8282	8260	8243	8237	8252	8223	8251	8257	8272	8309	8304	8281	8220	8224	8210	8220	8273	8309	8327	8337	8309	8229	8203	8209	8188	8265	8316	8322	8304	8311	8237	8204	8208	8236	8284	8297	8331	8309	8297
230	A/D1	0	5	1380	8224	8231	8227	8244	8229	8230	8218	8228	8219	8240	8249	8258	8241	8258	8229	8226	8224	8233	8242	8257	8259	8216	8246	8196	8241	8224	8235	8246	8239	8243	8228	8232	8238	8207	8250	8234	8253	8239	8231	8228	8213	8240	8231	8233	8241
230	A/D0	1	5	1380	8196	8245	8223	8269	8302	8214	8213	8226	8228	8215	8262	8296	8236	8234	8250	8249	8223	8256	8251	8245	8233	8227	8248	8244	8249	8264	8273	8240	8218	8220	8205	8208	8248	8290	8294	8270	8263	8228	8183	8205	8247	8256	8277	8278	8259
231	A/D1	0	5	1230	8247	8213	8254	8206	8237	8223	8223	8246	8235	8243	8215	8231	8228	8203	8248	8227	8257	8252	8229	8244	8217	8217	8243	8232	8247	8249	8207	8267	8194	8250	8216	8221	8242	8228	8249	8218	8228	8235	8187	8247	8218	8255	8232	8222	8220
231	A/D0	1	5	1230	8249	8267	8249	8273	8298	8307	8247	8227	8202	8205	8185	8261	8239	8285	8282	8316	8298	8241	8220	8208	8229	8182	8269	8310	8259	8296	8290	8227	8201	8238	8255	8252	8275	8286	8281	8227	8226	8226	8226	8262	8296	8335	8297	8253	8255
232	A/D1	0	5	1400	8241	8230	8239	8236	8217	8225	8218	8222	8242	8208	8250	8229	8237	8238	8219	8247	8229	8237	8261	8225	8254	8215	8231	8227	8244	8249	8239	8258	8222	8222	8220	8228	8230	8251	8232	8255	8235	8223	8222	8210	8233	8231	8250	8270	8220
232	A/D0	1	5	1400	8255	8231	8217	8223	8302	8264	8223	8236	8249	8206	8216	8263	8272	8261	8292	8330	8256	8215	8212	8195	8196	8216	8259	8279	8308	8285	8279	8271	8200	8221	8241	8246	8241	8301	8276	8269	8237	8252	8245	8246	8299	8312	8300	8297	8242
233	A/D1	0	5	890	8209	8241	8225	8248	8219	8260	8208	8242	8204	8234	8245	8223	8220	8249	8217	8244	8219	8247	8215	8240	8244	8220	8240	8223	8220	8237	8236	8240	8252	8221	8255	8209	8254	8218	8225	8239	8227	8258	8258	8230	8247	8217	8245	8215	8263
233	A/D0	1	5	890	8218	8263	8300	8316	8308	8313	8242	8211	8192	8252	8273	8301	8296	8312	8293	8245	8259	8234	8199	8237	8288	8277	8254	8292	8306	8254	8283	8288	8239	8222	8257	8236	8251	8285	8283	8307	8305	8280	8232	8249	8189	8222	8280	8316	8286
234	A/D1	0	5	1350	8220	8227	8243	8231	8245	8218	8221	8231	8219	8252	8236	8259	8233	8235	8229	8219	8230	8223	8237	8240	8239	8229	8256	8211	8245	8228	8226	8235	8246	8226	8230	8227	8236	8198	8250	8223	8242	8241	8241	8233	8213	8237	8218	8227	8245
234	A/D0	1	5	1350	8253	8274	8333	8321	8329	8256	8258	8243	8211	8245	8295	8330	8304	8308	8294	8276	8251	8253	8261	8237	8248	8291	8283	8261	8292	8310	8282	8252	8239	8256	8232	8279	8322	8319	8300	8333	8306	8257	8220	8226	8239	8290	8328	8345	8318
235	A/D1	0	5	1210	8227	8218	8231	8222	8232	8237	8214	8241	8230	8212	8231	8231	8241	8270	8230	8256	8221	8227	8242	8217	8233	8230	8230	8248	8223	8259	8227	8250	8225	8242	8235	8228	8234	8217	8219	8225	8231	8227	8244	8231	8234	8242	8223	8233	8223
235	A/D0	1	5	1210	8173	8196	8293	8267	8293	8339	8280	8223	8275	8252	8239	8287	8331	8297	8253	8275	8227	8169	8186	8272	8273	8278	8340	8305	8241	8238	8242	8224	8196	8258	8308	8250	8278	8299	8262	8252	8271	8255	8264	8235	8212	8232	8227	8216	8277
236	A/D1	0	5	1350	8222	8226	8246	8243	8261	8226	8241	8231	8211	8240	8229	8246	8230	8239	8247	8223	8247	8232	8231	8242	8239	8231	8251	8210	8252	8226	8232	8240	8236	8246	8219	8236	8231	8208	8246	8228	8243	8228	8227	8231	8210	8243	8236	8234	8244
236	A/D0	1	5	1350	8274	8333	8337	8353	8378	8331	8277	8254	8244	8226	8291	8318	8297	8314	8298	8314	8312	8285	8259	8265	8276	8297	8316	8323	8310	8329	8312	8283	8248	8236	8218	8251	8332	8353	8364	8399	8360	8235	8222	8219	8219	8275	8343	8366	8348
237	A/D1	0	5	1210	8215	8235	8211	8266	8236	8237	8248	8203	8257	8207	8242	8228	8231	8263	8215	8246	8223	8217	8235	8226	8258	8217	8246	8240	8219	8242	8238	8236	8247	8236	8227	8242	8207	8242	8226	8226	8254	8229	8255	8222	8243	8239	8228	8242	8237
237	A/D0	1	5	1210	8244	8336	8376	8361	8325	8287	8253	8195	8223	8256	8316	8334	8360	8369	8292	8285	8232	8236	8225	8280	8347	8322	8333	8297	8330	8286	8292	8255	8239	8235	8241	8243	8266	8320	8330	8329	8314	8259	8242	8210	8246	8257	8334	8327	8368
238	A/D1	0	5	1030	8239	8221	8243	8251	8235	8256	8216	8255	8191	8256	8205	8243	8220	8237	8214	8215	8235	8241	8241	8238	8231	8244	8220	8235	8247	8244	8255	8238	8255	8226	8224	8226	8252	8218	8276	8228	8251	8234	8229	8231	8213	8236	8228	8248	8226
238	A/D0	1	5	1030	8292	8400	8336	8413	8431	8360	8260	8287	8246	8235	8270	8308	8287	8281	8257	8301	8259	8312	8307	8336	8377	8345	8319	8339	8301	8273	8252	8245	8182	8192	8257	8315	8364	8425	8423	8371	8277	8183	8156	8168	8227	8343	8411	8415	8366
239	A/D1	0	5	1150	8207	8248	8242	8253	8224	8249	8198	8250	8206	8245	8244	8229	8241	8242	8224	8228	8209	8249	8209	8263	8231	8238	8250	8238	8246	8225	8236	8227	8238	8222	8258	8215	8266	8222	8245	8242	8223	8248	8244	8240	8245	8216	8245	8198	8256
239	A/D0	1	5	1150	8243	8338	8386	8411	8351	8338	8269	8243	8219	8217	8251	8273	8316	8320	8362	8346	8293	8288	8234	8221	8288	8299	8281	8329	8325	8302	8278	8264	8260	8231	8281	8302	8303	8306	8307	8309	8281	8254	8237	8255	8265	8296	8306	8308	8309
240	A/D1	0	5	1290	8240	8242	8229	8238	8226	8239	8241	8234	8259	8205	8241	8211	8232	8221	8240	8240	8238	8251	8234	8222	8223	8225	8228	8242	8222	8249	8224	8229	8220	8220	8229	8227	8236	8257	8224	8257	8214	8241	8221	8245	8240	8227	8256	8228	8234
240	A/D0	1	5	1290	8292	8316	8305	8326	8349	8324	8272	8241	8227	8234	8272	8309	8350	8335	8341	8358	8275	8220	8219	8262	8275	8327	8354	8372	8345	8370	8294	8235	8223	8250	8288	8325	8348	8335	8305	8275	8237	8239	8223	8259	8319	8335	8356	8356	8368
241	A/D1	0	5	840	8242	8205	8244	8238	8235	8227	8218	8234	8214	8241	8243	8232	8238	8237	8211	8225	8222	8224	8247	8211	8262	8210	8253	8209	8222	8242	8220	8249	8241	8219	8234	8217	8245	8205	8252	8224	8228	8234	8219	8236	8220	8243	8231	8247	8216
241	A/D0	1	5	840	8267	8257	8305	8297	8290	8221	8261	8234	8231	8234	8296	8286	8247	8276	8249	8274	8281	8263	8270	8232	8271	8245	8274	8306	8292	8337	8298	8280	8222	8230	8213	8255	8272	8281	8288	8342	8278	8231	8235	8229	8233	8263	8342	8332	8290
242	A/D1	0	5	900	8276	8277	8267	8270	8231	8256	8224	8223	8232	8245	8285	8254	8288	8231	8258	8230	8246	8240	8252	8243	8244	8245	8228	8272	8252	8253	8254	8233	8256	8237	8266	8236	8244	8235	8270	8255	8253	8248	8225	8224	8250	8255	8259	8269	8254
242	A/D0	1	5	900	8331	8304	8385	8391	8327	8321	8297	8247	8210	8259	8313	8278	8313	8334	8364	8315	8302	8295	8251	8255	8303	8290	8320	8362	8352	8358	8340	8236	8247	8265	8255	8287	8332	8348	8309	8341	8292	8238	8207	8268	8320	8353	8401	8436	8372
243	A/D1	0	5	880	8237	8252	8265	8266	8259	8240	8230	8247	8203	8256	8235	8272	8254	8253	8269	8234	8269	8256	8259	8247	8262	8226	8279	8233	8268	8253	8256	8253	8252	8228	8236	8243	8287	8270	8295	8290	8283	8246	8232	8232	8243	8291	8278	8287	8245
243	A/D0	1	5	880	8251	8291	8326	8297	8304	8255	8228	8231	8212	8218	8290	8340	8254	8304	8349	8263	8246	8307	8245	8199	8336	8298	8249	8278	8340	8282	8308	8323	8248	8238	8243	8271	8304	8360	8315	8351	8355	8254	8230	8236	8271	8292	8362	8379	8354
244	A/D1	0	5	1050	8246	8244	8223	8251	8218	8218	8221	8231	8231	8249	8217	8239	8228	8238	8241	8233	8242	8232	8236	8237	8204	8238	8211	8231	8221	8247	8258	8216	8261	8208	8226	8236	8236	8243	8251	8216	8254	8221	8240	8224	8229	8233	8225	8238	8247
244	A/D0	1	5	1050	8238	8274	8256	8275	8263	8261	8255	8278	8250	8237	8222	8224	8214	8240	8264	8275	8269	8284	8240	8246	8212	8207	8211	8235	8250	8282	8319	8253	8242	8226	8221	8232	8301	8286	8294	8264	8281	8243	8216	8211	8251	8281	8304	8315	8296
245	A/D1	0	5	1210	8221	8244	8239	8237	8232	8237	8219	8263	8222	8247	8230	8216	8229	8229	8256	8239	8251	8244	8210	8220	8213	8235	8238	8228	8248	8197	8243	8209	8222	8232	8239	8249	8242	8220	8222	8209	8230	8233	8258	8256	8233	8227	8240	8225	8255
245	A/D0	1	5	1210	8259	8308	8366	8407	8409	8380	8300	8287	8243	8227	8295	8343	8367	8339	8346	8292	8260	8270	8259	8218	8307	8353	8344	8329	8385	8355	8325	8312	8247	8242	8288	8329	8318	8393	8383	8384	8362	8290	8250	8222	8233	8239	8289	8364	8359
246	A/D1	0	5	1210	8248	8200	8253	8218	8249	8258	8228	8240	8228	8229	8239	8223	8245	8198	8249	8224	8238	8248	8229	8244	8224	8245	8231	8241	8225	8258	8218	8254	8206	8233	8230	8230	8247	8265	8242	8234	8212	8233	8192	8265	8236	8265	8267	8243	8241
246	A/D0	1	5	1210	8254	8283	8316	8377	8397	8386	8329	8266	8214	8245	8266	8331	8381	8396	8369	8361	8315	8246	8196	8228	8262	8282	8335	8363	8329	8326	8275	8246	8205	8200	8291	8316	8344	8370	8354	8296	8256	8244	8234	8282	8323	8339	8332	8327	8317
247	A/D1	0	5	900	8214	8244	8215	8232	8230	8212	8245	8224	8230	8238	8243	8223	8251	8213	8240	8219	8220	8241	8238	8246	8224	8229	8224	8201	8243	8229	8252	8232	8233	8232	8202	8244	8233	8250	8254	8241	8217	8237	8199	8239	8230	8235	8255	8236	8240
247	A/D0	1	5	900	8247	8288	8251	8266	8284	8292	8260	8264	8276	8238	8277	8271	8280	8298	8284	8289	8277	8250	8229	8242	8212	8248	8289	8283	8304	8343	8324	8240	8217	8215	8221	8257	8329	8364	8336	8338	8291	8221	8196	8235	8246	8282	8318	8301	8295
248	A/D1	0	5	1380	8216	8254	8209	8235	8214	8221	8235	8228	8236	8233	8225	8238	8203	8259	8206	8277	8236	8234	8247	8213	8227	8212	8230	8226	8254	8254	8268	8242	8242	8226	8211	8229	8221	8227	8254	8231	8249	8217	8237	8213	8242	8236	8219	8246	8221
248	A/D0	1	5	1380	8215	8279	8267	8265	8304	8315	8337	8293	8266	8229	8206	8227	8267	8319	8311	8324	8331	8280	8223	8201	8233	8262	8302	8341	8337	8314	8268	8224	8239	8203	8200	8303	8337	8260	8263	8352	8241	8212	8298	8230	8217	8316	8300	8243	8277
249	A/D1	0	5	1000	8244	8210	8243	8222	8254	8245	8236	8240	8227	8227	8227	8236	8235	8237	8221	8251	8206	8255	8221	8234	8237	8221	8235	8243	8238	8266	8238	8261	8215	8243	8234	8228	8256	8227	8238	8210	8231	8224	8239	8219	8266	8202	8252	8203	8221
249	A/D0	1	5	1000	8216	8258	8307	8281	8315	8328	8260	8200	8177	8207	8224	8283	8294	8299	8276	8300	8275	8227	8223	8235	8260	8286	8315	8300	8312	8278	8259	8243	8208	8267	8256	8273	8282	8239	8273	8247	8229	8242	8252	8226	8254	8292	8266	8301	8312
250	A/D1	0	5	1000	8241	8234	8244	8222	8226	8216	8239	8224	8247	8222	8261	8207	8246	8210	8226	8237	8220	8232	8244	8218	8232	8207	8251	8206	8258	8237	8224	8244	8216	8234	8215	8228	8220	8239	8219	8253	8218	8249	8212	8233	8231	8237	8247	8261	8231
250	A/D0	1	5	1000	8284	8287	8218	8213	8256	8248	8235	8271	8272	8231	8250	8239	8243	8270	8269	8282	8263	8231	8205	8219	8226	8215	8260	8278	8271	8303	8283	8239	8192	8236	8236	8251	8293	8306	8268	8281	8247	8219	8210	8234	8258	8254	8286	8267	8235
251	A/D1	0	5	1230	8244	8225	8231	8228	8230	8231	8235	8225	8242	8220	8255	8217	8237	8227	8224	8246	8225	8238	8255	8217	8245	8208	8250	8215	8262	8234	8226	8242	8210	8231	8215	8232	8228	8247	8221	8256	8210	8233	8216	8229	8234	8231	8238	8254	8226
251	A/D0	1	5	1230	8318	8313	8262	8271	8233	8221	8222	8233	8240	8229	8270	8264	8283	8308	8314	8295	8254	8231	8223	8198	8207	8234	8284	8298	8325	8328	8277	8229	8198	8204	8226	8252	8298	8308	8275	8279	8231	8211	8224	8229	8259	8282	8292	8286	8248
252	A/D1	0	5	1280	8234	8208	8246	8202	8257	8231	8236	8251	8226	8233	8219	8239	8234	8248	8225	8255	8213	8245	8214	8221	8239	8219	8249	8258	8233	8255	8216	8244	8196	8250	8238	8230	8257	8227	8242	8231	8240	8233	8251	8217	8251	8211	8251	8226	8237
252	A/D0	1	5	1280	8211	8258	8275	8253	8262	8298	8264	8209	8231	8237	8242	8279	8331	8335	8295	8279	8217	8193	8187	8206	8250	8272	8266	8274	8288	8248	8212	8230	8236	8234	8285	8305	8238	8235	8270	8239	8251	8243	8261	8210	8237	8237	8245	8265	8278
253	A/D1	0	5	1270	8238	8255	8245	8229	8232	8223	8254	8245	8248	8237	8241	8200	8242	8195	8235	8235	8227	8245	8232	8234	8225	8217	8250	8207	8260	8219	8239	8229	8226	8242	8204	8237	8231	8233	8246	8265	8218	8262	8200	8240	8227	8227	8249	8249	8247
253	A/D0	1	5	1270	8291	8321	8258	8272	8260	8240	8248	8267	8256	8231	8265	8206	8229	8270	8281	8309	8316	8277	8232	8245	8221	8232	8273	8295	8286	8291	8274	8198	8201	8223	8222	8267	8336	8343	8283	8268	8243	8189	8187	8251	8251	8276	8324	8330	8302
254	A/D1	0	5	1410	8224	8248	8228	8252	8216	8206	8245	8180	8268	8218	8269	8222	8245	8206	8233	8199	8268	8218	8242	8239	8198	8260	8207	8245	8253	8220	8254	8221	8243	8218	8229	8251	8206	8246	8211	8234	8217	8229	8233	8214	8233	8227	8225	8239	8228
254	A/D0	1	5	1410	8304	8310	8314	8299	8231	8225	8239	8229	8257	8233	8305	8219	8271	8241	8289	8254	8276	8253	8249	8253	8247	8252	8287	8259	8323	8297	8281	8236	8272	8192	8201	8252	8248	8276	8278	8302	8235	8204	8218	8239	8233	8289	8313	8277	8290
255	A/D1	0	5	1140	8249	8216	8213	8211	8235	8217	8282	8243	8246	8231	8218	8240	8219	8252	8233	8240	8223	8233	8208	8216	8228	8227	8248	8240	8225	8212	8223	8234	8217	8243	8237	8250	8254	8247	8234	8218	8222	8227	8224	8244	8243	8230	8229	8210	8220
255	A/D0	1	5	1140	8234	8248	8258	8288	8261	8289	8282	8228	8230	8204	8200	8212	8251	8299	8280	8301	8260	8238	8195	8190	8227	8267	8298	8314	8320	8279	8259	8219	8215	8239	8267	8324	8272	8240	8238	8243	8241	8254	8234	8257	8226	8260	8226	8241	8264
256	A/D1	0	5	1190	8220	8226	8254	8266	8250	8249	8242	8212	8232	8221	8235	8246	8242	8256	8218	8246	8223	8226	8224	8236	8245	8231	8250	8235	8224	8222	8233	8240	8255	8230	8236	8231	8220	8245	8228	8261	8248	8241	8259	8197	8237	8223	8219	8232	8230
256	A/D0	1	5	1190	8228	8275	8303	8294	8256	8254	8222	8202	8207	8227	8251	8273	8291	8300	8276	8274	8245	8234	8233	8238	8278	8236	8233	8246	8268	8260	8293	8267	8257	8235	8251	8234	8241	8263	8270	8273	8261	8249	8245	8238	8242	8264	8291	8278	8254
257	A/D1	0	5	860	8227	8240	8242	8257	8252	8235	8249	8220	8231	8230	8247	8243	8220	8232	8222	8231	8235	8243	8221	8246	8211	8237	8237	8234	8247	8224	8233	8230	8235	8249	8217	8255	8216	8236	8216	8237	8244	8234	8246	8235	8221	8228	8243	8268	8272
257	A/D0	1	5	860	8235	8300	8299	8309	8277	8227	8236	8219	8235	8231	8249	8261	8245	8246	8232	8260	8238	8271	8255	8233	8228	8253	8242	8261	8303	8327	8304	8290	8261	8222	8196	8226	8242	8290	8279	8291	8287	8231	8197	8205	8213	8199	8284	8316	8309
258	A/D1	0	5	1440	8238	8226	8251	8233	8250	8232	8233	8241	8237	8225	8239	8211	8234	8225	8238	8244	8232	8223	8247	8211	8249	8220	8253	8218	8249	8236	8215	8235	8215	8221	8227	8229	8228	8244	8214	8248	8219	8241	8232	8235	8238	8229	8239	8249	8227
258	A/D0	1	5	1440	8286	8274	8263	8271	8224	8226	8241	8241	8254	8219	8256	8239	8245	8275	8296	8295	8257	8231	8211	8191	8214	8250	8269	8247	8278	8307	8241	8206	8208	8217	8197	8242	8301	8316	8279	8310	8270	8217	8207	8222	8255	8257	8285	8296	8259
259	A/D1	0	5	990	8234	8237	8228	8244	8215	8239	8217	8233	8222	8244	8236	8227	8242	8215	8230	8222	8234	8232	8244	8220	8240	8236	8233	8231	8232	8229	8239	8232	8257	8221	8231	8215	8233	8222	8263	8250	8244	8242	8215	8215	8208	8239	8224	8257	8219
259	A/D0	1	5	990	8244	8275	8319	8328	8276	8265	8233	8231	8214	8248	8278	8274	8262	8257	8287	8249	8229	8242	8255	8228	8240	8251	8243	8241	8245	8272	8270	8243	8219	8244	8232	8254	8309	8311	8297	8279	8259	8226	8170	8231	8217	8260	8273	8294	8260
260	A/D1	0	5	1220	8207	8233	8222	8249	8223	8259	8206	8248	8209	8237	8227	8225	8229	8234	8225	8236	8222	8252	8206	8248	8222	8227	8233	8229	8236	8219	8237	8228	8251	8230	8254	8211	8265	8231	8246	8239	8231	8239	8254	8231	8244	8209	8242	8193	8249
260	A/D0	1	5	1220	8189	8275	8323	8303	8296	8305	8204	8179	8220	8223	8249	8308	8316	8254	8292	8262	8215	8250	8242	8234	8285	8288	8270	8296	8309	8288	8253	8294	8286	8198	8237	8267	8241	8258	8294	8284	8243	8253	8259	8235	8237	8271	8301	8268	8274
261	A/D1	0	5	1150	8242	8233	8243	8198	8233	8234	8248	8263	8247	8250	8207	8231	8215	8220	8232	8247	8260	8234	8233	8228	8207	8236	8232	8236	8248	8225	8229	8236	8216	8247	8227	8242	8237	8226	8243	8214	8242	8226	8231	8242	8239	8262	8243	8248	8230
261	A/D0	1	5	1150	8266	8288	8299	8239	8261	8281	8289	8279	8245	8250	8218	8227	8264	8331	8294	8297	8330	8249	8186	8195	8229	8251	8329	8355	8355	8330	8304	8259	8206	8219	8230	8273	8303	8294	8305	8283	8261	8227	8241	8234	8237	8285	8284	8295	8294
262	A/D1	0	6	1060	8244	8224	8240	8248	8240	8235	8237	8222	8222	8224	8228	8239	8237	8245	8221	8242	8229	8228	8244	8261	8273	8237	8253	8239	8226	8227	8221	8227	8247	8237	8221	8244	8207	8243	8225	8224	8236	8222	8249	8214	8242	8224	8217	8234	8234
262	A/D0	1	6	1060	8271	8353	8372	8365	8377	8312	8232	8221	8180	8235	8325	8345	8318	8378	8336	8282	8283	8278	8235	8294	8348	8311	8308	8319	8322	8279	8294	8248	8236	8277	8293	8293	8329	8337	8348	8309	8304	8242	8229	8228	8290	8332	8360	8382	8397
263	A/D1	0	6	940	8242	8225	8239	8254	8229	8255	8203	8238	8204	8248	8236	8231	8243	8213	8220	8212	8234	8231	8252	8225	8253	8208	8233	8216	8233	8246	8243	8252	8255	8216	8242	8199	8245	8222	8267	8249	8242	8254	8220	8239	8224	8250	8258	8271	8252
263	A/D0	1	6	940	8266	8309	8338	8304	8281	8262	8238	8259	8244	8233	8269	8287	8274	8294	8285	8278	8276	8253	8248	8242	8288	8303	8278	8297	8315	8309	8262	8253	8210	8221	8236	8284	8331	8312	8323	8329	8267	8195	8202	8233	8233	8303	8350	8367	8342
264	A/D1	0	6	1080	8221	8249	8245	8248	8255	8219	8253	8237	8247	8238	8246	8226	8250	8213	8245	8236	8230	8244	8236	8236	8225	8218	8253	8218	8275	8232	8255	8224	8231	8230	8211	8248	8238	8245	8245	8246	8221	8247	8201	8218	8265	8237	8242	8244	8276
264	A/D0	1	6	1080	8265	8301	8292	8275	8281	8258	8237	8268	8245	8222	8242	8272	8269	8265	8317	8313	8300	8265	8244	8218	8188	8248	8300	8298	8310	8342	8314	8233	8231	8216	8219	8249	8303	8302	8289	8297	8263	8220	8218	8205	8285	8329	8404	8396	8374
265	A/D1	0	6	1110	8235	8250	8244	8243	8235	8211	8236	8234	8233	8237	8235	8208	8247	8206	8265	8221	8239	8223	8243	8238	8246	8234	8261	8206	8266	8216	8249	8241	8231	8245	8201	8239	8230	8218	8256	8236	8215	8246	8181	8233	8218	8236	8246	8256	8251
265	A/D0	1	6	1110	8251	8299	8269	8234	8245	8251	8210	8239	8250	8227	8228	8266	8289	8275	8229	8322	8311	8235	8222	8228	8185	8204	8287	8272	8269	8296	8278	8199	8194	8220	8216	8231	8302	8291	8300	8316	8304	8258	8252	8241	8231	8279	8295	8271	8301
266	A/D1	0	6	1500	8243	8235	8251	8196	8245	8213	8243	8263	8252	8254	8209	8226	8218	8206	8261	8243	8269	8230	8241	8213	8218	8246	8268	8261	8264	8254	8239	8265	8217	8241	8215	8228	8250	8239	8265	8233	8254	8249	8223	8249	8228	8255	8236	8235	8236
266	A/D0	1	6	1500	8226	8283	8384	8334	8331	8381	8353	8266	8239	8226	8176	8241	8314	8341	8378	8391	8354	8284	8277	8223	8229	8274	8329	8321	8319	8339	8290	8205	8203	8231	8253	8308	8371	8336	8342	8308	8309	8261	8239	8234	8283	8336	8334	8357	8342
267	A/D1	0	6	1030	8244	8235	8252	8221	8222	8223	8238	8226	8263	8214	8258	8240	8225	8236	8230	8224	8261	8240	8258	8228	8224	8229	8207	8246	8227	8260	8235	8266	8232	8248	8208	8245	8211	8271	8228	8256	8250	8210	8241	8210	8232	8261	8236	8271	8213
267	A/D0	1	6	1030	8302	8250	8244	8231	8246	8218	8280	8276	8228	8244	8284	8234	8239	8254	8263	8263	8259	8273	8229	8218	8228	8236	8279	8210	8272	8307	8253	8217	8188	8241	8197	8302	8317	8298	8278	8258	8242	8205	8197	8241	8259	8286	8282	8302	8244
268	A/D1	0	6	1290	8240	8209	8246	8209	8259	8243	8254	8260	8227	8232	8205	8235	8225	8242	8227	8265	8214	8254	8204	8233	8234	8232	8250	8253	8230	8249	8205	8253	8194	8260	8219	8244	8242	8221	8239	8203	8250	8234	8259	8240	8257	8221	8237	8232	8231
268	A/D0	1	6	1290	8250	8306	8364	8363	8349	8359	8304	8223	8217	8228	8250	8309	8369	8393	8361	8372	8297	8235	8210	8236	8275	8316	8344	8350	8330	8328	8269	8268	8219	8232	8269	8348	8324	8320	8353	8302	8257	8272	8284	8242	8282	8347	8334	8343	8400
269	A/D1	0	6	980	8239	8254	8242	8256	8237	8232	8240	8239	8228	8243	8232	8224	8239	8202	8260	8239	8249	8246	8244	8241	8215	8225	8226	8204	8248	8228	8249	8241	8230	8229	8211	8227	8239	8238	8255	8241	8219	8240	8194	8237	8220	8235	8260	8240	8263
269	A/D0	1	6	980	8297	8433	8514	8613	8606	8657	8538	8443	8320	8267	8333	8433	8523	8575	8639	8659	8536	8427	8343	8258	8310	8438	8567	8566	8587	8599	8516	8391	8301	8306	8336	8445	8631	8661	8642	8630	8495	8341	8236	8222	8303	8445	8584	8628	8661
270	A/D1	0	6	1130	8229	8240	8218	8249	8230	8246	8234	8242	8230	8227	8221	8217	8220	8238	8241	8239	8241	8219	8227	8220	8204	8250	8241	8265	8238	8216	8242	8190	8255	8235	8256	8236	8233	8230	8202	8233	8229	8232	8248	8241	8218	8247	8200	8236	8221
270	A/D0	1	6	1130	8230	8264	8313	8300	8314	8296	8225	8205	8196	8229	8246	8270	8299	8329	8304	8271	8217	8222	8210	8238	8284	8322	8326	8319	8268	8211	8209	8221	8219	8285	8323	8277	8284	8300	8250	8232	8259	8235	8226	8255	8257	8254	8289	8285	8306
271	A/D1	0	6	1170	8251	8205	8240	8209	8262	8251	8239	8247	8212	8219	8214	8232	8228	8248	8222	8252	8212	8226	8216	8222	8240	8237	8237	8257	8204	8241	8196	8235	8220	8247	8249	8239	8237	8223	8229	8206	8247	8229	8248	8219	8256	8239	8236	8243	8220
271	A/D0	1	6	1170	8241	8224	8267	8300	8291	8331	8275	8230	8192	8219	8250	8300	8345	8350	8307	8307	8240	8207	8205	8230	8279	8303	8327	8309	8264	8282	8219	8240	8220	8256	8268	8283	8271	8275	8286	8253	8260	8263	8250	8240	8293	8311	8296	8320	8342
272	A/D1	0	6	1080	8233	8248	8238	8253	8213	8239	8246	8238	8249	8234	8253	8218	8238	8226	8215	8229	8236	8238	8252	8236	8232	8241	8210	8236	8221	8234	8245	8239	8258	8212	8227	8219	8213	8244	8229	8253	8222	8235	8222	8205	8258	8239	8249	8265	8238
272	A/D0	1	6	1080	8318	8361	8397	8404	8325	8299	8224	8236	8206	8270	8356	8333	8319	8339	8340	8280	8285	8283	8265	8275	8295	8312	8284	8299	8331	8324	8294	8245	8245	8235	8258	8327	8353	8339	8360	8347	8277	8229	8213	8226	8274	8352	8343	8386	8364
273	A/D1	0	6	1030	8219	8245	8227	8223	8225	8237	8253	8259	8253	8252	8211	8234	8210	8231	8218	8246	8240	8228	8237	8220	8224	8229	8238	8234	8254	8218	8240	8221	8225	8215	8227	8235	8261	8226	8271	8197	8245	8189	8235	8216	8246	8258	8212	8250	8211
273	A/D0	1	6	1030	8272	8304	8299	8286	8294	8360	8346	8285	8287	8244	8215	8297	8356	8398	8387	8370	8344	8226	8179	8203	8239	8289	8388	8404	8373	8353	8337	8252	8213	8209	8260	8299	8345	8355	8394	8361	8356	8288	8285	8251	8220	8341	8345	8324	8336
274	A/D1	0	6	840	8237	8250	8225	8243	8254	8254	8269	8240	8256	8215	8242	8227	8241	8247	8254	8253	8253	8247	8236	8228	8242	8237	8242	8263	8242	8253	8245	8224	8243	8226	8237	8242	8237	8269	8230	8267	8231	8232	8231	8236	8264	8261	8280	8269	8249
274	A/D0	1	6	840	8261	8274	8257	8271	8268	8268	8268	8245	8235	8213	8221	8230	8286	8282	8313	8312	8259	8216	8210	8240	8249	8304	8316	8336	8277	8270	8235	8194	8201	8244	8281	8272	8300	8313	8276	8264	8250	8234	8226	8251	8326	8311	8310	8310	8305
275	A/D1	0	6	1150	8230	8248	8215	8243	8202	8234	8224	8207	8248	8223	8263	8222	8236	8229	8221	8245	8235	8237	8242	8253	8235	8251	8207	8250	8224	8238	8239	8231	8247	8220	8235	8225	8214	8230	8230	8254	8229	8239	8231	8214	8236	8224	8231	8247	8244
275	A/D0	1	6	1150	8219	8252	8282	8269	8256	8275	8233	8216	8252	8243	8299	8273	8260	8259	8246	8242	8260	8248	8247	8259	8272	8260	8254	8241	8261	8243	8228	8239	8239	8188	8245	8261	8270	8286	8306	8320	8238	8204	8187	8199	8236	8308	8323	8327	8291
276	A/D1	0	6	1050	8239	8222	8243	8221	8232	8216	8227	8239	8250	8226	8256	8208	8247	8211	8236	8259	8244	8262	8248	8225	8236	8202	8241	8203	8264	8232	8240	8249	8219	8233	8226	8236	8229	8242	8224	8258	8212	8253	8221	8239	8247	8232	8243	8252	8227
276	A/D0	1	6	1050	8309	8366	8325	8320	8320	8284	8268	8288	8283	8251	8298	8315	8318	8322	8316	8366	8279	8234	8247	8229	8235	8312	8372	8364	8369	8369	8285	8236	8201	8213	8252	8305	8365	8394	8371	8394	8297	8253	8229	8231	8276	8326	8336	8357	8351
277	A/D1	0	6	1140	8215	8234	8231	8239	8228	8259	8215	8243	8208	8226	8231	8219	8235	8245	8217	8240	8212	8254	8208	8253	8227	8230	8236	8222	8231	8198	8235	8217	8239	8230	8253	8217	8248	8212	8221	8243	8217	8260	8246	8226	8253	8194	8252	8182	8262
277	A/D0	1	6	1140	8253	8328	8375	8359	8328	8308	8262	8215	8208	8246	8308	8351	8326	8326	8326	8266	8239	8265	8216	8230	8298	8316	8278	8293	8311	8256	8276	8232	8216	8224	8313	8300	8324	8346	8319	8343	8308	8283	8256	8230	8242	8260	8319	8318	8346
278	A/D1	0	6	980	8213	8236	8232	8244	8237	8232	8212	8227	8211	8236	8234	8246	8238	8235	8229	8215	8251	8249	8255	8250	8241	8212	8251	8196	8246	8215	8231	8237	8237	8245	8222	8235	8229	8218	8249	8235	8252	8225	8234	8226	8217	8236	8230	8242	8243
278	A/D0	1	6	980	8241	8274	8359	8394	8347	8311	8298	8241	8230	8220	8284	8348	8325	8329	8315	8331	8268	8278	8271	8241	8271	8303	8328	8311	8328	8354	8340	8295	8259	8278	8264	8291	8352	8372	8338	8350	8344	8253	8214	8230	8266	8287	8386	8366	8354
279	A/D1	0	6	840	8232	8238	8262	8251	8264	8227	8253	8225	8225	8235	8242	8262	8264	8280	8245	8234	8242	8240	8245	8247	8236	8258	8262	8242	8257	8246	8248	8268	8238	8255	8231	8263	8263	8288	8282	8269	8265	8229	8240	8227	8226	8268	8278	8289	8310
279	A/D0	1	6	840	8271	8292	8318	8333	8340	8275	8267	8260	8250	8236	8278	8337	8310	8313	8309	8302	8257	8266	8256	8227	8220	8286	8303	8307	8339	8351	8319	8313	8250	8231	8221	8232	8288	8360	8336	8321	8328	8260	8194	8189	8253	8251	8337	8376	8382
280	A/D1	0	6	1420	8224	8256	8237	8243	8240	8210	8240	8229	8229	8230	8236	8210	8249	8208	8257	8239	8232	8244	8229	8245	8232	8228	8230	8212	8229	8247	8256	8264	8241	8236	8194	8232	8216	8258	8239	8268	8220	8254	8201	8219	8218	8232	8248	8255	8249
280	A/D0	1	6	1420	8251	8319	8283	8281	8275	8268	8204	8221	8250	8226	8247	8272	8275	8268	8284	8272	8266	8286	8240	8230	8229	8263	8262	8260	8280	8284	8288	8254	8227	8175	8165	8237	8253	8307	8333	8298	8262	8225	8184	8193	8231	8266	8313	8330	8329
281	A/D1	0	6	1300	8239	8238	8239	8244	8221	8254	8210	8236	8228	8228	8236	8233	8232	8247	8234	8284	8231	8264	8222	8245	8231	8221	8239	8217	8234	8227	8237	8228	8236	8219	8256	8231	8261	8241	8239	8244	8233	8242	8256	8220	8256	8194	8251	8196	8251
281	A/D0	1	6	1300	8247	8299	8375	8328	8283	8305	8245	8172	8194	8255	8279	8331	8367	8346	8316	8323	8264	8262	8250	8220	8262	8329	8275	8264	8327	8288	8265	8254	8263	8229	8296	8315	8326	8326	8308	8301	8261	8255	8219	8229	8283	8304	8329	8310	8334
282	A/D1	0	6	990	8216	8230	8250	8239	8256	8214	8232	8221	8226	8254	8241	8255	8228	8224	8227	8207	8235	8248	8239	8258	8224	8209	8237	8197	8250	8236	8243	8246	8220	8233	8193	8229	8247	8222	8263	8209	8251	8208	8225	8245	8205	8258	8233	8233	8244
282	A/D0	1	6	990	8200	8251	8310	8336	8367	8332	8305	8228	8238	8213	8223	8250	8259	8231	8201	8246	8255	8274	8292	8287	8266	8232	8231	8220	8219	8314	8252	8263	8271	8246	8187	8230	8280	8267	8339	8311	8276	8166	8155	8177	8188	8188	8321	8334	8287
283	A/D1	0	6	840	8235	8243	8237	8257	8233	8248	8233	8220	8240	8245	8280	8268	8266	8246	8225	8251	8240	8236	8255	8224	8232	8255	8227	8257	8240	8253	8254	8239	8254	8224	8246	8243	8237	8255	8231	8257	8223	8242	8220	8211	8239	8229	8256	8286	8321
283	A/D0	1	6	840	8275	8302	8329	8353	8274	8258	8254	8247	8227	8264	8326	8339	8329	8323	8326	8277	8255	8248	8246	8248	8280	8306	8353	8342	8356	8350	8307	8241	8245	8248	8257	8271	8311	8307	8341	8345	8284	8224	8228	8270	8291	8371	8391	8376	8380
284	A/D1	0	6	850	8261	8258	8306	8303	8283	8283	8240	8253	8213	8246	8247	8254	8257	8263	8261	8252	8242	8244	8249	8219	8281	8221	8283	8255	8282	8277	8267	8263	8255	8240	8249	8229	8276	8241	8304	8305	8297	8300	8252	8248	8250	8304	8324	8343	8315
284	A/D0	1	6	850	8259	8269	8347	8292	8296	8274	8246	8221	8229	8259	8272	8326	8303	8299	8302	8292	8291	8278	8283	8258	8328	8326	8302	8307	8316	8302	8278	8274	8230	8237	8243	8302	8319	8311	8330	8352	8293	8215	8217	8209	8233	8294	8388	8409	8379
285	A/D1	0	6	840	8249	8298	8285	8272	8262	8268	8273	8266	8248	8237	8263	8230	8301	8273	8309	8302	8278	8282	8253	8255	8277	8283	8340	8297	8362	8320	8314	8281	8255	8255	8258	8316	8366	8371	8351	8320	8242	8263	8204	8237	8231	8243	8313	8328	8391
285	A/D0	1	6	840	8321	8376	8350	8404	8396	8368	8307	8314	8271	8252	8327	8379	8409	8442	8425	8407	8346	8280	8223	8276	8278	8338	8434	8437	8391	8385	8339	8246	8209	8236	8283	8325	8402	8431	8428	8470	8366	8288	8243	8233	8279	8350	8409	8407	8429
286	A/D1	0	6	1340	8237	8265	8238	8265	8243	8231	8238	8232	8229	8249	8233	8232	8240	8212	8239	8220	8230	8239	8238	8255	8221	8244	8227	8213	8239	8232	8248	8225	8239	8225	8211	8230	8235	8240	8256	8237	8234	8251	8214	8249	8227	8235	8245	8243	8273
286	A/D0	1	6	1340	8261	8307	8298	8318	8288	8323	8307	8278	8268	8244	8261	8320	8348	8356	8352	8371	8355	8304	8256	8262	8235	8272	8335	8324	8341	8373	8349	8226	8221	8209	8230	8283	8358	8394	8373	8362	8328	8259	8214	8229	8252	8332	8346	8359	8378
287	A/D1	0	6	1430	8219	8247	8257	8212	8235	8224	8232	8225	8248	8258	8218	8263	8205	8238	8198	8252	8237	8231	8245	8244	8207	8229	8214	8227	8243	8233	8256	8244	8228	8228	8207	8233	8229	8227	8250	8205	8254	8213	8251	8222	8244	8242	8232	8240	8240
287	A/D0	1	6	1430	8245	8237	8191	8139	8221	8285	8306	8324	8308	8289	8268	8221	8234	8221	8201	8208	8296	8256	8206	8221	8239	8215	8264	8286	8333	8319	8254	8209	8164	8152	8201	8254	8299	8288	8315	8339	8252	8211	8227	8223	8213	8241	8256	8245	8228
288	A/D1	0	6	980	8225	8267	8238	8241	8231	8200	8243	8220	8238	8237	8248	8211	8246	8191	8243	8224	8233	8238	8247	8232	8227	8212	8246	8226	8250	8231	8261	8202	8270	8203	8226	8223	8219	8236	8226	8269	8200	8258	8204	8247	8251	8232	8242	8241	8223
288	A/D0	1	6	980	8287	8334	8241	8264	8258	8238	8269	8271	8261	8263	8300	8265	8275	8296	8279	8293	8274	8271	8208	8204	8233	8251	8286	8310	8316	8280	8298	8212	8221	8196	8217	8239	8297	8315	8291	8291	8251	8211	8201	8242	8261	8257	8323	8334	8294
289	A/D1	0	6	1140	8221	8244	8253	8226	8249	8218	8231	8231	8233	8234	8257	8209	8250	8215	8235	8242	8218	8236	8244	8230	8232	8209	8248	8191	8258	8236	8237	8249	8217	8229	8212	8235	8232	8246	8226	8251	8202	8246	8197	8235	8237	8234	8245	8239	8228
289	A/D0	1	6	1140	8294	8308	8271	8293	8307	8271	8267	8268	8255	8246	8271	8286	8284	8299	8303	8354	8319	8275	8249	8231	8213	8228	8308	8322	8307	8335	8294	8212	8193	8209	8196	8265	8305	8334	8313	8320	8249	8209	8204	8220	8275	8293	8325	8283	8287
290	A/D1	0	6	1030	8227	8232	8256	8244	8260	8230	8231	8235	8201	8256	8213	8259	8210	8255	8214	8243	8234	8233	8235	8219	8254	8206	8270	8217	8245	8243	8226	8251	8245	8245	8243	8219	8257	8210	8252	8236	8255	8243	8235	8232	8194	8223	8224	8239	8253
290	A/D0	1	6	1030	8273	8348	8366	8364	8380	8297	8245	8252	8229	8222	8247	8292	8288	8344	8411	8386	8325	8324	8253	8210	8292	8310	8293	8332	8340	8336	8313	8314	8258	8260	8261	8286	8325	8330	8338	8326	8313	8209	8186	8194	8248	8276	8350	8376	8319
291	A/D1	0	6	900	8266	8235	8271	8222	8220	8214	8223	8228	8249	8220	8251	8212	8225	8214	8222	8233	8239	8244	8259	8215	8246	8211	8251	8220	8258	8248	8224	8244	8215	8231	8223	8237	8251	8252	8260	8269	8243	8247	8230	8229	8238	8236	8245	8260	8245
291	A/D0	1	6	900	8286	8291	8305	8307	8294	8270	8266	8250	8254	8228	8286	8292	8292	8312	8354	8347	8292	8270	8246	8203	8225	8286	8326	8343	8349	8369	8309	8218	8221	8257	8250	8291	8340	8361	8301	8317	8277	8215	8220	8253	8285	8312	8338	8343	8295
292	A/D1	0	6	1110	8226	8243	8232	8216	8224	8209	8237	8235	8235	8231	8250	8212	8257	8203	8234	8222	8225	8243	8235	8244	8223	8222	8232	8197	8250	8232	8250	8246	8228	8235	8207	8236	8232	8234	8241	8249	8214	8253	8196	8238	8222	8232	8255	8243	8249
292	A/D0	1	6	1110	8235	8311	8258	8269	8284	8283	8240	8259	8269	8233	8259	8268	8271	8264	8265	8287	8262	8233	8235	8236	8202	8261	8256	8279	8288	8311	8304	8251	8213	8185	8244	8244	8274	8294	8289	8290	8244	8203	8188	8197	8246	8255	8268	8302	8292
293	A/D1	0	6	1240	8255	8208	8250	8222	8253	8241	8230	8239	8221	8223	8218	8234	8236	8248	8220	8241	8215	8228	8225	8225	8231	8232	8234	8253	8223	8247	8212	8239	8218	8238	8236	8235	8256	8222	8226	8219	8234	8233	8243	8228	8250	8235	8227	8231	8221
293	A/D0	1	6	1240	8277	8303	8355	8379	8359	8342	8316	8229	8193	8253	8283	8337	8372	8396	8358	8328	8276	8250	8207	8220	8309	8321	8373	8362	8361	8348	8277	8257	8211	8257	8310	8316	8296	8288	8298	8264	8330	8322	8306	8303	8352	8309	8289	8285	8321
294	A/D1	0	6	1200	8238	8245	8231	8249	8228	8222	8224	8232	8241	8250	8228	8225	8235	8211	8232	8235	8234	8237	8235	8254	8214	8251	8231	8230	8235	8222	8247	8221	8234	8215	8208	8217	8231	8239	8258	8215	8236	8234	8204	8248	8240	8257	8230	8244	8253
294	A/D0	1	6	1200	8251	8312	8256	8252	8263	8262	8245	8212	8220	8260	8238	8256	8280	8244	8221	8285	8374	8266	8260	8270	8181	8162	8273	8168	8288	8492	8291	8187	8211	8122	8132	8140	8346	8423	8368	8356	8267	8172	8177	8155	8278	8317	8332	8347	8288
295	A/D1	0	6	970	8243	8250	8248	8239	8228	8216	8243	8238	8247	8232	8259	8221	8252	8217	8238	8233	8232	8239	8254	8218	8249	8225	8254	8222	8253	8241	8230	8243	8220	8231	8225	8249	8239	8250	8229	8268	8219	8251	8225	8233	8243	8230	8236	8247	8227
295	A/D0	1	6	970	8264	8333	8281	8228	8274	8257	8194	8257	8241	8177	8216	8219	8205	8237	8299	8308	8304	8282	8256	8199	8205	8243	8251	8238	8253	8265	8224	8179	8209	8220	8221	8303	8292	8270	8248	8252	8201	8192	8211	8241	8288	8309	8284	8305	8299
296	A/D1	0	6	1500	8230	8248	8248	8233	8230	8214	8227	8222	8245	8221	8251	8218	8252	8218	8237	8240	8231	8249	8246	8225	8238	8214	8249	8206	8258	8225	8242	8238	8219	8235	8196	8247	8241	8252	8244	8264	8212	8254	8200	8230	8229	8231	8243	8252	8236
296	A/D0	1	6	1500	8263	8289	8263	8250	8281	8284	8263	8289	8282	8214	8262	8270	8290	8290	8312	8307	8282	8267	8232	8251	8222	8251	8312	8312	8292	8306	8247	8199	8187	8192	8201	8251	8312	8322	8314	8308	8280	8219	8204	8225	8249	8289	8319	8316	8292
297	A/D1	0	6	1420	8229	8252	8247	8234	8259	8191	8255	8228	8233	8247	8253	8229	8232	8214	8250	8251	8261	8231	8260	8223	8222	8229	8230	8207	8263	8259	8269	8254	8222	8232	8197	8245	8226	8255	8225	8255	8197	8252	8203	8237	8235	8234	8238	8244	8229
297	A/D0	1	6	1420	8314	8359	8338	8351	8380	8329	8295	8296	8245	8258	8289	8323	8319	8313	8363	8370	8343	8286	8240	8236	8235	8300	8338	8414	8395	8399	8320	8217	8191	8219	8271	8360	8380	8355	8296	8284	8242	8235	8256	8266	8354	8364	8372	8369	8326
298	A/D1	0	6	1360	8243	8213	8244	8226	8239	8238	8223	8244	8224	8219	8224	8230	8230	8241	8225	8243	8233	8221	8226	8213	8224	8237	8240	8254	8225	8244	8203	8232	8218	8248	8255	8246	8258	8238	8222	8225	8231	8230	8249	8235	8242	8243	8221	8223	8217
298	A/D0	1	6	1360	8215	8247	8298	8302	8304	8324	8258	8217	8199	8216	8212	8251	8289	8298	8277	8274	8256	8232	8218	8251	8256	8253	8262	8252	8224	8214	8214	8242	8233	8268	8313	8283	8262	8277	8293	8238	8246	8243	8243	8214	8251	8273	8253	8258	8291
299	A/D1	0	6	1100	8242	8206	8257	8204	8254	8238	8225	8253	8215	8237	8221	8246	8232	8234	8221	8254	8203	8247	8198	8235	8231	8223	8247	8262	8219	8273	8199	8252	8213	8241	8244	8220	8253	8221	8222	8214	8229	8231	8243	8220	8262	8200	8247	8204	8227
299	A/D0	1	6	1100	8251	8242	8283	8307	8315	8337	8294	8202	8169	8162	8185	8233	8269	8335	8308	8303	8267	8222	8207	8218	8229	8255	8262	8273	8274	8279	8241	8268	8229	8232	8310	8257	8247	8250	8223	8192	8234	8244	8245	8240	8282	8270	8264	8282	8277
300	A/D1	0	6	1400	8234	8234	8234	8253	8213	8240	8201	8234	8210	8243	8250	8232	8247	8218	8222	8213	8229	8234	8251	8222	8251	8216	8224	8217	8215	8231	8234	8233	8253	8221	8251	8216	8243	8212	8243	8240	8229	8242	8220	8224	8216	8229	8233	8243	8222
300	A/D0	1	6	1400	8236	8257	8261	8273	8253	8210	8200	8230	8220	8220	8303	8280	8248	8272	8267	8230	8235	8258	8246	8229	8257	8251	8247	8263	8273	8286	8281	8240	8208	8224	8225	8218	8243	8255	8270	8278	8267	8241	8202	8233	8231	8277	8292	8294	8258
301	A/D1	0	6	950	8224	8231	8242	8241	8243	8231	8224	8240	8207	8246	8228	8234	8232	8229	8233	8218	8232	8228	8226	8234	8243	8210	8255	8207	8245	8237	8228	8254	8237	8252	8236	8233	8248	8203	8252	8228	8242	8235	8229	8229	8211	8242	8224	8241	8247
301	A/D0	1	6	950	8248	8255	8291	8306	8308	8262	8277	8297	8253	8231	8278	8274	8222	8260	8273	8280	8267	8310	8286	8228	8265	8266	8236	8276	8267	8293	8281	8270	8237	8280	8257	8248	8297	8307	8265	8281	8269	8191	8161	8195	8242	8258	8336	8348	8325
302	A/D1	0	6	1140	8245	8232	8243	8219	8232	8219	8232	8239	8240	8224	8255	8205	8244	8206	8240	8246	8237	8244	8244	8223	8235	8211	8237	8212	8246	8236	8221	8233	8222	8225	8223	8245	8238	8257	8227	8260	8208	8241	8217	8224	8236	8224	8250	8250	8223
302	A/D0	1	6	1140	8256	8269	8225	8231	8248	8238	8252	8274	8260	8240	8250	8262	8209	8264	8264	8304	8259	8262	8238	8250	8211	8265	8267	8272	8252	8287	8248	8205	8216	8244	8244	8275	8292	8336	8279	8292	8238	8180	8184	8186	8226	8241	8278	8305	8285
303	A/D1	0	6	900	8226	8227	8245	8187	8274	8201	8254	8230	8213	8242	8194	8236	8223	8241	8252	8248	8215	8251	8197	8240	8217	8229	8232	8256	8247	8226	8222	8231	8199	8258	8230	8250	8236	8225	8228	8217	8239	8235	8235	8234	8237	8220	8256	8209	8245
303	A/D0	1	6	900	8229	8254	8304	8258	8304	8326	8270	8223	8220	8219	8229	8289	8351	8323	8340	8342	8272	8229	8223	8198	8246	8316	8306	8313	8338	8253	8224	8262	8231	8229	8290	8324	8270	8254	8261	8240	8197	8229	8246	8228	8249	8304	8302	8276	8314
304	A/D1	0	6	1060	8212	8230	8229	8234	8260	8227	8241	8229	8214	8228	8229	8229	8264	8252	8270	8225	8238	8224	8220	8232	8244	8254	8240	8241	8227	8213	8225	8231	8238	8252	8223	8238	8237	8219	8244	8228	8250	8247	8237	8250	8208	8239	8215	8236	8231
304	A/D0	1	6	1060	8195	8215	8306	8312	8318	8294	8263	8216	8214	8205	8233	8270	8297	8300	8286	8286	8255	8256	8282	8230	8259	8282	8273	8246	8264	8279	8244	8282	8277	8249	8240	8282	8289	8251	8270	8276	8277	8277	8248	8202	8188	8200	8256	8322	8310
305	A/D1	0	6	910	8224	8216	8244	8219	8231	8258	8211	8260	8205	8233	8231	8230	8258	8267	8243	8265	8214	8262	8186	8266	8213	8263	8261	8266	8265	8244	8260	8219	8255	8208	8259	8245	8257	8257	8237	8261	8242	8243	8270	8219	8251	8205	8254	8230	8282
305	A/D0	1	6	910	8292	8400	8421	8358	8329	8370	8248	8231	8236	8245	8275	8327	8382	8348	8351	8321	8255	8243	8174	8241	8300	8352	8341	8380	8384	8332	8298	8293	8267	8228	8286	8273	8249	8265	8302	8330	8292	8287	8288	8254	8274	8295	8343	8348	8355
306	A/D1	0	7	1370	8233	8229	8231	8241	8214	8237	8215	8250	8225	8253	8237	8216	8237	8220	8231	8225	8239	8227	8233	8216	8261	8242	8253	8246	8223	8231	8222	8222	8246	8220	8245	8212	8243	8206	8240	8243	8228	8259	8234	8227	8221	8222	8222	8241	8218
306	A/D0	1	7	1370	8280	8298	8324	8286	8261	8288	8265	8275	8251	8289	8312	8247	8272	8282	8301	8297	8314	8265	8235	8229	8260	8266	8291	8323	8330	8332	8296	8244	8215	8230	8241	8284	8342	8327	8317	8348	8281	8201	8231	8253	8228	8291	8313	8345	8290
307	A/D1	0	7	1050	8214	8230	8247	8242	8266	8215	8236	8238	8221	8269	8212	8267	8209	8245	8231	8207	8243	8215	8246	8236	8242	8226	8254	8219	8242	8226	8223	8247	8231	8237	8217	8219	8238	8214	8256	8254	8256	8240	8234	8227	8208	8232	8234	8241	8261
307	A/D0	1	7	1050	8270	8314	8354	8304	8341	8261	8257	8269	8269	8269	8247	8323	8288	8305	8352	8332	8297	8298	8261	8240	8276	8262	8279	8302	8325	8347	8325	8300	8247	8238	8221	8284	8318	8351	8339	8320	8332	8229	8191	8211	8253	8265	8369	8399	8358
308	A/D1	0	7	1000	8220	8257	8239	8233	8237	8221	8237	8236	8242	8257	8207	8248	8207	8235	8222	8237	8237	8229	8244	8224	8221	8225	8235	8234	8251	8225	8249	8228	8227	8233	8225	8230	8237	8239	8247	8226	8250	8218	8233	8219	8232	8237	8225	8238	8227
308	A/D0	1	7	1000	8231	8286	8287	8270	8274	8297	8307	8286	8284	8236	8222	8246	8240	8281	8336	8316	8293	8261	8205	8175	8213	8244	8283	8300	8316	8297	8303	8254	8212	8198	8254	8269	8285	8321	8350	8298	8303	8273	8251	8202	8239	8302	8249	8256	8315
309	A/D1	0	7	1000	8243	8209	8248	8227	8259	8254	8231	8247	8222	8225	8213	8236	8222	8267	8250	8276	8238	8230	8218	8216	8241	8243	8240	8259	8217	8244	8204	8240	8212	8251	8237	8236	8250	8234	8227	8219	8230	8232	8245	8227	8263	8235	8244	8232	8236
309	A/D0	1	7	1000	8199	8230	8273	8262	8286	8312	8259	8218	8193	8202	8232	8277	8299	8320	8276	8278	8235	8206	8221	8247	8272	8322	8309	8305	8296	8266	8237	8239	8207	8246	8284	8235	8227	8271	8302	8272	8271	8269	8234	8206	8271	8292	8252	8279	8336
310	A/D1	0	7	1010	8213	8225	8234	8244	8234	8255	8211	8238	8209	8227	8233	8243	8253	8256	8222	8232	8199	8240	8198	8268	8240	8237	8251	8223	8233	8214	8239	8231	8246	8224	8258	8208	8231	8219	8227	8242	8245	8230	8268	8216	8237	8201	8253	8193	8285
310	A/D0	1	7	1010	8239	8322	8367	8385	8395	8373	8293	8257	8238	8236	8289	8348	8355	8373	8363	8325	8238	8242	8219	8222	8329	8355	8333	8351	8379	8289	8273	8283	8255	8218	8270	8330	8330	8333	8379	8389	8327	8294	8278	8219	8235	8284	8351	8365	8393
311	A/D1	0	7	1140	8225	8231	8238	8235	8251	8217	8249	8216	8226	8226	8233	8240	8224	8246	8239	8221	8240	8235	8230	8248	8231	8241	8240	8219	8243	8227	8240	8247	8245	8255	8220	8231	8223	8206	8228	8231	8240	8243	8223	8232	8206	8235	8224	8247	8234
311	A/D0	1	7	1140	8234	8258	8290	8262	8260	8269	8272	8226	8258	8252	8245	8274	8249	8231	8261	8259	8249	8272	8253	8239	8258	8285	8292	8282	8287	8290	8264	8232	8237	8215	8183	8245	8267	8288	8306	8343	8341	8253	8233	8212	8204	8243	8289	8326	8324
312	A/D1	0	7	1110	8233	8205	8245	8199	8265	8241	8241	8241	8216	8225	8215	8229	8237	8242	8228	8263	8208	8246	8205	8232	8232	8226	8241	8249	8227	8240	8209	8246	8194	8252	8229	8239	8252	8234	8249	8227	8236	8226	8238	8220	8259	8221	8255	8213	8233
312	A/D0	1	7	1110	8209	8232	8254	8263	8300	8304	8294	8221	8210	8226	8208	8242	8287	8287	8258	8277	8239	8211	8217	8237	8267	8308	8319	8325	8304	8247	8233	8217	8191	8199	8277	8296	8258	8272	8276	8241	8254	8269	8254	8225	8255	8248	8248	8264	8286
313	A/D1	0	7	1330	8211	8236	8237	8247	8232	8246	8217	8229	8210	8220	8242	8224	8250	8257	8226	8253	8198	8235	8204	8252	8249	8238	8254	8225	8232	8214	8230	8232	8246	8220	8250	8220	8244	8231	8231	8245	8233	8240	8251	8219	8235	8211	8234	8208	8243
313	A/D0	1	7	1330	8244	8303	8326	8344	8323	8302	8252	8217	8192	8214	8283	8314	8335	8350	8308	8275	8240	8230	8210	8246	8284	8291	8302	8325	8338	8279	8289	8276	8265	8227	8289	8260	8263	8314	8332	8322	8282	8276	8236	8227	8249	8278	8326	8343	8358
314	A/D1	0	7	1130	8229	8221	8242	8248	8218	8231	8200	8241	8206	8247	8231	8232	8242	8225	8221	8215	8224	8226	8251	8228	8269	8223	8251	8222	8231	8239	8234	8241	8245	8219	8235	8211	8245	8218	8248	8240	8229	8251	8222	8235	8210	8248	8226	8284	8218
314	A/D0	1	7	1130	8250	8296	8333	8336	8324	8293	8256	8257	8209	8250	8293	8319	8317	8303	8297	8270	8264	8268	8255	8243	8278	8284	8290	8294	8310	8316	8285	8270	8224	8248	8237	8255	8317	8299	8330	8336	8288	8214	8194	8221	8235	8329	8351	8364	8304
315	A/D1	0	7	1050	8231	8227	8249	8194	8248	8220	8229	8250	8234	8258	8214	8240	8231	8203	8245	8226	8253	8238	8229	8226	8210	8240	8232	8246	8248	8252	8223	8248	8200	8235	8228	8229	8244	8234	8242	8221	8231	8243	8206	8244	8218	8261	8248	8246	8247
315	A/D0	1	7	1050	8238	8234	8244	8241	8290	8297	8271	8269	8253	8219	8180	8236	8253	8257	8267	8294	8267	8227	8215	8211	8211	8226	8302	8284	8264	8289	8258	8227	8211	8235	8244	8258	8286	8268	8287	8251	8220	8250	8228	8188	8230	8302	8265	8250	8301
316	A/D1	0	7	1280	8216	8228	8218	8241	8242	8253	8222	8252	8193	8242	8216	8224	8243	8235	8247	8214	8233	8219	8217	8238	8229	8247	8231	8235	8226	8212	8227	8231	8231	8240	8230	8219	8243	8206	8234	8227	8233	8243	8235	8255	8213	8235	8226	8217	8234
316	A/D0	1	7	1280	8290	8298	8374	8428	8376	8356	8312	8224	8183	8234	8247	8275	8362	8395	8397	8351	8334	8253	8228	8235	8297	8350	8337	8371	8354	8338	8316	8304	8280	8260	8277	8311	8296	8331	8347	8370	8369	8304	8288	8258	8233	8295	8353	8366	8348
317	A/D1	0	7	1070	8221	8239	8226	8207	8227	8224	8235	8247	8238	8256	8214	8242	8218	8228	8232	8235	8241	8223	8238	8226	8215	8228	8221	8219	8247	8225	8247	8241	8227	8237	8208	8229	8226	8225	8254	8221	8261	8219	8236	8231	8241	8252	8229	8246	8224
317	A/D0	1	7	1070	8215	8213	8261	8328	8332	8361	8370	8323	8259	8227	8226	8213	8233	8296	8290	8294	8319	8264	8213	8231	8274	8265	8339	8370	8330	8278	8285	8214	8191	8198	8252	8274	8339	8384	8384	8347	8327	8261	8225	8195	8210	8274	8293	8294	8302
318	A/D1	0	7	850	8231	8253	8238	8254	8223	8241	8227	8220	8245	8232	8270	8259	8271	8247	8220	8232	8214	8228	8248	8238	8248	8247	8227	8246	8242	8239	8255	8241	8244	8213	8233	8235	8236	8274	8267	8271	8245	8233	8228	8201	8238	8239	8249	8286	8233
318	A/D0	1	7	850	8286	8316	8315	8302	8274	8263	8208	8217	8227	8246	8302	8290	8287	8279	8266	8262	8242	8229	8231	8221	8252	8260	8256	8291	8304	8282	8248	8248	8249	8202	8259	8286	8293	8262	8301	8292	8214	8192	8215	8225	8228	8306	8348	8305	8319
319	A/D1	0	7	1170	8247	8213	8249	8206	8268	8261	8263	8263	8226	8248	8196	8235	8224	8257	8220	8276	8192	8270	8190	8244	8223	8235	8255	8245	8243	8226	8206	8245	8189	8265	8226	8245	8245	8216	8234	8202	8245	8231	8249	8229	8264	8210	8247	8210	8225
319	A/D0	1	7	1170	8247	8291	8325	8324	8308	8333	8292	8209	8211	8203	8235	8286	8324	8378	8302	8322	8264	8238	8214	8232	8276	8270	8299	8302	8312	8290	8248	8250	8222	8230	8270	8305	8283	8293	8291	8254	8246	8261	8255	8231	8282	8275	8261	8257	8297
320	A/D1	0	7	1330	8235	8251	8218	8238	8212	8236	8240	8224	8247	8254	8235	8232	8206	8239	8202	8269	8237	8248	8240	8217	8231	8203	8237	8242	8257	8241	8279	8218	8263	8218	8241	8237	8232	8253	8261	8242	8244	8211	8244	8199	8253	8232	8239	8234	8223
320	A/D0	1	7	1330	8221	8274	8274	8296	8314	8327	8335	8284	8275	8238	8241	8239	8286	8322	8332	8335	8323	8279	8213	8198	8206	8238	8284	8362	8368	8305	8303	8239	8214	8218	8213	8266	8287	8321	8322	8316	8267	8221	8244	8221	8225	8286	8315	8296	8294
321	A/D1	0	7	1050	8241	8239	8228	8245	8214	8234	8230	8216	8235	8237	8263	8238	8251	8241	8229	8245	8236	8236	8242	8230	8239	8251	8214	8243	8232	8242	8247	8248	8265	8218	8238	8236	8230	8257	8237	8262	8212	8246	8214	8220	8245	8231	8244	8256	8234
321	A/D0	1	7	1050	8300	8343	8350	8347	8322	8309	8281	8262	8233	8306	8346	8314	8317	8353	8321	8304	8317	8287	8244	8274	8335	8335	8335	8348	8355	8296	8251	8271	8246	8240	8288	8368	8338	8346	8385	8348	8220	8258	8249	8234	8296	8370	8374	8348	8335
322	A/D1	0	7	1020	8233	8210	8225	8223	8250	8238	8233	8236	8218	8217	8226	8229	8232	8241	8220	8249	8221	8227	8243	8225	8245	8235	8253	8273	8227	8251	8206	8231	8214	8257	8255	8237	8231	8226	8208	8220	8224	8221	8250	8203	8269	8210	8248	8231	8243
322	A/D0	1	7	1020	8261	8309	8349	8335	8359	8342	8285	8246	8220	8233	8253	8316	8340	8368	8358	8355	8277	8231	8231	8260	8306	8352	8345	8389	8354	8331	8281	8250	8233	8243	8344	8354	8346	8376	8347	8263	8274	8263	8218	8201	8291	8281	8316	8345	8380
323	A/D1	0	7	930	8226	8232	8227	8237	8213	8253	8215	8246	8232	8215	8231	8226	8235	8245	8230	8243	8209	8216	8217	8226	8246	8238	8249	8241	8218	8214	8233	8223	8261	8224	8271	8224	8231	8230	8225	8243	8234	8238	8247	8210	8249	8207	8253	8218	8266
323	A/D0	1	7	930	8191	8244	8309	8336	8294	8312	8263	8236	8191	8212	8214	8242	8266	8248	8260	8241	8211	8226	8253	8259	8279	8297	8253	8233	8236	8232	8253	8260	8287	8254	8267	8233	8231	8229	8246	8249	8237	8241	8205	8206	8223	8252	8312	8296	8285
324	A/D1	0	7	960	8226	8232	8228	8244	8233	8237	8243	8224	8239	8225	8232	8237	8232	8244	8214	8242	8219	8223	8244	8236	8266	8225	8243	8229	8216	8244	8234	8230	8250	8236	8229	8236	8211	8231	8230	8246	8246	8237	8247	8213	8244	8234	8235	8250	8241
324	A/D0	1	7	960	8248	8271	8276	8317	8296	8269	8238	8208	8204	8242	8270	8308	8302	8326	8281	8262	8256	8229	8205	8262	8339	8268	8310	8299	8251	8252	8259	8243	8216	8230	8271	8277	8291	8317	8324	8308	8283	8232	8243	8207	8241	8269	8317	8272	8296
325	A/D1	0	7	1230	8232	8228	8245	8221	8229	8213	8229	8227	8245	8222	8255	8214	8231	8220	8223	8233	8230	8235	8254	8220	8241	8208	8234	8213	8247	8242	8232	8242	8216	8217	8214	8234	8236	8259	8225	8267	8218	8239	8220	8225	8251	8240	8244	8251	8224
325	A/D0	1	7	1230	8287	8299	8279	8256	8287	8249	8266	8272	8241	8226	8256	8254	8236	8274	8288	8285	8267	8254	8228	8218	8234	8251	8277	8301	8317	8318	8268	8229	8216	8219	8201	8254	8285	8304	8276	8297	8233	8202	8219	8228	8257	8266	8304	8290	8299
326	A/D1	0	7	850	8207	8253	8214	8222	8239	8198	8252	8218	8244	8251	8209	8266	8211	8261	8244	8265	8260	8220	8252	8219	8229	8257	8253	8246	8274	8226	8271	8227	8255	8219	8236	8232	8273	8251	8287	8210	8258	8215	8228	8229	8231	8244	8230	8256	8241
326	A/D0	1	7	850	8219	8272	8255	8233	8259	8269	8296	8281	8302	8265	8241	8236	8213	8236	8270	8282	8276	8246	8235	8189	8217	8247	8275	8310	8321	8291	8264	8198	8199	8177	8229	8276	8332	8327	8347	8305	8254	8218	8204	8176	8237	8304	8305	8270	8300
327	A/D1	0	7	970	8246	8236	8243	8232	8219	8227	8218	8240	8237	8233	8247	8234	8224	8238	8231	8230	8248	8238	8232	8207	8241	8219	8247	8239	8242	8245	8220	8238	8221	8214	8232	8221	8240	8248	8228	8245	8244	8230	8239	8227	8223	8243	8238	8259	8223
327	A/D0	1	7	970	8332	8338	8292	8327	8345	8288	8304	8293	8251	8224	8290	8299	8292	8336	8386	8346	8329	8296	8229	8217	8270	8298	8325	8340	8328	8324	8228	8196	8209	8218	8240	8315	8352	8371	8333	8333	8271	8209	8219	8281	8305	8341	8369	8367	8299
328	A/D1	0	7	1080	8232	8241	8240	8219	8224	8205	8231	8227	8239	8223	8254	8205	8242	8207	8237	8243	8235	8244	8240	8222	8227	8207	8244	8203	8257	8240	8227	8231	8219	8237	8225	8257	8240	8228	8225	8240	8213	8259	8204	8240	8230	8228	8240	8255	8252
328	A/D0	1	7	1080	8306	8295	8227	8214	8202	8203	8234	8265	8274	8241	8268	8265	8235	8260	8263	8302	8283	8264	8210	8199	8224	8223	8275	8294	8301	8292	8278	8183	8185	8202	8218	8255	8294	8311	8313	8300	8248	8238	8211	8216	8272	8274	8293	8303	8303
329	A/D1	0	7	840	8210	8234	8223	8234	8233	8258	8213	8260	8203	8244	8232	8219	8245	8249	8242	8259	8228	8261	8201	8252	8228	8247	8257	8265	8253	8243	8249	8240	8246	8236	8257	8234	8275	8236	8264	8268	8249	8256	8247	8238	8231	8221	8266	8217	8289
329	A/D0	1	7	840	8231	8285	8319	8354	8347	8332	8257	8241	8199	8192	8237	8258	8278	8286	8330	8302	8293	8307	8258	8245	8302	8294	8266	8301	8306	8253	8273	8287	8261	8226	8286	8303	8278	8321	8321	8302	8253	8245	8201	8250	8229	8255	8322	8346	8327
330	A/D1	0	7	870	8261	8231	8222	8259	8217	8273	8223	8250	8232	8260	8288	8266	8274	8258	8232	8252	8254	8231	8259	8231	8259	8256	8266	8280	8280	8283	8283	8248	8265	8225	8254	8240	8274	8284	8290	8281	8251	8251	8224	8224	8257	8302	8326	8356	8329
330	A/D0	1	7	870	8303	8298	8312	8346	8289	8254	8237	8234	8191	8244	8353	8339	8293	8318	8288	8246	8277	8265	8237	8239	8284	8301	8310	8357	8334	8350	8312	8253	8220	8229	8266	8283	8346	8353	8350	8362	8316	8260	8200	8281	8261	8328	8377	8379	8353
331	A/D1	0	7	1290	8212	8245	8234	8237	8242	8226	8235	8223	8241	8255	8215	8254	8201	8240	8205	8255	8242	8228	8243	8212	8219	8222	8240	8237	8257	8230	8269	8220	8249	8220	8218	8232	8238	8250	8258	8220	8233	8197	8239	8210	8252	8232	8229	8232	8211
331	A/D0	1	7	1290	8263	8239	8248	8243	8244	8275	8285	8255	8256	8237	8193	8203	8211	8270	8261	8273	8301	8236	8165	8216	8240	8224	8284	8286	8277	8256	8265	8236	8214	8224	8231	8263	8252	8277	8272	8247	8237	8211	8230	8208	8208	8280	8262	8256	8279
332	A/D1	0	7	930	8244	8229	8232	8240	8220	8241	8209	8248	8197	8258	8226	8245	8246	8231	8230	8221	8238	8220	8242	8225	8259	8222	8242	8219	8214	8238	8215	8244	8258	8230	8246	8198	8233	8196	8252	8228	8237	8246	8221	8233	8203	8230	8233	8253	8225
332	A/D0	1	7	930	8255	8231	8270	8239	8242	8242	8235	8243	8238	8234	8226	8255	8237	8201	8260	8257	8239	8248	8275	8244	8260	8277	8252	8235	8245	8262	8228	8237	8232	8235	8212	8246	8264	8256	8292	8301	8267	8227	8211	8225	8191	8244	8287	8290	8276
333	A/D1	0	7	990	8238	8235	8251	8243	8240	8229	8210	8247	8204	8262	8235	8243	8237	8221	8243	8234	8260	8244	8240	8237	8249	8209	8250	8213	8254	8239	8230	8239	8231	8233	8227	8224	8268	8228	8288	8251	8252	8257	8203	8236	8198	8249	8223	8242	8236
333	A/D0	1	7	990	8275	8305	8341	8339	8326	8296	8277	8243	8195	8198	8253	8277	8269	8299	8290	8271	8259	8280	8266	8253	8302	8274	8299	8308	8307	8306	8270	8231	8215	8258	8253	8268	8339	8327	8299	8334	8297	8216	8197	8211	8167	8243	8285	8317	8310
334	A/D1	0	7	1120	8230	8238	8240	8238	8219	8254	8202	8221	8219	8229	8243	8234	8245	8231	8216	8240	8216	8238	8251	8223	8249	8228	8227	8241	8225	8245	8231	8244	8249	8210	8243	8208	8234	8218	8238	8241	8219	8234	8226	8218	8230	8232	8236	8246	8231
334	A/D0	1	7	1120	8258	8289	8270	8264	8253	8225	8251	8223	8215	8243	8301	8285	8303	8256	8259	8260	8254	8216	8276	8235	8217	8252	8264	8254	8297	8299	8275	8234	8224	8202	8226	8253	8296	8284	8307	8313	8264	8215	8233	8222	8246	8311	8310	8284	8323
335	A/D1	0	7	1100	8223	8249	8233	8254	8222	8264	8213	8233	8213	8216	8234	8223	8246	8265	8241	8256	8217	8232	8191	8247	8216	8254	8239	8235	8218	8205	8225	8222	8232	8230	8259	8225	8235	8214	8225	8235	8218	8243	8236	8223	8241	8220	8252	8203	8278
335	A/D0	1	7	1100	8219	8264	8316	8333	8299	8300	8289	8242	8204	8201	8256	8251	8280	8310	8298	8252	8238	8249	8202	8224	8288	8282	8241	8247	8247	8233	8268	8287	8309	8266	8290	8275	8236	8278	8261	8316	8258	8235	8196	8202	8212	8238	8306	8311	8325
336	A/D1	0	7	1100	8240	8240	8271	8268	8251	8250	8228	8247	8200	8255	8224	8249	8269	8248	8263	8228	8244	8240	8243	8228	8258	8200	8253	8206	8235	8247	8218	8247	8231	8241	8241	8221	8246	8207	8264	8244	8240	8245	8209	8235	8199	8242	8233	8246	8238
336	A/D0	1	7	1100	8273	8325	8368	8350	8353	8310	8288	8252	8213	8248	8285	8323	8307	8342	8338	8287	8289	8287	8252	8225	8272	8284	8263	8309	8305	8313	8325	8295	8235	8262	8210	8239	8317	8370	8333	8409	8315	8225	8197	8237	8216	8288	8362	8351	8293
337	A/D1	0	7	1050	8240	8236	8247	8255	8228	8246	8208	8244	8205	8254	8246	8235	8252	8225	8227	8212	8250	8240	8259	8229	8260	8207	8248	8226	8245	8260	8251	8266	8264	8228	8237	8204	8244	8216	8274	8243	8239	8236	8211	8223	8220	8251	8255	8266	8235
337	A/D0	1	7	1050	8315	8349	8385	8387	8362	8292	8258	8257	8225	8238	8356	8362	8354	8330	8340	8299	8243	8250	8262	8239	8310	8340	8364	8375	8418	8414	8346	8297	8235	8215	8236	8286	8339	8356	8388	8362	8325	8253	8200	8227	8274	8340	8359	8403	8387
338	A/D1	0	7	1060	8235	8258	8216	8237	8225	8210	8235	8236	8236	8247	8233	8226	8234	8215	8246	8224	8239	8240	8239	8255	8218	8240	8225	8220	8233	8224	8247	8224	8241	8224	8210	8232	8224	8223	8245	8223	8231	8242	8222	8223	8232	8219	8245	8238	8256
338	A/D0	1	7	1060	8264	8303	8249	8221	8265	8265	8225	8275	8270	8223	8223	8243	8239	8261	8268	8293	8265	8240	8246	8236	8187	8233	8273	8269	8282	8293	8301	8225	8219	8213	8233	8255	8308	8319	8309	8271	8259	8213	8205	8167	8271	8286	8272	8294	8299
339	A/D1	0	7	1160	8211	8232	8225	8218	8223	8249	8234	8239	8225	8273	8302	8276	8232	8259	8215	8244	8224	8206	8209	8197	8250	8246	8242	8261	8256	8194	8228	8237	8228	8252	8236	8210	8242	8202	8251	8233	8237	8256	8222	8248	8217	8213	8226	8206	8252
339	A/D0	1	7	1160	8233	8272	8338	8346	8323	8363	8298	8307	8307	8258	8308	8294	8361	8308	8306	8320	8302	8263	8230	8220	8231	8251	8204	8247	8276	8283	8247	8281	8289	8245	8270	8283	8282	8291	8292	8322	8246	8212	8203	8202	8224	8262	8299	8315	8335
340	A/D1	0	7	1060	8203	8233	8225	8236	8245	8241	8214	8252	8197	8247	8225	8220	8249	8235	8251	8206	8239	8232	8222	8260	8245	8257	8234	8262	8213	8223	8238	8236	8266	8228	8257	8211	8256	8211	8232	8238	8216	8242	8237	8235	8228	8232	8254	8217	8258
340	A/D0	1	7	1060	8216	8258	8368	8393	8391	8417	8330	8244	8223	8237	8279	8311	8371	8332	8355	8305	8318	8287	8269	8268	8296	8356	8318	8352	8302	8299	8286	8271	8236	8247	8304	8301	8362	8349	8324	8361	8313	8254	8223	8255	8197	8277	8374	8394	8385
341	A/D1	0	7	920	8228	8221	8242	8212	8254	8219	8248	8242	8230	8249	8216	8238	8232	8245	8238	8275	8243	8274	8213	8232	8224	8226	8255	8277	8270	8249	8224	8244	8176	8259	8220	8254	8253	8256	8261	8228	8244	8224	8240	8230	8255	8220	8259	8219	8247
341	A/D0	1	7	920	8197	8220	8257	8258	8291	8309	8287	8237	8211	8228	8240	8243	8286	8311	8253	8274	8242	8206	8206	8238	8282	8302	8321	8323	8304	8272	8208	8215	8234	8208	8286	8332	8265	8288	8314	8251	8254	8281	8255	8207	8298	8250	8257	8305	8323
342	A/D1	0	7	1240	8230	8236	8227	8208	8232	8208	8252	8233	8245	8220	8253	8211	8265	8220	8238	8238	8216	8234	8241	8226	8235	8212	8243	8207	8256	8230	8247	8241	8227	8238	8204	8227	8215	8250	8242	8276	8234	8266	8207	8227	8225	8222	8261	8249	8254
342	A/D0	1	7	1240	8247	8238	8205	8236	8299	8297	8289	8315	8295	8216	8265	8264	8225	8240	8275	8259	8212	8198	8210	8239	8244	8302	8309	8281	8248	8226	8242	8197	8180	8246	8264	8268	8279	8316	8304	8299	8262	8241	8215	8175	8209	8233	8276	8273	8280
343	A/D1	0	7	850	8262	8221	8258	8219	8262	8252	8237	8249	8220	8226	8208	8235	8238	8272	8237	8280	8199	8248	8207	8229	8246	8230	8254	8253	8253	8280	8231	8281	8207	8263	8227	8230	8251	8217	8251	8242	8257	8249	8244	8241	8271	8217	8261	8227	8245
343	A/D0	1	7	850	8213	8227	8272	8281	8300	8328	8291	8210	8201	8212	8190	8230	8309	8320	8272	8305	8254	8201	8192	8222	8250	8288	8289	8267	8263	8233	8193	8231	8249	8233	8290	8302	8266	8240	8257	8266	8278	8238	8247	8249	8233	8216	8292	8300	8235
344	A/D1	0	7	1000	8213	8237	8263	8267	8272	8239	8233	8224	8203	8242	8229	8252	8236	8242	8252	8220	8261	8240	8253	8245	8251	8219	8259	8208	8252	8237	8250	8258	8244	8250	8224	8241	8256	8226	8262	8240	8238	8233	8231	8237	8218	8244	8256	8239	8268
344	A/D0	1	7	1000	8267	8330	8353	8339	8351	8313	8249	8258	8269	8242	8289	8327	8339	8291	8283	8336	8272	8245	8292	8260	8231	8282	8330	8309	8324	8367	8302	8258	8232	8216	8222	8277	8321	8309	8328	8360	8301	8233	8242	8211	8240	8308	8378	8376	8365
345	A/D1	0	7	1180	8230	8245	8254	8232	8230	8207	8243	8187	8260	8222	8244	8238	8216	8224	8204	8244	8246	8232	8244	8225	8221	8251	8213	8254	8241	8207	8257	8218	8235	8233	8206	8259	8205	8266	8232	8249	8246	8215	8239	8203	8237	8228	8231	8235	8260
345	A/D0	1	7	1180	8308	8314	8348	8310	8233	8202	8260	8225	8227	8300	8312	8248	8260	8282	8289	8265	8297	8261	8196	8207	8244	8256	8290	8294	8306	8288	8265	8217	8217	8211	8200	8266	8303	8294	8296	8306	8222	8197	8235	8257	8271	8323	8328	8276	8317
346	A/D1	0	7	850	8213	8229	8229	8225	8238	8239	8250	8221	8235	8215	8222	8233	8247	8240	8267	8232	8246	8232	8228	8230	8241	8247	8263	8244	8258	8240	8284	8235	8261	8218	8235	8241	8242	8287	8271	8227	8255	8231	8211	8259	8209	8256	8255	8254	8266
346	A/D0	1	7	850	8212	8217	8265	8334	8316	8288	8309	8239	8157	8186	8225	8272	8324	8359	8322	8247	8274	8220	8200	8241	8261	8275	8292	8298	8285	8257	8266	8242	8264	8231	8300	8290	8280	8283	8286	8276	8271	8287	8233	8265	8241	8259	8262	8280	8297
347	A/D1	0	7	910	8204	8253	8243	8252	8244	8249	8209	8247	8190	8239	8246	8256	8280	8271	8282	8266	8257	8263	8205	8244	8223	8243	8253	8267	8266	8236	8244	8231	8232	8228	8246	8217	8257	8228	8255	8290	8262	8280	8254	8241	8236	8231	8261	8216	8258
347	A/D0	1	7	910	8218	8308	8381	8394	8404	8380	8290	8268	8239	8178	8287	8378	8373	8391	8432	8364	8284	8317	8256	8197	8298	8334	8277	8330	8356	8347	8320	8338	8299	8278	8313	8366	8379	8384	8400	8377	8313	8286	8245	8251	8288	8363	8392	8426	8448
348	A/D1	0	7	1030	8230	8226	8238	8216	8237	8221	8243	8229	8247	8215	8266	8211	8269	8224	8235	8245	8224	8236	8243	8224	8238	8212	8253	8200	8251	8231	8225	8239	8223	8237	8212	8238	8234	8248	8225	8264	8214	8242	8208	8224	8235	8228	8233	8255	8222
348	A/D0	1	7	1030	8286	8259	8250	8268	8271	8258	8264	8272	8250	8215	8252	8245	8247	8281	8306	8313	8309	8243	8227	8223	8196	8231	8291	8299	8264	8302	8264	8195	8205	8236	8235	8279	8318	8325	8260	8274	8226	8183	8227	8224	8253	8303	8302	8265	8270
349	A/D1	0	8	1260	8224	8231	8251	8266	8239	8262	8226	8233	8226	8228	8232	8234	8230	8254	8222	8258	8215	8245	8216	8246	8240	8231	8241	8217	8220	8223	8228	8229	8247	8212	8258	8211	8243	8226	8231	8236	8229	8232	8242	8216	8247	8212	8254	8219	8260
349	A/D0	1	8	1260	8249	8278	8320	8300	8278	8258	8205	8190	8195	8250	8275	8295	8327	8332	8271	8240	8237	8221	8212	8247	8287	8264	8255	8258	8302	8254	8280	8285	8239	8192	8232	8215	8221	8256	8283	8309	8305	8278	8243	8222	8223	8209	8262	8262	8250
350	A/D1	0	8	890	8225	8255	8244	8247	8253	8226	8255	8258	8247	8260	8266	8231	8256	8195	8238	8232	8232	8244	8245	8242	8235	8235	8249	8228	8277	8243	8266	8240	8234	8232	8220	8254	8257	8282	8286	8308	8241	8275	8199	8244	8233	8256	8256	8278	8271
350	A/D0	1	8	890	8263	8318	8292	8305	8298	8288	8234	8234	8258	8246	8266	8273	8289	8248	8245	8292	8279	8259	8247	8255	8221	8238	8287	8296	8281	8311	8300	8230	8196	8220	8228	8249	8331	8314	8314	8314	8247	8219	8222	8219	8242	8318	8329	8301	8341
351	A/D1	0	8	990	8250	8253	8284	8278	8269	8288	8235	8240	8217	8227	8250	8257	8274	8299	8271	8304	8226	8261	8201	8254	8244	8251	8279	8264	8247	8242	8243	8246	8223	8260	8276	8265	8281	8255	8260	8255	8256	8231	8260	8227	8276	8267	8287	8288	8307
351	A/D0	1	8	990	8272	8323	8341	8339	8311	8297	8244	8220	8243	8278	8335	8378	8401	8367	8326	8322	8236	8227	8231	8254	8316	8336	8352	8348	8325	8350	8264	8269	8209	8235	8269	8304	8343	8367	8379	8390	8320	8282	8249	8245	8286	8320	8345	8336	8360
352	A/D1	0	8	1070	8232	8235	8246	8251	8237	8226	8211	8238	8211	8247	8243	8258	8209	8261	8218	8227	8239	8213	8251	8226	8248	8212	8251	8210	8239	8226	8233	8244	8244	8225	8233	8218	8241	8215	8249	8258	8244	8266	8217	8235	8202	8228	8241	8228	8239
352	A/D0	1	8	1070	8225	8254	8296	8269	8293	8254	8263	8256	8234	8232	8262	8308	8274	8299	8287	8287	8252	8252	8262	8238	8215	8244	8255	8214	8243	8261	8283	8235	8253	8236	8200	8216	8253	8274	8258	8299	8278	8255	8207	8189	8228	8238	8260	8281	8286
353	A/D1	0	8	1030	8229	8235	8237	8212	8239	8215	8226	8246	8233	8250	8212	8232	8219	8211	8236	8229	8250	8222	8239	8217	8210	8218	8222	8233	8243	8225	8232	8237	8203	8236	8222	8244	8250	8242	8254	8218	8236	8221	8220	8234	8233	8248	8232	8239	8237
353	A/D0	1	8	1030	8252	8269	8285	8262	8307	8323	8277	8289	8266	8238	8195	8246	8253	8248	8285	8299	8299	8247	8236	8200	8235	8250	8299	8333	8328	8276	8281	8248	8195	8211	8276	8339	8348	8344	8350	8271	8218	8227	8223	8192	8262	8316	8302	8271	8271
354	A/D1	0	8	1500	8246	8221	8223	8216	8240	8244	8228	8237	8230	8212	8223	8228	8224	8253	8223	8235	8238	8212	8238	8214	8235	8240	8244	8261	8223	8238	8215	8219	8227	8243	8263	8193	8224	8191	8216	8212	8203	8212	8256	8206	8251	8204	8254	8266	8253
354	A/D0	1	8	1500	8239	8266	8312	8299	8323	8310	8235	8207	8197	8240	8232	8298	8321	8319	8290	8275	8242	8210	8220	8261	8288	8283	8288	8292	8246	8244	8237	8230	8225	8242	8286	8217	8269	8230	8255	8314	8258	8279	8211	8216	8236	8206	8270	8291	8277
355	A/D1	0	8	840	8243	8209	8263	8278	8330	8295	8290	8239	8265	8181	8268	8241	8276	8318	8311	8286	8284	8241	8242	8235	8209	8276	8264	8278	8277	8283	8282	8253	8237	8249	8222	8273	8258	8311	8283	8326	8315	8297	8286	8234	8230	8236	8270	8289	8307
355	A/D0	1	8	840	8170	8205	8325	8423	8375	8464	8396	8281	8262	8246	8225	8300	8339	8355	8346	8384	8351	8323	8266	8302	8272	8353	8387	8384	8365	8444	8403	8348	8328	8293	8239	8263	8282	8351	8407	8425	8423	8330	8236	8231	8257	8282	8405	8461	8519
356	A/D1	0	8	1180	8228	8247	8230	8233	8231	8216	8238	8225	8240	8227	8250	8205	8247	8198	8230	8233	8214	8247	8239	8239	8225	8217	8251	8205	8261	8224	8231	8227	8228	8237	8221	8251	8232	8245	8225	8251	8206	8264	8205	8239	8241	8213	8247	8249	8246
356	A/D0	1	8	1180	8276	8277	8239	8239	8224	8232	8260	8226	8243	8235	8252	8233	8235	8270	8276	8318	8307	8264	8239	8256	8205	8214	8251	8285	8292	8302	8265	8182	8225	8210	8204	8263	8295	8310	8278	8304	8239	8193	8228	8206	8228	8276	8296	8268	8284
357	A/D1	0	8	840	8221	8241	8251	8275	8283	8240	8268	8205	8231	8209	8254	8243	8241	8252	8226	8229	8221	8235	8237	8267	8235	8257	8228	8242	8245	8259	8268	8273	8262	8262	8220	8269	8260	8321	8282	8303	8272	8261	8263	8230	8233	8218	8238	8248	8275
357	A/D0	1	8	840	8266	8345	8352	8368	8347	8271	8265	8263	8258	8236	8281	8336	8337	8331	8330	8378	8340	8327	8326	8288	8244	8255	8279	8315	8321	8405	8409	8326	8251	8209	8205	8249	8335	8388	8399	8362	8354	8264	8194	8208	8256	8291	8358	8398	8393
358	A/D1	0	8	1060	8210	8229	8226	8231	8236	8244	8213	8307	8206	8263	8180	8219	8290	8298	8285	8271	8214	8278	8171	8258	8235	8227	8244	8236	8221	8211	8229	8222	8250	8232	8248	8211	8229	8220	8240	8228	8256	8221	8253	8216	8230	8217	8238	8214	8255
358	A/D0	1	8	1060	8245	8283	8353	8360	8320	8302	8247	8230	8161	8205	8222	8280	8392	8324	8343	8241	8196	8269	8269	8173	8264	8244	8226	8239	8256	8273	8276	8299	8302	8227	8228	8223	8225	8217	8267	8315	8312	8297	8242	8209	8204	8255	8290	8282	8286
359	A/D1	0	8	1070	8239	8230	8243	8222	8218	8209	8219	8219	8240	8219	8277	8210	8260	8210	8241	8254	8239	8255	8257	8234	8232	8204	8245	8194	8244	8228	8230	8245	8216	8222	8206	8231	8233	8258	8232	8266	8212	8240	8210	8231	8243	8229	8238	8236	8211
359	A/D0	1	8	1070	8280	8277	8286	8315	8292	8243	8280	8265	8217	8216	8320	8248	8280	8303	8296	8272	8295	8262	8215	8207	8181	8164	8244	8279	8296	8317	8298	8212	8233	8272	8268	8245	8313	8330	8258	8249	8205	8188	8185	8234	8311	8299	8310	8316	8297
360	A/D1	0	8	930	8230	8229	8243	8230	8247	8214	8244	8196	8239	8228	8235	8257	8240	8245	8226	8218	8240	8199	8255	8226	8247	8243	8220	8234	8208	8232	8225	8234	8230	8251	8231	8274	8215	8251	8228	8225	8244	8238	8264	8241	8235	8240	8200	8248	8223
360	A/D0	1	8	930	8283	8338	8370	8311	8313	8272	8190	8208	8251	8262	8252	8302	8298	8266	8254	8238	8225	8206	8214	8272	8319	8296	8263	8286	8291	8235	8281	8298	8210	8204	8240	8263	8258	8295	8322	8294	8252	8228	8253	8202	8208	8259	8246	8249	8277
361	A/D1	0	8	990	8255	8244	8246	8237	8237	8249	8246	8253	8251	8216	8227	8218	8222	8242	8245	8251	8254	8231	8242	8216	8245	8229	8246	8237	8250	8236	8226	8238	8219	8219	8233	8235	8221	8244	8225	8248	8248	8234	8243	8229	8230	8245	8227	8270	8218
361	A/D0	1	8	990	8265	8283	8232	8214	8276	8266	8244	8291	8300	8245	8226	8217	8245	8232	8254	8285	8272	8248	8237	8235	8267	8280	8325	8311	8307	8281	8211	8178	8154	8199	8223	8296	8332	8283	8283	8305	8251	8224	8233	8231	8229	8263	8272	8257	8233
362	A/D1	0	8	900	8234	8220	8258	8212	8288	8250	8259	8249	8221	8234	8219	8253	8247	8257	8254	8270	8224	8251	8230	8234	8240	8227	8263	8279	8249	8273	8216	8261	8194	8254	8236	8255	8279	8249	8258	8225	8245	8226	8233	8220	8266	8225	8268	8235	8255
362	A/D0	1	8	900	8222	8262	8315	8346	8339	8351	8290	8213	8215	8210	8217	8300	8331	8336	8312	8327	8251	8209	8211	8232	8297	8338	8363	8337	8321	8284	8226	8251	8225	8213	8295	8322	8307	8331	8360	8309	8267	8254	8256	8215	8260	8309	8312	8293	8321
363	A/D1	0	8	1020	8225	8232	8244	8242	8247	8212	8222	8230	8227	8237	8262	8242	8234	8233	8222	8225	8242	8250	8227	8257	8232	8208	8243	8204	8237	8229	8234	8239	8229	8235	8216	8237	8227	8221	8247	8229	8244	8234	8234	8245	8210	8252	8221	8232	8238
363	A/D0	1	8	1020	8238	8264	8311	8313	8299	8254	8237	8227	8282	8226	8279	8325	8252	8263	8278	8264	8234	8300	8271	8234	8245	8257	8236	8272	8287	8287	8291	8275	8235	8200	8204	8241	8263	8321	8321	8331	8307	8244	8199	8189	8231	8234	8307	8343	8360
364	A/D1	0	8	840	8229	8251	8232	8238	8256	8245	8269	8243	8237	8233	8231	8217	8251	8219	8262	8247	8247	8247	8236	8235	8217	8232	8247	8214	8265	8233	8253	8239	8249	8246	8226	8249	8249	8253	8255	8254	8243	8263	8217	8237	8229	8226	8250	8249	8269
364	A/D0	1	8	840	8321	8335	8311	8331	8328	8331	8323	8334	8256	8255	8292	8298	8317	8333	8364	8372	8349	8308	8233	8230	8217	8262	8373	8394	8409	8423	8377	8257	8224	8234	8254	8297	8378	8394	8349	8355	8314	8254	8213	8236	8309	8333	8406	8406	8413
365	A/D1	0	8	1160	8224	8239	8245	8210	8257	8233	8250	8232	8233	8232	8213	8229	8221	8226	8254	8256	8238	8261	8216	8231	8216	8230	8238	8241	8246	8219	8231	8230	8197	8242	8239	8248	8237	8228	8225	8210	8245	8231	8249	8240	8248	8219	8249	8218	8250
365	A/D0	1	8	1160	8223	8265	8295	8319	8321	8350	8340	8245	8240	8247	8297	8312	8348	8373	8375	8356	8288	8227	8207	8189	8248	8337	8375	8390	8396	8365	8283	8242	8232	8223	8287	8354	8357	8377	8372	8358	8314	8308	8283	8242	8265	8304	8306	8353	8337
366	A/D1	0	8	1020	8255	8240	8216	8237	8224	8247	8227	8235	8222	8225	8221	8250	8233	8239	8240	8216	8244	8217	8226	8241	8242	8263	8248	8247	8217	8233	8223	8220	8239	8233	8244	8234	8248	8251	8238	8254	8241	8249	8249	8228	8243	8237	8228	8245	8230
366	A/D0	1	8	1020	8212	8259	8269	8339	8316	8341	8261	8228	8189	8226	8235	8281	8314	8317	8323	8288	8227	8224	8225	8256	8312	8356	8310	8316	8290	8271	8234	8238	8237	8241	8298	8261	8267	8290	8304	8269	8280	8286	8235	8260	8282	8237	8247	8293	8320
367	A/D1	0	8	1350	8243	8228	8243	8220	8219	8218	8227	8232	8254	8229	8236	8221	8220	8229	8234	8239	8242	8228	8250	8202	8238	8210	8232	8236	8258	8257	8228	8238	8216	8224	8239	8236	8237	8247	8227	8236	8228	8222	8241	8229	8238	8233	8224	8265	8219
367	A/D0	1	8	1350	8323	8327	8306	8313	8297	8251	8269	8277	8236	8253	8261	8254	8274	8299	8306	8310	8293	8252	8212	8207	8240	8265	8298	8313	8289	8331	8263	8217	8242	8257	8257	8318	8348	8291	8259	8251	8203	8187	8197	8230	8290	8289	8305	8294	8278
368	A/D1	0	8	850	8261	8255	8255	8284	8225	8266	8203	8254	8202	8242	8235	8234	8244	8241	8254	8265	8260	8244	8255	8221	8260	8228	8253	8249	8239	8259	8233	8246	8243	8225	8244	8216	8256	8229	8260	8267	8254	8280	8241	8235	8219	8233	8238	8269	8265
368	A/D0	1	8	850	8300	8361	8378	8396	8350	8329	8270	8275	8235	8250	8322	8339	8325	8371	8387	8316	8324	8308	8265	8227	8316	8315	8316	8343	8378	8364	8319	8280	8237	8266	8332	8365	8413	8409	8358	8342	8301	8213	8197	8259	8301	8359	8423	8449	8391
369	A/D1	0	8	1190	8244	8230	8236	8244	8224	8251	8211	8244	8205	8246	8247	8231	8254	8240	8224	8228	8222	8233	8238	8221	8240	8222	8223	8227	8215	8238	8241	8251	8257	8222	8244	8208	8238	8213	8250	8245	8222	8244	8218	8213	8227	8227	8231	8242	8230
369	A/D0	1	8	1190	8300	8357	8329	8329	8370	8311	8176	8242	8269	8221	8292	8386	8345	8306	8353	8323	8266	8277	8250	8195	8239	8244	8269	8323	8373	8396	8365	8322	8276	8219	8239	8296	8294	8309	8355	8333	8239	8224	8234	8238	8299	8371	8388	8361	8323
370	A/D1	0	8	1090	8218	8246	8250	8219	8232	8232	8204	8249	8235	8226	8270	8236	8253	8224	8221	8233	8221	8245	8245	8222	8244	8217	8268	8214	8270	8229	8240	8242	8211	8219	8214	8240	8245	8259	8226	8246	8211	8233	8233	8238	8239	8232	8226	8253	8219
370	A/D0	1	8	1090	8257	8270	8317	8324	8275	8278	8293	8238	8249	8206	8232	8211	8224	8226	8248	8304	8310	8305	8280	8246	8237	8229	8299	8297	8275	8296	8244	8179	8174	8228	8214	8263	8344	8334	8280	8298	8232	8181	8176	8212	8257	8282	8317	8303	8278
371	A/D1	0	8	980	8237	8238	8236	8212	8235	8223	8236	8237	8230	8252	8207	8232	8212	8216	8231	8240	8249	8231	8236	8227	8208	8236	8233	8240	8259	8221	8237	8228	8217	8231	8225	8255	8258	8254	8263	8219	8243	8220	8221	8237	8240	8256	8230	8239	8230
371	A/D0	1	8	980	8279	8277	8271	8278	8306	8253	8290	8253	8241	8246	8237	8271	8290	8312	8278	8312	8305	8230	8193	8213	8215	8222	8311	8339	8357	8330	8336	8262	8178	8201	8237	8260	8323	8328	8333	8247	8262	8245	8227	8222	8252	8301	8248	8269	8286
372	A/D1	0	8	970	8239	8197	8247	8247	8274	8263	8235	8236	8205	8224	8216	8245	8242	8260	8221	8263	8212	8244	8230	8222	8243	8243	8243	8263	8224	8245	8206	8243	8205	8245	8231	8226	8231	8227	8245	8231	8247	8224	8240	8215	8259	8215	8248	8228	8224
372	A/D0	1	8	970	8227	8221	8269	8305	8306	8304	8294	8241	8181	8212	8229	8243	8259	8283	8287	8267	8229	8237	8240	8231	8260	8276	8268	8260	8254	8231	8193	8225	8221	8236	8288	8260	8254	8257	8292	8235	8262	8277	8239	8216	8267	8246	8252	8301	8294
373	A/D1	0	8	1290	8233	8249	8262	8242	8242	8225	8226	8230	8238	8217	8261	8210	8241	8215	8238	8258	8239	8255	8250	8228	8236	8212	8241	8232	8258	8260	8225	8261	8209	8234	8197	8247	8220	8264	8216	8254	8213	8225	8220	8219	8235	8245	8235	8254	8216
373	A/D0	1	8	1290	8296	8341	8327	8349	8366	8343	8311	8283	8280	8246	8287	8313	8314	8329	8327	8354	8310	8271	8263	8250	8244	8274	8330	8323	8344	8390	8285	8269	8219	8219	8248	8341	8366	8350	8360	8335	8252	8218	8228	8231	8311	8370	8405	8419	8365
374	A/D1	0	8	1110	8238	8220	8248	8229	8219	8224	8228	8225	8249	8223	8235	8238	8216	8239	8220	8240	8242	8236	8256	8211	8247	8212	8233	8218	8245	8257	8232	8247	8222	8217	8221	8227	8230	8245	8219	8233	8225	8217	8242	8214	8239	8232	8237	8256	8225
374	A/D0	1	8	1110	8288	8276	8250	8256	8240	8215	8266	8255	8220	8231	8244	8235	8216	8263	8277	8281	8273	8265	8252	8204	8223	8243	8269	8277	8289	8309	8251	8181	8200	8236	8214	8266	8325	8299	8271	8271	8232	8180	8200	8244	8272	8283	8283	8293	8272
375	A/D1	0	8	950	8240	8233	8258	8237	8249	8220	8229	8228	8211	8254	8227	8248	8240	8237	8239	8225	8240	8236	8233	8237	8241	8230	8269	8239	8256	8238	8220	8240	8235	8249	8247	8249	8263	8240	8281	8270	8274	8255	8236	8228	8214	8235	8240	8266	8287
375	A/D0	1	8	950	8286	8294	8292	8314	8316	8310	8290	8274	8245	8239	8293	8356	8306	8315	8298	8298	8247	8260	8243	8220	8259	8290	8315	8353	8367	8372	8314	8280	8245	8230	8205	8236	8291	8343	8359	8354	8316	8223	8204	8211	8258	8299	8369	8379	8328
376	A/D1	0	8	1160	8236	8200	8235	8206	8243	8236	8223	8257	8223	8239	8222	8219	8218	8221	8218	8238	8242	8230	8233	8217	8217	8220	8228	8253	8234	8259	8215	8230	8204	8238	8238	8225	8251	8220	8232	8217	8222	8223	8246	8223	8254	8231	8233	8250	8230
376	A/D0	1	8	1160	8213	8251	8288	8287	8302	8302	8237	8200	8191	8239	8272	8267	8321	8312	8247	8221	8188	8185	8210	8267	8323	8323	8301	8292	8281	8262	8213	8241	8228	8215	8260	8256	8266	8233	8258	8261	8247	8273	8241	8225	8256	8226	8238	8196	8255
377	A/D1	0	8	840	8226	8240	8233	8255	8230	8266	8231	8250	8236	8231	8241	8236	8249	8264	8225	8246	8216	8224	8227	8236	8239	8241	8247	8248	8235	8245	8237	8231	8254	8212	8255	8233	8257	8252	8246	8260	8250	8246	8256	8222	8278	8234	8298	8255	8300
377	A/D0	1	8	840	8226	8298	8338	8342	8299	8333	8268	8249	8214	8259	8267	8310	8320	8310	8293	8255	8232	8233	8236	8245	8318	8339	8287	8270	8319	8287	8274	8272	8283	8235	8272	8306	8312	8328	8340	8312	8298	8261	8210	8222	8274	8276	8315	8335	8345
378	A/D1	0	8	1050	8225	8207	8246	8203	8257	8232	8248	8259	8207	8230	8186	8226	8232	8235	8237	8261	8213	8259	8202	8239	8239	8232	8247	8247	8235	8238	8215	8246	8209	8261	8227	8238	8227	8226	8229	8217	8240	8225	8241	8217	8257	8206	8254	8210	8235
378	A/D0	1	8	1050	8192	8220	8283	8289	8261	8298	8269	8189	8147	8171	8174	8210	8278	8323	8298	8274	8260	8214	8204	8258	8276	8273	8258	8260	8232	8183	8201	8226	8248	8292	8314	8321	8251	8242	8264	8273	8246	8250	8264	8212	8223	8246	8255	8271	8280
379	A/D1	0	8	1070	8216	8226	8240	8234	8263	8215	8231	8229	8208	8241	8226	8245	8227	8231	8228	8206	8229	8236	8228	8244	8239	8218	8248	8197	8242	8221	8239	8241	8235	8238	8215	8224	8232	8211	8229	8229	8243	8225	8235	8230	8208	8224	8224	8221	8248
379	A/D0	1	8	1070	8248	8283	8302	8267	8321	8266	8245	8251	8244	8232	8264	8277	8243	8230	8218	8222	8204	8284	8263	8246	8276	8275	8254	8274	8296	8282	8257	8272	8248	8194	8192	8269	8321	8327	8321	8354	8297	8211	8169	8186	8198	8218	8306	8346	8334
380	A/D1	0	8	1170	8218	8233	8249	8246	8259	8223	8226	8233	8197	8255	8227	8258	8234	8238	8237	8212	8242	8226	8241	8241	8251	8211	8246	8206	8242	8218	8231	8242	8241	8242	8231	8228	8230	8202	8247	8234	8254	8254	8226	8229	8208	8239	8237	8232	8240
380	A/D0	1	8	1170	8267	8328	8351	8369	8393	8325	8283	8278	8235	8223	8289	8329	8297	8335	8342	8330	8296	8304	8273	8272	8303	8295	8291	8313	8292	8304	8302	8296	8243	8261	8258	8291	8327	8348	8333	8358	8344	8253	8197	8215	8245	8307	8430	8433	8389
381	A/D1	0	8	1230	8240	8211	8245	8192	8263	8217	8254	8237	8239	8217	8225	8212	8238	8226	8231	8266	8212	8256	8217	8239	8235	8222	8255	8246	8220	8242	8196	8246	8191	8262	8235	8237	8237	8218	8216	8211	8238	8233	8249	8226	8251	8209	8239	8202	8227
381	A/D0	1	8	1230	8245	8248	8287	8290	8289	8296	8266	8224	8224	8231	8261	8279	8343	8359	8317	8321	8228	8228	8214	8218	8262	8261	8302	8286	8305	8263	8244	8233	8200	8254	8276	8272	8274	8294	8291	8273	8255	8267	8248	8215	8287	8272	8297	8307	8304
382	A/D1	0	8	1130	8248	8227	8232	8228	8225	8222	8230	8226	8239	8213	8236	8232	8233	8241	8237	8250	8244	8237	8251	8220	8245	8212	8236	8215	8243	8242	8233	8247	8226	8224	8226	8230	8231	8256	8228	8270	8229	8240	8218	8219	8234	8230	8241	8270	8222
382	A/D0	1	8	1130	8354	8328	8323	8340	8339	8268	8269	8268	8231	8197	8272	8320	8346	8375	8408	8369	8289	8256	8233	8208	8239	8281	8324	8325	8350	8353	8282	8226	8221	8240	8259	8349	8362	8352	8340	8300	8268	8231	8195	8236	8317	8352	8352	8403	8353
383	A/D1	0	8	1100	8210	8239	8218	8226	8268	8209	8244	8194	8226	8217	8239	8256	8230	8250	8216	8222	8217	8237	8239	8259	8223	8255	8211	8232	8227	8232	8243	8235	8240	8242	8212	8233	8197	8245	8223	8254	8243	8228	8235	8215	8224	8212	8254	8216	8273
383	A/D0	1	8	1100	8208	8246	8289	8299	8299	8275	8270	8211	8206	8213	8221	8276	8270	8262	8253	8284	8224	8236	8274	8264	8214	8275	8250	8199	8230	8251	8241	8228	8240	8239	8198	8224	8222	8286	8270	8284	8304	8269	8195	8165	8230	8203	8252	8300	8324
384	A/D1	0	8	840	8251	8265	8233	8276	8225	8261	8242	8230	8243	8227	8251	8232	8250	8245	8231	8273	8247	8244	8247	8229	8234	8258	8250	8280	8276	8268	8274	8246	8250	8217	8239	8240	8253	8291	8323	8346	8327	8305	8260	8224	8241	8277	8291	8325	8314
384	A/D0	1	8	840	8256	8270	8231	8274	8236	8235	8247	8251	8234	8244	8317	8275	8253	8263	8260	8230	8247	8261	8237	8273	8267	8246	8253	8271	8253	8250	8236	8208	8224	8211	8261	8260	8272	8299	8310	8298	8251	8232	8186	8213	8229	8285	8324	8314	8319
385	A/D1	0	8	1270	8253	8204	8239	8197	8244	8237	8241	8250	8240	8216	8217	8215	8236	8244	8235	8253	8217	8226	8213	8204	8237	8228	8242	8280	8224	8246	8214	8233	8206	8254	8247	8244	8239	8225	8215	8227	8234	8243	8242	8215	8243	8215	8254	8232	8257
385	A/D0	1	8	1270	8213	8241	8280	8294	8319	8360	8326	8257	8207	8236	8221	8283	8288	8313	8284	8271	8258	8201	8191	8208	8275	8310	8313	8350	8352	8305	8274	8246	8213	8223	8279	8282	8293	8321	8303	8255	8272	8275	8247	8218	8262	8247	8228	8279	8333
386	A/D1	0	8	1460	8227	8239	8257	8248	8250	8235	8233	8241	8208	8244	8220	8246	8220	8235	8238	8211	8237	8233	8233	8240	8242	8216	8264	8208	8252	8231	8221	8248	8233	8250	8219	8221	8232	8199	8259	8243	8262	8257	8267	8263	8228	8259	8259	8283	8282
386	A/D0	1	8	1460	8235	8253	8285	8291	8330	8281	8269	8263	8231	8222	8263	8287	8234	8233	8269	8282	8278	8284	8276	8249	8259	8286	8272	8262	8261	8274	8249	8234	8222	8243	8225	8247	8286	8296	8281	8294	8282	8202	8198	8206	8227	8245	8315	8351	8312
387	A/D1	0	8	1190	8228	8236	8232	8204	8239	8212	8237	8232	8229	8247	8218	8243	8221	8229	8238	8235	8252	8225	8242	8223	8215	8226	8229	8239	8244	8238	8234	8233	8211	8246	8223	8247	8242	8242	8254	8215	8245	8227	8219	8231	8229	8250	8221	8252	8235
387	A/D0	1	8	1190	8241	8271	8293	8289	8310	8322	8293	8279	8237	8231	8249	8273	8324	8367	8355	8361	8344	8284	8220	8184	8223	8263	8335	8402	8424	8410	8331	8266	8208	8206	8259	8321	8350	8363	8364	8325	8294	8283	8254	8222	8283	8323	8293	8340	8355
388	A/D1	0	8	850	8251	8264	8240	8252	8212	8238	8229	8215	8240	8235	8242	8227	8239	8224	8225	8250	8237	8240	8248	8239	8244	8283	8252	8281	8240	8230	8240	8229	8258	8226	8264	8263	8249	8270	8250	8262	8242	8255	8228	8221	8237	8235	8245	8266	8257
388	A/D0	1	8	850	8275	8282	8286	8281	8233	8213	8221	8218	8217	8255	8296	8247	8243	8269	8274	8240	8270	8276	8230	8223	8249	8252	8267	8307	8322	8288	8262	8242	8247	8207	8223	8243	8259	8275	8246	8302	8253	8210	8206	8252	8249	8271	8331	8314	8273
389	A/D1	0	8	840	8241	8288	8289	8340	8315	8323	8239	8262	8203	8233	8244	8264	8306	8343	8359	8329	8331	8328	8279	8285	8288	8292	8338	8317	8366	8351	8354	8332	8266	8249	8270	8298	8376	8379	8370	8418	8334	8323	8280	8256	8282	8302	8360	8337	8373
389	A/D0	1	8	840	8313	8399	8490	8525	8490	8447	8367	8275	8213	8235	8380	8467	8527	8528	8512	8448	8372	8315	8240	8224	8386	8470	8515	8552	8550	8539	8442	8385	8247	8228	8336	8436	8515	8606	8644	8596	8497	8387	8262	8273	8372	8536	8633	8675	8683
390	A/D1	0	8	1130	8245	8227	8236	8223	8234	8235	8247	8230	8249	8225	8243	8248	8220	8246	8225	8235	8238	8232	8248	8211	8252	8256	8257	8250	8240	8250	8227	8242	8233	8212	8242	8210	8247	8212	8250	8211	8258	8206	8222	8232	8212	8268	8219	8255	8216
390	A/D0	1	8	1130	8274	8265	8260	8258	8272	8235	8270	8267	8239	8255	8305	8308	8305	8329	8321	8309	8292	8244	8255	8225	8251	8285	8343	8323	8340	8359	8302	8183	8226	8267	8234	8279	8340	8325	8289	8320	8248	8174	8180	8247	8290	8336	8330	8318	8280
391	A/D1	0	8	1480	8237	8231	8219	8226	8208	8228	8238	8230	8245	8232	8225	8266	8223	8252	8225	8231	8259	8249	8246	8224	8215	8232	8195	8245	8239	8259	8248	8236	8225	8201	8217	8244	8247	8270	8238	8227	8239	8206	8236	8233	8236	8250	8247	8252	8221
391	A/D0	1	8	1480	8319	8268	8275	8333	8278	8241	8288	8263	8226	8269	8299	8262	8284	8303	8318	8279	8241	8239	8237	8218	8280	8304	8309	8307	8353	8324	8243	8200	8210	8212	8246	8365	8347	8360	8309	8283	8224	8205	8197	8262	8281	8281	8321	8322	8271
392	A/D1	0	8	1190	8241	8257	8211	8245	8218	8229	8239	8231	8246	8256	8232	8250	8218	8264	8221	8263	8235	8237	8243	8223	8232	8213	8230	8233	8236	8221	8249	8209	8241	8215	8228	8239	8227	8235	8252	8225	8249	8219	8250	8208	8251	8230	8238	8252	8227
392	A/D0	1	8	1190	8263	8305	8300	8293	8326	8338	8329	8305	8290	8219	8235	8272	8311	8337	8343	8330	8331	8277	8238	8207	8235	8259	8305	8325	8336	8323	8325	8289	8253	8227	8255	8286	8311	8354	8331	8337	8282	8245	8253	8221	8236	8308	8353	8317	8329
393	A/D1	0	9	1140	8223	8252	8229	8253	8207	8253	8199	8253	8208	8238	8238	8215	8231	8234	8244	8240	8231	8243	8201	8243	8226	8241	8244	8238	8246	8214	8239	8230	8241	8246	8272	8231	8257	8218	8231	8241	8221	8244	8245	8246	8241	8223	8245	8195	8255
393	A/D0	1	9	1140	8210	8253	8341	8318	8295	8324	8263	8207	8189	8202	8241	8276	8300	8294	8339	8271	8217	8220	8221	8204	8249	8299	8293	8289	8304	8276	8211	8207	8254	8232	8267	8298	8273	8276	8276	8292	8264	8248	8245	8241	8214	8239	8298	8296	8288
394	A/D1	0	9	1290	8229	8229	8245	8238	8221	8233	8208	8238	8196	8257	8223	8253	8228	8234	8225	8210	8240	8230	8225	8248	8239	8219	8256	8215	8257	8235	8240	8241	8241	8239	8229	8216	8245	8203	8273	8242	8250	8233	8226	8218	8212	8241	8239	8259	8235
394	A/D0	1	9	1290	8262	8290	8350	8328	8322	8288	8256	8220	8192	8197	8237	8293	8263	8298	8342	8323	8241	8282	8279	8237	8235	8211	8264	8262	8283	8297	8296	8257	8272	8286	8226	8246	8291	8284	8255	8300	8274	8209	8237	8250	8264	8310	8353	8322	8259
395	A/D1	0	9	900	8213	8257	8236	8262	8234	8244	8219	8231	8206	8249	8233	8238	8251	8223	8226	8212	8241	8223	8253	8213	8247	8222	8232	8239	8220	8240	8233	8239	8257	8214	8243	8215	8236	8234	8257	8258	8226	8246	8218	8208	8224	8232	8236	8258	8228
395	A/D0	1	9	900	8291	8318	8352	8368	8296	8294	8264	8229	8219	8273	8285	8308	8305	8290	8301	8274	8258	8252	8256	8204	8255	8261	8262	8293	8324	8349	8294	8260	8240	8219	8215	8243	8292	8302	8311	8340	8279	8195	8212	8257	8236	8311	8352	8307	8269
396	A/D1	0	9	850	8260	8237	8242	8238	8225	8238	8226	8239	8241	8240	8286	8254	8277	8267	8257	8265	8257	8250	8252	8207	8269	8230	8287	8260	8278	8285	8240	8258	8224	8222	8230	8248	8265	8288	8273	8307	8264	8261	8236	8231	8262	8317	8309	8329	8279
396	A/D0	1	9	850	8274	8256	8250	8244	8267	8257	8264	8269	8227	8263	8271	8267	8282	8299	8275	8273	8284	8237	8205	8228	8256	8248	8290	8288	8295	8319	8281	8228	8219	8239	8231	8290	8328	8333	8318	8331	8262	8208	8203	8236	8281	8308	8339	8304	8288
397	A/D1	0	9	1240	8233	8251	8233	8238	8235	8233	8249	8231	8239	8252	8221	8242	8237	8221	8233	8219	8231	8235	8239	8252	8212	8238	8195	8239	8218	8250	8253	8240	8258	8222	8219	8213	8236	8239	8263	8233	8246	8227	8212	8236	8218	8235	8239	8238	8253
397	A/D0	1	9	1240	8256	8316	8297	8312	8335	8351	8292	8298	8270	8258	8260	8310	8310	8300	8315	8334	8328	8271	8241	8252	8240	8290	8286	8374	8383	8354	8346	8275	8200	8176	8254	8236	8318	8380	8392	8349	8328	8277	8192	8194	8236	8279	8294	8343	8348
398	A/D1	0	9	950	8237	8224	8237	8250	8235	8248	8213	8244	8200	8252	8242	8238	8254	8230	8237	8227	8230	8233	8254	8224	8269	8214	8245	8221	8230	8244	8236	8251	8256	8230	8251	8212	8253	8202	8258	8238	8240	8250	8234	8238	8221	8232	8222	8249	8220
398	A/D0	1	9	950	8282	8257	8290	8287	8279	8248	8243	8236	8214	8239	8276	8296	8276	8234	8250	8249	8222	8221	8240	8201	8239	8238	8246	8265	8274	8307	8330	8292	8240	8257	8219	8216	8274	8277	8279	8301	8270	8225	8193	8225	8245	8296	8319	8311	8287
399	A/D1	0	9	1080	8233	8231	8251	8216	8251	8208	8242	8220	8228	8221	8237	8233	8226	8249	8232	8231	8232	8237	8226	8242	8214	8250	8226	8235	8223	8224	8229	8230	8236	8250	8221	8235	8209	8226	8202	8241	8243	8233	8254	8226	8228	8216	8233	8229	8261
399	A/D0	1	9	1080	8238	8265	8314	8307	8286	8289	8289	8240	8219	8233	8257	8279	8284	8296	8288	8272	8233	8255	8225	8209	8234	8292	8265	8294	8311	8309	8302	8278	8272	8243	8218	8243	8254	8292	8291	8324	8343	8269	8238	8211	8221	8208	8281	8362	8374
400	A/D1	0	9	1140	8247	8249	8243	8247	8214	8250	8213	8256	8225	8253	8238	8230	8245	8221	8233	8222	8236	8229	8244	8223	8249	8220	8226	8222	8224	8245	8235	8238	8247	8210	8244	8201	8250	8215	8255	8252	8231	8251	8222	8216	8215	8234	8231	8262	8220
400	A/D0	1	9	1140	8266	8300	8316	8328	8286	8277	8267	8260	8235	8245	8283	8272	8263	8272	8287	8263	8260	8270	8265	8224	8241	8242	8251	8278	8292	8301	8272	8247	8250	8247	8263	8285	8316	8302	8299	8320	8252	8209	8208	8241	8244	8297	8329	8339	8293
401	A/D1	0	9	1290	8214	8244	8243	8219	8243	8207	8244	8237	8232	8228	8250	8202	8243	8192	8236	8229	8250	8244	8257	8229	8230	8207	8250	8206	8270	8238	8238	8230	8222	8222	8200	8239	8234	8270	8247	8267	8210	8250	8198	8237	8236	8223	8240	8238	8227
401	A/D0	1	9	1290	8331	8305	8278	8268	8247	8255	8234	8254	8231	8215	8272	8269	8297	8295	8292	8296	8283	8274	8231	8223	8203	8236	8275	8285	8341	8354	8278	8227	8222	8210	8222	8241	8300	8331	8294	8284	8261	8210	8207	8258	8312	8322	8352	8321	8304
402	A/D1	0	9	970	8241	8222	8230	8223	8233	8232	8236	8237	8233	8228	8241	8257	8252	8266	8237	8236	8236	8216	8238	8220	8233	8232	8229	8255	8213	8238	8218	8216	8226	8237	8248	8239	8243	8223	8216	8215	8227	8230	8257	8222	8246	8249	8228	8249	8243
402	A/D0	1	9	970	8196	8194	8218	8248	8262	8303	8277	8248	8245	8268	8261	8357	8346	8289	8311	8294	8193	8177	8210	8246	8266	8304	8340	8311	8236	8258	8240	8207	8213	8286	8312	8260	8262	8271	8297	8260	8287	8284	8254	8236	8245	8234	8240	8231	8281
403	A/D1	0	9	920	8223	8243	8239	8221	8237	8229	8237	8238	8242	8251	8212	8249	8226	8241	8260	8258	8261	8246	8251	8240	8247	8256	8260	8274	8277	8255	8234	8242	8200	8237	8220	8235	8254	8247	8271	8231	8250	8226	8218	8234	8241	8263	8253	8254	8232
403	A/D0	1	9	920	8238	8266	8293	8298	8289	8321	8303	8260	8203	8237	8216	8253	8299	8316	8323	8339	8304	8230	8223	8212	8229	8242	8314	8320	8316	8304	8254	8237	8206	8194	8249	8288	8297	8332	8354	8280	8271	8240	8251	8224	8267	8334	8308	8282	8265
404	A/D1	0	9	1250	8225	8243	8233	8236	8241	8222	8243	8237	8234	8229	8249	8220	8255	8205	8246	8235	8227	8248	8236	8240	8218	8214	8238	8204	8267	8242	8255	8249	8226	8238	8202	8251	8228	8238	8242	8241	8208	8240	8200	8236	8222	8225	8233	8229	8245
404	A/D0	1	9	1250	8253	8303	8237	8216	8231	8237	8202	8228	8266	8245	8236	8241	8258	8263	8240	8298	8257	8221	8254	8252	8166	8222	8306	8259	8245	8346	8267	8194	8238	8230	8223	8287	8355	8280	8268	8261	8199	8190	8213	8215	8252	8293	8311	8319	8322
405	A/D1	0	9	1220	8219	8220	8241	8226	8259	8225	8243	8217	8206	8218	8228	8241	8242	8241	8235	8205	8217	8215	8226	8244	8245	8236	8243	8201	8237	8229	8240	8242	8236	8250	8197	8237	8207	8215	8246	8236	8252	8224	8230	8220	8202	8240	8241	8224	8265
405	A/D0	1	9	1220	8188	8237	8290	8314	8334	8321	8283	8261	8248	8214	8243	8295	8251	8257	8265	8271	8264	8292	8309	8280	8264	8289	8245	8235	8293	8328	8317	8304	8264	8234	8183	8254	8308	8346	8310	8343	8296	8195	8182	8209	8203	8253	8327	8320	8323
406	A/D1	0	9	1330	8225	8223	8234	8235	8243	8232	8226	8246	8197	8251	8218	8247	8237	8244	8233	8228	8237	8247	8225	8250	8231	8221	8244	8202	8241	8238	8206	8264	8226	8242	8239	8199	8245	8187	8253	8225	8254	8249	8225	8235	8213	8220	8243	8229	8262
406	A/D0	1	9	1330	8251	8252	8304	8297	8307	8269	8250	8268	8233	8238	8278	8308	8258	8260	8260	8239	8211	8266	8254	8263	8262	8302	8271	8272	8280	8292	8248	8237	8236	8204	8200	8253	8301	8316	8329	8343	8313	8228	8197	8189	8223	8238	8314	8323	8303
407	A/D1	0	9	980	8235	8229	8213	8235	8233	8249	8247	8241	8253	8205	8238	8207	8242	8223	8251	8249	8225	8238	8213	8223	8230	8232	8225	8243	8225	8244	8229	8227	8230	8221	8240	8229	8246	8252	8230	8232	8220	8215	8235	8236	8250	8225	8261	8225	8244
407	A/D0	1	9	980	8268	8279	8258	8277	8281	8330	8284	8242	8255	8214	8246	8302	8345	8309	8298	8329	8275	8211	8178	8226	8229	8284	8333	8342	8299	8293	8273	8232	8207	8239	8277	8277	8305	8314	8293	8259	8253	8209	8226	8243	8259	8272	8288	8269	8292
408	A/D1	0	9	900	8232	8225	8252	8266	8242	8252	8206	8239	8205	8256	8241	8253	8255	8228	8238	8229	8255	8235	8247	8231	8245	8219	8239	8218	8234	8245	8249	8257	8256	8232	8239	8218	8272	8230	8281	8244	8251	8242	8215	8231	8230	8266	8276	8285	8259
408	A/D0	1	9	900	8270	8303	8333	8377	8390	8339	8287	8281	8239	8279	8369	8360	8338	8353	8344	8273	8264	8271	8234	8253	8318	8326	8320	8358	8372	8357	8315	8284	8208	8207	8226	8286	8403	8440	8437	8446	8366	8255	8200	8245	8256	8327	8389	8422	8369
409	A/D1	0	9	1140	8224	8242	8247	8253	8221	8251	8207	8230	8224	8217	8243	8231	8234	8265	8223	8254	8209	8238	8207	8237	8247	8224	8253	8216	8229	8221	8229	8229	8253	8225	8256	8221	8233	8230	8216	8237	8230	8240	8256	8219	8249	8213	8244	8237	8265
409	A/D0	1	9	1140	8224	8270	8309	8318	8308	8305	8250	8217	8208	8230	8273	8313	8341	8346	8320	8308	8253	8233	8226	8208	8297	8337	8313	8312	8307	8263	8233	8243	8253	8238	8274	8290	8279	8294	8290	8312	8300	8273	8246	8241	8244	8214	8261	8292	8304
410	A/D1	0	9	1380	8246	8243	8263	8255	8237	8229	8224	8244	8202	8249	8233	8240	8245	8242	8247	8226	8232	8231	8228	8221	8262	8208	8262	8206	8241	8221	8221	8231	8243	8237	8223	8223	8235	8208	8261	8229	8250	8227	8226	8232	8202	8239	8225	8242	8233
410	A/D0	1	9	1380	8257	8302	8304	8275	8297	8233	8214	8220	8236	8217	8261	8310	8264	8263	8274	8238	8236	8251	8256	8219	8257	8253	8252	8277	8308	8312	8281	8265	8227	8215	8188	8196	8251	8288	8304	8306	8277	8205	8185	8211	8213	8240	8299	8323	8281
411	A/D1	0	9	850	8237	8257	8231	8257	8212	8232	8225	8198	8245	8232	8252	8239	8242	8244	8218	8241	8225	8239	8242	8238	8209	8246	8191	8245	8236	8239	8253	8228	8246	8214	8217	8240	8191	8257	8244	8265	8239	8235	8237	8216	8244	8251	8229	8268	8248
411	A/D0	1	9	850	8328	8413	8458	8436	8380	8326	8275	8220	8202	8305	8336	8323	8349	8344	8319	8283	8297	8262	8234	8294	8298	8280	8324	8323	8355	8363	8324	8250	8270	8291	8270	8345	8384	8317	8328	8354	8259	8226	8259	8319	8315	8421	8451	8380	8353
412	A/D1	0	9	840	8240	8264	8270	8269	8240	8298	8242	8283	8233	8241	8250	8250	8270	8318	8289	8289	8233	8248	8205	8237	8254	8264	8291	8268	8299	8247	8283	8217	8252	8224	8250	8248	8261	8254	8260	8261	8266	8256	8272	8223	8251	8231	8266	8271	8312
412	A/D0	1	9	840	8231	8271	8328	8332	8286	8285	8247	8201	8209	8221	8257	8305	8322	8293	8314	8267	8241	8258	8222	8219	8273	8255	8275	8274	8310	8303	8316	8276	8270	8264	8286	8315	8317	8306	8298	8299	8278	8263	8224	8227	8204	8264	8312	8317	8349
413	A/D1	0	9	850	8224	8254	8248	8258	8252	8219	8260	8210	8250	8218	8257	8201	8284	8190	8272	8239	8223	8263	8218	8248	8223	8229	8270	8221	8285	8234	8249	8243	8221	8247	8222	8291	8269	8269	8243	8254	8233	8271	8227	8250	8237	8227	8237	8259	8260
413	A/D0	1	9	850	8262	8331	8278	8315	8280	8272	8273	8227	8252	8218	8245	8223	8245	8245	8308	8361	8339	8333	8276	8244	8228	8232	8257	8305	8308	8308	8276	8220	8200	8212	8248	8305	8354	8341	8302	8310	8282	8225	8179	8230	8271	8273	8334	8341	8343
414	A/D1	0	9	1320	8219	8211	8233	8199	8256	8227	8243	8243	8216	8227	8201	8243	8250	8256	8245	8265	8211	8242	8226	8256	8231	8266	8239	8253	8244	8209	8253	8236	8234	8253	8242	8245	8238	8252	8250	8225	8252	8235	8242	8229	8253	8218	8260	8218	8236
414	A/D0	1	9	1320	8239	8276	8334	8380	8369	8357	8337	8237	8193	8192	8257	8284	8377	8392	8354	8381	8329	8219	8207	8242	8265	8297	8359	8325	8339	8290	8268	8257	8243	8234	8301	8356	8305	8303	8316	8310	8260	8294	8296	8219	8256	8308	8306	8310	8320
415	A/D1	0	9	990	8237	8265	8259	8254	8231	8219	8233	8214	8244	8249	8247	8261	8233	8240	8212	8230	8241	8226	8249	8229	8221	8242	8213	8261	8240	8241	8246	8226	8242	8218	8235	8231	8229	8242	8242	8245	8233	8236	8227	8215	8249	8239	8241	8241	8241
415	A/D0	1	9	990	8336	8355	8342	8353	8328	8256	8262	8260	8224	8275	8303	8302	8278	8306	8378	8315	8306	8276	8249	8258	8338	8317	8326	8377	8353	8356	8322	8262	8216	8221	8268	8311	8375	8383	8387	8374	8266	8219	8203	8253	8293	8350	8398	8363	8360
416	A/D1	0	9	1330	8233	8232	8242	8249	8252	8236	8234	8238	8197	8255	8229	8249	8239	8236	8238	8217	8236	8230	8236	8230	8249	8213	8244	8206	8235	8232	8233	8248	8241	8250	8239	8245	8265	8231	8273	8242	8253	8238	8224	8225	8208	8231	8232	8240	8241
416	A/D0	1	9	1330	8264	8254	8292	8299	8300	8270	8260	8243	8228	8238	8262	8297	8264	8267	8282	8279	8221	8246	8253	8231	8277	8285	8268	8266	8291	8312	8303	8258	8242	8246	8215	8243	8287	8329	8320	8316	8304	8214	8188	8195	8238	8239	8321	8339	8294
417	A/D1	0	9	1140	8206	8240	8226	8223	8239	8235	8228	8240	8202	8222	8218	8208	8251	8209	8260	8218	8227	8218	8226	8219	8252	8263	8234	8259	8225	8208	8228	8223	8248	8248	8263	8234	8259	8220	8226	8235	8224	8254	8239	8243	8216	8228	8234	8217	8249
417	A/D0	1	9	1140	8250	8279	8329	8316	8293	8295	8269	8215	8222	8236	8296	8329	8386	8351	8354	8308	8254	8222	8208	8210	8257	8327	8305	8317	8342	8300	8251	8271	8239	8217	8246	8284	8304	8288	8332	8356	8314	8290	8268	8244	8217	8259	8288	8303	8344
418	A/D1	0	9	1080	8249	8190	8253	8180	8253	8241	8231	8263	8207	8237	8204	8222	8239	8230	8240	8252	8210	8253	8184	8235	8231	8245	8269	8270	8263	8243	8231	8257	8205	8265	8229	8236	8223	8203	8227	8213	8261	8244	8261	8232	8248	8199	8234	8201	8241
418	A/D0	1	9	1080	8171	8209	8254	8302	8352	8359	8324	8268	8229	8211	8186	8219	8246	8271	8296	8314	8263	8262	8236	8249	8270	8275	8290	8313	8298	8240	8231	8231	8207	8225	8279	8297	8277	8291	8308	8280	8257	8272	8222	8225	8258	8272	8282	8294	8269
419	A/D1	0	9	1110	8215	8213	8246	8216	8260	8230	8242	8219	8221	8225	8230	8240	8248	8226	8238	8242	8213	8252	8208	8255	8227	8231	8228	8229	8244	8237	8241	8244	8204	8247	8211	8245	8233	8237	8239	8208	8228	8218	8229	8237	8254	8216	8249	8203	8225
419	A/D0	1	9	1110	8209	8235	8270	8274	8269	8272	8264	8192	8187	8205	8214	8196	8294	8294	8272	8271	8255	8220	8200	8216	8232	8244	8275	8275	8271	8233	8224	8218	8229	8229	8264	8285	8235	8245	8235	8240	8212	8253	8250	8218	8249	8226	8215	8234	8247
420	A/D1	0	9	860	8263	8241	8278	8250	8247	8229	8226	8222	8218	8247	8223	8264	8216	8258	8190	8231	8240	8212	8275	8203	8250	8227	8219	8248	8205	8261	8232	8231	8261	8197	8250	8212	8237	8232	8257	8236	8251	8228	8220	8228	8237	8256	8252	8274	8232
420	A/D0	1	9	860	8316	8315	8333	8362	8387	8322	8296	8231	8211	8266	8307	8316	8321	8332	8317	8288	8308	8295	8266	8232	8293	8295	8304	8365	8358	8375	8294	8270	8230	8207	8235	8299	8333	8331	8371	8339	8289	8219	8195	8214	8289	8385	8409	8444	8406
421	A/D1	0	9	1260	8223	8259	8231	8240	8215	8206	8235	8223	8245	8237	8241	8212	8250	8210	8239	8244	8229	8254	8220	8252	8211	8227	8247	8207	8264	8212	8260	8213	8242	8218	8206	8237	8241	8214	8261	8237	8230	8271	8197	8248	8218	8216	8242	8228	8265
421	A/D0	1	9	1260	8292	8330	8293	8309	8313	8267	8256	8280	8265	8249	8276	8288	8283	8305	8312	8353	8301	8261	8232	8236	8208	8245	8326	8351	8369	8374	8387	8228	8189	8191	8251	8271	8333	8358	8341	8337	8316	8297	8241	8214	8286	8322	8340	8338	8337
422	A/D1	0	9	1460	8222	8235	8227	8231	8250	8243	8241	8253	8212	8235	8223	8231	8252	8238	8252	8213	8236	8228	8213	8239	8232	8247	8235	8236	8237	8219	8249	8247	8248	8253	8235	8211	8239	8203	8236	8238	8236	8251	8235	8248	8223	8234	8235	8222	8247
422	A/D0	1	9	1460	8178	8230	8257	8309	8339	8301	8263	8229	8188	8195	8276	8275	8321	8312	8278	8225	8234	8243	8235	8255	8282	8283	8218	8228	8263	8215	8222	8271	8240	8220	8238	8257	8226	8241	8280	8308	8296	8270	8241	8233	8198	8221	8254	8300	8294
423	A/D1	0	9	1260	8230	8234	8237	8226	8226	8225	8235	8235	8259	8214	8248	8213	8238	8223	8234	8239	8227	8224	8263	8213	8248	8206	8235	8211	8247	8247	8253	8253	8240	8227	8228	8243	8230	8254	8215	8273	8207	8251	8214	8221	8240	8221	8252	8256	8229
423	A/D0	1	9	1260	8302	8308	8276	8280	8296	8243	8245	8274	8254	8254	8243	8247	8220	8233	8288	8306	8297	8266	8252	8240	8206	8251	8289	8292	8311	8343	8287	8211	8218	8223	8238	8269	8314	8333	8304	8311	8245	8192	8191	8211	8256	8293	8298	8295	8306
424	A/D1	0	9	1210	8222	8221	8243	8206	8259	8225	8238	8231	8211	8232	8209	8238	8233	8243	8232	8247	8211	8245	8208	8241	8235	8241	8249	8247	8231	8238	8211	8242	8203	8260	8233	8242	8235	8225	8227	8208	8234	8224	8245	8238	8259	8212	8249	8198	8235
424	A/D0	1	9	1210	8237	8274	8316	8331	8337	8355	8348	8262	8213	8223	8252	8268	8345	8388	8337	8344	8282	8242	8199	8223	8277	8315	8356	8354	8355	8339	8272	8247	8229	8247	8289	8332	8330	8327	8351	8315	8298	8265	8252	8236	8292	8294	8328	8345	8337
425	A/D1	0	9	1040	8226	8224	8243	8237	8247	8220	8225	8232	8206	8247	8221	8252	8231	8237	8225	8206	8232	8226	8230	8240	8243	8236	8261	8221	8248	8236	8228	8242	8235	8236	8214	8231	8235	8207	8253	8230	8250	8226	8216	8224	8213	8240	8231	8250	8216
425	A/D0	1	9	1040	8252	8275	8277	8307	8312	8251	8225	8227	8225	8218	8277	8317	8259	8284	8275	8270	8277	8296	8257	8242	8270	8274	8266	8281	8299	8296	8285	8282	8247	8226	8213	8251	8271	8280	8338	8308	8302	8238	8200	8186	8223	8274	8289	8311	8314
426	A/D1	0	9	1310	8220	8236	8229	8232	8240	8227	8220	8233	8207	8239	8227	8229	8241	8229	8251	8215	8231	8225	8215	8237	8233	8250	8227	8251	8238	8225	8239	8227	8235	8239	8238	8224	8244	8207	8246	8226	8231	8243	8239	8255	8215	8236	8221	8218	8242
426	A/D0	1	9	1310	8222	8242	8285	8288	8274	8271	8247	8211	8217	8216	8270	8294	8307	8326	8316	8253	8228	8226	8203	8211	8279	8296	8273	8297	8286	8256	8238	8258	8254	8235	8230	8255	8211	8231	8265	8301	8299	8300	8262	8246	8188	8203	8241	8275	8295
427	A/D1	0	9	850	8224	8224	8230	8230	8249	8241	8264	8238	8250	8224	8245	8250	8242	8249	8238	8229	8222	8228	8230	8247	8228	8247	8244	8222	8243	8231	8236	8240	8241	8241	8223	8249	8234	8244	8248	8246	8256	8225	8243	8218	8213	8227	8250	8254	8277
427	A/D0	1	9	850	8230	8297	8336	8375	8376	8354	8299	8248	8223	8196	8213	8307	8293	8325	8346	8352	8333	8297	8303	8313	8256	8287	8323	8301	8315	8342	8347	8287	8272	8269	8235	8296	8341	8349	8319	8327	8350	8276	8254	8240	8254	8287	8367	8387	8356
428	A/D1	0	9	1000	8244	8210	8241	8200	8252	8240	8242	8237	8234	8229	8213	8243	8229	8243	8237	8259	8216	8255	8202	8237	8224	8251	8239	8262	8234	8236	8222	8247	8210	8271	8240	8248	8244	8230	8235	8207	8235	8223	8243	8229	8274	8219	8273	8228	8252
428	A/D0	1	9	1000	8226	8232	8254	8287	8299	8311	8276	8228	8197	8204	8242	8239	8308	8312	8270	8271	8238	8209	8185	8219	8256	8263	8284	8299	8297	8228	8214	8231	8219	8215	8264	8293	8238	8258	8272	8241	8235	8261	8264	8233	8260	8258	8266	8249	8277
429	A/D1	0	9	950	8221	8231	8228	8249	8236	8269	8218	8240	8216	8221	8237	8224	8252	8275	8241	8249	8204	8222	8222	8231	8254	8228	8243	8222	8230	8226	8215	8239	8244	8229	8256	8242	8253	8245	8235	8244	8230	8241	8243	8227	8236	8222	8247	8215	8254
429	A/D0	1	9	950	8197	8267	8305	8289	8260	8258	8211	8180	8203	8234	8257	8260	8298	8308	8284	8275	8224	8248	8240	8209	8284	8297	8235	8233	8286	8234	8222	8262	8267	8210	8238	8254	8263	8265	8276	8298	8271	8237	8209	8235	8247	8231	8264	8289	8270
430	A/D1	0	9	1070	8243	8238	8237	8220	8234	8228	8245	8238	8246	8218	8265	8209	8271	8222	8250	8239	8229	8235	8245	8212	8241	8208	8243	8204	8249	8229	8240	8236	8225	8239	8228	8252	8249	8257	8233	8256	8214	8247	8211	8233	8230	8223	8240	8245	8222
430	A/D0	1	9	1070	8291	8333	8240	8225	8255	8215	8219	8266	8276	8207	8232	8253	8243	8248	8295	8279	8258	8257	8221	8206	8207	8229	8269	8268	8252	8281	8281	8219	8215	8211	8241	8277	8279	8301	8281	8263	8222	8233	8197	8206	8259	8263	8289	8248	8269
431	A/D1	0	9	1010	8208	8232	8229	8237	8231	8253	8222	8251	8209	8242	8227	8227	8235	8237	8246	8231	8225	8238	8200	8256	8253	8263	8257	8234	8232	8205	8231	8229	8249	8234	8254	8217	8245	8201	8230	8231	8227	8245	8244	8229	8228	8219	8250	8209	8272
431	A/D0	1	9	1010	8274	8313	8365	8353	8332	8341	8290	8220	8205	8221	8265	8295	8336	8314	8345	8281	8233	8231	8205	8208	8276	8297	8293	8296	8305	8298	8245	8278	8290	8220	8252	8300	8262	8266	8280	8292	8283	8266	8241	8241	8217	8259	8293	8305	8304
432	A/D1	0	9	1500	8223	8203	8232	8202	8272	8244	8258	8237	8224	8222	8215	8241	8233	8237	8226	8248	8211	8257	8214	8239	8232	8227	8238	8234	8234	8236	8222	8250	8205	8259	8222	8236	8237	8235	8238	8210	8242	8225	8241	8225	8253	8224	8266	8229	8247
432	A/D0	1	9	1500	8224	8231	8278	8287	8281	8292	8277	8198	8187	8205	8198	8235	8272	8294	8278	8295	8259	8218	8216	8238	8245	8265	8291	8261	8262	8235	8215	8204	8223	8237	8246	8261	8249	8251	8256	8232	8239	8250	8222	8213	8247	8255	8254	8269	8269
433	A/D1	0	9	1190	8225	8236	8228	8231	8279	8238	8267	8239	8240	8233	8237	8244	8227	8248	8228	8223	8227	8233	8232	8243	8226	8240	8238	8237	8251	8236	8234	8247	8229	8260	8214	8250	8209	8228	8222	8241	8238	8221	8233	8223	8223	8228	8233	8230	8242
433	A/D0	1	9	1190	8228	8291	8291	8289	8292	8258	8254	8226	8230	8233	8248	8309	8273	8298	8305	8269	8260	8272	8223	8214	8253	8288	8283	8304	8305	8304	8302	8279	8240	8224	8203	8238	8241	8290	8279	8302	8338	8251	8232	8232	8253	8232	8273	8315	8310
434	A/D1	0	9	840	8238	8239	8223	8237	8233	8219	8236	8245	8238	8246	8237	8229	8253	8217	8227	8218	8219	8240	8237	8236	8223	8231	8233	8224	8234	8239	8241	8233	8237	8230	8220	8235	8232	8259	8266	8252	8226	8236	8201	8231	8213	8224	8239	8261	8269
434	A/D0	1	9	840	8253	8305	8311	8308	8327	8350	8288	8272	8245	8272	8228	8242	8278	8270	8281	8316	8336	8284	8258	8280	8223	8228	8271	8333	8300	8318	8315	8253	8219	8230	8297	8290	8358	8368	8339	8338	8290	8181	8170	8208	8221	8307	8382	8397	8365
435	A/D1	0	9	970	8252	8234	8253	8242	8218	8233	8235	8224	8244	8231	8221	8239	8212	8231	8223	8217	8247	8235	8255	8204	8242	8213	8232	8234	8249	8256	8227	8249	8219	8227	8243	8227	8243	8236	8244	8236	8244	8212	8239	8244	8260	8270	8252	8262	8218
435	A/D0	1	9	970	8283	8276	8321	8324	8307	8309	8321	8258	8238	8249	8258	8252	8246	8329	8293	8287	8294	8252	8215	8216	8313	8319	8353	8356	8321	8308	8223	8203	8201	8226	8269	8304	8335	8331	8309	8297	8256	8198	8219	8274	8287	8289	8315	8356	8290
436	A/D1	0	10	1230	8243	8214	8234	8223	8226	8252	8239	8241	8252	8223	8239	8204	8246	8213	8248	8238	8234	8249	8225	8235	8230	8235	8237	8252	8231	8261	8224	8232	8226	8219	8232	8229	8238	8250	8224	8262	8212	8258	8210	8250	8230	8231	8233	8225	8217
436	A/D0	1	10	1230	8301	8285	8251	8276	8278	8257	8275	8243	8200	8229	8206	8213	8240	8272	8275	8287	8278	8221	8169	8212	8241	8246	8290	8312	8285	8276	8250	8210	8203	8233	8271	8284	8278	8279	8254	8221	8218	8199	8193	8228	8266	8235	8286	8286	8249
437	A/D1	0	10	990	8231	8241	8231	8244	8231	8227	8235	8229	8234	8247	8231	8232	8237	8211	8236	8223	8231	8240	8236	8256	8221	8241	8223	8225	8239	8246	8252	8231	8243	8223	8224	8227	8240	8231	8252	8223	8231	8244	8213	8234	8215	8233	8242	8235	8255
437	A/D0	1	10	990	8268	8286	8265	8257	8263	8245	8230	8242	8239	8252	8247	8271	8251	8220	8265	8272	8252	8258	8248	8216	8178	8237	8247	8267	8272	8283	8288	8204	8198	8182	8202	8234	8300	8328	8344	8287	8267	8250	8210	8201	8251	8293	8299	8292	8301
438	A/D1	0	10	840	8223	8267	8247	8259	8239	8263	8216	8255	8210	8243	8239	8252	8259	8259	8262	8272	8261	8283	8221	8265	8242	8240	8247	8244	8256	8237	8248	8238	8247	8222	8256	8209	8268	8225	8256	8249	8245	8250	8243	8235	8250	8228	8267	8231	8302
438	A/D0	1	10	840	8227	8263	8329	8350	8282	8266	8239	8181	8177	8193	8246	8262	8260	8297	8282	8257	8239	8246	8232	8223	8270	8299	8250	8264	8283	8240	8219	8256	8271	8244	8279	8303	8288	8276	8272	8271	8245	8240	8232	8235	8233	8248	8268	8278	8298
439	A/D1	0	10	1350	8216	8250	8200	8255	8224	8231	8244	8238	8260	8219	8232	8226	8206	8245	8224	8251	8229	8237	8230	8218	8234	8235	8234	8236	8235	8232	8266	8226	8250	8226	8224	8242	8240	8256	8227	8225	8223	8211	8245	8234	8253	8234	8227	8225	8206
439	A/D0	1	10	1350	8297	8318	8360	8345	8336	8304	8275	8219	8249	8270	8312	8320	8329	8342	8372	8366	8253	8213	8204	8235	8280	8400	8410	8385	8405	8380	8254	8179	8203	8242	8303	8397	8439	8450	8355	8310	8247	8243	8215	8303	8377	8331	8332	8319	8330
440	A/D1	0	10	840	8243	8233	8255	8259	8231	8243	8225	8228	8218	8250	8247	8254	8245	8242	8218	8237	8233	8240	8253	8240	8228	8245	8211	8247	8222	8235	8238	8226	8244	8211	8241	8222	8257	8274	8315	8327	8282	8274	8232	8223	8235	8252	8270	8313	8283
440	A/D0	1	10	840	8336	8327	8372	8362	8270	8272	8256	8237	8209	8293	8349	8330	8338	8352	8342	8280	8300	8254	8256	8256	8294	8312	8301	8330	8363	8350	8280	8245	8244	8250	8296	8331	8359	8350	8358	8357	8289	8212	8207	8253	8280	8371	8400	8382	8352
441	A/D1	0	10	1470	8216	8244	8234	8221	8245	8241	8254	8230	8247	8232	8220	8232	8237	8218	8250	8230	8234	8261	8223	8229	8245	8208	8249	8242	8238	8236	8218	8255	8193	8250	8231	8242	8241	8238	8234	8218	8228	8231	8218	8251	8235	8236	8252	8212	8248
441	A/D0	1	10	1470	8284	8278	8304	8345	8322	8322	8311	8251	8206	8220	8289	8355	8373	8389	8389	8372	8304	8245	8191	8181	8244	8333	8361	8392	8391	8339	8294	8259	8186	8198	8281	8296	8329	8381	8350	8332	8320	8306	8249	8243	8275	8271	8272	8281	8316
442	A/D1	0	10	910	8211	8243	8236	8243	8242	8242	8222	8246	8201	8238	8221	8227	8245	8247	8261	8234	8240	8229	8206	8228	8214	8249	8225	8245	8225	8203	8223	8211	8235	8239	8255	8224	8258	8211	8237	8221	8228	8251	8240	8251	8211	8222	8230	8214	8255
442	A/D0	1	10	910	8225	8233	8292	8318	8271	8255	8236	8227	8210	8230	8236	8264	8306	8285	8278	8230	8224	8213	8215	8217	8226	8260	8237	8238	8227	8221	8223	8277	8247	8250	8256	8252	8224	8232	8247	8255	8257	8272	8254	8253	8213	8244	8287	8272	8272
443	A/D1	0	10	860	8251	8274	8256	8256	8227	8233	8222	8215	8243	8239	8254	8234	8248	8237	8226	8235	8235	8229	8251	8239	8240	8271	8234	8267	8251	8271	8280	8268	8256	8218	8232	8226	8242	8251	8270	8259	8236	8238	8223	8224	8254	8260	8261	8269	8246
443	A/D0	1	10	860	8313	8344	8391	8379	8325	8286	8233	8239	8231	8285	8318	8322	8334	8323	8324	8287	8286	8258	8257	8264	8289	8288	8327	8360	8381	8348	8334	8296	8246	8251	8314	8350	8385	8360	8381	8341	8229	8214	8220	8241	8293	8364	8380	8357	8397
444	A/D1	0	10	1100	8215	8228	8229	8257	8223	8252	8218	8227	8222	8222	8240	8232	8242	8251	8215	8244	8202	8236	8215	8237	8243	8232	8259	8233	8236	8230	8236	8229	8253	8215	8250	8212	8229	8223	8225	8243	8237	8246	8258	8206	8251	8202	8246	8223	8247
444	A/D0	1	10	1100	8211	8272	8339	8327	8281	8290	8247	8206	8196	8241	8269	8303	8341	8324	8289	8261	8231	8218	8214	8254	8276	8277	8276	8246	8303	8261	8252	8245	8262	8234	8258	8270	8268	8289	8287	8303	8246	8245	8234	8204	8230	8251	8274	8271	8294
445	A/D1	0	10	930	8230	8260	8205	8242	8205	8229	8250	8233	8248	8239	8218	8223	8208	8242	8214	8276	8242	8259	8240	8220	8234	8209	8232	8228	8238	8251	8274	8239	8269	8214	8242	8228	8223	8239	8255	8241	8247	8217	8244	8194	8247	8220	8241	8236	8231
445	A/D0	1	10	930	8248	8271	8257	8217	8224	8273	8277	8246	8266	8233	8218	8222	8279	8313	8319	8299	8325	8268	8198	8202	8204	8224	8256	8304	8336	8297	8282	8250	8220	8198	8249	8297	8292	8298	8299	8266	8221	8202	8235	8218	8215	8298	8300	8306	8304
446	A/D1	0	10	990	8223	8243	8241	8262	8232	8259	8230	8241	8227	8231	8235	8224	8231	8243	8216	8239	8206	8241	8215	8251	8227	8225	8235	8212	8225	8215	8233	8225	8250	8213	8258	8218	8243	8220	8235	8242	8233	8236	8251	8218	8247	8213	8243	8210	8241
446	A/D0	1	10	990	8215	8250	8304	8281	8228	8264	8231	8188	8202	8247	8263	8270	8298	8285	8231	8228	8220	8219	8239	8242	8260	8233	8242	8202	8230	8258	8279	8258	8220	8205	8251	8245	8257	8274	8294	8311	8288	8234	8203	8209	8226	8237	8270	8275	8258
447	A/D1	0	10	1110	8209	8233	8224	8232	8241	8243	8217	8245	8198	8237	8220	8229	8234	8239	8237	8218	8226	8234	8207	8249	8231	8245	8230	8232	8227	8214	8237	8233	8230	8239	8237	8207	8260	8200	8240	8221	8225	8237	8235	8240	8219	8222	8229	8214	8247
447	A/D0	1	10	1110	8220	8246	8285	8294	8295	8304	8256	8224	8203	8203	8248	8276	8273	8323	8332	8238	8241	8230	8218	8207	8262	8285	8243	8259	8259	8272	8250	8282	8241	8223	8246	8234	8258	8257	8266	8271	8275	8238	8213	8259	8229	8264	8281	8329	8290
448	A/D1	0	10	1250	8243	8241	8247	8240	8238	8226	8234	8236	8227	8234	8245	8221	8266	8207	8252	8230	8236	8255	8242	8251	8222	8235	8246	8214	8264	8235	8261	8237	8233	8235	8213	8235	8226	8233	8238	8250	8223	8257	8207	8237	8217	8232	8234	8256	8249
448	A/D0	1	10	1250	8281	8314	8300	8297	8294	8309	8264	8298	8267	8242	8275	8295	8306	8308	8335	8337	8307	8263	8235	8226	8219	8273	8330	8320	8315	8340	8310	8245	8211	8205	8230	8266	8364	8353	8326	8321	8282	8237	8200	8206	8248	8295	8316	8335	8344
449	A/D1	0	10	1020	8242	8254	8217	8232	8202	8236	8230	8214	8246	8231	8221	8228	8206	8243	8181	8269	8232	8259	8264	8230	8248	8213	8228	8224	8237	8239	8258	8222	8269	8202	8230	8231	8237	8244	8253	8232	8247	8216	8253	8195	8252	8231	8240	8232	8219
449	A/D0	1	10	1020	8251	8228	8242	8218	8227	8236	8296	8211	8219	8215	8216	8207	8238	8284	8267	8273	8305	8253	8215	8203	8219	8218	8253	8271	8284	8292	8272	8233	8203	8211	8215	8232	8278	8282	8259	8274	8272	8212	8230	8233	8215	8262	8293	8266	8255
450	A/D1	0	10	840	8217	8240	8268	8274	8258	8263	8213	8233	8194	8230	8236	8250	8278	8269	8280	8285	8276	8293	8221	8266	8231	8249	8279	8277	8283	8253	8257	8238	8246	8232	8265	8224	8272	8225	8255	8273	8263	8276	8256	8237	8257	8247	8314	8287	8350
450	A/D0	1	10	840	8232	8285	8318	8327	8306	8296	8273	8231	8209	8237	8291	8297	8318	8336	8307	8242	8197	8222	8219	8233	8278	8334	8310	8305	8318	8268	8255	8256	8259	8242	8286	8319	8305	8334	8327	8302	8289	8274	8230	8223	8241	8274	8318	8322	8335
451	A/D1	0	10	840	8258	8236	8239	8229	8215	8252	8251	8255	8259	8240	8220	8241	8198	8237	8229	8240	8248	8236	8244	8208	8226	8224	8213	8263	8235	8266	8220	8243	8228	8210	8230	8240	8221	8257	8230	8224	8256	8200	8248	8218	8248	8253	8233	8267	8216
451	A/D0	1	10	840	8320	8266	8292	8271	8268	8228	8263	8244	8208	8252	8257	8256	8274	8276	8295	8271	8273	8235	8222	8194	8206	8252	8288	8320	8327	8348	8245	8226	8200	8231	8223	8271	8301	8298	8302	8280	8242	8195	8211	8246	8276	8293	8292	8313	8248
452	A/D1	0	10	1020	8264	8197	8265	8190	8231	8238	8209	8249	8227	8251	8225	8221	8239	8195	8247	8238	8255	8255	8249	8236	8205	8231	8226	8240	8249	8243	8222	8255	8198	8246	8214	8229	8238	8233	8239	8228	8233	8240	8209	8252	8219	8256	8235	8234	8230
452	A/D0	1	10	1020	8238	8248	8254	8267	8292	8310	8306	8267	8226	8248	8210	8234	8257	8307	8303	8300	8319	8243	8211	8216	8255	8268	8292	8341	8295	8254	8236	8244	8162	8196	8274	8255	8265	8380	8304	8236	8261	8231	8182	8259	8276	8266	8290	8299	8262
453	A/D1	0	10	970	8232	8250	8246	8240	8228	8214	8236	8221	8246	8229	8268	8211	8246	8219	8232	8245	8228	8246	8246	8228	8240	8198	8245	8203	8266	8247	8244	8253	8217	8231	8201	8231	8232	8250	8228	8264	8207	8251	8206	8226	8239	8230	8247	8250	8247
453	A/D0	1	10	970	8278	8310	8314	8297	8316	8304	8282	8259	8242	8243	8266	8278	8298	8314	8300	8311	8299	8261	8244	8255	8263	8273	8324	8312	8284	8339	8323	8216	8193	8239	8226	8292	8365	8383	8339	8371	8279	8212	8214	8222	8275	8309	8361	8336	8354
454	A/D1	0	10	1160	8222	8234	8235	8215	8224	8226	8233	8241	8243	8247	8213	8242	8215	8227	8221	8234	8190	8226	8237	8293	8231	8210	8220	8208	8242	8234	8224	8250	8206	8229	8244	8218	8235	8239	8242	8212	8239	8213	8223	8225	8233	8249	8225	8249	8228
454	A/D0	1	10	1160	8201	8226	8239	8233	8272	8303	8304	8303	8298	8252	8238	8236	8222	8223	8223	8264	8284	8287	8214	8346	8292	8259	8357	8323	8314	8309	8261	8197	8140	8173	8272	8274	8313	8339	8344	8319	8265	8248	8235	8191	8179	8286	8270	8239	8311
455	A/D1	0	10	840	8238	8233	8221	8243	8220	8250	8236	8239	8230	8239	8212	8259	8225	8292	8257	8252	8240	8227	8242	8223	8231	8242	8215	8254	8235	8255	8243	8247	8245	8229	8250	8231	8254	8263	8261	8234	8255	8207	8246	8238	8251	8261	8268	8257	8225
455	A/D0	1	10	840	8325	8309	8303	8347	8342	8313	8285	8296	8227	8257	8332	8351	8329	8351	8356	8341	8285	8249	8256	8245	8294	8342	8347	8355	8366	8352	8253	8238	8208	8236	8283	8347	8387	8379	8370	8309	8275	8236	8221	8267	8352	8394	8384	8408	8361
456	A/D1	0	10	1480	8219	8231	8240	8204	8250	8222	8256	8246	8230	8251	8200	8247	8222	8227	8246	8236	8260	8227	8251	8230	8217	8216	8234	8245	8257	8236	8218	8228	8194	8233	8230	8253	8259	8243	8250	8217	8233	8231	8225	8245	8242	8245	8238	8237	8226
456	A/D0	1	10	1480	8241	8244	8225	8209	8293	8264	8280	8293	8258	8202	8226	8269	8214	8262	8328	8296	8341	8303	8249	8185	8255	8275	8272	8265	8285	8182	8196	8176	8149	8193	8307	8339	8347	8373	8355	8277	8245	8223	8236	8195	8231	8242	8209	8251	8275
457	A/D1	0	10	1090	8243	8230	8257	8262	8224	8250	8204	8242	8213	8259	8240	8235	8240	8219	8225	8213	8227	8225	8244	8218	8258	8210	8248	8239	8243	8266	8241	8250	8247	8221	8252	8217	8255	8209	8246	8224	8235	8234	8225	8228	8215	8227	8233	8243	8224
457	A/D0	1	10	1090	8301	8297	8312	8336	8285	8245	8214	8243	8207	8200	8271	8277	8221	8237	8265	8244	8241	8274	8252	8208	8247	8231	8238	8248	8279	8312	8285	8290	8236	8218	8230	8236	8283	8298	8286	8270	8242	8200	8177	8214	8231	8272	8279	8309	8289
458	A/D1	0	10	1120	8197	8239	8212	8264	8227	8269	8205	8260	8193	8234	8258	8214	8256	8233	8223	8224	8224	8235	8205	8244	8231	8215	8254	8217	8228	8212	8238	8252	8261	8254	8260	8209	8248	8195	8246	8229	8224	8242	8234	8239	8219	8220	8232	8223	8276
458	A/D0	1	10	1120	8219	8289	8255	8302	8350	8343	8273	8290	8246	8228	8299	8334	8344	8316	8298	8241	8239	8243	8182	8231	8311	8334	8327	8350	8333	8311	8267	8282	8245	8212	8277	8275	8265	8276	8330	8324	8278	8296	8233	8235	8231	8241	8275	8315	8301
459	A/D1	0	10	1170	8226	8241	8241	8236	8231	8217	8229	8225	8225	8257	8230	8231	8244	8201	8241	8215	8240	8252	8239	8255	8220	8248	8217	8222	8240	8232	8254	8232	8243	8231	8207	8238	8221	8242	8234	8235	8212	8235	8205	8238	8225	8227	8240	8250	8247
459	A/D0	1	10	1170	8246	8299	8255	8257	8254	8267	8244	8257	8245	8248	8227	8229	8226	8224	8235	8246	8241	8282	8246	8228	8180	8222	8219	8299	8302	8303	8305	8236	8212	8219	8225	8242	8262	8320	8282	8271	8240	8213	8165	8207	8271	8297	8288	8305	8317
460	A/D1	0	10	1080	8233	8264	8200	8234	8240	8236	8259	8243	8243	8227	8219	8232	8204	8249	8237	8245	8242	8225	8225	8213	8246	8247	8230	8244	8248	8202	8244	8197	8236	8233	8234	8246	8237	8225	8227	8210	8241	8215	8257	8246	8237	8236	8237	8232	8226
460	A/D0	1	10	1080	8256	8258	8213	8251	8300	8291	8278	8282	8255	8211	8241	8236	8275	8269	8297	8290	8219	8194	8187	8224	8271	8310	8322	8340	8297	8264	8223	8198	8177	8221	8266	8263	8291	8305	8274	8254	8246	8237	8214	8229	8264	8220	8247	8257	8246
461	A/D1	0	10	1060	8239	8216	8220	8226	8236	8236	8221	8223	8233	8216	8221	8230	8220	8260	8224	8267	8227	8227	8226	8211	8237	8225	8238	8256	8229	8261	8217	8248	8213	8245	8250	8236	8250	8231	8224	8233	8223	8243	8232	8228	8253	8221	8241	8244	8209
461	A/D0	1	10	1060	8250	8269	8301	8289	8296	8289	8242	8230	8244	8266	8262	8335	8351	8340	8307	8301	8245	8232	8207	8243	8245	8276	8306	8310	8319	8279	8261	8254	8212	8225	8301	8300	8292	8330	8352	8300	8276	8285	8221	8234	8291	8313	8318	8318	8319
462	A/D1	0	10	1290	8229	8231	8248	8232	8220	8260	8206	8244	8217	8220	8243	8219	8248	8248	8231	8237	8200	8235	8204	8257	8240	8250	8256	8227	8231	8210	8227	8241	8248	8234	8259	8226	8239	8233	8230	8244	8232	8240	8247	8218	8241	8211	8240	8208	8239
462	A/D0	1	10	1290	8186	8268	8337	8338	8290	8325	8229	8212	8206	8200	8255	8277	8295	8285	8291	8259	8234	8237	8228	8247	8286	8266	8224	8230	8258	8246	8259	8295	8265	8232	8300	8239	8233	8266	8276	8277	8230	8239	8214	8196	8246	8286	8330	8306	8342
463	A/D1	0	10	1020	8223	8241	8231	8247	8219	8227	8227	8207	8232	8225	8251	8236	8241	8237	8210	8232	8225	8240	8244	8240	8211	8243	8189	8233	8230	8230	8249	8235	8249	8210	8216	8229	8214	8252	8231	8249	8224	8227	8232	8203	8245	8233	8238	8243	8235
463	A/D0	1	10	1020	8219	8277	8306	8294	8250	8238	8226	8224	8216	8242	8272	8227	8239	8250	8250	8241	8272	8286	8257	8255	8259	8244	8243	8248	8270	8244	8230	8229	8241	8226	8257	8309	8310	8288	8296	8267	8215	8184	8200	8217	8231	8295	8314	8326	8311
464	A/D1	0	10	1360	8223	8240	8242	8242	8244	8221	8225	8239	8213	8264	8223	8266	8243	8230	8231	8203	8239	8231	8241	8237	8247	8208	8244	8196	8238	8233	8227	8247	8229	8236	8219	8221	8234	8211	8256	8222	8246	8226	8232	8238	8214	8245	8227	8238	8235
464	A/D0	1	10	1360	8262	8312	8384	8422	8426	8350	8304	8287	8227	8225	8257	8319	8303	8323	8385	8389	8336	8301	8300	8252	8265	8294	8286	8291	8306	8335	8311	8277	8249	8259	8249	8341	8336	8353	8358	8355	8311	8235	8220	8200	8258	8324	8408	8398	8380
465	A/D1	0	10	1250	8210	8229	8229	8228	8259	8241	8258	8235	8244	8223	8219	8237	8228	8221	8250	8228	8226	8250	8202	8246	8213	8235	8229	8250	8258	8220	8245	8224	8208	8241	8224	8256	8223	8246	8230	8218	8239	8225	8239	8239	8244	8236	8258	8211	8245
465	A/D0	1	10	1250	8209	8267	8280	8322	8342	8336	8317	8253	8238	8188	8240	8241	8302	8288	8298	8320	8278	8232	8213	8227	8221	8293	8329	8313	8313	8282	8260	8237	8256	8229	8285	8316	8263	8274	8307	8323	8271	8299	8281	8222	8267	8286	8288	8279	8305
466	A/D1	0	10	960	8227	8222	8256	8240	8259	8218	8239	8242	8215	8248	8253	8229	8249	8236	8237	8236	8237	8234	8237	8231	8254	8202	8277	8210	8257	8249	8230	8260	8227	8244	8223	8220	8241	8218	8271	8238	8250	8227	8217	8233	8226	8256	8248	8247	8253
466	A/D0	1	10	960	8290	8311	8335	8308	8355	8239	8234	8218	8210	8218	8267	8280	8254	8282	8273	8296	8299	8304	8271	8215	8274	8248	8258	8279	8309	8309	8314	8286	8223	8222	8221	8228	8281	8282	8259	8268	8266	8227	8211	8224	8249	8261	8311	8318	8264
467	A/D1	0	10	1040	8243	8227	8238	8233	8251	8217	8257	8199	8229	8215	8217	8241	8237	8255	8223	8243	8236	8203	8237	8224	8250	8243	8240	8221	8204	8214	8228	8241	8238	8238	8209	8244	8194	8238	8234	8230	8253	8235	8239	8218	8219	8232	8212	8257	8236
467	A/D0	1	10	1040	8213	8278	8264	8264	8312	8327	8267	8231	8236	8246	8248	8307	8337	8320	8299	8275	8236	8237	8215	8237	8304	8277	8266	8279	8294	8248	8263	8258	8218	8225	8256	8263	8277	8271	8309	8307	8270	8251	8256	8224	8252	8289	8305	8271	8263
468	A/D1	0	10	1070	8250	8212	8254	8217	8233	8234	8237	8240	8246	8232	8236	8204	8243	8197	8251	8235	8236	8254	8219	8228	8205	8227	8224	8243	8224	8260	8211	8239	8215	8226	8230	8234	8239	8256	8222	8248	8212	8256	8218	8269	8240	8234	8233	8224	8228
468	A/D0	1	10	1070	8289	8291	8268	8277	8266	8274	8257	8244	8214	8240	8242	8237	8274	8307	8312	8330	8285	8243	8190	8207	8233	8278	8296	8324	8308	8297	8226	8223	8204	8224	8278	8302	8310	8289	8308	8284	8239	8246	8206	8240	8274	8274	8258	8272	8262
469	A/D1	0	10	1300	8238	8252	8241	8256	8216	8234	8228	8202	8251	8229	8247	8226	8233	8206	8219	8233	8224	8256	8239	8239	8224	8243	8208	8224	8229	8224	8245	8241	8239	8224	8233	8228	8219	8243	8251	8249	8236	8243	8229	8217	8239	8225	8230	8249	8231
469	A/D0	1	10	1300	8269	8275	8271	8300	8232	8228	8264	8189	8213	8266	8288	8257	8306	8279	8228	8265	8293	8225	8289	8295	8269	8284	8319	8250	8252	8276	8213	8182	8222	8172	8201	8278	8308	8314	8363	8310	8246	8204	8177	8232	8254	8269	8302	8271	8264
470	A/D1	0	10	990	8217	8255	8220	8218	8220	8230	8246	8236	8237	8249	8212	8245	8216	8239	8225	8246	8242	8218	8240	8218	8220	8219	8230	8235	8257	8233	8255	8232	8231	8232	8227	8237	8236	8250	8255	8242	8260	8232	8242	8217	8243	8250	8239	8254	8228
470	A/D0	1	10	990	8206	8245	8242	8240	8275	8332	8299	8252	8249	8238	8184	8237	8239	8237	8246	8256	8299	8215	8180	8205	8223	8255	8271	8300	8323	8275	8287	8252	8234	8210	8246	8295	8278	8278	8287	8229	8193	8162	8202	8216	8251	8327	8324	8276	8259
471	A/D1	0	10	940	8226	8258	8235	8230	8229	8209	8231	8224	8240	8237	8253	8213	8263	8210	8251	8241	8228	8250	8239	8235	8225	8219	8227	8206	8251	8241	8252	8244	8236	8220	8200	8228	8218	8232	8233	8246	8213	8254	8210	8245	8234	8222	8243	8227	8243
471	A/D0	1	10	940	8285	8359	8343	8322	8359	8361	8308	8296	8285	8252	8253	8319	8327	8312	8340	8376	8308	8285	8244	8237	8254	8297	8313	8354	8387	8335	8321	8263	8245	8203	8232	8312	8355	8327	8360	8350	8269	8229	8273	8255	8257	8327	8382	8331	8389
472	A/D1	0	10	1470	8249	8255	8251	8232	8240	8224	8248	8243	8235	8236	8247	8220	8257	8228	8246	8236	8229	8252	8238	8237	8217	8212	8233	8205	8254	8226	8252	8232	8233	8232	8218	8246	8232	8243	8233	8259	8225	8275	8221	8262	8240	8239	8242	8238	8239
472	A/D0	1	10	1470	8281	8377	8357	8356	8389	8382	8295	8309	8293	8255	8275	8296	8326	8328	8332	8327	8273	8285	8242	8253	8257	8287	8317	8363	8366	8358	8325	8279	8226	8193	8240	8298	8370	8376	8360	8343	8276	8231	8202	8217	8267	8329	8367	8365	8386
473	A/D1	0	10	1050	8220	8223	8249	8253	8269	8227	8243	8229	8222	8240	8235	8250	8229	8249	8230	8216	8227	8222	8229	8245	8236	8225	8248	8210	8240	8220	8233	8242	8239	8249	8218	8239	8219	8221	8224	8235	8245	8227	8239	8220	8222	8231	8228	8229	8243
473	A/D0	1	10	1050	8219	8257	8284	8289	8328	8280	8260	8237	8208	8204	8261	8281	8240	8263	8248	8254	8240	8263	8270	8242	8217	8230	8225	8206	8237	8266	8301	8262	8246	8269	8220	8220	8250	8276	8251	8256	8293	8225	8185	8191	8249	8262	8319	8342	8322
474	A/D1	0	10	940	8230	8240	8210	8260	8233	8240	8236	8237	8197	8263	8210	8226	8257	8214	8266	8211	8239	8231	8240	8264	8212	8241	8218	8205	8243	8236	8265	8236	8243	8222	8220	8223	8228	8232	8259	8253	8237	8246	8202	8235	8223	8240	8265	8252	8272
474	A/D0	1	10	940	8236	8265	8237	8269	8280	8299	8229	8272	8250	8251	8263	8274	8280	8256	8283	8275	8267	8241	8253	8259	8244	8278	8285	8286	8292	8313	8292	8250	8227	8191	8234	8237	8304	8315	8323	8322	8278	8232	8210	8197	8230	8272	8310	8305	8310
475	A/D1	0	10	1050	8243	8207	8242	8204	8258	8231	8234	8233	8213	8225	8220	8246	8234	8260	8223	8269	8207	8252	8208	8223	8231	8222	8254	8268	8246	8251	8213	8243	8192	8252	8229	8231	8247	8230	8228	8210	8230	8227	8246	8222	8280	8242	8270	8242	8246
475	A/D0	1	10	1050	8238	8261	8287	8320	8315	8317	8275	8221	8204	8213	8237	8289	8352	8380	8338	8338	8262	8214	8204	8218	8258	8300	8331	8333	8319	8309	8260	8255	8229	8232	8293	8308	8278	8307	8298	8280	8268	8290	8286	8250	8284	8321	8305	8363	8329
476	A/D1	0	10	1170	8239	8214	8236	8239	8235	8246	8222	8253	8194	8245	8222	8237	8244	8242	8233	8221	8229	8230	8230	8226	8254	8226	8250	8225	8241	8253	8241	8259	8258	8235	8241	8222	8256	8210	8256	8231	8245	8244	8220	8232	8200	8244	8232	8265	8243
476	A/D0	1	10	1170	8260	8263	8292	8325	8311	8277	8287	8262	8251	8246	8290	8330	8276	8270	8278	8260	8223	8220	8239	8207	8262	8309	8331	8279	8307	8332	8259	8267	8253	8230	8220	8227	8315	8362	8328	8336	8323	8248	8184	8219	8235	8283	8343	8375	8312
477	A/D1	0	10	1120	8225	8229	8222	8214	8221	8239	8244	8264	8253	8250	8202	8240	8195	8236	8241	8240	8238	8244	8206	8231	8226	8229	8241	8245	8245	8219	8220	8213	8214	8235	8246	8251	8241	8232	8220	8199	8226	8229	8241	8255	8247	8213	8237	8191	8229
477	A/D0	1	10	1120	8239	8327	8340	8308	8293	8320	8267	8202	8208	8213	8242	8283	8329	8369	8364	8338	8302	8248	8192	8165	8187	8227	8258	8320	8346	8295	8284	8237	8241	8210	8243	8283	8254	8256	8267	8260	8236	8270	8258	8247	8275	8268	8247	8242	8257
478	A/D1	0	10	840	8226	8243	8257	8267	8253	8243	8238	8243	8200	8247	8224	8261	8239	8247	8235	8232	8261	8251	8248	8235	8258	8226	8266	8237	8269	8264	8246	8254	8238	8231	8223	8231	8250	8218	8267	8246	8263	8247	8229	8233	8204	8230	8234	8250	8260
478	A/D0	1	10	840	8245	8279	8291	8311	8302	8264	8263	8246	8204	8206	8272	8308	8289	8322	8311	8287	8284	8301	8259	8228	8255	8261	8274	8285	8291	8289	8290	8279	8250	8242	8232	8282	8308	8340	8332	8352	8346	8246	8200	8215	8258	8261	8330	8374	8318
479	A/D1	0	10	1050	8219	8223	8239	8231	8256	8233	8240	8262	8194	8262	8221	8251	8233	8233	8229	8204	8241	8227	8246	8228	8250	8206	8252	8204	8233	8235	8224	8253	8241	8242	8223	8221	8245	8200	8252	8227	8241	8240	8218	8230	8204	8232	8220	8237	8229
479	A/D0	1	10	1050	8296	8275	8309	8302	8294	8219	8234	8221	8170	8218	8276	8285	8256	8276	8258	8245	8249	8260	8261	8218	8241	8219	8243	8245	8269	8321	8326	8280	8253	8246	8221	8235	8271	8286	8252	8279	8304	8198	8181	8218	8239	8241	8290	8320	8271
480	A/D1	0	11	890	8224	8245	8243	8256	8271	8251	8274	8243	8243	8243	8252	8218	8260	8207	8254	8258	8255	8268	8239	8240	8221	8244	8250	8227	8260	8251	8279	8257	8245	8233	8206	8239	8247	8265	8266	8272	8234	8270	8208	8256	8245	8256	8291	8278	8302
480	A/D0	1	11	890	8242	8301	8281	8276	8292	8269	8279	8289	8258	8249	8286	8271	8275	8270	8288	8313	8306	8297	8238	8225	8211	8250	8285	8325	8324	8307	8296	8213	8205	8212	8255	8290	8342	8371	8335	8308	8272	8225	8192	8219	8252	8269	8303	8319	8293
481	A/D1	0	11	840	8244	8260	8248	8265	8249	8232	8240	8240	8247	8269	8246	8251	8267	8240	8284	8262	8259	8263	8244	8247	8221	8247	8233	8251	8281	8281	8297	8255	8242	8233	8215	8249	8268	8271	8300	8271	8273	8259	8228	8248	8248	8288	8311	8307	8332
481	A/D0	1	11	840	8259	8346	8330	8344	8368	8394	8345	8336	8321	8292	8303	8359	8355	8332	8363	8383	8332	8305	8303	8257	8245	8302	8362	8407	8416	8446	8410	8282	8227	8224	8271	8363	8479	8495	8475	8431	8352	8273	8220	8216	8286	8360	8424	8463	8484
482	A/D1	0	11	840	8229	8235	8244	8257	8225	8246	8219	8242	8223	8271	8235	8234	8250	8218	8234	8221	8233	8246	8243	8233	8242	8234	8236	8271	8251	8249	8251	8235	8240	8209	8237	8210	8239	8234	8243	8245	8232	8243	8233	8225	8243	8239	8253	8273	8239
482	A/D0	1	11	840	8282	8267	8273	8265	8235	8228	8224	8272	8224	8265	8291	8253	8270	8247	8274	8262	8295	8280	8236	8230	8243	8244	8252	8294	8314	8289	8296	8268	8212	8231	8282	8270	8306	8283	8278	8273	8238	8220	8200	8234	8247	8284	8322	8315	8288
483	A/D1	0	11	1210	8216	8228	8242	8195	8258	8236	8239	8239	8237	8217	8222	8221	8232	8250	8238	8267	8211	8258	8198	8240	8245	8229	8269	8237	8264	8231	8230	8242	8199	8245	8233	8254	8255	8244	8238	8214	8237	8228	8236	8236	8237	8214	8254	8211	8236
483	A/D0	1	11	1210	8251	8284	8333	8389	8376	8406	8401	8289	8233	8208	8251	8255	8320	8394	8365	8337	8308	8248	8198	8238	8266	8277	8368	8378	8357	8297	8279	8257	8232	8248	8299	8331	8325	8328	8343	8373	8323	8299	8284	8245	8251	8312	8334	8328	8316
484	A/D1	0	11	1060	8246	8213	8247	8200	8247	8231	8232	8240	8219	8228	8207	8231	8239	8253	8237	8268	8211	8240	8210	8221	8235	8224	8242	8269	8240	8251	8217	8235	8207	8252	8237	8236	8245	8215	8221	8220	8230	8235	8254	8229	8263	8208	8241	8230	8238
484	A/D0	1	11	1060	8218	8251	8283	8285	8289	8309	8272	8211	8201	8226	8219	8244	8269	8311	8292	8328	8291	8250	8217	8216	8254	8257	8257	8265	8255	8230	8217	8243	8234	8234	8289	8309	8273	8273	8271	8209	8222	8235	8259	8242	8275	8265	8259	8258	8272
485	A/D1	0	11	1420	8222	8241	8239	8220	8243	8224	8253	8232	8249	8231	8261	8208	8252	8202	8238	8242	8232	8252	8238	8225	8227	8209	8242	8203	8259	8235	8238	8242	8213	8242	8203	8244	8231	8240	8240	8262	8218	8253	8210	8228	8223	8226	8238	8248	8233
485	A/D0	1	11	1420	8269	8323	8307	8303	8326	8296	8263	8256	8255	8234	8264	8278	8278	8305	8329	8355	8308	8279	8243	8201	8198	8230	8259	8292	8299	8299	8258	8219	8210	8211	8253	8281	8315	8315	8282	8287	8240	8216	8221	8226	8274	8246	8261	8272	8245
486	A/D1	0	11	1260	8229	8224	8224	8232	8227	8241	8230	8234	8244	8229	8226	8241	8212	8246	8229	8232	8236	8223	8247	8215	8254	8222	8229	8223	8231	8242	8215	8250	8222	8249	8223	8246	8219	8256	8232	8236	8256	8225	8268	8208	8233	8227	8224	8271	8221
486	A/D0	1	11	1260	8322	8326	8331	8351	8348	8283	8303	8268	8233	8246	8267	8300	8301	8332	8343	8316	8302	8275	8254	8233	8275	8283	8325	8302	8330	8303	8228	8236	8230	8264	8270	8352	8363	8347	8327	8302	8223	8178	8198	8230	8291	8356	8388	8375	8361
487	A/D1	0	11	1040	8229	8251	8243	8224	8236	8211	8235	8225	8231	8232	8253	8206	8260	8194	8246	8227	8231	8241	8245	8227	8233	8222	8237	8214	8255	8239	8249	8241	8237	8230	8216	8235	8233	8231	8225	8257	8207	8258	8208	8236	8256	8235	8263	8237	8244
487	A/D0	1	11	1040	8295	8335	8309	8334	8347	8370	8328	8314	8284	8227	8289	8291	8300	8333	8343	8352	8311	8284	8225	8225	8231	8261	8323	8389	8393	8403	8355	8234	8201	8229	8250	8266	8350	8354	8323	8341	8292	8231	8206	8240	8300	8298	8333	8350	8343
488	A/D1	0	11	840	8218	8232	8241	8232	8238	8213	8233	8227	8230	8240	8242	8214	8269	8211	8242	8255	8210	8264	8245	8241	8245	8210	8247	8188	8259	8227	8246	8241	8216	8232	8207	8229	8235	8232	8245	8254	8225	8242	8199	8235	8236	8240	8251	8252	8251
488	A/D0	1	11	840	8261	8278	8270	8280	8284	8261	8294	8252	8245	8253	8279	8276	8294	8323	8310	8330	8300	8269	8214	8212	8228	8238	8263	8301	8323	8328	8312	8247	8201	8211	8239	8278	8346	8375	8338	8346	8298	8214	8204	8239	8270	8292	8347	8345	8318
489	A/D1	0	11	1280	8235	8218	8230	8256	8223	8256	8209	8241	8199	8248	8228	8234	8238	8224	8232	8211	8230	8228	8261	8234	8268	8222	8242	8217	8228	8233	8228	8226	8249	8213	8235	8215	8239	8205	8251	8239	8243	8236	8211	8214	8222	8239	8246	8259	8230
489	A/D0	1	11	1280	8277	8265	8292	8278	8237	8229	8231	8230	8199	8235	8304	8295	8271	8295	8300	8260	8268	8252	8271	8256	8286	8236	8251	8284	8283	8288	8266	8225	8240	8206	8196	8215	8266	8300	8309	8325	8309	8207	8191	8235	8239	8275	8340	8332	8287
490	A/D1	0	11	880	8218	8253	8199	8255	8227	8251	8252	8233	8252	8194	8242	8232	8232	8235	8244	8238	8233	8240	8220	8222	8230	8255	8219	8250	8231	8222	8253	8202	8243	8227	8227	8297	8284	8315	8266	8279	8249	8228	8242	8232	8250	8232	8258	8235	8219
490	A/D0	1	11	880	8309	8309	8308	8347	8321	8306	8264	8242	8228	8210	8294	8295	8353	8326	8367	8355	8272	8214	8193	8243	8235	8335	8373	8396	8373	8341	8270	8222	8228	8258	8319	8356	8347	8357	8337	8332	8284	8262	8253	8282	8345	8335	8354	8335	8311
491	A/D1	0	11	1090	8229	8249	8235	8240	8234	8233	8242	8198	8249	8222	8243	8221	8224	8227	8214	8235	8228	8229	8228	8242	8212	8259	8210	8238	8233	8226	8238	8235	8234	8238	8248	8257	8224	8259	8213	8248	8219	8228	8233	8209	8239	8218	8237	8237	8246
491	A/D0	1	11	1090	8273	8267	8288	8296	8241	8231	8252	8226	8218	8258	8279	8226	8236	8272	8256	8244	8276	8252	8243	8252	8243	8239	8252	8270	8295	8290	8271	8224	8225	8203	8243	8285	8253	8275	8306	8273	8226	8219	8199	8192	8230	8325	8335	8341	8336
492	A/D1	0	11	980	8233	8233	8253	8250	8243	8239	8209	8250	8188	8257	8231	8250	8257	8223	8237	8207	8243	8233	8247	8233	8264	8217	8274	8228	8277	8266	8252	8270	8239	8241	8218	8210	8242	8210	8263	8234	8251	8229	8223	8227	8210	8243	8242	8248	8228
492	A/D0	1	11	980	8238	8299	8325	8307	8302	8269	8219	8203	8231	8237	8274	8295	8275	8249	8260	8247	8245	8286	8281	8248	8282	8265	8246	8225	8266	8285	8241	8250	8243	8214	8174	8248	8294	8323	8320	8341	8294	8212	8175	8179	8212	8275	8332	8305	8270
493	A/D1	0	11	1220	8220	8239	8230	8238	8224	8241	8211	8257	8215	8242	8231	8220	8236	8232	8253	8232	8242	8241	8214	8245	8230	8239	8238	8232	8231	8211	8235	8228	8223	8247	8240	8241	8248	8222	8215	8238	8215	8257	8230	8255	8232	8214	8245	8185	8241
493	A/D0	1	11	1220	8269	8266	8302	8313	8302	8254	8243	8221	8203	8199	8254	8286	8291	8276	8284	8234	8231	8230	8226	8209	8242	8267	8247	8257	8270	8256	8259	8282	8245	8236	8277	8263	8209	8267	8227	8248	8272	8298	8262	8240	8243	8227	8254	8257	8296
494	A/D1	0	11	840	8233	8266	8246	8281	8248	8229	8232	8227	8240	8246	8229	8226	8242	8222	8261	8257	8248	8265	8234	8246	8211	8242	8248	8248	8275	8244	8246	8230	8224	8226	8213	8239	8241	8248	8283	8267	8258	8268	8217	8246	8224	8233	8244	8262	8270
494	A/D0	1	11	840	8339	8373	8306	8329	8305	8274	8246	8280	8282	8247	8299	8325	8325	8342	8342	8355	8347	8288	8245	8267	8237	8323	8362	8382	8381	8372	8322	8241	8224	8171	8289	8304	8390	8449	8418	8368	8324	8244	8188	8209	8253	8311	8368	8355	8352
495	A/D1	0	11	840	8200	8235	8227	8260	8244	8264	8211	8243	8202	8229	8239	8230	8252	8239	8232	8226	8208	8250	8202	8251	8227	8237	8231	8236	8228	8219	8235	8225	8237	8237	8263	8222	8256	8217	8237	8245	8224	8239	8232	8229	8226	8223	8244	8203	8258
495	A/D0	1	11	840	8193	8246	8293	8277	8278	8284	8238	8179	8213	8215	8245	8267	8299	8281	8280	8241	8202	8223	8225	8214	8254	8308	8258	8270	8278	8265	8267	8262	8271	8234	8230	8227	8256	8258	8238	8302	8298	8247	8220	8275	8217	8167	8264	8295	8227
496	A/D1	0	11	1250	8206	8235	8222	8245	8225	8259	8221	8240	8225	8220	8232	8230	8243	8264	8242	8249	8215	8245	8202	8250	8231	8238	8240	8229	8225	8213	8239	8237	8251	8229	8261	8206	8247	8210	8243	8244	8234	8244	8236	8229	8235	8206	8248	8193	8260
496	A/D0	1	11	1250	8221	8286	8310	8301	8305	8290	8236	8222	8224	8209	8234	8294	8296	8258	8298	8234	8200	8227	8224	8200	8247	8311	8305	8309	8320	8262	8247	8266	8244	8196	8265	8261	8228	8260	8297	8292	8274	8292	8253	8238	8265	8264	8286	8304	8274
497	A/D1	0	11	1050	8254	8218	8237	8238	8238	8253	8224	8251	8226	8227	8229	8227	8223	8248	8223	8248	8252	8234	8246	8225	8234	8237	8231	8255	8219	8250	8218	8229	8219	8230	8243	8239	8251	8234	8215	8220	8221	8225	8254	8232	8243	8235	8215	8228	8219
497	A/D0	1	11	1050	8314	8326	8383	8367	8354	8362	8265	8193	8206	8265	8266	8353	8396	8417	8349	8328	8286	8227	8202	8248	8288	8323	8370	8400	8343	8311	8268	8234	8218	8255	8329	8319	8330	8332	8300	8278	8278	8247	8272	8278	8302	8311	8339	8342	8333
498	A/D1	0	11	970	8230	8243	8259	8265	8235	8258	8204	8244	8214	8247	8238	8220	8244	8228	8238	8229	8233	8225	8237	8216	8249	8232	8245	8241	8228	8244	8232	8229	8252	8219	8250	8204	8239	8212	8257	8247	8234	8252	8226	8217	8215	8227	8236	8268	8235
498	A/D0	1	11	970	8297	8304	8313	8325	8297	8259	8243	8260	8212	8231	8296	8280	8266	8279	8305	8272	8274	8281	8246	8211	8250	8234	8261	8302	8298	8314	8270	8233	8198	8233	8220	8242	8332	8329	8328	8328	8288	8201	8192	8233	8241	8295	8341	8326	8290
499	A/D1	0	11	1410	8243	8214	8232	8229	8245	8254	8229	8243	8208	8219	8224	8234	8248	8262	8218	8261	8208	8247	8220	8227	8260	8237	8266	8265	8231	8263	8201	8247	8206	8254	8240	8222	8259	8211	8228	8217	8226	8230	8245	8230	8256	8237	8229	8234	8221
499	A/D0	1	11	1410	8225	8278	8320	8290	8269	8270	8246	8170	8210	8243	8236	8270	8324	8342	8274	8296	8249	8217	8204	8214	8288	8338	8323	8333	8308	8296	8222	8252	8227	8274	8309	8280	8339	8262	8224	8264	8311	8226	8265	8317	8251	8242	8314	8278	8274
500	A/D1	0	11	930	8234	8221	8247	8267	8235	8257	8203	8254	8183	8256	8248	8229	8247	8229	8228	8241	8251	8244	8246	8211	8261	8198	8256	8233	8245	8251	8226	8235	8239	8202	8247	8196	8251	8221	8265	8252	8225	8247	8211	8231	8214	8246	8232	8256	8217
500	A/D0	1	11	930	8261	8307	8312	8306	8291	8257	8233	8262	8241	8265	8267	8283	8207	8250	8274	8258	8259	8259	8278	8242	8293	8280	8253	8276	8281	8266	8231	8239	8201	8230	8253	8277	8324	8330	8343	8334	8246	8181	8173	8192	8196	8267	8309	8336	8325
501	A/D1	0	11	900	8221	8240	8234	8248	8225	8249	8216	8223	8223	8218	8238	8238	8246	8258	8229	8258	8224	8243	8231	8244	8252	8225	8271	8218	8230	8214	8231	8232	8245	8229	8241	8223	8226	8225	8233	8240	8242	8241	8243	8218	8227	8235	8230	8250	8240
501	A/D0	1	11	900	8288	8311	8327	8338	8310	8301	8270	8206	8185	8228	8283	8320	8341	8348	8307	8278	8252	8234	8203	8241	8277	8231	8249	8253	8239	8258	8297	8281	8265	8242	8263	8266	8239	8293	8295	8284	8290	8275	8241	8228	8234	8246	8284	8320	8302
502	A/D1	0	11	910	8254	8238	8256	8222	8216	8221	8225	8237	8260	8230	8243	8221	8206	8227	8222	8254	8252	8252	8262	8202	8238	8196	8232	8209	8263	8238	8231	8241	8211	8225	8224	8268	8235	8259	8220	8236	8223	8221	8233	8226	8237	8251	8232	8255	8215
502	A/D0	1	11	910	8337	8344	8341	8322	8323	8273	8242	8279	8275	8266	8312	8326	8321	8313	8347	8359	8321	8301	8280	8216	8280	8242	8344	8357	8376	8383	8297	8262	8213	8223	8232	8333	8400	8396	8351	8322	8254	8214	8219	8248	8311	8341	8361	8427	8358
503	A/D1	0	11	1070	8222	8228	8241	8246	8244	8238	8236	8251	8201	8246	8220	8235	8228	8233	8233	8214	8244	8239	8247	8240	8244	8207	8243	8193	8235	8224	8232	8249	8242	8241	8228	8227	8262	8221	8268	8237	8255	8237	8231	8226	8199	8236	8223	8247	8243
503	A/D0	1	11	1070	8263	8311	8310	8322	8339	8260	8254	8240	8239	8248	8308	8349	8304	8338	8340	8315	8296	8288	8225	8219	8258	8280	8293	8338	8361	8405	8352	8320	8252	8246	8214	8269	8337	8339	8340	8387	8367	8252	8204	8245	8231	8273	8343	8381	8360
504	A/D1	0	11	1000	8243	8249	8237	8237	8222	8218	8236	8229	8242	8248	8228	8224	8243	8193	8247	8221	8235	8246	8252	8241	8229	8239	8227	8225	8254	8239	8257	8242	8229	8215	8211	8222	8229	8236	8252	8249	8222	8258	8195	8242	8236	8241	8251	8242	8265
504	A/D0	1	11	1000	8249	8274	8235	8230	8210	8272	8243	8229	8263	8246	8228	8206	8270	8239	8165	8284	8295	8200	8283	8313	8178	8248	8319	8255	8251	8345	8232	8159	8194	8172	8188	8272	8364	8335	8323	8340	8260	8197	8211	8217	8218	8280	8266	8264	8272
505	A/D1	0	11	1450	8245	8259	8243	8244	8240	8219	8236	8230	8235	8229	8258	8216	8249	8206	8230	8230	8221	8240	8235	8230	8233	8217	8252	8201	8254	8225	8239	8243	8223	8233	8211	8233	8224	8240	8227	8256	8210	8247	8200	8230	8243	8236	8263	8255	8235
505	A/D0	1	11	1450	8307	8340	8330	8351	8342	8322	8275	8243	8240	8184	8246	8261	8261	8285	8326	8346	8322	8295	8246	8233	8205	8243	8281	8292	8296	8325	8304	8241	8229	8234	8251	8287	8311	8336	8282	8269	8248	8224	8228	8256	8298	8310	8326	8290	8291
506	A/D1	0	11	910	8253	8219	8259	8196	8236	8215	8229	8248	8245	8251	8221	8216	8224	8196	8244	8230	8263	8239	8238	8236	8215	8240	8243	8243	8248	8240	8208	8254	8199	8238	8230	8232	8255	8241	8256	8223	8231	8236	8209	8243	8227	8247	8231	8227	8227
506	A/D0	1	11	910	8258	8257	8228	8253	8281	8271	8255	8261	8244	8237	8211	8241	8263	8280	8265	8291	8305	8223	8198	8223	8248	8224	8297	8336	8303	8281	8247	8221	8158	8184	8242	8258	8286	8304	8318	8259	8253	8252	8237	8219	8250	8275	8254	8255	8282
507	A/D1	0	11	1260	8224	8245	8235	8257	8223	8233	8226	8210	8232	8226	8249	8229	8242	8232	8217	8222	8220	8225	8242	8227	8232	8244	8226	8252	8228	8235	8229	8226	8244	8211	8244	8230	8226	8229	8242	8246	8230	8236	8228	8206	8236	8248	8258	8270	8244
507	A/D0	1	11	1260	8299	8342	8341	8352	8326	8335	8253	8246	8215	8247	8280	8259	8304	8287	8309	8305	8302	8266	8246	8287	8312	8305	8335	8346	8333	8320	8285	8243	8238	8234	8239	8308	8352	8299	8349	8330	8228	8209	8222	8247	8234	8335	8370	8350	8342
508	A/D1	0	11	1140	8218	8238	8267	8253	8256	8215	8230	8211	8216	8245	8238	8255	8230	8235	8217	8205	8232	8231	8230	8250	8232	8236	8255	8210	8251	8240	8233	8253	8227	8250	8215	8232	8225	8218	8245	8235	8272	8240	8243	8233	8206	8227	8224	8225	8247
508	A/D0	1	11	1140	8226	8243	8269	8273	8288	8223	8251	8232	8225	8241	8261	8294	8253	8260	8270	8262	8239	8294	8248	8215	8252	8269	8256	8285	8293	8290	8274	8251	8213	8220	8240	8266	8290	8311	8278	8266	8254	8250	8174	8228	8247	8207	8277	8293	8315
509	A/D1	0	11	1290	8238	8219	8263	8212	8268	8202	8249	8224	8231	8228	8242	8240	8228	8241	8234	8216	8220	8240	8235	8256	8226	8283	8252	8253	8235	8228	8215	8227	8225	8248	8225	8259	8221	8238	8210	8241	8225	8227	8247	8226	8234	8223	8242	8240	8254
509	A/D0	1	11	1290	8263	8261	8326	8345	8332	8318	8286	8250	8220	8205	8251	8294	8280	8311	8340	8322	8280	8273	8284	8239	8238	8297	8299	8298	8321	8366	8317	8298	8263	8230	8171	8176	8237	8290	8304	8357	8391	8313	8255	8245	8246	8230	8302	8358	8336
510	A/D1	0	11	1020	8230	8240	8239	8230	8226	8215	8235	8233	8233	8229	8247	8204	8250	8197	8233	8235	8222	8235	8236	8235	8242	8214	8259	8208	8275	8238	8250	8242	8224	8238	8201	8241	8231	8243	8228	8255	8202	8253	8197	8235	8227	8227	8236	8244	8237
510	A/D0	1	11	1020	8345	8342	8253	8302	8329	8277	8265	8292	8235	8189	8256	8240	8256	8290	8309	8347	8330	8284	8256	8246	8219	8226	8278	8302	8298	8337	8291	8237	8203	8215	8241	8259	8313	8325	8308	8314	8237	8219	8230	8240	8270	8318	8331	8311	8323
511	A/D1	0	11	1000	8230	8228	8244	8247	8246	8230	8221	8247	8202	8246	8228	8237	8229	8230	8241	8220	8246	8232	8236	8231	8241	8209	8251	8207	8237	8235	8221	8236	8234	8239	8243	8233	8252	8208	8247	8229	8242	8234	8227	8222	8207	8227	8213	8238	8230
511	A/D0	1	11	1000	8259	8294	8320	8304	8311	8249	8241	8255	8234	8235	8311	8345	8285	8320	8317	8304	8272	8264	8241	8201	8257	8315	8331	8322	8341	8347	8291	8275	8205	8205	8200	8253	8303	8315	8320	8324	8318	8251	8232	8242	8243	8279	8294	8329	8314
512	A/D1	0	11	1060	8244	8258	8215	8233	8232	8196	8257	8228	8235	8247	8219	8241	8240	8216	8277	8230	8266	8241	8252	8266	8232	8284	8239	8234	8248	8243	8265	8231	8252	8228	8232	8235	8245	8245	8261	8259	8257	8251	8212	8231	8219	8240	8275	8264	8284
512	A/D0	1	11	1060	8261	8356	8394	8304	8339	8374	8301	8296	8251	8219	8238	8343	8375	8401	8434	8405	8346	8302	8255	8212	8192	8279	8317	8357	8386	8421	8416	8332	8278	8228	8265	8297	8368	8424	8418	8390	8343	8282	8218	8198	8288	8350	8383	8429	8407
513	A/D1	0	11	1160	8204	8226	8226	8225	8239	8252	8227	8247	8213	8226	8215	8228	8238	8256	8245	8238	8246	8228	8219	8234	8228	8265	8223	8255	8221	8211	8237	8212	8246	8222	8262	8215	8254	8219	8223	8240	8213	8240	8239	8249	8250	8220	8265	8196	8267
513	A/D0	1	11	1160	8281	8296	8376	8363	8317	8294	8217	8162	8188	8249	8305	8374	8426	8380	8372	8331	8260	8236	8234	8239	8259	8288	8270	8268	8272	8320	8293	8297	8293	8252	8292	8279	8270	8273	8285	8319	8304	8262	8250	8284	8253	8306	8348	8328	8324
514	A/D1	0	11	980	8224	8234	8246	8252	8245	8260	8231	8224	8233	8221	8239	8226	8223	8246	8209	8263	8236	8254	8229	8247	8232	8234	8245	8228	8223	8222	8220	8224	8243	8221	8254	8237	8248	8250	8232	8242	8233	8243	8254	8213	8239	8201	8238	8207	8246
514	A/D0	1	11	980	8222	8276	8322	8295	8275	8259	8206	8178	8211	8233	8245	8270	8303	8280	8259	8248	8227	8231	8230	8244	8291	8280	8257	8257	8280	8233	8252	8263	8252	8223	8268	8260	8247	8288	8314	8304	8262	8254	8227	8195	8235	8240	8256	8279	8306
515	A/D1	0	11	840	8203	8247	8238	8231	8271	8231	8231	8251	8186	8253	8218	8233	8260	8239	8271	8230	8258	8250	8240	8268	8235	8260	8230	8246	8236	8231	8244	8238	8236	8237	8243	8224	8277	8231	8266	8266	8282	8275	8259	8247	8231	8255	8261	8241	8254
515	A/D0	1	11	840	8253	8298	8360	8341	8368	8350	8294	8245	8216	8242	8258	8327	8367	8337	8334	8289	8247	8251	8237	8244	8293	8311	8268	8321	8333	8332	8302	8302	8257	8192	8242	8303	8289	8304	8334	8333	8328	8306	8275	8248	8202	8247	8306	8330	8352
516	A/D1	0	11	920	8230	8237	8227	8213	8244	8238	8252	8236	8231	8233	8211	8236	8234	8235	8246	8236	8216	8248	8208	8237	8229	8240	8260	8259	8277	8246	8241	8226	8213	8237	8233	8273	8263	8262	8251	8212	8235	8232	8239	8259	8236	8226	8244	8202	8244
516	A/D0	1	11	920	8205	8237	8265	8289	8256	8261	8260	8195	8180	8218	8220	8228	8298	8293	8268	8271	8260	8217	8209	8201	8249	8236	8247	8292	8289	8258	8243	8225	8224	8230	8266	8267	8220	8252	8211	8273	8269	8260	8280	8255	8259	8238	8264	8259	8272
517	A/D1	0	11	840	8215	8244	8225	8244	8238	8259	8228	8249	8206	8240	8221	8239	8242	8248	8234	8228	8213	8237	8195	8258	8226	8245	8239	8226	8224	8207	8233	8230	8243	8228	8271	8229	8261	8216	8248	8237	8235	8248	8242	8228	8218	8207	8252	8226	8276
517	A/D0	1	11	840	8276	8292	8334	8337	8314	8318	8223	8190	8193	8198	8230	8283	8329	8319	8326	8268	8201	8207	8205	8193	8255	8297	8288	8315	8320	8310	8289	8286	8272	8230	8271	8270	8242	8242	8271	8303	8285	8278	8251	8251	8240	8258	8299	8304	8313
518	A/D1	0	11	970	8216	8229	8230	8251	8229	8259	8215	8233	8212	8230	8248	8258	8252	8261	8236	8251	8215	8245	8211	8252	8240	8224	8248	8230	8246	8242	8237	8237	8241	8222	8259	8224	8254	8224	8239	8234	8225	8231	8246	8234	8264	8241	8273	8213	8253
518	A/D0	1	11	970	8258	8335	8388	8387	8336	8326	8274	8221	8210	8255	8316	8339	8332	8327	8328	8320	8304	8281	8241	8230	8285	8313	8320	8347	8367	8328	8297	8266	8238	8216	8304	8309	8338	8350	8369	8333	8285	8265	8215	8220	8258	8277	8312	8323	8332
519	A/D1	0	11	990	8224	8234	8235	8207	8253	8237	8265	8235	8238	8231	8205	8231	8222	8235	8243	8253	8227	8253	8201	8243	8222	8233	8232	8236	8266	8207	8222	8226	8263	8303	8258	8247	8232	8231	8263	8198	8235	8207	8213	8275	8237	8228	8265	8209	8238
519	A/D0	1	11	990	8213	8264	8292	8305	8283	8303	8311	8227	8207	8200	8229	8260	8320	8346	8329	8315	8281	8222	8198	8218	8281	8303	8326	8313	8328	8254	8323	8280	8305	8315	8276	8345	8256	8303	8375	8327	8290	8260	8226	8245	8262	8275	8304	8307	8325
520	A/D1	0	11	850	8230	8259	8251	8244	8240	8221	8234	8230	8232	8233	8255	8220	8266	8216	8254	8260	8254	8265	8259	8239	8229	8215	8255	8219	8270	8246	8247	8237	8226	8218	8218	8259	8271	8287	8277	8282	8218	8252	8195	8233	8244	8224	8249	8250	8244
520	A/D0	1	11	850	8287	8311	8299	8305	8286	8272	8258	8236	8232	8229	8274	8263	8271	8277	8248	8265	8240	8229	8245	8232	8188	8218	8253	8255	8271	8312	8298	8224	8214	8230	8193	8218	8245	8340	8291	8322	8308	8243	8219	8229	8230	8242	8282	8297	8275
521	A/D1	0	11	1010	8248	8239	8256	8254	8237	8242	8215	8251	8203	8265	8234	8239	8241	8216	8229	8220	8239	8239	8240	8220	8252	8206	8244	8209	8227	8249	8226	8260	8244	8239	8239	8208	8245	8206	8293	8251	8269	8257	8232	8234	8205	8236	8230	8253	8241
521	A/D0	1	11	1010	8285	8310	8334	8329	8333	8317	8275	8268	8251	8247	8284	8339	8313	8335	8327	8295	8280	8258	8260	8247	8288	8313	8302	8322	8307	8307	8264	8242	8221	8247	8266	8307	8357	8340	8353	8390	8314	8232	8212	8239	8232	8283	8370	8391	8338
522	A/D1	0	11	1370	8237	8245	8242	8255	8215	8244	8202	8224	8221	8242	8252	8237	8247	8227	8220	8226	8228	8230	8249	8229	8244	8234	8222	8237	8234	8239	8247	8236	8247	8210	8233	8220	8228	8242	8251	8263	8239	8258	8224	8233	8223	8230	8226	8255	8219
522	A/D0	1	11	1370	8291	8331	8380	8360	8334	8323	8235	8232	8236	8234	8300	8301	8293	8306	8310	8299	8279	8273	8249	8216	8251	8253	8274	8270	8354	8325	8274	8284	8285	8221	8257	8326	8335	8312	8351	8359	8269	8223	8218	8231	8256	8326	8340	8326	8272
523	A/D1	0	12	1130	8237	8229	8243	8243	8219	8247	8228	8226	8220	8230	8239	8207	8260	8219	8199	8238	8200	8239	8248	8239	8251	8240	8215	8231	8225	8235	8243	8249	8250	8223	8238	8211	8231	8232	8251	8258	8237	8237	8221	8213	8223	8232	8234	8250	8228
523	A/D0	1	12	1130	8335	8353	8379	8395	8364	8291	8282	8218	8194	8253	8289	8315	8353	8359	8356	8332	8304	8267	8269	8284	8300	8300	8336	8330	8352	8327	8256	8236	8237	8204	8229	8308	8336	8326	8376	8357	8258	8223	8225	8260	8250	8337	8393	8362	8340
524	A/D1	0	12	860	8232	8244	8264	8251	8271	8254	8238	8246	8221	8241	8241	8251	8261	8276	8325	8271	8298	8265	8229	8259	8223	8241	8239	8257	8300	8260	8299	8253	8248	8259	8223	8237	8241	8224	8270	8269	8267	8274	8260	8268	8230	8248	8243	8250	8272
524	A/D0	1	12	860	8236	8287	8362	8368	8367	8351	8308	8206	8205	8189	8269	8318	8369	8360	8391	8293	8251	8251	8230	8205	8260	8311	8301	8325	8324	8353	8308	8293	8293	8278	8268	8300	8304	8316	8340	8370	8352	8288	8255	8247	8224	8269	8328	8343	8370
525	A/D1	0	12	840	8221	8222	8241	8234	8256	8230	8235	8240	8207	8249	8233	8250	8238	8234	8228	8209	8232	8228	8236	8238	8251	8210	8251	8186	8240	8224	8228	8228	8239	8224	8227	8226	8237	8210	8249	8248	8245	8223	8223	8212	8225	8233	8245	8241	8232
525	A/D0	1	12	840	8235	8260	8278	8273	8306	8250	8220	8233	8236	8226	8245	8277	8254	8235	8247	8257	8243	8241	8240	8206	8283	8235	8216	8266	8304	8221	8316	8299	8210	8196	8228	8242	8220	8304	8339	8307	8299	8247	8212	8194	8204	8224	8261	8255	8223
526	A/D1	0	12	1050	8228	8223	8236	8199	8245	8228	8246	8237	8228	8233	8203	8241	8218	8240	8242	8241	8215	8243	8190	8242	8222	8240	8264	8224	8263	8200	8228	8231	8197	8254	8216	8260	8235	8241	8247	8209	8255	8231	8242	8237	8235	8212	8245	8216	8257
526	A/D0	1	12	1050	8222	8249	8299	8322	8322	8340	8298	8216	8188	8171	8177	8228	8305	8344	8278	8310	8249	8227	8189	8209	8269	8273	8309	8273	8286	8272	8270	8256	8257	8258	8280	8303	8273	8250	8243	8237	8231	8261	8255	8240	8259	8275	8272	8268	8288
527	A/D1	0	12	860	8233	8266	8297	8323	8331	8281	8265	8235	8233	8237	8272	8253	8304	8273	8315	8319	8299	8303	8261	8247	8231	8234	8275	8249	8313	8304	8312	8276	8244	8232	8226	8272	8302	8313	8322	8305	8260	8273	8206	8251	8288	8306	8345	8365	8397
527	A/D0	1	12	860	8254	8296	8258	8239	8263	8255	8220	8282	8291	8252	8287	8300	8255	8219	8224	8280	8253	8246	8234	8268	8230	8281	8331	8332	8335	8356	8315	8231	8182	8201	8250	8297	8360	8379	8347	8319	8242	8224	8185	8198	8261	8314	8324	8304	8384
528	A/D1	0	12	840	8240	8276	8257	8253	8249	8216	8241	8224	8238	8232	8256	8222	8269	8228	8263	8259	8243	8258	8245	8239	8241	8224	8240	8218	8271	8252	8260	8237	8238	8227	8216	8254	8249	8278	8259	8273	8239	8259	8215	8232	8238	8260	8274	8298	8264
528	A/D0	1	12	840	8262	8292	8260	8273	8282	8261	8239	8279	8250	8209	8285	8283	8275	8280	8323	8331	8288	8296	8241	8212	8188	8233	8265	8257	8309	8342	8284	8232	8213	8216	8231	8275	8330	8343	8320	8307	8268	8239	8210	8230	8294	8308	8324	8356	8362
529	A/D1	0	12	1090	8220	8226	8227	8247	8224	8259	8227	8242	8217	8222	8229	8227	8236	8244	8216	8249	8203	8247	8208	8245	8223	8229	8241	8229	8232	8226	8244	8231	8242	8220	8256	8220	8235	8215	8236	8229	8243	8220	8264	8205	8239	8214	8250	8200	8283
529	A/D0	1	12	1090	8232	8260	8297	8288	8236	8230	8212	8209	8215	8258	8296	8302	8298	8296	8260	8261	8232	8203	8233	8231	8259	8268	8279	8271	8277	8285	8257	8251	8232	8217	8223	8222	8256	8294	8337	8335	8288	8257	8262	8213	8207	8232	8277	8270	8288
530	A/D1	0	12	1020	8251	8218	8228	8216	8236	8241	8232	8249	8222	8216	8217	8220	8235	8266	8238	8252	8227	8216	8222	8215	8238	8241	8239	8247	8211	8246	8210	8231	8222	8244	8248	8222	8236	8214	8215	8226	8228	8234	8244	8232	8236	8223	8216	8234	8231
530	A/D0	1	12	1020	8270	8282	8323	8298	8301	8326	8247	8216	8224	8224	8229	8302	8329	8349	8359	8314	8227	8211	8197	8221	8272	8310	8321	8306	8279	8277	8242	8243	8238	8256	8313	8271	8232	8259	8268	8242	8278	8287	8274	8249	8274	8262	8240	8301	8328
531	A/D1	0	12	1370	8213	8245	8236	8251	8215	8264	8217	8238	8226	8239	8239	8233	8245	8251	8231	8255	8216	8259	8212	8261	8236	8239	8249	8234	8234	8220	8228	8227	8238	8209	8254	8222	8240	8219	8239	8249	8230	8242	8244	8225	8250	8211	8248	8204	8249
531	A/D0	1	12	1370	8241	8285	8353	8373	8347	8362	8288	8190	8192	8247	8291	8308	8369	8353	8326	8324	8290	8280	8224	8275	8309	8314	8349	8350	8371	8332	8293	8283	8282	8231	8268	8312	8317	8301	8305	8340	8297	8245	8212	8255	8263	8296	8385	8385	8338
532	A/D1	0	12	1090	8241	8232	8247	8236	8226	8229	8215	8262	8214	8276	8226	8241	8233	8229	8247	8238	8248	8239	8237	8223	8247	8207	8250	8211	8234	8231	8219	8240	8235	8239	8233	8207	8261	8184	8277	8218	8257	8231	8233	8231	8216	8242	8235	8252	8234
532	A/D0	1	12	1090	8279	8357	8394	8366	8364	8303	8269	8246	8219	8247	8315	8331	8316	8318	8286	8296	8281	8276	8266	8236	8288	8283	8272	8320	8360	8380	8342	8298	8233	8251	8242	8298	8378	8384	8373	8375	8345	8197	8216	8254	8285	8330	8401	8416	8329
533	A/D1	0	12	1140	8223	8255	8223	8253	8222	8231	8231	8226	8229	8257	8219	8248	8223	8205	8242	8201	8241	8233	8244	8243	8214	8241	8216	8222	8236	8230	8259	8218	8237	8210	8216	8233	8229	8240	8258	8246	8228	8247	8208	8230	8234	8227	8253	8236	8248
533	A/D0	1	12	1140	8253	8280	8254	8267	8245	8273	8231	8278	8254	8242	8241	8261	8263	8245	8256	8263	8274	8254	8236	8239	8205	8223	8251	8263	8272	8306	8305	8240	8213	8188	8228	8227	8287	8317	8326	8295	8281	8235	8195	8198	8240	8282	8281	8272	8273
534	A/D1	0	12	890	8222	8244	8246	8256	8241	8262	8211	8249	8209	8231	8241	8254	8264	8279	8242	8253	8206	8247	8200	8262	8235	8240	8236	8220	8225	8205	8240	8227	8248	8245	8263	8222	8253	8221	8252	8263	8246	8255	8242	8228	8231	8218	8263	8216	8277
534	A/D0	1	12	890	8220	8273	8325	8341	8301	8309	8261	8206	8189	8225	8256	8284	8320	8337	8328	8274	8254	8251	8232	8221	8264	8278	8258	8254	8302	8294	8273	8287	8276	8243	8287	8305	8287	8306	8321	8314	8281	8276	8239	8248	8236	8282	8313	8316	8308
535	A/D1	0	12	850	8204	8231	8254	8261	8276	8289	8260	8280	8237	8249	8279	8272	8287	8298	8278	8284	8256	8270	8209	8252	8249	8256	8284	8265	8309	8284	8295	8260	8248	8211	8266	8241	8300	8257	8289	8283	8308	8290	8292	8265	8244	8244	8258	8264	8309
535	A/D0	1	12	850	8255	8292	8362	8346	8305	8297	8233	8191	8183	8258	8293	8319	8325	8300	8318	8297	8287	8292	8267	8257	8301	8310	8298	8291	8327	8309	8272	8287	8241	8229	8310	8327	8318	8337	8388	8371	8334	8295	8229	8238	8255	8320	8380	8388	8393
536	A/D1	0	12	1290	8239	8237	8253	8217	8237	8206	8240	8229	8234	8245	8257	8202	8269	8202	8241	8246	8220	8261	8235	8249	8226	8225	8241	8201	8243	8241	8254	8254	8232	8244	8207	8237	8229	8233	8244	8245	8223	8261	8206	8250	8222	8227	8250	8243	8257
536	A/D0	1	12	1290	8242	8310	8296	8284	8293	8293	8300	8315	8311	8260	8248	8260	8286	8291	8306	8354	8280	8290	8265	8221	8220	8269	8313	8296	8320	8347	8298	8223	8214	8204	8225	8272	8317	8348	8325	8307	8275	8245	8192	8204	8290	8275	8302	8316	8312
537	A/D1	0	12	1380	8265	8218	8250	8227	8213	8240	8219	8245	8232	8259	8217	8244	8203	8224	8227	8224	8246	8238	8234	8228	8221	8242	8211	8272	8257	8274	8245	8229	8224	8206	8228	8233	8242	8242	8249	8210	8247	8203	8236	8219	8227	8237	8240	8246	8227
537	A/D0	1	12	1380	8364	8295	8280	8297	8287	8244	8275	8285	8238	8277	8304	8306	8305	8291	8290	8280	8280	8241	8234	8233	8265	8283	8310	8327	8333	8323	8230	8209	8187	8218	8306	8357	8351	8318	8316	8260	8197	8209	8226	8222	8304	8345	8287	8330	8290
538	A/D1	0	12	950	8229	8250	8254	8233	8254	8220	8248	8222	8229	8224	8233	8243	8232	8251	8241	8229	8224	8231	8218	8240	8231	8241	8243	8215	8225	8206	8227	8245	8245	8267	8208	8248	8224	8236	8244	8243	8253	8224	8247	8222	8209	8222	8234	8246	8266
538	A/D0	1	12	950	8238	8254	8274	8263	8260	8233	8250	8239	8248	8224	8241	8285	8250	8301	8296	8290	8278	8284	8261	8231	8222	8233	8238	8273	8272	8290	8296	8283	8261	8257	8213	8205	8255	8282	8278	8308	8330	8231	8218	8224	8238	8251	8337	8330	8332
539	A/D1	0	12	1090	8228	8206	8245	8199	8251	8235	8232	8240	8223	8220	8205	8238	8224	8246	8225	8252	8203	8239	8214	8236	8231	8229	8227	8255	8216	8246	8204	8248	8210	8258	8213	8246	8216	8238	8230	8211	8265	8224	8254	8211	8252	8218	8238	8221	8227
539	A/D0	1	12	1090	8228	8236	8280	8314	8297	8341	8321	8237	8208	8231	8232	8268	8327	8343	8299	8303	8253	8217	8201	8236	8281	8302	8336	8329	8284	8272	8246	8251	8216	8209	8260	8331	8287	8319	8332	8278	8275	8275	8272	8227	8245	8270	8261	8283	8291
540	A/D1	0	12	1240	8225	8222	8243	8214	8269	8247	8251	8227	8215	8219	8219	8238	8242	8250	8233	8248	8199	8253	8198	8238	8238	8235	8258	8243	8250	8235	8236	8250	8204	8256	8214	8241	8225	8234	8227	8218	8228	8228	8227	8244	8239	8231	8238	8215	8230
540	A/D0	1	12	1240	8249	8285	8347	8322	8349	8336	8336	8219	8201	8236	8274	8342	8372	8405	8381	8349	8289	8232	8203	8210	8303	8332	8365	8362	8398	8338	8293	8274	8216	8239	8291	8338	8303	8337	8343	8332	8286	8322	8272	8246	8254	8312	8289	8311	8356
541	A/D1	0	12	900	8217	8233	8236	8247	8226	8252	8216	8237	8222	8225	8241	8232	8254	8262	8229	8244	8211	8238	8204	8247	8235	8233	8252	8226	8244	8233	8251	8226	8243	8229	8263	8228	8241	8224	8223	8238	8230	8235	8270	8217	8251	8200	8228	8219	8263
541	A/D0	1	12	900	8269	8326	8367	8368	8301	8296	8225	8217	8198	8210	8296	8329	8347	8346	8312	8266	8223	8245	8222	8204	8280	8306	8263	8273	8319	8271	8284	8286	8267	8232	8293	8283	8247	8252	8270	8303	8292	8283	8234	8210	8235	8250	8265	8304	8319
542	A/D1	0	12	1080	8250	8235	8243	8232	8212	8220	8228	8236	8252	8237	8230	8237	8198	8229	8224	8238	8257	8240	8259	8215	8232	8216	8212	8248	8236	8256	8230	8223	8216	8206	8238	8239	8248	8249	8237	8220	8230	8194	8241	8224	8242	8244	8227	8233	8208
542	A/D0	1	12	1080	8314	8288	8351	8358	8288	8211	8222	8233	8221	8259	8292	8277	8265	8257	8274	8286	8295	8263	8280	8249	8242	8263	8278	8287	8301	8320	8242	8200	8204	8237	8261	8355	8396	8378	8348	8284	8211	8176	8198	8233	8283	8337	8323	8324	8294
543	A/D1	0	12	950	8217	8242	8231	8223	8222	8251	8217	8257	8201	8231	8218	8220	8240	8240	8236	8228	8210	8234	8200	8255	8244	8246	8243	8229	8240	8208	8239	8235	8234	8229	8249	8219	8265	8200	8236	8222	8224	8244	8243	8240	8230	8218	8264	8219	8272
543	A/D0	1	12	950	8304	8291	8317	8348	8290	8254	8198	8162	8189	8307	8347	8329	8321	8293	8296	8277	8205	8179	8216	8241	8334	8325	8315	8348	8247	8182	8277	8336	8218	8205	8292	8273	8219	8317	8362	8282	8307	8328	8279	8239	8193	8172	8221	8286	8268
544	A/D1	0	12	1500	8244	8210	8238	8211	8250	8251	8249	8263	8230	8226	8211	8232	8234	8254	8224	8252	8218	8229	8231	8226	8248	8247	8251	8259	8217	8256	8212	8242	8215	8241	8240	8238	8246	8230	8226	8228	8244	8242	8260	8232	8265	8235	8233	8228	8216
544	A/D0	1	12	1500	8269	8290	8330	8334	8324	8344	8286	8220	8214	8244	8228	8314	8347	8311	8293	8311	8253	8203	8201	8233	8258	8286	8316	8312	8302	8289	8260	8255	8233	8232	8294	8319	8281	8279	8325	8282	8273	8278	8256	8211	8243	8273	8273	8275	8306
545	A/D1	0	12	840	8242	8263	8251	8259	8264	8255	8275	8258	8251	8253	8240	8230	8274	8243	8307	8305	8288	8281	8239	8250	8227	8252	8259	8250	8299	8273	8333	8289	8276	8252	8206	8252	8249	8251	8286	8277	8300	8310	8251	8266	8221	8234	8259	8262	8302
545	A/D0	1	12	840	8342	8384	8344	8318	8279	8296	8280	8286	8288	8263	8286	8322	8326	8332	8372	8379	8341	8308	8262	8260	8237	8296	8350	8383	8363	8374	8339	8239	8214	8202	8267	8301	8394	8435	8410	8386	8339	8265	8203	8203	8288	8326	8358	8397	8422
546	A/D1	0	12	840	8230	8252	8279	8286	8272	8275	8222	8250	8201	8238	8242	8230	8251	8268	8244	8275	8231	8267	8200	8263	8235	8252	8247	8244	8248	8236	8266	8243	8255	8239	8287	8245	8285	8239	8263	8285	8265	8281	8252	8234	8233	8231	8280	8254	8316
546	A/D0	1	12	840	8231	8279	8302	8359	8375	8353	8273	8219	8216	8252	8296	8300	8370	8372	8328	8301	8260	8254	8214	8254	8300	8324	8329	8354	8353	8330	8299	8294	8267	8243	8284	8319	8338	8319	8348	8378	8309	8280	8259	8263	8244	8298	8375	8362	8344
547	A/D1	0	12	1130	8228	8251	8231	8220	8234	8208	8238	8232	8236	8229	8249	8215	8251	8198	8242	8242	8238	8252	8244	8242	8220	8224	8236	8211	8259	8232	8260	8238	8226	8232	8200	8235	8230	8234	8245	8250	8215	8266	8215	8252	8234	8232	8244	8238	8237
547	A/D0	1	12	1130	8272	8300	8286	8303	8291	8284	8278	8285	8238	8208	8250	8246	8227	8278	8317	8346	8329	8297	8242	8226	8205	8279	8305	8333	8334	8319	8298	8212	8195	8220	8246	8260	8310	8340	8279	8278	8261	8216	8200	8219	8260	8276	8310	8328	8329
548	A/D1	0	12	980	8211	8223	8217	8230	8249	8243	8228	8233	8194	8233	8229	8237	8251	8242	8249	8208	8233	8225	8209	8246	8227	8250	8237	8244	8242	8217	8237	8230	8238	8252	8226	8220	8235	8203	8242	8225	8247	8239	8250	8247	8229	8232	8240	8196	8255
548	A/D0	1	12	980	8205	8219	8273	8321	8311	8319	8312	8253	8205	8210	8266	8293	8323	8333	8325	8238	8233	8236	8211	8214	8297	8320	8288	8285	8305	8296	8271	8282	8242	8210	8228	8279	8315	8336	8337	8322	8282	8262	8222	8226	8222	8196	8282	8287	8291
549	A/D1	0	12	1300	8236	8234	8231	8265	8217	8257	8224	8232	8213	8250	8241	8209	8261	8226	8219	8232	8234	8211	8265	8209	8255	8235	8215	8235	8209	8242	8231	8239	8259	8211	8250	8213	8232	8234	8260	8266	8232	8254	8218	8223	8219	8233	8248	8258	8232
549	A/D0	1	12	1300	8315	8326	8352	8364	8334	8279	8278	8258	8189	8239	8306	8314	8358	8353	8360	8289	8278	8262	8262	8239	8274	8306	8298	8322	8342	8353	8305	8272	8235	8232	8256	8290	8338	8380	8372	8377	8307	8238	8187	8252	8279	8332	8400	8396	8357
550	A/D1	0	12	910	8223	8228	8233	8207	8248	8236	8264	8252	8239	8228	8215	8225	8228	8237	8238	8272	8218	8267	8186	8236	8223	8228	8243	8237	8244	8224	8224	8239	8198	8244	8219	8256	8245	8239	8249	8211	8235	8217	8229	8236	8245	8228	8256	8211	8239
550	A/D0	1	12	910	8193	8253	8321	8303	8302	8340	8301	8172	8226	8237	8232	8254	8327	8341	8277	8298	8246	8185	8211	8210	8264	8302	8333	8330	8340	8304	8244	8236	8239	8181	8264	8314	8279	8283	8295	8292	8240	8269	8270	8229	8232	8285	8298	8310	8334
551	A/D1	0	12	1170	8225	8239	8236	8220	8245	8223	8244	8230	8246	8262	8218	8255	8239	8233	8238	8235	8246	8227	8244	8229	8210	8220	8244	8241	8261	8253	8246	8266	8216	8238	8214	8226	8236	8230	8262	8214	8250	8215	8217	8227	8231	8245	8231	8244	8234
551	A/D0	1	12	1170	8259	8253	8236	8240	8251	8251	8274	8265	8227	8275	8203	8234	8251	8253	8223	8269	8267	8195	8239	8237	8185	8233	8260	8282	8277	8312	8255	8208	8212	8215	8223	8298	8287	8270	8252	8211	8185	8216	8241	8234	8256	8287	8268	8268	8237
552	A/D1	0	12	880	8215	8224	8219	8251	8262	8230	8238	8188	8230	8187	8255	8248	8246	8249	8217	8228	8211	8231	8243	8257	8240	8256	8199	8234	8193	8231	8236	8238	8244	8247	8226	8235	8202	8249	8224	8268	8247	8228	8233	8212	8234	8235	8245	8241	8237
552	A/D0	1	12	880	8186	8217	8224	8289	8312	8274	8250	8217	8230	8223	8228	8305	8277	8223	8260	8267	8215	8219	8271	8246	8215	8276	8252	8239	8245	8273	8266	8255	8251	8211	8208	8234	8228	8263	8305	8255	8280	8282	8220	8204	8241	8248	8259	8281	8278
553	A/D1	0	12	890	8217	8234	8254	8247	8260	8214	8228	8224	8221	8237	8235	8243	8226	8242	8243	8233	8251	8233	8240	8245	8235	8241	8246	8216	8238	8221	8237	8249	8239	8255	8223	8252	8242	8232	8243	8237	8244	8237	8238	8232	8212	8230	8234	8242	8258
553	A/D0	1	12	890	8251	8287	8320	8340	8337	8289	8276	8274	8250	8187	8258	8292	8266	8296	8325	8335	8301	8306	8267	8232	8258	8292	8287	8301	8342	8340	8327	8281	8228	8231	8248	8292	8299	8340	8350	8355	8332	8265	8216	8216	8277	8305	8334	8369	8367
554	A/D1	0	12	1090	8217	8231	8225	8241	8233	8252	8209	8249	8194	8229	8230	8224	8251	8247	8224	8239	8226	8242	8189	8251	8226	8243	8260	8227	8243	8193	8245	8212	8236	8230	8246	8225	8247	8204	8235	8227	8229	8244	8237	8229	8224	8217	8238	8207	8265
554	A/D0	1	12	1090	8242	8246	8346	8389	8364	8328	8301	8228	8186	8224	8268	8327	8360	8371	8333	8304	8257	8238	8212	8237	8285	8314	8341	8311	8335	8313	8298	8286	8251	8241	8293	8279	8272	8306	8308	8291	8323	8299	8242	8232	8243	8272	8322	8355	8342
555	A/D1	0	12	1090	8215	8240	8223	8235	8225	8243	8212	8252	8208	8239	8237	8228	8240	8236	8237	8226	8228	8245	8206	8247	8220	8242	8236	8228	8233	8204	8226	8229	8226	8239	8251	8212	8261	8209	8233	8231	8222	8235	8239	8234	8236	8226	8252	8213	8262
555	A/D0	1	12	1090	8225	8222	8272	8330	8315	8306	8253	8229	8192	8190	8258	8286	8265	8247	8262	8230	8206	8230	8246	8229	8270	8306	8241	8210	8245	8235	8203	8271	8238	8227	8243	8261	8215	8287	8300	8272	8283	8274	8221	8200	8199	8213	8233	8272	8279
556	A/D1	0	12	1090	8221	8258	8236	8257	8239	8224	8233	8214	8229	8250	8222	8249	8201	8239	8205	8246	8236	8239	8237	8232	8232	8222	8247	8235	8241	8233	8251	8211	8236	8206	8240	8235	8234	8233	8240	8214	8230	8222	8241	8226	8254	8232	8219	8231	8220
556	A/D0	1	12	1090	8194	8306	8311	8250	8267	8302	8276	8227	8260	8228	8185	8159	8188	8257	8321	8368	8379	8343	8225	8242	8233	8198	8282	8311	8333	8288	8232	8167	8207	8184	8201	8315	8301	8272	8236	8259	8216	8175	8223	8247	8230	8265	8303	8238	8236
557	A/D1	0	12	990	8233	8237	8239	8251	8237	8229	8228	8224	8214	8250	8232	8232	8241	8214	8224	8210	8240	8224	8259	8228	8246	8235	8221	8235	8220	8238	8231	8241	8252	8215	8244	8207	8227	8231	8253	8251	8235	8240	8227	8222	8223	8235	8232	8253	8220
557	A/D0	1	12	990	8271	8266	8307	8291	8284	8250	8247	8251	8227	8250	8271	8274	8229	8213	8280	8261	8258	8249	8290	8247	8261	8269	8257	8258	8267	8286	8264	8212	8202	8212	8228	8262	8303	8309	8312	8302	8254	8204	8192	8238	8242	8274	8301	8306	8280
558	A/D1	0	12	1230	8237	8216	8253	8200	8255	8223	8243	8237	8229	8235	8218	8237	8231	8232	8230	8269	8230	8267	8201	8230	8222	8219	8239	8240	8245	8238	8224	8245	8201	8258	8227	8242	8238	8228	8230	8211	8234	8235	8238	8243	8254	8218	8260	8210	8244
558	A/D0	1	12	1230	8214	8228	8263	8272	8273	8309	8293	8235	8211	8224	8237	8215	8292	8299	8264	8271	8263	8213	8170	8224	8243	8244	8278	8299	8307	8253	8238	8227	8188	8195	8225	8248	8239	8257	8249	8262	8235	8233	8236	8243	8252	8234	8244	8249	8239
559	A/D1	0	12	1090	8214	8245	8235	8237	8222	8246	8205	8244	8212	8243	8245	8240	8247	8247	8225	8237	8204	8240	8197	8256	8223	8236	8235	8224	8234	8216	8231	8224	8241	8229	8260	8216	8249	8210	8226	8232	8223	8241	8240	8231	8230	8201	8243	8198	8261
559	A/D0	1	12	1090	8187	8218	8264	8278	8260	8307	8267	8214	8245	8228	8245	8256	8274	8244	8254	8243	8227	8225	8237	8241	8254	8293	8255	8240	8275	8233	8218	8252	8264	8221	8248	8259	8264	8243	8250	8304	8263	8248	8235	8224	8205	8234	8283	8273	8280
560	A/D1	0	12	1140	8223	8235	8228	8233	8244	8218	8237	8210	8245	8200	8246	8244	8227	8235	8218	8222	8212	8230	8232	8244	8223	8250	8223	8240	8225	8223	8241	8231	8244	8267	8232	8244	8199	8246	8214	8253	8241	8234	8240	8213	8221	8211	8225	8225	8246
560	A/D0	1	12	1140	8234	8275	8307	8317	8303	8312	8260	8242	8243	8198	8202	8284	8266	8254	8297	8310	8238	8262	8257	8259	8220	8251	8272	8266	8296	8288	8264	8259	8230	8244	8256	8235	8247	8289	8297	8283	8297	8262	8217	8182	8202	8225	8259	8307	8342
561	A/D1	0	12	1140	8219	8251	8205	8235	8214	8236	8241	8235	8243	8240	8217	8230	8215	8263	8213	8263	8231	8235	8235	8228	8232	8226	8237	8226	8230	8216	8263	8228	8263	8223	8215	8235	8202	8235	8246	8224	8250	8213	8250	8193	8252	8233	8229	8251	8230
561	A/D0	1	12	1140	8240	8297	8299	8288	8312	8332	8305	8285	8258	8221	8211	8247	8299	8349	8318	8302	8342	8282	8226	8231	8237	8255	8350	8419	8397	8344	8336	8274	8215	8251	8244	8307	8312	8330	8342	8331	8254	8211	8227	8219	8249	8378	8386	8334	8340
562	A/D1	0	12	1170	8216	8253	8226	8230	8226	8203	8252	8220	8252	8218	8253	8213	8248	8215	8237	8230	8227	8244	8244	8232	8235	8227	8244	8205	8252	8227	8244	8232	8231	8224	8208	8237	8229	8246	8239	8257	8220	8262	8207	8245	8248	8238	8249	8242	8236
562	A/D0	1	12	1170	8240	8302	8294	8313	8345	8306	8297	8278	8259	8223	8264	8258	8253	8267	8261	8315	8305	8294	8276	8260	8252	8247	8289	8294	8270	8285	8272	8240	8227	8222	8255	8298	8341	8333	8302	8268	8211	8186	8183	8203	8259	8299	8354	8356	8344
563	A/D1	0	12	920	8240	8249	8250	8236	8241	8222	8240	8232	8241	8232	8264	8225	8269	8208	8232	8237	8218	8246	8245	8240	8252	8228	8274	8209	8279	8222	8258	8251	8233	8246	8231	8206	8255	8220	8240	8275	8197	8275	8187	8242	8229	8215	8252	8228	8247
563	A/D0	1	12	920	8292	8307	8253	8271	8273	8286	8271	8253	8276	8244	8259	8286	8283	8283	8282	8279	8261	8226	8212	8188	8192	8269	8278	8294	8321	8324	8315	8242	8226	8204	8227	8251	8335	8351	8318	8352	8276	8220	8234	8240	8256	8288	8314	8281	8303
564	A/D1	0	12	1010	8226	8249	8246	8215	8241	8225	8257	8240	8242	8232	8208	8241	8236	8242	8234	8241	8219	8252	8202	8239	8215	8233	8246	8238	8241	8215	8221	8233	8202	8251	8241	8256	8258	8239	8239	8213	8235	8232	8241	8250	8241	8220	8254	8208	8256
564	A/D0	1	12	1010	8220	8253	8264	8261	8279	8334	8323	8257	8246	8214	8190	8236	8307	8305	8299	8320	8286	8213	8216	8207	8242	8280	8323	8308	8308	8260	8214	8214	8226	8208	8292	8315	8253	8254	8276	8256	8201	8259	8270	8245	8248	8277	8262	8274	8312
565	A/D1	0	12	1000	8230	8251	8242	8233	8229	8212	8223	8235	8243	8243	8265	8210	8253	8201	8228	8226	8246	8240	8258	8229	8224	8218	8229	8213	8230	8245	8242	8245	8218	8228	8198	8242	8237	8246	8238	8250	8225	8241	8202	8225	8222	8241	8240	8248	8238
565	A/D0	1	12	1000	8272	8268	8247	8290	8300	8286	8258	8308	8258	8236	8288	8306	8286	8304	8305	8280	8285	8253	8225	8242	8214	8244	8325	8332	8280	8366	8325	8234	8187	8225	8244	8267	8340	8357	8305	8295	8257	8204	8212	8225	8279	8281	8314	8299	8304
566	A/D1	0	12	1070	8236	8219	8247	8252	8231	8227	8208	8247	8198	8256	8229	8246	8246	8226	8242	8213	8241	8236	8245	8230	8252	8200	8246	8212	8240	8252	8248	8254	8249	8222	8233	8219	8267	8212	8259	8228	8236	8240	8227	8247	8227	8272	8265	8268	8240
566	A/D0	1	12	1070	8308	8321	8302	8306	8283	8220	8210	8243	8230	8247	8319	8365	8336	8343	8331	8315	8290	8254	8226	8184	8223	8224	8284	8324	8319	8352	8325	8270	8209	8210	8209	8228	8282	8305	8275	8300	8288	8224	8245	8275	8282	8283	8312	8319	8283
567	A/D1	0	13	840	8257	8265	8282	8276	8273	8250	8256	8237	8250	8220	8265	8226	8274	8227	8240	8242	8238	8250	8248	8239	8232	8203	8247	8207	8298	8259	8270	8259	8220	8241	8218	8253	8255	8254	8244	8272	8221	8248	8213	8244	8257	8257	8262	8262	8232
567	A/D0	1	13	840	8260	8332	8220	8283	8375	8266	8231	8304	8274	8182	8272	8255	8220	8254	8293	8292	8318	8282	8256	8288	8290	8268	8321	8303	8299	8297	8289	8236	8171	8206	8270	8292	8341	8391	8355	8301	8249	8202	8169	8205	8280	8299	8334	8349	8332
568	A/D1	0	13	1270	8227	8218	8247	8227	8236	8239	8212	8234	8225	8233	8241	8244	8245	8247	8209	8232	8214	8251	8222	8252	8234	8227	8230	8222	8225	8219	8237	8224	8247	8215	8244	8227	8224	8232	8210	8231	8228	8231	8253	8217	8246	8209	8245	8223	8245
568	A/D0	1	13	1270	8228	8274	8271	8284	8261	8252	8211	8206	8219	8250	8270	8277	8274	8256	8242	8239	8217	8231	8215	8238	8275	8261	8253	8278	8302	8246	8262	8264	8213	8221	8254	8226	8239	8287	8285	8262	8251	8254	8222	8216	8222	8238	8291	8282	8275
569	A/D1	0	13	1040	8205	8236	8231	8240	8226	8255	8218	8245	8209	8226	8225	8240	8251	8262	8232	8248	8203	8240	8197	8247	8234	8238	8241	8226	8222	8219	8232	8233	8250	8225	8251	8208	8241	8214	8229	8240	8217	8241	8235	8225	8239	8203	8248	8198	8256
569	A/D0	1	13	1040	8216	8253	8281	8280	8291	8272	8220	8208	8212	8232	8241	8273	8287	8262	8270	8257	8217	8231	8230	8256	8274	8285	8266	8273	8282	8235	8233	8237	8243	8217	8254	8267	8261	8262	8284	8280	8244	8254	8230	8189	8207	8211	8268	8279	8290
570	A/D1	0	13	1040	8239	8231	8259	8240	8246	8234	8216	8244	8207	8262	8229	8226	8252	8200	8253	8204	8255	8214	8258	8227	8263	8214	8278	8202	8243	8239	8220	8244	8237	8248	8244	8220	8253	8204	8248	8231	8231	8244	8225	8237	8209	8234	8223	8241	8232
570	A/D0	1	13	1040	8256	8290	8300	8308	8290	8249	8223	8221	8219	8218	8269	8303	8232	8268	8255	8254	8268	8270	8285	8225	8255	8233	8240	8262	8249	8293	8290	8250	8216	8245	8240	8215	8260	8269	8264	8270	8270	8217	8182	8225	8246	8278	8303	8347	8293
571	A/D1	0	13	1080	8207	8234	8221	8233	8239	8245	8214	8251	8207	8240	8235	8226	8251	8238	8237	8220	8221	8229	8208	8242	8235	8247	8240	8243	8224	8219	8234	8218	8234	8237	8248	8212	8254	8206	8261	8242	8241	8238	8247	8236	8240	8243	8245	8205	8244
571	A/D0	1	13	1080	8217	8235	8306	8334	8286	8274	8270	8201	8200	8208	8243	8287	8298	8301	8355	8270	8265	8267	8240	8214	8282	8290	8257	8306	8271	8277	8286	8248	8247	8223	8229	8232	8255	8259	8278	8333	8323	8294	8263	8265	8202	8245	8256	8242	8251
572	A/D1	0	13	840	8230	8230	8234	8239	8243	8221	8228	8243	8199	8254	8230	8273	8249	8253	8227	8243	8235	8252	8242	8231	8255	8204	8245	8203	8235	8254	8230	8243	8254	8215	8241	8236	8274	8251	8308	8286	8277	8251	8231	8219	8216	8254	8261	8284	8269
572	A/D0	1	13	840	8225	8243	8310	8281	8288	8279	8268	8250	8217	8220	8227	8259	8251	8253	8260	8292	8238	8280	8243	8210	8222	8223	8234	8228	8247	8288	8276	8257	8242	8258	8217	8231	8273	8281	8277	8345	8313	8239	8228	8245	8260	8261	8321	8335	8289
573	A/D1	0	13	960	8202	8237	8236	8247	8233	8265	8218	8233	8223	8226	8228	8230	8243	8252	8215	8246	8200	8253	8214	8270	8232	8237	8237	8208	8237	8215	8228	8251	8233	8228	8267	8201	8262	8201	8241	8233	8232	8247	8245	8242	8251	8234	8273	8215	8273
573	A/D0	1	13	960	8204	8246	8302	8278	8242	8305	8254	8198	8226	8262	8258	8248	8309	8293	8250	8244	8226	8221	8213	8228	8270	8318	8251	8253	8281	8238	8217	8268	8263	8209	8264	8255	8265	8265	8275	8295	8261	8234	8230	8241	8222	8224	8280	8269	8256
574	A/D1	0	13	840	8240	8210	8256	8238	8276	8259	8225	8241	8214	8240	8238	8260	8256	8254	8229	8269	8232	8252	8226	8231	8244	8252	8262	8284	8246	8268	8222	8243	8216	8251	8248	8256	8277	8250	8263	8265	8275	8266	8263	8236	8278	8269	8291	8290	8267
574	A/D0	1	13	840	8309	8324	8363	8375	8363	8351	8291	8221	8206	8241	8254	8323	8397	8378	8339	8351	8258	8198	8209	8274	8347	8382	8416	8400	8320	8296	8279	8256	8223	8259	8370	8364	8361	8374	8379	8304	8307	8265	8208	8197	8264	8291	8332	8389	8417
575	A/D1	0	13	910	8243	8210	8230	8230	8250	8241	8234	8242	8223	8218	8220	8230	8238	8250	8228	8248	8235	8224	8231	8225	8231	8241	8249	8259	8225	8259	8223	8247	8228	8244	8248	8241	8260	8247	8241	8245	8252	8242	8254	8228	8246	8236	8236	8246	8246
575	A/D0	1	13	910	8223	8242	8286	8319	8349	8333	8292	8268	8198	8255	8301	8306	8289	8302	8315	8298	8233	8203	8209	8256	8326	8367	8340	8334	8289	8265	8214	8206	8194	8218	8319	8326	8306	8314	8344	8264	8277	8298	8248	8226	8265	8234	8230	8293	8308
576	A/D1	0	13	1030	8224	8227	8252	8211	8280	8205	8259	8214	8223	8239	8228	8260	8217	8243	8224	8204	8230	8230	8234	8252	8221	8231	8225	8219	8234	8236	8240	8245	8232	8252	8210	8249	8226	8227	8236	8234	8248	8227	8235	8226	8212	8227	8228	8233	8254
576	A/D0	1	13	1030	8272	8301	8294	8280	8317	8244	8225	8227	8232	8190	8234	8293	8248	8267	8282	8293	8257	8255	8255	8211	8196	8212	8205	8247	8264	8280	8300	8301	8245	8254	8225	8219	8239	8232	8273	8264	8281	8247	8210	8211	8225	8226	8252	8279	8304
577	A/D1	0	13	900	8224	8240	8226	8244	8225	8245	8224	8232	8219	8222	8241	8253	8256	8278	8245	8267	8218	8242	8216	8259	8253	8264	8262	8249	8245	8234	8253	8235	8260	8227	8254	8231	8232	8229	8233	8234	8244	8244	8254	8223	8249	8230	8264	8250	8277
577	A/D0	1	13	900	8227	8279	8302	8305	8267	8272	8236	8219	8203	8227	8261	8295	8304	8292	8276	8256	8190	8223	8234	8207	8274	8266	8267	8270	8296	8259	8237	8248	8261	8232	8270	8306	8269	8286	8318	8308	8264	8280	8243	8189	8239	8249	8260	8312	8323
578	A/D1	0	13	980	8223	8229	8238	8238	8251	8231	8244	8250	8216	8247	8219	8242	8240	8235	8239	8221	8245	8236	8226	8230	8246	8212	8257	8207	8240	8223	8221	8235	8225	8245	8224	8238	8239	8211	8242	8222	8260	8250	8255	8248	8216	8239	8222	8234	8234
578	A/D0	1	13	980	8273	8317	8300	8321	8335	8267	8242	8273	8263	8235	8284	8321	8264	8271	8279	8277	8227	8248	8254	8210	8272	8277	8303	8330	8321	8317	8288	8256	8206	8218	8224	8255	8278	8310	8336	8339	8310	8261	8207	8184	8222	8256	8312	8346	8353
579	A/D1	0	13	840	8231	8253	8217	8265	8208	8256	8245	8240	8244	8243	8227	8237	8211	8264	8218	8282	8248	8250	8246	8213	8229	8211	8237	8246	8247	8250	8267	8216	8255	8199	8241	8232	8237	8246	8256	8243	8268	8253	8282	8222	8268	8237	8255	8241	8247
579	A/D0	1	13	840	8235	8290	8287	8316	8341	8343	8352	8338	8273	8215	8245	8264	8279	8347	8378	8354	8355	8309	8249	8196	8220	8282	8314	8363	8393	8352	8337	8290	8239	8213	8240	8304	8337	8378	8393	8359	8342	8286	8270	8242	8242	8334	8322	8329	8347
580	A/D1	0	13	840	8260	8252	8314	8247	8307	8295	8289	8269	8266	8236	8303	8256	8339	8290	8315	8339	8313	8296	8267	8236	8244	8255	8346	8379	8414	8396	8338	8298	8232	8234	8250	8295	8306	8319	8296	8331	8280	8294	8236	8253	8301	8295	8337	8370	8324
580	A/D0	1	13	840	8266	8342	8357	8377	8424	8380	8304	8227	8233	8301	8332	8300	8353	8369	8364	8330	8303	8251	8203	8278	8252	8349	8434	8459	8441	8409	8345	8197	8173	8203	8242	8370	8503	8532	8463	8432	8285	8195	8212	8258	8287	8387	8477	8458	8391
581	A/D1	0	13	940	8247	8233	8250	8242	8227	8235	8240	8229	8250	8228	8224	8230	8216	8250	8238	8244	8244	8223	8252	8202	8249	8218	8234	8235	8244	8255	8227	8260	8232	8231	8239	8245	8252	8249	8227	8239	8225	8227	8244	8227	8241	8241	8243	8262	8230
581	A/D0	1	13	940	8336	8349	8318	8276	8296	8263	8265	8275	8252	8238	8266	8256	8249	8286	8304	8293	8315	8276	8239	8205	8250	8273	8327	8335	8334	8317	8221	8210	8188	8243	8243	8329	8382	8338	8268	8265	8268	8201	8205	8250	8304	8298	8321	8351	8255
582	A/D1	0	13	1250	8236	8239	8231	8242	8225	8224	8242	8213	8245	8235	8237	8239	8225	8225	8203	8225	8229	8240	8256	8248	8220	8245	8214	8245	8228	8236	8250	8233	8240	8209	8224	8221	8218	8242	8229	8241	8232	8234	8224	8209	8236	8224	8239	8239	8230
582	A/D0	1	13	1250	8313	8344	8356	8358	8320	8253	8252	8234	8194	8261	8317	8277	8263	8299	8306	8274	8309	8305	8267	8276	8274	8260	8295	8277	8305	8312	8290	8234	8247	8240	8273	8320	8347	8371	8347	8313	8265	8226	8204	8233	8249	8312	8318	8357	8336
583	A/D1	0	13	850	8219	8241	8267	8260	8276	8228	8247	8244	8221	8252	8243	8271	8243	8253	8228	8211	8235	8236	8232	8250	8238	8220	8250	8217	8263	8264	8251	8254	8239	8261	8216	8268	8244	8236	8265	8256	8277	8254	8251	8243	8216	8249	8249	8246	8277
583	A/D0	1	13	850	8255	8296	8329	8348	8369	8318	8296	8273	8225	8209	8251	8294	8253	8287	8299	8310	8294	8291	8266	8213	8251	8286	8275	8300	8308	8315	8307	8263	8248	8265	8241	8271	8318	8334	8311	8336	8324	8273	8218	8217	8290	8291	8348	8407	8383
584	A/D1	0	13	1260	8225	8224	8230	8235	8252	8221	8233	8220	8207	8248	8225	8261	8213	8247	8226	8233	8243	8221	8230	8246	8229	8251	8241	8210	8262	8223	8244	8252	8230	8257	8202	8243	8223	8226	8246	8226	8256	8227	8243	8229	8219	8242	8232	8236	8248
584	A/D0	1	13	1260	8260	8318	8357	8347	8305	8281	8271	8232	8241	8262	8289	8333	8347	8361	8365	8386	8309	8308	8273	8266	8283	8330	8365	8322	8375	8362	8301	8267	8254	8230	8220	8269	8320	8335	8353	8380	8365	8305	8241	8200	8276	8322	8367	8403	8389
585	A/D1	0	13	1290	8203	8247	8210	8228	8195	8267	8228	8234	8250	8208	8236	8207	8230	8227	8238	8213	8240	8241	8213	8231	8216	8223	8247	8215	8274	8234	8254	8239	8232	8211	8230	8235	8219	8250	8219	8224	8226	8227	8226	8259	8219	8259	8224	8236	8226
585	A/D0	1	13	1290	8208	8258	8263	8312	8295	8293	8292	8191	8185	8186	8216	8246	8300	8332	8320	8307	8288	8244	8195	8214	8262	8250	8219	8283	8302	8224	8221	8251	8239	8198	8253	8297	8232	8282	8321	8321	8255	8281	8257	8254	8238	8258	8277	8276	8272
586	A/D1	0	13	1130	8231	8242	8244	8206	8231	8200	8235	8234	8242	8230	8237	8217	8230	8206	8229	8235	8247	8243	8252	8208	8249	8199	8256	8213	8252	8235	8226	8244	8221	8227	8219	8226	8231	8242	8221	8268	8219	8245	8210	8224	8215	8221	8234	8263	8237
586	A/D0	1	13	1130	8292	8281	8274	8273	8306	8282	8279	8284	8238	8232	8259	8256	8264	8292	8332	8329	8283	8260	8233	8217	8262	8271	8318	8312	8334	8330	8254	8223	8198	8257	8239	8265	8292	8322	8272	8330	8260	8217	8211	8237	8270	8259	8319	8344	8338
587	A/D1	0	13	1190	8241	8257	8261	8260	8220	8243	8199	8239	8212	8266	8240	8234	8243	8211	8231	8218	8232	8229	8236	8220	8248	8223	8239	8234	8240	8243	8254	8231	8267	8206	8262	8204	8256	8201	8270	8213	8233	8243	8204	8246	8214	8234	8233	8239	8233
587	A/D0	1	13	1190	8293	8293	8321	8309	8281	8301	8221	8227	8228	8245	8259	8263	8302	8236	8293	8294	8282	8242	8244	8226	8248	8226	8270	8298	8315	8286	8287	8237	8237	8192	8286	8252	8262	8237	8254	8258	8254	8251	8255	8257	8271	8312	8346	8313	8277
588	A/D1	0	13	1020	8205	8227	8225	8232	8254	8258	8219	8256	8203	8242	8228	8225	8242	8229	8245	8222	8229	8235	8201	8250	8224	8243	8233	8226	8237	8220	8246	8238	8240	8233	8237	8206	8248	8202	8235	8227	8231	8239	8232	8240	8214	8230	8231	8207	8251
588	A/D0	1	13	1020	8226	8252	8321	8302	8277	8303	8254	8191	8204	8247	8251	8283	8312	8283	8268	8252	8239	8213	8225	8238	8261	8302	8273	8261	8293	8294	8246	8278	8261	8222	8219	8244	8237	8249	8295	8310	8283	8259	8254	8265	8215	8259	8274	8288	8312
589	A/D1	0	13	1040	8236	8231	8251	8261	8236	8247	8209	8245	8192	8256	8221	8241	8236	8217	8222	8207	8236	8227	8242	8225	8262	8212	8263	8233	8247	8249	8226	8254	8251	8229	8241	8198	8244	8203	8259	8238	8246	8240	8223	8231	8226	8248	8243	8258	8230
589	A/D0	1	13	1040	8278	8250	8269	8306	8251	8236	8250	8237	8184	8247	8241	8238	8224	8265	8259	8264	8273	8265	8258	8242	8278	8277	8264	8253	8257	8266	8211	8206	8211	8218	8220	8251	8295	8269	8250	8280	8267	8204	8189	8224	8227	8239	8288	8299	8261
590	A/D1	0	13	910	8241	8243	8253	8231	8244	8238	8249	8238	8239	8220	8251	8211	8279	8256	8284	8268	8252	8254	8254	8227	8265	8263	8304	8259	8315	8278	8267	8252	8228	8223	8230	8265	8289	8322	8300	8318	8268	8270	8231	8238	8262	8247	8270	8271	8277
590	A/D0	1	13	910	8306	8330	8288	8304	8271	8232	8215	8247	8242	8237	8281	8322	8309	8357	8351	8359	8289	8301	8248	8196	8218	8238	8269	8324	8354	8375	8313	8276	8212	8223	8232	8283	8350	8370	8345	8326	8277	8229	8203	8255	8318	8336	8352	8343	8319
591	A/D1	0	13	1010	8254	8247	8244	8246	8215	8232	8228	8232	8248	8232	8222	8247	8214	8254	8232	8239	8247	8242	8247	8216	8233	8236	8233	8268	8257	8251	8225	8239	8223	8222	8238	8233	8233	8244	8233	8227	8254	8215	8244	8225	8240	8236	8239	8260	8241
591	A/D0	1	13	1010	8267	8257	8242	8245	8256	8245	8253	8253	8260	8246	8251	8261	8256	8279	8310	8313	8263	8231	8220	8191	8213	8260	8274	8287	8300	8277	8218	8206	8220	8231	8249	8301	8287	8275	8285	8263	8237	8215	8213	8245	8269	8286	8281	8356	8282
592	A/D1	0	13	1200	8246	8242	8245	8230	8232	8226	8234	8225	8252	8217	8246	8228	8228	8229	8218	8230	8228	8236	8253	8225	8249	8220	8237	8217	8248	8244	8230	8261	8220	8222	8218	8235	8235	8262	8239	8265	8239	8232	8234	8211	8243	8241	8243	8265	8220
592	A/D0	1	13	1200	8309	8327	8296	8266	8286	8247	8228	8238	8245	8221	8263	8288	8278	8295	8308	8301	8269	8278	8224	8195	8206	8239	8268	8303	8357	8352	8297	8238	8209	8190	8183	8288	8309	8331	8310	8306	8238	8195	8234	8258	8294	8326	8338	8312	8284
593	A/D1	0	13	860	8236	8217	8246	8206	8263	8225	8252	8236	8224	8233	8203	8234	8220	8236	8244	8295	8241	8281	8206	8252	8225	8241	8255	8280	8244	8251	8210	8254	8184	8263	8212	8254	8258	8238	8251	8199	8240	8234	8235	8236	8255	8226	8257	8221	8265
593	A/D0	1	13	860	8213	8241	8290	8305	8299	8293	8278	8221	8187	8203	8231	8247	8282	8320	8291	8306	8268	8237	8232	8211	8285	8279	8300	8322	8279	8211	8187	8214	8190	8250	8299	8290	8292	8301	8307	8287	8260	8284	8252	8222	8262	8272	8252	8242	8263
594	A/D1	0	13	1050	8260	8226	8229	8220	8201	8240	8223	8258	8222	8254	8213	8259	8205	8242	8236	8219	8251	8229	8227	8225	8228	8259	8202	8268	8222	8235	8232	8213	8227	8220	8237	8235	8249	8235	8218	8228	8233	8209	8250	8219	8243	8227	8254	8248	8239
594	A/D0	1	13	1050	8319	8270	8270	8298	8264	8264	8236	8258	8212	8267	8295	8280	8267	8304	8302	8262	8232	8246	8216	8198	8235	8296	8272	8279	8341	8300	8235	8209	8209	8220	8224	8294	8283	8268	8279	8278	8254	8208	8219	8225	8279	8317	8282	8306	8279
595	A/D1	0	13	1190	8251	8235	8242	8246	8214	8240	8216	8217	8241	8228	8259	8206	8251	8208	8223	8232	8232	8240	8249	8214	8248	8221	8225	8223	8233	8246	8239	8250	8249	8219	8237	8214	8228	8227	8236	8245	8227	8242	8232	8227	8230	8242	8230	8254	8220
595	A/D0	1	13	1190	8248	8285	8276	8301	8250	8211	8193	8179	8227	8243	8284	8272	8277	8245	8265	8269	8243	8232	8273	8231	8231	8231	8241	8234	8249	8279	8246	8240	8248	8207	8218	8262	8255	8263	8291	8280	8219	8223	8205	8228	8226	8292	8303	8257	8255
596	A/D1	0	13	1210	8214	8240	8228	8253	8224	8258	8201	8242	8204	8224	8237	8223	8246	8243	8222	8232	8201	8248	8204	8260	8228	8238	8231	8220	8232	8213	8243	8231	8249	8222	8247	8211	8234	8229	8245	8238	8243	8243	8267	8231	8258	8202	8258	8189	8260
596	A/D0	1	13	1210	8205	8268	8341	8387	8348	8332	8272	8184	8164	8211	8291	8349	8393	8378	8323	8289	8237	8268	8247	8252	8287	8286	8262	8246	8274	8282	8298	8293	8296	8270	8280	8276	8279	8277	8280	8310	8256	8275	8218	8206	8252	8264	8324	8343	8372
597	A/D1	0	13	1110	8221	8233	8234	8230	8240	8225	8254	8234	8246	8229	8255	8203	8255	8196	8234	8233	8222	8237	8234	8243	8228	8221	8244	8197	8254	8231	8248	8243	8227	8238	8218	8247	8237	8237	8234	8243	8219	8252	8205	8230	8225	8221	8248	8245	8242
597	A/D0	1	13	1110	8270	8300	8301	8320	8299	8293	8274	8252	8245	8214	8239	8245	8283	8307	8313	8341	8305	8283	8244	8241	8217	8255	8268	8264	8276	8332	8326	8249	8218	8242	8256	8255	8332	8318	8253	8260	8226	8191	8181	8229	8312	8327	8328	8328	8326
598	A/D1	0	13	930	8236	8234	8243	8222	8223	8211	8233	8230	8244	8230	8257	8213	8243	8206	8221	8231	8225	8245	8250	8229	8244	8197	8247	8204	8277	8251	8249	8238	8215	8234	8208	8244	8235	8253	8232	8259	8210	8250	8204	8239	8266	8255	8272	8255	8228
598	A/D0	1	13	930	8319	8354	8347	8351	8333	8297	8286	8303	8286	8245	8289	8298	8311	8323	8343	8340	8289	8269	8239	8229	8227	8259	8322	8347	8335	8353	8283	8223	8201	8226	8264	8335	8392	8415	8380	8363	8288	8252	8216	8243	8289	8316	8356	8354	8352
599	A/D1	0	13	840	8235	8226	8246	8243	8256	8235	8241	8243	8208	8252	8254	8239	8252	8234	8235	8225	8225	8236	8231	8239	8250	8210	8261	8200	8262	8243	8252	8266	8248	8252	8235	8244	8257	8238	8280	8248	8263	8241	8232	8225	8200	8237	8246	8249	8272
599	A/D0	1	13	840	8243	8350	8342	8370	8406	8351	8286	8272	8279	8213	8278	8352	8365	8336	8357	8398	8294	8274	8282	8241	8298	8337	8409	8388	8401	8401	8346	8290	8226	8244	8264	8320	8394	8399	8393	8402	8343	8256	8210	8208	8290	8356	8452	8442	8415
600	A/D1	0	13	1230	8207	8244	8246	8250	8242	8249	8207	8248	8206	8236	8237	8230	8240	8242	8226	8233	8216	8249	8214	8254	8231	8237	8230	8224	8219	8215	8234	8226	8237	8225	8248	8207	8253	8202	8235	8234	8233	8239	8258	8228	8211	8245	8213	8206	8197
600	A/D0	1	13	1230	8231	8254	8326	8343	8272	8277	8253	8203	8200	8231	8277	8303	8334	8333	8313	8248	8240	8231	8225	8234	8277	8291	8260	8266	8238	8268	8247	8233	8271	8231	8232	8241	8264	8258	8269	8311	8292	8266	8236	8247	8186	8228	8204	8280	8256
601	A/D1	0	13	1030	8247	8220	8245	8211	8265	8229	8239	8236	8226	8227	8216	8230	8231	8244	8222	8254	8220	8248	8224	8225	8238	8220	8231	8243	8233	8243	8213	8252	8196	8255	8235	8232	8256	8233	8240	8213	8247	8232	8269	8232	8275	8218	8237	8206	8229
601	A/D0	1	13	1030	8232	8263	8288	8281	8279	8284	8221	8179	8194	8231	8223	8253	8300	8330	8290	8279	8265	8217	8189	8219	8243	8257	8276	8293	8280	8233	8225	8231	8214	8221	8265	8281	8259	8252	8224	8240	8233	8222	8276	8221	8225	8289	8214	8211	8294
602	A/D1	0	13	960	8236	8223	8242	8249	8217	8245	8210	8232	8212	8239	8242	8232	8252	8222	8221	8226	8229	8230	8251	8228	8240	8235	8221	8235	8237	8255	8253	8244	8254	8213	8235	8212	8233	8231	8243	8236	8234	8243	8220	8220	8223	8223	8238	8277	8241
602	A/D0	1	13	960	8235	8264	8304	8305	8244	8260	8217	8204	8214	8269	8263	8233	8248	8233	8246	8238	8249	8267	8267	8236	8260	8261	8214	8246	8277	8257	8226	8250	8238	8221	8232	8253	8289	8266	8292	8299	8237	8195	8172	8205	8202	8229	8284	8308	8275
603	A/D1	0	13	1000	8225	8241	8231	8239	8241	8218	8240	8234	8239	8228	8248	8217	8255	8211	8243	8237	8237	8255	8241	8241	8228	8217	8252	8208	8265	8231	8268	8240	8246	8228	8210	8239	8224	8228	8266	8262	8243	8275	8194	8238	8219	8235	8255	8246	8265
603	A/D0	1	13	1000	8290	8338	8307	8330	8375	8324	8292	8279	8272	8221	8258	8306	8294	8300	8343	8370	8312	8280	8262	8251	8230	8283	8340	8326	8355	8404	8377	8254	8256	8212	8212	8267	8321	8347	8369	8369	8284	8270	8220	8208	8299	8353	8375	8336	8391
604	A/D1	0	13	1270	8238	8241	8248	8234	8245	8225	8229	8245	8209	8255	8224	8248	8231	8231	8226	8210	8237	8225	8247	8237	8252	8212	8242	8201	8245	8239	8229	8241	8238	8233	8226	8241	8269	8231	8262	8229	8251	8231	8245	8239	8219	8243	8232	8238	8240
604	A/D0	1	13	1270	8237	8262	8322	8298	8268	8229	8236	8199	8197	8245	8240	8269	8257	8276	8282	8277	8268	8252	8221	8211	8230	8237	8232	8258	8285	8297	8294	8274	8240	8244	8199	8228	8270	8258	8255	8297	8273	8212	8221	8241	8229	8240	8308	8301	8277
605	A/D1	0	13	1040	8232	8231	8249	8244	8237	8224	8206	8236	8193	8255	8222	8248	8239	8236	8242	8216	8251	8221	8240	8223	8264	8210	8250	8203	8231	8229	8219	8239	8241	8225	8235	8209	8241	8200	8253	8229	8238	8238	8221	8230	8204	8230	8224	8243	8233
605	A/D0	1	13	1040	8257	8274	8310	8268	8292	8263	8225	8241	8255	8246	8291	8347	8296	8291	8305	8291	8269	8256	8244	8221	8257	8287	8305	8299	8297	8315	8280	8252	8230	8232	8210	8248	8270	8298	8319	8333	8308	8218	8207	8236	8252	8276	8298	8299	8262
606	A/D1	0	13	840	8249	8237	8269	8267	8263	8254	8240	8261	8210	8263	8226	8254	8245	8257	8251	8224	8234	8238	8236	8231	8294	8266	8331	8262	8293	8258	8249	8251	8250	8247	8248	8243	8273	8225	8284	8250	8268	8252	8226	8235	8221	8256	8275	8289	8280
606	A/D0	1	13	840	8256	8299	8315	8302	8297	8245	8251	8215	8218	8214	8260	8264	8225	8264	8254	8266	8267	8299	8265	8217	8253	8235	8230	8279	8308	8309	8280	8277	8243	8222	8225	8255	8302	8325	8325	8309	8283	8218	8196	8209	8241	8265	8349	8367	8308
607	A/D1	0	13	840	8252	8242	8268	8267	8268	8279	8259	8272	8215	8257	8248	8276	8274	8284	8300	8278	8273	8261	8236	8240	8249	8261	8277	8282	8293	8305	8281	8271	8261	8229	8250	8248	8295	8287	8319	8319	8314	8291	8246	8244	8239	8279	8280	8287	8260
607	A/D0	1	13	840	8247	8288	8335	8338	8314	8298	8273	8253	8254	8265	8319	8309	8300	8287	8279	8284	8227	8251	8245	8225	8244	8291	8277	8251	8265	8292	8256	8259	8259	8256	8268	8300	8348	8342	8325	8324	8273	8241	8194	8224	8273	8274	8330	8357	8333
608	A/D1	0	13	1000	8243	8227	8252	8231	8235	8239	8234	8237	8251	8236	8256	8233	8239	8235	8227	8242	8224	8241	8246	8209	8257	8222	8252	8238	8265	8262	8236	8243	8226	8224	8215	8275	8244	8248	8251	8260	8300	8259	8228	8253	8212	8254	8261	8237	8270
608	A/D0	1	13	1000	8319	8326	8315	8310	8294	8251	8260	8246	8262	8273	8303	8313	8294	8287	8312	8350	8287	8266	8246	8187	8218	8249	8283	8316	8357	8374	8289	8209	8204	8194	8220	8351	8372	8445	8411	8274	8294	8223	8266	8258	8341	8398	8395	8349	8338
609	A/D1	0	13	860	8240	8215	8250	8218	8266	8238	8239	8229	8209	8231	8205	8247	8241	8259	8223	8263	8194	8250	8210	8248	8238	8220	8255	8225	8238	8244	8228	8269	8200	8257	8217	8231	8247	8229	8266	8226	8248	8226	8233	8225	8259	8223	8259	8214	8231
609	A/D0	1	13	860	8225	8268	8339	8377	8375	8367	8327	8215	8192	8214	8216	8328	8353	8378	8304	8327	8273	8244	8229	8233	8291	8282	8345	8326	8321	8299	8257	8258	8223	8248	8309	8385	8375	8346	8360	8307	8258	8239	8229	8214	8265	8319	8328	8320	8379
610	A/D1	0	14	900	8230	8250	8250	8246	8229	8241	8215	8227	8228	8236	8252	8229	8241	8224	8222	8222	8237	8238	8242	8232	8214	8229	8212	8243	8223	8243	8247	8231	8250	8209	8240	8225	8234	8262	8250	8267	8236	8246	8226	8212	8224	8237	8241	8260	8244
610	A/D0	1	14	900	8288	8335	8317	8303	8250	8251	8211	8246	8223	8229	8298	8234	8213	8200	8288	8258	8254	8271	8253	8210	8272	8231	8208	8258	8298	8263	8282	8268	8227	8233	8251	8244	8289	8272	8286	8261	8194	8207	8207	8250	8264	8337	8331	8302	8306
611	A/D1	0	14	1250	8245	8259	8243	8258	8213	8230	8222	8215	8241	8236	8245	8228	8230	8224	8210	8236	8231	8237	8237	8227	8221	8243	8213	8257	8233	8241	8240	8231	8247	8213	8238	8230	8226	8262	8242	8260	8220	8232	8213	8216	8227	8227	8229	8246	8234
611	A/D0	1	14	1250	8266	8299	8283	8283	8247	8252	8200	8227	8231	8235	8274	8251	8249	8260	8272	8261	8259	8256	8226	8225	8231	8259	8246	8275	8280	8267	8257	8252	8235	8191	8231	8214	8263	8272	8284	8302	8241	8211	8186	8252	8246	8268	8304	8302	8258
612	A/D1	0	14	950	8249	8199	8228	8205	8276	8263	8263	8249	8230	8213	8207	8228	8235	8254	8230	8257	8204	8225	8213	8240	8251	8250	8263	8261	8231	8244	8201	8241	8213	8253	8236	8235	8248	8225	8233	8219	8239	8228	8255	8212	8263	8219	8254	8240	8250
612	A/D0	1	14	950	8264	8303	8321	8311	8326	8356	8294	8218	8203	8212	8219	8286	8349	8381	8329	8313	8260	8205	8185	8229	8282	8313	8321	8322	8313	8303	8226	8244	8233	8244	8277	8300	8260	8238	8289	8263	8292	8274	8270	8255	8279	8289	8283	8332	8323
613	A/D1	0	14	840	8253	8244	8252	8276	8219	8268	8193	8250	8194	8249	8253	8237	8268	8229	8234	8234	8241	8251	8261	8229	8253	8221	8241	8229	8247	8246	8252	8242	8252	8215	8244	8210	8252	8243	8278	8266	8258	8255	8222	8226	8238	8252	8288	8285	8256
613	A/D0	1	14	840	8263	8277	8275	8319	8276	8274	8243	8285	8251	8254	8297	8282	8225	8239	8266	8231	8260	8286	8285	8261	8287	8278	8225	8246	8283	8285	8285	8242	8228	8204	8235	8268	8309	8316	8356	8349	8265	8202	8178	8210	8243	8311	8360	8395	8358
614	A/D1	0	14	1070	8235	8228	8234	8254	8226	8228	8247	8210	8240	8212	8233	8230	8234	8249	8222	8245	8226	8221	8223	8229	8241	8245	8263	8244	8224	8224	8226	8215	8244	8227	8240	8246	8217	8234	8219	8226	8239	8228	8261	8219	8242	8222	8240	8244	8256
614	A/D0	1	14	1070	8252	8312	8316	8317	8311	8274	8258	8241	8215	8234	8285	8285	8301	8317	8263	8266	8229	8250	8216	8225	8276	8266	8286	8288	8277	8264	8286	8251	8221	8243	8255	8251	8271	8308	8291	8277	8268	8257	8228	8213	8273	8275	8276	8291	8292
615	A/D1	0	14	1090	8233	8225	8249	8231	8256	8219	8231	8231	8214	8237	8229	8256	8240	8246	8234	8223	8249	8234	8233	8238	8233	8220	8255	8216	8251	8219	8235	8241	8243	8244	8227	8240	8246	8201	8235	8240	8230	8277	8232	8254	8190	8238	8223	8212	8256
615	A/D0	1	14	1090	8225	8244	8297	8295	8303	8278	8215	8198	8231	8228	8269	8305	8306	8277	8268	8297	8276	8243	8197	8216	8243	8264	8270	8262	8251	8238	8296	8296	8136	8302	8428	8195	8235	8276	8196	8199	8188	8290	8336	8264	8263	8228	8235	8284	8270
616	A/D1	0	14	1160	8218	8243	8230	8242	8252	8257	8219	8244	8213	8237	8237	8224	8238	8233	8239	8233	8232	8241	8223	8251	8233	8247	8240	8239	8230	8213	8237	8227	8242	8236	8242	8211	8247	8198	8235	8229	8224	8232	8229	8237	8221	8222	8235	8200	8239
616	A/D0	1	14	1160	8234	8211	8303	8351	8334	8318	8266	8215	8175	8206	8262	8292	8326	8283	8292	8256	8215	8223	8243	8253	8273	8310	8276	8283	8261	8241	8252	8262	8258	8237	8261	8237	8234	8277	8307	8301	8284	8273	8227	8226	8224	8228	8269	8279	8272
617	A/D1	0	14	1170	8232	8246	8238	8224	8231	8207	8225	8235	8232	8235	8252	8209	8243	8206	8231	8229	8225	8248	8244	8238	8226	8223	8228	8201	8246	8228	8245	8231	8225	8223	8200	8223	8235	8245	8256	8261	8219	8259	8200	8242	8236	8225	8245	8231	8241
617	A/D0	1	14	1170	8284	8371	8330	8326	8347	8308	8283	8248	8250	8211	8255	8326	8326	8349	8373	8378	8320	8302	8251	8233	8248	8297	8332	8322	8306	8387	8344	8239	8227	8219	8198	8271	8368	8407	8379	8373	8309	8244	8232	8233	8284	8332	8358	8333	8333
618	A/D1	0	14	1120	8217	8250	8229	8230	8245	8242	8251	8228	8242	8225	8214	8224	8227	8231	8245	8233	8237	8237	8212	8234	8228	8237	8245	8245	8268	8235	8254	8223	8219	8227	8233	8244	8229	8246	8239	8224	8243	8237	8237	8247	8229	8231	8235	8220	8252
618	A/D0	1	14	1120	8219	8285	8327	8349	8374	8382	8360	8231	8178	8166	8211	8271	8373	8433	8414	8395	8342	8254	8209	8200	8223	8270	8290	8315	8331	8307	8299	8282	8269	8268	8280	8320	8315	8299	8293	8326	8297	8316	8294	8265	8259	8283	8289	8295	8314
619	A/D1	0	14	1170	8230	8243	8231	8253	8222	8238	8212	8243	8215	8248	8253	8240	8247	8229	8222	8235	8215	8251	8223	8232	8234	8228	8231	8225	8229	8234	8226	8238	8244	8226	8241	8218	8245	8220	8252	8238	8227	8240	8225	8216	8223	8221	8233	8263	8232
619	A/D0	1	14	1170	8241	8281	8321	8334	8307	8311	8278	8241	8253	8254	8347	8319	8280	8275	8269	8253	8246	8285	8271	8256	8287	8265	8270	8273	8299	8323	8260	8249	8229	8228	8230	8263	8310	8303	8326	8354	8284	8210	8194	8206	8225	8281	8306	8341	8330
620	A/D1	0	14	1190	8247	8243	8240	8222	8231	8204	8240	8234	8233	8233	8253	8203	8258	8195	8246	8238	8221	8240	8235	8228	8226	8213	8241	8205	8261	8224	8247	8237	8228	8232	8218	8247	8212	8249	8222	8262	8227	8265	8191	8254	8217	8236	8245	8253	8260
620	A/D0	1	14	1190	8307	8338	8336	8364	8334	8342	8344	8290	8263	8265	8357	8334	8375	8370	8341	8346	8271	8260	8242	8249	8250	8316	8339	8346	8371	8391	8346	8253	8203	8209	8252	8255	8342	8372	8345	8350	8311	8254	8207	8253	8294	8328	8357	8354	8326
621	A/D1	0	14	920	8224	8262	8245	8253	8217	8197	8230	8193	8266	8241	8262	8246	8215	8224	8193	8241	8237	8250	8232	8248	8199	8235	8206	8241	8239	8225	8243	8226	8222	8217	8217	8249	8219	8264	8227	8238	8214	8219	8224	8218	8245	8235	8239	8225	8227
621	A/D0	1	14	920	8303	8330	8324	8322	8284	8213	8187	8211	8216	8259	8332	8278	8258	8265	8254	8244	8260	8270	8242	8254	8249	8223	8217	8250	8267	8282	8288	8269	8202	8211	8237	8246	8275	8295	8300	8274	8214	8215	8199	8215	8239	8273	8275	8245	8263
622	A/D1	0	14	840	8235	8233	8243	8250	8227	8227	8234	8214	8240	8215	8230	8250	8218	8259	8232	8245	8251	8235	8254	8226	8252	8239	8231	8245	8236	8253	8250	8259	8233	8221	8226	8230	8258	8264	8261	8244	8261	8223	8245	8215	8231	8265	8267	8306	8275
622	A/D0	1	14	840	8351	8310	8374	8402	8393	8352	8362	8296	8263	8284	8297	8289	8270	8297	8334	8376	8363	8333	8297	8272	8297	8330	8408	8384	8373	8389	8280	8212	8198	8248	8273	8354	8422	8437	8393	8366	8280	8209	8191	8262	8329	8373	8380	8417	8382
623	A/D1	0	14	850	8227	8238	8259	8259	8282	8243	8261	8248	8218	8240	8244	8268	8262	8255	8236	8223	8251	8238	8257	8236	8251	8220	8263	8243	8281	8261	8264	8234	8255	8232	8211	8247	8218	8242	8278	8266	8297	8245	8272	8231	8240	8247	8243	8255	8265
623	A/D0	1	14	850	8253	8301	8319	8320	8335	8279	8269	8265	8241	8220	8286	8288	8241	8276	8246	8258	8269	8279	8268	8265	8295	8252	8265	8272	8329	8308	8299	8255	8244	8227	8196	8290	8307	8328	8341	8349	8305	8214	8209	8191	8233	8247	8274	8346	8317
624	A/D1	0	14	1080	8233	8220	8240	8240	8239	8247	8220	8246	8200	8249	8229	8243	8250	8261	8260	8240	8245	8226	8238	8222	8255	8208	8270	8243	8248	8237	8214	8237	8223	8239	8246	8212	8246	8194	8262	8247	8261	8260	8242	8218	8205	8236	8232	8250	8252
624	A/D0	1	14	1080	8229	8264	8284	8263	8280	8250	8220	8254	8247	8209	8257	8295	8279	8279	8300	8285	8234	8242	8247	8239	8133	8283	8438	8218	8259	8326	8244	8227	8136	8285	8323	8230	8303	8274	8263	8295	8235	8243	8231	8224	8292	8319	8307	8257	8280
625	A/D1	0	14	900	8251	8230	8261	8226	8240	8226	8235	8231	8256	8227	8239	8214	8248	8193	8251	8222	8250	8257	8216	8243	8200	8233	8237	8219	8247	8234	8218	8254	8201	8248	8217	8241	8243	8242	8250	8224	8227	8240	8206	8245	8232	8253	8243	8244	8250
625	A/D0	1	14	900	8257	8298	8337	8337	8365	8396	8371	8295	8221	8201	8218	8248	8314	8365	8380	8399	8359	8285	8200	8205	8221	8303	8388	8376	8414	8387	8291	8254	8220	8213	8261	8337	8366	8370	8363	8317	8269	8262	8229	8232	8308	8350	8329	8340	8380
626	A/D1	0	14	840	8231	8242	8269	8247	8273	8235	8259	8236	8233	8234	8259	8226	8279	8234	8281	8265	8258	8262	8253	8240	8232	8228	8273	8253	8312	8285	8309	8286	8258	8243	8233	8256	8286	8287	8293	8297	8252	8265	8208	8234	8226	8244	8282	8263	8265
626	A/D0	1	14	840	8243	8326	8351	8373	8416	8387	8317	8296	8260	8206	8259	8289	8288	8349	8394	8414	8363	8332	8276	8248	8253	8280	8319	8358	8358	8381	8347	8270	8227	8232	8269	8302	8378	8434	8420	8406	8322	8234	8191	8218	8282	8366	8436	8471	8488
627	A/D1	0	14	1440	8240	8248	8249	8274	8255	8265	8229	8225	8224	8239	8243	8230	8241	8227	8218	8236	8226	8244	8261	8209	8238	8224	8212	8237	8230	8243	8246	8223	8265	8191	8247	8222	8222	8241	8224	8243	8227	8231	8228	8207	8227	8242	8234	8266	8218
627	A/D0	1	14	1440	8235	8260	8251	8259	8226	8240	8189	8234	8242	8258	8285	8292	8268	8227	8244	8229	8207	8250	8246	8248	8255	8255	8236	8256	8275	8244	8255	8248	8217	8191	8224	8276	8297	8292	8330	8326	8220	8201	8195	8189	8193	8263	8290	8281	8260
628	A/D1	0	14	1280	8236	8232	8245	8246	8214	8248	8195	8258	8193	8265	8227	8234	8238	8237	8205	8237	8228	8230	8254	8201	8252	8195	8242	8214	8224	8240	8217	8235	8239	8214	8253	8214	8261	8206	8262	8228	8240	8233	8229	8230	8212	8229	8236	8248	8227
628	A/D0	1	14	1280	8276	8293	8315	8317	8311	8290	8261	8274	8219	8243	8274	8280	8224	8290	8288	8281	8300	8277	8253	8202	8274	8255	8242	8280	8294	8288	8259	8265	8245	8251	8273	8259	8293	8277	8253	8278	8269	8194	8221	8260	8249	8287	8344	8359	8289
629	A/D1	0	14	1110	8217	8236	8226	8235	8243	8228	8239	8246	8224	8241	8223	8239	8242	8239	8252	8217	8247	8228	8234	8234	8232	8248	8233	8238	8228	8223	8230	8243	8239	8254	8231	8245	8229	8218	8230	8233	8248	8254	8237	8251	8207	8233	8220	8223	8238
629	A/D0	1	14	1110	8242	8292	8342	8366	8369	8319	8271	8235	8190	8185	8245	8334	8345	8342	8342	8325	8315	8277	8254	8233	8266	8334	8309	8319	8324	8326	8281	8288	8274	8264	8247	8287	8261	8275	8297	8351	8336	8296	8257	8223	8233	8272	8320	8340	8354
630	A/D1	0	14	1240	8231	8253	8238	8243	8230	8208	8228	8233	8232	8245	8240	8226	8253	8208	8235	8234	8241	8256	8244	8247	8213	8221	8227	8217	8244	8235	8254	8223	8219	8224	8213	8235	8231	8247	8240	8246	8233	8257	8220	8248	8227	8228	8239	8224	8256
630	A/D0	1	14	1240	8255	8264	8277	8289	8272	8272	8244	8295	8243	8236	8281	8244	8243	8273	8283	8324	8337	8322	8271	8248	8210	8249	8277	8299	8321	8321	8314	8245	8176	8201	8266	8261	8339	8366	8324	8309	8278	8216	8202	8215	8263	8276	8297	8288	8301
631	A/D1	0	14	840	8228	8215	8237	8217	8261	8247	8252	8257	8231	8225	8210	8236	8230	8241	8227	8258	8218	8248	8216	8221	8224	8229	8236	8259	8236	8261	8226	8250	8204	8252	8241	8241	8259	8241	8250	8243	8246	8235	8242	8226	8260	8228	8263	8235	8242
631	A/D0	1	14	840	8185	8238	8300	8261	8268	8315	8261	8207	8223	8227	8229	8268	8324	8312	8297	8312	8233	8222	8199	8220	8280	8323	8328	8299	8314	8294	8245	8243	8231	8223	8244	8293	8270	8255	8292	8279	8250	8247	8261	8227	8259	8278	8265	8277	8288
632	A/D1	0	14	1170	8235	8229	8238	8215	8228	8212	8235	8236	8244	8215	8254	8211	8242	8225	8233	8241	8231	8239	8246	8217	8232	8208	8243	8206	8255	8237	8225	8252	8200	8242	8207	8238	8236	8226	8232	8247	8205	8262	8201	8258	8220	8234	8246	8228	8231
632	A/D0	1	14	1170	8313	8363	8326	8358	8395	8327	8294	8296	8269	8215	8263	8275	8303	8342	8376	8395	8330	8280	8276	8239	8280	8310	8319	8320	8298	8358	8329	8265	8224	8269	8294	8299	8372	8386	8315	8331	8258	8203	8177	8228	8295	8330	8411	8382	8342
633	A/D1	0	14	1120	8235	8208	8242	8220	8241	8243	8223	8240	8215	8229	8225	8239	8235	8238	8219	8239	8221	8221	8229	8232	8249	8258	8253	8268	8233	8249	8226	8221	8228	8239	8244	8211	8248	8194	8229	8231	8230	8257	8240	8237	8236	8220	8217	8226	8217
633	A/D0	1	14	1120	8244	8250	8296	8327	8341	8347	8268	8203	8174	8242	8237	8298	8349	8322	8280	8287	8237	8198	8207	8277	8303	8300	8313	8334	8291	8271	8300	8258	8234	8283	8318	8278	8282	8290	8319	8290	8272	8302	8268	8255	8291	8266	8253	8265	8270
634	A/D1	0	14	940	8229	8232	8242	8237	8247	8227	8224	8233	8196	8245	8236	8244	8223	8245	8224	8220	8231	8222	8240	8239	8260	8213	8253	8197	8247	8262	8236	8256	8246	8233	8218	8216	8238	8215	8251	8239	8239	8232	8235	8227	8207	8231	8223	8237	8241
634	A/D0	1	14	940	8217	8262	8292	8306	8300	8284	8286	8272	8242	8247	8233	8250	8208	8245	8267	8298	8301	8268	8254	8265	8261	8265	8250	8258	8269	8296	8273	8260	8254	8260	8243	8245	8291	8306	8282	8305	8304	8225	8191	8197	8185	8231	8283	8319	8325
635	A/D1	0	14	1060	8224	8217	8247	8252	8238	8231	8208	8242	8203	8258	8236	8239	8245	8221	8231	8179	8239	8220	8239	8241	8253	8179	8249	8177	8239	8247	8224	8258	8223	8233	8214	8214	8260	8196	8271	8226	8237	8230	8210	8231	8204	8238	8236	8236	8235
635	A/D0	1	14	1060	8261	8298	8326	8367	8345	8265	8230	8227	8203	8205	8291	8308	8263	8289	8302	8256	8258	8287	8253	8230	8270	8245	8248	8280	8278	8321	8303	8305	8277	8261	8235	8250	8273	8292	8314	8322	8287	8246	8186	8197	8229	8280	8307	8356	8319
636	A/D1	0	14	840	8237	8270	8249	8242	8242	8215	8242	8229	8244	8229	8269	8224	8261	8211	8245	8238	8231	8234	8248	8229	8230	8217	8240	8194	8246	8212	8242	8252	8227	8241	8204	8251	8225	8241	8241	8263	8198	8276	8191	8233	8239	8208	8264	8261	8259
636	A/D0	1	14	840	8268	8283	8253	8273	8302	8289	8303	8265	8292	8223	8253	8264	8297	8275	8296	8338	8302	8234	8223	8214	8208	8238	8295	8314	8326	8356	8302	8233	8233	8196	8228	8274	8311	8317	8281	8305	8230	8213	8224	8212	8263	8298	8329	8344	8311
637	A/D1	0	14	1260	8218	8227	8238	8248	8240	8276	8220	8246	8213	8232	8238	8231	8246	8248	8225	8242	8204	8251	8205	8258	8243	8242	8259	8231	8232	8220	8240	8228	8243	8217	8257	8220	8254	8225	8231	8237	8223	8243	8251	8232	8241	8209	8242	8207	8255
637	A/D0	1	14	1260	8226	8246	8285	8290	8254	8258	8220	8213	8211	8238	8270	8280	8303	8292	8289	8245	8216	8229	8213	8228	8263	8275	8255	8268	8273	8254	8247	8262	8247	8211	8259	8258	8258	8271	8286	8281	8246	8246	8203	8209	8207	8230	8257	8270	8262
638	A/D1	0	14	880	8215	8232	8259	8251	8266	8241	8240	8227	8212	8230	8230	8272	8261	8262	8238	8231	8243	8247	8233	8249	8239	8234	8263	8221	8247	8229	8235	8249	8223	8248	8215	8229	8236	8228	8258	8255	8266	8241	8237	8229	8213	8245	8235	8238	8263
638	A/D0	1	14	880	8260	8318	8335	8346	8362	8329	8292	8288	8255	8203	8280	8322	8277	8325	8323	8324	8283	8302	8273	8251	8283	8316	8289	8312	8327	8350	8328	8290	8247	8242	8240	8262	8309	8344	8350	8395	8363	8262	8209	8167	8222	8292	8327	8381	8380
639	A/D1	0	14	840	8230	8234	8233	8242	8237	8220	8257	8200	8254	8209	8248	8224	8246	8243	8224	8230	8224	8217	8225	8250	8234	8239	8236	8203	8228	8229	8225	8241	8229	8244	8210	8253	8205	8245	8223	8225	8250	8243	8260	8243	8244	8232	8212	8243	8225
639	A/D0	1	14	840	8239	8288	8305	8284	8305	8283	8209	8188	8219	8237	8311	8275	8258	8326	8288	8256	8240	8237	8186	8246	8303	8252	8226	8244	8233	8208	8240	8229	8249	8218	8232	8266	8241	8253	8332	8310	8212	8221	8237	8216	8222	8277	8311	8295	8284
640	A/D1	0	14	1270	8242	8242	8250	8235	8229	8218	8232	8235	8250	8227	8269	8222	8255	8222	8225	8239	8231	8245	8253	8221	8235	8196	8243	8206	8265	8251	8242	8248	8210	8222	8209	8236	8246	8248	8232	8252	8209	8218	8208	8231	8254	8236	8249	8246	8226
640	A/D0	1	14	1270	8286	8305	8272	8254	8278	8252	8230	8264	8263	8221	8256	8253	8236	8237	8258	8277	8262	8253	8235	8221	8224	8267	8307	8309	8303	8298	8261	8201	8192	8208	8230	8269	8312	8322	8309	8294	8258	8175	8199	8220	8245	8271	8323	8267	8258
641	A/D1	0	14	840	8232	8246	8253	8280	8230	8272	8213	8255	8212	8248	8237	8249	8268	8240	8246	8225	8244	8236	8247	8230	8258	8222	8237	8243	8237	8248	8239	8228	8240	8206	8230	8211	8257	8223	8266	8239	8229	8228	8218	8222	8235	8252	8246	8266	8233
641	A/D0	1	14	840	8278	8308	8312	8304	8274	8246	8229	8220	8217	8234	8283	8305	8309	8296	8298	8273	8290	8259	8250	8234	8228	8200	8229	8264	8293	8320	8296	8255	8227	8224	8227	8232	8276	8251	8285	8310	8252	8211	8227	8261	8229	8294	8334	8310	8285
642	A/D1	0	14	920	8251	8238	8230	8228	8213	8232	8223	8240	8230	8245	8211	8241	8210	8239	8221	8232	8238	8232	8228	8244	8221	8242	8223	8260	8223	8263	8240	8230	8238	8217	8232	8217	8234	8227	8246	8219	8259	8220	8237	8225	8218	8235	8237	8251	8249
642	A/D0	1	14	920	8245	8300	8308	8297	8317	8353	8336	8320	8317	8276	8213	8290	8306	8296	8332	8352	8348	8296	8281	8253	8245	8286	8284	8328	8342	8316	8342	8287	8210	8172	8246	8272	8301	8348	8382	8329	8298	8250	8207	8188	8232	8296	8302	8367	8350
643	A/D1	0	14	1150	8244	8225	8244	8240	8224	8235	8208	8249	8203	8247	8238	8240	8243	8230	8236	8221	8236	8242	8234	8238	8246	8204	8249	8204	8244	8232	8225	8240	8229	8234	8220	8223	8243	8203	8246	8225	8241	8236	8229	8230	8212	8227	8235	8242	8258
643	A/D0	1	14	1150	8245	8325	8389	8379	8387	8341	8270	8268	8217	8223	8306	8341	8313	8337	8359	8323	8313	8318	8283	8261	8270	8308	8277	8272	8290	8326	8299	8304	8276	8277	8261	8311	8344	8355	8362	8355	8323	8225	8218	8214	8255	8287	8343	8380	8361
644	A/D1	0	14	1100	8227	8231	8251	8231	8251	8208	8229	8225	8214	8238	8232	8256	8232	8246	8232	8208	8232	8230	8232	8243	8236	8226	8253	8225	8251	8235	8228	8231	8235	8243	8217	8239	8230	8216	8240	8227	8240	8225	8235	8232	8214	8239	8227	8236	8247
644	A/D0	1	14	1100	8273	8303	8271	8262	8279	8241	8234	8253	8258	8229	8261	8299	8267	8280	8274	8269	8255	8250	8224	8238	8219	8245	8248	8278	8299	8297	8266	8263	8229	8232	8181	8199	8264	8280	8294	8301	8315	8231	8221	8248	8216	8209	8262	8314	8271
645	A/D1	0	14	1130	8230	8222	8247	8254	8241	8240	8213	8233	8201	8257	8247	8253	8255	8224	8228	8213	8243	8237	8247	8231	8259	8207	8249	8202	8227	8244	8228	8260	8253	8226	8240	8211	8240	8204	8261	8256	8257	8254	8231	8233	8216	8234	8231	8243	8230
645	A/D0	1	14	1130	8264	8273	8286	8274	8240	8216	8219	8200	8209	8237	8270	8248	8251	8254	8225	8223	8232	8233	8247	8219	8223	8225	8235	8239	8247	8302	8226	8220	8253	8212	8184	8250	8259	8234	8258	8275	8254	8190	8214	8233	8218	8252	8270	8265	8225
646	A/D1	0	14	890	8243	8236	8237	8258	8226	8254	8237	8240	8243	8232	8236	8241	8208	8239	8231	8252	8264	8262	8248	8217	8222	8232	8211	8246	8222	8243	8229	8245	8225	8224	8237	8231	8244	8250	8249	8227	8247	8208	8232	8233	8241	8258	8274	8268	8259
646	A/D0	1	14	890	8322	8295	8304	8334	8311	8288	8269	8276	8253	8263	8308	8302	8314	8318	8349	8309	8257	8233	8258	8234	8256	8326	8362	8345	8330	8335	8216	8178	8194	8227	8259	8321	8354	8316	8316	8296	8253	8211	8227	8262	8266	8291	8323	8348	8281
647	A/D1	0	14	1390	8247	8217	8252	8203	8254	8230	8245	8237	8222	8226	8215	8238	8226	8264	8235	8274	8218	8252	8211	8233	8236	8230	8236	8243	8218	8245	8215	8257	8215	8259	8228	8255	8266	8243	8242	8223	8237	8237	8251	8225	8265	8212	8243	8211	8230
647	A/D0	1	14	1390	8248	8280	8350	8353	8332	8363	8331	8227	8181	8228	8239	8288	8345	8379	8336	8336	8288	8225	8218	8262	8268	8299	8335	8333	8337	8328	8282	8240	8246	8269	8304	8331	8316	8322	8307	8289	8268	8272	8274	8248	8288	8337	8282	8330	8367
648	A/D1	0	14	840	8213	8250	8243	8266	8240	8275	8214	8256	8213	8240	8228	8239	8256	8263	8239	8248	8221	8256	8202	8255	8225	8233	8249	8229	8240	8222	8248	8235	8248	8236	8273	8241	8273	8271	8277	8312	8283	8278	8269	8223	8249	8212	8270	8223	8295
648	A/D0	1	14	840	8268	8306	8340	8383	8313	8316	8262	8204	8230	8248	8318	8322	8348	8339	8298	8287	8249	8232	8210	8246	8316	8326	8355	8361	8365	8306	8289	8265	8240	8228	8274	8294	8316	8347	8339	8330	8309	8266	8218	8256	8219	8243	8369	8357	8319
649	A/D1	0	14	1260	8217	8240	8240	8241	8225	8251	8203	8241	8210	8238	8238	8223	8242	8247	8228	8243	8211	8243	8197	8252	8230	8240	8245	8238	8244	8216	8229	8232	8237	8224	8260	8213	8251	8209	8231	8230	8225	8246	8254	8241	8244	8211	8246	8199	8262
649	A/D0	1	14	1260	8237	8257	8268	8296	8296	8271	8216	8219	8188	8204	8266	8276	8281	8299	8280	8239	8236	8249	8229	8263	8289	8259	8246	8281	8261	8236	8239	8240	8222	8211	8247	8228	8221	8252	8270	8334	8274	8277	8260	8245	8221	8232	8276	8277	8253
650	A/D1	0	14	910	8211	8237	8247	8233	8244	8213	8236	8227	8219	8241	8246	8262	8242	8257	8247	8231	8242	8231	8245	8250	8235	8240	8244	8211	8239	8234	8247	8260	8241	8245	8214	8235	8246	8248	8264	8245	8256	8220	8242	8224	8219	8232	8237	8247	8255
650	A/D0	1	14	910	8227	8228	8309	8302	8259	8241	8232	8224	8244	8268	8294	8319	8305	8299	8244	8260	8244	8215	8237	8228	8223	8261	8297	8302	8310	8316	8312	8253	8212	8224	8177	8206	8277	8343	8324	8351	8353	8238	8205	8206	8214	8222	8272	8324	8303
651	A/D1	0	14	1160	8237	8234	8232	8253	8217	8252	8240	8226	8248	8212	8231	8233	8227	8260	8211	8244	8211	8225	8231	8232	8253	8225	8237	8226	8216	8224	8234	8219	8261	8218	8243	8234	8216	8245	8213	8229	8244	8215	8276	8194	8240	8222	8217	8237	8231
651	A/D0	1	14	1160	8215	8271	8342	8322	8277	8275	8230	8177	8203	8238	8277	8310	8327	8301	8272	8269	8236	8227	8225	8241	8256	8246	8272	8256	8256	8239	8280	8243	8257	8250	8269	8225	8248	8240	8245	8250	8251	8223	8234	8202	8220	8269	8298	8259	8285
652	A/D1	0	14	1010	8220	8253	8215	8251	8221	8269	8221	8254	8212	8235	8227	8224	8242	8252	8248	8258	8246	8246	8202	8231	8229	8246	8239	8235	8236	8209	8241	8231	8240	8239	8246	8214	8253	8195	8232	8227	8230	8255	8241	8246	8234	8227	8231	8202	8261
652	A/D0	1	14	1010	8232	8253	8286	8315	8275	8300	8270	8198	8192	8238	8225	8239	8294	8290	8245	8242	8232	8224	8217	8238	8278	8270	8256	8283	8259	8252	8253	8272	8259	8249	8259	8258	8231	8239	8241	8273	8258	8250	8242	8232	8182	8212	8281	8281	8252
653	A/D1	0	14	1040	8208	8229	8229	8255	8234	8265	8222	8240	8223	8224	8250	8241	8258	8266	8228	8247	8202	8243	8199	8258	8236	8240	8257	8239	8248	8225	8233	8229	8245	8222	8258	8227	8247	8228	8232	8249	8239	8239	8251	8221	8246	8218	8255	8222	8268
653	A/D0	1	14	1040	8224	8321	8370	8388	8346	8328	8252	8190	8187	8226	8284	8310	8288	8307	8306	8274	8213	8237	8229	8233	8309	8319	8283	8265	8314	8289	8269	8284	8277	8251	8305	8314	8302	8329	8306	8308	8287	8258	8224	8242	8257	8277	8317	8329	8345
654	A/D1	0	15	1050	8232	8217	8237	8211	8257	8224	8250	8233	8230	8226	8199	8249	8227	8246	8234	8242	8215	8245	8199	8235	8230	8226	8258	8255	8252	8231	8225	8240	8204	8252	8223	8243	8228	8223	8240	8214	8250	8232	8246	8233	8242	8208	8243	8211	8246
654	A/D0	1	15	1050	8251	8267	8315	8323	8336	8332	8281	8252	8214	8231	8251	8284	8324	8334	8306	8304	8256	8219	8177	8203	8275	8284	8311	8290	8315	8256	8272	8287	8226	8228	8264	8287	8210	8241	8292	8269	8263	8313	8276	8244	8290	8293	8278	8266	8293
655	A/D1	0	15	850	8238	8256	8253	8269	8229	8261	8243	8234	8236	8243	8247	8274	8302	8294	8297	8279	8296	8261	8270	8239	8252	8284	8252	8286	8308	8273	8295	8236	8273	8221	8276	8234	8272	8277	8329	8297	8267	8264	8219	8219	8238	8275	8312	8317	8293
655	A/D0	1	15	850	8329	8384	8421	8439	8392	8327	8288	8266	8232	8305	8394	8367	8378	8360	8377	8296	8284	8258	8272	8284	8312	8344	8337	8330	8349	8391	8337	8276	8288	8246	8283	8347	8421	8414	8421	8392	8279	8230	8189	8248	8318	8381	8419	8431	8399
656	A/D1	0	15	890	8229	8243	8239	8226	8232	8212	8235	8241	8240	8253	8215	8235	8207	8228	8216	8243	8245	8236	8248	8227	8220	8205	8216	8241	8279	8275	8289	8247	8236	8206	8221	8234	8258	8264	8274	8225	8240	8208	8227	8208	8253	8245	8249	8258	8256
656	A/D0	1	15	890	8230	8277	8282	8277	8302	8295	8307	8269	8251	8232	8222	8251	8272	8341	8328	8312	8333	8286	8223	8178	8226	8222	8247	8308	8380	8311	8323	8299	8219	8201	8245	8271	8285	8314	8333	8298	8272	8252	8250	8246	8296	8318	8300	8275	8282
657	A/D1	0	15	1170	8219	8248	8248	8216	8245	8214	8250	8211	8248	8203	8274	8208	8254	8208	8229	8217	8241	8234	8240	8232	8225	8211	8254	8206	8266	8228	8248	8233	8217	8229	8216	8262	8245	8266	8250	8256	8216	8240	8227	8225	8241	8213	8255	8232	8240
657	A/D0	1	15	1170	8281	8262	8229	8240	8259	8255	8270	8296	8305	8244	8279	8298	8251	8232	8263	8292	8250	8253	8218	8230	8195	8201	8296	8297	8279	8302	8291	8181	8159	8214	8196	8249	8296	8309	8250	8311	8263	8228	8256	8204	8219	8234	8299	8251	8269
658	A/D1	0	15	1180	8238	8227	8240	8219	8218	8232	8235	8239	8248	8223	8236	8227	8220	8229	8222	8234	8236	8245	8255	8204	8246	8209	8231	8219	8250	8243	8224	8239	8221	8218	8231	8229	8231	8252	8218	8238	8231	8215	8237	8219	8245	8238	8247	8254	8209
658	A/D0	1	15	1180	8287	8289	8280	8275	8279	8256	8259	8244	8244	8232	8271	8255	8247	8260	8315	8311	8268	8261	8259	8182	8225	8260	8280	8284	8323	8318	8233	8228	8210	8223	8246	8300	8309	8291	8272	8261	8235	8222	8207	8244	8293	8272	8282	8314	8268
659	A/D1	0	15	1050	8212	8222	8248	8245	8263	8229	8238	8231	8206	8243	8223	8248	8239	8247	8257	8237	8253	8231	8239	8245	8239	8220	8247	8207	8242	8229	8237	8244	8233	8243	8229	8240	8251	8212	8258	8228	8242	8230	8231	8223	8214	8246	8235	8238	8250
659	A/D0	1	15	1050	8271	8271	8283	8271	8269	8208	8215	8224	8217	8243	8298	8296	8270	8263	8281	8280	8263	8246	8249	8219	8204	8233	8252	8265	8257	8294	8296	8266	8234	8254	8204	8227	8283	8299	8276	8309	8280	8210	8222	8202	8217	8260	8301	8311	8330
660	A/D1	0	15	1200	8240	8203	8243	8211	8262	8241	8240	8243	8220	8232	8210	8246	8247	8257	8225	8259	8212	8244	8215	8224	8227	8231	8238	8250	8221	8240	8213	8245	8204	8256	8240	8246	8254	8229	8222	8207	8238	8227	8251	8218	8251	8211	8228	8224	8235
660	A/D0	1	15	1200	8250	8248	8260	8274	8266	8290	8279	8222	8190	8235	8223	8256	8296	8305	8265	8251	8204	8199	8191	8209	8282	8316	8326	8311	8296	8236	8213	8234	8201	8222	8275	8290	8264	8260	8295	8235	8266	8274	8233	8216	8259	8240	8220	8252	8280
661	A/D1	0	15	920	8218	8240	8234	8232	8234	8216	8235	8232	8235	8240	8241	8226	8272	8219	8255	8245	8235	8257	8236	8243	8227	8236	8268	8219	8262	8233	8247	8237	8223	8227	8200	8252	8238	8250	8250	8269	8238	8271	8218	8248	8249	8249	8253	8243	8260
661	A/D0	1	15	920	8293	8309	8280	8288	8287	8265	8269	8285	8277	8251	8278	8294	8289	8303	8291	8316	8282	8276	8239	8241	8260	8290	8318	8315	8293	8303	8282	8219	8206	8203	8254	8305	8371	8377	8361	8327	8274	8223	8181	8205	8254	8303	8310	8317	8301
662	A/D1	0	15	1250	8234	8244	8247	8254	8228	8237	8212	8234	8224	8244	8223	8262	8232	8266	8203	8239	8194	8235	8234	8231	8254	8209	8233	8218	8209	8237	8225	8242	8250	8213	8252	8219	8231	8225	8228	8238	8259	8250	8258	8220	8240	8209	8231	8213	8245
662	A/D0	1	15	1250	8256	8301	8369	8375	8325	8308	8249	8183	8193	8275	8252	8319	8364	8353	8303	8279	8244	8216	8179	8208	8303	8281	8302	8320	8306	8280	8259	8266	8244	8233	8267	8268	8274	8290	8290	8278	8285	8254	8229	8251	8261	8262	8322	8332	8286
663	A/D1	0	15	1010	8226	8247	8234	8240	8251	8222	8248	8207	8247	8199	8245	8235	8222	8246	8229	8232	8225	8227	8223	8244	8226	8258	8226	8234	8212	8209	8255	8237	8250	8265	8222	8245	8207	8241	8200	8248	8243	8222	8251	8220	8218	8217	8222	8240	8262
663	A/D0	1	15	1010	8225	8278	8262	8294	8300	8271	8246	8244	8239	8220	8241	8278	8259	8238	8274	8313	8284	8271	8254	8234	8253	8283	8261	8272	8283	8278	8285	8274	8254	8234	8259	8262	8252	8293	8309	8299	8287	8257	8222	8181	8232	8271	8310	8319	8353
664	A/D1	0	15	1040	8238	8234	8253	8263	8241	8274	8224	8247	8223	8230	8228	8239	8240	8250	8221	8246	8210	8243	8212	8264	8245	8252	8256	8247	8242	8237	8240	8237	8245	8221	8244	8237	8229	8241	8235	8251	8244	8253	8252	8228	8255	8222	8265	8240	8289
664	A/D0	1	15	1040	8240	8281	8330	8342	8329	8290	8215	8208	8190	8205	8223	8280	8295	8280	8262	8272	8234	8260	8261	8246	8237	8247	8249	8235	8244	8273	8280	8262	8299	8256	8246	8276	8240	8232	8255	8254	8211	8238	8220	8216	8296	8324	8350	8336	8326
665	A/D1	0	15	1010	8240	8229	8252	8283	8233	8254	8155	8225	8232	8232	8277	8207	8256	8253	8231	8253	8192	8231	8213	8241	8217	8256	8255	8242	8227	8237	8216	8243	8217	8252	8224	8232	8241	8200	8233	8225	8231	8237	8251	8215	8232	8236	8259	8205	8266
665	A/D0	1	15	1010	8255	8305	8385	8382	8323	8306	8210	8216	8165	8197	8238	8276	8326	8415	8357	8369	8313	8256	8239	8216	8290	8266	8302	8301	8342	8332	8295	8316	8264	8206	8260	8351	8334	8310	8360	8332	8277	8294	8278	8263	8306	8329	8356	8348	8346
666	A/D1	0	15	1320	8229	8244	8247	8231	8249	8238	8241	8249	8238	8248	8214	8242	8225	8234	8239	8240	8248	8240	8236	8228	8219	8257	8253	8266	8269	8229	8236	8235	8210	8240	8227	8235	8235	8227	8250	8212	8243	8217	8231	8242	8243	8246	8227	8234	8215
666	A/D0	1	15	1320	8238	8265	8285	8297	8306	8325	8294	8259	8243	8215	8208	8286	8289	8315	8335	8333	8339	8294	8230	8185	8211	8219	8273	8312	8329	8307	8289	8258	8216	8213	8250	8276	8288	8303	8284	8235	8247	8233	8230	8237	8276	8302	8298	8292	8286
667	A/D1	0	15	1120	8218	8254	8221	8242	8227	8225	8228	8240	8212	8249	8225	8232	8238	8201	8247	8223	8236	8235	8231	8244	8219	8222	8236	8202	8250	8224	8249	8238	8240	8222	8212	8222	8232	8227	8230	8255	8217	8263	8212	8248	8233	8230	8249	8242	8257
667	A/D0	1	15	1120	8271	8273	8256	8284	8277	8280	8229	8262	8240	8252	8246	8250	8239	8222	8263	8280	8281	8275	8230	8258	8224	8250	8270	8280	8269	8265	8279	8199	8189	8196	8235	8246	8304	8314	8294	8285	8247	8206	8195	8221	8268	8291	8322	8284	8293
668	A/D1	0	15	1140	8194	8218	8242	8230	8256	8247	8211	8251	8189	8245	8230	8240	8264	8237	8261	8211	8225	8240	8197	8260	8223	8247	8239	8225	8240	8225	8259	8241	8238	8231	8242	8212	8259	8203	8242	8231	8235	8256	8243	8245	8230	8233	8249	8204	8244
668	A/D0	1	15	1140	8232	8269	8311	8305	8307	8305	8247	8207	8203	8216	8224	8244	8270	8253	8248	8236	8245	8233	8252	8255	8270	8270	8261	8240	8218	8223	8212	8250	8257	8258	8299	8278	8298	8261	8262	8261	8212	8205	8228	8226	8171	8230	8265	8259	8283
669	A/D1	0	15	1050	8237	8220	8249	8226	8266	8250	8249	8242	8227	8222	8207	8229	8223	8264	8215	8256	8213	8229	8224	8219	8235	8235	8231	8247	8208	8258	8206	8244	8224	8266	8241	8229	8241	8224	8218	8225	8223	8241	8241	8237	8234	8222	8229	8238	8208
669	A/D0	1	15	1050	8255	8273	8302	8307	8291	8274	8275	8238	8193	8252	8273	8284	8315	8335	8272	8257	8222	8196	8197	8243	8292	8321	8322	8334	8281	8268	8251	8199	8230	8249	8264	8253	8283	8290	8279	8298	8305	8301	8263	8268	8274	8280	8257	8280	8281
670	A/D1	0	15	1290	8244	8234	8244	8227	8225	8203	8240	8230	8266	8215	8279	8187	8265	8192	8251	8245	8243	8274	8237	8238	8218	8206	8245	8201	8263	8229	8230	8236	8209	8243	8208	8246	8243	8227	8240	8255	8219	8261	8220	8245	8243	8235	8245	8264	8252
670	A/D0	1	15	1290	8263	8257	8220	8286	8275	8245	8279	8275	8260	8234	8306	8302	8289	8302	8306	8283	8266	8261	8212	8236	8230	8265	8308	8303	8287	8310	8279	8195	8187	8221	8215	8294	8345	8374	8353	8348	8291	8212	8213	8220	8254	8289	8302	8292	8315
671	A/D1	0	15	990	8213	8237	8237	8250	8221	8263	8209	8246	8211	8224	8236	8234	8245	8263	8222	8261	8209	8254	8201	8253	8243	8236	8249	8233	8253	8233	8247	8239	8238	8225	8255	8219	8246	8214	8231	8236	8231	8232	8248	8222	8278	8232	8280	8221	8264
671	A/D0	1	15	990	8242	8275	8311	8305	8267	8260	8235	8188	8174	8237	8257	8298	8287	8273	8293	8264	8215	8269	8237	8194	8294	8288	8246	8245	8283	8262	8244	8272	8278	8251	8268	8256	8255	8281	8274	8307	8261	8245	8206	8236	8251	8270	8284	8281	8277
672	A/D1	0	15	1080	8265	8244	8260	8248	8229	8238	8200	8250	8199	8257	8222	8237	8230	8220	8235	8205	8242	8221	8239	8230	8252	8209	8243	8199	8226	8236	8236	8255	8246	8237	8234	8218	8243	8207	8262	8235	8256	8250	8239	8243	8207	8236	8231	8243	8238
672	A/D0	1	15	1080	8266	8272	8303	8323	8321	8259	8222	8215	8196	8155	8215	8256	8232	8278	8327	8335	8298	8339	8268	8237	8260	8234	8225	8224	8220	8251	8275	8260	8249	8282	8259	8245	8281	8285	8266	8277	8270	8196	8186	8221	8263	8323	8383	8384	8338
673	A/D1	0	15	1430	8225	8238	8224	8247	8237	8222	8227	8219	8230	8246	8239	8251	8259	8210	8258	8225	8247	8253	8233	8255	8219	8243	8226	8212	8234	8234	8260	8236	8246	8232	8204	8233	8245	8246	8266	8247	8238	8253	8215	8240	8226	8234	8257	8243	8262
673	A/D0	1	15	1430	8242	8256	8285	8302	8311	8329	8315	8267	8223	8222	8225	8240	8296	8319	8295	8301	8317	8284	8220	8232	8209	8245	8310	8355	8332	8338	8327	8214	8214	8219	8231	8277	8335	8343	8321	8298	8264	8226	8204	8217	8269	8320	8340	8294	8287
674	A/D1	0	15	1140	8226	8237	8230	8235	8223	8234	8232	8243	8244	8247	8221	8241	8210	8233	8221	8245	8248	8231	8230	8221	8214	8220	8228	8232	8243	8230	8258	8234	8234	8232	8208	8236	8230	8240	8253	8223	8244	8200	8224	8218	8236	8248	8227	8248	8225
674	A/D0	1	15	1140	8220	8276	8255	8243	8283	8311	8273	8263	8253	8232	8203	8234	8223	8289	8262	8264	8337	8271	8181	8213	8278	8186	8231	8337	8303	8251	8322	8275	8173	8204	8254	8231	8252	8270	8249	8220	8212	8211	8204	8234	8271	8304	8313	8305	8265
675	A/D1	0	15	870	8251	8245	8255	8262	8228	8242	8222	8240	8240	8244	8262	8265	8277	8270	8255	8260	8234	8239	8232	8237	8250	8251	8242	8265	8235	8261	8256	8245	8265	8219	8252	8220	8233	8261	8254	8256	8232	8244	8228	8217	8251	8255	8264	8265	8249
675	A/D0	1	15	870	8282	8326	8342	8345	8319	8258	8225	8223	8192	8230	8286	8310	8291	8322	8352	8299	8253	8305	8236	8251	8288	8306	8306	8301	8330	8345	8327	8299	8243	8227	8248	8278	8289	8330	8341	8336	8270	8244	8208	8253	8259	8327	8343	8336	8329
676	A/D1	0	15	1060	8221	8218	8209	8233	8225	8231	8248	8220	8240	8225	8230	8241	8230	8257	8224	8229	8229	8205	8231	8228	8263	8226	8261	8211	8233	8216	8252	8234	8259	8242	8218	8239	8186	8238	8229	8232	8255	8229	8243	8210	8220	8228	8215	8244	8236
676	A/D0	1	15	1060	8201	8295	8360	8367	8364	8353	8289	8238	8221	8228	8303	8317	8289	8313	8271	8228	8189	8250	8245	8312	8377	8320	8308	8262	8305	8249	8268	8276	8255	8285	8304	8310	8334	8368	8370	8335	8321	8238	8202	8176	8228	8306	8327	8342	8354
677	A/D1	0	15	1040	8244	8224	8233	8219	8226	8228	8243	8237	8253	8217	8240	8220	8228	8257	8251	8263	8239	8248	8245	8220	8241	8208	8247	8219	8276	8242	8241	8250	8217	8250	8222	8234	8232	8243	8245	8258	8253	8235	8230	8220	8227	8242	8232	8258	8220
677	A/D0	1	15	1040	8329	8310	8308	8299	8294	8264	8289	8284	8264	8250	8276	8268	8247	8307	8289	8302	8278	8247	8221	8205	8225	8252	8316	8317	8322	8348	8277	8219	8210	8235	8245	8307	8348	8345	8305	8289	8237	8185	8206	8223	8276	8310	8310	8312	8282
678	A/D1	0	15	1150	8240	8219	8255	8206	8240	8215	8226	8248	8235	8256	8226	8230	8239	8202	8240	8220	8253	8248	8245	8238	8205	8224	8212	8240	8244	8241	8231	8241	8193	8234	8217	8230	8252	8239	8250	8220	8226	8227	8196	8238	8228	8250	8232	8232	8225
678	A/D0	1	15	1150	8233	8286	8322	8289	8273	8264	8243	8233	8240	8239	8228	8228	8286	8346	8314	8352	8296	8212	8218	8202	8224	8251	8290	8295	8358	8344	8287	8271	8215	8158	8236	8289	8292	8306	8284	8261	8226	8251	8283	8271	8268	8297	8220	8236	8249
679	A/D1	0	15	1140	8233	8239	8254	8233	8232	8226	8239	8230	8249	8210	8248	8208	8249	8217	8232	8252	8219	8248	8257	8219	8259	8208	8261	8221	8263	8241	8219	8249	8219	8240	8238	8228	8225	8249	8223	8274	8226	8237	8206	8213	8241	8220	8242	8252	8222
679	A/D0	1	15	1140	8319	8324	8280	8259	8272	8277	8259	8250	8248	8223	8258	8262	8281	8310	8318	8346	8312	8250	8231	8241	8225	8290	8325	8313	8318	8323	8230	8239	8213	8197	8234	8316	8308	8338	8322	8321	8233	8201	8211	8216	8260	8288	8317	8342	8322
680	A/D1	0	15	1140	8210	8239	8232	8257	8227	8257	8197	8235	8204	8230	8258	8226	8262	8241	8247	8237	8222	8246	8206	8255	8224	8235	8231	8217	8241	8226	8241	8234	8242	8220	8251	8207	8264	8221	8247	8242	8218	8244	8240	8232	8241	8215	8248	8208	8246
680	A/D0	1	15	1140	8240	8205	8268	8319	8269	8270	8279	8208	8142	8198	8293	8252	8326	8342	8317	8228	8251	8226	8199	8208	8248	8235	8231	8248	8236	8227	8251	8260	8285	8253	8279	8255	8270	8253	8238	8268	8262	8257	8224	8243	8239	8221	8258	8287	8269
681	A/D1	0	15	920	8262	8232	8256	8257	8213	8248	8209	8224	8235	8238	8249	8221	8243	8212	8217	8228	8219	8244	8236	8244	8224	8253	8208	8245	8230	8225	8248	8239	8260	8240	8239	8236	8214	8240	8256	8269	8247	8253	8237	8212	8237	8229	8245	8282	8261
681	A/D0	1	15	920	8293	8300	8296	8299	8257	8244	8240	8243	8210	8232	8285	8269	8284	8310	8309	8262	8269	8263	8221	8256	8270	8285	8299	8306	8310	8283	8273	8244	8218	8221	8233	8260	8296	8303	8319	8312	8235	8215	8202	8236	8264	8316	8356	8351	8333
682	A/D1	0	15	1110	8218	8237	8246	8248	8235	8260	8201	8261	8201	8246	8236	8227	8245	8241	8233	8237	8214	8253	8203	8248	8231	8231	8237	8228	8241	8224	8248	8239	8247	8223	8258	8204	8252	8214	8231	8250	8248	8271	8263	8244	8235	8191	8246	8198	8256
682	A/D0	1	15	1110	8193	8240	8321	8323	8269	8290	8260	8215	8215	8230	8245	8258	8299	8298	8285	8289	8240	8240	8239	8214	8253	8293	8238	8222	8256	8246	8234	8260	8280	8241	8259	8252	8242	8230	8229	8261	8253	8252	8201	8244	8243	8212	8277	8327	8253
683	A/D1	0	15	950	8259	8221	8231	8227	8203	8239	8223	8244	8236	8244	8219	8250	8201	8236	8219	8228	8250	8239	8245	8228	8224	8230	8201	8237	8227	8250	8233	8239	8232	8212	8226	8225	8233	8246	8245	8224	8250	8205	8238	8224	8238	8246	8233	8248	8208
683	A/D0	1	15	950	8272	8265	8265	8267	8261	8272	8269	8246	8234	8260	8253	8246	8269	8278	8276	8291	8275	8235	8243	8224	8240	8258	8272	8270	8314	8326	8244	8222	8225	8227	8220	8331	8318	8281	8313	8278	8203	8182	8212	8239	8265	8287	8296	8284	8240
684	A/D1	0	15	860	8240	8238	8292	8253	8276	8247	8253	8246	8251	8219	8275	8238	8280	8259	8259	8269	8235	8240	8250	8216	8250	8218	8283	8261	8310	8285	8252	8252	8215	8230	8241	8275	8285	8290	8251	8284	8238	8258	8221	8221	8256	8254	8289	8290	8279
684	A/D0	1	15	860	8307	8324	8307	8292	8319	8292	8266	8255	8269	8240	8292	8319	8321	8343	8335	8337	8307	8260	8262	8243	8261	8339	8348	8341	8353	8353	8268	8202	8195	8214	8251	8333	8389	8369	8326	8363	8271	8214	8220	8242	8288	8321	8362	8352	8340
685	A/D1	0	15	840	8197	8228	8231	8247	8249	8259	8207	8243	8191	8236	8243	8237	8264	8244	8243	8229	8215	8244	8201	8269	8226	8242	8239	8226	8246	8230	8253	8244	8246	8233	8245	8212	8252	8204	8248	8253	8243	8258	8237	8224	8222	8219	8250	8222	8263
685	A/D0	1	15	840	8214	8260	8286	8308	8291	8279	8223	8196	8204	8211	8269	8285	8296	8296	8272	8231	8251	8240	8225	8237	8269	8288	8248	8263	8278	8260	8263	8278	8269	8225	8225	8236	8261	8253	8279	8307	8265	8227	8219	8257	8231	8285	8305	8302	8269
686	A/D1	0	15	1460	8222	8244	8234	8253	8229	8226	8233	8205	8237	8221	8243	8235	8237	8233	8210	8233	8225	8227	8241	8249	8220	8258	8200	8247	8229	8226	8248	8235	8244	8221	8230	8230	8206	8244	8224	8251	8233	8241	8227	8214	8229	8248	8227	8257	8229
686	A/D0	1	15	1460	8326	8344	8352	8392	8354	8282	8253	8236	8202	8267	8326	8308	8299	8306	8337	8284	8292	8279	8243	8244	8290	8308	8316	8314	8336	8320	8294	8260	8251	8238	8261	8278	8295	8334	8345	8333	8268	8232	8203	8237	8281	8334	8386	8374	8323
687	A/D1	0	15	850	8214	8242	8253	8283	8263	8299	8235	8262	8211	8235	8234	8252	8259	8284	8242	8259	8210	8251	8213	8255	8245	8256	8263	8252	8267	8247	8271	8242	8254	8227	8274	8261	8285	8254	8254	8247	8238	8244	8256	8229	8261	8236	8283	8256	8288
687	A/D0	1	15	850	8199	8283	8361	8371	8324	8350	8244	8194	8200	8214	8260	8280	8292	8310	8280	8293	8227	8261	8258	8243	8291	8306	8267	8259	8295	8266	8242	8275	8275	8206	8256	8294	8302	8276	8316	8330	8270	8287	8221	8206	8255	8275	8313	8308	8344
688	A/D1	0	15	850	8224	8229	8234	8258	8244	8247	8217	8240	8202	8251	8239	8237	8244	8239	8231	8228	8238	8241	8235	8232	8255	8201	8252	8190	8253	8236	8244	8244	8244	8240	8231	8218	8252	8210	8262	8236	8255	8238	8229	8233	8211	8233	8245	8250	8249
688	A/D0	1	15	850	8279	8351	8369	8415	8393	8342	8314	8275	8225	8243	8313	8346	8340	8394	8351	8342	8304	8307	8264	8236	8299	8322	8322	8378	8403	8365	8351	8315	8248	8222	8235	8267	8302	8346	8359	8393	8351	8266	8218	8207	8263	8290	8370	8388	8355
689	A/D1	0	15	1370	8244	8227	8248	8252	8224	8238	8202	8248	8204	8254	8231	8226	8259	8228	8240	8226	8240	8233	8246	8219	8261	8213	8244	8226	8229	8240	8229	8237	8255	8227	8243	8204	8240	8206	8254	8250	8254	8254	8232	8229	8213	8235	8230	8252	8222
689	A/D0	1	15	1370	8276	8289	8301	8297	8278	8237	8211	8247	8221	8227	8273	8271	8256	8280	8269	8257	8256	8244	8241	8236	8289	8251	8251	8281	8256	8291	8282	8252	8228	8222	8227	8246	8288	8293	8314	8326	8264	8206	8197	8238	8237	8261	8284	8324	8303
690	A/D1	0	15	1000	8230	8242	8242	8261	8227	8240	8219	8216	8231	8237	8241	8228	8242	8225	8224	8234	8235	8236	8245	8240	8227	8247	8204	8243	8232	8242	8255	8230	8253	8212	8228	8240	8232	8247	8240	8247	8226	8231	8219	8214	8237	8244	8242	8251	8232
690	A/D0	1	15	1000	8276	8296	8282	8326	8264	8262	8256	8226	8205	8271	8309	8233	8262	8252	8262	8249	8283	8279	8246	8243	8267	8248	8253	8295	8297	8318	8268	8234	8236	8222	8231	8274	8320	8298	8316	8311	8253	8187	8188	8246	8222	8283	8325	8312	8289
691	A/D1	0	15	1170	8211	8235	8226	8245	8220	8258	8208	8246	8204	8225	8231	8228	8240	8245	8223	8246	8202	8253	8196	8256	8241	8231	8250	8217	8228	8216	8236	8230	8245	8230	8256	8214	8248	8212	8232	8238	8237	8243	8244	8222	8245	8211	8251	8207	8258
691	A/D0	1	15	1170	8207	8246	8279	8295	8288	8319	8267	8238	8209	8212	8253	8284	8305	8303	8278	8244	8196	8213	8225	8236	8303	8305	8270	8267	8275	8247	8216	8261	8253	8232	8248	8232	8238	8249	8275	8297	8266	8272	8225	8217	8217	8213	8266	8279	8305
692	A/D1	0	15	1250	8246	8262	8256	8245	8244	8258	8215	8244	8220	8228	8242	8232	8243	8241	8224	8237	8209	8247	8208	8257	8230	8231	8239	8220	8224	8224	8230	8236	8245	8228	8260	8215	8236	8216	8220	8231	8227	8236	8260	8235	8245	8227	8232	8203	8244
692	A/D0	1	15	1250	8278	8340	8402	8400	8398	8379	8288	8245	8227	8243	8314	8380	8390	8366	8364	8335	8266	8263	8243	8254	8309	8342	8352	8339	8359	8314	8289	8290	8247	8233	8268	8271	8334	8351	8338	8340	8277	8272	8249	8255	8269	8327	8383	8367	8359
693	A/D1	0	15	910	8228	8260	8215	8244	8207	8220	8231	8218	8237	8244	8232	8243	8216	8253	8217	8262	8244	8232	8239	8219	8236	8206	8247	8220	8256	8220	8260	8224	8259	8206	8254	8241	8244	8259	8245	8239	8243	8216	8246	8221	8263	8237	8239	8243	8219
693	A/D0	1	15	910	8236	8300	8304	8311	8345	8333	8318	8304	8264	8240	8237	8279	8305	8343	8349	8324	8383	8309	8221	8210	8230	8225	8281	8349	8411	8356	8332	8290	8233	8231	8234	8278	8326	8329	8330	8355	8326	8251	8242	8256	8244	8273	8345	8334	8323
694	A/D1	0	15	1140	8237	8232	8245	8233	8241	8230	8241	8223	8224	8237	8213	8255	8223	8254	8212	8227	8214	8222	8225	8247	8235	8243	8229	8229	8218	8223	8236	8228	8257	8222	8237	8228	8219	8233	8212	8241	8232	8231	8260	8217	8245	8206	8237	8218	8246
694	A/D0	1	15	1140	8280	8342	8374	8395	8384	8351	8257	8211	8200	8235	8303	8373	8394	8383	8353	8287	8265	8273	8229	8287	8354	8355	8334	8343	8351	8283	8290	8279	8249	8216	8303	8296	8298	8356	8366	8333	8308	8264	8223	8231	8260	8276	8363	8388	8372
695	A/D1	0	15	940	8220	8233	8238	8256	8235	8252	8210	8241	8212	8225	8245	8239	8241	8252	8220	8260	8207	8250	8204	8255	8234	8239	8247	8236	8247	8227	8237	8222	8240	8221	8261	8212	8249	8222	8237	8248	8232	8252	8251	8234	8264	8231	8278	8225	8294
695	A/D0	1	15	940	8225	8251	8312	8299	8276	8270	8255	8192	8205	8210	8236	8283	8304	8278	8309	8284	8215	8228	8215	8222	8261	8283	8230	8215	8246	8220	8242	8245	8255	8223	8248	8244	8215	8258	8284	8265	8245	8272	8228	8215	8255	8259	8263	8267	8300
696	A/D1	0	15	1230	8256	8219	8244	8254	8232	8257	8205	8242	8213	8248	8250	8224	8258	8213	8223	8215	8227	8241	8251	8224	8254	8220	8224	8219	8220	8237	8241	8229	8255	8204	8229	8209	8228	8217	8247	8247	8235	8248	8221	8222	8224	8235	8239	8258	8224
696	A/D0	1	15	1230	8235	8288	8307	8340	8309	8255	8223	8245	8222	8240	8301	8298	8288	8246	8286	8279	8261	8261	8276	8246	8262	8262	8266	8262	8281	8316	8292	8248	8221	8210	8229	8257	8294	8320	8369	8370	8278	8254	8223	8215	8248	8309	8317	8304	8285
697	A/D1	0	16	1040	8247	8231	8231	8237	8212	8242	8236	8248	8232	8248	8214	8244	8218	8245	8238	8230	8247	8239	8239	8225	8219	8245	8195	8249	8224	8239	8231	8226	8228	8199	8233	8229	8231	8236	8249	8217	8253	8202	8238	8223	8237	8248	8249	8252	8221
697	A/D0	1	16	1040	8278	8244	8251	8304	8272	8241	8257	8226	8220	8267	8253	8232	8274	8290	8306	8288	8270	8234	8222	8215	8264	8279	8295	8280	8310	8326	8231	8209	8211	8228	8227	8308	8340	8289	8289	8262	8228	8199	8210	8278	8289	8287	8296	8288	8227
698	A/D1	0	16	1190	8212	8241	8232	8234	8235	8247	8211	8251	8197	8233	8227	8224	8248	8229	8235	8225	8215	8240	8190	8247	8233	8238	8243	8231	8231	8209	8233	8224	8239	8244	8261	8208	8255	8197	8230	8227	8230	8244	8253	8242	8239	8208	8250	8194	8265
698	A/D0	1	16	1190	8245	8263	8293	8309	8283	8249	8238	8222	8192	8212	8264	8263	8300	8292	8304	8248	8214	8239	8210	8201	8279	8295	8249	8289	8278	8242	8266	8266	8216	8220	8236	8229	8238	8248	8285	8273	8285	8295	8220	8243	8223	8208	8282	8283	8242
699	A/D1	0	16	840	8206	8241	8216	8229	8217	8276	8212	8262	8218	8221	8232	8229	8236	8247	8229	8243	8214	8259	8195	8259	8224	8236	8244	8234	8235	8217	8222	8228	8239	8224	8256	8210	8244	8213	8207	8266	8225	8255	8264	8209	8241	8218	8248	8215	8249
699	A/D0	1	16	840	8267	8291	8367	8438	8331	8354	8316	8205	8203	8247	8290	8305	8411	8381	8368	8347	8305	8266	8242	8269	8303	8306	8373	8388	8355	8369	8343	8286	8266	8256	8267	8275	8318	8319	8315	8357	8334	8268	8242	8227	8210	8283	8350	8352	8361
700	A/D1	0	16	1190	8229	8250	8236	8253	8225	8244	8214	8228	8219	8227	8233	8233	8220	8252	8215	8251	8205	8242	8213	8247	8237	8224	8252	8232	8243	8228	8227	8219	8243	8220	8254	8225	8249	8206	8237	8213	8239	8229	8254	8235	8223	8226	8230	8229	8258
700	A/D0	1	16	1190	8250	8339	8395	8388	8351	8332	8244	8200	8191	8239	8270	8287	8340	8334	8303	8309	8257	8264	8230	8251	8316	8308	8324	8333	8360	8304	8290	8236	8211	8198	8223	8277	8296	8283	8298	8310	8278	8272	8258	8233	8239	8284	8337	8340	8344
701	A/D1	0	16	840	8245	8249	8290	8264	8266	8295	8266	8264	8271	8246	8252	8256	8246	8275	8257	8262	8253	8247	8254	8229	8271	8253	8279	8304	8336	8329	8295	8275	8233	8225	8291	8298	8372	8382	8341	8307	8270	8225	8240	8224	8283	8319	8368	8379	8296
701	A/D0	1	16	840	8330	8369	8335	8333	8338	8278	8285	8282	8259	8266	8308	8336	8317	8353	8353	8295	8264	8267	8236	8246	8302	8342	8353	8390	8398	8365	8267	8225	8204	8206	8259	8367	8381	8409	8409	8362	8287	8231	8217	8248	8304	8372	8374	8382	8320
702	A/D1	0	16	1270	8225	8233	8231	8209	8246	8228	8241	8227	8235	8228	8219	8237	8227	8228	8257	8237	8236	8244	8207	8238	8222	8235	8258	8239	8259	8221	8225	8220	8202	8229	8226	8239	8231	8248	8235	8220	8230	8219	8246	8247	8246	8229	8250	8202	8243
702	A/D0	1	16	1270	8230	8252	8316	8349	8344	8367	8327	8260	8210	8181	8231	8254	8328	8355	8361	8359	8310	8249	8206	8216	8265	8293	8357	8332	8339	8312	8276	8262	8247	8231	8259	8292	8283	8277	8280	8301	8279	8290	8292	8258	8267	8297	8279	8267	8330
703	A/D1	0	16	880	8235	8238	8246	8216	8240	8231	8245	8260	8251	8259	8215	8232	8209	8209	8238	8231	8263	8222	8241	8207	8214	8210	8230	8230	8263	8231	8255	8219	8222	8234	8215	8252	8241	8237	8245	8211	8253	8226	8235	8232	8240	8251	8213	8251	8214
703	A/D0	1	16	880	8263	8322	8345	8305	8293	8319	8296	8280	8271	8261	8224	8253	8289	8342	8378	8375	8367	8251	8217	8196	8248	8279	8359	8372	8384	8348	8294	8252	8202	8195	8226	8279	8318	8345	8376	8351	8324	8273	8262	8222	8296	8369	8323	8372	8341
704	A/D1	0	16	1150	8237	8240	8249	8225	8241	8218	8236	8228	8251	8239	8248	8235	8227	8220	8224	8219	8231	8229	8239	8223	8244	8217	8253	8217	8259	8234	8233	8240	8214	8237	8203	8241	8227	8252	8227	8247	8222	8230	8233	8218	8246	8242	8251	8260	8217
704	A/D0	1	16	1150	8319	8312	8317	8293	8304	8267	8266	8252	8261	8265	8277	8279	8261	8314	8322	8341	8252	8225	8279	8290	8272	8350	8386	8334	8341	8361	8253	8221	8221	8230	8227	8306	8369	8384	8378	8361	8304	8249	8253	8257	8287	8342	8326	8294	8303
705	A/D1	0	16	1160	8225	8234	8232	8233	8249	8220	8240	8206	8230	8210	8253	8242	8251	8252	8228	8221	8224	8228	8232	8243	8229	8245	8240	8235	8245	8241	8235	8239	8216	8265	8208	8260	8208	8241	8221	8249	8246	8252	8229	8240	8216	8213	8243	8215	8265
705	A/D0	1	16	1160	8237	8270	8272	8309	8330	8267	8246	8236	8238	8216	8239	8277	8253	8232	8250	8241	8256	8260	8264	8263	8235	8239	8234	8256	8246	8269	8267	8251	8211	8224	8225	8257	8252	8295	8292	8288	8275	8245	8201	8204	8241	8218	8278	8282	8287
706	A/D1	0	16	850	8252	8236	8226	8234	8205	8229	8236	8234	8258	8226	8231	8240	8195	8246	8211	8235	8244	8241	8244	8210	8236	8219	8224	8251	8252	8280	8240	8253	8225	8228	8240	8242	8232	8258	8239	8256	8263	8219	8244	8218	8251	8260	8262	8274	8248
706	A/D0	1	16	850	8366	8333	8247	8292	8319	8228	8270	8311	8272	8215	8304	8320	8248	8325	8343	8261	8234	8211	8186	8180	8314	8357	8379	8404	8392	8344	8251	8218	8171	8229	8277	8300	8329	8333	8322	8285	8297	8284	8243	8259	8337	8319	8296	8351	8294
707	A/D1	0	16	940	8215	8237	8234	8251	8231	8278	8217	8258	8213	8233	8246	8234	8267	8260	8241	8253	8209	8261	8207	8259	8246	8243	8249	8230	8248	8227	8259	8233	8256	8219	8263	8216	8263	8229	8258	8276	8245	8260	8242	8225	8233	8204	8247	8211	8271
707	A/D0	1	16	940	8270	8321	8377	8397	8357	8372	8308	8202	8222	8238	8291	8368	8402	8382	8337	8328	8257	8243	8224	8209	8294	8361	8329	8344	8388	8365	8323	8325	8302	8243	8306	8341	8339	8334	8341	8378	8317	8286	8240	8245	8259	8299	8380	8359	8367
708	A/D1	0	16	1010	8213	8228	8226	8249	8225	8282	8234	8246	8214	8217	8228	8225	8242	8248	8224	8231	8208	8235	8196	8263	8231	8246	8262	8237	8241	8220	8235	8230	8239	8221	8245	8217	8247	8221	8238	8236	8222	8230	8250	8234	8259	8222	8259	8196	8251
708	A/D0	1	16	1010	8243	8281	8297	8386	8402	8369	8304	8259	8188	8214	8316	8332	8343	8338	8294	8219	8212	8298	8274	8311	8408	8376	8294	8291	8331	8281	8269	8308	8244	8203	8261	8293	8296	8370	8411	8342	8312	8273	8182	8215	8240	8272	8353	8385	8365
709	A/D1	0	16	1180	8244	8227	8249	8242	8225	8238	8208	8239	8221	8253	8234	8230	8238	8218	8225	8218	8245	8231	8246	8213	8248	8212	8241	8232	8228	8234	8228	8231	8252	8219	8253	8215	8254	8210	8252	8235	8221	8252	8225	8240	8220	8229	8227	8244	8220
709	A/D0	1	16	1180	8292	8295	8290	8285	8259	8214	8211	8237	8224	8250	8285	8253	8235	8223	8220	8214	8242	8255	8220	8239	8266	8241	8251	8288	8305	8286	8279	8237	8230	8218	8206	8228	8281	8269	8299	8348	8280	8226	8220	8245	8193	8217	8277	8279	8235
710	A/D1	0	16	1290	8240	8235	8213	8233	8226	8224	8242	8233	8254	8214	8243	8227	8227	8230	8233	8247	8222	8241	8229	8232	8224	8250	8215	8277	8222	8239	8240	8223	8215	8230	8225	8241	8240	8242	8225	8223	8223	8227	8229	8245	8242	8243	8247	8223	8225
710	A/D0	1	16	1290	8256	8262	8262	8269	8312	8292	8263	8239	8264	8210	8214	8281	8302	8283	8339	8329	8239	8215	8216	8239	8253	8316	8348	8343	8321	8301	8214	8189	8197	8218	8279	8331	8320	8323	8307	8270	8232	8238	8211	8226	8278	8286	8284	8279	8300
711	A/D1	0	16	1260	8212	8258	8227	8247	8241	8283	8238	8275	8208	8230	8232	8232	8231	8239	8241	8225	8218	8242	8196	8260	8232	8250	8232	8222	8227	8201	8237	8224	8241	8238	8253	8215	8241	8199	8244	8228	8230	8236	8235	8238	8220	8221	8241	8209	8252
711	A/D0	1	16	1260	8221	8252	8267	8274	8266	8294	8241	8184	8180	8186	8247	8263	8311	8300	8287	8252	8219	8188	8208	8219	8239	8274	8256	8252	8254	8290	8297	8283	8285	8239	8242	8241	8243	8246	8270	8306	8267	8279	8261	8218	8178	8226	8273	8283	8317
712	A/D1	0	16	1030	8229	8239	8233	8229	8232	8226	8233	8236	8230	8253	8224	8245	8215	8238	8220	8260	8250	8250	8249	8229	8219	8208	8223	8222	8249	8228	8250	8243	8227	8234	8223	8228	8241	8244	8268	8219	8242	8203	8226	8223	8241	8246	8227	8265	8244
712	A/D0	1	16	1030	8211	8239	8243	8224	8230	8250	8248	8229	8240	8228	8218	8245	8251	8277	8261	8267	8251	8221	8206	8191	8230	8228	8261	8294	8299	8293	8281	8246	8186	8175	8218	8250	8266	8293	8309	8279	8248	8232	8236	8216	8246	8309	8284	8239	8223
713	A/D1	0	16	840	8271	8230	8239	8222	8237	8263	8239	8241	8261	8227	8265	8243	8279	8247	8274	8242	8232	8239	8219	8230	8231	8267	8272	8265	8236	8253	8208	8246	8216	8233	8239	8224	8250	8270	8249	8249	8220	8244	8200	8266	8237	8239	8247	8227	8253
713	A/D0	1	16	840	8239	8243	8240	8293	8303	8336	8281	8212	8231	8226	8243	8292	8315	8315	8300	8333	8258	8243	8218	8183	8201	8248	8281	8331	8342	8364	8306	8263	8229	8212	8258	8285	8302	8350	8308	8248	8214	8227	8206	8239	8334	8364	8336	8318	8330
714	A/D1	0	16	840	8253	8270	8257	8241	8233	8215	8240	8237	8240	8236	8255	8220	8258	8214	8236	8238	8227	8248	8232	8231	8222	8218	8259	8217	8286	8249	8259	8242	8232	8227	8224	8271	8258	8256	8243	8258	8215	8259	8211	8245	8237	8223	8251	8253	8275
714	A/D0	1	16	840	8265	8313	8254	8256	8277	8222	8199	8273	8263	8242	8244	8237	8229	8236	8266	8300	8269	8242	8243	8229	8193	8227	8260	8257	8262	8288	8266	8205	8196	8204	8205	8252	8282	8300	8279	8261	8229	8226	8218	8214	8285	8277	8289	8289	8300
715	A/D1	0	16	1080	8229	8239	8241	8232	8254	8224	8244	8234	8225	8233	8239	8251	8218	8237	8206	8223	8208	8254	8224	8258	8231	8221	8260	8213	8256	8222	8231	8255	8224	8267	8219	8234	8231	8217	8247	8233	8255	8226	8236	8224	8214	8223	8228	8236	8245
715	A/D0	1	16	1080	8240	8258	8337	8333	8305	8255	8241	8207	8190	8189	8239	8266	8246	8261	8287	8300	8284	8298	8259	8225	8195	8227	8229	8220	8261	8253	8269	8256	8242	8261	8233	8244	8271	8280	8253	8279	8288	8201	8208	8200	8230	8266	8320	8332	8311
716	A/D1	0	16	1320	8228	8234	8235	8256	8234	8244	8235	8221	8234	8224	8226	8240	8245	8258	8218	8251	8212	8221	8222	8253	8250	8238	8247	8237	8224	8233	8234	8229	8259	8228	8243	8251	8224	8235	8210	8244	8248	8257	8266	8229	8239	8218	8214	8228	8241
716	A/D0	1	16	1320	8244	8285	8304	8311	8293	8299	8263	8261	8233	8239	8274	8302	8297	8323	8280	8277	8246	8299	8232	8226	8311	8289	8289	8293	8317	8248	8256	8255	8216	8248	8286	8274	8283	8288	8303	8305	8279	8262	8233	8198	8254	8272	8288	8305	8332
717	A/D1	0	16	1060	8229	8223	8226	8243	8224	8249	8227	8225	8226	8214	8240	8231	8252	8260	8225	8258	8211	8232	8222	8236	8247	8250	8262	8245	8224	8237	8233	8239	8261	8227	8254	8217	8223	8227	8219	8244	8243	8244	8254	8211	8244	8211	8244	8236	8265
717	A/D0	1	16	1060	8243	8302	8305	8323	8288	8272	8239	8194	8198	8251	8270	8292	8334	8333	8275	8237	8238	8233	8207	8272	8338	8277	8264	8299	8293	8267	8302	8269	8239	8233	8290	8282	8293	8309	8323	8326	8309	8278	8251	8221	8241	8250	8335	8335	8308
718	A/D1	0	16	1170	8219	8241	8252	8228	8237	8187	8224	8229	8242	8241	8257	8215	8227	8200	8218	8216	8241	8257	8258	8251	8219	8225	8236	8207	8256	8216	8238	8227	8233	8240	8210	8247	8228	8250	8236	8270	8219	8240	8200	8224	8242	8225	8239	8237	8228
718	A/D0	1	16	1170	8353	8389	8387	8358	8322	8346	8312	8257	8250	8226	8282	8282	8351	8364	8344	8354	8344	8296	8206	8219	8211	8235	8331	8356	8369	8424	8399	8238	8222	8242	8219	8311	8399	8350	8309	8373	8320	8221	8231	8226	8249	8302	8363	8345	8351
719	A/D1	0	16	990	8222	8241	8242	8237	8230	8214	8243	8242	8242	8240	8241	8216	8247	8204	8237	8232	8239	8263	8238	8246	8219	8229	8233	8214	8255	8238	8258	8236	8237	8225	8207	8238	8232	8232	8256	8278	8265	8275	8212	8245	8226	8235	8259	8238	8254
719	A/D0	1	16	990	8302	8349	8286	8318	8334	8339	8290	8292	8251	8211	8254	8296	8319	8334	8341	8338	8328	8306	8253	8235	8239	8256	8319	8372	8342	8324	8339	8248	8208	8211	8239	8282	8338	8381	8373	8347	8315	8246	8201	8218	8241	8285	8333	8358	8362
720	A/D1	0	16	1230	8243	8232	8241	8210	8234	8236	8227	8239	8245	8240	8221	8237	8220	8218	8235	8241	8256	8243	8242	8231	8207	8231	8229	8244	8248	8250	8214	8249	8197	8240	8228	8226	8241	8228	8253	8223	8240	8235	8205	8244	8225	8252	8245	8252	8243
720	A/D0	1	16	1230	8253	8261	8249	8270	8282	8279	8297	8264	8234	8253	8202	8246	8290	8291	8287	8339	8303	8208	8206	8215	8211	8256	8310	8330	8297	8308	8282	8229	8212	8206	8222	8272	8277	8267	8293	8229	8228	8255	8246	8233	8266	8290	8243	8240	8240
721	A/D1	0	16	1190	8222	8244	8236	8249	8222	8211	8218	8226	8238	8257	8240	8227	8245	8197	8225	8227	8226	8250	8219	8252	8203	8234	8207	8216	8239	8232	8274	8211	8243	8218	8205	8244	8227	8237	8250	8224	8229	8241	8217	8244	8242	8236	8246	8233	8243
721	A/D0	1	16	1190	8210	8298	8323	8307	8266	8307	8245	8245	8259	8251	8252	8250	8274	8258	8263	8351	8307	8304	8262	8237	8201	8262	8267	8274	8319	8326	8313	8209	8211	8213	8216	8253	8368	8374	8343	8341	8305	8225	8209	8219	8270	8282	8311	8332	8303
722	A/D1	0	16	1200	8250	8233	8244	8245	8239	8229	8258	8213	8250	8226	8237	8244	8235	8247	8225	8220	8244	8195	8261	8223	8263	8222	8241	8212	8208	8211	8240	8232	8247	8257	8219	8249	8196	8224	8241	8216	8264	8228	8245	8218	8213	8237	8209	8259	8247
722	A/D0	1	16	1200	8310	8333	8347	8357	8324	8281	8222	8220	8215	8248	8320	8342	8333	8349	8297	8278	8208	8231	8230	8259	8340	8312	8294	8315	8370	8261	8320	8308	8208	8242	8323	8248	8301	8328	8331	8275	8304	8226	8194	8177	8214	8278	8304	8322	8348
723	A/D1	0	16	1040	8217	8232	8222	8242	8230	8231	8239	8220	8229	8228	8222	8244	8232	8261	8221	8247	8229	8224	8233	8236	8246	8235	8245	8233	8226	8246	8238	8239	8257	8219	8238	8240	8219	8239	8218	8230	8237	8247	8253	8220	8246	8228	8218	8237	8237
723	A/D0	1	16	1040	8280	8370	8423	8388	8383	8323	8249	8190	8205	8282	8310	8386	8391	8366	8327	8312	8271	8235	8226	8271	8334	8358	8390	8371	8377	8324	8293	8280	8263	8261	8282	8318	8316	8342	8388	8376	8308	8263	8247	8242	8287	8347	8390	8353	8390
724	A/D1	0	16	1420	8239	8219	8219	8226	8233	8252	8213	8252	8210	8220	8220	8228	8247	8239	8245	8198	8246	8201	8245	8240	8227	8247	8228	8248	8215	8235	8223	8221	8235	8233	8241	8222	8238	8235	8226	8244	8236	8234	8245	8215	8238	8255	8242	8258	8232
724	A/D0	1	16	1420	8256	8260	8294	8312	8286	8299	8237	8198	8144	8202	8258	8288	8337	8326	8311	8248	8235	8228	8205	8231	8258	8252	8285	8291	8238	8260	8267	8238	8234	8240	8290	8239	8231	8247	8240	8212	8271	8280	8228	8261	8270	8254	8247	8256	8249
725	A/D1	0	16	940	8230	8235	8229	8246	8221	8219	8235	8208	8241	8223	8247	8243	8270	8242	8199	8255	8196	8232	8169	8197	8227	8205	8267	8231	8201	8287	8224	8274	8263	8190	8250	8193	8202	8227	8246	8226	8228	8243	8222	8235	8244	8245	8229	8242	8239
725	A/D0	1	16	940	8206	8275	8295	8274	8268	8281	8221	8203	8234	8238	8261	8284	8288	8274	8241	8229	8171	8212	8189	8243	8283	8212	8225	8224	8203	8234	8228	8242	8246	8209	8275	8251	8244	8276	8332	8319	8247	8239	8228	8185	8262	8243	8297	8288	8301
726	A/D1	0	16	1140	8258	8221	8232	8240	8224	8243	8235	8236	8245	8209	8248	8207	8247	8228	8257	8248	8233	8249	8225	8227	8218	8238	8227	8247	8219	8241	8227	8234	8224	8229	8239	8236	8238	8251	8223	8244	8219	8240	8214	8247	8238	8229	8244	8228	8232
726	A/D0	1	16	1140	8269	8246	8215	8235	8254	8274	8276	8251	8253	8222	8226	8257	8273	8279	8315	8292	8226	8178	8175	8168	8186	8285	8321	8314	8263	8258	8211	8186	8237	8266	8282	8300	8318	8272	8239	8218	8230	8246	8224	8254	8270	8265	8254	8262	8268
727	A/D1	0	16	1100	8249	8225	8238	8238	8220	8225	8203	8230	8230	8239	8233	8249	8213	8252	8204	8234	8238	8244	8258	8252	8247	8233	8217	8241	8202	8244	8225	8229	8237	8220	8238	8212	8245	8237	8234	8239	8247	8213	8249	8204	8229	8233	8219	8233	8246
727	A/D0	1	16	1100	8240	8290	8280	8230	8271	8255	8231	8244	8273	8246	8225	8269	8263	8257	8252	8264	8267	8251	8245	8202	8244	8207	8218	8270	8303	8230	8325	8315	8178	8194	8253	8211	8245	8339	8324	8285	8289	8249	8187	8178	8179	8188	8278	8274	8276
728	A/D1	0	16	1120	8236	8239	8221	8230	8224	8211	8227	8231	8232	8245	8239	8227	8243	8214	8240	8232	8237	8250	8231	8256	8214	8230	8237	8201	8236	8231	8254	8234	8240	8223	8209	8234	8230	8231	8244	8238	8217	8242	8205	8241	8219	8235	8247	8229	8254
728	A/D0	1	16	1120	8221	8264	8230	8257	8283	8256	8267	8271	8241	8254	8260	8259	8230	8266	8265	8274	8271	8265	8243	8246	8227	8229	8302	8310	8300	8321	8304	8222	8190	8200	8213	8231	8318	8357	8307	8275	8285	8234	8171	8216	8261	8253	8305	8322	8343
729	A/D1	0	16	1300	8211	8232	8228	8238	8237	8259	8220	8255	8196	8244	8237	8236	8254	8236	8239	8224	8225	8237	8199	8252	8221	8243	8227	8226	8233	8210	8235	8228	8233	8236	8256	8212	8254	8203	8237	8226	8227	8245	8240	8234	8222	8221	8234	8203	8265
729	A/D0	1	16	1300	8223	8260	8305	8357	8322	8294	8279	8233	8196	8209	8247	8269	8282	8284	8329	8275	8263	8268	8237	8209	8253	8297	8248	8263	8303	8298	8258	8253	8258	8244	8279	8267	8273	8309	8298	8289	8273	8254	8188	8224	8214	8235	8287	8291	8329
730	A/D1	0	16	1040	8221	8247	8238	8226	8228	8208	8240	8237	8233	8230	8243	8200	8272	8183	8252	8209	8222	8240	8226	8264	8225	8246	8238	8202	8251	8220	8263	8237	8231	8230	8197	8246	8254	8263	8268	8266	8229	8260	8208	8247	8243	8233	8249	8240	8264
730	A/D0	1	16	1040	8251	8281	8259	8263	8270	8249	8266	8244	8236	8222	8261	8261	8257	8243	8238	8262	8276	8281	8249	8257	8205	8227	8247	8256	8243	8313	8301	8214	8240	8216	8229	8289	8339	8327	8293	8286	8246	8213	8201	8248	8267	8272	8291	8268	8314
731	A/D1	0	16	920	8228	8229	8238	8219	8226	8221	8236	8231	8246	8204	8263	8208	8244	8240	8234	8231	8243	8222	8259	8223	8234	8236	8239	8235	8255	8251	8253	8246	8233	8220	8215	8239	8224	8265	8223	8264	8217	8230	8216	8221	8226	8231	8243	8268	8235
731	A/D0	1	16	920	8259	8253	8248	8227	8245	8261	8249	8264	8260	8228	8271	8273	8266	8281	8273	8247	8271	8251	8227	8241	8200	8206	8260	8255	8282	8314	8282	8216	8197	8226	8219	8291	8323	8308	8263	8286	8244	8187	8201	8223	8228	8277	8304	8268	8267
732	A/D1	0	16	1090	8221	8240	8238	8237	8246	8212	8234	8224	8211	8242	8228	8249	8225	8235	8223	8209	8243	8238	8241	8246	8242	8219	8245	8215	8248	8235	8234	8248	8230	8249	8212	8231	8226	8223	8249	8237	8249	8218	8224	8216	8209	8237	8238	8233	8249
732	A/D0	1	16	1090	8265	8318	8322	8296	8316	8240	8199	8204	8230	8220	8252	8312	8273	8244	8243	8257	8198	8265	8245	8215	8247	8268	8260	8258	8297	8304	8291	8258	8237	8205	8162	8222	8246	8271	8286	8319	8313	8233	8209	8200	8198	8224	8300	8288	8257
733	A/D1	0	16	1100	8212	8223	8226	8223	8251	8229	8239	8237	8212	8235	8210	8230	8228	8239	8263	8210	8243	8217	8228	8234	8233	8252	8227	8250	8232	8221	8236	8232	8231	8256	8237	8232	8251	8214	8247	8233	8239	8241	8231	8244	8209	8251	8228	8245	8238
733	A/D0	1	16	1100	8239	8242	8316	8341	8334	8314	8294	8256	8195	8187	8257	8319	8280	8298	8319	8279	8238	8228	8244	8223	8251	8321	8298	8270	8297	8333	8290	8275	8283	8260	8262	8272	8279	8286	8283	8290	8260	8224	8250	8220	8217	8233	8266	8287	8294
734	A/D1	0	16	980	8230	8239	8231	8227	8230	8219	8244	8231	8238	8223	8254	8221	8261	8211	8246	8243	8233	8243	8249	8228	8242	8220	8255	8200	8253	8247	8244	8257	8230	8232	8204	8232	8229	8253	8252	8266	8223	8245	8195	8235	8220	8217	8245	8243	8235
734	A/D0	1	16	980	8290	8311	8296	8346	8354	8352	8305	8282	8260	8245	8261	8303	8342	8335	8351	8365	8312	8239	8246	8224	8223	8272	8317	8355	8337	8390	8325	8238	8215	8201	8231	8316	8365	8383	8379	8357	8297	8216	8234	8218	8289	8331	8363	8332	8313
735	A/D1	0	16	1110	8234	8219	8243	8199	8225	8220	8243	8242	8226	8252	8202	8236	8217	8211	8247	8221	8268	8212	8247	8227	8200	8248	8213	8230	8253	8226	8247	8232	8218	8248	8208	8231	8232	8238	8262	8224	8238	8225	8222	8247	8228	8263	8227	8253	8225
735	A/D0	1	16	1110	8298	8268	8250	8310	8324	8331	8303	8323	8211	8229	8265	8283	8303	8354	8320	8276	8286	8220	8173	8223	8282	8285	8368	8405	8360	8323	8296	8246	8193	8233	8306	8246	8331	8359	8343	8302	8307	8285	8228	8253	8298	8302	8277	8327	8286
736	A/D1	0	16	850	8232	8231	8243	8248	8258	8260	8243	8248	8202	8237	8216	8243	8232	8248	8244	8232	8250	8226	8237	8241	8254	8226	8258	8213	8240	8238	8232	8251	8240	8242	8222	8225	8255	8236	8289	8282	8285	8261	8231	8230	8209	8249	8260	8268	8269
736	A/D0	1	16	850	8269	8290	8341	8350	8388	8339	8298	8270	8212	8220	8305	8355	8322	8297	8331	8316	8252	8292	8274	8259	8319	8376	8351	8347	8353	8329	8304	8281	8267	8263	8278	8329	8389	8408	8387	8388	8356	8261	8200	8199	8266	8305	8414	8446	8365
737	A/D1	0	16	920	8228	8248	8267	8267	8280	8239	8234	8239	8191	8249	8243	8271	8261	8274	8252	8231	8246	8231	8235	8231	8261	8198	8269	8208	8252	8252	8248	8262	8251	8241	8225	8228	8271	8220	8283	8253	8265	8247	8234	8243	8219	8246	8232	8252	8254
737	A/D0	1	16	920	8271	8297	8289	8288	8285	8271	8249	8248	8233	8246	8263	8311	8254	8298	8296	8283	8261	8279	8247	8211	8270	8262	8271	8307	8313	8289	8262	8263	8220	8224	8219	8270	8300	8325	8331	8331	8307	8240	8210	8198	8235	8262	8340	8386	8346
738	A/D1	0	16	990	8226	8246	8235	8221	8228	8194	8227	8218	8233	8229	8258	8208	8266	8197	8254	8217	8238	8243	8243	8241	8238	8195	8260	8190	8253	8239	8232	8241	8213	8235	8216	8233	8238	8231	8230	8255	8205	8267	8201	8253	8230	8232	8245	8236	8252
738	A/D0	1	16	990	8248	8296	8260	8244	8288	8274	8266	8261	8291	8226	8259	8283	8297	8299	8312	8283	8265	8260	8219	8212	8216	8252	8281	8326	8358	8356	8294	8232	8224	8197	8215	8255	8309	8336	8345	8364	8287	8225	8218	8216	8250	8307	8307	8315	8336
739	A/D1	0	16	1050	8209	8256	8195	8232	8228	8231	8247	8240	8236	8230	8215	8239	8191	8248	8227	8246	8239	8219	8229	8199	8237	8227	8256	8248	8274	8220	8254	8206	8228	8234	8232	8254	8259	8252	8247	8211	8247	8203	8238	8228	8235	8249	8241	8252	8223
739	A/D0	1	16	1050	8281	8261	8236	8275	8266	8241	8258	8213	8215	8221	8237	8258	8255	8272	8301	8261	8218	8210	8202	8206	8219	8264	8280	8278	8293	8254	8211	8194	8208	8238	8248	8257	8240	8281	8223	8162	8237	8254	8187	8272	8341	8205	8167	8238	8274
740	A/D1	0	16	1240	8241	8224	8239	8250	8222	8235	8204	8237	8203	8252	8244	8229	8242	8210	8224	8211	8237	8230	8244	8221	8251	8214	8240	8216	8232	8235	8237	8248	8260	8222	8243	8196	8238	8219	8258	8238	8228	8238	8216	8224	8216	8240	8231	8244	8219
740	A/D0	1	16	1240	8283	8304	8352	8327	8294	8286	8236	8236	8219	8239	8291	8279	8284	8292	8315	8300	8257	8271	8268	8205	8268	8269	8291	8289	8328	8348	8280	8283	8257	8248	8247	8259	8303	8302	8287	8297	8248	8212	8197	8244	8261	8309	8336	8324	8316
741	A/D1	0	17	840	8256	8260	8293	8316	8299	8304	8256	8271	8204	8259	8232	8259	8270	8284	8301	8264	8282	8236	8250	8224	8274	8239	8304	8268	8314	8308	8286	8265	8259	8227	8267	8272	8342	8302	8356	8302	8274	8251	8230	8219	8248	8281	8323	8324	8357
741	A/D0	1	17	840	8353	8402	8462	8406	8384	8392	8316	8271	8243	8279	8359	8396	8411	8428	8463	8407	8351	8310	8271	8243	8349	8390	8447	8423	8466	8475	8365	8313	8267	8260	8285	8391	8466	8455	8469	8500	8396	8258	8225	8268	8341	8409	8541	8522	8506
742	A/D1	0	17	990	8216	8239	8227	8243	8227	8261	8211	8253	8199	8227	8241	8222	8254	8248	8234	8220	8226	8229	8213	8248	8218	8246	8230	8244	8225	8220	8238	8219	8243	8217	8259	8202	8244	8206	8234	8241	8222	8246	8238	8226	8226	8217	8256	8216	8258
742	A/D0	1	17	990	8214	8287	8330	8316	8303	8311	8230	8237	8219	8211	8248	8273	8300	8286	8279	8236	8223	8227	8253	8251	8243	8284	8247	8237	8266	8325	8297	8268	8295	8224	8246	8247	8260	8277	8325	8357	8265	8269	8247	8226	8219	8267	8337	8335	8328
743	A/D1	0	17	840	8231	8239	8247	8245	8212	8243	8206	8242	8208	8252	8239	8221	8250	8220	8237	8223	8233	8229	8247	8220	8261	8222	8258	8235	8240	8243	8229	8238	8247	8222	8249	8207	8250	8199	8264	8258	8242	8258	8227	8225	8215	8227	8228	8265	8247
743	A/D0	1	17	840	8261	8294	8316	8308	8314	8310	8266	8236	8228	8228	8229	8247	8242	8251	8283	8248	8270	8254	8244	8231	8264	8246	8256	8269	8278	8281	8263	8256	8238	8224	8251	8242	8269	8273	8251	8299	8273	8229	8245	8276	8248	8308	8330	8357	8262
744	A/D1	0	17	1020	8212	8238	8225	8244	8233	8263	8217	8248	8211	8233	8236	8233	8244	8258	8249	8248	8218	8241	8204	8246	8233	8240	8240	8243	8246	8223	8239	8232	8236	8227	8250	8214	8257	8217	8236	8241	8236	8253	8252	8243	8242	8234	8255	8215	8257
744	A/D0	1	17	1020	8255	8309	8370	8382	8346	8343	8271	8214	8202	8236	8294	8348	8400	8377	8370	8313	8276	8261	8225	8229	8299	8346	8314	8332	8324	8318	8283	8288	8266	8225	8280	8283	8296	8328	8348	8349	8306	8278	8232	8244	8266	8317	8354	8363	8364
745	A/D1	0	17	950	8210	8236	8234	8243	8212	8255	8211	8253	8217	8232	8234	8231	8243	8263	8234	8260	8215	8248	8205	8249	8236	8242	8253	8226	8225	8206	8229	8225	8245	8219	8252	8207	8245	8256	8259	8266	8234	8242	8244	8222	8250	8225	8243	8208	8255
745	A/D0	1	17	950	8251	8277	8310	8313	8279	8271	8210	8215	8195	8203	8256	8307	8324	8310	8303	8244	8226	8229	8218	8188	8232	8307	8280	8267	8291	8255	8262	8267	8260	8196	8242	8247	8225	8244	8284	8301	8284	8279	8252	8210	8201	8275	8274	8271	8282
746	A/D1	0	17	970	8230	8248	8251	8272	8246	8287	8221	8261	8206	8240	8241	8237	8266	8249	8248	8244	8227	8260	8199	8256	8234	8238	8245	8235	8272	8237	8252	8239	8230	8240	8267	8226	8285	8235	8292	8269	8263	8255	8247	8229	8248	8229	8300	8250	8326
746	A/D0	1	17	970	8231	8321	8359	8378	8380	8374	8297	8206	8221	8213	8268	8314	8357	8325	8312	8308	8272	8288	8262	8235	8295	8334	8304	8345	8378	8327	8274	8292	8267	8221	8275	8317	8300	8307	8355	8344	8314	8300	8241	8238	8279	8320	8372	8405	8364
747	A/D1	0	17	1040	8193	8227	8244	8283	8212	8193	8230	8197	8258	8219	8232	8256	8216	8244	8241	8220	8217	8235	8236	8224	8237	8216	8218	8217	8241	8242	8231	8247	8231	8219	8225	8222	8228	8254	8232	8235	8241	8213	8223	8220	8232	8235	8230	8253	8218
747	A/D0	1	17	1040	8285	8301	8242	8348	8275	8258	8282	8247	8267	8287	8262	8256	8250	8302	8332	8299	8237	8236	8241	8218	8243	8282	8282	8305	8349	8413	8294	8233	8230	8242	8215	8271	8312	8335	8316	8279	8229	8245	8200	8246	8286	8290	8272	8309	8302
748	A/D1	0	17	1000	8219	8218	8240	8200	8256	8221	8242	8231	8230	8235	8215	8252	8228	8236	8242	8260	8219	8256	8208	8236	8223	8213	8241	8235	8245	8235	8219	8227	8189	8251	8227	8248	8255	8226	8242	8210	8240	8229	8235	8249	8230	8220	8233	8201	8248
748	A/D0	1	17	1000	8207	8235	8300	8326	8314	8336	8310	8215	8243	8215	8245	8278	8328	8308	8302	8329	8256	8230	8208	8222	8249	8271	8347	8326	8324	8321	8269	8213	8229	8199	8291	8287	8314	8318	8307	8293	8277	8291	8241	8247	8257	8254	8275	8229	8267
749	A/D1	0	17	1190	8225	8235	8227	8251	8206	8256	8220	8227	8232	8230	8244	8225	8235	8215	8223	8228	8230	8241	8247	8219	8236	8232	8215	8238	8214	8236	8232	8223	8256	8207	8246	8225	8227	8236	8241	8248	8234	8245	8224	8217	8229	8224	8229	8255	8218
749	A/D0	1	17	1190	8260	8300	8338	8328	8313	8299	8262	8243	8246	8269	8296	8279	8277	8284	8314	8277	8290	8288	8270	8243	8286	8307	8270	8281	8318	8313	8283	8238	8234	8205	8225	8278	8325	8321	8350	8356	8272	8209	8208	8219	8214	8272	8338	8323	8334
750	A/D1	0	17	1220	8219	8228	8231	8259	8216	8245	8221	8223	8236	8217	8238	8239	8230	8251	8211	8240	8204	8231	8222	8241	8249	8227	8238	8227	8220	8229	8231	8226	8244	8218	8247	8231	8230	8230	8215	8228	8222	8232	8250	8223	8253	8216	8243	8217	8249
750	A/D0	1	17	1220	8250	8337	8366	8361	8285	8284	8239	8178	8196	8244	8288	8287	8320	8300	8286	8300	8259	8262	8252	8254	8286	8287	8268	8264	8277	8275	8276	8242	8258	8227	8278	8291	8294	8299	8311	8301	8264	8234	8217	8203	8242	8251	8298	8320	8305
751	A/D1	0	17	850	8242	8230	8249	8269	8242	8257	8211	8249	8200	8262	8238	8242	8258	8242	8242	8227	8237	8225	8252	8230	8267	8233	8275	8228	8256	8267	8247	8261	8252	8247	8284	8251	8292	8233	8312	8261	8261	8244	8237	8236	8250	8258	8260	8276	8265
751	A/D0	1	17	850	8289	8327	8385	8385	8374	8328	8267	8262	8226	8269	8316	8363	8339	8335	8342	8323	8293	8273	8275	8246	8295	8327	8355	8377	8360	8354	8307	8292	8236	8255	8255	8317	8347	8359	8383	8372	8302	8245	8211	8229	8275	8341	8404	8394	8353
752	A/D1	0	17	1150	8213	8252	8227	8225	8227	8202	8253	8224	8235	8240	8241	8216	8247	8203	8238	8219	8225	8246	8253	8240	8231	8202	8242	8179	8254	8231	8249	8246	8227	8223	8203	8229	8224	8237	8236	8254	8215	8246	8192	8235	8220	8241	8250	8257	8229
752	A/D0	1	17	1150	8299	8344	8311	8326	8342	8316	8293	8302	8267	8234	8320	8334	8326	8356	8358	8336	8280	8286	8250	8229	8285	8287	8317	8342	8369	8360	8296	8205	8183	8210	8251	8316	8392	8427	8383	8363	8303	8230	8179	8233	8294	8287	8326	8341	8325
753	A/D1	0	17	1230	8216	8234	8233	8237	8225	8250	8237	8235	8249	8228	8228	8233	8228	8254	8217	8235	8222	8209	8213	8231	8236	8225	8242	8230	8228	8228	8238	8224	8252	8227	8246	8233	8219	8238	8218	8242	8245	8239	8252	8209	8228	8208	8221	8211	8239
753	A/D0	1	17	1230	8256	8322	8355	8328	8323	8296	8226	8196	8211	8250	8272	8313	8348	8320	8276	8264	8246	8229	8192	8240	8297	8265	8277	8289	8292	8240	8290	8274	8232	8227	8269	8261	8276	8291	8290	8318	8283	8248	8239	8223	8224	8241	8288	8291	8317
754	A/D1	0	17	970	8252	8230	8232	8229	8208	8231	8229	8236	8246	8234	8225	8247	8224	8251	8241	8245	8243	8238	8243	8211	8227	8230	8219	8246	8229	8249	8218	8230	8229	8216	8242	8251	8232	8260	8244	8231	8255	8218	8243	8224	8240	8257	8247	8268	8218
754	A/D0	1	17	970	8269	8249	8284	8284	8299	8294	8316	8266	8253	8239	8217	8231	8252	8283	8303	8302	8290	8259	8244	8222	8228	8287	8277	8262	8293	8297	8207	8202	8231	8263	8273	8356	8346	8285	8286	8288	8249	8196	8223	8265	8261	8300	8333	8350	8294
755	A/D1	0	17	1470	8233	8238	8241	8227	8224	8223	8229	8237	8261	8230	8289	8259	8281	8255	8222	8244	8228	8240	8264	8212	8259	8201	8252	8214	8271	8270	8242	8260	8213	8222	8225	8234	8235	8264	8224	8276	8188	8248	8209	8230	8246	8214	8258	8253	8223
755	A/D0	1	17	1470	8301	8320	8301	8298	8295	8325	8307	8287	8273	8241	8265	8241	8259	8281	8326	8327	8330	8276	8251	8269	8248	8286	8314	8303	8322	8300	8286	8215	8246	8300	8269	8372	8369	8371	8305	8356	8256	8173	8215	8226	8287	8321	8359	8374	8335
756	A/D1	0	17	950	8239	8224	8246	8203	8250	8225	8232	8247	8237	8247	8210	8245	8229	8217	8241	8229	8243	8227	8241	8219	8210	8220	8228	8231	8272	8253	8254	8259	8213	8230	8221	8223	8248	8253	8262	8239	8246	8224	8210	8234	8238	8253	8224	8235	8222
756	A/D0	1	17	950	8222	8246	8292	8285	8284	8284	8281	8241	8218	8231	8191	8218	8241	8276	8250	8277	8311	8235	8221	8199	8226	8246	8303	8305	8311	8289	8244	8231	8219	8212	8243	8289	8296	8279	8294	8247	8224	8217	8228	8197	8264	8291	8241	8276	8287
757	A/D1	0	17	1500	8266	8212	8254	8227	8253	8250	8239	8253	8241	8240	8231	8217	8245	8197	8259	8224	8240	8231	8230	8232	8207	8243	8227	8244	8234	8250	8208	8246	8207	8237	8240	8230	8250	8244	8242	8231	8214	8253	8214	8275	8234	8243	8238	8225	8240
757	A/D0	1	17	1500	8287	8310	8324	8370	8388	8360	8319	8303	8234	8237	8256	8286	8340	8375	8390	8386	8329	8238	8214	8214	8244	8315	8372	8392	8362	8356	8275	8231	8233	8242	8310	8369	8376	8358	8374	8286	8265	8264	8210	8226	8349	8370	8327	8380	8408
758	A/D1	0	17	1210	8213	8232	8230	8236	8228	8256	8218	8255	8208	8229	8230	8218	8254	8262	8244	8247	8216	8241	8198	8254	8225	8241	8244	8228	8232	8211	8237	8228	8240	8221	8255	8215	8252	8226	8247	8251	8228	8236	8239	8221	8232	8213	8241	8210	8263
758	A/D0	1	17	1210	8259	8274	8323	8370	8320	8327	8302	8218	8200	8220	8248	8270	8318	8311	8290	8296	8232	8230	8227	8216	8263	8280	8250	8277	8275	8265	8232	8240	8268	8234	8273	8275	8276	8285	8304	8312	8271	8252	8215	8220	8209	8247	8297	8315	8298
759	A/D1	0	17	1140	8222	8234	8238	8241	8248	8218	8229	8224	8216	8249	8233	8270	8234	8245	8245	8221	8247	8236	8245	8248	8239	8226	8252	8213	8257	8229	8241	8251	8250	8254	8227	8243	8235	8205	8242	8227	8256	8231	8238	8233	8209	8232	8221	8236	8241
759	A/D0	1	17	1140	8228	8302	8356	8303	8304	8273	8260	8242	8218	8246	8290	8303	8286	8283	8257	8257	8249	8257	8234	8239	8266	8262	8272	8291	8291	8305	8303	8263	8224	8260	8211	8250	8304	8269	8286	8310	8287	8201	8222	8207	8260	8243	8333	8322	8287
760	A/D1	0	17	1110	8249	8215	8247	8250	8221	8247	8203	8233	8212	8255	8261	8227	8255	8216	8229	8233	8224	8234	8243	8222	8245	8228	8223	8234	8234	8240	8245	8242	8258	8218	8235	8213	8246	8227	8257	8237	8220	8237	8225	8229	8239	8242	8230	8252	8226
760	A/D0	1	17	1110	8306	8311	8351	8378	8349	8309	8280	8270	8221	8259	8349	8350	8335	8343	8319	8298	8304	8256	8282	8254	8287	8295	8324	8337	8321	8359	8272	8236	8219	8229	8266	8330	8374	8386	8421	8402	8304	8238	8210	8223	8258	8321	8399	8397	8352
761	A/D1	0	17	1140	8259	8220	8231	8226	8212	8243	8226	8235	8244	8236	8224	8243	8201	8241	8218	8232	8236	8233	8247	8213	8242	8222	8215	8238	8232	8247	8234	8231	8236	8209	8229	8238	8238	8255	8251	8219	8255	8198	8237	8222	8221	8256	8241	8287	8245
761	A/D0	1	17	1140	8337	8290	8275	8287	8310	8238	8278	8278	8262	8248	8281	8288	8282	8307	8340	8302	8264	8240	8227	8200	8273	8291	8300	8336	8306	8310	8235	8195	8187	8250	8245	8289	8332	8308	8329	8298	8280	8250	8235	8277	8303	8310	8345	8340	8278
762	A/D1	0	17	1230	8218	8215	8228	8234	8239	8233	8240	8246	8212	8242	8219	8247	8239	8236	8235	8212	8237	8229	8222	8235	8250	8213	8260	8205	8233	8236	8232	8249	8233	8247	8220	8229	8249	8213	8265	8235	8250	8226	8227	8224	8200	8241	8227	8244	8230
762	A/D0	1	17	1230	8263	8285	8316	8315	8346	8288	8259	8263	8229	8219	8280	8322	8269	8285	8288	8268	8263	8296	8224	8229	8287	8252	8248	8301	8273	8250	8303	8299	8208	8257	8256	8211	8281	8324	8318	8339	8359	8253	8229	8261	8229	8239	8324	8319	8297
763	A/D1	0	17	940	8211	8239	8223	8199	8242	8232	8259	8239	8246	8231	8208	8221	8227	8227	8258	8240	8240	8238	8209	8220	8230	8218	8255	8209	8247	8198	8226	8238	8208	8264	8236	8254	8240	8238	8237	8220	8245	8247	8234	8244	8226	8228	8268	8239	8263
763	A/D0	1	17	940	8197	8235	8254	8217	8261	8291	8308	8250	8226	8208	8205	8226	8257	8299	8273	8275	8254	8200	8179	8189	8281	8314	8308	8313	8327	8204	8169	8212	8209	8203	8275	8329	8266	8235	8263	8301	8250	8281	8291	8232	8227	8272	8259	8268	8289
764	A/D1	0	17	1250	8247	8232	8262	8209	8266	8233	8245	8235	8216	8224	8200	8237	8236	8256	8239	8267	8212	8234	8208	8228	8238	8243	8248	8249	8228	8242	8206	8246	8205	8258	8237	8225	8260	8218	8255	8206	8250	8219	8264	8215	8263	8195	8246	8225	8229
764	A/D0	1	17	1250	8237	8242	8298	8323	8307	8334	8329	8206	8175	8230	8232	8245	8318	8320	8293	8313	8276	8219	8218	8221	8228	8254	8288	8249	8277	8284	8247	8235	8259	8272	8298	8286	8299	8292	8296	8248	8268	8249	8250	8224	8275	8277	8250	8275	8303
765	A/D1	0	17	1230	8228	8232	8236	8236	8217	8239	8226	8212	8237	8236	8241	8222	8239	8210	8225	8222	8244	8221	8261	8225	8242	8235	8229	8245	8253	8253	8254	8258	8242	8220	8238	8216	8221	8233	8224	8241	8223	8244	8227	8218	8212	8225	8234	8252	8244
765	A/D0	1	17	1230	8324	8348	8393	8414	8354	8334	8284	8245	8227	8243	8313	8324	8278	8338	8383	8327	8334	8269	8231	8271	8325	8325	8348	8349	8325	8324	8270	8240	8256	8239	8312	8346	8388	8381	8370	8330	8259	8221	8211	8258	8278	8384	8380	8378	8405
766	A/D1	0	17	1110	8220	8227	8227	8230	8234	8249	8221	8246	8216	8231	8225	8228	8243	8253	8225	8240	8212	8226	8216	8256	8240	8239	8252	8219	8237	8220	8244	8223	8251	8206	8240	8217	8224	8235	8223	8241	8228	8238	8252	8219	8244	8213	8242	8213	8240
766	A/D0	1	17	1110	8227	8274	8343	8322	8280	8285	8224	8211	8176	8232	8297	8278	8306	8320	8292	8205	8257	8268	8225	8292	8335	8278	8274	8285	8307	8254	8272	8246	8213	8200	8247	8229	8276	8328	8359	8360	8322	8276	8222	8200	8255	8261	8300	8320	8304
767	A/D1	0	17	840	8263	8257	8315	8311	8347	8325	8326	8295	8256	8250	8213	8270	8259	8316	8321	8328	8332	8281	8260	8251	8218	8299	8302	8329	8343	8294	8278	8256	8215	8239	8253	8322	8336	8376	8360	8330	8329	8286	8263	8244	8276	8313	8334	8351	8358
767	A/D0	1	17	840	8280	8336	8373	8391	8469	8482	8407	8321	8250	8230	8244	8340	8423	8494	8518	8521	8449	8337	8228	8224	8295	8398	8517	8533	8543	8508	8433	8345	8232	8218	8316	8413	8420	8489	8471	8406	8385	8317	8266	8248	8383	8471	8517	8536	8526
768	A/D1	0	17	930	8251	8234	8249	8235	8231	8233	8247	8257	8216	8256	8218	8234	8229	8221	8239	8218	8246	8231	8233	8237	8253	8212	8265	8205	8258	8226	8233	8244	8238	8243	8235	8232	8233	8213	8249	8238	8246	8241	8234	8232	8218	8236	8237	8242	8259
768	A/D0	1	17	930	8252	8284	8300	8291	8300	8235	8243	8234	8233	8229	8248	8263	8276	8260	8271	8304	8289	8269	8252	8241	8228	8239	8254	8252	8261	8283	8263	8218	8239	8238	8214	8267	8304	8312	8308	8323	8290	8221	8222	8232	8236	8267	8353	8357	8330
769	A/D1	0	17	850	8238	8235	8254	8214	8252	8232	8241	8234	8226	8230	8209	8239	8245	8244	8241	8257	8218	8265	8203	8238	8228	8222	8249	8255	8258	8248	8226	8258	8200	8253	8247	8275	8286	8260	8283	8215	8258	8212	8254	8232	8253	8227	8290	8220	8312
769	A/D0	1	17	850	8194	8239	8247	8274	8285	8324	8291	8216	8225	8224	8205	8257	8304	8312	8304	8314	8264	8210	8205	8213	8271	8295	8323	8293	8284	8245	8206	8216	8225	8194	8279	8310	8244	8226	8296	8276	8250	8234	8302	8221	8219	8328	8291	8240	8324
770	A/D1	0	17	940	8245	8228	8258	8250	8238	8244	8235	8237	8237	8234	8236	8256	8239	8249	8235	8226	8236	8237	8244	8227	8242	8240	8229	8259	8243	8255	8231	8232	8229	8219	8244	8243	8256	8265	8257	8234	8259	8212	8242	8222	8233	8250	8238	8257	8227
770	A/D0	1	17	940	8335	8351	8309	8332	8329	8304	8291	8295	8273	8256	8325	8351	8300	8337	8354	8338	8279	8248	8240	8216	8306	8344	8355	8355	8370	8349	8271	8237	8227	8273	8306	8387	8390	8372	8371	8290	8220	8213	8217	8274	8331	8379	8365	8373	8346
771	A/D1	0	17	980	8230	8234	8243	8214	8233	8221	8234	8260	8240	8259	8209	8246	8211	8237	8241	8251	8262	8234	8243	8227	8199	8246	8231	8249	8266	8221	8243	8229	8204	8249	8211	8246	8246	8239	8268	8220	8260	8221	8230	8234	8232	8249	8247	8252	8242
771	A/D0	1	17	980	8266	8287	8285	8281	8275	8294	8301	8267	8244	8236	8210	8250	8285	8337	8293	8340	8316	8244	8210	8192	8205	8240	8315	8323	8319	8307	8277	8239	8225	8226	8257	8290	8301	8323	8337	8278	8281	8257	8267	8209	8248	8302	8228	8262	8290
772	A/D1	0	17	1010	8218	8231	8234	8239	8233	8246	8215	8248	8201	8235	8231	8222	8242	8237	8231	8231	8209	8238	8211	8247	8231	8243	8239	8227	8235	8205	8235	8228	8242	8222	8262	8213	8258	8200	8237	8233	8220	8245	8240	8231	8239	8212	8245	8206	8265
772	A/D0	1	17	1010	8212	8258	8356	8373	8323	8335	8265	8200	8207	8221	8271	8315	8342	8326	8312	8294	8273	8254	8249	8250	8286	8318	8303	8281	8309	8284	8268	8298	8280	8236	8274	8279	8278	8298	8306	8335	8294	8262	8223	8228	8267	8276	8324	8340	8334
773	A/D1	0	17	1040	8209	8231	8239	8249	8229	8246	8199	8238	8207	8229	8245	8237	8261	8240	8225	8228	8217	8251	8225	8273	8237	8223	8254	8204	8245	8226	8232	8247	8238	8221	8244	8205	8250	8207	8238	8223	8223	8236	8240	8231	8229	8227	8242	8209	8253
773	A/D0	1	17	1040	8181	8224	8296	8334	8292	8296	8251	8197	8202	8235	8273	8308	8325	8279	8292	8254	8236	8196	8235	8227	8261	8287	8289	8285	8274	8267	8257	8266	8240	8227	8269	8245	8240	8261	8323	8291	8262	8288	8259	8228	8236	8281	8293	8276	8306
774	A/D1	0	17	1160	8223	8233	8232	8228	8237	8242	8212	8245	8217	8239	8243	8215	8247	8234	8241	8236	8213	8254	8202	8241	8218	8219	8224	8220	8241	8238	8258	8252	8239	8233	8253	8219	8259	8217	8238	8235	8222	8246	8245	8247	8229	8218	8231	8191	8237
774	A/D0	1	17	1160	8199	8346	8351	8377	8359	8396	8234	8175	8260	8256	8304	8387	8398	8309	8316	8314	8257	8271	8234	8207	8270	8292	8274	8337	8365	8341	8314	8327	8272	8241	8294	8317	8308	8317	8343	8336	8282	8260	8213	8255	8209	8296	8335	8328	8338
775	A/D1	0	17	1220	8232	8235	8233	8231	8220	8208	8233	8225	8246	8229	8256	8214	8230	8217	8216	8241	8227	8239	8251	8224	8245	8204	8239	8197	8259	8237	8241	8248	8222	8218	8209	8230	8232	8242	8222	8252	8200	8244	8205	8237	8255	8245	8254	8249	8210
775	A/D0	1	17	1220	8279	8294	8259	8258	8290	8254	8242	8242	8276	8237	8255	8249	8252	8250	8244	8292	8291	8271	8245	8239	8235	8226	8261	8256	8245	8280	8280	8232	8200	8207	8215	8270	8300	8312	8255	8272	8230	8193	8205	8219	8292	8279	8318	8293	8253
776	A/D1	0	17	1400	8232	8223	8244	8239	8235	8225	8220	8238	8213	8245	8232	8226	8232	8224	8241	8200	8259	8208	8239	8240	8249	8236	8254	8216	8236	8229	8233	8238	8251	8241	8234	8232	8240	8213	8254	8229	8239	8239	8226	8237	8211	8244	8225	8242	8240
776	A/D0	1	17	1400	8282	8290	8282	8305	8306	8228	8230	8246	8233	8196	8288	8270	8225	8250	8274	8243	8267	8279	8258	8265	8278	8261	8276	8291	8272	8280	8291	8273	8244	8225	8210	8221	8243	8302	8306	8311	8295	8225	8206	8235	8226	8265	8298	8343	8323
777	A/D1	0	17	1480	8234	8226	8246	8243	8234	8243	8215	8259	8210	8259	8236	8231	8244	8228	8233	8211	8231	8228	8239	8210	8256	8207	8245	8219	8232	8239	8222	8234	8235	8214	8245	8205	8249	8206	8266	8270	8275	8275	8236	8230	8204	8228	8233	8254	8241
777	A/D0	1	17	1480	8269	8311	8350	8318	8299	8304	8249	8250	8235	8246	8291	8286	8278	8256	8289	8263	8236	8277	8285	8216	8266	8275	8275	8267	8293	8300	8252	8265	8237	8235	8245	8277	8296	8331	8340	8333	8272	8236	8164	8196	8258	8304	8344	8382	8337
778	A/D1	0	17	1230	8244	8240	8214	8230	8222	8237	8247	8233	8248	8199	8235	8210	8234	8232	8254	8236	8231	8230	8225	8204	8245	8231	8250	8248	8212	8246	8220	8224	8232	8222	8237	8230	8236	8237	8218	8238	8214	8238	8227	8240	8240	8219	8234	8235	8213
778	A/D0	1	17	1230	8235	8244	8259	8262	8288	8326	8261	8235	8250	8199	8204	8221	8286	8267	8294	8300	8247	8206	8196	8228	8237	8295	8309	8312	8286	8274	8211	8223	8218	8215	8269	8277	8280	8277	8264	8255	8229	8238	8241	8263	8285	8275	8260	8297	8268
779	A/D1	0	17	1140	8232	8244	8228	8236	8226	8228	8244	8231	8245	8224	8253	8218	8255	8217	8235	8228	8223	8234	8230	8243	8230	8221	8245	8206	8257	8228	8251	8245	8235	8242	8220	8243	8239	8250	8239	8253	8211	8252	8208	8233	8230	8233	8256	8243	8242
779	A/D0	1	17	1140	8287	8344	8278	8287	8313	8284	8238	8259	8234	8197	8248	8261	8269	8288	8319	8296	8259	8237	8207	8234	8217	8236	8254	8283	8300	8311	8329	8253	8191	8224	8214	8217	8274	8328	8284	8272	8263	8225	8198	8223	8242	8262	8324	8307	8302
780	A/D1	0	17	1440	8214	8233	8243	8236	8263	8219	8242	8217	8223	8223	8232	8244	8233	8253	8240	8230	8236	8240	8231	8256	8221	8255	8247	8239	8248	8223	8222	8237	8223	8242	8215	8240	8217	8232	8220	8246	8245	8231	8259	8238	8225	8238	8250	8243	8265
780	A/D0	1	17	1440	8226	8271	8301	8288	8273	8286	8234	8198	8266	8243	8210	8313	8313	8241	8242	8290	8237	8253	8283	8297	8242	8246	8261	8238	8273	8282	8272	8227	8233	8220	8201	8257	8274	8289	8330	8348	8327	8254	8231	8184	8213	8245	8291	8296	8338
781	A/D1	0	17	860	8229	8235	8253	8220	8248	8220	8222	8232	8232	8232	8253	8233	8268	8211	8233	8228	8226	8234	8256	8233	8242	8216	8241	8198	8256	8229	8246	8237	8225	8225	8210	8243	8238	8245	8242	8265	8218	8248	8211	8221	8230	8226	8254	8258	8248
781	A/D0	1	17	860	8289	8296	8292	8289	8290	8295	8265	8258	8265	8247	8267	8273	8268	8290	8285	8308	8309	8264	8232	8262	8239	8242	8315	8334	8328	8346	8342	8239	8193	8218	8243	8288	8349	8379	8326	8344	8304	8195	8217	8226	8266	8297	8383	8341	8317
782	A/D1	0	17	1320	8252	8229	8258	8210	8254	8241	8231	8254	8232	8242	8225	8228	8236	8213	8244	8231	8242	8240	8232	8220	8216	8240	8249	8242	8266	8244	8225	8242	8199	8218	8240	8204	8254	8246	8255	8244	8232	8246	8212	8226	8242	8226	8243	8230	8228
782	A/D0	1	17	1320	8245	8288	8316	8351	8355	8363	8312	8277	8230	8256	8248	8295	8322	8335	8314	8360	8347	8264	8235	8205	8251	8276	8361	8336	8363	8315	8289	8258	8230	8206	8313	8312	8348	8374	8386	8297	8340	8272	8223	8195	8328	8315	8326	8342	8278
783	A/D1	0	17	1000	8235	8240	8227	8259	8214	8247	8215	8221	8223	8229	8241	8222	8250	8231	8222	8227	8223	8224	8251	8236	8244	8246	8219	8233	8224	8223	8242	8241	8243	8211	8236	8224	8223	8238	8231	8256	8225	8238	8227	8229	8237	8235	8242	8258	8240
783	A/D0	1	17	1000	8314	8384	8325	8349	8307	8277	8241	8248	8235	8253	8340	8323	8318	8316	8356	8308	8298	8282	8242	8251	8284	8275	8292	8342	8338	8333	8304	8271	8248	8239	8283	8287	8297	8320	8337	8323	8276	8242	8226	8236	8269	8334	8350	8362	8336
784	A/D1	0	18	970	8244	8192	8216	8223	8226	8253	8225	8227	8219	8204	8220	8226	8237	8254	8212	8237	8228	8220	8243	8230	8246	8243	8238	8261	8218	8246	8220	8227	8224	8233	8242	8229	8248	8220	8236	8205	8246	8197	8261	8214	8240	8254	8214	8264	8197
784	A/D0	1	18	970	8303	8296	8293	8289	8306	8300	8220	8158	8158	8230	8222	8292	8359	8324	8276	8324	8280	8197	8187	8238	8228	8269	8288	8329	8274	8243	8238	8246	8215	8241	8305	8243	8224	8282	8263	8226	8302	8282	8273	8248	8260	8240	8257	8334	8294
785	A/D1	0	18	1290	8215	8237	8225	8236	8222	8255	8214	8264	8213	8237	8237	8230	8246	8245	8243	8235	8227	8247	8203	8250	8238	8236	8245	8228	8235	8210	8229	8232	8238	8228	8258	8213	8247	8207	8234	8228	8227	8242	8243	8242	8239	8218	8247	8215	8272
785	A/D0	1	18	1290	8222	8269	8309	8321	8312	8310	8252	8230	8239	8236	8276	8300	8291	8312	8311	8283	8233	8233	8211	8202	8285	8252	8233	8265	8283	8258	8269	8285	8262	8231	8260	8253	8236	8246	8289	8289	8268	8280	8259	8258	8214	8247	8293	8273	8292
786	A/D1	0	18	930	8236	8251	8263	8269	8241	8241	8210	8241	8199	8255	8237	8244	8252	8234	8235	8214	8239	8230	8245	8218	8258	8222	8250	8223	8233	8239	8240	8231	8253	8220	8240	8206	8257	8204	8263	8237	8243	8235	8224	8232	8212	8238	8236	8255	8232
786	A/D0	1	18	930	8297	8340	8363	8349	8361	8323	8261	8258	8238	8240	8291	8322	8307	8331	8347	8309	8293	8297	8247	8216	8288	8287	8278	8300	8353	8323	8281	8299	8235	8202	8258	8292	8314	8347	8359	8363	8297	8241	8200	8230	8257	8319	8372	8398	8343
787	A/D1	0	18	1140	8219	8232	8248	8234	8243	8211	8222	8234	8209	8251	8224	8258	8218	8238	8206	8217	8238	8237	8238	8252	8218	8235	8236	8198	8246	8214	8238	8231	8235	8246	8216	8228	8220	8206	8240	8220	8256	8224	8244	8222	8216	8228	8228	8239	8254
787	A/D0	1	18	1140	8230	8297	8314	8290	8298	8266	8218	8238	8270	8242	8286	8309	8274	8257	8272	8278	8247	8311	8253	8226	8239	8273	8293	8276	8326	8318	8271	8263	8231	8213	8204	8265	8311	8316	8321	8331	8311	8233	8205	8218	8224	8242	8305	8312	8299
788	A/D1	0	18	1290	8238	8214	8246	8236	8220	8249	8218	8239	8223	8225	8234	8228	8245	8247	8237	8247	8217	8236	8213	8245	8244	8235	8245	8224	8221	8230	8231	8231	8250	8219	8251	8245	8244	8257	8232	8250	8236	8229	8256	8211	8237	8201	8225	8216	8247
788	A/D0	1	18	1290	8277	8350	8417	8398	8338	8349	8254	8217	8222	8250	8290	8347	8379	8356	8340	8301	8259	8238	8219	8267	8328	8338	8353	8337	8326	8299	8273	8265	8266	8259	8291	8292	8313	8313	8344	8351	8302	8254	8227	8224	8215	8301	8359	8351	8385
789	A/D1	0	18	1070	8213	8248	8219	8239	8228	8241	8237	8220	8234	8233	8203	8242	8219	8242	8238	8229	8229	8239	8205	8248	8200	8230	8243	8231	8268	8219	8246	8225	8220	8227	8228	8251	8228	8247	8250	8226	8238	8220	8230	8243	8227	8236	8233	8214	8242
789	A/D0	1	18	1070	8201	8222	8264	8289	8266	8288	8308	8240	8225	8192	8254	8254	8262	8318	8290	8259	8241	8232	8196	8193	8243	8279	8305	8310	8318	8300	8235	8226	8236	8215	8241	8289	8260	8253	8262	8298	8245	8233	8244	8230	8235	8268	8287	8240	8264
790	A/D1	0	18	1050	8235	8233	8233	8220	8235	8227	8229	8239	8227	8244	8212	8277	8244	8252	8235	8231	8237	8226	8251	8233	8226	8240	8240	8239	8259	8232	8251	8256	8228	8228	8212	8229	8254	8266	8279	8256	8260	8223	8226	8226	8245	8254	8241	8240	8222
790	A/D0	1	18	1050	8239	8288	8296	8311	8313	8353	8340	8290	8255	8260	8241	8284	8331	8361	8351	8357	8332	8271	8236	8221	8249	8268	8337	8376	8375	8336	8320	8250	8198	8210	8246	8330	8353	8363	8358	8324	8318	8271	8243	8256	8234	8296	8304	8307	8292
791	A/D1	0	18	920	8260	8236	8248	8260	8237	8263	8225	8263	8210	8255	8231	8246	8269	8251	8278	8229	8257	8229	8234	8217	8256	8225	8268	8247	8265	8257	8243	8248	8254	8220	8240	8208	8248	8213	8265	8254	8243	8257	8222	8233	8210	8241	8235	8253	8257
791	A/D0	1	18	920	8259	8323	8332	8328	8355	8309	8232	8273	8230	8219	8264	8260	8272	8275	8329	8314	8320	8284	8266	8234	8262	8248	8247	8287	8300	8300	8307	8293	8240	8252	8283	8292	8311	8287	8284	8311	8262	8243	8217	8236	8262	8315	8362	8349	8327
792	A/D1	0	18	1150	8241	8231	8233	8257	8218	8249	8217	8244	8208	8251	8226	8236	8242	8223	8226	8212	8230	8226	8245	8221	8258	8218	8250	8214	8228	8241	8228	8239	8248	8220	8250	8216	8236	8208	8251	8245	8248	8244	8221	8218	8211	8220	8227	8246	8231
792	A/D0	1	18	1150	8285	8253	8283	8307	8273	8252	8243	8239	8215	8221	8253	8260	8251	8269	8283	8262	8258	8261	8259	8225	8256	8246	8257	8267	8259	8277	8252	8238	8246	8209	8229	8262	8266	8256	8291	8305	8254	8219	8210	8198	8225	8255	8312	8321	8284
793	A/D1	0	18	840	8234	8228	8256	8262	8259	8246	8223	8244	8195	8255	8232	8243	8244	8227	8230	8212	8233	8237	8244	8227	8256	8200	8246	8208	8237	8250	8235	8247	8240	8224	8229	8229	8284	8238	8285	8259	8255	8245	8224	8225	8226	8237	8235	8250	8219
793	A/D0	1	18	840	8253	8293	8307	8318	8314	8229	8203	8199	8198	8215	8314	8314	8251	8286	8270	8238	8241	8277	8274	8238	8291	8306	8270	8276	8283	8265	8288	8263	8230	8249	8241	8255	8314	8337	8325	8340	8317	8226	8185	8191	8246	8304	8330	8378	8361
794	A/D1	0	18	840	8231	8225	8257	8248	8245	8238	8219	8240	8201	8256	8236	8243	8235	8222	8227	8218	8251	8231	8247	8229	8244	8206	8237	8206	8237	8240	8232	8246	8242	8231	8228	8214	8244	8197	8253	8228	8243	8237	8218	8237	8209	8243	8230	8245	8235
794	A/D0	1	18	840	8233	8281	8302	8293	8323	8264	8227	8234	8232	8218	8264	8288	8261	8230	8256	8256	8243	8268	8263	8228	8263	8242	8218	8261	8280	8283	8281	8286	8227	8233	8231	8230	8254	8293	8289	8288	8271	8210	8172	8230	8235	8260	8310	8320	8269
795	A/D1	0	18	840	8200	8233	8231	8270	8254	8269	8217	8234	8192	8227	8222	8252	8240	8276	8256	8248	8230	8258	8191	8288	8220	8276	8280	8251	8279	8241	8261	8254	8236	8236	8263	8252	8288	8265	8289	8265	8260	8244	8242	8235	8237	8244	8270	8251	8318
795	A/D0	1	18	840	8518	8823	9070	9211	9186	9103	8796	8540	8294	8378	8701	9017	9185	9252	9186	9019	8724	8542	8326	8359	8695	9004	9195	9258	9312	9139	8825	8558	8347	8373	8732	9104	9305	9399	9430	9337	8967	8632	8327	8366	8686	9019	9317	9437	9425
796	A/D1	0	18	1010	8207	8240	8241	8242	8247	8245	8248	8261	8224	8243	8221	8226	8241	8228	8261	8217	8239	8218	8212	8236	8236	8256	8231	8236	8229	8212	8245	8225	8245	8248	8236	8230	8241	8209	8234	8220	8236	8230	8241	8244	8211	8239	8232	8220	8235
796	A/D0	1	18	1010	8212	8246	8289	8283	8267	8281	8274	8234	8230	8231	8251	8277	8302	8287	8290	8231	8247	8224	8229	8222	8246	8293	8262	8261	8257	8271	8255	8248	8255	8257	8223	8212	8242	8238	8242	8281	8309	8270	8235	8254	8219	8225	8252	8305	8276
797	A/D1	0	18	1240	8246	8213	8254	8200	8229	8229	8218	8262	8239	8246	8218	8212	8237	8193	8258	8236	8240	8238	8222	8237	8207	8238	8224	8226	8235	8254	8215	8259	8197	8233	8238	8232	8260	8238	8249	8224	8218	8239	8198	8250	8223	8245	8237	8236	8236
797	A/D0	1	18	1240	8269	8305	8302	8342	8363	8387	8387	8328	8253	8235	8209	8251	8289	8317	8296	8342	8370	8276	8233	8254	8281	8325	8403	8436	8341	8354	8273	8224	8202	8219	8310	8370	8403	8370	8372	8321	8261	8237	8212	8210	8280	8313	8325	8353	8395
798	A/D1	0	18	900	8222	8233	8236	8230	8245	8240	8215	8250	8197	8244	8223	8236	8243	8232	8251	8224	8247	8247	8234	8236	8231	8239	8232	8244	8241	8229	8241	8239	8234	8253	8230	8227	8249	8207	8242	8222	8231	8245	8229	8252	8215	8235	8233	8217	8235
798	A/D0	1	18	900	8192	8215	8276	8268	8283	8294	8265	8243	8212	8221	8269	8285	8287	8267	8294	8202	8183	8222	8244	8194	8257	8326	8243	8244	8253	8258	8206	8248	8246	8216	8219	8225	8267	8259	8290	8300	8285	8263	8220	8204	8163	8202	8243	8269	8293
799	A/D1	0	18	920	8247	8227	8259	8202	8279	8236	8245	8244	8219	8225	8214	8235	8229	8235	8229	8252	8211	8253	8208	8239	8234	8232	8248	8246	8242	8254	8232	8262	8211	8261	8223	8234	8242	8217	8237	8221	8243	8235	8249	8227	8255	8202	8259	8212	8242
799	A/D0	1	18	920	8246	8297	8340	8343	8335	8386	8317	8227	8190	8244	8277	8330	8417	8430	8371	8371	8286	8218	8188	8240	8299	8321	8367	8362	8370	8330	8269	8246	8212	8220	8275	8355	8335	8329	8376	8358	8308	8308	8293	8247	8286	8312	8339	8335	8370
800	A/D1	0	18	1020	8270	8233	8248	8236	8210	8225	8224	8238	8252	8225	8273	8200	8248	8205	8216	8256	8224	8252	8244	8228	8230	8213	8274	8221	8270	8251	8243	8247	8226	8238	8214	8240	8229	8252	8229	8265	8212	8248	8218	8227	8238	8227	8252	8254	8230
800	A/D0	1	18	1020	8307	8340	8307	8342	8311	8256	8285	8273	8249	8223	8267	8266	8289	8303	8330	8347	8316	8265	8221	8233	8232	8253	8299	8307	8291	8334	8313	8210	8196	8245	8247	8267	8320	8380	8319	8313	8272	8222	8195	8227	8291	8297	8326	8329	8341
801	A/D1	0	18	1040	8234	8251	8219	8239	8229	8217	8247	8232	8240	8214	8252	8201	8249	8217	8248	8246	8238	8238	8232	8250	8219	8243	8240	8204	8264	8212	8252	8222	8228	8240	8217	8250	8225	8249	8236	8265	8229	8257	8216	8234	8234	8220	8242	8255	8239
801	A/D0	1	18	1040	8304	8328	8327	8345	8358	8388	8355	8337	8280	8222	8252	8230	8305	8347	8376	8381	8359	8291	8212	8206	8231	8304	8337	8349	8361	8367	8302	8242	8213	8197	8259	8365	8376	8379	8382	8362	8285	8245	8224	8235	8305	8341	8322	8347	8338
802	A/D1	0	18	850	8242	8252	8270	8290	8265	8287	8242	8270	8206	8258	8245	8279	8290	8290	8290	8253	8254	8239	8246	8241	8280	8289	8331	8286	8285	8269	8236	8257	8251	8243	8246	8258	8309	8270	8334	8302	8287	8266	8225	8231	8224	8285	8326	8328	8311
802	A/D0	1	18	850	8341	8358	8385	8378	8371	8348	8343	8294	8213	8258	8320	8351	8345	8391	8387	8368	8328	8307	8265	8241	8333	8362	8406	8419	8393	8392	8341	8278	8232	8255	8261	8301	8362	8404	8384	8416	8355	8249	8202	8229	8282	8328	8423	8470	8421
803	A/D1	0	18	840	8221	8249	8240	8245	8254	8262	8279	8277	8257	8263	8220	8272	8244	8277	8268	8276	8285	8257	8266	8241	8220	8232	8235	8277	8306	8302	8320	8289	8248	8236	8235	8260	8299	8308	8332	8288	8280	8241	8228	8226	8245	8267	8265	8274	8291
803	A/D0	1	18	840	8214	8313	8299	8318	8321	8351	8340	8325	8301	8260	8309	8362	8383	8411	8426	8418	8385	8302	8233	8175	8245	8318	8367	8429	8439	8420	8402	8301	8209	8194	8283	8348	8407	8471	8475	8424	8367	8328	8274	8231	8330	8435	8412	8416	8438
804	A/D1	0	18	890	8249	8263	8276	8248	8244	8227	8242	8232	8248	8232	8270	8222	8270	8228	8279	8267	8254	8244	8250	8227	8248	8219	8276	8229	8299	8268	8262	8242	8231	8225	8226	8244	8242	8253	8237	8284	8215	8263	8212	8239	8228	8223	8255	8269	8262
804	A/D0	1	18	890	8302	8326	8272	8290	8319	8325	8306	8301	8278	8252	8291	8263	8278	8289	8284	8321	8309	8269	8233	8247	8247	8305	8366	8408	8372	8358	8310	8225	8206	8232	8246	8278	8358	8381	8304	8327	8282	8209	8198	8227	8262	8293	8361	8402	8363
805	A/D1	0	18	950	8230	8237	8230	8256	8223	8246	8222	8223	8230	8231	8236	8241	8239	8265	8217	8267	8206	8265	8199	8247	8247	8219	8271	8231	8237	8243	8226	8245	8231	8228	8234	8224	8238	8215	8226	8219	8234	8234	8261	8228	8249	8211	8233	8217	8253
805	A/D0	1	18	950	8225	8292	8329	8347	8287	8293	8239	8195	8211	8246	8262	8262	8283	8345	8256	8297	8291	8284	8184	8211	8334	8241	8275	8356	8355	8284	8294	8277	8215	8222	8277	8263	8250	8232	8259	8251	8267	8277	8293	8334	8331	8294	8337	8295	8268
806	A/D1	0	18	980	8243	8199	8253	8218	8266	8254	8242	8250	8219	8226	8221	8246	8234	8260	8229	8248	8211	8235	8222	8236	8259	8237	8247	8241	8233	8269	8237	8269	8222	8270	8264	8262	8267	8232	8242	8227	8247	8234	8248	8222	8261	8226	8257	8228	8233
806	A/D0	1	18	980	8247	8276	8357	8379	8402	8372	8295	8233	8199	8226	8266	8348	8382	8364	8349	8327	8258	8222	8207	8241	8311	8340	8365	8342	8375	8325	8300	8292	8205	8221	8289	8314	8290	8325	8343	8300	8311	8309	8275	8232	8315	8311	8326	8366	8400
807	A/D1	0	18	1060	8215	8244	8232	8252	8240	8218	8220	8235	8196	8260	8221	8248	8229	8226	8230	8197	8243	8229	8249	8232	8250	8202	8257	8193	8242	8225	8230	8238	8240	8244	8216	8227	8238	8209	8250	8234	8236	8230	8219	8239	8200	8263	8239	8260	8265
807	A/D0	1	18	1060	8247	8270	8339	8307	8292	8230	8230	8226	8197	8247	8267	8294	8249	8265	8272	8251	8278	8284	8264	8242	8247	8222	8299	8296	8266	8310	8303	8257	8225	8266	8191	8227	8301	8329	8266	8307	8263	8183	8196	8202	8226	8273	8322	8309	8286
808	A/D1	0	18	850	8237	8268	8290	8266	8284	8226	8249	8233	8218	8242	8229	8286	8269	8294	8284	8273	8293	8284	8261	8261	8243	8235	8274	8271	8296	8288	8292	8288	8264	8266	8217	8255	8245	8261	8299	8317	8331	8278	8269	8223	8229	8247	8267	8282	8320
808	A/D0	1	18	850	8272	8334	8374	8369	8373	8315	8277	8236	8244	8220	8252	8311	8328	8380	8380	8384	8322	8328	8294	8225	8281	8322	8333	8361	8413	8403	8341	8304	8247	8234	8230	8293	8345	8385	8375	8390	8396	8288	8212	8222	8291	8320	8404	8449	8433
809	A/D1	0	18	930	8232	8239	8238	8249	8204	8240	8200	8238	8221	8265	8253	8250	8245	8243	8233	8240	8245	8248	8255	8230	8246	8235	8243	8242	8240	8246	8236	8237	8245	8218	8262	8238	8263	8232	8253	8242	8223	8242	8226	8232	8236	8254	8243	8237	8237
809	A/D0	1	18	930	8243	8291	8339	8373	8353	8316	8271	8249	8238	8288	8326	8314	8324	8310	8301	8316	8310	8275	8294	8274	8321	8298	8315	8321	8305	8315	8286	8252	8234	8230	8283	8350	8360	8382	8375	8374	8246	8197	8182	8204	8272	8373	8401	8378	8339
810	A/D1	0	18	1110	8231	8221	8246	8240	8243	8233	8215	8246	8205	8249	8239	8241	8239	8229	8224	8209	8233	8219	8233	8229	8255	8204	8254	8203	8232	8240	8221	8246	8243	8239	8228	8229	8246	8232	8257	8259	8251	8261	8227	8256	8206	8264	8215	8260	8227
810	A/D0	1	18	1110	8273	8304	8339	8384	8359	8320	8305	8276	8250	8240	8295	8322	8305	8328	8312	8330	8308	8299	8290	8235	8294	8304	8318	8350	8340	8378	8329	8271	8244	8257	8264	8267	8370	8342	8342	8384	8316	8230	8196	8232	8214	8315	8364	8383	8369
811	A/D1	0	18	1080	8218	8227	8235	8263	8235	8259	8228	8219	8236	8210	8244	8244	8237	8261	8204	8255	8198	8233	8219	8231	8241	8231	8247	8230	8223	8221	8219	8226	8247	8215	8264	8233	8232	8239	8220	8248	8251	8251	8259	8226	8249	8202	8237	8207	8254
811	A/D0	1	18	1080	8236	8255	8266	8307	8284	8283	8226	8189	8197	8229	8232	8277	8306	8277	8257	8277	8212	8197	8248	8245	8276	8290	8262	8276	8282	8227	8216	8299	8275	8159	8236	8271	8201	8229	8336	8332	8258	8279	8278	8209	8236	8247	8244	8234	8231
812	A/D1	0	18	1000	8218	8225	8247	8238	8249	8229	8235	8231	8219	8237	8232	8254	8234	8244	8228	8221	8238	8238	8242	8248	8226	8217	8233	8207	8246	8232	8228	8244	8229	8245	8222	8244	8238	8229	8241	8233	8240	8236	8233	8232	8216	8229	8230	8227	8256
812	A/D0	1	18	1000	8241	8263	8299	8303	8299	8294	8277	8255	8255	8273	8281	8295	8274	8283	8282	8280	8245	8257	8286	8254	8255	8279	8269	8262	8275	8301	8276	8242	8225	8238	8213	8232	8280	8328	8284	8321	8315	8219	8206	8207	8232	8235	8310	8337	8320
813	A/D1	0	18	870	8228	8260	8243	8256	8258	8221	8251	8231	8235	8235	8235	8228	8267	8221	8266	8243	8257	8263	8237	8245	8208	8231	8240	8203	8260	8225	8260	8235	8238	8241	8217	8251	8232	8245	8263	8268	8250	8265	8209	8236	8221	8248	8278	8282	8287
813	A/D0	1	18	870	8274	8301	8294	8312	8303	8297	8288	8255	8254	8245	8259	8297	8305	8316	8329	8344	8310	8281	8249	8254	8227	8263	8318	8302	8311	8363	8317	8235	8212	8227	8272	8273	8355	8431	8358	8339	8304	8233	8181	8217	8266	8303	8344	8360	8370
814	A/D1	0	18	1080	8244	8214	8250	8210	8223	8223	8207	8250	8225	8263	8216	8232	8224	8222	8255	8258	8266	8240	8234	8225	8201	8234	8227	8230	8249	8237	8234	8234	8201	8244	8217	8233	8248	8234	8253	8221	8247	8224	8228	8237	8234	8253	8225	8239	8229
814	A/D0	1	18	1080	8268	8306	8290	8303	8284	8291	8319	8274	8234	8262	8238	8226	8288	8339	8319	8331	8344	8237	8208	8208	8248	8267	8299	8334	8308	8328	8269	8227	8203	8214	8250	8283	8340	8343	8347	8294	8302	8258	8238	8231	8267	8298	8304	8307	8309
[truncated: 372 more rows]
[truncated: 1,455 more columns]
