# Supplementary material for: Measuring and Sorting Cell Populations Expressing Isospectral Fluorescent Proteins with Different Fluorescence Lifetimes
Source: PLoS One. 2014 Oct 10;9(10):e109940. doi: 10.1371/journal.pone.0109940 (PMC4193854; doi:10.1371/journal.pone.0109940)
Supplement: Figure S7 — Apr01_34.zip: Flow cytometry data archive, including waveform data (*.csv), list mode data (*.fcs), for pure BSY034. (ZIP) [file pone.0109940.s007.zip › 34_shapes.csv]

Software	Kytos	2.0.1
Instrument	BlackBart	0.90
Summary	Detectors	2	Events	1000	Seconds	19	First Event	20	Last Event	1019	Data Line	9
Settings	Trigger		Threshold	-1	SampleRate	1	TimeUnits	1
Detectors
ID	Name	Alias	Range
0	A/D1	A/D1	16383
1	A/D0	A/D0	16383
Data
Event	Detector	ID	Time	Length	Data
1	A/D1	0	0	1470	8254	8235	8236	8269	8219	8264	8244	8223	8230	8190	8216	8208	8208	8228	8239	8241	8244	8225	8224	8211	8197	8238	8240	8227	8231	8260	8246	8257	8225	8235	8207	8241	8238	8241	8231	8250	8224	8225	8223	8197	8245	8201	8253	8228	8234
1	A/D0	1	0	1470	8256	8245	8277	8278	8235	8231	8255	8246	8183	8206	8250	8207	8191	8253	8218	8198	8201	8224	8206	8203	8228	8231	8200	8218	8203	8178	8199	8160	8181	8214	8214	8201	8234	8247	8211	8242	8199	8197	8155	8204	8227	8208	8222	8243	8236
2	A/D1	0	0	1090	8221	8208	8214	8206	8220	8220	8216	8225	8207	8207	8214	8201	8220	8216	8234	8231	8223	8222	8213	8212	8223	8219	8214	8223	8215	8224	8213	8213	8211	8210	8223	8226	8217	8220	8206	8228	8237	8214	8221	8212	8221	8203	8228	8222	8230
2	A/D0	1	0	1090	8260	8242	8166	8213	8237	8205	8165	8196	8215	8163	8230	8266	8222	8236	8252	8231	8194	8190	8222	8169	8154	8212	8179	8210	8243	8182	8214	8189	8196	8242	8255	8245	8271	8314	8307	8259	8269	8271	8202	8227	8225	8196	8233	8274	8257
3	A/D1	0	0	990	8206	8211	8209	8215	8205	8221	8210	8224	8218	8210	8215	8221	8234	8230	8223	8226	8219	8220	8215	8210	8209	8238	8227	8243	8231	8232	8229	8229	8205	8211	8201	8198	8211	8194	8231	8225	8229	8244	8222	8225	8223	8208	8248	8250	8245
3	A/D0	1	0	990	8210	8235	8213	8229	8282	8219	8240	8232	8187	8212	8219	8210	8231	8247	8226	8257	8247	8209	8215	8209	8233	8219	8236	8254	8228	8249	8266	8222	8218	8210	8206	8206	8206	8237	8210	8278	8274	8259	8236	8234	8239	8219	8272	8247	8194
4	A/D1	0	0	1100	8214	8227	8221	8214	8242	8231	8222	8226	8209	8199	8219	8213	8239	8226	8237	8220	8214	8209	8225	8195	8268	8225	8250	8256	8210	8237	8239	8215	8238	8216	8207	8240	8264	8254	8268	8201	8241	8206	8219	8229	8203	8263	8242	8242	8236
4	A/D0	1	0	1100	8278	8249	8282	8251	8304	8235	8249	8191	8174	8248	8241	8289	8270	8298	8315	8250	8190	8243	8209	8221	8261	8331	8333	8300	8351	8281	8203	8235	8193	8226	8284	8364	8421	8349	8371	8304	8259	8262	8233	8274	8252	8243	8321	8262	8271
5	A/D1	0	0	930	8238	8245	8260	8258	8247	8247	8216	8222	8210	8231	8245	8283	8324	8330	8293	8277	8244	8222	8226	8208	8209	8283	8249	8297	8302	8295	8293	8256	8223	8250	8245	8270	8293	8262	8291	8261	8241	8229	8225	8215	8233	8246	8251	8269	8324
5	A/D0	1	0	930	8302	8369	8295	8316	8347	8273	8266	8235	8213	8254	8280	8354	8359	8360	8371	8278	8238	8237	8161	8212	8222	8297	8297	8381	8319	8242	8214	8216	8201	8323	8395	8346	8467	8363	8371	8287	8237	8214	8214	8357	8365	8374	8414	8402	8379
6	A/D1	0	0	1090	8217	8230	8230	8223	8208	8231	8223	8212	8219	8203	8203	8213	8220	8234	8226	8227	8214	8224	8210	8222	8236	8249	8256	8233	8242	8223	8231	8233	8231	8223	8224	8220	8219	8233	8233	8232	8219	8213	8207	8208	8211	8217	8223	8244	8234
6	A/D0	1	0	1090	8323	8356	8352	8375	8321	8273	8259	8237	8216	8213	8283	8316	8281	8293	8290	8267	8241	8223	8210	8216	8288	8273	8287	8330	8327	8332	8316	8250	8207	8245	8313	8322	8306	8340	8315	8256	8241	8219	8218	8243	8281	8340	8354	8408	8427
7	A/D1	0	0	1000	8213	8222	8236	8235	8238	8227	8219	8224	8204	8212	8209	8206	8232	8215	8228	8249	8245	8247	8234	8225	8225	8202	8218	8255	8264	8258	8245	8235	8223	8214	8201	8223	8218	8242	8243	8242	8244	8238	8221	8218	8216	8211	8215	8222	8254
7	A/D0	1	0	1000	8236	8329	8391	8486	8500	8522	8433	8355	8297	8251	8386	8385	8470	8522	8497	8463	8337	8283	8228	8259	8323	8437	8507	8521	8547	8538	8436	8306	8251	8255	8428	8483	8614	8616	8598	8524	8402	8318	8245	8222	8352	8371	8491	8496	8641
8	A/D1	0	0	1240	8199	8223	8200	8223	8219	8203	8220	8206	8200	8216	8199	8243	8252	8249	8230	8220	8201	8201	8212	8204	8227	8229	8225	8229	8226	8213	8222	8212	8203	8226	8211	8233	8216	8233	8235	8207	8227	8200	8226	8219	8222	8253	8238	8247	8221
8	A/D0	1	0	1240	8254	8302	8295	8311	8328	8303	8266	8234	8251	8199	8243	8279	8288	8278	8351	8314	8223	8195	8191	8201	8249	8248	8239	8280	8245	8186	8207	8232	8198	8198	8320	8293	8287	8275	8252	8244	8198	8237	8221	8218	8246	8307	8241	8268	8381
9	A/D1	0	0	940	8208	8213	8226	8215	8228	8225	8232	8224	8223	8213	8219	8230	8226	8225	8217	8208	8215	8202	8208	8205	8206	8216	8219	8219	8234	8214	8227	8225	8221	8210	8222	8218	8248	8247	8234	8231	8219	8220	8218	8206	8212	8218	8210	8210	8209
9	A/D0	1	0	940	8226	8255	8282	8270	8233	8264	8258	8216	8245	8246	8240	8253	8237	8256	8301	8284	8256	8262	8227	8204	8238	8236	8236	8238	8337	8330	8265	8236	8212	8219	8188	8203	8222	8219	8241	8305	8272	8239	8225	8255	8228	8233	8295	8259	8244
10	A/D1	0	0	1390	8208	8231	8220	8234	8237	8223	8222	8211	8206	8215	8220	8220	8243	8228	8263	8268	8247	8251	8230	8217	8219	8220	8237	8234	8248	8266	8252	8228	8211	8212	8205	8209	8225	8218	8247	8229	8225	8219	8209	8229	8210	8209	8221	8200	8232
10	A/D0	1	0	1390	8208	8228	8272	8277	8197	8251	8233	8187	8209	8264	8247	8224	8280	8259	8246	8232	8196	8209	8208	8208	8229	8262	8254	8265	8281	8263	8203	8194	8219	8224	8179	8213	8258	8243	8274	8263	8239	8208	8221	8221	8218	8215	8209	8224	8201
11	A/D1	0	0	1240	8203	8216	8214	8216	8228	8213	8223	8211	8201	8223	8220	8239	8231	8210	8230	8217	8222	8217	8213	8215	8208	8212	8210	8214	8212	8222	8205	8218	8201	8204	8206	8215	8218	8215	8210	8231	8229	8228	8222	8207	8211	8203	8229	8226	8225
11	A/D0	1	0	1240	8190	8162	8236	8236	8210	8243	8224	8206	8186	8181	8262	8246	8286	8259	8249	8254	8218	8204	8213	8200	8178	8203	8242	8206	8226	8277	8264	8222	8191	8223	8205	8190	8244	8272	8199	8235	8258	8235	8205	8238	8295	8226	8227	8272	8243
12	A/D1	0	0	870	8223	8213	8238	8239	8265	8233	8245	8211	8221	8245	8234	8228	8219	8227	8227	8214	8215	8217	8205	8191	8222	8191	8214	8211	8229	8217	8249	8228	8233	8207	8212	8212	8207	8244	8227	8231	8225	8224	8215	8215	8222	8228	8235	8216	8237
12	A/D0	1	0	870	8196	8220	8230	8228	8171	8272	8213	8147	8197	8168	8220	8225	8255	8244	8269	8281	8223	8225	8220	8188	8229	8261	8277	8248	8291	8327	8238	8223	8253	8235	8259	8229	8231	8258	8237	8263	8228	8237	8185	8173	8227	8337	8378	8417	8363
13	A/D1	0	0	980	8245	8280	8261	8270	8251	8255	8226	8220	8219	8229	8228	8279	8267	8271	8254	8286	8248	8241	8216	8230	8255	8264	8280	8307	8352	8318	8294	8250	8224	8227	8267	8275	8283	8275	8275	8276	8264	8239	8242	8208	8261	8259	8274	8290	8277
13	A/D0	1	0	980	8849	8996	9146	9072	9054	8778	8603	8339	8324	8539	8719	8977	9041	9099	8992	8695	8517	8336	8283	8607	8851	9037	9099	9245	9262	8792	8520	8355	8295	8571	8835	9050	9124	9142	9175	8770	8573	8425	8341	8766	8981	9153	9172	9129	9237
14	A/D1	0	0	1370	8216	8190	8254	8215	8239	8240	8189	8222	8225	8186	8266	8184	8235	8218	8210	8233	8206	8233	8220	8206	8208	8216	8202	8232	8214	8224	8216	8211	8204	8214	8205	8226	8259	8257	8282	8251	8241	8224	8213	8206	8215	8236	8236	8224	8241
14	A/D0	1	0	1370	8214	8218	8202	8223	8197	8224	8202	8198	8242	8239	8268	8289	8239	8251	8225	8234	8193	8186	8192	8193	8218	8246	8305	8296	8272	8276	8257	8190	8206	8284	8275	8238	8287	8272	8249	8233	8232	8195	8198	8270	8246	8249	8229	8219	8193
15	A/D1	0	0	1340	8221	8209	8203	8204	8204	8221	8207	8226	8217	8205	8214	8216	8211	8229	8217	8237	8225	8222	8224	8217	8217	8222	8202	8233	8230	8224	8235	8207	8229	8207	8235	8232	8228	8215	8219	8221	8212	8217	8215	8205	8207	8211	8238	8231	8232
15	A/D0	1	0	1340	8198	8230	8269	8256	8251	8251	8255	8210	8232	8250	8201	8261	8253	8229	8222	8239	8239	8155	8211	8242	8189	8237	8267	8248	8236	8279	8260	8185	8187	8212	8195	8230	8279	8237	8209	8261	8229	8222	8278	8250	8236	8232	8212	8233	8185
16	A/D1	0	0	980	8206	8204	8216	8224	8230	8257	8237	8232	8203	8218	8203	8221	8229	8229	8222	8244	8226	8222	8221	8215	8224	8231	8248	8239	8245	8229	8235	8226	8214	8220	8220	8244	8249	8244	8272	8257	8249	8239	8225	8215	8216	8218	8214	8258	8244
16	A/D0	1	0	980	8237	8274	8275	8221	8252	8288	8248	8198	8217	8248	8176	8195	8255	8276	8232	8263	8257	8216	8216	8256	8244	8293	8334	8342	8273	8238	8198	8182	8179	8213	8192	8272	8364	8342	8290	8358	8252	8179	8218	8210	8254	8286	8349	8276	8287
17	A/D1	0	0	1080	8208	8214	8234	8229	8210	8204	8220	8213	8218	8223	8226	8195	8219	8211	8204	8217	8222	8220	8216	8216	8210	8225	8214	8254	8236	8219	8231	8213	8217	8216	8217	8210	8242	8227	8240	8214	8236	8217	8213	8226	8218	8222	8240	8210	8218
17	A/D0	1	0	1080	8336	8406	8481	8565	8522	8402	8377	8257	8228	8226	8346	8365	8508	8576	8541	8591	8471	8384	8274	8265	8315	8358	8440	8522	8468	8519	8390	8311	8258	8227	8337	8339	8457	8554	8536	8471	8354	8336	8281	8275	8351	8428	8466	8521	8487
18	A/D1	0	0	1500	8229	8231	8242	8248	8231	8246	8246	8242	8221	8217	8216	8209	8213	8226	8224	8239	8219	8229	8217	8207	8222	8275	8260	8293	8242	8294	8261	8256	8229	8190	8247	8237	8282	8325	8318	8297	8280	8253	8227	8221	8207	8236	8227	8279	8276
18	A/D0	1	0	1500	8454	8661	8768	8746	8763	8725	8564	8388	8305	8240	8341	8567	8655	8732	8752	8650	8415	8323	8292	8225	8297	8515	8606	8605	8719	8637	8449	8383	8274	8266	8350	8530	8646	8623	8792	8713	8587	8413	8267	8270	8375	8565	8627	8684	8679
19	A/D1	0	0	1090	8208	8205	8214	8244	8254	8242	8224	8225	8222	8205	8226	8230	8246	8229	8239	8210	8204	8214	8214	8217	8215	8207	8214	8225	8224	8235	8220	8217	8216	8212	8224	8207	8219	8240	8228	8237	8205	8223	8203	8214	8214	8218	8214	8222	8227
19	A/D0	1	0	1090	8394	8573	8750	8834	8770	8616	8394	8317	8275	8249	8346	8555	8648	8627	8662	8571	8424	8284	8257	8335	8467	8461	8521	8542	8629	8567	8426	8305	8265	8284	8454	8561	8648	8603	8632	8553	8427	8302	8259	8290	8439	8521	8617	8670	8731
20	A/D1	0	0	1150	8238	8228	8217	8212	8227	8215	8213	8215	8202	8227	8207	8230	8227	8204	8236	8220	8242	8226	8209	8223	8218	8226	8220	8266	8201	8239	8225	8187	8245	8194	8216	8242	8191	8239	8224	8195	8229	8201	8209	8222	8198	8211	8223	8209	8231
20	A/D0	1	0	1150	8345	8364	8335	8394	8311	8320	8240	8216	8278	8275	8318	8379	8413	8389	8334	8329	8242	8226	8193	8249	8290	8256	8278	8277	8309	8262	8249	8187	8178	8195	8280	8327	8330	8415	8400	8293	8270	8237	8216	8208	8261	8336	8334	8320	8338
21	A/D1	0	0	960	8219	8207	8210	8215	8213	8211	8217	8218	8210	8212	8206	8201	8210	8205	8206	8213	8204	8212	8209	8196	8221	8220	8237	8277	8247	8251	8214	8215	8211	8206	8207	8201	8210	8208	8206	8204	8202	8197	8213	8206	8214	8211	8214	8227	8220
21	A/D0	1	0	960	8269	8265	8259	8247	8273	8223	8204	8228	8197	8173	8256	8255	8246	8223	8273	8267	8272	8262	8197	8185	8220	8251	8245	8244	8238	8243	8210	8226	8215	8227	8247	8243	8265	8250	8313	8265	8256	8232	8182	8190	8221	8246	8240	8277	8286
22	A/D1	0	0	1230	8215	8222	8253	8242	8245	8227	8225	8228	8213	8214	8219	8216	8232	8249	8268	8259	8219	8228	8219	8194	8227	8206	8228	8220	8229	8216	8214	8212	8213	8209	8195	8226	8182	8226	8232	8237	8263	8218	8218	8214	8189	8224	8211	8214	8231
22	A/D0	1	0	1230	8224	8211	8226	8246	8240	8244	8256	8237	8219	8214	8193	8271	8250	8226	8304	8262	8221	8207	8283	8215	8201	8275	8315	8272	8279	8343	8291	8207	8254	8248	8205	8160	8206	8229	8255	8241	8303	8237	8212	8248	8296	8254	8244	8291	8258
23	A/D1	0	0	1010	8234	8216	8219	8228	8217	8227	8215	8203	8207	8208	8197	8210	8211	8230	8217	8221	8223	8217	8214	8210	8215	8206	8214	8224	8213	8218	8203	8210	8202	8207	8210	8226	8233	8223	8224	8239	8224	8230	8213	8232	8222	8219	8222	8222	8210
23	A/D0	1	0	1010	8292	8342	8307	8279	8335	8266	8252	8198	8153	8200	8187	8214	8232	8315	8249	8268	8260	8244	8231	8245	8261	8239	8268	8231	8265	8231	8192	8173	8209	8250	8229	8248	8303	8299	8286	8245	8239	8211	8187	8230	8266	8236	8268	8296	8261
24	A/D1	0	0	1340	8193	8234	8213	8234	8227	8206	8245	8205	8223	8220	8196	8235	8215	8219	8217	8204	8218	8221	8216	8222	8199	8230	8216	8215	8237	8234	8229	8228	8222	8214	8221	8222	8212	8218	8210	8210	8209	8220	8210	8206	8217	8229	8240	8247	8222
24	A/D0	1	0	1340	8164	8170	8291	8257	8211	8280	8229	8181	8255	8256	8229	8215	8232	8221	8186	8235	8213	8185	8192	8190	8232	8228	8266	8242	8249	8210	8206	8230	8202	8181	8217	8228	8229	8184	8228	8239	8195	8211	8230	8179	8110	8172	8178	8196	8185
25	A/D1	0	0	940	8230	8217	8248	8237	8232	8239	8224	8222	8204	8217	8222	8232	8237	8238	8238	8242	8250	8230	8224	8210	8204	8234	8263	8260	8268	8223	8228	8213	8224	8212	8224	8247	8208	8258	8240	8213	8239	8206	8204	8223	8203	8235	8233	8221	8230
25	A/D0	1	0	940	8288	8273	8334	8275	8285	8296	8274	8216	8230	8329	8279	8268	8321	8291	8311	8289	8244	8228	8189	8243	8292	8320	8351	8366	8349	8273	8234	8196	8234	8193	8241	8229	8282	8326	8338	8340	8295	8205	8198	8206	8243	8216	8243	8280	8250
26	A/D1	0	0	1080	8202	8242	8215	8263	8246	8239	8286	8227	8242	8217	8226	8247	8222	8233	8278	8264	8269	8223	8220	8216	8220	8223	8241	8229	8228	8237	8256	8222	8226	8194	8205	8211	8218	8236	8228	8243	8240	8224	8221	8221	8232	8258	8246	8239	8284
26	A/D0	1	0	1080	8230	8222	8229	8266	8259	8256	8244	8236	8197	8197	8231	8230	8237	8248	8259	8205	8226	8242	8216	8231	8263	8265	8316	8260	8260	8315	8259	8225	8213	8269	8230	8247	8279	8299	8308	8319	8305	8225	8224	8236	8239	8229	8226	8252	8274
27	A/D1	0	0	900	8221	8217	8215	8244	8251	8273	8254	8234	8224	8213	8212	8203	8222	8241	8236	8209	8256	8180	8245	8213	8210	8249	8224	8273	8267	8282	8250	8231	8210	8213	8219	8220	8242	8244	8258	8246	8253	8252	8223	8219	8234	8243	8239	8242	8226
27	A/D0	1	0	900	8225	8252	8256	8254	8210	8204	8194	8183	8203	8174	8173	8225	8257	8209	8249	8219	8195	8188	8214	8205	8225	8278	8261	8335	8311	8285	8283	8248	8220	8214	8233	8256	8247	8272	8283	8209	8224	8212	8204	8186	8203	8235	8244	8253	8277
28	A/D1	0	0	1110	8206	8216	8234	8214	8222	8244	8214	8228	8207	8204	8224	8213	8219	8230	8220	8222	8216	8219	8218	8207	8217	8228	8225	8227	8226	8222	8217	8210	8215	8224	8219	8231	8227	8232	8243	8236	8231	8216	8208	8209	8217	8207	8231	8222	8216
28	A/D0	1	0	1110	8215	8259	8178	8192	8238	8211	8201	8201	8186	8196	8206	8225	8293	8256	8244	8282	8212	8214	8238	8222	8247	8267	8236	8206	8245	8229	8183	8203	8190	8192	8177	8186	8233	8202	8221	8262	8231	8211	8219	8245	8221	8231	8238	8208	8209
29	A/D1	0	0	1050	8214	8219	8243	8224	8235	8221	8221	8206	8212	8214	8224	8251	8264	8277	8247	8247	8224	8231	8210	8220	8223	8206	8218	8221	8243	8252	8246	8224	8221	8216	8222	8231	8261	8263	8255	8264	8241	8229	8214	8222	8207	8226	8233	8226	8241
29	A/D0	1	0	1050	8241	8218	8228	8316	8266	8232	8229	8226	8192	8251	8272	8275	8261	8266	8260	8221	8220	8225	8188	8222	8243	8253	8224	8259	8250	8233	8223	8200	8208	8225	8210	8231	8240	8230	8251	8240	8249	8212	8213	8230	8279	8250	8268	8266	8220
30	A/D1	0	0	960	8205	8263	8242	8226	8253	8239	8272	8235	8223	8226	8227	8248	8285	8254	8247	8267	8248	8247	8245	8212	8244	8242	8239	8255	8251	8253	8263	8221	8225	8211	8195	8258	8238	8244	8277	8254	8262	8247	8223	8208	8243	8230	8256	8261	8248
30	A/D0	1	0	960	8546	8727	8917	8880	8984	8919	8694	8475	8295	8367	8555	8734	8882	8977	8920	8871	8658	8441	8290	8305	8445	8780	9002	9023	9058	8918	8644	8439	8304	8393	8607	8788	9056	9078	9035	8851	8580	8379	8290	8367	8543	8867	9021	9071	8989
31	A/D1	0	0	970	8229	8210	8218	8219	8200	8239	8213	8227	8215	8211	8220	8204	8232	8247	8247	8243	8204	8236	8201	8247	8228	8224	8244	8220	8212	8254	8182	8230	8189	8225	8206	8235	8240	8225	8232	8268	8230	8231	8219	8202	8212	8234	8230	8236	8247
31	A/D0	1	0	970	8187	8212	8184	8220	8241	8218	8234	8196	8207	8222	8228	8243	8256	8275	8225	8211	8218	8171	8193	8202	8231	8238	8207	8265	8227	8202	8220	8187	8215	8211	8200	8252	8263	8252	8249	8231	8205	8219	8177	8226	8257	8243	8251	8259	8228
32	A/D1	0	0	1450	8210	8217	8204	8220	8236	8258	8243	8224	8214	8210	8223	8229	8228	8210	8212	8211	8217	8216	8207	8224	8215	8247	8242	8227	8256	8244	8224	8234	8198	8209	8228	8233	8250	8228	8223	8223	8201	8224	8200	8225	8235	8219	8226	8248	8191
32	A/D0	1	0	1450	8201	8214	8211	8193	8207	8203	8194	8215	8209	8234	8279	8290	8255	8230	8248	8244	8233	8230	8233	8200	8295	8257	8243	8276	8274	8246	8285	8272	8195	8198	8240	8243	8231	8284	8283	8245	8199	8188	8188	8148	8201	8225	8223	8216	8219
33	A/D1	0	0	1190	8222	8214	8205	8221	8199	8235	8210	8211	8225	8209	8213	8197	8211	8204	8229	8228	8244	8229	8214	8217	8211	8205	8244	8228	8234	8238	8224	8231	8228	8218	8235	8222	8225	8223	8207	8231	8212	8210	8222	8206	8224	8226	8209	8227	8214
33	A/D0	1	0	1190	8233	8325	8227	8233	8276	8247	8208	8202	8208	8175	8206	8198	8201	8279	8258	8239	8243	8246	8216	8191	8241	8199	8185	8234	8240	8172	8194	8167	8197	8200	8285	8272	8259	8217	8260	8259	8214	8226	8192	8157	8195	8246	8250	8282	8307
34	A/D1	0	0	1500	8233	8241	8225	8228	8216	8213	8208	8212	8220	8222	8212	8238	8222	8238	8224	8232	8240	8244	8243	8215	8210	8222	8249	8267	8294	8258	8248	8223	8216	8212	8217	8239	8234	8270	8230	8241	8245	8213	8228	8213	8212	8219	8228	8266	8251
34	A/D0	1	0	1500	8251	8258	8268	8277	8249	8262	8195	8214	8243	8186	8245	8276	8244	8220	8248	8231	8195	8207	8214	8162	8178	8198	8213	8169	8227	8222	8220	8213	8172	8203	8233	8209	8208	8222	8204	8198	8191	8216	8221	8200	8268	8282	8253	8250	8236
35	A/D1	0	0	890	8217	8218	8221	8237	8239	8243	8226	8221	8203	8225	8228	8267	8282	8269	8252	8231	8223	8218	8211	8214	8227	8237	8266	8249	8235	8235	8214	8224	8196	8246	8207	8249	8298	8252	8322	8277	8285	8233	8232	8217	8217	8228	8251	8287	8297
35	A/D0	1	0	890	8640	8974	9056	9102	9051	8880	8613	8374	8302	8445	8647	8836	8899	9074	9031	8915	8609	8392	8274	8403	8633	8896	8985	9026	9154	8917	8586	8351	8240	8374	8484	8750	8894	8927	9155	9009	8819	8441	8317	8434	8640	8913	9004	9115	9061
36	A/D1	0	0	1230	8232	8236	8224	8245	8204	8225	8208	8218	8194	8211	8201	8211	8208	8207	8235	8208	8235	8218	8196	8242	8212	8224	8247	8219	8229	8227	8203	8216	8221	8214	8218	8203	8213	8221	8231	8245	8217	8220	8234	8186	8247	8207	8241	8229	8209
36	A/D0	1	0	1230	8223	8201	8243	8269	8215	8232	8265	8211	8194	8195	8252	8223	8228	8234	8255	8240	8251	8238	8217	8224	8203	8204	8218	8213	8179	8174	8171	8159	8127	8171	8215	8183	8218	8250	8190	8234	8248	8199	8181	8165	8190	8186	8193	8276	8220
37	A/D1	0	0	1500	8236	8247	8228	8244	8251	8222	8232	8213	8200	8214	8218	8223	8245	8224	8229	8209	8211	8222	8211	8223	8240	8226	8246	8221	8223	8224	8225	8219	8210	8212	8214	8264	8221	8240	8230	8230	8242	8227	8221	8214	8219	8241	8224	8248	8239
37	A/D0	1	0	1500	8179	8175	8200	8212	8263	8274	8265	8252	8231	8235	8221	8232	8231	8215	8211	8220	8230	8227	8239	8230	8257	8287	8266	8229	8205	8166	8180	8177	8202	8231	8226	8252	8251	8258	8243	8254	8257	8206	8199	8215	8202	8237	8216	8245	8242
38	A/D1	0	0	1310	8205	8209	8216	8210	8257	8234	8227	8220	8209	8209	8208	8203	8209	8231	8221	8220	8219	8214	8201	8208	8206	8212	8227	8220	8246	8224	8214	8219	8204	8192	8219	8192	8247	8219	8229	8241	8200	8231	8196	8218	8209	8219	8211	8219	8220
38	A/D0	1	0	1310	8185	8220	8227	8182	8221	8218	8204	8213	8222	8243	8234	8204	8247	8349	8290	8243	8270	8242	8195	8179	8221	8273	8238	8221	8289	8259	8239	8271	8257	8229	8258	8222	8224	8215	8195	8198	8171	8198	8224	8237	8261	8275	8263	8210	8237
39	A/D1	0	0	910	8243	8227	8206	8224	8199	8211	8220	8205	8207	8212	8210	8210	8217	8223	8219	8212	8217	8218	8204	8229	8209	8219	8229	8202	8217	8219	8199	8227	8207	8213	8220	8203	8228	8241	8246	8251	8234	8227	8213	8210	8220	8215	8241	8269	8226
39	A/D0	1	0	910	8264	8296	8334	8352	8288	8275	8250	8206	8207	8245	8255	8302	8390	8379	8336	8311	8250	8232	8229	8216	8255	8298	8293	8283	8274	8282	8223	8222	8231	8244	8298	8262	8287	8305	8324	8301	8258	8226	8221	8220	8205	8224	8237	8264	8261
40	A/D1	0	0	870	8221	8307	8345	8350	8347	8330	8306	8288	8242	8223	8237	8270	8294	8301	8297	8320	8338	8282	8274	8224	8223	8280	8310	8328	8327	8354	8371	8321	8297	8245	8252	8240	8322	8322	8351	8383	8375	8330	8280	8262	8268	8274	8279	8307	8309
40	A/D0	1	0	870	8514	8681	9008	9125	9055	8937	8653	8428	8304	8250	8405	8589	8805	8883	8970	8900	8661	8444	8288	8273	8513	8639	8852	8848	8907	8825	8600	8440	8268	8305	8582	8815	8975	9009	9035	8896	8687	8487	8314	8297	8488	8632	8843	8957	9038
41	A/D1	0	0	1360	8210	8219	8210	8191	8218	8191	8199	8229	8190	8211	8206	8199	8220	8203	8229	8255	8224	8249	8207	8210	8236	8208	8229	8220	8211	8218	8216	8213	8221	8207	8234	8211	8237	8245	8242	8236	8214	8207	8214	8223	8210	8215	8212	8213	8214
41	A/D0	1	0	1360	8277	8278	8259	8263	8300	8253	8272	8252	8237	8187	8216	8250	8254	8244	8267	8212	8244	8228	8202	8194	8201	8186	8160	8230	8240	8250	8222	8238	8211	8224	8226	8267	8267	8279	8236	8255	8206	8180	8176	8232	8217	8236	8280	8326	8283
42	A/D1	0	0	1140	8208	8196	8210	8212	8211	8230	8212	8228	8201	8212	8212	8206	8211	8213	8212	8215	8225	8208	8219	8213	8217	8219	8222	8222	8227	8226	8236	8239	8225	8230	8220	8214	8218	8220	8231	8236	8220	8219	8204	8218	8207	8212	8216	8212	8224
42	A/D0	1	0	1140	8220	8256	8308	8297	8276	8268	8241	8194	8188	8175	8189	8198	8198	8251	8220	8239	8231	8243	8206	8209	8232	8205	8205	8202	8217	8223	8168	8186	8178	8201	8212	8221	8214	8273	8236	8242	8210	8206	8205	8195	8214	8228	8207	8231	8241
43	A/D1	0	0	1190	8204	8215	8207	8215	8225	8227	8222	8215	8211	8208	8222	8220	8255	8220	8241	8221	8226	8217	8223	8209	8225	8211	8210	8211	8216	8200	8234	8232	8228	8236	8205	8222	8212	8212	8214	8225	8216	8216	8213	8203	8209	8202	8225	8221	8239
43	A/D0	1	0	1190	8219	8254	8218	8252	8271	8253	8248	8251	8232	8199	8221	8245	8224	8249	8256	8233	8205	8254	8219	8190	8275	8197	8210	8208	8125	8160	8160	8161	8173	8220	8222	8227	8252	8259	8264	8254	8238	8200	8178	8169	8230	8225	8226	8257	8245
44	A/D1	0	0	1110	8213	8229	8226	8230	8219	8218	8215	8217	8209	8209	8212	8203	8210	8229	8236	8215	8205	8208	8202	8204	8211	8215	8201	8228	8215	8225	8223	8204	8218	8206	8201	8230	8215	8242	8240	8234	8218	8219	8217	8222	8218	8223	8219	8228	8215
44	A/D0	1	0	1110	8587	8758	8817	8820	8864	8635	8485	8347	8274	8426	8571	8611	8754	8898	8737	8615	8380	8260	8214	8436	8575	8858	8819	8898	8888	8671	8483	8312	8268	8374	8567	8651	8805	8859	8971	8778	8528	8356	8264	8401	8628	8741	8765	8909	8795
45	A/D1	0	0	1010	8224	8248	8252	8247	8235	8217	8211	8216	8201	8206	8200	8214	8203	8219	8220	8219	8223	8227	8218	8206	8205	8202	8215	8237	8246	8245	8230	8228	8194	8225	8211	8238	8249	8233	8226	8209	8214	8211	8197	8231	8211	8233	8235	8233	8245
45	A/D0	1	0	1010	8634	8750	8851	8807	8833	8654	8440	8301	8303	8428	8591	8694	8782	8766	8733	8617	8460	8294	8314	8384	8652	8612	8648	8830	8675	8594	8458	8240	8208	8428	8474	8580	8768	8863	8730	8577	8557	8346	8199	8347	8539	8574	8711	8762	8683
46	A/D1	0	0	1360	8212	8217	8231	8219	8222	8225	8220	8228	8217	8221	8225	8219	8218	8216	8200	8226	8217	8218	8212	8209	8218	8214	8218	8226	8220	8218	8215	8209	8218	8210	8230	8216	8220	8210	8217	8212	8221	8223	8218	8212	8200	8214	8232	8227	8269
46	A/D0	1	0	1360	8228	8296	8288	8265	8292	8273	8230	8214	8224	8237	8209	8242	8292	8221	8252	8232	8226	8227	8245	8228	8250	8271	8242	8252	8232	8216	8205	8190	8212	8237	8226	8264	8266	8229	8280	8244	8228	8204	8207	8205	8195	8195	8196	8206	8209
47	A/D1	0	0	870	8225	8229	8231	8215	8220	8210	8217	8214	8203	8226	8207	8225	8235	8244	8251	8229	8218	8223	8217	8215	8241	8204	8225	8234	8214	8240	8223	8219	8220	8210	8231	8253	8242	8247	8245	8229	8234	8218	8213	8235	8232	8263	8240	8244	8266
47	A/D0	1	0	870	8532	8760	8778	8964	8991	8700	8517	8330	8215	8339	8575	8695	8709	8749	8756	8618	8443	8296	8238	8477	8638	8879	8969	8938	8859	8623	8520	8313	8266	8392	8527	8639	8770	8911	8860	8724	8528	8332	8271	8457	8630	8819	8868	8863	8868
48	A/D1	0	0	1220	8221	8225	8227	8227	8228	8216	8218	8205	8209	8206	8199	8210	8209	8207	8213	8226	8208	8211	8208	8223	8234	8235	8229	8234	8231	8232	8219	8213	8218	8209	8216	8235	8211	8253	8223	8231	8233	8218	8203	8218	8194	8235	8232	8245	8273
48	A/D0	1	0	1220	8227	8241	8250	8231	8214	8227	8220	8199	8181	8223	8221	8191	8220	8226	8214	8229	8234	8226	8201	8194	8224	8244	8201	8245	8259	8191	8181	8209	8177	8201	8212	8262	8252	8247	8274	8276	8290	8227	8248	8263	8238	8251	8271	8258	8275
49	A/D1	0	0	1460	8239	8241	8244	8241	8233	8260	8237	8222	8217	8201	8218	8216	8214	8241	8240	8233	8242	8233	8218	8222	8222	8240	8266	8227	8237	8215	8211	8229	8206	8196	8237	8204	8235	8228	8241	8239	8236	8230	8228	8235	8233	8227	8216	8226	8227
49	A/D0	1	0	1460	8230	8315	8291	8250	8253	8245	8207	8161	8216	8254	8214	8224	8243	8208	8247	8222	8239	8216	8210	8231	8201	8277	8279	8262	8305	8305	8247	8236	8250	8219	8192	8264	8211	8184	8234	8234	8211	8205	8247	8184	8195	8227	8252	8238	8229
50	A/D1	0	0	1140	8213	8207	8212	8231	8231	8202	8257	8179	8221	8223	8208	8233	8243	8282	8249	8238	8225	8198	8213	8207	8229	8222	8215	8235	8213	8243	8227	8220	8220	8205	8222	8254	8265	8271	8247	8219	8223	8207	8209	8216	8230	8236	8234	8220	8241
50	A/D0	1	0	1140	8208	8227	8282	8212	8219	8184	8193	8161	8148	8206	8242	8234	8242	8294	8266	8221	8235	8221	8211	8233	8279	8276	8252	8211	8257	8233	8245	8200	8191	8217	8199	8211	8257	8240	8214	8247	8242	8229	8212	8256	8270	8249	8241	8209	8244
51	A/D1	0	0	1180	8211	8209	8209	8218	8222	8211	8220	8202	8212	8216	8216	8223	8213	8224	8209	8207	8230	8195	8245	8192	8244	8221	8205	8228	8202	8220	8216	8222	8223	8218	8206	8234	8244	8247	8231	8229	8217	8212	8202	8210	8246	8222	8230	8216	8238
51	A/D0	1	0	1180	8249	8224	8247	8221	8241	8230	8240	8211	8224	8299	8301	8390	8371	8330	8316	8230	8212	8204	8215	8219	8242	8261	8286	8323	8309	8313	8217	8184	8195	8205	8232	8276	8281	8275	8274	8273	8250	8221	8218	8267	8248	8309	8321	8303	8323
52	A/D1	0	0	1310	8209	8209	8217	8209	8226	8256	8221	8241	8200	8199	8207	8219	8214	8212	8201	8226	8221	8193	8226	8199	8209	8234	8190	8240	8213	8203	8227	8201	8216	8219	8222	8231	8221	8218	8230	8226	8216	8217	8203	8210	8207	8226	8234	8239	8240
52	A/D0	1	0	1310	8242	8286	8273	8267	8282	8213	8167	8207	8187	8225	8242	8276	8272	8225	8231	8214	8190	8183	8199	8175	8202	8206	8248	8292	8321	8244	8228	8194	8186	8194	8191	8202	8197	8175	8223	8222	8206	8217	8208	8193	8210	8220	8225	8229	8245
53	A/D1	0	0	1070	8211	8223	8218	8232	8220	8228	8214	8207	8211	8211	8214	8215	8221	8244	8231	8233	8235	8231	8226	8210	8216	8220	8215	8213	8213	8224	8235	8236	8255	8228	8231	8217	8210	8223	8236	8226	8212	8217	8215	8205	8210	8229	8215	8226	8219
53	A/D0	1	0	1070	8224	8233	8265	8220	8212	8228	8219	8171	8200	8265	8228	8240	8254	8237	8255	8254	8233	8201	8178	8200	8218	8226	8243	8233	8220	8265	8195	8199	8212	8178	8218	8225	8219	8194	8231	8225	8205	8196	8189	8211	8200	8204	8263	8232	8188
54	A/D1	0	1	1020	8212	8214	8214	8229	8237	8246	8245	8229	8236	8220	8215	8225	8236	8232	8221	8220	8227	8227	8228	8214	8224	8198	8249	8229	8254	8266	8251	8232	8235	8223	8227	8230	8257	8222	8221	8239	8205	8221	8226	8192	8227	8209	8251	8222	8238
54	A/D0	1	1	1020	8228	8259	8233	8243	8269	8215	8200	8224	8195	8188	8199	8213	8192	8241	8253	8233	8230	8211	8179	8168	8156	8162	8194	8205	8182	8173	8206	8160	8168	8153	8169	8253	8194	8214	8274	8242	8222	8275	8273	8239	8255	8324	8283	8265	8295
55	A/D1	0	1	1090	8222	8216	8241	8236	8239	8226	8234	8221	8214	8208	8209	8219	8221	8197	8227	8207	8212	8209	8217	8211	8223	8230	8225	8244	8222	8239	8239	8215	8234	8201	8222	8208	8219	8236	8226	8216	8213	8215	8182	8208	8210	8198	8246	8215	8235
55	A/D0	1	1	1090	8201	8210	8232	8261	8248	8315	8262	8214	8228	8214	8234	8232	8252	8281	8253	8216	8213	8172	8202	8179	8238	8287	8277	8345	8321	8308	8238	8199	8221	8211	8185	8213	8255	8260	8261	8288	8274	8193	8198	8229	8208	8266	8262	8251	8199
56	A/D1	0	1	1210	8214	8210	8212	8224	8228	8237	8224	8218	8220	8234	8228	8231	8215	8207	8220	8211	8217	8214	8210	8228	8215	8212	8219	8238	8241	8240	8219	8222	8208	8206	8203	8202	8215	8232	8236	8251	8232	8219	8212	8225	8236	8224	8284	8189	8285
56	A/D0	1	1	1210	8208	8270	8314	8288	8313	8353	8257	8242	8238	8244	8278	8289	8325	8345	8274	8302	8293	8236	8201	8314	8308	8249	8280	8306	8248	8260	8255	8179	8125	8151	8177	8282	8327	8307	8292	8371	8308	8280	8294	8326	8358	8273	8401	8247	8288
57	A/D1	0	1	1130	8206	8216	8189	8221	8186	8226	8235	8230	8206	8244	8170	8275	8227	8226	8218	8192	8235	8210	8215	8226	8210	8221	8243	8203	8240	8216	8203	8224	8181	8209	8209	8206	8227	8224	8214	8243	8218	8223	8221	8208	8215	8213	8212	8220	8212
57	A/D0	1	1	1130	8188	8217	8201	8248	8215	8256	8241	8198	8178	8172	8186	8260	8237	8197	8258	8260	8270	8278	8262	8259	8265	8295	8349	8326	8289	8326	8274	8251	8240	8236	8262	8301	8312	8295	8284	8243	8217	8224	8225	8227	8207	8237	8231	8218	8246
58	A/D1	0	1	1070	8223	8199	8222	8217	8236	8273	8247	8238	8233	8209	8215	8211	8205	8241	8231	8264	8253	8232	8225	8207	8211	8253	8239	8273	8269	8248	8237	8217	8212	8212	8218	8231	8245	8225	8250	8237	8242	8238	8213	8213	8233	8186	8277	8231	8283
58	A/D0	1	1	1070	8327	8417	8442	8553	8553	8554	8458	8274	8263	8232	8353	8445	8577	8600	8567	8593	8390	8299	8218	8226	8286	8386	8502	8555	8545	8595	8447	8371	8260	8259	8280	8368	8464	8565	8561	8614	8404	8296	8245	8227	8364	8459	8569	8589	8602
59	A/D1	0	1	1440	8224	8233	8210	8219	8233	8213	8225	8209	8228	8220	8208	8212	8231	8217	8238	8231	8220	8220	8201	8214	8218	8215	8232	8230	8241	8231	8229	8230	8220	8208	8221	8221	8240	8244	8233	8228	8227	8223	8225	8208	8217	8223	8211	8219	8219
59	A/D0	1	1	1440	8188	8201	8227	8281	8219	8218	8212	8208	8170	8229	8223	8277	8237	8251	8276	8280	8222	8250	8207	8220	8192	8285	8261	8267	8239	8298	8236	8227	8227	8213	8190	8231	8285	8288	8261	8262	8231	8197	8211	8191	8224	8276	8271	8293	8333
60	A/D1	0	1	1160	8214	8211	8228	8224	8238	8232	8211	8214	8213	8202	8234	8219	8233	8238	8204	8222	8212	8201	8215	8207	8212	8210	8208	8229	8235	8223	8222	8224	8215	8212	8212	8225	8231	8220	8235	8250	8240	8229	8215	8210	8202	8213	8219	8221	8244
60	A/D0	1	1	1160	8211	8186	8281	8240	8182	8228	8195	8143	8198	8259	8236	8212	8241	8250	8200	8182	8215	8174	8175	8202	8215	8231	8259	8264	8227	8207	8242	8242	8168	8151	8221	8288	8258	8252	8248	8248	8229	8206	8228	8190	8181	8227	8255	8230	8238
61	A/D1	0	1	1070	8187	8216	8195	8219	8220	8207	8246	8220	8205	8228	8201	8213	8219	8203	8228	8227	8219	8225	8213	8212	8214	8201	8207	8213	8221	8241	8230	8223	8206	8219	8196	8221	8200	8217	8214	8222	8233	8224	8224	8191	8229	8231	8215	8262	8213
61	A/D0	1	1	1070	8212	8205	8238	8233	8203	8230	8198	8190	8193	8209	8237	8206	8237	8262	8253	8225	8198	8223	8204	8223	8223	8240	8200	8228	8289	8287	8237	8247	8215	8223	8255	8223	8247	8232	8231	8212	8226	8197	8161	8227	8226	8207	8250	8242	8249
62	A/D1	0	1	1270	8227	8236	8239	8231	8225	8232	8236	8227	8216	8215	8216	8214	8221	8208	8211	8225	8225	8230	8218	8214	8218	8215	8220	8223	8219	8215	8207	8210	8204	8200	8207	8200	8206	8204	8217	8222	8215	8217	8203	8207	8207	8213	8205	8219	8222
62	A/D0	1	1	1270	8249	8277	8295	8273	8251	8241	8246	8239	8203	8211	8227	8278	8232	8261	8268	8271	8258	8200	8222	8244	8272	8311	8316	8310	8295	8309	8308	8227	8237	8262	8237	8307	8288	8297	8298	8259	8221	8189	8200	8198	8222	8305	8290	8402	8303
63	A/D1	0	1	1090	8219	8212	8223	8222	8226	8216	8213	8218	8206	8207	8210	8215	8225	8217	8225	8196	8212	8211	8213	8205	8214	8204	8214	8205	8240	8251	8241	8253	8217	8223	8217	8198	8223	8209	8223	8229	8219	8221	8216	8206	8230	8215	8219	8223	8214
63	A/D0	1	1	1090	8255	8262	8248	8250	8245	8218	8215	8200	8206	8192	8210	8262	8212	8246	8238	8179	8229	8226	8212	8199	8224	8238	8270	8273	8290	8287	8225	8179	8203	8195	8194	8245	8228	8231	8237	8225	8232	8207	8218	8236	8265	8286	8284	8259	8279
64	A/D1	0	1	1270	8213	8209	8219	8213	8199	8221	8203	8203	8201	8207	8214	8222	8232	8246	8240	8232	8215	8215	8213	8218	8217	8221	8223	8225	8220	8218	8215	8211	8208	8212	8227	8230	8237	8231	8230	8239	8253	8232	8228	8225	8212	8227	8219	8200	8230
64	A/D0	1	1	1270	8181	8217	8280	8235	8213	8239	8248	8198	8221	8212	8232	8245	8264	8316	8296	8280	8234	8221	8220	8199	8217	8214	8225	8195	8232	8238	8210	8188	8197	8205	8249	8258	8297	8247	8264	8271	8231	8269	8218	8248	8279	8239	8276	8230	8308
65	A/D1	0	1	1280	8204	8213	8242	8195	8230	8203	8189	8234	8190	8214	8229	8179	8242	8204	8224	8224	8205	8215	8224	8198	8220	8209	8214	8230	8252	8261	8249	8228	8227	8211	8218	8214	8207	8226	8238	8235	8244	8223	8222	8218	8205	8211	8204	8210	8231
65	A/D0	1	1	1280	8340	8308	8242	8288	8383	8324	8306	8283	8193	8147	8244	8251	8216	8350	8347	8306	8249	8253	8254	8257	8245	8275	8284	8278	8335	8377	8319	8266	8185	8223	8232	8210	8268	8389	8342	8368	8326	8245	8217	8208	8225	8233	8230	8290	8326
66	A/D1	0	1	1080	8232	8213	8210	8246	8220	8243	8225	8223	8213	8208	8200	8210	8207	8218	8237	8218	8242	8222	8223	8225	8206	8219	8214	8260	8232	8252	8221	8222	8209	8216	8214	8232	8242	8256	8240	8229	8223	8230	8202	8227	8211	8218	8211	8245	8231
66	A/D0	1	1	1080	8549	8702	8950	9032	9055	9006	8664	8547	8356	8383	8655	8890	9025	9078	9161	9080	8796	8538	8321	8351	8616	8811	9039	9085	9048	8934	8637	8455	8287	8285	8529	8813	8839	8990	8943	8880	8636	8481	8308	8287	8519	8683	8814	9016	8993
67	A/D1	0	1	880	8208	8212	8232	8210	8229	8221	8226	8225	8211	8215	8228	8225	8246	8252	8230	8247	8224	8213	8214	8203	8252	8253	8241	8232	8230	8219	8224	8213	8217	8216	8222	8245	8238	8251	8247	8224	8220	8211	8208	8212	8221	8210	8236	8226	8231
67	A/D0	1	1	880	8433	8529	8628	8598	8706	8561	8387	8292	8254	8313	8359	8437	8574	8554	8511	8429	8325	8260	8287	8387	8540	8581	8574	8620	8573	8465	8355	8306	8261	8355	8478	8500	8488	8500	8498	8400	8323	8249	8245	8380	8433	8448	8502	8584	8614
68	A/D1	0	1	1370	8216	8202	8230	8215	8220	8241	8219	8218	8209	8217	8211	8244	8246	8235	8236	8226	8216	8228	8203	8224	8209	8206	8238	8215	8227	8242	8218	8223	8223	8214	8222	8213	8229	8238	8232	8255	8235	8214	8239	8181	8214	8217	8205	8226	8218
68	A/D0	1	1	1370	8234	8193	8196	8312	8267	8190	8258	8207	8161	8206	8292	8241	8256	8265	8251	8212	8225	8216	8227	8176	8184	8298	8245	8261	8246	8261	8231	8203	8238	8224	8246	8273	8325	8292	8279	8240	8202	8201	8197	8200	8238	8275	8266	8264	8239
69	A/D1	0	1	1350	8208	8219	8237	8263	8284	8252	8240	8226	8209	8216	8210	8214	8227	8205	8220	8211	8212	8213	8202	8204	8210	8240	8235	8224	8217	8211	8213	8213	8220	8231	8217	8244	8203	8225	8195	8225	8207	8243	8137	8228	8202	8205	8221	8195	8209
69	A/D0	1	1	1350	8215	8242	8290	8236	8242	8266	8223	8187	8240	8221	8208	8235	8204	8195	8193	8216	8239	8201	8211	8231	8263	8251	8291	8311	8296	8231	8171	8181	8159	8172	8255	8256	8223	8192	8210	8233	8158	8290	8142	8188	8152	8181	8204	8228	8181
70	A/D1	0	1	990	8182	8213	8210	8196	8231	8185	8223	8212	8212	8218	8225	8236	8248	8230	8230	8228	8211	8219	8216	8205	8222	8222	8220	8235	8211	8246	8228	8234	8229	8221	8219	8253	8237	8233	8225	8223	8224	8227	8218	8219	8208	8223	8249	8230	8243
70	A/D0	1	1	990	8267	8271	8321	8316	8327	8316	8285	8230	8219	8205	8229	8266	8289	8321	8312	8287	8293	8226	8206	8252	8258	8258	8283	8277	8294	8268	8285	8267	8215	8254	8251	8310	8392	8396	8389	8291	8254	8228	8198	8207	8235	8363	8379	8377	8422
71	A/D1	0	1	950	8203	8200	8223	8212	8233	8226	8222	8207	8199	8208	8209	8215	8214	8200	8233	8217	8223	8226	8195	8211	8207	8194	8240	8211	8222	8230	8205	8231	8221	8215	8216	8235	8222	8238	8233	8231	8231	8226	8202	8222	8200	8212	8215	8226	8219
71	A/D0	1	1	950	8235	8279	8313	8278	8257	8218	8239	8195	8195	8245	8235	8255	8300	8303	8294	8315	8293	8255	8256	8242	8240	8258	8313	8306	8271	8305	8323	8227	8245	8292	8271	8277	8326	8291	8228	8196	8209	8202	8162	8225	8264	8242	8282	8280	8336
72	A/D1	0	1	1240	8209	8219	8220	8208	8222	8221	8218	8225	8218	8211	8206	8215	8230	8218	8236	8206	8218	8210	8208	8211	8218	8240	8227	8231	8220	8215	8225	8216	8226	8215	8237	8214	8207	8230	8206	8235	8223	8228	8227	8220	8208	8216	8210	8194	8237
72	A/D0	1	1	1240	8290	8270	8297	8234	8263	8260	8211	8192	8201	8165	8209	8254	8236	8245	8267	8286	8231	8205	8221	8205	8213	8234	8237	8216	8263	8239	8215	8225	8233	8235	8299	8266	8231	8219	8218	8188	8175	8164	8199	8187	8205	8289	8245	8280	8269
73	A/D1	0	1	1420	8236	8218	8235	8220	8216	8224	8233	8213	8218	8215	8204	8205	8203	8213	8240	8233	8236	8222	8209	8214	8224	8222	8243	8246	8249	8259	8235	8241	8219	8190	8198	8214	8241	8236	8296	8236	8260	8240	8200	8235	8177	8227	8240	8203	8236
73	A/D0	1	1	1420	8231	8242	8254	8282	8251	8239	8215	8207	8192	8246	8225	8258	8263	8225	8250	8258	8244	8204	8216	8226	8201	8222	8242	8260	8212	8222	8252	8214	8185	8291	8251	8252	8245	8264	8285	8218	8222	8246	8179	8297	8274	8324	8299	8271	8283
74	A/D1	0	1	860	8237	8279	8276	8275	8260	8235	8237	8212	8213	8220	8230	8246	8228	8249	8263	8244	8248	8227	8214	8227	8247	8271	8270	8262	8242	8255	8242	8238	8224	8220	8229	8271	8300	8292	8282	8271	8257	8235	8221	8210	8247	8288	8276	8296	8308
74	A/D0	1	1	860	8279	8299	8301	8280	8311	8233	8192	8212	8184	8182	8317	8284	8339	8322	8329	8346	8291	8220	8225	8240	8275	8269	8278	8275	8285	8261	8227	8226	8216	8190	8276	8333	8315	8359	8394	8352	8261	8240	8209	8211	8265	8283	8310	8315	8322
75	A/D1	0	1	1500	8198	8230	8241	8229	8246	8233	8218	8218	8215	8208	8217	8222	8230	8242	8233	8249	8236	8245	8226	8220	8218	8240	8235	8241	8250	8243	8248	8240	8235	8217	8210	8228	8238	8219	8229	8210	8217	8210	8208	8222	8207	8234	8237	8241	8228
75	A/D0	1	1	1500	8557	8806	8863	8914	8908	8746	8466	8288	8266	8399	8470	8771	8957	9144	9096	8847	8537	8350	8272	8460	8584	8696	8734	8773	8874	8737	8501	8324	8264	8373	8466	8714	8795	8928	8906	8775	8532	8314	8259	8520	8783	8863	8894	8926	8820
76	A/D1	0	1	1420	8218	8216	8219	8221	8223	8242	8220	8227	8210	8206	8202	8201	8223	8225	8267	8248	8239	8233	8210	8219	8218	8221	8211	8228	8220	8226	8225	8221	8219	8203	8204	8217	8213	8256	8259	8235	8228	8213	8206	8222	8205	8231	8225	8238	8254
76	A/D0	1	1	1420	8309	8250	8322	8219	8204	8194	8209	8206	8245	8241	8274	8307	8368	8338	8371	8317	8230	8206	8187	8177	8230	8276	8286	8272	8293	8325	8249	8201	8209	8239	8237	8222	8275	8276	8273	8271	8247	8220	8227	8267	8297	8261	8292	8263	8290
77	A/D1	0	1	1200	8204	8221	8202	8228	8218	8210	8222	8215	8216	8210	8210	8231	8240	8222	8226	8219	8231	8227	8212	8222	8213	8214	8221	8225	8226	8224	8215	8225	8209	8215	8208	8203	8213	8207	8211	8208	8207	8224	8210	8209	8219	8197	8213	8222	8218
77	A/D0	1	1	1200	8204	8202	8190	8211	8197	8186	8185	8194	8182	8212	8208	8273	8244	8239	8260	8216	8225	8172	8190	8210	8202	8230	8241	8253	8239	8224	8202	8196	8187	8163	8218	8222	8206	8257	8241	8220	8206	8209	8208	8203	8240	8253	8231	8245	8262
78	A/D1	0	1	1120	8215	8215	8207	8216	8243	8231	8238	8221	8212	8213	8220	8212	8219	8217	8218	8228	8212	8218	8209	8211	8215	8218	8241	8247	8233	8225	8218	8207	8212	8212	8227	8222	8217	8220	8220	8237	8221	8232	8225	8209	8227	8203	8196	8211	8188
78	A/D0	1	1	1120	8323	8358	8341	8399	8375	8326	8276	8233	8246	8270	8389	8437	8455	8448	8431	8351	8276	8223	8237	8241	8293	8354	8365	8446	8384	8353	8288	8221	8237	8226	8286	8375	8336	8321	8321	8295	8265	8251	8244	8334	8390	8437	8418	8388	8322
79	A/D1	0	1	1110	8209	8201	8224	8230	8221	8220	8212	8209	8210	8216	8201	8210	8227	8217	8228	8221	8214	8232	8212	8215	8221	8218	8240	8247	8225	8231	8216	8214	8223	8207	8226	8208	8219	8262	8235	8237	8227	8213	8217	8215	8208	8224	8223	8222	8228
79	A/D0	1	1	1110	8257	8289	8321	8389	8289	8273	8302	8196	8164	8223	8277	8241	8334	8350	8317	8259	8229	8202	8175	8205	8280	8273	8292	8377	8349	8287	8232	8213	8192	8179	8256	8347	8340	8377	8451	8383	8300	8260	8205	8284	8341	8332	8362	8363	8330
80	A/D1	0	1	990	8209	8208	8215	8211	8205	8224	8212	8217	8213	8208	8203	8219	8199	8226	8220	8233	8225	8221	8217	8213	8211	8220	8230	8244	8255	8245	8230	8215	8207	8205	8216	8231	8228	8246	8241	8228	8219	8219	8217	8217	8214	8249	8243	8252	8243
80	A/D0	1	1	990	8315	8209	8194	8256	8236	8255	8238	8242	8183	8243	8271	8282	8351	8361	8353	8302	8296	8225	8197	8244	8238	8203	8223	8294	8267	8264	8275	8272	8198	8216	8257	8264	8236	8246	8240	8198	8213	8192	8236	8226	8222	8272	8289	8253	8218
81	A/D1	0	1	1140	8208	8215	8247	8232	8235	8220	8206	8210	8212	8203	8245	8227	8231	8233	8217	8232	8226	8216	8217	8207	8222	8244	8238	8233	8223	8211	8209	8219	8209	8224	8213	8223	8225	8202	8221	8215	8206	8228	8204	8209	8208	8243	8219	8242	8228
81	A/D0	1	1	1140	8276	8328	8346	8357	8351	8342	8240	8206	8177	8224	8239	8315	8333	8349	8346	8287	8273	8235	8203	8246	8254	8263	8297	8245	8218	8196	8152	8163	8164	8225	8269	8344	8298	8344	8322	8260	8214	8202	8211	8251	8391	8381	8376	8352	8366
82	A/D1	0	1	1170	8247	8212	8228	8221	8203	8243	8208	8216	8218	8203	8223	8217	8202	8234	8223	8217	8232	8195	8219	8215	8216	8221	8241	8219	8236	8207	8206	8222	8206	8218	8222	8222	8237	8213	8224	8221	8219	8228	8220	8211	8212	8212	8206	8227	8213
82	A/D0	1	1	1170	8309	8360	8385	8502	8419	8383	8324	8241	8213	8266	8418	8427	8396	8428	8435	8398	8379	8229	8196	8239	8311	8368	8375	8408	8444	8439	8354	8287	8241	8246	8284	8361	8349	8377	8423	8415	8338	8284	8235	8277	8318	8425	8364	8392	8308
83	A/D1	0	1	1200	8207	8213	8227	8227	8227	8221	8217	8213	8205	8214	8220	8224	8233	8230	8211	8231	8218	8230	8210	8210	8218	8211	8219	8214	8206	8224	8235	8228	8228	8225	8221	8223	8221	8211	8210	8212	8208	8221	8210	8215	8218	8223	8231	8215	8218
83	A/D0	1	1	1200	8204	8212	8210	8252	8232	8218	8241	8221	8226	8219	8233	8214	8215	8264	8242	8249	8230	8194	8218	8215	8255	8266	8293	8263	8300	8250	8232	8188	8205	8198	8182	8210	8220	8200	8209	8240	8227	8211	8202	8204	8217	8225	8208	8255	8267
84	A/D1	0	1	1240	8210	8205	8210	8229	8232	8224	8220	8211	8216	8208	8213	8209	8210	8218	8232	8226	8227	8211	8216	8208	8222	8227	8242	8229	8228	8210	8215	8205	8212	8208	8215	8231	8231	8242	8250	8231	8224	8217	8206	8210	8210	8199	8218	8225	8229
84	A/D0	1	1	1240	8278	8266	8258	8253	8259	8260	8233	8238	8230	8194	8210	8261	8255	8235	8271	8230	8197	8200	8209	8209	8226	8235	8253	8237	8224	8247	8251	8230	8220	8208	8224	8233	8244	8239	8217	8197	8206	8201	8203	8182	8202	8242	8256	8324	8301
85	A/D1	0	1	890	8197	8222	8224	8230	8247	8243	8225	8226	8205	8215	8203	8230	8236	8255	8245	8222	8234	8214	8200	8242	8194	8238	8221	8209	8239	8233	8239	8254	8220	8226	8214	8208	8227	8220	8251	8276	8242	8242	8239	8214	8250	8211	8268	8268	8258
85	A/D0	1	1	890	8162	8195	8193	8248	8281	8306	8238	8230	8190	8216	8273	8278	8260	8228	8283	8299	8233	8258	8229	8210	8262	8311	8271	8279	8285	8286	8233	8212	8215	8191	8213	8291	8271	8257	8255	8276	8271	8230	8164	8252	8225	8180	8260	8289	8212
86	A/D1	0	1	1390	8212	8230	8230	8224	8236	8247	8244	8232	8220	8213	8219	8232	8244	8225	8225	8233	8224	8230	8216	8206	8200	8199	8202	8230	8216	8241	8234	8217	8216	8214	8211	8232	8215	8221	8241	8232	8246	8224	8217	8211	8214	8208	8228	8225	8231
86	A/D0	1	1	1390	8170	8232	8233	8252	8245	8266	8237	8223	8218	8192	8185	8247	8204	8235	8252	8281	8251	8250	8260	8239	8237	8255	8262	8246	8248	8243	8208	8194	8213	8207	8229	8265	8241	8253	8257	8242	8201	8188	8201	8188	8195	8264	8241	8238	8282
87	A/D1	0	1	980	8203	8214	8216	8199	8205	8195	8228	8229	8203	8226	8213	8236	8225	8228	8238	8231	8229	8227	8207	8210	8219	8222	8226	8222	8215	8231	8231	8220	8226	8221	8215	8205	8206	8209	8220	8225	8228	8205	8233	8205	8234	8225	8251	8260	8247
87	A/D0	1	1	980	8350	8315	8231	8223	8266	8400	8348	8265	8195	8124	8198	8274	8254	8370	8354	8198	8176	8218	8173	8236	8320	8202	8224	8307	8382	8331	8247	8178	8170	8161	8284	8346	8316	8294	8254	8212	8247	8199	8179	8235	8252	8292	8338	8350	8298
88	A/D1	0	1	860	8203	8212	8231	8250	8254	8274	8256	8256	8233	8239	8233	8260	8251	8260	8252	8269	8239	8232	8215	8235	8232	8246	8236	8234	8254	8267	8288	8254	8226	8219	8214	8262	8257	8278	8265	8223	8257	8166	8188	8228	8258	8180	8312	8268	8282
88	A/D0	1	1	860	8252	8258	8216	8210	8252	8199	8206	8219	8213	8206	8245	8280	8303	8344	8261	8266	8222	8169	8205	8208	8202	8257	8278	8264	8287	8287	8261	8211	8219	8213	8246	8274	8295	8254	8307	8194	8209	8207	8132	8162	8118	8278	8275	8200	8307
89	A/D1	0	1	1130	8306	8385	8465	8538	8558	8503	8414	8330	8258	8255	8302	8363	8402	8483	8563	8503	8455	8316	8268	8251	8317	8460	8502	8561	8527	8515	8435	8353	8285	8260	8314	8406	8519	8558	8597	8531	8417	8326	8243	8273	8298	8426	8464	8516	8519
89	A/D0	1	1	1130	8413	8529	8478	8535	8545	8452	8449	8275	8276	8368	8381	8498	8580	8490	8474	8425	8328	8268	8241	8339	8491	8486	8593	8613	8517	8428	8317	8244	8203	8234	8443	8459	8510	8519	8456	8384	8246	8228	8226	8283	8343	8426	8426	8542	8607
90	A/D1	0	1	1130	8209	8203	8219	8213	8214	8216	8211	8212	8219	8214	8203	8217	8221	8219	8218	8214	8225	8220	8210	8218	8226	8216	8224	8217	8219	8218	8201	8220	8208	8210	8215	8207	8211	8216	8216	8218	8209	8211	8216	8209	8204	8227	8223	8239	8240
90	A/D0	1	1	1130	8218	8217	8229	8252	8269	8261	8232	8211	8196	8195	8218	8220	8220	8251	8216	8244	8245	8222	8193	8219	8210	8241	8265	8211	8233	8232	8208	8206	8220	8204	8169	8277	8239	8215	8205	8232	8169	8182	8195	8183	8170	8234	8211	8225	8248
91	A/D1	0	1	1060	8213	8229	8237	8253	8230	8237	8216	8216	8211	8219	8212	8231	8235	8238	8224	8215	8229	8224	8217	8208	8219	8222	8222	8219	8223	8242	8235	8228	8221	8208	8217	8218	8220	8220	8211	8220	8203	8211	8199	8219	8219	8224	8226	8224	8220
91	A/D0	1	1	1060	8252	8307	8319	8400	8422	8364	8325	8242	8192	8247	8257	8327	8271	8342	8342	8277	8234	8235	8239	8225	8266	8280	8293	8314	8361	8346	8261	8237	8204	8269	8272	8407	8396	8411	8387	8310	8286	8239	8183	8213	8269	8298	8273	8328	8321
92	A/D1	0	1	1130	8213	8218	8223	8228	8216	8231	8227	8222	8229	8216	8223	8225	8214	8218	8223	8209	8226	8210	8218	8204	8201	8215	8201	8215	8232	8223	8238	8218	8207	8219	8202	8219	8265	8224	8237	8237	8205	8216	8202	8200	8232	8218	8265	8247	8225
92	A/D0	1	1	1130	8223	8226	8236	8303	8300	8303	8300	8257	8233	8234	8234	8284	8234	8247	8261	8231	8191	8239	8214	8185	8251	8243	8219	8241	8290	8279	8243	8246	8234	8267	8253	8269	8236	8257	8267	8279	8246	8231	8189	8258	8240	8302	8339	8302	8303
93	A/D1	0	1	990	8235	8235	8249	8231	8238	8233	8247	8228	8220	8225	8221	8250	8266	8242	8247	8223	8222	8220	8209	8222	8236	8255	8283	8292	8268	8268	8231	8228	8218	8219	8220	8233	8219	8233	8237	8235	8230	8224	8232	8225	8243	8232	8244	8282	8266
93	A/D0	1	1	990	8242	8317	8305	8276	8274	8261	8230	8185	8219	8221	8232	8264	8291	8276	8281	8262	8244	8200	8207	8235	8226	8233	8292	8269	8233	8250	8227	8191	8266	8245	8322	8288	8265	8319	8280	8220	8182	8213	8194	8251	8342	8337	8293	8313	8275
94	A/D1	0	1	1070	8206	8215	8214	8237	8227	8236	8242	8229	8220	8216	8208	8211	8220	8209	8217	8222	8226	8234	8219	8220	8217	8208	8223	8219	8223	8222	8228	8222	8209	8212	8208	8205	8207	8214	8214	8229	8245	8213	8219	8215	8207	8218	8216	8214	8228
94	A/D0	1	1	1070	8392	8421	8445	8479	8463	8441	8377	8310	8190	8230	8320	8320	8450	8449	8502	8419	8350	8276	8231	8232	8295	8385	8437	8494	8499	8476	8394	8320	8253	8222	8309	8308	8337	8387	8362	8408	8341	8280	8243	8250	8333	8380	8370	8361	8405
95	A/D1	0	1	1180	8202	8231	8228	8218	8234	8210	8202	8213	8200	8219	8206	8207	8221	8198	8242	8217	8233	8217	8225	8203	8221	8235	8219	8233	8220	8217	8232	8223	8218	8213	8213	8208	8216	8222	8241	8248	8260	8246	8235	8211	8205	8212	8214	8209	8235
95	A/D0	1	1	1180	8181	8238	8256	8215	8209	8261	8246	8220	8225	8248	8243	8230	8235	8254	8219	8255	8245	8201	8223	8204	8224	8221	8257	8247	8242	8237	8206	8172	8193	8219	8204	8215	8271	8255	8230	8236	8209	8168	8158	8170	8198	8221	8253	8267	8247
96	A/D1	0	1	1160	8238	8232	8224	8222	8213	8209	8215	8211	8207	8226	8223	8224	8235	8215	8233	8236	8209	8224	8205	8211	8215	8205	8222	8212	8225	8216	8209	8209	8211	8214	8219	8226	8250	8223	8225	8215	8194	8214	8209	8211	8220	8218	8213	8233	8230
96	A/D0	1	1	1160	8563	8756	9147	9254	9242	9008	8657	8409	8236	8322	8692	9018	9230	9336	9249	9055	8663	8430	8334	8420	8692	8930	9029	8994	9189	9078	8757	8437	8337	8480	8716	8904	9098	9010	9092	9079	8699	8486	8323	8410	8696	8997	9119	9239	9191
97	A/D1	0	1	910	8204	8226	8219	8216	8217	8225	8232	8223	8206	8224	8217	8252	8275	8283	8267	8245	8228	8231	8210	8229	8260	8268	8266	8259	8239	8230	8239	8225	8224	8220	8255	8256	8348	8293	8294	8235	8238	8213	8199	8223	8202	8252	8274	8257	8301
97	A/D0	1	1	910	8251	8265	8305	8244	8270	8251	8243	8188	8213	8247	8203	8215	8220	8279	8238	8197	8243	8194	8156	8219	8238	8225	8234	8300	8245	8233	8230	8209	8207	8221	8233	8277	8255	8276	8258	8293	8234	8170	8216	8254	8295	8342	8348	8277	8278
98	A/D1	0	1	1120	8212	8226	8215	8221	8225	8208	8211	8200	8209	8210	8215	8221	8204	8206	8206	8213	8207	8213	8208	8212	8213	8220	8219	8220	8240	8239	8231	8224	8222	8225	8214	8228	8221	8236	8231	8217	8217	8209	8204	8221	8207	8216	8220	8221	8212
98	A/D0	1	1	1120	8220	8201	8203	8236	8219	8216	8210	8167	8200	8237	8235	8244	8287	8251	8284	8271	8282	8211	8229	8213	8215	8245	8278	8287	8281	8254	8243	8199	8211	8209	8222	8250	8214	8261	8220	8208	8206	8215	8232	8218	8232	8221	8209	8234	8215
99	A/D1	0	1	1120	8210	8223	8246	8232	8247	8216	8229	8211	8210	8215	8215	8203	8237	8223	8226	8215	8205	8217	8199	8197	8214	8207	8211	8233	8212	8223	8220	8205	8216	8210	8207	8219	8205	8222	8211	8216	8230	8210	8212	8216	8202	8231	8244	8230	8246
99	A/D0	1	1	1120	8561	8704	9012	8964	8934	8703	8483	8345	8276	8481	8777	8885	9056	8994	8930	8714	8513	8357	8276	8454	8695	8799	8878	8977	8894	8709	8492	8307	8236	8390	8683	8775	8830	8854	8836	8657	8447	8324	8279	8406	8669	8896	8905	8953	8958
100	A/D1	0	1	1390	8199	8224	8219	8194	8232	8185	8201	8211	8195	8232	8221	8220	8237	8223	8267	8274	8262	8235	8223	8214	8236	8208	8229	8229	8207	8216	8207	8222	8214	8213	8217	8228	8224	8218	8229	8225	8225	8223	8208	8219	8212	8250	8232	8239	8243
100	A/D0	1	1	1390	8245	8226	8196	8223	8250	8173	8181	8179	8165	8175	8168	8176	8174	8251	8204	8169	8205	8172	8152	8209	8207	8226	8199	8216	8207	8176	8207	8229	8192	8182	8246	8232	8225	8237	8240	8186	8176	8196	8218	8288	8264	8315	8290	8281	8293
101	A/D1	0	1	1200	8212	8222	8221	8209	8224	8229	8230	8220	8215	8216	8205	8215	8202	8218	8225	8225	8230	8212	8220	8197	8213	8203	8210	8230	8241	8232	8219	8209	8226	8219	8228	8225	8220	8294	8289	8276	8248	8231	8210	8209	8220	8226	8236	8254	8235
101	A/D0	1	1	1200	8615	8851	9073	9080	9055	9032	8810	8441	8345	8557	8675	9062	9104	9281	9148	9044	8811	8462	8290	8377	8589	8941	9122	9212	9197	8986	8693	8438	8303	8441	8683	8980	9170	9141	9167	9100	8763	8452	8330	8477	8650	8888	9029	9141	9107
102	A/D1	0	1	990	8221	8208	8234	8263	8270	8279	8249	8223	8235	8205	8217	8234	8239	8254	8237	8276	8244	8240	8226	8204	8218	8223	8261	8261	8295	8258	8249	8220	8210	8228	8201	8228	8275	8241	8270	8274	8237	8218	8231	8168	8258	8216	8254	8252	8250
102	A/D0	1	1	990	8256	8296	8297	8277	8251	8213	8229	8215	8198	8238	8276	8247	8313	8315	8271	8239	8216	8233	8219	8214	8261	8261	8270	8279	8278	8223	8215	8215	8225	8245	8251	8255	8312	8265	8291	8264	8253	8229	8204	8246	8224	8241	8297	8283	8250
103	A/D1	0	1	1190	8208	8208	8225	8231	8230	8223	8216	8212	8207	8204	8215	8208	8221	8220	8229	8252	8241	8233	8221	8202	8216	8209	8220	8224	8221	8238	8227	8224	8210	8211	8215	8221	8235	8227	8243	8234	8222	8225	8196	8204	8207	8182	8208	8222	8208
103	A/D0	1	1	1190	8386	8513	8561	8639	8614	8645	8413	8325	8306	8330	8419	8492	8550	8548	8525	8631	8477	8326	8274	8270	8364	8433	8580	8610	8622	8513	8344	8294	8250	8260	8404	8486	8561	8602	8631	8573	8416	8281	8206	8286	8309	8367	8428	8507	8455
104	A/D1	0	1	860	8216	8216	8225	8219	8236	8209	8242	8211	8228	8225	8212	8224	8245	8222	8304	8219	8248	8207	8211	8208	8195	8237	8224	8238	8249	8236	8224	8220	8220	8216	8222	8228	8231	8220	8230	8222	8230	8211	8220	8209	8213	8227	8220	8211	8214
104	A/D0	1	1	860	8768	8949	8910	8959	8876	8645	8396	8300	8305	8438	8770	8757	8914	8796	8719	8582	8347	8308	8285	8488	8603	8757	8843	8914	8894	8662	8442	8279	8275	8478	8667	8809	8999	9056	8980	8662	8444	8326	8303	8446	8607	8722	8754	8732	8751
105	A/D1	0	1	930	8215	8236	8222	8235	8227	8204	8217	8202	8219	8215	8204	8215	8220	8217	8223	8212	8202	8201	8240	8207	8235	8232	8231	8247	8252	8209	8273	8193	8223	8203	8191	8221	8198	8232	8222	8209	8221	8221	8221	8233	8242	8226	8211	8220	8222
105	A/D0	1	1	930	8210	8207	8204	8196	8234	8222	8191	8233	8218	8171	8169	8223	8173	8142	8228	8224	8153	8170	8162	8143	8128	8246	8219	8192	8242	8178	8167	8202	8168	8211	8180	8276	8277	8279	8289	8258	8232	8221	8203	8183	8236	8248	8235	8196	8236
106	A/D1	0	1	950	8191	8311	8238	8249	8274	8229	8298	8260	8229	8236	8214	8252	8284	8263	8264	8274	8244	8247	8244	8222	8228	8210	8228	8244	8279	8293	8282	8248	8255	8219	8226	8259	8242	8270	8275	8271	8288	8262	8239	8223	8212	8263	8242	8309	8293
106	A/D0	1	1	950	8248	8245	8306	8331	8339	8339	8267	8211	8202	8232	8202	8211	8285	8263	8289	8291	8240	8208	8229	8200	8220	8251	8256	8252	8271	8250	8230	8202	8190	8230	8218	8253	8281	8299	8357	8336	8243	8211	8209	8187	8243	8300	8283	8229	8222
107	A/D1	0	2	1260	8195	8219	8247	8188	8244	8202	8233	8227	8220	8215	8198	8219	8242	8223	8239	8210	8235	8199	8222	8202	8198	8218	8215	8215	8270	8251	8257	8239	8194	8247	8201	8199	8246	8183	8243	8223	8202	8242	8215	8215	8223	8210	8219	8227	8228
107	A/D0	1	2	1260	8232	8246	8292	8278	8227	8248	8200	8188	8218	8170	8215	8252	8203	8197	8246	8284	8207	8197	8240	8174	8193	8269	8290	8223	8232	8259	8224	8178	8214	8211	8180	8213	8200	8165	8203	8230	8252	8198	8246	8206	8238	8258	8218	8195	8215
108	A/D1	0	2	1230	8213	8218	8214	8207	8217	8214	8205	8220	8211	8203	8229	8217	8234	8224	8212	8231	8203	8217	8216	8224	8221	8220	8218	8218	8238	8213	8241	8212	8232	8220	8209	8214	8209	8213	8234	8250	8229	8238	8225	8225	8235	8220	8219	8226	8208
108	A/D0	1	2	1230	8224	8226	8237	8232	8250	8245	8253	8201	8188	8215	8279	8256	8267	8281	8261	8235	8214	8223	8193	8270	8236	8242	8219	8204	8262	8260	8223	8252	8236	8204	8215	8220	8215	8234	8251	8232	8197	8188	8223	8268	8283	8313	8271	8290	8298
109	A/D1	0	2	1390	8226	8213	8227	8220	8215	8222	8216	8214	8219	8208	8223	8208	8213	8219	8208	8214	8232	8204	8219	8211	8225	8223	8217	8218	8215	8221	8237	8223	8204	8228	8205	8228	8232	8250	8247	8220	8223	8209	8209	8217	8228	8225	8249	8232	8218
109	A/D0	1	2	1390	8215	8279	8245	8270	8335	8266	8252	8217	8225	8206	8206	8254	8254	8274	8280	8266	8249	8191	8209	8202	8243	8254	8234	8248	8219	8188	8238	8226	8193	8205	8211	8221	8231	8238	8237	8206	8212	8233	8192	8201	8213	8223	8239	8242	8247
110	A/D1	0	2	940	8216	8207	8252	8233	8291	8279	8267	8247	8225	8209	8223	8212	8221	8250	8237	8260	8233	8225	8212	8220	8240	8240	8271	8236	8242	8237	8246	8233	8219	8221	8233	8236	8249	8234	8258	8261	8282	8254	8241	8224	8238	8229	8250	8249	8295
110	A/D0	1	2	940	8209	8211	8195	8255	8233	8209	8221	8235	8194	8181	8262	8246	8247	8239	8238	8183	8201	8207	8201	8218	8241	8210	8217	8245	8236	8226	8246	8217	8204	8186	8233	8229	8223	8261	8280	8213	8258	8219	8162	8225	8245	8200	8248	8282	8219
111	A/D1	0	2	1190	8207	8217	8206	8206	8209	8211	8223	8230	8212	8216	8207	8211	8237	8211	8238	8224	8214	8225	8211	8215	8207	8219	8218	8227	8217	8224	8207	8217	8212	8206	8227	8206	8213	8238	8226	8236	8219	8223	8209	8210	8212	8207	8210	8212	8212
111	A/D0	1	2	1190	8233	8220	8242	8199	8229	8204	8197	8205	8194	8193	8184	8256	8201	8189	8202	8225	8215	8178	8212	8210	8175	8227	8237	8232	8226	8230	8233	8223	8205	8187	8219	8193	8183	8212	8260	8225	8217	8232	8216	8186	8233	8292	8238	8222	8232
112	A/D1	0	2	870	8213	8212	8247	8234	8227	8226	8217	8214	8213	8214	8240	8235	8240	8223	8221	8220	8219	8213	8219	8222	8224	8235	8243	8255	8246	8230	8224	8234	8212	8199	8228	8227	8233	8240	8237	8247	8231	8229	8216	8212	8218	8224	8224	8231	8253
112	A/D0	1	2	870	8199	8239	8279	8280	8310	8322	8258	8241	8222	8220	8213	8250	8231	8232	8234	8249	8243	8215	8201	8222	8210	8219	8240	8217	8283	8279	8211	8227	8214	8215	8236	8275	8244	8242	8266	8305	8248	8229	8242	8227	8230	8249	8257	8236	8281
113	A/D1	0	2	1170	8183	8258	8240	8215	8247	8230	8215	8219	8209	8194	8231	8211	8234	8265	8203	8246	8213	8219	8236	8206	8215	8223	8214	8218	8222	8213	8222	8220	8215	8212	8216	8227	8229	8233	8230	8224	8213	8226	8212	8218	8222	8218	8218	8211	8215
113	A/D0	1	2	1170	8359	8495	8579	8617	8749	8668	8537	8450	8289	8259	8401	8503	8661	8650	8607	8555	8420	8331	8260	8267	8387	8597	8729	8743	8756	8708	8509	8402	8243	8259	8408	8489	8585	8652	8723	8632	8540	8403	8308	8281	8358	8553	8681	8572	8613
114	A/D1	0	2	1220	8235	8240	8249	8222	8243	8241	8250	8226	8223	8206	8232	8217	8250	8222	8223	8225	8207	8208	8207	8211	8215	8211	8219	8215	8224	8222	8227	8215	8217	8212	8210	8216	8229	8236	8239	8237	8216	8214	8210	8209	8208	8214	8212	8217	8228
114	A/D0	1	2	1220	8730	9056	9164	9233	9098	8959	8627	8418	8310	8465	8687	8960	9097	9142	9277	9092	8693	8462	8286	8388	8696	8959	9089	9201	9067	9030	8708	8416	8319	8486	8793	9192	9225	9183	9344	9085	8770	8468	8315	8454	8624	8814	8927	9061	9084
115	A/D1	0	2	850	8216	8221	8229	8224	8226	8230	8209	8235	8219	8218	8217	8214	8223	8226	8240	8239	8230	8213	8207	8214	8210	8206	8209	8222	8228	8248	8230	8244	8213	8212	8219	8214	8218	8225	8224	8225	8214	8210	8214	8206	8224	8212	8230	8248	8235
115	A/D0	1	2	850	8377	8547	8674	8742	8758	8692	8511	8400	8297	8230	8411	8528	8644	8661	8712	8753	8556	8397	8259	8259	8406	8498	8575	8563	8722	8728	8545	8456	8242	8252	8431	8632	8740	8823	8819	8746	8546	8409	8274	8259	8306	8485	8526	8638	8668
116	A/D1	0	2	1160	8225	8233	8213	8219	8209	8193	8213	8200	8200	8228	8206	8227	8200	8208	8232	8210	8231	8228	8207	8223	8226	8223	8223	8201	8225	8213	8210	8217	8212	8207	8216	8208	8216	8218	8224	8236	8214	8235	8239	8220	8213	8226	8224	8219	8227
116	A/D0	1	2	1160	8725	8908	9018	8947	8973	8724	8527	8336	8296	8568	8824	8968	9142	8999	9072	8743	8504	8336	8296	8425	8547	8790	8941	8956	8959	8758	8528	8357	8340	8568	8668	8803	9021	9001	8971	8743	8494	8327	8267	8503	8730	8950	8981	9057	9092
117	A/D1	0	2	1400	8200	8242	8238	8216	8232	8212	8207	8220	8208	8210	8213	8209	8219	8230	8241	8259	8244	8230	8229	8208	8217	8215	8212	8220	8213	8218	8215	8213	8216	8199	8210	8233	8218	8234	8218	8214	8207	8217	8200	8224	8207	8232	8213	8234	8257
117	A/D0	1	2	1400	8624	8951	9110	9219	9240	9174	8777	8581	8332	8374	8626	8897	9050	9077	9187	9348	8980	8643	8383	8329	8607	8799	9068	9118	9072	8965	8658	8495	8311	8330	8531	8801	8937	9048	9066	9050	8665	8468	8331	8284	8589	8848	9132	9129	9183
118	A/D1	0	2	860	8236	8239	8233	8234	8255	8259	8256	8231	8223	8219	8237	8212	8229	8232	8242	8211	8222	8224	8210	8213	8243	8197	8254	8258	8264	8271	8229	8236	8217	8219	8226	8224	8281	8280	8289	8317	8296	8258	8240	8224	8218	8260	8260	8295	8306
118	A/D0	1	2	860	8272	8301	8356	8367	8367	8368	8277	8274	8206	8251	8281	8328	8394	8451	8431	8385	8293	8217	8207	8194	8281	8286	8321	8336	8260	8288	8211	8195	8188	8201	8281	8280	8354	8307	8306	8304	8275	8237	8239	8252	8338	8350	8340	8433	8383
119	A/D1	0	2	870	8222	8216	8206	8242	8212	8211	8231	8197	8212	8219	8193	8233	8201	8234	8266	8225	8235	8221	8192	8225	8199	8225	8208	8226	8239	8242	8238	8247	8221	8218	8232	8216	8243	8273	8265	8267	8250	8234	8217	8205	8217	8220	8225	8276	8244
119	A/D0	1	2	870	8837	9129	9134	9292	9163	8871	8598	8358	8301	8426	8756	8913	9119	9127	9109	8853	8494	8364	8253	8449	8712	8931	9146	9247	9334	8928	8653	8403	8291	8471	8726	9030	9293	9162	9121	8770	8547	8334	8319	8636	8904	9108	9159	9200	9141
120	A/D1	0	2	990	8212	8210	8236	8222	8228	8222	8223	8213	8215	8199	8216	8221	8237	8223	8240	8250	8233	8242	8201	8221	8212	8220	8230	8257	8264	8266	8247	8225	8222	8208	8214	8245	8224	8254	8200	8249	8205	8222	8224	8207	8246	8229	8282	8246	8270
120	A/D0	1	2	990	8227	8290	8280	8301	8320	8229	8198	8280	8229	8204	8275	8287	8275	8278	8289	8232	8204	8184	8194	8207	8216	8270	8228	8277	8286	8260	8245	8258	8227	8173	8215	8288	8258	8263	8296	8344	8226	8237	8252	8172	8280	8223	8321	8231	8275
121	A/D1	0	2	1430	8244	8252	8229	8233	8239	8244	8239	8210	8203	8219	8211	8227	8218	8232	8242	8230	8227	8219	8214	8219	8227	8225	8241	8223	8223	8246	8230	8225	8219	8206	8237	8222	8228	8228	8219	8225	8224	8206	8218	8206	8205	8209	8214	8217	8216
121	A/D0	1	2	1430	8221	8260	8230	8234	8235	8204	8200	8198	8183	8207	8207	8232	8229	8275	8274	8248	8243	8227	8221	8222	8213	8257	8238	8224	8206	8197	8203	8181	8190	8228	8235	8255	8285	8298	8304	8262	8271	8263	8247	8241	8277	8255	8269	8240	8275
122	A/D1	0	2	1370	8209	8232	8223	8233	8223	8218	8218	8218	8218	8218	8207	8220	8199	8219	8221	8215	8255	8228	8224	8228	8204	8211	8217	8208	8248	8253	8237	8257	8200	8217	8211	8216	8220	8219	8220	8232	8216	8240	8221	8235	8212	8217	8214	8210	8214
122	A/D0	1	2	1370	8457	8480	8597	8690	8879	8797	8636	8487	8313	8243	8404	8575	8815	8877	8944	8847	8573	8449	8312	8294	8407	8515	8618	8706	8752	8764	8616	8410	8282	8320	8468	8528	8548	8700	8783	8763	8533	8396	8300	8223	8438	8567	8646	8686	8771
123	A/D1	0	2	1030	8213	8249	8225	8265	8233	8256	8233	8222	8211	8206	8218	8221	8239	8242	8235	8232	8195	8215	8195	8214	8243	8240	8239	8242	8248	8242	8231	8224	8206	8213	8219	8206	8221	8202	8207	8213	8195	8213	8205	8209	8224	8216	8211	8240	8229
123	A/D0	1	2	1030	8243	8251	8276	8296	8259	8254	8255	8215	8172	8224	8213	8278	8291	8232	8260	8241	8207	8215	8236	8270	8247	8259	8273	8223	8231	8254	8283	8234	8274	8311	8248	8306	8285	8279	8304	8256	8226	8220	8227	8219	8217	8312	8288	8264	8252
124	A/D1	0	2	1500	8248	8215	8245	8241	8207	8226	8215	8206	8235	8217	8213	8264	8235	8245	8233	8214	8231	8212	8218	8210	8196	8218	8212	8210	8229	8236	8237	8230	8230	8221	8210	8210	8240	8248	8249	8252	8240	8240	8223	8215	8215	8207	8238	8243	8237
124	A/D0	1	2	1500	8195	8220	8258	8228	8251	8302	8233	8234	8204	8219	8199	8216	8255	8266	8215	8290	8258	8200	8228	8240	8172	8215	8290	8268	8225	8277	8229	8177	8170	8216	8262	8203	8211	8244	8207	8201	8208	8243	8196	8211	8259	8273	8252	8271	8272
125	A/D1	0	2	1150	8219	8220	8236	8224	8225	8257	8213	8236	8208	8201	8234	8216	8214	8217	8200	8246	8225	8225	8227	8208	8230	8239	8209	8254	8220	8215	8232	8215	8225	8214	8213	8221	8236	8239	8224	8227	8216	8220	8210	8218	8209	8210	8242	8225	8234
125	A/D0	1	2	1150	8243	8252	8310	8270	8353	8377	8294	8285	8290	8264	8267	8294	8329	8329	8313	8295	8259	8195	8219	8200	8262	8293	8316	8317	8298	8286	8257	8254	8225	8208	8238	8228	8272	8277	8284	8286	8265	8225	8222	8247	8244	8281	8294	8291	8236
126	A/D1	0	2	1110	8219	8222	8206	8233	8224	8217	8225	8221	8215	8221	8240	8237	8217	8231	8214	8213	8227	8208	8220	8204	8223	8226	8234	8260	8252	8237	8224	8212	8211	8223	8212	8234	8236	8246	8231	8228	8214	8224	8202	8213	8217	8218	8223	8238	8243
126	A/D0	1	2	1110	8232	8255	8260	8238	8291	8254	8253	8190	8191	8185	8253	8244	8214	8267	8246	8211	8234	8248	8241	8272	8256	8292	8237	8217	8217	8190	8222	8198	8200	8252	8243	8229	8302	8290	8254	8227	8205	8202	8139	8214	8248	8210	8205	8243	8254
127	A/D1	0	2	1280	8219	8227	8225	8230	8232	8230	8230	8219	8218	8209	8218	8209	8219	8220	8213	8235	8222	8211	8219	8202	8215	8205	8234	8243	8207	8208	8220	8190	8228	8207	8219	8229	8213	8225	8214	8210	8216	8200	8215	8203	8212	8217	8202	8235	8211
127	A/D0	1	2	1280	8252	8238	8229	8287	8240	8226	8206	8200	8188	8177	8212	8239	8221	8258	8268	8245	8270	8217	8262	8267	8305	8305	8347	8280	8271	8247	8218	8213	8205	8235	8260	8278	8256	8279	8228	8239	8205	8198	8191	8243	8193	8263	8319	8232	8292
128	A/D1	0	2	1150	8212	8225	8222	8256	8226	8224	8227	8215	8226	8211	8218	8228	8228	8248	8252	8258	8248	8231	8215	8221	8206	8208	8213	8224	8217	8229	8223	8239	8222	8219	8217	8200	8211	8218	8218	8241	8238	8239	8216	8214	8204	8210	8208	8218	8214
128	A/D0	1	2	1150	8207	8250	8297	8301	8293	8300	8230	8211	8199	8211	8163	8208	8268	8240	8230	8234	8203	8202	8187	8206	8199	8218	8226	8250	8258	8262	8216	8234	8230	8203	8199	8264	8272	8255	8247	8273	8227	8168	8198	8197	8200	8238	8269	8282	8278
129	A/D1	0	2	1290	8213	8212	8202	8220	8213	8237	8231	8217	8212	8208	8212	8209	8226	8230	8231	8222	8241	8227	8219	8211	8220	8204	8216	8211	8208	8251	8233	8226	8219	8214	8204	8220	8191	8223	8215	8214	8219	8205	8214	8226	8212	8220	8216	8230	8249
129	A/D0	1	2	1290	8211	8219	8234	8230	8210	8225	8223	8191	8187	8224	8252	8220	8238	8276	8297	8255	8246	8244	8187	8191	8226	8275	8267	8253	8252	8220	8213	8201	8208	8277	8282	8282	8361	8335	8282	8260	8272	8204	8165	8234	8239	8221	8238	8243	8236
130	A/D1	0	2	1010	8212	8212	8217	8219	8217	8223	8214	8212	8208	8204	8230	8219	8218	8208	8222	8238	8225	8218	8212	8204	8203	8202	8221	8200	8221	8217	8210	8218	8211	8220	8216	8212	8215	8221	8223	8235	8223	8224	8219	8191	8207	8196	8201	8208	8204
130	A/D0	1	2	1010	8257	8279	8273	8263	8316	8268	8230	8247	8230	8218	8242	8242	8245	8238	8299	8299	8225	8198	8227	8238	8231	8245	8276	8304	8292	8300	8278	8213	8179	8287	8272	8243	8244	8276	8292	8255	8296	8250	8216	8228	8258	8205	8251	8278	8239
131	A/D1	0	2	1210	8219	8234	8191	8216	8211	8218	8209	8210	8217	8210	8224	8204	8238	8223	8221	8242	8202	8220	8209	8217	8206	8226	8217	8240	8238	8253	8236	8227	8228	8210	8213	8220	8231	8222	8228	8214	8210	8216	8207	8219	8204	8222	8214	8217	8211
131	A/D0	1	2	1210	8239	8250	8235	8212	8216	8204	8228	8209	8193	8175	8237	8215	8230	8276	8265	8211	8227	8212	8219	8228	8277	8241	8205	8225	8213	8252	8229	8196	8201	8202	8234	8244	8275	8269	8240	8246	8219	8200	8162	8195	8210	8233	8268	8260	8239
132	A/D1	0	2	1470	8212	8220	8211	8221	8226	8229	8225	8225	8213	8208	8208	8210	8220	8224	8220	8236	8219	8246	8229	8227	8217	8213	8225	8228	8227	8234	8237	8225	8225	8200	8212	8210	8209	8238	8219	8230	8227	8226	8218	8218	8219	8216	8238	8234	8244
132	A/D0	1	2	1470	8217	8259	8245	8228	8224	8231	8241	8235	8228	8224	8246	8246	8256	8294	8239	8269	8227	8205	8193	8189	8198	8180	8187	8224	8209	8211	8240	8210	8183	8197	8219	8209	8225	8219	8199	8200	8218	8222	8211	8215	8228	8241	8250	8263	8240
133	A/D1	0	2	1010	8243	8251	8276	8264	8290	8250	8247	8223	8219	8211	8230	8237	8235	8276	8269	8270	8235	8244	8209	8220	8201	8223	8235	8224	8259	8232	8240	8220	8214	8216	8210	8250	8242	8248	8252	8247	8242	8229	8219	8225	8215	8258	8276	8255	8258
133	A/D0	1	2	1010	8250	8281	8239	8280	8267	8252	8192	8183	8207	8236	8241	8293	8302	8250	8223	8188	8187	8197	8246	8212	8182	8271	8326	8275	8261	8244	8224	8178	8212	8226	8182	8242	8311	8268	8269	8243	8200	8185	8226	8216	8200	8226	8320	8271	8290
134	A/D1	0	2	1360	8207	8219	8242	8235	8266	8228	8231	8205	8218	8206	8212	8232	8223	8227	8218	8215	8214	8218	8224	8228	8264	8231	8215	8222	8243	8225	8226	8216	8219	8195	8206	8197	8203	8211	8234	8239	8264	8246	8250	8224	8248	8236	8219	8244	8254
134	A/D0	1	2	1360	8248	8305	8350	8306	8310	8331	8255	8227	8221	8223	8277	8356	8378	8442	8373	8368	8325	8273	8217	8275	8330	8290	8333	8443	8451	8403	8391	8260	8179	8245	8277	8289	8412	8435	8460	8504	8387	8297	8258	8267	8298	8338	8355	8351	8307
135	A/D1	0	2	1280	8216	8209	8224	8211	8227	8222	8212	8222	8204	8214	8218	8207	8212	8226	8224	8229	8208	8216	8207	8209	8216	8207	8223	8245	8246	8232	8225	8209	8215	8216	8219	8223	8214	8224	8215	8213	8221	8219	8220	8210	8241	8224	8243	8232	8224
135	A/D0	1	2	1280	8294	8316	8337	8353	8383	8350	8324	8228	8230	8279	8359	8367	8369	8387	8371	8288	8249	8208	8204	8204	8267	8357	8340	8371	8376	8313	8255	8239	8240	8238	8345	8360	8380	8366	8383	8334	8337	8266	8244	8254	8319	8376	8366	8461	8443
136	A/D1	0	2	1390	8233	8231	8233	8217	8209	8206	8229	8218	8212	8212	8228	8221	8259	8195	8256	8221	8220	8218	8195	8230	8208	8229	8245	8228	8272	8260	8249	8234	8229	8206	8210	8216	8209	8240	8258	8256	8223	8216	8224	8191	8214	8209	8207	8222	8233
136	A/D0	1	2	1390	8218	8233	8270	8281	8229	8206	8184	8170	8154	8229	8220	8159	8241	8258	8189	8217	8214	8214	8164	8223	8246	8221	8252	8279	8256	8201	8191	8243	8224	8185	8209	8215	8200	8217	8277	8261	8238	8224	8230	8181	8221	8210	8251	8245	8221
137	A/D1	0	2	1170	8229	8203	8239	8215	8215	8244	8195	8216	8218	8193	8223	8208	8213	8251	8222	8240	8219	8210	8207	8207	8206	8214	8219	8217	8203	8214	8216	8217	8217	8215	8222	8217	8208	8219	8200	8222	8202	8214	8218	8202	8217	8217	8215	8212	8229
137	A/D0	1	2	1170	8266	8289	8258	8329	8377	8303	8249	8288	8269	8208	8215	8242	8247	8285	8372	8392	8348	8263	8238	8235	8261	8290	8286	8367	8346	8329	8307	8245	8215	8239	8255	8238	8268	8319	8348	8326	8298	8246	8227	8173	8181	8269	8247	8214	8302
138	A/D1	0	2	1140	8183	8237	8184	8234	8243	8225	8245	8209	8214	8213	8208	8218	8241	8222	8241	8215	8207	8208	8207	8211	8204	8211	8238	8207	8223	8228	8209	8229	8203	8208	8212	8200	8227	8223	8216	8235	8220	8210	8221	8204	8204	8213	8208	8213	8235
138	A/D0	1	2	1140	8192	8146	8230	8183	8173	8210	8223	8192	8216	8234	8272	8262	8280	8246	8220	8229	8180	8144	8187	8188	8224	8237	8278	8231	8270	8263	8245	8223	8217	8188	8214	8229	8282	8251	8310	8335	8266	8247	8236	8233	8188	8224	8269	8208	8261
139	A/D1	0	2	930	8225	8223	8216	8229	8224	8215	8202	8211	8220	8186	8243	8178	8244	8245	8240	8256	8211	8237	8209	8214	8222	8220	8232	8235	8225	8242	8236	8220	8229	8237	8222	8226	8234	8253	8252	8246	8234	8215	8210	8209	8204	8214	8223	8232	8257
139	A/D0	1	2	930	8281	8262	8274	8280	8273	8328	8223	8194	8171	8176	8175	8189	8249	8309	8205	8240	8220	8184	8173	8206	8215	8234	8310	8356	8320	8272	8272	8250	8228	8249	8260	8289	8354	8353	8319	8305	8261	8177	8212	8220	8225	8247	8283	8259	8267
140	A/D1	0	2	1090	8129	8252	8195	8223	8203	8236	8208	8192	8240	8198	8238	8213	8207	8213	8225	8224	8227	8203	8211	8206	8201	8220	8212	8228	8244	8210	8215	8210	8207	8222	8196	8235	8214	8222	8219	8229	8223	8212	8208	8201	8217	8219	8215	8230	8227
140	A/D0	1	2	1090	8272	8253	8235	8227	8265	8230	8210	8181	8211	8232	8218	8248	8258	8299	8206	8225	8247	8196	8190	8216	8192	8250	8256	8262	8233	8237	8212	8199	8235	8218	8208	8261	8241	8285	8291	8263	8250	8207	8238	8253	8243	8269	8256	8257	8251
141	A/D1	0	2	1110	8211	8232	8214	8231	8222	8220	8216	8217	8211	8215	8215	8227	8218	8222	8227	8233	8234	8228	8227	8216	8221	8214	8212	8214	8207	8226	8220	8218	8212	8242	8226	8233	8257	8253	8273	8253	8236	8219	8214	8218	8203	8251	8245	8271	8272
141	A/D0	1	2	1110	8846	8928	9043	9095	9080	8873	8522	8363	8290	8701	9042	9215	9238	9204	9187	8787	8559	8339	8330	8669	9036	9227	9280	9311	9181	8863	8529	8346	8348	8534	8792	9027	9075	9299	9256	8926	8607	8348	8343	8636	9022	9154	9102	9136	9020
142	A/D1	0	2	970	8217	8240	8235	8260	8275	8253	8258	8200	8215	8207	8225	8236	8297	8250	8308	8280	8277	8251	8212	8237	8206	8261	8266	8260	8263	8251	8263	8236	8228	8245	8241	8264	8280	8275	8312	8320	8305	8259	8237	8227	8240	8278	8310	8307	8321
142	A/D0	1	2	970	8445	8535	8566	8521	8544	8475	8280	8176	8270	8418	8478	8514	8495	8455	8471	8427	8264	8257	8165	8244	8283	8403	8435	8520	8521	8466	8298	8297	8272	8364	8422	8526	8496	8539	8583	8450	8365	8273	8219	8387	8488	8545	8577	8522	8557
143	A/D1	0	2	1020	8242	8284	8282	8260	8245	8253	8252	8246	8226	8226	8220	8191	8246	8220	8237	8254	8236	8255	8235	8232	8261	8224	8277	8269	8269	8278	8242	8231	8223	8210	8226	8222	8253	8244	8240	8247	8266	8225	8234	8218	8239	8237	8248	8245	8293
143	A/D0	1	2	1020	8471	8634	8660	8767	8655	8669	8489	8337	8274	8238	8404	8561	8604	8708	8664	8595	8476	8287	8223	8311	8464	8608	8692	8792	8775	8813	8546	8400	8259	8329	8581	8704	8907	8859	8885	8701	8488	8353	8253	8261	8347	8592	8676	8732	8727
144	A/D1	0	2	1070	8212	8227	8225	8261	8238	8227	8216	8220	8209	8227	8221	8208	8229	8207	8222	8223	8197	8215	8205	8198	8227	8222	8238	8247	8216	8224	8212	8210	8219	8211	8211	8253	8218	8216	8211	8205	8212	8208	8213	8228	8217	8231	8243	8247	8240
144	A/D0	1	2	1070	8205	8272	8308	8273	8337	8344	8330	8263	8269	8245	8245	8259	8265	8296	8244	8274	8258	8213	8229	8235	8228	8247	8248	8233	8202	8206	8202	8210	8201	8221	8257	8258	8257	8235	8254	8231	8213	8210	8206	8227	8226	8255	8261	8227	8250
145	A/D1	0	2	1020	8214	8234	8230	8223	8235	8196	8206	8218	8185	8205	8217	8206	8227	8228	8221	8241	8244	8241	8242	8222	8236	8212	8214	8258	8234	8253	8256	8230	8221	8220	8206	8247	8253	8246	8233	8241	8227	8234	8207	8219	8207	8219	8252	8244	8267
145	A/D0	1	2	1020	8612	8735	9059	9222	9208	9194	8782	8503	8344	8328	8662	8905	9028	9058	9260	9216	8840	8646	8370	8324	8658	8890	9043	9220	9241	9199	8890	8587	8382	8391	8709	8976	9220	9237	9270	9115	8837	8526	8347	8348	8668	8952	9109	9245	9278
146	A/D1	0	2	880	8250	8212	8323	8304	8364	8314	8266	8246	8219	8210	8233	8236	8268	8306	8288	8321	8258	8239	8210	8207	8207	8228	8275	8290	8295	8300	8274	8245	8231	8223	8228	8264	8282	8284	8275	8280	8285	8251	8235	8222	8259	8320	8368	8338	8339
146	A/D0	1	2	880	8512	8714	8721	8767	8810	8712	8527	8386	8330	8488	8571	8772	8893	8981	8983	8786	8501	8335	8283	8481	8518	8653	8789	8947	8892	8730	8456	8287	8224	8399	8574	8817	8912	9033	8809	8694	8477	8326	8273	8363	8590	8712	8860	8844	8773
147	A/D1	0	2	1260	8214	8219	8229	8237	8232	8229	8225	8221	8220	8215	8200	8226	8202	8213	8217	8199	8222	8208	8201	8213	8194	8198	8240	8213	8241	8209	8215	8215	8205	8211	8221	8214	8215	8218	8229	8245	8235	8223	8211	8203	8208	8200	8216	8212	8224
147	A/D0	1	2	1260	8277	8357	8310	8317	8327	8243	8170	8146	8182	8173	8249	8301	8278	8304	8357	8311	8254	8217	8255	8241	8199	8374	8366	8353	8350	8327	8251	8251	8252	8254	8298	8333	8380	8318	8332	8296	8258	8220	8211	8200	8237	8326	8338	8336	8350
148	A/D1	0	2	860	8204	8220	8228	8230	8222	8217	8210	8230	8213	8221	8225	8216	8249	8238	8253	8239	8253	8239	8235	8218	8252	8235	8254	8237	8258	8243	8253	8231	8223	8211	8206	8226	8228	8237	8258	8233	8251	8229	8212	8233	8218	8239	8231	8219	8246
148	A/D0	1	2	860	8291	8280	8316	8322	8262	8295	8245	8191	8198	8206	8201	8233	8269	8282	8271	8269	8223	8200	8196	8180	8199	8251	8280	8231	8291	8296	8255	8260	8223	8185	8220	8194	8194	8210	8183	8219	8218	8244	8225	8210	8258	8242	8239	8263	8297
149	A/D1	0	2	1220	8209	8221	8211	8219	8211	8216	8210	8218	8203	8204	8214	8209	8231	8246	8255	8248	8238	8224	8226	8221	8218	8222	8205	8213	8233	8223	8220	8197	8199	8203	8205	8228	8225	8218	8232	8219	8221	8222	8212	8209	8226	8209	8235	8218	8197
149	A/D0	1	2	1220	8273	8284	8355	8339	8337	8312	8276	8222	8230	8223	8271	8316	8324	8310	8258	8238	8224	8178	8204	8252	8269	8245	8337	8334	8314	8335	8299	8257	8230	8262	8294	8314	8329	8391	8323	8312	8271	8193	8236	8251	8295	8310	8349	8330	8286
150	A/D1	0	2	1490	8219	8237	8238	8231	8230	8225	8226	8220	8218	8208	8208	8208	8224	8218	8217	8235	8223	8225	8210	8212	8212	8216	8221	8228	8217	8270	8232	8251	8214	8214	8207	8211	8232	8232	8252	8200	8233	8223	8187	8235	8193	8241	8261	8240	8265
150	A/D0	1	2	1490	8634	8908	9060	9156	9198	9189	8858	8537	8329	8386	8602	8789	9072	9254	9205	9108	8773	8434	8324	8385	8640	8888	9111	9204	9127	9014	8705	8379	8287	8387	8654	8929	9102	9192	9159	9008	8713	8434	8274	8412	8608	8964	8997	9167	8977
151	A/D1	0	2	1110	8239	8202	8234	8241	8208	8255	8191	8217	8197	8208	8232	8199	8225	8203	8210	8213	8203	8208	8212	8222	8205	8221	8226	8223	8228	8222	8242	8220	8215	8205	8216	8203	8229	8220	8218	8239	8226	8229	8217	8216	8217	8221	8229	8253	8251
151	A/D0	1	2	1110	8230	8244	8221	8280	8265	8251	8261	8246	8213	8227	8283	8259	8209	8243	8305	8212	8229	8202	8202	8252	8212	8233	8209	8228	8221	8264	8256	8226	8199	8225	8275	8255	8281	8305	8323	8275	8236	8238	8234	8239	8211	8228	8239	8212	8269
152	A/D1	0	2	1110	8229	8219	8215	8229	8207	8243	8211	8230	8219	8215	8216	8209	8236	8217	8229	8234	8217	8226	8208	8212	8212	8218	8226	8222	8214	8206	8216	8217	8219	8219	8217	8215	8227	8243	8237	8220	8211	8217	8214	8212	8213	8210	8221	8212	8231
152	A/D0	1	2	1110	8242	8196	8253	8360	8274	8286	8297	8232	8222	8253	8254	8267	8274	8250	8284	8300	8264	8203	8204	8195	8277	8316	8334	8332	8307	8273	8254	8225	8181	8209	8237	8261	8232	8256	8284	8265	8259	8228	8198	8200	8243	8288	8301	8260	8268
153	A/D1	0	2	1100	8223	8202	8214	8225	8198	8242	8218	8243	8231	8210	8226	8222	8230	8229	8225	8218	8217	8210	8211	8211	8200	8220	8208	8226	8241	8225	8219	8212	8220	8210	8225	8223	8241	8249	8232	8224	8208	8204	8203	8209	8207	8225	8205	8213	8208
153	A/D0	1	2	1100	8312	8398	8484	8465	8481	8415	8341	8239	8249	8360	8483	8486	8481	8440	8406	8361	8302	8220	8240	8306	8465	8505	8482	8530	8487	8450	8346	8286	8251	8313	8410	8486	8544	8524	8499	8407	8302	8246	8226	8289	8337	8379	8387	8464	8371
154	A/D1	0	2	1220	8225	8220	8208	8228	8220	8221	8225	8224	8220	8204	8214	8219	8219	8247	8242	8253	8238	8228	8209	8212	8214	8208	8225	8231	8233	8254	8237	8227	8209	8212	8217	8219	8219	8212	8217	8204	8212	8209	8206	8206	8206	8222	8229	8238	8245
154	A/D0	1	2	1220	8454	8601	8680	8717	8674	8527	8424	8330	8279	8347	8467	8531	8555	8598	8626	8458	8386	8263	8227	8313	8435	8612	8658	8773	8741	8546	8418	8335	8275	8332	8419	8415	8548	8616	8632	8488	8378	8314	8244	8313	8500	8592	8673	8654	8633
155	A/D1	0	2	1250	8219	8230	8240	8247	8241	8220	8220	8217	8210	8206	8194	8240	8214	8224	8239	8243	8243	8231	8217	8215	8203	8210	8212	8217	8210	8225	8206	8215	8212	8215	8206	8215	8225	8240	8257	8224	8223	8209	8211	8210	8228	8228	8230	8231	8248
155	A/D0	1	2	1250	8185	8206	8239	8254	8311	8249	8216	8219	8187	8183	8181	8227	8207	8181	8297	8260	8241	8269	8287	8250	8247	8296	8263	8222	8254	8227	8181	8174	8215	8222	8208	8248	8254	8224	8239	8237	8209	8199	8223	8217	8219	8244	8247	8239	8244
156	A/D1	0	2	1100	8209	8227	8270	8218	8224	8245	8202	8235	8210	8202	8227	8213	8235	8254	8231	8261	8225	8229	8215	8200	8227	8220	8222	8228	8231	8217	8224	8223	8213	8212	8209	8234	8221	8240	8252	8232	8242	8219	8208	8227	8225	8223	8235	8238	8269
156	A/D0	1	2	1100	8292	8300	8375	8366	8309	8272	8275	8273	8218	8229	8240	8238	8229	8281	8277	8225	8212	8202	8229	8276	8279	8277	8282	8254	8263	8251	8210	8195	8220	8250	8253	8273	8303	8304	8303	8261	8242	8213	8211	8236	8238	8260	8292	8262	8262
157	A/D1	0	2	1010	8221	8224	8230	8237	8224	8230	8220	8216	8224	8191	8222	8220	8195	8245	8207	8240	8280	8228	8267	8215	8223	8248	8226	8249	8257	8258	8243	8235	8203	8215	8216	8223	8224	8236	8250	8260	8257	8247	8217	8218	8226	8233	8254	8289	8274
157	A/D0	1	2	1010	8210	8235	8218	8294	8237	8222	8235	8202	8197	8216	8246	8234	8329	8338	8292	8234	8215	8202	8209	8196	8222	8280	8281	8327	8299	8298	8247	8216	8196	8196	8246	8254	8320	8287	8322	8272	8277	8226	8217	8302	8261	8341	8316	8281	8255
158	A/D1	0	2	1290	8246	8247	8245	8227	8233	8230	8238	8247	8228	8229	8233	8273	8251	8240	8218	8251	8236	8242	8241	8220	8217	8239	8229	8249	8239	8228	8221	8214	8211	8217	8206	8229	8227	8246	8245	8225	8228	8212	8212	8217	8242	8238	8258	8234	8245
158	A/D0	1	2	1290	8208	8240	8238	8265	8272	8254	8247	8227	8222	8250	8270	8320	8359	8316	8259	8263	8194	8193	8176	8163	8206	8252	8227	8249	8262	8260	8202	8176	8208	8216	8234	8258	8275	8279	8314	8314	8273	8232	8229	8288	8265	8305	8332	8300	8264
159	A/D1	0	3	1500	8204	8230	8237	8239	8235	8235	8232	8231	8211	8220	8209	8211	8214	8214	8207	8241	8229	8230	8224	8207	8217	8227	8215	8247	8236	8253	8242	8231	8211	8222	8203	8213	8223	8212	8225	8221	8218	8224	8199	8225	8216	8218	8252	8261	8266
159	A/D0	1	3	1500	8213	8234	8256	8254	8277	8266	8248	8221	8183	8196	8194	8217	8233	8260	8245	8237	8255	8222	8183	8214	8186	8230	8210	8211	8225	8181	8199	8193	8220	8217	8210	8261	8264	8245	8234	8236	8209	8192	8217	8214	8209	8225	8243	8280	8236
160	A/D1	0	3	1070	8219	8226	8208	8229	8204	8211	8208	8205	8209	8190	8206	8205	8213	8260	8241	8246	8255	8206	8229	8193	8229	8214	8218	8232	8215	8236	8184	8227	8196	8212	8233	8221	8238	8213	8224	8230	8236	8228	8229	8212	8213	8232	8204	8223	8237
160	A/D0	1	3	1070	8290	8306	8327	8292	8283	8260	8251	8236	8212	8230	8242	8278	8289	8280	8299	8291	8222	8201	8230	8200	8199	8276	8251	8253	8271	8281	8225	8218	8242	8250	8235	8257	8216	8240	8187	8236	8254	8260	8240	8279	8289	8283	8254	8279	8271
161	A/D1	0	3	930	8207	8226	8221	8219	8240	8232	8234	8238	8210	8227	8236	8204	8256	8224	8217	8248	8224	8226	8215	8218	8234	8215	8228	8228	8204	8245	8221	8200	8280	8186	8243	8247	8194	8283	8219	8265	8243	8211	8225	8215	8233	8272	8236	8230	8245
161	A/D0	1	3	930	8277	8359	8370	8346	8373	8249	8249	8263	8266	8286	8295	8364	8432	8415	8387	8344	8298	8216	8225	8244	8364	8381	8398	8401	8390	8356	8298	8252	8263	8283	8342	8414	8416	8492	8446	8430	8277	8212	8251	8272	8326	8400	8418	8427	8426
162	A/D1	0	3	950	8216	8242	8264	8242	8253	8255	8230	8237	8209	8212	8236	8211	8231	8250	8252	8287	8248	8250	8232	8220	8230	8267	8244	8273	8239	8228	8220	8206	8208	8224	8227	8287	8281	8274	8292	8235	8233	8232	8188	8214	8228	8177	8290	8245	8230
162	A/D0	1	3	950	8264	8353	8307	8340	8312	8272	8221	8214	8208	8218	8185	8258	8194	8201	8235	8260	8246	8231	8201	8240	8227	8253	8252	8308	8247	8252	8206	8231	8225	8249	8391	8319	8327	8367	8296	8342	8289	8293	8255	8242	8244	8291	8292	8281	8326
163	A/D1	0	3	1500	8246	8226	8215	8243	8218	8239	8234	8224	8205	8219	8223	8214	8223	8242	8234	8227	8225	8228	8212	8214	8239	8243	8261	8241	8240	8233	8232	8217	8210	8216	8209	8231	8223	8260	8250	8242	8244	8234	8216	8220	8208	8208	8228	8218	8239
163	A/D0	1	3	1500	8231	8240	8253	8248	8228	8248	8215	8198	8185	8215	8188	8189	8221	8214	8313	8356	8276	8286	8235	8208	8234	8253	8262	8314	8320	8302	8255	8211	8205	8218	8218	8238	8268	8288	8272	8287	8235	8243	8188	8212	8275	8255	8292	8270	8279
164	A/D1	0	3	1430	8221	8221	8250	8268	8256	8259	8237	8221	8217	8211	8222	8212	8248	8228	8253	8238	8233	8226	8209	8217	8207	8222	8223	8232	8227	8242	8223	8211	8210	8199	8205	8210	8191	8216	8221	8233	8261	8245	8219	8231	8210	8225	8234	8232	8252
164	A/D0	1	3	1430	8208	8216	8255	8305	8284	8273	8274	8229	8200	8193	8255	8258	8262	8321	8319	8306	8276	8253	8216	8240	8268	8310	8292	8335	8310	8313	8227	8211	8231	8217	8235	8232	8257	8334	8313	8302	8297	8234	8184	8255	8320	8266	8320	8311	8287
165	A/D1	0	3	1370	8209	8206	8195	8223	8204	8213	8213	8229	8211	8222	8195	8215	8221	8188	8234	8203	8218	8245	8187	8231	8201	8215	8247	8221	8233	8230	8237	8243	8231	8224	8205	8214	8203	8216	8230	8227	8223	8232	8218	8218	8225	8237	8237	8225	8242
165	A/D0	1	3	1370	8214	8222	8245	8228	8261	8260	8265	8248	8241	8225	8223	8201	8206	8227	8197	8226	8202	8219	8250	8231	8220	8250	8274	8263	8193	8201	8197	8205	8238	8244	8221	8211	8240	8272	8256	8211	8208	8199	8169	8169	8187	8174	8204	8244	8233
166	A/D1	0	3	1180	8231	8202	8234	8206	8210	8224	8205	8221	8210	8203	8220	8204	8212	8228	8235	8217	8224	8209	8211	8203	8202	8210	8214	8233	8237	8228	8220	8224	8201	8211	8220	8201	8224	8227	8243	8240	8231	8222	8208	8205	8219	8223	8216	8223	8217
166	A/D0	1	3	1180	8234	8291	8278	8279	8302	8293	8236	8200	8236	8213	8284	8294	8239	8279	8295	8238	8221	8218	8211	8199	8329	8350	8296	8291	8300	8235	8205	8228	8188	8190	8233	8238	8273	8354	8329	8244	8268	8226	8200	8212	8288	8286	8275	8344	8306
167	A/D1	0	3	1240	8209	8229	8210	8208	8216	8222	8219	8221	8205	8210	8211	8233	8244	8247	8244	8226	8220	8219	8207	8222	8196	8215	8211	8204	8213	8215	8234	8224	8204	8223	8212	8216	8229	8207	8213	8222	8215	8228	8230	8220	8236	8221	8249	8230	8207
167	A/D0	1	3	1240	8212	8227	8213	8237	8266	8227	8204	8223	8201	8198	8251	8268	8258	8259	8247	8280	8250	8228	8240	8251	8253	8252	8231	8230	8206	8227	8193	8199	8208	8222	8222	8286	8273	8286	8303	8255	8232	8218	8197	8207	8193	8294	8252	8253	8289
168	A/D1	0	3	1280	8216	8225	8207	8220	8239	8238	8232	8224	8205	8217	8212	8225	8236	8241	8245	8229	8212	8222	8213	8205	8214	8220	8227	8229	8250	8233	8223	8208	8213	8214	8210	8219	8213	8222	8239	8226	8232	8211	8220	8214	8226	8206	8231	8234	8232
168	A/D0	1	3	1280	8202	8223	8264	8220	8176	8179	8196	8160	8160	8204	8214	8208	8271	8257	8250	8265	8232	8200	8196	8179	8172	8216	8242	8180	8174	8194	8240	8216	8194	8293	8198	8215	8302	8269	8227	8207	8213	8190	8148	8204	8240	8202	8232	8229	8245
169	A/D1	0	3	1230	8217	8220	8216	8212	8232	8204	8227	8232	8218	8230	8216	8215	8225	8197	8218	8211	8213	8223	8202	8212	8209	8207	8234	8242	8247	8256	8250	8236	8245	8219	8245	8222	8231	8221	8218	8228	8238	8218	8224	8211	8221	8217	8210	8220	8227
169	A/D0	1	3	1230	8259	8257	8154	8227	8216	8202	8196	8237	8206	8165	8173	8179	8187	8226	8252	8253	8222	8229	8233	8260	8228	8240	8232	8212	8223	8230	8224	8193	8171	8186	8222	8216	8238	8254	8237	8236	8221	8233	8217	8194	8225	8224	8228	8277	8261
170	A/D1	0	3	1150	8212	8212	8218	8210	8215	8215	8209	8212	8206	8217	8210	8207	8222	8217	8225	8222	8216	8219	8222	8222	8223	8217	8251	8229	8268	8229	8236	8214	8209	8206	8210	8213	8210	8221	8216	8227	8229	8217	8213	8207	8212	8228	8229	8231	8219
170	A/D0	1	3	1150	8259	8290	8281	8374	8360	8295	8250	8212	8214	8253	8250	8287	8282	8303	8333	8271	8268	8269	8232	8286	8350	8320	8316	8313	8235	8196	8204	8204	8230	8289	8344	8278	8305	8329	8345	8268	8266	8222	8164	8219	8242	8274	8291	8395	8398
171	A/D1	0	3	1140	8291	8413	8437	8582	8531	8565	8483	8376	8295	8246	8252	8336	8416	8541	8649	8592	8542	8400	8302	8261	8232	8305	8432	8453	8580	8548	8499	8390	8292	8253	8327	8419	8522	8526	8527	8469	8431	8376	8286	8268	8290	8348	8498	8572	8634
171	A/D0	1	3	1140	8383	8432	8430	8471	8480	8502	8397	8290	8268	8258	8396	8454	8509	8595	8557	8577	8445	8300	8258	8295	8408	8526	8560	8564	8584	8456	8379	8254	8188	8299	8435	8425	8434	8532	8432	8384	8361	8240	8173	8185	8294	8395	8487	8544	8498
172	A/D1	0	3	900	8219	8224	8227	8244	8245	8245	8233	8223	8221	8213	8219	8244	8242	8263	8254	8252	8243	8230	8217	8222	8206	8239	8238	8280	8270	8249	8250	8216	8218	8214	8219	8226	8215	8219	8247	8242	8261	8230	8236	8245	8222	8243	8245	8237	8248
172	A/D0	1	3	900	8185	8193	8222	8232	8272	8257	8264	8231	8219	8255	8261	8220	8228	8241	8231	8231	8221	8207	8188	8237	8301	8305	8297	8271	8256	8251	8226	8169	8205	8198	8189	8253	8229	8248	8232	8239	8208	8189	8192	8209	8238	8186	8218	8273	8230
173	A/D1	0	3	860	8203	8223	8226	8222	8234	8230	8224	8221	8207	8218	8250	8244	8264	8237	8224	8226	8223	8207	8216	8211	8218	8221	8209	8245	8233	8229	8227	8211	8216	8224	8209	8212	8223	8219	8235	8226	8223	8230	8205	8225	8219	8206	8230	8206	8213
173	A/D0	1	3	860	8243	8241	8250	8290	8272	8222	8225	8191	8190	8204	8185	8204	8215	8231	8271	8312	8277	8239	8230	8225	8199	8218	8250	8252	8261	8334	8298	8247	8240	8221	8199	8253	8270	8267	8288	8291	8274	8241	8280	8270	8275	8266	8273	8274	8274
174	A/D1	0	3	1170	8225	8219	8245	8247	8233	8224	8228	8214	8210	8215	8212	8215	8239	8223	8224	8212	8226	8229	8215	8218	8217	8219	8242	8230	8225	8219	8230	8228	8229	8212	8219	8213	8213	8220	8213	8226	8225	8216	8214	8217	8216	8211	8218	8225	8227
174	A/D0	1	3	1170	8208	8270	8246	8271	8339	8287	8279	8234	8202	8219	8223	8209	8214	8286	8277	8283	8265	8240	8205	8236	8244	8285	8220	8226	8303	8280	8239	8219	8194	8208	8214	8298	8338	8354	8346	8362	8249	8200	8222	8231	8214	8287	8263	8251	8339
175	A/D1	0	3	1010	8217	8225	8233	8227	8240	8240	8236	8231	8216	8214	8217	8210	8226	8217	8211	8220	8231	8229	8223	8211	8213	8224	8226	8213	8222	8226	8222	8213	8221	8210	8227	8230	8230	8232	8216	8225	8212	8206	8206	8205	8242	8235	8245	8233	8216
175	A/D0	1	3	1010	8253	8307	8361	8379	8366	8352	8283	8226	8208	8224	8257	8241	8301	8313	8280	8308	8275	8224	8209	8237	8261	8315	8293	8288	8403	8430	8372	8292	8243	8218	8249	8287	8374	8432	8390	8312	8225	8206	8176	8226	8291	8322	8373	8390	8368
176	A/D1	0	3	890	8281	8317	8292	8278	8271	8271	8244	8227	8218	8208	8227	8284	8269	8270	8266	8242	8249	8242	8222	8228	8229	8254	8262	8297	8300	8291	8284	8248	8231	8229	8231	8249	8297	8337	8321	8327	8271	8271	8226	8217	8203	8269	8261	8312	8278
176	A/D0	1	3	890	8286	8350	8377	8308	8342	8302	8286	8217	8182	8205	8204	8254	8318	8369	8342	8315	8287	8248	8227	8238	8303	8344	8396	8387	8378	8338	8257	8238	8213	8288	8301	8348	8320	8357	8411	8370	8360	8281	8263	8281	8294	8330	8358	8391	8357
177	A/D1	0	3	1150	8210	8210	8210	8213	8220	8235	8226	8223	8216	8215	8215	8239	8221	8232	8218	8224	8240	8227	8236	8215	8217	8241	8224	8236	8224	8226	8213	8236	8219	8215	8222	8221	8246	8224	8246	8241	8217	8224	8218	8207	8216	8235	8233	8246	8264
177	A/D0	1	3	1150	8500	8453	8502	8558	8693	8552	8396	8289	8228	8319	8419	8553	8678	8681	8658	8498	8394	8246	8252	8371	8475	8445	8605	8556	8546	8511	8416	8281	8280	8366	8440	8485	8556	8578	8548	8415	8320	8276	8259	8301	8369	8539	8562	8571	8575
178	A/D1	0	3	980	8222	8212	8221	8224	8232	8220	8223	8209	8219	8206	8218	8228	8232	8281	8257	8257	8227	8225	8214	8216	8218	8211	8228	8228	8246	8230	8218	8225	8213	8209	8227	8219	8259	8248	8232	8263	8199	8224	8224	8196	8226	8220	8221	8236	8235
178	A/D0	1	3	980	8243	8273	8331	8275	8292	8254	8215	8199	8199	8261	8249	8254	8261	8267	8268	8229	8227	8206	8184	8198	8226	8272	8275	8318	8285	8279	8270	8232	8294	8244	8252	8320	8276	8257	8289	8274	8211	8237	8260	8252	8259	8303	8302	8315	8312
179	A/D1	0	3	1100	8222	8207	8218	8211	8209	8231	8228	8225	8210	8215	8207	8210	8217	8216	8232	8225	8213	8222	8213	8213	8223	8193	8236	8236	8233	8216	8226	8224	8209	8203	8214	8230	8221	8242	8214	8230	8221	8205	8214	8212	8213	8227	8233	8242	8221
179	A/D0	1	3	1100	8542	8736	8850	9022	9008	9050	8729	8541	8353	8298	8468	8698	8861	9062	9190	9089	8797	8555	8325	8302	8614	8903	8960	9009	9158	9022	8778	8528	8299	8346	8665	8933	8898	8978	8891	8805	8631	8423	8302	8317	8551	8747	8866	8895	8926
180	A/D1	0	3	1030	8207	8235	8236	8238	8251	8240	8239	8234	8211	8212	8211	8213	8243	8228	8246	8229	8223	8216	8219	8226	8228	8275	8255	8255	8225	8233	8229	8214	8213	8239	8197	8242	8260	8266	8266	8249	8238	8229	8222	8211	8232	8230	8263	8260	8261
180	A/D0	1	3	1030	8411	8541	8648	8756	8780	8563	8417	8266	8206	8385	8454	8522	8645	8775	8920	8659	8547	8318	8248	8394	8539	8623	8659	8660	8695	8489	8426	8261	8262	8432	8427	8593	8730	8602	8602	8510	8384	8246	8250	8355	8432	8588	8677	8763	8783
181	A/D1	0	3	970	8208	8221	8189	8248	8236	8226	8253	8221	8225	8217	8212	8211	8217	8225	8219	8209	8219	8198	8212	8224	8199	8223	8203	8236	8224	8260	8231	8248	8232	8213	8261	8225	8236	8230	8194	8235	8202	8215	8233	8203	8238	8242	8249	8254	8240
181	A/D0	1	3	970	8184	8221	8255	8214	8196	8256	8214	8182	8218	8243	8218	8212	8340	8317	8243	8274	8270	8188	8210	8180	8226	8262	8257	8229	8210	8242	8264	8218	8201	8202	8242	8261	8232	8213	8243	8270	8243	8213	8198	8196	8226	8223	8227	8242	8285
182	A/D1	0	3	1420	8216	8224	8205	8227	8238	8231	8254	8232	8264	8236	8234	8216	8217	8208	8229	8225	8231	8244	8252	8238	8226	8214	8208	8229	8218	8255	8238	8223	8226	8210	8214	8207	8224	8218	8234	8223	8226	8215	8221	8219	8222	8223	8234	8228	8245
182	A/D0	1	3	1420	8257	8275	8286	8286	8322	8275	8229	8239	8189	8195	8215	8223	8246	8300	8329	8350	8276	8261	8202	8214	8207	8201	8253	8247	8254	8279	8251	8197	8222	8221	8199	8197	8204	8239	8223	8277	8277	8238	8228	8221	8230	8272	8297	8308	8313
183	A/D1	0	3	1010	8210	8204	8223	8223	8217	8226	8215	8215	8220	8198	8223	8234	8234	8232	8238	8231	8235	8212	8216	8213	8224	8223	8213	8224	8229	8224	8209	8207	8211	8217	8213	8206	8238	8224	8233	8227	8217	8215	8204	8203	8216	8209	8265	8243	8244
183	A/D0	1	3	1010	8705	8974	9052	9140	9088	8850	8604	8337	8290	8357	8645	8817	9101	9124	9072	8944	8739	8393	8294	8469	8634	8889	9151	9154	9265	9024	8732	8431	8317	8383	8644	8975	9088	9158	9192	9030	8732	8423	8314	8409	8687	8989	9099	9132	9198
184	A/D1	0	3	1320	8229	8216	8217	8220	8223	8212	8212	8219	8216	8193	8232	8219	8187	8240	8199	8213	8218	8189	8230	8214	8201	8252	8176	8263	8233	8225	8243	8205	8222	8212	8215	8240	8230	8242	8255	8226	8225	8227	8203	8218	8215	8226	8251	8249	8255
184	A/D0	1	3	1320	8228	8247	8235	8274	8247	8254	8229	8185	8208	8206	8234	8248	8249	8260	8282	8282	8272	8268	8213	8199	8226	8209	8230	8233	8255	8257	8238	8221	8220	8210	8191	8209	8198	8233	8234	8221	8216	8208	8201	8212	8242	8228	8201	8229	8258
185	A/D1	0	3	960	8214	8241	8222	8246	8224	8223	8225	8213	8206	8211	8197	8215	8227	8220	8232	8253	8237	8237	8216	8223	8239	8237	8264	8244	8240	8226	8228	8218	8220	8201	8214	8218	8214	8228	8254	8256	8270	8230	8214	8222	8212	8258	8256	8254	8254
185	A/D0	1	3	960	8279	8193	8216	8245	8247	8223	8198	8183	8209	8202	8206	8363	8336	8310	8258	8268	8219	8213	8227	8237	8205	8252	8271	8278	8313	8267	8276	8209	8209	8190	8236	8292	8341	8277	8318	8281	8251	8239	8234	8250	8221	8281	8315	8260	8319
186	A/D1	0	3	1300	8203	8231	8221	8233	8217	8227	8216	8220	8214	8216	8223	8233	8235	8207	8211	8207	8198	8222	8205	8211	8218	8214	8213	8205	8225	8223	8237	8218	8217	8231	8216	8218	8223	8213	8223	8236	8223	8213	8208	8208	8200	8213	8209	8204	8237
186	A/D0	1	3	1300	8285	8335	8338	8411	8400	8382	8279	8233	8174	8151	8209	8227	8254	8333	8355	8338	8320	8288	8268	8274	8318	8317	8284	8273	8270	8277	8252	8226	8232	8197	8226	8278	8268	8319	8353	8326	8280	8220	8224	8187	8174	8242	8263	8302	8286
187	A/D1	0	3	1190	8216	8223	8230	8228	8219	8213	8211	8211	8216	8211	8213	8204	8215	8216	8194	8226	8212	8214	8228	8211	8209	8223	8208	8221	8219	8211	8218	8210	8229	8221	8228	8211	8212	8223	8210	8220	8203	8216	8203	8209	8215	8215	8232	8237	8227
187	A/D0	1	3	1190	8265	8231	8209	8230	8212	8214	8217	8229	8228	8234	8245	8286	8219	8260	8279	8254	8226	8162	8201	8248	8264	8305	8299	8296	8256	8248	8246	8208	8154	8190	8242	8231	8247	8317	8292	8288	8285	8263	8211	8190	8232	8227	8190	8241	8278
188	A/D1	0	3	940	8213	8238	8219	8215	8224	8224	8222	8226	8206	8216	8209	8224	8226	8217	8237	8223	8213	8212	8208	8205	8218	8226	8239	8240	8233	8222	8220	8209	8208	8202	8224	8215	8226	8225	8211	8215	8219	8209	8221	8203	8228	8254	8235	8255	8226
188	A/D0	1	3	940	8251	8303	8302	8289	8267	8280	8233	8203	8238	8261	8243	8313	8353	8320	8325	8330	8278	8219	8238	8206	8234	8255	8272	8208	8241	8227	8220	8236	8241	8224	8222	8224	8315	8275	8319	8311	8245	8208	8211	8223	8278	8300	8307	8307	8316
189	A/D1	0	3	960	8219	8213	8226	8237	8225	8242	8213	8221	8217	8213	8223	8234	8224	8231	8218	8237	8229	8216	8225	8211	8217	8228	8212	8226	8216	8212	8209	8212	8204	8204	8210	8207	8211	8210	8209	8225	8204	8205	8216	8204	8232	8234	8230	8221	8204
189	A/D0	1	3	960	8200	8231	8243	8263	8245	8221	8261	8191	8188	8216	8200	8182	8215	8204	8219	8205	8224	8228	8199	8193	8223	8236	8237	8269	8249	8193	8190	8190	8189	8201	8244	8238	8202	8247	8253	8263	8230	8237	8192	8230	8267	8235	8280	8250	8227
190	A/D1	0	3	1270	8208	8218	8207	8217	8203	8242	8221	8236	8239	8201	8229	8214	8191	8244	8203	8230	8229	8203	8229	8207	8207	8215	8210	8215	8220	8233	8250	8236	8223	8223	8211	8228	8218	8237	8224	8226	8221	8210	8195	8222	8202	8213	8220	8205	8213
190	A/D0	1	3	1270	8218	8262	8317	8290	8303	8335	8260	8202	8247	8186	8171	8212	8228	8248	8265	8276	8230	8238	8231	8208	8210	8246	8260	8240	8234	8251	8223	8216	8222	8222	8253	8274	8322	8358	8345	8361	8291	8246	8196	8199	8222	8227	8255	8277	8315
191	A/D1	0	3	1110	8214	8209	8219	8220	8214	8223	8213	8223	8215	8239	8227	8233	8221	8220	8218	8228	8229	8227	8217	8209	8215	8215	8232	8247	8238	8225	8226	8215	8211	8211	8214	8216	8240	8240	8266	8271	8301	8259	8237	8212	8222	8216	8221	8231	8227
191	A/D0	1	3	1110	8202	8274	8251	8258	8329	8245	8267	8251	8235	8224	8235	8280	8237	8238	8251	8259	8254	8256	8216	8213	8214	8235	8218	8252	8250	8254	8233	8209	8211	8216	8226	8243	8271	8294	8318	8279	8269	8259	8203	8224	8222	8239	8252	8275	8300
192	A/D1	0	3	1110	8241	8228	8245	8232	8229	8231	8240	8227	8217	8213	8236	8240	8243	8228	8229	8217	8216	8213	8217	8213	8240	8248	8241	8267	8228	8259	8227	8231	8228	8213	8211	8238	8226	8263	8248	8224	8246	8215	8209	8226	8220	8257	8246	8250	8275
192	A/D0	1	3	1110	8258	8241	8229	8289	8267	8211	8198	8191	8176	8169	8205	8253	8260	8241	8307	8288	8287	8239	8213	8194	8208	8252	8292	8261	8326	8318	8257	8253	8253	8242	8356	8339	8343	8336	8317	8291	8255	8263	8218	8216	8272	8282	8286	8328	8332
193	A/D1	0	3	1050	8192	8213	8228	8216	8251	8251	8253	8248	8212	8241	8226	8208	8233	8211	8223	8217	8205	8235	8220	8212	8231	8201	8213	8229	8216	8248	8240	8226	8232	8203	8244	8231	8222	8219	8219	8215	8220	8210	8220	8205	8209	8225	8191	8223	8215
193	A/D0	1	3	1050	8318	8427	8545	8566	8695	8636	8464	8313	8262	8261	8391	8518	8720	8737	8719	8684	8499	8389	8271	8276	8345	8559	8627	8771	8761	8743	8521	8370	8250	8236	8322	8562	8641	8802	8730	8683	8537	8402	8297	8267	8309	8446	8482	8607	8696
194	A/D1	0	3	940	8218	8207	8213	8210	8218	8219	8211	8218	8215	8213	8209	8224	8211	8220	8210	8211	8211	8207	8216	8214	8237	8223	8238	8207	8227	8224	8232	8233	8224	8208	8204	8207	8219	8210	8224	8215	8213	8209	8212	8208	8212	8212	8232	8240	8264
194	A/D0	1	3	940	8239	8301	8289	8248	8266	8245	8211	8189	8218	8216	8228	8290	8275	8318	8298	8263	8225	8205	8213	8180	8212	8236	8275	8280	8307	8310	8248	8236	8249	8230	8246	8211	8192	8222	8254	8231	8272	8240	8221	8256	8306	8334	8300	8285	8251
195	A/D1	0	3	1370	8201	8212	8238	8200	8257	8228	8221	8234	8213	8215	8207	8226	8227	8230	8222	8238	8207	8219	8235	8221	8232	8227	8231	8197	8225	8212	8198	8218	8202	8216	8231	8213	8226	8202	8231	8241	8239	8242	8219	8205	8226	8238	8233	8254	8243
195	A/D0	1	3	1370	8175	8226	8207	8220	8227	8224	8188	8178	8206	8179	8170	8169	8252	8213	8230	8225	8188	8212	8193	8196	8182	8236	8202	8200	8216	8198	8192	8184	8218	8191	8195	8223	8204	8210	8219	8251	8217	8203	8227	8201	8206	8240	8259	8242	8194
196	A/D1	0	3	1230	8206	8214	8222	8211	8226	8213	8215	8220	8199	8218	8208	8215	8224	8226	8233	8249	8232	8238	8214	8205	8215	8205	8203	8228	8216	8229	8229	8230	8214	8202	8204	8223	8234	8250	8253	8237	8240	8229	8191	8236	8205	8226	8251	8211	8240
196	A/D0	1	3	1230	8372	8503	8568	8611	8628	8491	8393	8250	8221	8330	8470	8539	8620	8590	8610	8429	8377	8258	8216	8310	8417	8530	8596	8700	8643	8511	8395	8262	8229	8370	8558	8666	8694	8629	8564	8400	8324	8252	8245	8299	8418	8533	8637	8638	8696
197	A/D1	0	3	910	8230	8230	8246	8251	8255	8246	8227	8227	8198	8231	8212	8225	8207	8230	8233	8244	8220	8212	8220	8206	8235	8226	8243	8260	8256	8289	8262	8236	8247	8240	8239	8269	8282	8285	8282	8244	8259	8238	8222	8221	8211	8238	8236	8240	8249
197	A/D0	1	3	910	8272	8330	8296	8306	8284	8240	8231	8216	8236	8247	8275	8307	8309	8339	8346	8332	8275	8209	8248	8313	8244	8307	8273	8249	8304	8301	8270	8211	8217	8254	8279	8314	8366	8340	8299	8284	8224	8214	8228	8243	8225	8286	8293	8291	8373
198	A/D1	0	3	1160	8190	8206	8208	8217	8247	8221	8228	8232	8215	8224	8211	8211	8229	8206	8216	8214	8204	8217	8209	8205	8233	8208	8217	8227	8222	8230	8234	8235	8229	8234	8222	8222	8245	8236	8246	8235	8238	8233	8233	8223	8224	8214	8223	8240	8220
198	A/D0	1	3	1160	8470	8629	8577	8581	8569	8453	8339	8254	8276	8312	8388	8378	8496	8548	8485	8452	8338	8234	8211	8258	8430	8514	8611	8620	8637	8465	8353	8272	8223	8311	8437	8567	8555	8598	8578	8501	8341	8239	8249	8304	8343	8652	8650	8617	8579
199	A/D1	0	3	1350	8210	8229	8217	8268	8205	8248	8224	8221	8224	8198	8223	8217	8219	8219	8222	8221	8241	8213	8212	8228	8208	8220	8220	8235	8221	8219	8207	8215	8218	8204	8236	8213	8199	8259	8198	8250	8229	8212	8225	8205	8208	8219	8202	8209	8212
199	A/D0	1	3	1350	8252	8325	8362	8461	8562	8555	8436	8292	8244	8233	8341	8349	8437	8389	8394	8403	8389	8305	8293	8287	8389	8381	8464	8479	8412	8359	8277	8234	8204	8293	8337	8489	8459	8545	8537	8519	8424	8300	8236	8240	8342	8450	8527	8552	8469
200	A/D1	0	3	860	8276	8290	8416	8345	8418	8476	8431	8391	8275	8287	8318	8340	8400	8435	8399	8397	8320	8293	8237	8232	8289	8304	8369	8404	8423	8475	8412	8346	8268	8240	8278	8388	8444	8460	8482	8526	8432	8349	8261	8239	8302	8332	8430	8451	8508
200	A/D0	1	3	860	8491	8715	8846	8797	8869	8701	8470	8359	8269	8404	8689	8802	8876	8838	8844	8677	8477	8291	8235	8350	8561	8797	8882	8924	8946	8701	8526	8298	8252	8435	8592	8726	8864	8820	8810	8661	8483	8312	8288	8486	8754	8931	8895	9079	9193
201	A/D1	0	3	1500	8211	8225	8223	8205	8233	8213	8217	8220	8205	8218	8211	8220	8222	8232	8227	8222	8209	8214	8205	8211	8208	8235	8223	8219	8241	8238	8225	8226	8205	8216	8218	8222	8228	8220	8213	8227	8214	8210	8212	8198	8216	8212	8202	8242	8195
201	A/D0	1	3	1500	8390	8437	8344	8418	8402	8255	8195	8242	8218	8226	8300	8356	8419	8379	8362	8308	8202	8221	8187	8213	8293	8286	8379	8348	8355	8320	8277	8244	8252	8355	8376	8373	8381	8333	8340	8275	8310	8282	8241	8356	8446	8429	8403	8428	8386
202	A/D1	0	3	1270	8205	8213	8221	8214	8224	8219	8225	8205	8208	8216	8204	8225	8198	8217	8221	8204	8207	8207	8211	8193	8213	8212	8219	8240	8220	8232	8209	8210	8207	8196	8211	8220	8220	8238	8229	8245	8226	8216	8214	8208	8211	8230	8217	8221	8207
202	A/D0	1	3	1270	8216	8228	8250	8200	8175	8188	8204	8218	8211	8217	8271	8257	8239	8280	8267	8235	8218	8214	8207	8220	8241	8230	8253	8263	8262	8236	8226	8160	8139	8204	8189	8193	8230	8264	8225	8230	8255	8219	8209	8230	8223	8222	8208	8214	8225
203	A/D1	0	3	1330	8210	8238	8211	8226	8241	8214	8231	8215	8204	8224	8211	8212	8219	8230	8231	8212	8219	8216	8209	8209	8226	8234	8232	8235	8234	8229	8226	8217	8208	8214	8220	8216	8212	8215	8214	8206	8225	8216	8222	8222	8238	8246	8252	8237	8234
203	A/D0	1	3	1330	8203	8251	8336	8214	8337	8242	8202	8216	8181	8247	8263	8299	8310	8284	8334	8296	8266	8233	8210	8231	8267	8324	8286	8272	8301	8266	8218	8225	8217	8201	8241	8260	8246	8235	8250	8239	8209	8214	8218	8197	8241	8281	8288	8284	8315
204	A/D1	0	3	1130	8239	8217	8227	8215	8224	8232	8216	8220	8206	8211	8212	8225	8218	8216	8222	8229	8212	8223	8220	8208	8231	8224	8241	8237	8223	8235	8216	8215	8207	8200	8205	8219	8223	8242	8234	8251	8255	8242	8226	8219	8218	8224	8225	8234	8216
204	A/D0	1	3	1130	8235	8269	8218	8234	8264	8214	8179	8198	8222	8163	8187	8264	8259	8197	8288	8231	8190	8228	8237	8262	8180	8178	8286	8264	8256	8256	8220	8193	8216	8239	8276	8240	8245	8255	8227	8236	8224	8208	8127	8184	8224	8271	8244	8220	8289
205	A/D1	0	3	1030	8194	8226	8212	8208	8221	8224	8206	8243	8181	8234	8235	8189	8253	8195	8197	8238	8182	8223	8216	8199	8226	8209	8215	8236	8201	8216	8210	8216	8213	8212	8208	8217	8212	8221	8220	8216	8216	8201	8203	8218	8211	8217	8208	8203	8209
205	A/D0	1	3	1030	8235	8202	8316	8309	8295	8281	8288	8241	8252	8275	8295	8236	8253	8240	8270	8227	8224	8238	8223	8224	8254	8257	8235	8242	8245	8225	8220	8229	8185	8226	8261	8250	8288	8289	8254	8209	8253	8204	8174	8178	8230	8212	8246	8247	8268
206	A/D1	0	3	1390	8219	8217	8219	8222	8227	8234	8233	8221	8212	8216	8198	8202	8212	8200	8226	8224	8208	8220	8223	8191	8253	8188	8246	8218	8226	8247	8217	8240	8227	8199	8234	8217	8237	8239	8231	8253	8237	8243	8223	8226	8250	8240	8242	8244	8239
206	A/D0	1	3	1390	8346	8390	8369	8352	8381	8362	8290	8237	8251	8271	8276	8386	8349	8381	8367	8334	8284	8198	8220	8240	8280	8319	8356	8357	8335	8331	8342	8237	8209	8275	8257	8323	8415	8351	8437	8423	8371	8243	8250	8276	8221	8253	8338	8314	8356
207	A/D1	0	3	880	8207	8214	8220	8243	8288	8266	8254	8216	8208	8207	8199	8243	8222	8228	8249	8263	8248	8230	8222	8214	8232	8224	8271	8257	8256	8259	8203	8227	8201	8199	8216	8219	8193	8258	8218	8227	8234	8199	8235	8192	8234	8244	8233	8268	8262
207	A/D0	1	3	880	8196	8193	8212	8256	8305	8276	8271	8288	8199	8208	8158	8171	8212	8161	8203	8231	8172	8202	8183	8246	8265	8274	8294	8227	8177	8200	8240	8178	8228	8259	8275	8232	8257	8283	8238	8284	8279	8249	8202	8193	8224	8210	8219	8233	8272
208	A/D1	0	3	1440	8246	8272	8279	8272	8271	8251	8237	8212	8219	8216	8237	8258	8247	8278	8267	8296	8260	8252	8226	8227	8229	8263	8290	8306	8323	8313	8293	8257	8220	8217	8240	8251	8351	8335	8329	8307	8278	8253	8206	8259	8218	8248	8267	8255	8286
208	A/D0	1	3	1440	8489	8503	8604	8635	8569	8507	8377	8261	8208	8271	8345	8343	8386	8479	8541	8423	8368	8311	8254	8302	8370	8441	8486	8548	8503	8443	8347	8259	8265	8271	8381	8480	8480	8449	8462	8409	8378	8211	8211	8449	8155	7964	8670	9109	8487
209	A/D1	0	3	1060	8217	8226	8219	8230	8221	8249	8220	8219	8217	8211	8218	8228	8244	8251	8242	8241	8206	8223	8210	8213	8218	8216	8207	8225	8215	8223	8235	8189	8224	8205	8194	8235	8193	8238	8237	8222	8236	8210	8210	8217	8208	8221	8231	8243	8231
209	A/D0	1	3	1060	8418	8377	8402	8316	8299	8300	8244	8210	8247	8297	8272	8340	8352	8357	8407	8294	8262	8258	8246	8235	8294	8342	8281	8310	8338	8284	8247	8241	8245	8278	8325	8320	8305	8295	8323	8275	8261	8227	8171	8150	8288	8293	8241	8316	8374
210	A/D1	0	3	1160	8210	8215	8213	8213	8210	8203	8214	8206	8221	8208	8207	8208	8207	8223	8226	8220	8227	8204	8204	8212	8201	8219	8239	8222	8225	8213	8211	8230	8216	8223	8224	8220	8230	8210	8215	8204	8202	8214	8203	8218	8211	8215	8221	8233	8234
210	A/D0	1	3	1160	8221	8221	8218	8199	8232	8252	8218	8218	8163	8182	8184	8188	8187	8221	8268	8238	8238	8226	8194	8210	8232	8211	8211	8228	8233	8225	8212	8232	8190	8220	8218	8220	8212	8225	8215	8237	8210	8187	8176	8206	8240	8243	8261	8249	8212
211	A/D1	0	3	1040	8207	8236	8219	8224	8223	8207	8206	8215	8195	8223	8199	8211	8234	8214	8212	8211	8201	8211	8218	8226	8223	8221	8271	8204	8280	8216	8243	8228	8204	8219	8206	8233	8230	8243	8237	8236	8214	8219	8215	8205	8229	8217	8249	8223	8215
211	A/D0	1	3	1040	8207	8312	8247	8256	8299	8330	8252	8249	8239	8181	8165	8178	8228	8251	8244	8233	8157	8191	8176	8226	8212	8248	8267	8221	8204	8228	8189	8203	8160	8201	8212	8210	8231	8262	8273	8251	8222	8246	8210	8193	8272	8257	8228	8260	8232
212	A/D1	0	4	1070	8213	8219	8208	8221	8206	8219	8220	8217	8208	8212	8216	8241	8232	8231	8223	8221	8218	8218	8217	8215	8225	8232	8246	8231	8242	8229	8223	8196	8211	8223	8210	8204	8222	8207	8237	8233	8228	8227	8210	8218	8220	8244	8250	8262	8253
212	A/D0	1	4	1070	8230	8246	8240	8289	8273	8229	8225	8195	8194	8222	8250	8289	8282	8254	8278	8260	8256	8212	8232	8248	8232	8241	8287	8276	8263	8222	8231	8214	8243	8213	8341	8334	8306	8370	8362	8237	8260	8244	8174	8233	8251	8254	8271	8340	8259
213	A/D1	0	4	1000	8232	8225	8229	8242	8252	8237	8221	8223	8195	8225	8226	8224	8265	8250	8264	8218	8221	8218	8195	8209	8204	8229	8232	8249	8291	8289	8249	8224	8248	8195	8226	8216	8236	8266	8249	8255	8266	8228	8240	8220	8204	8258	8230	8263	8261
213	A/D0	1	4	1000	8635	8907	9158	9327	9302	9081	8699	8443	8285	8418	8685	9017	9098	9086	9009	8961	8680	8362	8241	8357	8665	8972	9067	9288	9141	8965	8681	8403	8288	8508	8627	8895	9081	9137	9183	8977	8720	8425	8285	8429	8802	8966	9222	9236	9170
214	A/D1	0	4	1380	8200	8230	8223	8223	8227	8225	8242	8225	8209	8223	8197	8207	8210	8208	8234	8220	8242	8242	8214	8218	8221	8222	8230	8240	8246	8250	8253	8244	8222	8217	8222	8228	8234	8237	8241	8237	8251	8254	8219	8230	8210	8223	8226	8224	8240
214	A/D0	1	4	1380	8212	8236	8243	8250	8244	8243	8191	8209	8218	8195	8226	8238	8167	8219	8226	8197	8202	8197	8182	8165	8198	8242	8203	8221	8270	8262	8215	8209	8213	8186	8226	8252	8243	8194	8189	8237	8223	8184	8222	8240	8257	8252	8227	8261	8241
215	A/D1	0	4	1420	8206	8198	8245	8219	8217	8218	8220	8224	8219	8216	8222	8214	8203	8222	8208	8230	8214	8209	8194	8207	8201	8219	8207	8219	8235	8207	8233	8211	8214	8211	8233	8215	8250	8225	8207	8246	8192	8204	8212	8199	8232	8209	8210	8215	8185
215	A/D0	1	4	1420	8264	8175	8290	8331	8235	8223	8238	8248	8208	8313	8396	8353	8300	8282	8248	8227	8210	8219	8192	8183	8240	8315	8306	8338	8324	8284	8266	8197	8161	8227	8240	8272	8314	8333	8342	8331	7935	7972	8720	8604	8133	8052	8308	8484	8348
216	A/D1	0	4	1060	8234	8233	8245	8255	8298	8286	8264	8248	8221	8243	8251	8293	8290	8308	8318	8303	8263	8246	8222	8216	8249	8291	8268	8269	8282	8270	8256	8236	8206	8225	8256	8294	8270	8250	8288	8278	8282	8248	8237	8232	8216	8244	8304	8319	8330
216	A/D0	1	4	1060	8610	8601	8695	8729	8723	8515	8361	8260	8228	8366	8483	8588	8807	8835	8770	8527	8388	8284	8285	8505	8703	8768	8841	8782	8751	8540	8398	8269	8245	8422	8539	8597	8747	8804	8648	8481	8387	8270	8258	8426	8582	8720	8718	8690	8717
217	A/D1	0	4	1190	8206	8235	8210	8232	8235	8231	8228	8215	8212	8200	8220	8218	8222	8210	8218	8197	8209	8212	8202	8206	8212	8205	8200	8249	8249	8243	8243	8215	8222	8199	8210	8221	8201	8226	8218	8229	8239	8223	8215	8212	8209	8210	8202	8235	8228
217	A/D0	1	4	1190	8209	8239	8250	8247	8299	8261	8277	8236	8198	8244	8207	8213	8253	8253	8241	8262	8268	8211	8214	8226	8265	8249	8276	8278	8270	8223	8225	8218	8183	8227	8229	8236	8224	8261	8292	8264	8237	8260	8239	8202	8220	8192	8232	8240	8263
218	A/D1	0	4	1170	8211	8214	8214	8231	8220	8218	8212	8207	8225	8218	8209	8222	8235	8215	8250	8209	8229	8212	8227	8199	8223	8203	8217	8204	8220	8230	8175	8232	8223	8197	8238	8204	8225	8227	8208	8224	8204	8209	8216	8201	8212	8220	8213	8216	8221
218	A/D0	1	4	1170	8222	8227	8296	8292	8212	8270	8358	8171	8209	8303	8296	8250	8386	8387	8263	8238	8210	8154	8139	8172	8224	8239	8267	8288	8292	8312	8272	8259	8281	8219	8205	8232	8244	8212	8226	8245	8206	8184	8222	8260	8241	8294	8267	8292	8288
219	A/D1	0	4	1100	8224	8222	8231	8215	8213	8219	8204	8205	8211	8203	8222	8202	8220	8237	8215	8240	8212	8211	8211	8205	8225	8236	8231	8235	8228	8226	8227	8218	8226	8210	8225	8246	8226	8226	8217	8228	8213	8240	8228	8215	8241	8205	8219	8211	8215
219	A/D0	1	4	1100	8319	8419	8376	8402	8399	8342	8276	8239	8228	8303	8342	8403	8385	8371	8332	8297	8242	8194	8231	8284	8342	8342	8379	8371	8413	8354	8290	8259	8219	8292	8370	8356	8372	8406	8364	8274	8235	8228	8240	8289	8398	8346	8432	8418	8449
220	A/D1	0	4	1020	8213	8222	8228	8256	8251	8253	8240	8236	8229	8205	8226	8230	8233	8261	8224	8244	8223	8231	8213	8212	8217	8227	8229	8249	8231	8256	8264	8253	8247	8224	8203	8230	8231	8241	8238	8239	8271	8241	8219	8215	8203	8219	8273	8272	8286
220	A/D0	1	4	1020	8233	8287	8315	8309	8232	8254	8246	8241	8188	8201	8255	8249	8220	8274	8256	8252	8229	8242	8237	8226	8245	8248	8260	8301	8275	8264	8217	8218	8229	8224	8253	8279	8309	8247	8277	8249	8225	8203	8198	8190	8212	8271	8259	8306	8304
221	A/D1	0	4	1320	8238	8225	8222	8227	8221	8218	8210	8208	8222	8198	8209	8214	8203	8222	8214	8225	8220	8210	8222	8206	8217	8222	8212	8209	8224	8219	8221	8217	8205	8207	8215	8204	8214	8218	8236	8230	8223	8214	8205	8203	8202	8204	8223	8222	8225
221	A/D0	1	4	1320	8183	8217	8217	8221	8258	8233	8206	8215	8212	8210	8219	8261	8251	8222	8228	8209	8203	8169	8216	8180	8218	8243	8228	8262	8248	8201	8244	8229	8178	8191	8237	8221	8207	8257	8288	8260	8221	8238	8206	8185	8225	8224	8255	8222	8271
222	A/D1	0	4	1080	8210	8213	8225	8215	8231	8243	8207	8220	8202	8211	8220	8219	8252	8248	8232	8238	8225	8207	8234	8210	8208	8254	8220	8242	8219	8216	8213	8209	8203	8212	8221	8241	8231	8231	8227	8213	8224	8221	8211	8232	8213	8225	8221	8228	8222
222	A/D0	1	4	1080	8235	8271	8279	8264	8320	8249	8245	8239	8203	8224	8216	8277	8286	8212	8307	8272	8205	8184	8224	8228	8207	8257	8269	8233	8250	8298	8248	8188	8219	8260	8236	8306	8326	8312	8366	8313	8261	8249	8197	8212	8231	8233	8211	8223	8248
223	A/D1	0	4	1280	8202	8234	8222	8245	8234	8226	8215	8206	8207	8205	8215	8211	8216	8210	8214	8219	8231	8229	8249	8247	8240	8232	8225	8223	8220	8236	8245	8212	8234	8216	8195	8217	8232	8194	8249	8178	8247	8177	8206	8221	8178	8259	8195	8218	8238
223	A/D0	1	4	1280	8214	8201	8232	8236	8226	8255	8218	8235	8192	8248	8318	8334	8307	8266	8238	8209	8186	8196	8183	8199	8223	8208	8255	8259	8233	8248	8216	8169	8139	8180	8171	8166	8264	8280	8259	8306	8232	8228	8174	8213	8202	8184	8243	8186	8168
224	A/D1	0	4	920	8231	8244	8235	8228	8239	8263	8248	8251	8219	8225	8235	8230	8248	8234	8236	8261	8248	8245	8229	8223	8226	8256	8274	8298	8236	8253	8231	8226	8239	8221	8252	8242	8234	8243	8257	8274	8336	8292	8268	8246	8227	8262	8272	8328	8296
224	A/D0	1	4	920	8263	8271	8313	8301	8360	8304	8276	8232	8191	8192	8280	8241	8228	8327	8295	8264	8229	8221	8184	8211	8303	8305	8344	8300	8347	8272	8252	8194	8179	8175	8204	8276	8278	8258	8258	8254	8204	8195	8218	8256	8273	8311	8279	8251	8311
225	A/D1	0	4	1360	8240	8252	8221	8226	8209	8210	8217	8196	8214	8209	8220	8224	8214	8247	8233	8233	8220	8204	8208	8217	8212	8229	8233	8239	8226	8231	8221	8213	8216	8198	8218	8225	8231	8261	8230	8260	8244	8242	8250	8230	8219	8261	8219	8254	8225
225	A/D0	1	4	1360	8266	8281	8317	8267	8271	8241	8217	8260	8209	8196	8235	8237	8253	8263	8270	8235	8202	8194	8169	8174	8184	8166	8174	8281	8247	8263	8288	8257	8213	8226	8249	8192	8178	8184	8205	8168	8173	8238	8208	8188	8230	8248	8232	8227	8252
226	A/D1	0	4	1030	8249	8260	8276	8289	8315	8271	8260	8235	8209	8230	8225	8253	8298	8314	8319	8353	8285	8274	8235	8211	8250	8302	8351	8448	8380	8359	8297	8209	8243	8209	8262	8333	8342	8359	8328	8294	8278	8225	8224	8246	8244	8280	8302	8309	8311
226	A/D0	1	4	1030	8275	8291	8257	8278	8323	8264	8217	8224	8223	8256	8272	8338	8316	8327	8348	8299	8250	8229	8271	8285	8314	8308	8330	8324	8283	8241	8197	8204	8187	8221	8263	8337	8315	8295	8303	8238	8205	8223	8245	8258	8306	8358	8301	8295	8322
227	A/D1	0	4	860	8210	8213	8229	8232	8252	8237	8219	8219	8206	8210	8256	8224	8254	8218	8233	8233	8219	8219	8219	8214	8227	8237	8245	8272	8240	8242	8227	8208	8216	8203	8205	8251	8246	8240	8248	8230	8232	8222	8207	8224	8215	8239	8280	8266	8285
227	A/D0	1	4	860	8282	8311	8383	8342	8385	8307	8276	8214	8222	8308	8304	8372	8368	8340	8438	8318	8308	8268	8260	8246	8281	8378	8388	8403	8404	8349	8250	8258	8248	8293	8337	8403	8375	8403	8410	8354	8291	8254	8262	8280	8306	8382	8430	8404	8392
228	A/D1	0	4	1200	8208	8225	8238	8241	8252	8258	8233	8242	8207	8207	8215	8200	8225	8207	8244	8229	8213	8231	8228	8204	8234	8227	8218	8225	8197	8223	8209	8201	8225	8186	8237	8222	8226	8246	8222	8223	8230	8208	8216	8208	8218	8254	8238	8234	8228
228	A/D0	1	4	1200	8269	8233	8244	8282	8283	8258	8211	8251	8243	8186	8230	8257	8207	8273	8258	8308	8219	8255	8229	8197	8257	8227	8266	8289	8239	8207	8203	8248	8182	8246	8282	8255	8277	8328	8293	8254	8233	8232	8235	8202	8222	8235	8239	8244	8258
229	A/D1	0	4	940	8215	8233	8282	8287	8284	8295	8281	8259	8239	8215	8211	8218	8224	8241	8266	8256	8259	8219	8244	8215	8240	8280	8285	8324	8326	8336	8301	8263	8222	8216	8242	8246	8297	8307	8303	8303	8256	8240	8223	8216	8234	8256	8258	8284	8278
229	A/D0	1	4	940	8318	8367	8382	8462	8415	8468	8449	8289	8210	8257	8301	8325	8381	8630	8521	8433	8356	8337	8270	8278	8412	8374	8392	8430	8386	8471	8330	8318	8273	8235	8354	8398	8525	8614	8546	8619	8403	8292	8248	8254	8333	8387	8526	8530	8507
230	A/D1	0	4	1180	8219	8222	8231	8242	8251	8243	8223	8227	8209	8212	8218	8214	8216	8211	8219	8219	8212	8220	8202	8226	8211	8207	8212	8214	8245	8260	8252	8232	8218	8211	8208	8211	8212	8224	8231	8236	8243	8192	8241	8189	8235	8254	8235	8247	8211
230	A/D0	1	4	1180	8619	8730	8748	8865	8824	8693	8515	8324	8280	8359	8566	8702	8857	8907	8984	8786	8567	8407	8255	8403	8567	8773	8757	8869	8834	8634	8508	8324	8229	8414	8534	8741	8775	8840	8861	8593	8503	8324	8279	8575	8592	8807	8839	8911	8792
231	A/D1	0	4	1320	8220	8214	8212	8221	8211	8217	8218	8207	8214	8212	8204	8236	8219	8239	8239	8225	8232	8218	8223	8211	8209	8228	8219	8227	8212	8218	8207	8216	8223	8204	8218	8218	8207	8220	8226	8215	8220	8212	8228	8214	8222	8212	8224	8238	8233
231	A/D0	1	4	1320	8689	8968	9071	9047	9127	8803	8563	8333	8289	8630	8929	9074	9180	9015	8972	8715	8476	8313	8277	8583	8790	9026	9145	9168	9185	8933	8642	8353	8292	8550	8771	9021	9204	9157	9150	8818	8553	8341	8279	8635	8842	9004	9087	9059	9023
232	A/D1	0	4	1370	8211	8220	8223	8216	8220	8215	8231	8227	8214	8235	8216	8244	8221	8219	8215	8214	8219	8210	8206	8219	8230	8241	8232	8236	8229	8224	8226	8214	8217	8208	8215	8212	8215	8211	8226	8230	8231	8222	8224	8210	8214	8228	8224	8217	8219
232	A/D0	1	4	1370	8240	8305	8292	8172	8180	8242	8195	8200	8222	8216	8213	8200	8273	8313	8317	8308	8253	8246	8226	8211	8264	8238	8247	8244	8234	8249	8229	8241	8238	8223	8238	8234	8237	8270	8246	8303	8250	8250	8220	8208	8269	8233	8231	8258	8295
233	A/D1	0	4	920	8216	8233	8232	8222	8211	8208	8206	8217	8215	8226	8217	8211	8220	8222	8230	8216	8223	8214	8216	8216	8212	8222	8223	8206	8221	8215	8247	8239	8228	8217	8232	8235	8252	8251	8250	8251	8225	8231	8209	8215	8213	8210	8235	8243	8287
233	A/D0	1	4	920	8570	8685	8815	8823	8932	8701	8607	8375	8283	8319	8533	8707	8798	8747	8823	8710	8609	8389	8293	8425	8609	8841	8830	8918	8848	8727	8538	8374	8261	8359	8466	8613	8669	8713	8798	8640	8484	8363	8267	8426	8592	8808	8902	8969	8833
234	A/D1	0	4	1060	8215	8214	8215	8230	8214	8222	8241	8234	8228	8220	8227	8230	8217	8228	8207	8219	8220	8215	8230	8215	8224	8245	8254	8273	8245	8239	8237	8223	8215	8217	8209	8209	8225	8252	8281	8266	8272	8218	8246	8206	8200	8245	8178	8247	8232
234	A/D0	1	4	1060	8614	8947	9165	9107	8994	8926	8647	8456	8336	8306	8598	8905	9094	9207	9103	9037	8747	8502	8327	8314	8626	8780	9003	9207	9169	9106	8845	8613	8350	8317	8596	8816	9137	9182	9190	9145	8869	8582	8358	8363	8608	8734	9079	9050	9124
235	A/D1	0	4	1190	8203	8228	8207	8212	8226	8210	8220	8213	8218	8213	8210	8209	8232	8209	8218	8211	8219	8210	8207	8216	8197	8217	8250	8229	8243	8232	8214	8216	8204	8211	8213	8213	8230	8227	8235	8240	8219	8212	8225	8190	8221	8220	8218	8243	8209
235	A/D0	1	4	1190	8273	8277	8316	8316	8335	8323	8261	8249	8226	8230	8250	8288	8338	8348	8295	8346	8295	8198	8193	8283	8261	8286	8416	8433	8359	8431	8378	8268	8235	8283	8286	8273	8297	8299	8319	8308	8244	8246	8152	8195	8289	8319	8335	8357	8322
236	A/D1	0	4	990	8213	8206	8215	8220	8228	8228	8218	8220	8212	8209	8214	8219	8242	8228	8232	8223	8226	8220	8208	8211	8213	8229	8224	8229	8237	8215	8226	8202	8205	8212	8207	8240	8229	8224	8240	8206	8212	8214	8194	8251	8221	8238	8236	8211	8231
236	A/D0	1	4	990	8289	8256	8280	8269	8270	8263	8240	8221	8233	8226	8272	8308	8303	8282	8271	8242	8222	8216	8226	8237	8264	8256	8284	8260	8311	8266	8205	8246	8230	8226	8303	8346	8298	8309	8376	8320	8225	8260	8236	8262	8261	8350	8342	8321	8284
237	A/D1	0	4	1260	8214	8211	8222	8239	8239	8260	8254	8253	8236	8212	8222	8215	8214	8237	8241	8230	8244	8220	8224	8221	8211	8226	8217	8225	8232	8212	8223	8211	8206	8212	8211	8215	8223	8214	8233	8235	8215	8223	8200	8211	8226	8201	8243	8204	8219
237	A/D0	1	4	1260	8226	8248	8232	8262	8290	8265	8163	8204	8210	8230	8214	8229	8252	8223	8254	8227	8212	8214	8222	8246	8190	8214	8244	8243	8286	8240	8234	8219	8201	8202	8264	8232	8233	8214	8276	8237	8214	8238	8212	8200	8230	8275	8267	8268	8308
238	A/D1	0	4	1500	8211	8205	8199	8230	8225	8239	8243	8236	8216	8220	8211	8242	8236	8246	8251	8242	8239	8219	8211	8205	8217	8210	8221	8213	8220	8242	8221	8239	8212	8220	8211	8208	8208	8207	8224	8236	8222	8234	8215	8219	8216	8224	8212	8278	8246
238	A/D0	1	4	1500	8236	8273	8236	8231	8279	8223	8190	8194	8213	8220	8240	8251	8241	8256	8240	8222	8222	8207	8202	8223	8231	8247	8218	8227	8251	8215	8257	8251	8233	8239	8298	8280	8270	8299	8275	8226	8216	8202	8210	8209	8252	8296	8262	8277	8263
239	A/D1	0	4	1070	8224	8218	8231	8227	8225	8226	8214	8216	8205	8200	8225	8239	8251	8241	8232	8227	8200	8210	8211	8201	8219	8233	8240	8266	8263	8270	8235	8220	8210	8207	8214	8243	8261	8258	8249	8224	8229	8214	8211	8228	8228	8258	8264	8269	8260
239	A/D0	1	4	1070	8844	8968	9158	9047	8999	8767	8500	8346	8320	8678	9033	9257	9147	9182	9172	8843	8564	8367	8344	8477	8779	8953	9021	9065	9115	8819	8523	8304	8309	8556	8789	9014	9105	9045	8984	8726	8485	8338	8296	8503	8758	8937	9099	9002	9102
240	A/D1	0	4	1330	8197	8205	8209	8233	8239	8245	8233	8246	8205	8238	8211	8212	8219	8215	8221	8239	8176	8246	8198	8201	8222	8183	8240	8200	8246	8228	8231	8238	8227	8202	8224	8197	8204	8217	8207	8207	8214	8207	8215	8213	8204	8220	8208	8218	8233
240	A/D0	1	4	1330	8199	8215	8230	8208	8270	8248	8224	8211	8197	8197	8203	8253	8268	8250	8283	8266	8216	8245	8227	8208	8222	8230	8233	8229	8237	8209	8205	8255	8200	8235	8252	8279	8255	8232	8259	8237	8196	8201	8196	8183	8236	8309	8307	8297	8272
241	A/D1	0	4	1070	8218	8218	8224	8210	8217	8220	8213	8223	8210	8221	8215	8210	8220	8198	8215	8208	8207	8210	8205	8209	8218	8211	8221	8201	8220	8236	8216	8224	8217	8198	8220	8213	8236	8234	8228	8220	8250	8223	8228	8210	8210	8203	8210	8206	8225
241	A/D0	1	4	1070	8379	8436	8457	8584	8607	8541	8451	8347	8256	8246	8357	8471	8536	8545	8619	8610	8465	8378	8315	8234	8333	8429	8458	8530	8499	8494	8429	8316	8288	8269	8321	8507	8485	8540	8517	8562	8443	8356	8255	8227	8306	8411	8476	8556	8596
242	A/D1	0	4	1050	8219	8215	8220	8217	8236	8238	8213	8228	8218	8207	8212	8223	8242	8268	8249	8233	8218	8209	8207	8212	8209	8210	8222	8238	8247	8244	8225	8223	8206	8221	8212	8208	8215	8212	8225	8218	8217	8223	8210	8208	8227	8229	8223	8232	8219
242	A/D0	1	4	1050	8234	8240	8200	8214	8221	8224	8214	8237	8242	8233	8231	8240	8208	8246	8219	8220	8236	8212	8190	8225	8225	8244	8236	8278	8254	8232	8228	8230	8229	8228	8239	8270	8240	8253	8290	8235	8208	8244	8233	8221	8223	8275	8244	8208	8286
243	A/D1	0	4	870	8205	8214	8248	8194	8261	8231	8190	8251	8173	8240	8196	8200	8230	8220	8249	8252	8247	8243	8240	8213	8224	8229	8213	8256	8244	8291	8275	8251	8225	8218	8215	8253	8239	8234	8262	8230	8242	8239	8208	8206	8212	8206	8224	8244	8246
243	A/D0	1	4	870	8244	8246	8239	8271	8248	8226	8252	8190	8200	8186	8225	8265	8263	8256	8265	8227	8252	8223	8237	8243	8214	8250	8214	8227	8240	8216	8199	8191	8194	8208	8217	8222	8234	8238	8256	8241	8235	8200	8196	8152	8195	8220	8204	8246	8267
244	A/D1	0	4	980	8226	8242	8258	8249	8231	8226	8231	8214	8225	8208	8228	8266	8251	8272	8262	8251	8227	8222	8206	8212	8223	8223	8232	8228	8220	8249	8238	8227	8223	8229	8221	8242	8225	8259	8265	8250	8236	8216	8216	8207	8225	8231	8242	8240	8243
244	A/D0	1	4	980	8459	8574	8579	8546	8619	8598	8417	8315	8303	8294	8398	8608	8635	8618	8719	8665	8441	8298	8225	8296	8538	8640	8722	8698	8698	8583	8458	8302	8269	8337	8476	8681	8732	8711	8695	8572	8418	8300	8243	8354	8488	8584	8627	8700	8663
245	A/D1	0	4	1310	8207	8221	8223	8215	8233	8227	8224	8221	8201	8227	8205	8207	8222	8205	8222	8214	8216	8235	8224	8221	8212	8214	8209	8211	8235	8228	8225	8218	8203	8206	8206	8213	8207	8222	8220	8215	8226	8208	8210	8207	8216	8220	8226	8240	8239
245	A/D0	1	4	1310	8253	8256	8299	8262	8215	8211	8233	8220	8213	8242	8274	8229	8230	8229	8214	8255	8244	8223	8239	8251	8201	8254	8326	8272	8265	8262	8217	8200	8222	8225	8245	8223	8249	8273	8251	8233	8237	8215	8200	8219	8206	8210	8200	8233	8185
246	A/D1	0	4	940	8207	8209	8221	8222	8248	8254	8248	8230	8229	8219	8229	8235	8215	8232	8213	8216	8231	8222	8210	8217	8212	8204	8221	8216	8217	8218	8216	8207	8214	8219	8222	8215	8221	8226	8215	8227	8210	8213	8212	8207	8251	8253	8247	8260	8237
246	A/D0	1	4	940	8192	8272	8248	8210	8250	8218	8200	8236	8222	8190	8252	8247	8220	8202	8242	8214	8176	8172	8201	8180	8222	8265	8223	8249	8240	8227	8217	8194	8203	8196	8245	8267	8285	8254	8252	8208	8190	8219	8182	8206	8229	8224	8244	8261	8284
247	A/D1	0	4	1500	8208	8220	8238	8262	8240	8243	8236	8222	8216	8216	8204	8232	8242	8233	8256	8232	8224	8229	8213	8233	8240	8231	8250	8228	8244	8263	8232	8236	8214	8216	8235	8224	8243	8237	8241	8234	8220	8210	8216	8230	8234	8235	8254	8266	8239
247	A/D0	1	4	1500	8232	8264	8224	8299	8263	8242	8251	8236	8228	8213	8187	8247	8201	8213	8196	8201	8188	8215	8194	8207	8235	8212	8239	8266	8289	8225	8224	8208	8160	8191	8236	8231	8230	8237	8286	8216	8208	8215	8194	8199	8208	8241	8237	8216	8292
248	A/D1	0	4	1040	8203	8223	8218	8226	8238	8247	8234	8233	8207	8211	8220	8206	8215	8225	8225	8232	8212	8216	8214	8208	8224	8215	8211	8232	8227	8224	8236	8210	8214	8217	8219	8253	8240	8252	8257	8230	8237	8214	8214	8214	8214	8210	8219	8242	8220
248	A/D0	1	4	1040	8735	8898	9147	9061	9188	8960	8635	8391	8313	8547	8669	8943	9038	9204	9313	9061	8660	8348	8310	8458	8762	9037	9215	9257	9409	9049	8689	8407	8295	8529	8652	8839	9006	9067	9043	8849	8575	8328	8285	8483	8675	8933	9077	9076	9119
249	A/D1	0	4	1230	8228	8211	8227	8217	8226	8222	8212	8216	8214	8192	8227	8217	8232	8236	8210	8231	8203	8215	8207	8213	8239	8222	8236	8217	8207	8215	8211	8210	8214	8218	8210	8210	8209	8222	8215	8220	8215	8226	8232	8208	8224	8215	8213	8233	8223
249	A/D0	1	4	1230	8256	8238	8221	8239	8221	8197	8187	8203	8194	8196	8252	8261	8238	8234	8244	8251	8216	8205	8208	8206	8230	8228	8250	8233	8289	8275	8216	8205	8185	8139	8191	8244	8246	8196	8291	8275	8252	8252	8244	8256	8257	8286	8276	8247	8252
250	A/D1	0	4	1040	8211	8222	8215	8232	8222	8226	8231	8205	8218	8212	8211	8229	8205	8233	8213	8213	8227	8201	8210	8218	8234	8237	8242	8222	8231	8223	8214	8225	8205	8212	8221	8223	8238	8234	8252	8225	8254	8231	8221	8221	8207	8210	8222	8242	8254
250	A/D0	1	4	1040	8806	8954	8978	9058	8944	8700	8488	8286	8343	8661	8852	9141	9176	9103	9082	8776	8566	8349	8291	8535	8952	9148	9122	9254	8964	8722	8441	8283	8294	8442	8707	9042	9115	9095	9053	8780	8576	8361	8322	8483	8717	8810	9102	9058	9114
251	A/D1	0	4	1020	8214	8213	8208	8224	8203	8209	8208	8201	8212	8208	8219	8213	8215	8218	8218	8223	8222	8218	8210	8193	8220	8205	8212	8255	8214	8267	8232	8243	8251	8158	8160	8232	8189	8202	8254	8172	8210	8193	8216	8225	8209	8235	8221	8239	8238
251	A/D0	1	4	1020	8279	8257	8251	8315	8316	8248	8239	8232	8228	8235	8311	8345	8317	8267	8275	8239	8202	8186	8172	8164	8206	8223	8236	8268	8246	8222	8233	8152	8101	8153	8051	8220	8153	8242	8299	8176	8238	8310	8208	8306	8355	8282	8240	8216	8258
252	A/D1	0	4	1240	8211	8209	8207	8205	8220	8211	8218	8208	8210	8212	8224	8219	8221	8241	8230	8237	8223	8219	8216	8209	8229	8204	8214	8209	8205	8235	8221	8229	8238	8195	8218	8217	8229	8259	8245	8243	8247	8239	8221	8229	8208	8217	8207	8209	8216
252	A/D0	1	4	1240	8199	8238	8249	8245	8254	8242	8258	8238	8213	8191	8200	8258	8243	8250	8217	8206	8208	8250	8241	8258	8281	8319	8278	8285	8273	8246	8237	8228	8227	8207	8218	8250	8260	8221	8212	8209	8221	8198	8182	8187	8231	8251	8268	8257	8211
253	A/D1	0	4	990	8221	8208	8232	8226	8225	8242	8227	8231	8229	8221	8236	8228	8225	8231	8255	8237	8225	8222	8204	8209	8242	8250	8262	8242	8223	8225	8211	8228	8205	8209	8205	8215	8233	8224	8248	8243	8239	8239	8212	8217	8212	8218	8217	8232	8258
253	A/D0	1	4	990	8230	8254	8241	8287	8269	8250	8212	8216	8227	8212	8177	8271	8263	8257	8242	8245	8215	8206	8216	8235	8220	8235	8243	8228	8270	8243	8235	8220	8196	8206	8280	8304	8253	8262	8289	8239	8224	8235	8215	8195	8257	8251	8276	8302	8326
254	A/D1	0	4	930	8238	8234	8248	8240	8258	8267	8263	8252	8232	8222	8221	8249	8240	8301	8277	8260	8263	8210	8223	8222	8216	8268	8239	8250	8307	8266	8280	8233	8229	8223	8211	8256	8277	8243	8291	8257	8246	8237	8222	8233	8229	8230	8235	8251	8268
254	A/D0	1	4	930	8392	8576	8583	8640	8677	8522	8436	8314	8222	8292	8497	8570	8635	8700	8736	8638	8467	8289	8276	8334	8470	8671	8865	8768	8708	8566	8411	8324	8255	8341	8647	8782	8823	8861	8971	8774	8542	8342	8272	8398	8496	8680	8687	8720	8692
255	A/D1	0	4	1200	8227	8225	8245	8224	8231	8203	8209	8207	8211	8226	8230	8257	8224	8247	8215	8224	8218	8218	8218	8203	8217	8217	8229	8226	8210	8239	8215	8218	8214	8201	8216	8213	8231	8232	8221	8227	8226	8213	8215	8222	8214	8226	8222	8210	8234
255	A/D0	1	4	1200	8251	8255	8254	8282	8263	8272	8236	8237	8219	8255	8263	8302	8365	8330	8354	8294	8230	8212	8217	8230	8226	8276	8293	8236	8298	8260	8231	8188	8204	8260	8247	8290	8309	8292	8287	8308	8261	8216	8189	8168	8196	8244	8229	8271	8279
256	A/D1	0	4	870	8207	8230	8245	8268	8266	8250	8245	8222	8219	8213	8251	8270	8251	8318	8290	8294	8261	8247	8224	8204	8223	8242	8276	8287	8290	8273	8313	8278	8265	8225	8219	8251	8243	8316	8289	8344	8372	8314	8270	8257	8236	8253	8274	8253	8357
256	A/D0	1	4	870	8226	8305	8398	8466	8420	8411	8325	8251	8226	8224	8278	8253	8306	8339	8329	8305	8268	8254	8235	8213	8267	8329	8347	8314	8297	8297	8255	8234	8212	8198	8243	8302	8449	8472	8448	8388	8315	8252	8196	8228	8288	8347	8337	8406	8432
257	A/D1	0	4	940	8239	8235	8277	8257	8270	8239	8226	8217	8210	8207	8227	8215	8209	8238	8217	8237	8201	8234	8213	8215	8243	8236	8275	8260	8250	8251	8236	8230	8213	8214	8228	8230	8271	8256	8275	8249	8250	8231	8221	8212	8217	8223	8258	8254	8284
257	A/D0	1	4	940	8256	8268	8246	8249	8227	8239	8237	8196	8227	8166	8219	8243	8207	8258	8255	8242	8220	8205	8228	8210	8243	8255	8256	8288	8321	8300	8248	8198	8218	8172	8239	8279	8278	8249	8263	8230	8226	8253	8227	8233	8302	8272	8293	8280	8389
258	A/D1	0	4	1160	8216	8215	8229	8221	8215	8246	8240	8235	8222	8219	8208	8227	8236	8226	8230	8226	8256	8249	8244	8230	8219	8211	8211	8223	8199	8211	8217	8193	8219	8208	8227	8223	8215	8218	8213	8229	8226	8216	8222	8209	8209	8218	8215	8220	8221
258	A/D0	1	4	1160	8236	8242	8247	8245	8195	8223	8199	8198	8232	8222	8270	8254	8290	8299	8228	8277	8287	8168	8171	8207	8213	8246	8312	8289	8263	8293	8287	8239	8186	8222	8270	8251	8304	8346	8322	8320	8280	8248	8213	8198	8226	8283	8289	8278	8275
259	A/D1	0	4	1060	8225	8218	8227	8242	8240	8233	8225	8218	8217	8217	8222	8205	8225	8232	8223	8241	8218	8217	8208	8214	8230	8211	8212	8214	8212	8205	8207	8202	8204	8211	8213	8221	8213	8217	8214	8212	8212	8204	8209	8219	8222	8230	8235	8216	8222
259	A/D0	1	4	1060	8436	8705	8770	8791	8735	8664	8522	8376	8260	8182	8297	8386	8494	8517	8625	8599	8478	8384	8303	8218	8320	8375	8507	8545	8602	8693	8586	8441	8302	8260	8327	8427	8610	8644	8663	8675	8566	8436	8284	8230	8437	8517	8617	8663	8660
260	A/D1	0	4	1300	8214	8239	8243	8240	8240	8235	8212	8224	8205	8219	8210	8208	8217	8214	8218	8210	8218	8205	8201	8214	8209	8217	8221	8219	8233	8214	8229	8218	8213	8227	8207	8221	8228	8229	8263	8238	8231	8227	8208	8204	8198	8223	8228	8218	8244
260	A/D0	1	4	1300	8227	8234	8241	8249	8227	8237	8220	8218	8227	8208	8199	8241	8262	8224	8204	8194	8196	8177	8165	8217	8233	8228	8227	8268	8264	8261	8249	8239	8232	8199	8218	8252	8260	8263	8297	8248	8212	8220	8213	8204	8234	8382	8322	8308	8330
261	A/D1	0	4	1320	8214	8213	8204	8209	8215	8210	8213	8214	8213	8211	8231	8221	8229	8218	8225	8237	8215	8232	8214	8217	8212	8211	8213	8211	8214	8223	8216	8223	8214	8227	8224	8253	8233	8235	8214	8215	8190	8218	8203	8195	8222	8214	8253	8238	8244
261	A/D0	1	4	1320	8196	8226	8281	8226	8240	8254	8212	8193	8206	8240	8240	8235	8222	8206	8223	8185	8204	8207	8189	8193	8229	8226	8202	8215	8252	8233	8193	8188	8214	8227	8294	8353	8334	8337	8326	8283	8272	8212	8219	8264	8226	8239	8282	8244	8287
262	A/D1	0	4	900	8206	8220	8236	8232	8233	8215	8254	8234	8245	8231	8226	8271	8241	8264	8244	8258	8248	8231	8216	8223	8214	8244	8254	8257	8282	8273	8268	8245	8226	8234	8254	8259	8273	8300	8274	8301	8272	8249	8225	8220	8229	8244	8264	8258	8264
262	A/D0	1	4	900	8288	8301	8293	8327	8281	8293	8266	8178	8230	8245	8285	8343	8346	8329	8254	8283	8215	8167	8172	8221	8269	8297	8308	8330	8263	8295	8260	8198	8219	8213	8228	8271	8340	8288	8290	8259	8221	8204	8191	8217	8217	8228	8308	8313	8237
263	A/D1	0	4	1120	8202	8231	8214	8253	8247	8279	8242	8227	8210	8222	8201	8224	8228	8228	8236	8216	8225	8203	8204	8207	8221	8225	8238	8221	8228	8226	8217	8214	8213	8216	8220	8227	8244	8220	8242	8246	8216	8244	8200	8225	8217	8201	8229	8214	8220
263	A/D0	1	4	1120	8378	8464	8407	8449	8466	8364	8310	8235	8251	8281	8368	8504	8435	8417	8351	8320	8281	8213	8219	8233	8315	8368	8400	8436	8465	8379	8312	8257	8222	8294	8323	8439	8378	8373	8441	8320	8299	8253	8219	8254	8352	8455	8457	8442	8451
264	A/D1	0	4	1210	8206	8207	8207	8209	8226	8235	8238	8237	8187	8219	8214	8210	8239	8195	8219	8220	8202	8212	8205	8205	8220	8236	8218	8230	8210	8203	8219	8202	8208	8214	8207	8212	8223	8216	8222	8215	8232	8216	8213	8220	8214	8210	8225	8222	8250
264	A/D0	1	4	1210	8246	8253	8292	8300	8263	8208	8231	8240	8203	8250	8304	8303	8270	8305	8306	8267	8227	8221	8176	8199	8223	8232	8309	8277	8295	8298	8268	8233	8208	8248	8237	8237	8293	8277	8272	8239	8256	8204	8184	8220	8240	8255	8247	8287	8314
265	A/D1	0	5	1130	8208	8206	8218	8220	8229	8212	8224	8211	8214	8205	8208	8208	8211	8206	8214	8204	8224	8212	8217	8207	8216	8191	8190	8213	8190	8224	8209	8217	8227	8212	8226	8225	8222	8242	8234	8209	8215	8214	8201	8221	8210	8231	8222	8258	8259
265	A/D0	1	5	1130	8219	8242	8237	8285	8276	8213	8247	8227	8214	8221	8204	8229	8236	8204	8223	8236	8204	8219	8208	8240	8250	8254	8240	8172	8185	8171	8188	8132	8115	8181	8196	8201	8197	8249	8243	8208	8219	8222	8191	8142	8205	8249	8256	8248	8236
266	A/D1	0	5	1290	8206	8209	8230	8230	8236	8243	8241	8236	8212	8218	8224	8222	8212	8237	8248	8235	8226	8230	8193	8225	8195	8201	8214	8221	8217	8260	8234	8244	8221	8217	8219	8203	8230	8229	8223	8230	8212	8217	8213	8200	8217	8228	8221	8225	8224
266	A/D0	1	5	1290	8262	8293	8262	8263	8293	8249	8262	8217	8185	8229	8237	8252	8281	8291	8264	8285	8254	8206	8261	8288	8306	8278	8251	8204	8211	8207	8282	8128	8172	8522	8162	8124	8347	8323	8349	8195	8299	8291	8105	8268	8317	8193	8271	8253	8246
267	A/D1	0	5	1100	8208	8217	8227	8218	8221	8227	8225	8224	8213	8211	8211	8217	8214	8223	8221	8209	8221	8201	8215	8211	8219	8202	8226	8195	8205	8254	8198	8242	8218	8193	8230	8194	8214	8207	8210	8216	8209	8205	8212	8209	8205	8244	8201	8233	8226
267	A/D0	1	5	1100	8243	8251	8291	8248	8233	8273	8280	8220	8217	8224	8171	8186	8190	8252	8221	8230	8264	8196	8178	8213	8269	8280	8348	8302	8288	8234	8245	8200	8220	8222	8241	8281	8309	8340	8362	8323	8268	8242	8229	8241	8257	8298	8309	8305	8275
268	A/D1	0	5	1240	8203	8218	8204	8202	8244	8257	8262	8234	8223	8217	8207	8217	8212	8209	8212	8224	8213	8219	8229	8203	8219	8240	8228	8227	8220	8224	8216	8213	8217	8209	8216	8237	8258	8239	8267	8247	8247	8229	8225	8209	8208	8213	8207	8220	8212
268	A/D0	1	5	1240	8207	8200	8249	8253	8277	8287	8268	8250	8242	8233	8245	8272	8254	8251	8216	8242	8250	8212	8244	8222	8250	8298	8342	8307	8272	8251	8233	8228	8191	8238	8261	8301	8299	8279	8292	8264	8245	8263	8250	8212	8228	8250	8243	8226	8263
269	A/D1	0	5	860	8226	8229	8232	8231	8233	8239	8208	8233	8221	8206	8235	8238	8233	8281	8232	8268	8238	8215	8232	8181	8244	8252	8263	8235	8272	8223	8236	8237	8211	8248	8214	8244	8261	8237	8271	8266	8259	8265	8231	8215	8223	8232	8266	8252	8254
269	A/D0	1	5	860	8231	8240	8252	8240	8265	8263	8229	8229	8205	8214	8262	8278	8266	8286	8248	8238	8232	8226	8197	8271	8316	8293	8275	8277	8255	8235	8213	8217	8193	8229	8254	8308	8296	8275	8329	8265	8256	8205	8213	8198	8189	8276	8261	8268	8291
270	A/D1	0	5	1080	8247	8244	8253	8238	8256	8257	8241	8230	8214	8218	8229	8249	8233	8264	8275	8262	8242	8226	8201	8217	8222	8237	8258	8226	8247	8232	8214	8215	8212	8208	8238	8251	8272	8277	8244	8248	8241	8251	8226	8223	8212	8208	8219	8220	8286
270	A/D0	1	5	1080	8246	8258	8303	8362	8379	8395	8292	8249	8225	8335	8371	8435	8412	8401	8377	8286	8249	8249	8235	8296	8295	8403	8415	8418	8420	8381	8283	8238	8254	8263	8300	8348	8366	8367	8362	8317	8244	8258	8230	8249	8339	8372	8390	8423	8384
271	A/D1	0	5	1040	8215	8204	8213	8229	8208	8224	8205	8207	8216	8210	8213	8229	8214	8226	8227	8228	8232	8224	8220	8223	8206	8216	8213	8213	8204	8208	8206	8211	8209	8213	8204	8209	8225	8225	8225	8234	8230	8220	8214	8215	8210	8212	8207	8236	8229
271	A/D0	1	5	1040	8218	8212	8236	8237	8237	8232	8202	8125	8144	8194	8174	8172	8232	8227	8221	8230	8218	8208	8188	8212	8214	8227	8242	8229	8265	8211	8177	8195	8225	8229	8207	8215	8246	8206	8256	8242	8213	8189	8191	8221	8203	8254	8267	8265	8257
272	A/D1	0	5	1000	8229	8189	8248	8219	8250	8239	8217	8226	8210	8204	8217	8209	8242	8248	8215	8267	8258	8240	8233	8240	8191	8273	8258	8263	8255	8212	8248	8215	8221	8240	8212	8233	8249	8248	8289	8293	8247	8261	8205	8222	8236	8210	8249	8227	8234
272	A/D0	1	5	1000	8603	8874	8904	9059	9022	8771	8531	8311	8310	8591	8744	8905	9046	9022	8929	8716	8494	8310	8271	8454	8726	8919	9054	8974	9000	8703	8536	8337	8256	8473	8661	8900	9012	9100	9118	8836	8550	8372	8267	8520	8779	8754	8813	8833	8937
273	A/D1	0	5	1250	8211	8212	8204	8211	8228	8224	8238	8222	8216	8214	8216	8223	8228	8212	8214	8211	8213	8210	8221	8224	8214	8212	8205	8212	8195	8214	8210	8202	8214	8209	8205	8216	8223	8215	8213	8200	8211	8219	8219	8227	8201	8220	8209	8225	8228
273	A/D0	1	5	1250	8254	8226	8267	8260	8226	8205	8209	8198	8223	8251	8252	8241	8259	8299	8271	8235	8247	8172	8190	8251	8289	8228	8220	8246	8223	8188	8216	8218	8185	8193	8250	8285	8250	8308	8273	8278	8253	8227	8270	8251	8218	8275	8308	8319	8254
274	A/D1	0	5	1400	8207	8208	8233	8233	8247	8221	8214	8218	8218	8209	8221	8213	8216	8230	8216	8215	8211	8211	8231	8220	8218	8239	8226	8236	8218	8221	8214	8223	8210	8245	8257	8256	8233	8242	8235	8240	8227	8222	8207	8217	8224	8263	8243	8246	8247
274	A/D0	1	5	1400	8468	8552	8519	8502	8519	8375	8299	8233	8279	8317	8492	8546	8615	8580	8550	8464	8341	8251	8235	8324	8369	8453	8530	8512	8523	8419	8344	8277	8268	8311	8514	8512	8542	8671	8550	8432	8306	8264	8263	8367	8509	8603	8491	8516	8537
275	A/D1	0	5	1080	8229	8199	8220	8222	8195	8228	8204	8209	8228	8207	8215	8217	8210	8230	8236	8232	8248	8219	8230	8207	8188	8211	8199	8201	8214	8200	8208	8214	8206	8207	8222	8215	8221	8229	8241	8249	8221	8210	8211	8202	8215	8205	8218	8216	8207
275	A/D0	1	5	1080	8288	8290	8306	8270	8320	8290	8234	8211	8285	8297	8281	8326	8367	8335	8358	8324	8228	8168	8192	8260	8323	8382	8402	8380	8425	8330	8277	8283	8253	8259	8269	8275	8317	8293	8347	8279	8200	8185	8234	8329	8293	8378	8425	8371	8327
276	A/D1	0	5	890	8205	8229	8223	8246	8246	8311	8305	8309	8278	8251	8246	8261	8271	8296	8245	8242	8260	8268	8238	8266	8187	8289	8242	8303	8377	8330	8362	8278	8235	8239	8207	8233	8259	8272	8304	8315	8288	8287	8256	8233	8235	8224	8243	8292	8299
276	A/D0	1	5	890	8269	8342	8357	8396	8425	8390	8312	8271	8254	8206	8258	8299	8315	8269	8291	8307	8323	8283	8223	8217	8278	8285	8338	8333	8361	8352	8287	8267	8219	8195	8246	8297	8306	8312	8368	8349	8286	8286	8213	8219	8282	8397	8413	8366	8476
277	A/D1	0	5	1130	8217	8214	8220	8209	8226	8215	8218	8225	8205	8222	8223	8215	8225	8235	8227	8229	8211	8212	8206	8223	8214	8244	8250	8254	8226	8227	8211	8211	8216	8210	8222	8216	8228	8223	8229	8214	8221	8218	8211	8212	8221	8212	8222	8217	8217
277	A/D0	1	5	1130	8208	8230	8237	8269	8283	8289	8237	8205	8180	8271	8228	8237	8245	8250	8276	8220	8229	8205	8208	8198	8198	8238	8239	8235	8220	8227	8214	8163	8223	8226	8223	8222	8248	8249	8310	8286	8266	8211	8209	8238	8259	8237	8220	8246	8222
278	A/D1	0	5	860	8249	8275	8308	8339	8264	8286	8254	8234	8235	8223	8258	8288	8338	8331	8331	8292	8284	8258	8254	8246	8250	8300	8347	8360	8415	8385	8373	8305	8265	8221	8256	8333	8409	8394	8361	8342	8297	8266	8252	8234	8275	8325	8422	8433	8418
278	A/D0	1	5	860	8363	8432	8417	8491	8476	8432	8359	8238	8195	8252	8323	8364	8408	8420	8388	8347	8293	8244	8201	8268	8328	8384	8467	8460	8483	8373	8314	8213	8226	8263	8275	8340	8489	8456	8458	8423	8354	8221	8226	8266	8311	8422	8555	8574	8460
279	A/D1	0	5	900	8213	8255	8232	8244	8231	8249	8252	8235	8223	8244	8242	8246	8354	8251	8353	8278	8261	8206	8281	8221	8255	8202	8287	8190	8363	8333	8300	8259	8231	8218	8220	8276	8229	8329	8225	8263	8244	8218	8222	8224	8244	8258	8268	8276	8293
279	A/D0	1	5	900	8255	8282	8297	8289	8243	8232	8251	8178	8194	8222	8271	8186	8329	8209	8277	8299	8289	8241	8200	8210	8326	8424	8333	8346	8192	8261	8214	8213	8206	8168	8217	8265	8296	8311	8321	8249	8194	8182	8205	8248	8260	8313	8240	8214	8273
280	A/D1	0	5	890	8234	8226	8223	8248	8247	8241	8237	8219	8218	8219	8222	8237	8247	8243	8238	8231	8224	8213	8216	8217	8221	8239	8251	8251	8260	8236	8229	8225	8201	8197	8253	8221	8248	8236	8265	8278	8260	8247	8239	8207	8218	8214	8240	8236	8248
280	A/D0	1	5	890	8270	8263	8259	8317	8309	8274	8240	8240	8216	8255	8265	8281	8304	8346	8365	8274	8286	8259	8205	8272	8312	8343	8314	8302	8335	8257	8270	8230	8219	8243	8294	8245	8220	8292	8349	8298	8239	8217	8213	8233	8256	8283	8225	8276	8278
281	A/D1	0	5	1110	8212	8204	8239	8236	8229	8223	8224	8221	8221	8207	8221	8209	8204	8217	8230	8234	8231	8216	8218	8215	8207	8215	8211	8214	8216	8246	8245	8233	8216	8216	8213	8214	8230	8218	8240	8232	8243	8237	8218	8218	8234	8218	8226	8215	8212
281	A/D0	1	5	1110	8291	8294	8266	8295	8275	8259	8257	8225	8198	8213	8294	8272	8267	8287	8322	8253	8253	8211	8214	8241	8214	8250	8307	8356	8310	8342	8329	8248	8222	8208	8218	8207	8245	8334	8363	8266	8283	8249	8248	8209	8297	8318	8304	8289	8357
282	A/D1	0	5	870	8270	8287	8318	8289	8281	8275	8298	8259	8245	8228	8227	8285	8290	8294	8314	8336	8317	8288	8237	8248	8200	8245	8288	8303	8340	8338	8307	8269	8245	8230	8256	8299	8322	8317	8323	8316	8276	8260	8223	8230	8237	8244	8324	8350	8428
282	A/D0	1	5	870	8379	8392	8402	8456	8418	8350	8320	8271	8212	8250	8322	8327	8415	8431	8402	8416	8360	8223	8236	8228	8258	8445	8448	8483	8411	8381	8283	8234	8199	8233	8279	8353	8427	8483	8468	8467	8354	8302	8251	8252	8398	8451	8393	8438	8387
283	A/D1	0	5	1080	8214	8213	8209	8218	8213	8217	8208	8205	8219	8203	8208	8215	8222	8231	8222	8225	8215	8227	8207	8224	8211	8227	8226	8228	8213	8256	8215	8228	8216	8215	8213	8212	8228	8225	8234	8239	8233	8205	8231	8207	8205	8245	8213	8224	8233
283	A/D0	1	5	1080	8705	8970	8936	8907	8930	8837	8606	8374	8350	8497	8730	8916	9047	9085	8975	8774	8538	8309	8217	8372	8603	8663	8859	8942	9033	8903	8603	8373	8313	8449	8591	8788	8878	8967	8960	8821	8593	8343	8272	8415	8644	8932	8847	8931	9044
284	A/D1	0	5	1200	8204	8211	8215	8207	8225	8222	8225	8224	8212	8219	8223	8203	8220	8227	8214	8233	8204	8220	8218	8204	8230	8201	8220	8220	8210	8237	8220	8204	8219	8211	8203	8214	8206	8214	8226	8220	8229	8212	8211	8213	8211	8226	8220	8223	8227
284	A/D0	1	5	1200	8195	8258	8267	8266	8228	8223	8218	8205	8188	8198	8205	8240	8222	8294	8240	8264	8252	8177	8212	8256	8232	8226	8229	8231	8236	8253	8252	8248	8191	8196	8271	8255	8230	8275	8272	8231	8232	8235	8205	8197	8236	8278	8253	8302	8294
285	A/D1	0	5	1100	8211	8210	8238	8227	8218	8222	8206	8204	8205	8209	8213	8212	8238	8222	8240	8237	8245	8199	8231	8205	8197	8211	8217	8191	8232	8206	8196	8220	8190	8231	8197	8218	8213	8189	8214	8208	8224	8227	8217	8212	8214	8212	8209	8226	8227
285	A/D0	1	5	1100	8231	8275	8304	8310	8322	8286	8272	8264	8216	8210	8180	8243	8243	8221	8223	8249	8260	8240	8247	8292	8264	8287	8279	8302	8295	8309	8309	8284	8227	8210	8228	8306	8239	8322	8339	8266	8264	8225	8224	8225	8241	8275	8270	8246	8286
286	A/D1	0	5	1120	8207	8209	8213	8225	8244	8230	8229	8220	8216	8220	8215	8226	8224	8217	8219	8224	8213	8229	8215	8205	8246	8220	8248	8249	8219	8225	8228	8205	8227	8204	8207	8227	8221	8236	8235	8208	8223	8212	8206	8224	8203	8223	8225	8211	8224
286	A/D0	1	5	1120	8246	8309	8277	8286	8299	8298	8233	8217	8228	8228	8310	8321	8274	8342	8370	8288	8231	8180	8159	8182	8214	8282	8261	8314	8329	8345	8297	8263	8209	8198	8275	8264	8286	8378	8318	8367	8327	8247	8238	8260	8282	8329	8318	8339	8284
287	A/D1	0	5	860	8222	8218	8222	8214	8210	8235	8222	8220	8220	8212	8212	8219	8205	8218	8220	8209	8228	8201	8208	8219	8214	8228	8220	8218	8218	8224	8209	8227	8200	8229	8207	8222	8244	8193	8247	8220	8220	8247	8191	8223	8220	8237	8254	8242	8245
287	A/D0	1	5	860	8268	8298	8326	8292	8301	8302	8222	8203	8206	8190	8188	8249	8293	8299	8303	8247	8190	8164	8156	8168	8205	8208	8242	8265	8256	8307	8296	8210	8246	8227	8259	8306	8337	8308	8258	8229	8222	8175	8174	8238	8249	8278	8329	8309	8284
288	A/D1	0	5	1500	8214	8240	8240	8238	8254	8251	8263	8247	8224	8210	8203	8229	8227	8246	8231	8242	8265	8243	8236	8220	8219	8225	8210	8233	8213	8240	8223	8232	8216	8211	8229	8227	8224	8217	8212	8209	8227	8221	8229	8222	8257	8263	8267	8259	8243
288	A/D0	1	5	1500	8246	8258	8283	8306	8314	8280	8255	8252	8244	8228	8227	8260	8278	8238	8297	8240	8204	8245	8191	8209	8266	8238	8254	8285	8263	8235	8269	8188	8130	8174	8287	8232	8254	8311	8282	8264	8291	8314	8216	8176	8262	8237	8221	8233	8261
289	A/D1	0	5	1270	8209	8222	8238	8226	8245	8208	8227	8252	8207	8244	8201	8215	8225	8190	8225	8206	8195	8231	8196	8211	8221	8203	8221	8221	8206	8227	8216	8211	8217	8195	8210	8204	8211	8227	8222	8230	8238	8223	8228	8209	8207	8229	8221	8223	8210
289	A/D0	1	5	1270	8213	8233	8248	8258	8239	8228	8235	8203	8197	8185	8212	8222	8224	8231	8224	8232	8206	8215	8175	8191	8243	8224	8245	8311	8270	8235	8252	8196	8181	8206	8243	8239	8245	8260	8254	8240	8234	8215	8215	8204	8222	8249	8245	8279	8245
290	A/D1	0	5	1020	8217	8212	8231	8230	8243	8222	8209	8215	8212	8204	8221	8232	8242	8231	8226	8218	8219	8234	8219	8238	8192	8234	8218	8222	8223	8233	8241	8259	8236	8228	8219	8215	8250	8277	8252	8270	8250	8212	8230	8209	8207	8230	8195	8230	8241
290	A/D0	1	5	1020	8197	8235	8276	8233	8205	8228	8263	8210	8174	8221	8228	8220	8296	8243	8218	8209	8260	8212	8196	8258	8172	8216	8230	8212	8246	8272	8270	8199	8202	8178	8191	8227	8258	8236	8244	8258	8238	8215	8223	8210	8183	8255	8262	8235	8258
291	A/D1	0	5	1250	8229	8193	8235	8210	8212	8245	8217	8225	8219	8210	8218	8212	8201	8229	8219	8216	8221	8216	8203	8217	8210	8247	8224	8242	8226	8233	8210	8219	8209	8197	8232	8216	8228	8264	8228	8229	8214	8206	8210	8214	8212	8234	8232	8220	8239
291	A/D0	1	5	1250	8232	8253	8307	8247	8251	8259	8195	8177	8219	8206	8199	8224	8254	8231	8222	8244	8203	8183	8216	8219	8238	8254	8260	8242	8280	8243	8221	8202	8204	8194	8276	8290	8287	8288	8279	8270	8246	8214	8203	8223	8202	8220	8232	8228	8290
292	A/D1	0	5	960	8230	8239	8269	8269	8259	8250	8241	8222	8222	8223	8215	8240	8214	8245	8218	8242	8258	8207	8256	8198	8242	8264	8265	8287	8250	8260	8253	8232	8244	8239	8252	8278	8240	8248	8244	8279	8273	8262	8238	8221	8263	8252	8251	8261	8279
292	A/D0	1	5	960	8493	8702	8824	8913	8993	8882	8622	8383	8292	8461	8629	8815	8833	8987	9048	8873	8631	8370	8263	8386	8594	8783	8860	8827	8909	8762	8530	8344	8308	8346	8626	8806	9064	9073	8965	8803	8502	8286	8230	8368	8483	8665	8859	8932	9014
293	A/D1	0	5	940	8216	8249	8248	8263	8257	8253	8249	8229	8233	8218	8232	8248	8277	8279	8339	8350	8309	8261	8232	8214	8236	8272	8304	8356	8315	8334	8299	8276	8247	8218	8233	8230	8284	8305	8310	8310	8289	8264	8238	8224	8261	8280	8266	8291	8276
293	A/D0	1	5	940	8323	8335	8356	8434	8446	8395	8320	8285	8207	8294	8396	8431	8451	8380	8374	8303	8281	8210	8202	8258	8261	8430	8404	8391	8334	8277	8270	8209	8191	8259	8361	8387	8371	8365	8383	8320	8319	8267	8218	8317	8416	8433	8507	8513	8452
294	A/D1	0	5	1120	8240	8214	8214	8214	8210	8221	8218	8207	8215	8216	8203	8237	8228	8245	8241	8186	8243	8188	8200	8236	8175	8247	8199	8243	8226	8207	8218	8205	8210	8225	8220	8207	8224	8203	8219	8237	8233	8234	8223	8216	8202	8220	8238	8235	8238
294	A/D0	1	5	1120	8237	8262	8272	8278	8263	8269	8235	8241	8212	8178	8235	8227	8318	8298	8308	8277	8228	8254	8172	8176	8245	8181	8224	8273	8293	8273	8244	8230	8203	8201	8246	8286	8218	8255	8328	8266	8206	8226	8243	8210	8273	8313	8290	8305	8281
295	A/D1	0	5	1130	8220	8241	8221	8241	8237	8232	8229	8221	8218	8213	8215	8222	8236	8245	8230	8243	8222	8219	8223	8210	8219	8246	8234	8256	8232	8236	8215	8232	8218	8209	8214	8224	8259	8262	8247	8233	8229	8250	8231	8232	8233	8251	8258	8282	8245
295	A/D0	1	5	1130	8181	8186	8196	8173	8161	8208	8180	8175	8208	8190	8192	8243	8255	8244	8252	8245	8180	8223	8187	8170	8194	8241	8243	8233	8238	8227	8210	8204	8212	8198	8203	8223	8291	8291	8285	8236	8230	8222	8184	8235	8236	8261	8272	8275	8259
296	A/D1	0	5	860	8261	8240	8235	8243	8188	8237	8219	8228	8237	8207	8250	8242	8234	8262	8233	8248	8232	8217	8213	8220	8208	8212	8223	8238	8239	8251	8235	8216	8235	8214	8255	8241	8276	8238	8267	8240	8244	8224	8216	8213	8233	8271	8259	8266	8259
296	A/D0	1	5	860	8239	8227	8234	8243	8265	8329	8296	8197	8194	8202	8281	8268	8329	8296	8273	8258	8260	8164	8264	8280	8247	8260	8305	8295	8283	8264	8225	8139	8174	8266	8262	8313	8263	8255	8269	8274	8264	8244	8226	8173	8225	8290	8330	8354	8270
297	A/D1	0	5	1040	8224	8221	8227	8234	8209	8222	8212	8207	8229	8200	8218	8213	8211	8214	8226	8225	8216	8218	8200	8214	8202	8218	8215	8201	8232	8194	8232	8194	8207	8212	8199	8237	8218	8216	8235	8232	8254	8241	8214	8231	8207	8213	8231	8209	8240
297	A/D0	1	5	1040	8250	8290	8267	8237	8309	8267	8189	8196	8203	8180	8269	8273	8241	8215	8305	8276	8235	8236	8235	8259	8260	8268	8291	8284	8304	8262	8264	8227	8233	8240	8252	8242	8223	8257	8235	8207	8217	8205	8230	8213	8218	8237	8233	8235	8276
298	A/D1	0	5	1500	8212	8253	8238	8257	8245	8260	8236	8214	8218	8204	8211	8208	8202	8236	8211	8218	8214	8209	8213	8207	8209	8228	8221	8219	8221	8227	8225	8220	8216	8208	8211	8217	8221	8220	8230	8237	8218	8214	8205	8202	8218	8213	8249	8234	8236
298	A/D0	1	5	1500	8587	8799	8869	8957	9114	8894	8664	8407	8272	8416	8551	8802	8942	8977	8924	8733	8517	8358	8259	8322	8559	8690	8766	8950	9006	8842	8573	8380	8262	8416	8688	8808	8876	8977	9060	8933	8651	8388	8291	8488	8637	8876	8883	9014	8918
299	A/D1	0	5	1330	8209	8237	8232	8210	8226	8232	8231	8239	8207	8207	8223	8204	8225	8220	8228	8243	8240	8219	8248	8215	8228	8224	8222	8227	8242	8232	8233	8211	8201	8212	8219	8218	8229	8250	8259	8247	8226	8214	8233	8200	8228	8219	8216	8224	8258
299	A/D0	1	5	1330	8490	8724	8866	8906	8908	9139	8797	8571	8384	8352	8741	8997	9082	9077	9007	9014	8710	8554	8334	8278	8510	8698	8829	8814	9005	8950	8721	8493	8309	8275	8548	8767	8918	9020	9081	9107	8817	8616	8337	8356	8492	8844	9013	9134	9083
300	A/D1	0	5	1090	8222	8217	8217	8245	8231	8244	8226	8224	8208	8193	8222	8196	8223	8229	8218	8229	8240	8187	8240	8184	8222	8206	8200	8246	8201	8237	8214	8201	8214	8198	8216	8214	8220	8215	8227	8248	8230	8234	8208	8208	8211	8215	8212	8227	8208
300	A/D0	1	5	1090	8243	8297	8284	8256	8198	8203	8201	8176	8193	8248	8244	8233	8165	8242	8256	8200	8211	8201	8177	8187	8209	8268	8225	8245	8235	8214	8229	8195	8228	8239	8235	8273	8268	8297	8317	8278	8284	8225	8225	8258	8268	8270	8322	8315	8307
301	A/D1	0	5	870	8286	8359	8424	8561	8603	8641	8551	8461	8311	8257	8305	8384	8524	8581	8583	8564	8479	8371	8289	8244	8326	8410	8511	8539	8598	8600	8506	8394	8309	8271	8300	8464	8562	8588	8609	8539	8572	8453	8356	8286	8286	8390	8529	8567	8616
301	A/D0	1	5	870	8355	8484	8597	8506	8577	8552	8415	8324	8238	8246	8284	8328	8436	8473	8543	8540	8467	8374	8240	8305	8292	8430	8450	8494	8484	8403	8317	8267	8215	8240	8393	8483	8579	8545	8494	8488	8361	8244	8243	8216	8270	8344	8489	8582	8539
302	A/D1	0	5	1030	8250	8293	8395	8419	8466	8453	8417	8305	8279	8215	8292	8359	8413	8439	8396	8356	8330	8287	8273	8259	8322	8373	8448	8422	8411	8419	8371	8345	8261	8281	8314	8363	8413	8442	8540	8472	8427	8338	8260	8237	8271	8312	8425	8537	8480
302	A/D0	1	5	1030	8289	8336	8376	8337	8360	8374	8298	8238	8252	8301	8328	8392	8389	8368	8378	8363	8270	8235	8253	8334	8374	8429	8382	8542	8507	8436	8360	8258	8284	8242	8330	8378	8401	8437	8390	8329	8242	8248	8197	8255	8343	8422	8430	8465	8562
303	A/D1	0	5	1050	8218	8205	8205	8224	8210	8227	8222	8217	8207	8206	8217	8226	8223	8212	8216	8202	8216	8211	8209	8201	8231	8219	8237	8234	8231	8246	8220	8219	8209	8216	8219	8218	8242	8220	8231	8218	8219	8210	8227	8221	8237	8244	8238	8249	8237
303	A/D0	1	5	1050	8258	8218	8225	8289	8259	8242	8247	8227	8184	8230	8267	8233	8262	8284	8238	8240	8201	8216	8219	8301	8326	8308	8352	8332	8255	8278	8233	8193	8195	8239	8282	8302	8289	8346	8279	8241	8209	8205	8198	8231	8275	8276	8281	8274	8307
304	A/D1	0	5	1060	8217	8242	8228	8231	8228	8237	8218	8228	8211	8216	8205	8215	8204	8213	8225	8222	8219	8226	8219	8207	8215	8210	8208	8228	8234	8220	8236	8207	8209	8215	8203	8215	8213	8199	8221	8223	8235	8229	8221	8212	8214	8223	8281	8278	8294
304	A/D0	1	5	1060	8220	8250	8214	8233	8241	8219	8210	8222	8229	8228	8208	8249	8209	8215	8244	8242	8209	8221	8176	8240	8244	8219	8256	8246	8198	8199	8208	8188	8173	8196	8217	8241	8234	8244	8242	8216	8225	8215	8195	8255	8262	8255	8267	8275	8273
305	A/D1	0	5	1280	8227	8222	8219	8212	8237	8212	8218	8217	8249	8220	8226	8235	8215	8220	8200	8211	8208	8205	8214	8203	8212	8219	8211	8217	8213	8227	8228	8212	8206	8235	8215	8222	8218	8200	8210	8231	8213	8230	8214	8229	8220	8210	8217	8214	8250
305	A/D0	1	5	1280	8240	8220	8216	8232	8241	8212	8177	8224	8201	8191	8254	8326	8311	8239	8261	8221	8195	8183	8183	8214	8204	8241	8267	8261	8267	8261	8219	8204	8221	8216	8211	8220	8201	8229	8228	8216	8212	8210	8228	8235	8246	8252	8220	8251	8260
306	A/D1	0	5	1010	8210	8206	8215	8204	8211	8221	8221	8219	8213	8206	8212	8217	8213	8223	8215	8214	8205	8213	8207	8215	8199	8224	8221	8221	8219	8223	8221	8225	8203	8211	8226	8211	8265	8240	8243	8234	8206	8219	8202	8205	8204	8220	8231	8244	8223
306	A/D0	1	5	1010	8216	8262	8257	8236	8273	8251	8210	8228	8232	8251	8235	8274	8262	8270	8285	8227	8223	8226	8233	8219	8245	8282	8270	8256	8254	8249	8205	8208	8226	8224	8231	8273	8246	8239	8228	8260	8225	8179	8252	8224	8175	8251	8243	8224	8200
307	A/D1	0	5	1140	8211	8211	8214	8205	8228	8222	8232	8212	8216	8211	8227	8219	8260	8235	8233	8231	8214	8208	8203	8224	8206	8221	8220	8235	8224	8243	8227	8226	8210	8227	8232	8236	8225	8236	8209	8229	8225	8225	8205	8209	8224	8233	8229	8228	8237
307	A/D0	1	5	1140	8347	8436	8533	8609	8570	8494	8355	8271	8228	8283	8345	8361	8379	8484	8427	8402	8320	8262	8276	8215	8280	8358	8414	8463	8460	8463	8309	8301	8215	8319	8412	8435	8509	8522	8520	8428	8381	8283	8210	8230	8380	8482	8534	8520	8602
308	A/D1	0	5	1060	8242	8194	8255	8232	8219	8265	8212	8223	8219	8192	8231	8215	8215	8233	8221	8240	8246	8215	8224	8209	8199	8235	8208	8250	8247	8226	8229	8210	8213	8212	8221	8248	8241	8223	8227	8206	8266	8235	8244	8228	8215	8246	8268	8252	8258
308	A/D0	1	5	1060	8182	8171	8180	8235	8270	8261	8245	8208	8230	8225	8232	8261	8284	8263	8271	8252	8237	8217	8199	8231	8220	8241	8217	8240	8266	8256	8233	8228	8222	8211	8235	8259	8273	8283	8272	8304	8257	8222	8236	8251	8244	8235	8282	8274	8259
309	A/D1	0	5	1150	8223	8208	8210	8225	8215	8222	8226	8208	8221	8212	8218	8217	8217	8223	8211	8211	8229	8214	8225	8218	8209	8213	8219	8231	8219	8228	8216	8230	8224	8222	8227	8218	8235	8219	8226	8225	8215	8228	8206	8209	8217	8214	8225	8219	8228
309	A/D0	1	5	1150	8246	8255	8254	8250	8270	8227	8217	8229	8209	8215	8247	8346	8327	8347	8361	8340	8265	8246	8235	8200	8236	8331	8301	8289	8267	8300	8268	8237	8235	8224	8221	8261	8315	8280	8332	8270	8262	8218	8207	8201	8252	8226	8267	8324	8303
310	A/D1	0	5	980	8215	8216	8215	8212	8222	8210	8220	8208	8212	8211	8217	8216	8227	8244	8210	8233	8241	8226	8231	8209	8209	8211	8215	8191	8232	8214	8211	8244	8197	8214	8216	8195	8228	8212	8219	8239	8223	8231	8234	8199	8235	8206	8202	8228	8247
310	A/D0	1	5	980	8207	8264	8325	8279	8207	8231	8238	8188	8175	8251	8242	8238	8301	8275	8287	8268	8302	8226	8196	8242	8227	8279	8284	8227	8290	8286	8236	8229	8237	8190	8175	8206	8220	8193	8264	8289	8210	8209	8191	8226	8216	8259	8288	8273	8343
311	A/D1	0	5	1350	8205	8209	8214	8241	8232	8233	8263	8260	8239	8231	8201	8233	8212	8218	8250	8206	8263	8204	8227	8219	8201	8213	8200	8209	8210	8217	8224	8211	8228	8224	8204	8229	8215	8222	8236	8230	8218	8221	8205	8199	8219	8204	8233	8238	8260
311	A/D0	1	5	1350	8275	8233	8172	8236	8282	8228	8198	8305	8216	8166	8221	8296	8255	8279	8310	8304	8202	8192	8144	8196	8209	8212	8262	8273	8262	8272	8287	8242	8235	8218	8215	8190	8237	8200	8267	8243	8220	8211	8194	8216	8242	8229	8266	8239	8247
312	A/D1	0	5	1160	8241	8212	8244	8219	8228	8231	8237	8196	8253	8193	8207	8218	8181	8237	8196	8234	8225	8212	8233	8207	8206	8220	8208	8208	8247	8218	8254	8224	8220	8220	8228	8220	8233	8216	8224	8211	8212	8205	8208	8211	8206	8213	8217	8225	8216
312	A/D0	1	5	1160	8217	8256	8290	8298	8292	8362	8232	8241	8290	8227	8244	8272	8266	8240	8203	8248	8212	8168	8245	8184	8192	8252	8244	8262	8258	8265	8229	8221	8238	8211	8252	8247	8250	8235	8219	8252	8214	8198	8203	8211	8229	8227	8269	8246	8262
313	A/D1	0	5	1500	8207	8227	8225	8260	8251	8279	8252	8240	8227	8212	8209	8212	8211	8247	8280	8291	8283	8240	8218	8228	8224	8248	8284	8251	8278	8237	8252	8236	8229	8214	8234	8206	8228	8230	8232	8265	8260	8247	8250	8218	8211	8225	8211	8231	8244
313	A/D0	1	5	1500	8197	8185	8221	8235	8243	8249	8239	8234	8207	8208	8215	8236	8238	8243	8244	8255	8236	8216	8200	8206	8226	8211	8233	8247	8236	8212	8221	8207	8200	8225	8267	8243	8222	8264	8320	8277	8238	8268	8224	8216	8269	8278	8211	8251	8301
314	A/D1	0	5	1030	8210	8218	8235	8244	8252	8258	8238	8253	8218	8220	8228	8228	8228	8231	8224	8222	8223	8218	8215	8222	8211	8232	8229	8226	8218	8239	8210	8218	8226	8224	8218	8222	8225	8213	8212	8238	8204	8232	8200	8199	8226	8208	8218	8259	8222
314	A/D0	1	5	1030	8552	8718	8848	9065	9179	9065	8720	8486	8280	8283	8572	8754	8951	9168	9084	9168	8779	8532	8348	8297	8542	8750	8864	8838	8954	8995	8744	8515	8321	8313	8575	8789	9037	9040	8954	8943	8692	8539	8321	8364	8708	8859	9072	9153	9102
315	A/D1	0	5	1040	8208	8206	8210	8211	8228	8227	8213	8217	8193	8214	8195	8218	8226	8236	8217	8246	8180	8231	8216	8185	8231	8194	8237	8219	8232	8227	8215	8214	8228	8203	8204	8223	8205	8241	8227	8234	8221	8228	8201	8209	8209	8199	8230	8219	8226
315	A/D0	1	5	1040	8571	8792	8914	8861	8920	8758	8498	8375	8249	8396	8647	8804	8998	9041	8941	8765	8513	8347	8279	8482	8623	8848	8809	8869	8926	8758	8555	8403	8279	8382	8593	8749	8852	8765	8772	8743	8435	8296	8306	8322	8500	8767	8904	8777	8816
316	A/D1	0	5	1390	8213	8217	8215	8226	8253	8251	8250	8234	8233	8217	8219	8211	8206	8240	8253	8247	8241	8212	8220	8209	8221	8210	8216	8212	8221	8231	8230	8228	8226	8210	8211	8210	8217	8236	8239	8222	8227	8223	8227	8215	8212	8215	8211	8223	8232
316	A/D0	1	5	1390	8217	8232	8216	8243	8262	8218	8218	8217	8200	8214	8211	8233	8231	8275	8261	8278	8244	8225	8212	8246	8252	8257	8267	8276	8253	8236	8271	8224	8202	8245	8227	8211	8266	8243	8268	8243	8241	8218	8222	8208	8224	8262	8254	8288	8247
317	A/D1	0	6	1430	8222	8220	8256	8242	8243	8226	8216	8215	8220	8221	8212	8208	8210	8220	8220	8229	8226	8220	8219	8208	8221	8242	8257	8245	8237	8222	8206	8202	8212	8219	8215	8227	8230	8241	8247	8248	8263	8212	8229	8209	8230	8251	8255	8240	8210
317	A/D0	1	6	1430	8818	8922	9119	9080	9087	8877	8627	8393	8270	8400	8607	8724	8920	9131	9088	8893	8639	8390	8251	8460	8605	8889	8960	9140	9289	8887	8579	8367	8267	8595	8823	9060	9014	9114	9072	8810	8568	8331	8280	8638	8910	8937	9059	9040	9043
318	A/D1	0	6	1250	8211	8216	8211	8212	8212	8213	8217	8215	8217	8206	8227	8222	8213	8219	8215	8205	8204	8215	8202	8214	8213	8215	8227	8223	8225	8212	8214	8216	8209	8215	8228	8228	8236	8243	8225	8250	8247	8241	8227	8219	8207	8212	8227	8214	8220
318	A/D0	1	6	1250	8218	8244	8286	8303	8241	8264	8268	8236	8218	8195	8237	8226	8199	8269	8285	8212	8230	8246	8206	8196	8241	8246	8226	8237	8269	8301	8255	8237	8234	8202	8251	8243	8286	8320	8208	8224	8239	8201	8206	8223	8253	8232	8225	8243	8284
319	A/D1	0	6	960	8205	8233	8228	8240	8236	8244	8257	8239	8230	8242	8216	8222	8196	8215	8221	8220	8194	8238	8190	8213	8226	8202	8248	8196	8249	8210	8227	8256	8229	8236	8214	8224	8206	8237	8248	8268	8277	8251	8224	8224	8201	8229	8217	8231	8229
319	A/D0	1	6	960	8202	8204	8228	8256	8268	8235	8227	8217	8205	8223	8262	8273	8281	8279	8281	8272	8273	8206	8208	8256	8245	8224	8287	8209	8259	8280	8195	8170	8183	8206	8131	8230	8317	8250	8288	8322	8315	8231	8233	8359	8259	8192	8164	8162	8225
320	A/D1	0	6	940	8252	8245	8283	8298	8309	8306	8278	8242	8231	8215	8251	8281	8314	8330	8352	8353	8324	8283	8248	8230	8234	8285	8302	8336	8316	8327	8342	8292	8280	8239	8263	8295	8301	8322	8303	8298	8311	8275	8270	8232	8228	8254	8274	8364	8372
320	A/D0	1	6	940	8562	8872	8997	9070	9173	9081	8785	8497	8306	8334	8587	8809	9041	9173	9236	9204	8879	8520	8360	8421	8649	9009	9157	9113	9287	9062	8731	8491	8308	8328	8607	9034	9279	9327	9309	9157	8819	8531	8342	8313	8578	8786	9056	9155	9201
321	A/D1	0	6	1500	8222	8224	8236	8230	8252	8245	8263	8225	8237	8221	8210	8218	8224	8231	8256	8220	8226	8223	8194	8228	8213	8216	8237	8253	8243	8253	8211	8237	8219	8212	8235	8233	8303	8331	8289	8293	8288	8242	8249	8215	8214	8249	8231	8287	8266
321	A/D0	1	6	1500	8262	8379	8373	8364	8353	8331	8288	8290	8243	8246	8341	8337	8373	8396	8442	8454	8381	8300	8225	8238	8339	8374	8380	8394	8400	8364	8297	8254	8212	8224	8290	8341	8390	8388	8440	8386	8297	8261	8203	8240	8344	8374	8372	8381	8409
322	A/D1	0	6	1070	8231	8218	8228	8228	8221	8221	8239	8206	8233	8216	8205	8219	8212	8238	8233	8218	8227	8207	8210	8217	8199	8214	8229	8225	8230	8216	8226	8219	8215	8215	8243	8222	8221	8228	8203	8219	8202	8211	8225	8207	8222	8205	8206	8217	8214
322	A/D0	1	6	1070	8666	8924	9000	9104	9067	8753	8581	8347	8292	8524	8739	8951	9078	9175	9117	8906	8565	8321	8287	8514	8740	9054	9159	9166	8998	8771	8543	8322	8274	8540	8771	9025	9146	9092	9138	8881	8626	8419	8327	8581	8798	8892	9056	9219	9304
323	A/D1	0	6	1240	8210	8204	8208	8221	8224	8232	8217	8210	8202	8221	8217	8226	8213	8217	8211	8236	8229	8220	8224	8203	8205	8215	8207	8212	8214	8209	8217	8215	8203	8211	8226	8223	8225	8234	8240	8246	8228	8214	8220	8205	8219	8225	8212	8223	8206
323	A/D0	1	6	1240	8258	8235	8231	8230	8209	8188	8215	8195	8180	8216	8279	8249	8259	8281	8252	8213	8231	8210	8204	8192	8206	8232	8243	8250	8263	8274	8247	8234	8235	8223	8226	8205	8251	8226	8237	8226	8243	8236	8191	8229	8255	8221	8266	8257	8288
324	A/D1	0	6	970	8211	8212	8209	8211	8215	8217	8202	8218	8209	8215	8235	8205	8223	8219	8224	8228	8225	8206	8212	8211	8225	8219	8209	8231	8224	8232	8237	8218	8226	8213	8216	8225	8224	8238	8222	8221	8217	8215	8200	8222	8211	8223	8237	8237	8236
324	A/D0	1	6	970	8639	8822	8979	9077	8928	8841	8528	8380	8275	8281	8492	8576	8740	8795	8785	8793	8497	8354	8267	8317	8582	8771	8932	8879	8815	8698	8510	8341	8279	8415	8547	8752	8913	8944	8938	8794	8562	8401	8277	8418	8719	8810	8865	8892	8817
325	A/D1	0	6	870	8213	8227	8252	8247	8259	8225	8248	8218	8216	8216	8212	8219	8223	8234	8256	8230	8231	8214	8203	8207	8218	8228	8227	8255	8265	8255	8226	8212	8216	8209	8216	8226	8227	8246	8259	8246	8246	8215	8216	8214	8243	8236	8251	8255	8280
325	A/D0	1	6	870	8244	8267	8295	8274	8252	8234	8229	8213	8202	8213	8246	8290	8252	8255	8278	8249	8227	8215	8236	8207	8218	8252	8260	8230	8240	8237	8189	8192	8210	8210	8214	8272	8270	8269	8256	8241	8212	8222	8216	8216	8221	8261	8237	8290	8259
326	A/D1	0	6	1050	8224	8210	8220	8219	8213	8221	8206	8205	8211	8204	8210	8212	8210	8228	8213	8227	8206	8222	8203	8235	8220	8244	8225	8220	8219	8242	8220	8232	8208	8204	8240	8191	8246	8212	8192	8236	8188	8219	8234	8192	8235	8215	8224	8244	8213
326	A/D0	1	6	1050	8763	9070	9144	9240	9276	9075	8750	8445	8313	8452	8713	9010	9190	9224	9215	8978	8645	8381	8323	8455	8678	8936	9041	9104	9245	9115	8737	8432	8306	8392	8691	8969	9168	9159	9188	8957	8641	8386	8301	8449	8677	8996	9008	9010	9133
327	A/D1	0	6	1220	8205	8225	8245	8249	8242	8232	8222	8230	8226	8212	8216	8220	8204	8228	8213	8220	8216	8201	8216	8212	8211	8241	8225	8230	8214	8219	8215	8213	8203	8208	8199	8218	8207	8212	8227	8210	8221	8215	8206	8222	8208	8220	8233	8220	8233
327	A/D0	1	6	1220	8307	8357	8396	8396	8333	8293	8220	8195	8186	8255	8245	8284	8293	8326	8352	8321	8288	8250	8205	8242	8256	8302	8324	8306	8301	8304	8266	8269	8303	8295	8337	8328	8312	8290	8291	8253	8204	8207	8218	8213	8325	8295	8334	8301	8325
328	A/D1	0	6	1220	8215	8217	8216	8216	8230	8231	8222	8209	8213	8196	8219	8224	8220	8228	8224	8237	8216	8233	8222	8208	8222	8227	8223	8235	8206	8240	8201	8216	8209	8199	8211	8231	8219	8224	8206	8199	8227	8195	8232	8207	8203	8250	8195	8241	8221
328	A/D0	1	6	1220	8227	8247	8220	8248	8273	8220	8160	8221	8178	8145	8187	8257	8257	8220	8272	8225	8205	8211	8206	8196	8188	8214	8207	8222	8265	8240	8227	8251	8247	8223	8248	8300	8236	8221	8276	8239	8206	8252	8223	8202	8263	8255	8252	8243	8274
329	A/D1	0	6	1300	8219	8212	8225	8235	8225	8217	8222	8213	8221	8217	8221	8229	8210	8231	8226	8227	8244	8217	8218	8215	8212	8226	8223	8238	8225	8219	8202	8210	8202	8212	8225	8218	8231	8225	8234	8230	8227	8234	8221	8225	8229	8219	8237	8229	8218
329	A/D0	1	6	1300	8256	8228	8241	8257	8232	8198	8182	8237	8229	8257	8259	8282	8288	8237	8246	8230	8201	8194	8197	8237	8248	8244	8297	8285	8276	8275	8238	8247	8213	8229	8205	8229	8233	8213	8231	8226	8212	8239	8199	8213	8224	8298	8268	8330	8306
330	A/D1	0	6	1190	8212	8216	8206	8224	8218	8218	8221	8204	8204	8205	8216	8226	8232	8231	8215	8205	8215	8204	8212	8217	8211	8210	8231	8211	8226	8225	8210	8219	8215	8206	8204	8215	8219	8247	8240	8271	8242	8234	8228	8211	8211	8214	8196	8224	8210
330	A/D0	1	6	1190	8252	8272	8311	8338	8294	8337	8254	8232	8210	8286	8280	8267	8298	8299	8271	8367	8333	8261	8235	8260	8259	8261	8321	8304	8326	8307	8294	8229	8188	8198	8230	8252	8326	8326	8294	8357	8297	8256	8240	8255	8223	8243	8251	8265	8219
331	A/D1	0	6	1490	8228	8222	8219	8238	8215	8240	8230	8241	8226	8225	8202	8230	8223	8235	8216	8220	8204	8221	8201	8215	8214	8222	8237	8262	8233	8237	8213	8211	8213	8203	8236	8220	8247	8236	8234	8223	8226	8215	8209	8220	8243	8240	8269	8252	8247
331	A/D0	1	6	1490	8271	8238	8224	8229	8293	8290	8257	8209	8178	8184	8228	8235	8241	8256	8251	8214	8212	8219	8212	8229	8215	8262	8266	8327	8320	8248	8240	8188	8156	8217	8208	8212	8249	8279	8260	8270	8252	8181	8177	8238	8257	8356	8386	8379	8351
332	A/D1	0	6	1200	8214	8219	8207	8215	8214	8231	8229	8226	8207	8204	8217	8213	8222	8208	8218	8232	8228	8241	8232	8219	8237	8214	8219	8222	8205	8221	8207	8217	8210	8208	8211	8209	8254	8242	8251	8231	8246	8216	8211	8219	8208	8216	8214	8214	8214
332	A/D0	1	6	1200	8206	8196	8258	8266	8257	8316	8286	8240	8204	8252	8285	8280	8332	8331	8309	8295	8266	8235	8225	8222	8239	8267	8280	8260	8284	8314	8275	8222	8203	8243	8205	8233	8256	8241	8254	8285	8249	8230	8232	8241	8267	8275	8269	8305	8260
333	A/D1	0	6	1240	8201	8209	8217	8233	8242	8230	8232	8215	8209	8214	8218	8220	8233	8219	8219	8233	8204	8207	8205	8206	8215	8204	8214	8228	8228	8224	8228	8220	8206	8202	8218	8216	8229	8234	8210	8225	8202	8209	8207	8206	8219	8206	8232	8226	8216
333	A/D0	1	6	1240	8485	8506	8645	8784	8739	8683	8502	8300	8254	8451	8581	8634	8718	8688	8580	8388	8252	8203	8235	8309	8429	8565	8621	8794	8714	8559	8383	8285	8289	8462	8676	8755	8752	8759	8722	8573	8452	8260	8254	8431	8591	8746	8774	8773	8712
334	A/D1	0	6	1240	8217	8213	8210	8225	8226	8232	8237	8229	8225	8215	8214	8226	8220	8222	8212	8206	8215	8215	8210	8220	8227	8223	8224	8222	8230	8217	8237	8194	8236	8194	8218	8236	8219	8239	8213	8212	8224	8207	8213	8217	8211	8226	8212	8224	8217
334	A/D0	1	6	1240	8316	8351	8315	8292	8325	8295	8272	8223	8215	8285	8265	8303	8310	8234	8252	8276	8230	8219	8212	8263	8291	8307	8327	8317	8324	8324	8237	8227	8210	8194	8291	8341	8277	8323	8308	8230	8175	8283	8184	8207	8272	8255	8277	8279	8310
335	A/D1	0	6	1180	8248	8223	8229	8236	8223	8230	8233	8211	8222	8214	8203	8220	8215	8219	8219	8207	8221	8215	8201	8223	8209	8202	8220	8208	8227	8232	8217	8227	8202	8210	8221	8205	8217	8224	8202	8234	8231	8218	8219	8206	8208	8219	8227	8218	8222
335	A/D0	1	6	1180	8260	8344	8274	8330	8349	8225	8250	8239	8201	8261	8283	8373	8321	8353	8309	8240	8230	8225	8182	8266	8286	8314	8282	8352	8305	8292	8286	8199	8204	8224	8255	8251	8332	8369	8349	8329	8299	8231	8213	8279	8318	8327	8361	8345	8345
336	A/D1	0	6	1150	8212	8215	8224	8225	8216	8221	8227	8229	8230	8222	8209	8213	8214	8203	8205	8214	8216	8223	8219	8206	8222	8216	8259	8246	8231	8242	8214	8203	8222	8206	8213	8227	8220	8230	8220	8213	8238	8223	8213	8226	8225	8226	8244	8228	8221
336	A/D0	1	6	1150	8218	8271	8262	8264	8319	8295	8269	8287	8272	8240	8240	8244	8212	8225	8258	8240	8232	8232	8217	8223	8210	8246	8233	8224	8263	8259	8267	8232	8225	8242	8203	8193	8256	8235	8234	8218	8228	8196	8193	8246	8220	8252	8211	8258	8286
337	A/D1	0	6	1020	8209	8210	8219	8226	8242	8231	8233	8223	8206	8217	8206	8225	8224	8241	8251	8250	8221	8219	8214	8205	8205	8230	8223	8245	8229	8235	8224	8212	8222	8209	8212	8229	8221	8238	8217	8229	8222	8207	8210	8215	8219	8230	8232	8239	8232
337	A/D0	1	6	1020	8210	8216	8239	8239	8235	8247	8244	8208	8219	8213	8206	8218	8249	8234	8217	8227	8195	8176	8197	8205	8245	8278	8275	8254	8246	8285	8232	8200	8224	8200	8187	8209	8247	8256	8220	8240	8243	8232	8201	8230	8238	8232	8243	8243	8266
338	A/D1	0	6	1250	8238	8220	8215	8251	8206	8234	8225	8216	8222	8211	8218	8216	8209	8217	8215	8231	8228	8213	8217	8214	8217	8240	8227	8220	8217	8247	8231	8228	8215	8218	8225	8231	8248	8247	8255	8228	8230	8210	8217	8222	8203	8224	8213	8209	8217
338	A/D0	1	6	1250	8238	8225	8231	8229	8260	8218	8244	8211	8187	8236	8203	8251	8246	8237	8246	8203	8200	8200	8162	8224	8250	8242	8244	8208	8207	8223	8203	8188	8209	8193	8189	8216	8235	8247	8214	8203	8214	8179	8192	8239	8214	8216	8216	8225	8220
339	A/D1	0	6	1320	8223	8230	8236	8225	8225	8221	8217	8207	8216	8206	8218	8205	8220	8199	8231	8219	8221	8223	8212	8216	8217	8205	8228	8231	8222	8235	8201	8226	8216	8217	8225	8213	8222	8240	8214	8239	8217	8230	8239	8215	8220	8225	8231	8251	8241
339	A/D0	1	6	1320	8211	8222	8221	8271	8336	8261	8240	8196	8171	8218	8190	8207	8235	8225	8214	8294	8304	8247	8241	8284	8255	8217	8192	8225	8218	8196	8215	8204	8166	8215	8273	8253	8261	8257	8276	8259	8219	8221	8198	8180	8171	8209	8241	8235	8217
340	A/D1	0	6	940	8206	8215	8216	8215	8202	8218	8211	8222	8217	8208	8207	8207	8233	8263	8245	8260	8256	8232	8240	8219	8232	8250	8228	8255	8245	8242	8247	8230	8224	8223	8208	8262	8268	8273	8249	8242	8227	8212	8222	8203	8210	8228	8235	8270	8277
340	A/D0	1	6	940	8222	8276	8247	8218	8238	8242	8197	8205	8196	8204	8221	8254	8262	8238	8235	8231	8183	8243	8166	8159	8235	8225	8253	8287	8296	8261	8236	8216	8185	8164	8182	8225	8209	8170	8211	8265	8232	8243	8236	8252	8210	8242	8272	8162	8154
341	A/D1	0	6	920	8227	8230	8233	8246	8238	8254	8233	8216	8212	8217	8211	8235	8226	8246	8237	8251	8238	8223	8223	8240	8234	8268	8244	8261	8221	8260	8232	8239	8218	8212	8227	8230	8210	8243	8277	8268	8312	8237	8226	8238	8178	8259	8221	8220	8267
341	A/D0	1	6	920	8297	8289	8282	8266	8231	8225	8199	8184	8191	8222	8245	8250	8251	8272	8242	8231	8201	8211	8213	8203	8238	8294	8288	8238	8241	8265	8175	8215	8208	8199	8248	8265	8294	8289	8258	8294	8186	8216	8201	8230	8242	8286	8286	8259	8266
342	A/D1	0	6	960	8258	8228	8268	8218	8238	8244	8206	8201	8231	8171	8236	8246	8205	8297	8204	8275	8212	8201	8228	8199	8240	8238	8219	8217	8230	8274	8259	8255	8226	8245	8238	8243	8256	8239	8281	8285	8269	8252	8233	8204	8258	8266	8271	8261	8258
342	A/D0	1	6	960	8298	8412	8336	8397	8399	8346	8285	8287	8232	8325	8337	8373	8390	8354	8305	8292	8226	8242	8229	8233	8277	8270	8310	8327	8355	8307	8259	8226	8214	8286	8358	8357	8351	8338	8347	8302	8213	8224	8234	8220	8385	8395	8418	8330	8348
343	A/D1	0	6	890	8306	8347	8375	8408	8427	8452	8438	8360	8289	8290	8363	8435	8476	8455	8442	8422	8381	8328	8264	8275	8319	8316	8380	8424	8467	8417	8348	8286	8250	8259	8321	8362	8401	8423	8439	8486	8444	8362	8294	8273	8292	8338	8427	8461	8532
343	A/D0	1	6	890	8603	8725	8688	8789	8682	8526	8379	8276	8295	8342	8543	8728	8702	8787	8741	8557	8415	8299	8259	8380	8607	8726	8745	8793	8717	8529	8481	8339	8284	8433	8660	8731	8773	8835	8660	8475	8356	8240	8210	8393	8623	8670	8797	8793	8825
344	A/D1	0	6	1480	8239	8208	8228	8229	8209	8225	8200	8219	8222	8204	8211	8221	8226	8230	8236	8257	8232	8223	8217	8202	8201	8204	8230	8232	8232	8259	8247	8232	8226	8212	8218	8215	8204	8221	8216	8211	8222	8204	8227	8188	8222	8222	8228	8221	8271
344	A/D0	1	6	1480	8232	8255	8292	8241	8197	8254	8203	8122	8219	8282	8207	8292	8322	8289	8259	8284	8238	8158	8171	8154	8257	8243	8272	8279	8246	8227	8238	8238	8215	8230	8244	8307	8299	8276	8271	8229	8199	8165	8161	8215	8182	8216	8260	8198	8213
345	A/D1	0	6	1270	8238	8203	8255	8211	8227	8251	8198	8256	8206	8223	8212	8201	8234	8243	8223	8229	8215	8203	8210	8211	8213	8215	8219	8203	8246	8217	8233	8214	8216	8207	8222	8224	8226	8235	8193	8226	8226	8219	8240	8205	8218	8205	8212	8224	8234
345	A/D0	1	6	1270	8231	8289	8286	8255	8305	8289	8214	8211	8210	8228	8242	8295	8336	8254	8284	8255	8232	8212	8227	8264	8243	8297	8375	8303	8366	8351	8210	8260	8260	8207	8255	8277	8265	8238	8370	8354	8247	8224	8247	8193	8228	8300	8286	8236	8242
346	A/D1	0	6	1450	8213	8213	8207	8221	8242	8235	8242	8233	8221	8217	8212	8224	8220	8215	8220	8218	8223	8229	8224	8214	8228	8197	8231	8230	8221	8238	8230	8228	8231	8207	8225	8221	8200	8231	8211	8209	8208	8205	8209	8199	8210	8225	8216	8235	8235
346	A/D0	1	6	1450	8186	8167	8165	8214	8232	8219	8229	8241	8254	8227	8209	8224	8187	8192	8214	8238	8205	8142	8163	8148	8123	8169	8206	8183	8209	8190	8200	8161	8185	8206	8240	8240	8227	8233	8220	8230	8252	8224	8205	8181	8223	8222	8229	8250	8246
347	A/D1	0	6	1020	8223	8234	8210	8242	8225	8206	8236	8192	8222	8212	8209	8234	8206	8214	8217	8202	8224	8216	8206	8209	8191	8195	8200	8222	8225	8250	8247	8224	8212	8231	8177	8247	8193	8218	8221	8198	8242	8211	8228	8204	8202	8206	8215	8230	8224
347	A/D0	1	6	1020	8722	8904	9242	9094	9275	9066	8751	8472	8343	8447	8811	9029	9142	9295	9301	9186	8851	8453	8358	8602	8764	9260	9285	9360	9220	8881	8642	8310	8267	8578	8864	9043	9037	9110	9301	9102	8840	8462	8319	8569	8735	8980	9010	9170	9104
348	A/D1	0	6	1500	8208	8211	8196	8219	8227	8223	8250	8212	8227	8221	8211	8224	8217	8220	8227	8260	8233	8238	8217	8223	8204	8209	8232	8208	8238	8218	8229	8224	8224	8212	8216	8209	8247	8243	8244	8245	8236	8223	8218	8214	8219	8219	8232	8250	8236
348	A/D0	1	6	1500	8455	8585	8813	8993	8983	8917	8638	8392	8268	8256	8397	8582	8734	8770	8841	8835	8608	8433	8281	8275	8400	8534	8776	8801	8944	9000	8702	8507	8315	8244	8368	8435	8669	8786	8856	8852	8654	8420	8282	8264	8440	8558	8765	8965	8944
349	A/D1	0	6	1200	8223	8232	8220	8216	8223	8201	8217	8219	8209	8219	8209	8198	8216	8204	8212	8234	8219	8226	8208	8213	8214	8213	8215	8227	8241	8242	8232	8216	8210	8212	8213	8225	8239	8231	8244	8228	8238	8223	8208	8212	8218	8233	8238	8219	8229
349	A/D0	1	6	1200	8244	8275	8275	8252	8239	8269	8284	8241	8261	8232	8208	8245	8272	8236	8305	8239	8247	8172	8185	8211	8244	8218	8233	8243	8221	8267	8250	8212	8202	8215	8240	8234	8218	8251	8256	8246	8245	8217	8217	8249	8204	8242	8230	8209	8220
350	A/D1	0	6	1480	8214	8215	8218	8215	8235	8230	8238	8225	8216	8214	8205	8215	8221	8226	8248	8261	8252	8246	8230	8215	8244	8228	8225	8232	8229	8253	8248	8255	8219	8222	8209	8226	8207	8222	8250	8226	8233	8225	8217	8217	8205	8234	8215	8222	8240
350	A/D0	1	6	1480	8202	8224	8208	8252	8243	8235	8208	8201	8208	8201	8195	8237	8252	8240	8257	8269	8221	8220	8207	8215	8243	8228	8213	8238	8229	8231	8228	8206	8201	8195	8225	8259	8207	8239	8213	8239	8186	8185	8169	8158	8182	8178	8257	8265	8232
351	A/D1	0	6	1210	8225	8221	8212	8222	8221	8226	8218	8218	8210	8205	8207	8223	8216	8214	8221	8216	8206	8218	8205	8211	8210	8217	8209	8213	8217	8221	8216	8211	8207	8213	8215	8208	8213	8217	8232	8234	8224	8195	8226	8189	8201	8229	8180	8231	8192
351	A/D0	1	6	1210	8486	8613	8767	8839	8822	8633	8481	8285	8248	8422	8467	8702	8761	8796	8750	8587	8414	8268	8262	8420	8587	8745	8790	8910	8767	8631	8463	8302	8259	8371	8508	8698	8849	8795	8882	8645	8447	8360	8285	8341	8472	8667	8748	8740	8779
352	A/D1	0	6	1430	8212	8223	8209	8217	8221	8227	8224	8243	8225	8226	8223	8222	8224	8237	8228	8231	8244	8246	8201	8257	8178	8237	8251	8241	8261	8208	8232	8199	8212	8214	8210	8236	8255	8227	8246	8238	8226	8223	8216	8210	8219	8206	8215	8216	8221
352	A/D0	1	6	1430	8280	8343	8455	8494	8532	8498	8422	8319	8257	8250	8347	8355	8391	8434	8477	8502	8423	8320	8278	8260	8262	8287	8398	8517	8432	8535	8408	8279	8248	8260	8272	8440	8536	8585	8559	8654	8483	8413	8256	8270	8289	8382	8443	8575	8564
353	A/D1	0	6	1350	8172	8229	8239	8172	8253	8192	8231	8212	8202	8207	8222	8234	8226	8226	8235	8224	8226	8209	8216	8220	8228	8236	8239	8223	8223	8217	8233	8211	8209	8224	8192	8223	8214	8240	8251	8239	8233	8214	8218	8205	8206	8220	8217	8219	8225
353	A/D0	1	6	1350	8658	8851	8996	9051	9012	8821	8580	8338	8329	8502	8716	8870	8992	9010	8904	8731	8479	8310	8292	8439	8622	8744	8839	8911	8919	8687	8500	8305	8262	8488	8695	8916	9040	9051	9033	8790	8536	8330	8287	8444	8682	8758	8803	8742	8852
354	A/D1	0	6	1150	8231	8217	8237	8229	8223	8223	8228	8208	8228	8207	8222	8204	8212	8247	8249	8236	8239	8219	8207	8211	8204	8217	8223	8226	8220	8200	8225	8194	8220	8205	8218	8223	8229	8234	8241	8241	8204	8246	8213	8221	8226	8188	8215	8211	8207
354	A/D0	1	6	1150	8211	8251	8255	8208	8251	8261	8224	8204	8204	8204	8243	8231	8228	8254	8232	8230	8229	8205	8201	8197	8240	8256	8256	8240	8254	8245	8244	8211	8210	8250	8210	8197	8239	8244	8228	8256	8230	8184	8247	8190	8243	8285	8259	8280	8298
355	A/D1	0	6	1260	8197	8222	8199	8226	8206	8224	8218	8220	8206	8221	8201	8215	8225	8231	8240	8250	8251	8233	8228	8217	8211	8215	8237	8257	8273	8265	8232	8225	8211	8213	8239	8227	8245	8225	8247	8229	8236	8217	8217	8201	8217	8201	8210	8211	8233
355	A/D0	1	6	1260	8209	8240	8247	8253	8242	8260	8274	8241	8230	8262	8242	8219	8216	8217	8239	8229	8245	8236	8196	8222	8297	8261	8259	8278	8282	8248	8231	8213	8175	8187	8236	8241	8272	8290	8281	8261	8266	8191	8202	8242	8230	8219	8244	8235	8221
356	A/D1	0	6	860	8237	8247	8257	8253	8256	8225	8221	8200	8201	8227	8223	8252	8253	8236	8260	8266	8271	8225	8233	8223	8234	8270	8248	8278	8281	8233	8261	8221	8217	8222	8220	8250	8236	8272	8262	8283	8255	8251	8218	8218	8218	8250	8247	8247	8277
356	A/D0	1	6	860	8679	8910	8926	8891	8741	8519	8321	8272	8229	8427	8598	8750	8709	8716	8628	8523	8387	8240	8245	8380	8466	8614	8763	8711	8759	8570	8445	8326	8218	8387	8532	8766	8804	8859	8780	8627	8464	8308	8274	8395	8574	8718	8810	8894	8771
357	A/D1	0	6	1240	8212	8219	8210	8215	8217	8213	8221	8199	8220	8210	8210	8217	8205	8218	8209	8232	8232	8219	8219	8208	8222	8257	8238	8251	8219	8209	8210	8206	8214	8205	8227	8234	8223	8262	8261	8274	8252	8228	8218	8211	8206	8234	8221	8228	8223
357	A/D0	1	6	1240	8221	8250	8225	8246	8245	8259	8222	8230	8265	8198	8186	8249	8257	8245	8239	8255	8204	8186	8211	8214	8244	8243	8282	8236	8246	8215	8214	8230	8202	8191	8249	8226	8208	8234	8280	8240	8211	8250	8224	8226	8241	8282	8255	8253	8232
358	A/D1	0	6	900	8205	8226	8213	8226	8241	8225	8233	8211	8214	8211	8208	8225	8215	8228	8205	8206	8218	8213	8214	8212	8215	8200	8226	8216	8246	8247	8217	8244	8198	8214	8228	8197	8260	8234	8248	8237	8211	8212	8219	8198	8236	8217	8208	8234	8213
358	A/D0	1	6	900	8546	8745	9079	9156	9049	8883	8638	8448	8256	8327	8534	8742	8991	9139	9058	8997	8626	8461	8382	8364	8588	8937	8991	9094	9049	8995	8682	8425	8298	8402	8614	8781	9032	8944	8971	8919	8675	8423	8292	8269	8592	8759	8886	9104	9108
359	A/D1	0	6	1500	8221	8224	8213	8217	8204	8205	8204	8213	8210	8222	8221	8222	8219	8216	8239	8218	8214	8215	8210	8214	8216	8222	8224	8241	8219	8212	8215	8218	8208	8207	8218	8211	8213	8225	8217	8209	8213	8210	8206	8208	8211	8212	8230	8267	8241
359	A/D0	1	6	1500	8222	8247	8258	8198	8235	8211	8181	8213	8243	8218	8218	8270	8252	8221	8278	8212	8206	8172	8140	8158	8200	8263	8272	8270	8307	8272	8248	8276	8254	8247	8233	8255	8239	8211	8263	8241	8224	8210	8212	8197	8217	8224	8234	8238	8253
360	A/D1	0	6	890	8223	8225	8224	8220	8235	8238	8246	8227	8212	8217	8229	8216	8235	8233	8229	8251	8255	8247	8227	8226	8201	8315	8303	8314	8283	8254	8230	8228	8207	8232	8206	8254	8230	8238	8284	8256	8252	8239	8216	8228	8241	8235	8242	8249	8248
360	A/D0	1	6	890	8303	8284	8247	8288	8292	8237	8244	8258	8190	8190	8229	8259	8245	8314	8311	8285	8267	8250	8225	8228	8243	8331	8295	8329	8280	8256	8247	8248	8202	8246	8321	8283	8280	8269	8230	8222	8202	8209	8204	8235	8249	8231	8210	8254	8259
361	A/D1	0	6	1120	8219	8211	8227	8229	8216	8234	8217	8219	8218	8226	8227	8236	8262	8231	8233	8228	8236	8216	8220	8207	8214	8213	8226	8242	8225	8230	8220	8219	8210	8212	8218	8218	8220	8226	8218	8246	8235	8244	8214	8224	8213	8247	8240	8235	8214
361	A/D0	1	6	1120	8470	8453	8416	8469	8497	8363	8322	8261	8240	8430	8490	8528	8513	8527	8541	8404	8372	8286	8221	8316	8429	8488	8524	8602	8537	8371	8306	8285	8234	8318	8387	8459	8496	8567	8518	8409	8288	8237	8246	8372	8396	8425	8480	8526	8471
362	A/D1	0	6	1300	8211	8211	8225	8218	8204	8220	8227	8215	8233	8218	8227	8230	8227	8229	8219	8213	8203	8210	8211	8207	8219	8222	8222	8225	8204	8228	8213	8211	8213	8209	8209	8213	8212	8208	8207	8198	8198	8197	8204	8204	8289	8267	8210	8192	8297
362	A/D0	1	6	1300	8564	8706	8941	8983	8921	8824	8567	8358	8285	8376	8520	8767	8781	8823	8832	8738	8572	8385	8302	8288	8496	8748	8868	8955	8901	8782	8562	8338	8277	8439	8639	8812	8904	8827	8776	8662	8508	8317	8350	8507	8711	9083	9044	9077	8929
363	A/D1	0	6	1000	8207	8223	8225	8246	8240	8221	8223	8207	8205	8204	8208	8211	8215	8221	8206	8227	8214	8212	8224	8225	8234	8252	8236	8254	8247	8235	8228	8232	8236	8229	8226	8220	8239	8238	8230	8222	8236	8232	8240	8223	8222	8231	8237	8224	8222
363	A/D0	1	6	1000	8647	8832	8893	9017	9022	8711	8501	8372	8275	8469	8680	8827	8936	8990	8998	8722	8506	8318	8285	8627	8753	8936	8969	8896	8901	8623	8495	8319	8291	8394	8638	8783	8974	8945	8923	8657	8464	8310	8280	8510	8759	8896	9164	9118	8979
364	A/D1	0	6	890	8216	8216	8227	8223	8217	8270	8268	8249	8232	8222	8204	8213	8219	8223	8236	8229	8223	8212	8213	8204	8220	8225	8234	8258	8252	8241	8225	8218	8206	8214	8217	8216	8265	8266	8255	8239	8224	8211	8220	8205	8226	8236	8243	8275	8293
364	A/D0	1	6	890	8330	8347	8408	8429	8394	8383	8297	8239	8230	8254	8310	8346	8420	8387	8422	8387	8317	8278	8246	8243	8285	8305	8372	8404	8392	8381	8309	8300	8266	8251	8323	8326	8366	8390	8362	8438	8295	8287	8241	8238	8345	8479	8456	8453	8406
365	A/D1	0	6	1360	8231	8213	8209	8228	8222	8219	8218	8221	8208	8212	8212	8217	8254	8226	8226	8239	8217	8231	8215	8214	8218	8206	8217	8219	8228	8238	8224	8223	8231	8213	8232	8230	8227	8231	8219	8220	8213	8229	8225	8221	8241	8246	8237	8233	8222
365	A/D0	1	6	1360	8236	8255	8272	8276	8291	8291	8245	8229	8239	8245	8286	8313	8324	8292	8316	8278	8239	8209	8177	8196	8184	8225	8251	8263	8290	8286	8262	8237	8229	8222	8230	8261	8279	8309	8331	8279	8251	8207	8201	8209	8210	8272	8312	8302	8287
366	A/D1	0	6	1200	8216	8206	8217	8228	8219	8226	8227	8205	8219	8223	8226	8225	8216	8220	8226	8238	8235	8228	8230	8225	8215	8231	8227	8242	8204	8236	8203	8225	8219	8193	8245	8230	8237	8257	8210	8248	8224	8205	8220	8199	8210	8219	8206	8217	8213
366	A/D0	1	6	1200	8237	8262	8255	8219	8221	8220	8180	8161	8175	8190	8177	8218	8229	8199	8212	8244	8241	8201	8258	8201	8211	8212	8219	8225	8202	8226	8223	8197	8206	8220	8228	8240	8232	8262	8245	8267	8223	8218	8216	8197	8231	8222	8249	8239	8240
367	A/D1	0	6	1270	8217	8208	8219	8239	8221	8229	8206	8202	8200	8196	8216	8232	8239	8246	8241	8244	8239	8210	8223	8202	8212	8218	8220	8223	8210	8229	8240	8223	8219	8190	8218	8214	8241	8238	8211	8250	8220	8194	8242	8175	8241	8242	8242	8275	8219
367	A/D0	1	6	1270	8336	8326	8363	8401	8416	8352	8286	8266	8245	8240	8294	8295	8296	8343	8347	8299	8263	8247	8213	8249	8282	8279	8378	8383	8402	8400	8312	8272	8222	8274	8299	8344	8405	8422	8413	8297	8285	8243	8214	8283	8295	8362	8384	8416	8437
368	A/D1	0	6	1100	8211	8207	8220	8215	8218	8214	8212	8213	8223	8210	8234	8217	8212	8231	8212	8217	8222	8199	8213	8214	8219	8211	8199	8223	8205	8210	8224	8211	8213	8212	8216	8215	8225	8218	8217	8213	8215	8204	8213	8213	8207	8220	8220	8245	8232
368	A/D0	1	6	1100	8206	8216	8239	8238	8257	8245	8198	8202	8210	8220	8238	8244	8241	8248	8252	8208	8227	8215	8209	8201	8267	8234	8218	8269	8223	8197	8239	8259	8196	8220	8276	8278	8306	8289	8220	8215	8224	8206	8178	8233	8256	8221	8259	8296	8251
369	A/D1	0	6	1270	8199	8218	8227	8214	8238	8241	8220	8231	8207	8217	8225	8232	8255	8229	8207	8222	8203	8212	8208	8199	8222	8214	8198	8221	8212	8211	8219	8200	8208	8205	8213	8229	8230	8225	8223	8241	8228	8229	8204	8211	8206	8214	8245	8234	8256
369	A/D0	1	6	1270	8263	8239	8316	8283	8256	8304	8229	8171	8234	8209	8209	8232	8305	8289	8270	8269	8292	8197	8206	8316	8266	8237	8219	8293	8273	8220	8265	8235	8180	8214	8292	8297	8276	8326	8321	8303	8278	8198	8235	8232	8183	8211	8236	8237	8254
370	A/D1	0	7	930	8228	8225	8268	8261	8244	8224	8205	8226	8209	8214	8254	8240	8256	8239	8261	8263	8296	8273	8260	8231	8216	8250	8253	8276	8292	8303	8283	8251	8222	8216	8227	8253	8321	8302	8337	8321	8308	8268	8246	8214	8227	8230	8265	8260	8275
370	A/D0	1	7	930	8296	8336	8377	8308	8295	8254	8233	8233	8201	8201	8262	8290	8283	8368	8346	8313	8272	8241	8215	8219	8274	8323	8337	8326	8333	8285	8238	8232	8229	8251	8250	8284	8294	8277	8293	8262	8258	8226	8239	8249	8251	8269	8298	8313	8298
371	A/D1	0	7	1100	8217	8224	8190	8227	8248	8222	8242	8201	8207	8207	8196	8212	8208	8206	8243	8236	8247	8252	8223	8230	8239	8237	8271	8247	8244	8247	8237	8225	8225	8203	8215	8224	8214	8223	8212	8236	8223	8223	8216	8205	8228	8220	8230	8225	8247
371	A/D0	1	7	1100	8251	8268	8235	8279	8310	8330	8286	8290	8257	8223	8270	8248	8190	8190	8246	8291	8246	8188	8215	8202	8266	8324	8361	8309	8312	8264	8235	8184	8216	8202	8230	8310	8277	8276	8318	8327	8266	8228	8227	8203	8208	8239	8229	8337	8361
372	A/D1	0	7	1200	8214	8216	8230	8225	8226	8212	8213	8210	8211	8214	8203	8212	8197	8210	8214	8202	8224	8222	8216	8210	8217	8217	8215	8210	8216	8208	8208	8214	8223	8211	8220	8214	8201	8230	8216	8226	8241	8221	8222	8228	8211	8231	8215	8224	8222
372	A/D0	1	7	1200	8226	8251	8265	8266	8274	8321	8251	8243	8226	8214	8233	8244	8321	8278	8280	8313	8226	8259	8269	8222	8291	8319	8313	8288	8293	8284	8207	8231	8260	8246	8218	8227	8262	8301	8337	8311	8275	8239	8211	8205	8220	8236	8247	8286	8272
373	A/D1	0	7	870	8225	8231	8237	8247	8266	8267	8245	8228	8209	8205	8233	8221	8240	8236	8266	8260	8242	8189	8241	8187	8226	8246	8213	8286	8247	8282	8264	8229	8241	8223	8226	8263	8258	8273	8257	8236	8239	8218	8218	8210	8204	8228	8236	8270	8265
373	A/D0	1	7	870	8186	8250	8275	8294	8294	8289	8248	8241	8227	8201	8238	8279	8241	8281	8286	8254	8220	8219	8241	8209	8248	8284	8254	8267	8244	8266	8225	8194	8229	8235	8240	8242	8300	8289	8266	8286	8251	8213	8203	8217	8237	8232	8267	8260	8321
374	A/D1	0	7	1150	8208	8224	8281	8257	8271	8236	8232	8228	8207	8225	8215	8245	8229	8232	8235	8240	8228	8228	8207	8213	8209	8232	8245	8259	8239	8238	8243	8227	8222	8218	8236	8220	8243	8285	8242	8267	8227	8233	8209	8207	8213	8227	8236	8240	8258
374	A/D0	1	7	1150	8182	8231	8260	8229	8256	8285	8176	8203	8225	8215	8202	8275	8308	8263	8316	8303	8221	8232	8244	8249	8178	8223	8209	8239	8230	8225	8204	8208	8185	8224	8290	8247	8343	8388	8272	8298	8236	8226	8188	8203	8203	8204	8244	8244	8284
375	A/D1	0	7	1420	8215	8214	8233	8232	8227	8239	8229	8231	8230	8211	8216	8225	8232	8226	8216	8214	8206	8211	8226	8206	8216	8214	8228	8231	8246	8234	8257	8238	8214	8231	8211	8242	8274	8251	8307	8255	8246	8233	8207	8216	8220	8208	8209	8232	8222
375	A/D0	1	7	1420	8212	8250	8233	8244	8235	8266	8267	8198	8229	8236	8192	8216	8246	8234	8220	8199	8225	8193	8195	8197	8231	8216	8210	8190	8205	8161	8174	8166	8193	8146	8163	8226	8201	8190	8196	8215	8183	8210	8216	8245	8202	8246	8234	8231	8269
376	A/D1	0	7	960	8214	8221	8233	8267	8270	8282	8245	8241	8216	8225	8231	8254	8244	8231	8235	8241	8252	8255	8234	8212	8221	8212	8225	8255	8245	8291	8266	8245	8236	8201	8210	8213	8227	8256	8249	8304	8286	8269	8227	8218	8240	8248	8262	8262	8272
376	A/D0	1	7	960	8293	8303	8314	8393	8401	8356	8370	8261	8282	8308	8338	8389	8412	8404	8403	8370	8356	8286	8247	8254	8270	8303	8373	8418	8501	8465	8387	8311	8263	8254	8317	8380	8406	8386	8363	8406	8296	8261	8263	8316	8409	8494	8622	8604	8546
377	A/D1	0	7	1500	8222	8215	8230	8221	8237	8234	8223	8221	8210	8218	8218	8203	8205	8218	8217	8226	8216	8213	8210	8209	8218	8210	8222	8209	8230	8239	8224	8230	8223	8209	8226	8234	8245	8249	8232	8226	8215	8212	8211	8209	8209	8203	8212	8205	8219
377	A/D0	1	7	1500	8379	8512	8472	8557	8576	8515	8428	8282	8246	8254	8309	8352	8408	8558	8575	8528	8405	8311	8243	8283	8432	8503	8562	8623	8618	8446	8332	8259	8210	8307	8398	8622	8579	8627	8641	8582	8420	8304	8221	8349	8503	8582	8677	8675	8656
378	A/D1	0	7	990	8227	8214	8234	8226	8225	8224	8221	8215	8218	8203	8224	8223	8231	8253	8239	8228	8222	8216	8223	8204	8216	8220	8217	8246	8235	8251	8240	8236	8252	8212	8247	8265	8245	8260	8253	8264	8259	8231	8214	8220	8228	8241	8237	8232	8247
378	A/D0	1	7	990	8641	8991	9045	9099	9204	9067	8753	8499	8304	8432	8802	9046	9054	9093	9053	8941	8672	8446	8315	8428	8719	8949	9070	9108	9107	9005	8683	8443	8301	8442	8780	9023	9214	9300	9204	9097	8802	8500	8313	8388	8701	9052	9096	9082	9174
379	A/D1	0	7	870	8220	8202	8229	8214	8224	8243	8226	8223	8225	8208	8230	8256	8243	8276	8256	8261	8246	8218	8221	8201	8217	8235	8234	8266	8259	8282	8277	8254	8229	8232	8230	8275	8273	8300	8291	8273	8271	8241	8230	8216	8211	8227	8250	8242	8272
379	A/D0	1	7	870	8286	8339	8376	8430	8462	8336	8281	8267	8167	8238	8309	8260	8278	8372	8335	8271	8279	8236	8209	8282	8373	8409	8368	8340	8379	8329	8307	8265	8207	8186	8250	8243	8299	8338	8264	8349	8254	8208	8233	8295	8304	8423	8379	8374	8362
380	A/D1	0	7	1430	8207	8209	8196	8218	8212	8210	8225	8213	8205	8222	8201	8223	8212	8217	8211	8236	8208	8244	8205	8211	8220	8244	8266	8233	8239	8263	8235	8221	8230	8212	8230	8245	8196	8240	8209	8220	8232	8201	8225	8217	8230	8228	8229	8212	8227
380	A/D0	1	7	1430	8196	8247	8191	8190	8232	8212	8208	8226	8241	8237	8274	8289	8304	8267	8301	8233	8182	8192	8169	8193	8214	8270	8243	8271	8286	8244	8227	8196	8229	8190	8193	8228	8188	8209	8212	8202	8199	8235	8212	8220	8237	8306	8241	8238	8223
381	A/D1	0	7	1220	8211	8207	8223	8218	8205	8223	8208	8214	8236	8212	8220	8204	8198	8219	8206	8210	8211	8207	8208	8205	8201	8211	8203	8215	8223	8217	8244	8225	8217	8217	8204	8210	8208	8218	8236	8236	8230	8224	8205	8207	8215	8197	8209	8212	8206
381	A/D0	1	7	1220	8216	8249	8288	8267	8282	8253	8267	8242	8225	8195	8226	8240	8242	8237	8248	8215	8201	8219	8222	8221	8255	8268	8265	8309	8296	8276	8260	8237	8173	8226	8260	8261	8260	8228	8210	8237	8238	8222	8216	8223	8243	8255	8220	8250	8290
382	A/D1	0	7	1380	8226	8232	8216	8256	8209	8228	8222	8212	8215	8227	8214	8251	8233	8229	8259	8231	8237	8219	8214	8218	8215	8226	8263	8273	8247	8239	8229	8225	8224	8221	8200	8218	8215	8225	8208	8231	8222	8223	8213	8209	8210	8201	8208	8221	8214
382	A/D0	1	7	1380	8238	8290	8286	8290	8286	8280	8255	8228	8226	8223	8233	8223	8258	8261	8235	8252	8228	8254	8200	8212	8256	8228	8281	8297	8298	8304	8236	8234	8249	8259	8283	8333	8284	8336	8265	8230	8230	8199	8204	8237	8281	8305	8330	8320	8287
383	A/D1	0	7	1230	8220	8231	8219	8247	8283	8247	8252	8219	8216	8238	8246	8251	8223	8224	8229	8208	8231	8232	8185	8239	8185	8210	8218	8203	8241	8214	8224	8232	8202	8217	8223	8208	8213	8220	8228	8231	8237	8216	8219	8205	8216	8245	8230	8236	8226
383	A/D0	1	7	1230	8204	8249	8219	8211	8223	8186	8155	8160	8158	8206	8233	8221	8252	8308	8281	8288	8256	8225	8177	8174	8208	8201	8183	8244	8256	8252	8230	8227	8213	8193	8199	8197	8235	8240	8233	8250	8177	8166	8235	8251	8248	8233	8218	8188	8181
384	A/D1	0	7	1370	8226	8226	8240	8263	8254	8261	8231	8212	8231	8206	8246	8244	8228	8239	8228	8209	8233	8225	8209	8239	8216	8244	8229	8227	8235	8227	8201	8237	8195	8232	8221	8190	8232	8214	8192	8259	8180	8232	8200	8231	8224	8199	8236	8210	8220
384	A/D0	1	7	1370	8200	8213	8244	8243	8250	8335	8249	8268	8231	8238	8269	8264	8239	8241	8286	8277	8263	8219	8201	8215	8230	8212	8209	8221	8266	8242	8262	8222	8203	8212	8230	8221	8179	8239	8266	8275	8318	8227	8188	8224	8242	8281	8207	8285	8278
385	A/D1	0	7	1080	8215	8214	8231	8218	8220	8223	8213	8244	8220	8224	8230	8204	8233	8215	8212	8220	8212	8215	8224	8201	8211	8264	8231	8238	8228	8233	8223	8197	8257	8180	8239	8215	8217	8241	8208	8241	8221	8218	8231	8204	8214	8244	8231	8237	8227
385	A/D0	1	7	1080	8177	8217	8242	8228	8267	8271	8255	8236	8206	8220	8261	8229	8226	8251	8217	8191	8192	8200	8165	8186	8203	8196	8179	8209	8233	8225	8206	8218	8187	8202	8220	8250	8222	8271	8254	8255	8188	8162	8196	8214	8273	8273	8280	8259	8233
386	A/D1	0	7	1260	8224	8220	8223	8226	8235	8233	8233	8219	8221	8219	8210	8211	8214	8216	8212	8210	8212	8210	8212	8204	8220	8218	8213	8226	8209	8218	8220	8214	8225	8209	8215	8214	8208	8209	8204	8207	8225	8234	8238	8222	8234	8224	8211	8220	8235
386	A/D0	1	7	1260	8226	8215	8238	8213	8223	8243	8252	8214	8221	8218	8236	8219	8230	8214	8209	8267	8250	8267	8204	8200	8223	8219	8217	8206	8233	8239	8228	8245	8207	8190	8216	8235	8246	8285	8274	8260	8222	8227	8275	8170	8220	8313	8213	8204	8241
387	A/D1	0	7	1120	8219	8221	8201	8240	8224	8231	8234	8203	8222	8210	8211	8213	8209	8211	8216	8212	8212	8216	8209	8214	8229	8226	8231	8241	8242	8250	8223	8196	8227	8182	8217	8251	8185	8239	8186	8229	8222	8209	8210	8207	8200	8225	8208	8209	8232
387	A/D0	1	7	1120	8258	8288	8284	8305	8294	8280	8245	8220	8210	8217	8242	8262	8315	8307	8353	8285	8244	8220	8199	8235	8266	8282	8345	8301	8293	8268	8204	8241	8215	8231	8280	8345	8318	8331	8378	8308	8252	8236	8241	8163	8217	8229	8229	8248	8295
388	A/D1	0	7	1350	8200	8207	8222	8228	8218	8235	8206	8218	8229	8194	8227	8204	8199	8249	8210	8262	8242	8221	8236	8209	8216	8222	8200	8222	8286	8250	8263	8219	8219	8216	8203	8222	8216	8246	8232	8258	8244	8233	8223	8222	8236	8226	8239	8225	8221
388	A/D0	1	7	1350	8222	8256	8294	8261	8317	8304	8257	8198	8211	8201	8200	8224	8234	8247	8230	8261	8253	8200	8178	8216	8212	8218	8216	8270	8265	8220	8223	8215	8215	8214	8208	8263	8244	8243	8252	8266	8239	8198	8226	8215	8225	8234	8243	8218	8209
389	A/D1	0	7	1310	8209	8237	8223	8224	8221	8217	8208	8213	8198	8215	8205	8220	8224	8215	8220	8240	8243	8242	8227	8207	8216	8225	8227	8237	8246	8260	8226	8237	8213	8214	8213	8215	8250	8230	8238	8258	8231	8224	8218	8213	8203	8218	8229	8232	8237
389	A/D0	1	7	1310	8202	8203	8207	8236	8240	8277	8292	8272	8258	8248	8239	8207	8241	8237	8212	8227	8243	8212	8205	8225	8251	8251	8280	8285	8309	8270	8260	8239	8219	8197	8217	8217	8209	8254	8261	8224	8239	8230	8215	8207	8245	8238	8237	8248	8231
390	A/D1	0	7	1270	8234	8217	8209	8218	8205	8215	8211	8203	8213	8217	8219	8223	8231	8239	8217	8215	8218	8227	8219	8226	8210	8223	8210	8208	8207	8211	8216	8217	8215	8222	8212	8220	8216	8207	8235	8240	8204	8244	8199	8200	8205	8212	8210	8211	8196
390	A/D0	1	7	1270	8485	8675	8658	8618	8600	8528	8389	8301	8269	8263	8432	8514	8592	8616	8653	8675	8524	8350	8223	8312	8426	8494	8547	8653	8526	8507	8405	8302	8243	8316	8469	8555	8665	8722	8675	8605	8481	8368	8255	8240	8341	8414	8611	8773	8714
391	A/D1	0	7	890	8217	8210	8217	8211	8209	8234	8203	8211	8219	8201	8220	8219	8199	8229	8204	8216	8225	8194	8204	8219	8201	8260	8243	8231	8240	8220	8218	8226	8204	8219	8216	8216	8222	8218	8214	8239	8209	8219	8210	8202	8219	8221	8230	8215	8210
391	A/D0	1	7	890	8275	8279	8292	8273	8272	8245	8248	8260	8221	8279	8270	8257	8291	8291	8385	8326	8297	8238	8219	8246	8237	8247	8252	8243	8240	8242	8225	8193	8194	8233	8258	8264	8260	8213	8236	8254	8237	8219	8219	8245	8281	8291	8298	8272	8283
392	A/D1	0	7	1500	8201	8234	8235	8264	8235	8234	8236	8225	8225	8220	8212	8238	8228	8247	8262	8240	8227	8234	8230	8225	8247	8218	8226	8239	8211	8239	8243	8229	8241	8207	8216	8217	8217	8236	8252	8245	8254	8225	8238	8236	8228	8227	8223	8220	8240
392	A/D0	1	7	1500	8250	8296	8345	8308	8365	8338	8289	8273	8238	8202	8224	8265	8264	8286	8321	8357	8258	8303	8221	8238	8259	8265	8286	8343	8397	8355	8339	8326	8277	8253	8304	8332	8350	8325	8384	8380	8291	8282	8205	8221	8223	8291	8307	8293	8324
393	A/D1	0	7	1250	8220	8225	8217	8233	8229	8251	8243	8248	8219	8216	8215	8204	8228	8224	8235	8220	8234	8238	8226	8224	8211	8216	8254	8273	8254	8270	8246	8229	8216	8218	8221	8231	8247	8256	8253	8241	8267	8242	8234	8222	8215	8227	8247	8244	8237
393	A/D0	1	7	1250	8229	8266	8312	8263	8228	8247	8240	8184	8215	8223	8183	8235	8274	8261	8269	8261	8243	8208	8211	8213	8238	8248	8277	8261	8252	8245	8241	8218	8209	8212	8261	8246	8279	8303	8307	8285	8297	8226	8242	8216	8248	8242	8268	8275	8279
394	A/D1	0	7	970	8228	8218	8229	8223	8210	8215	8205	8210	8205	8224	8231	8232	8243	8252	8262	8280	8228	8233	8218	8214	8250	8236	8250	8230	8222	8227	8222	8220	8213	8219	8217	8234	8244	8298	8256	8275	8275	8250	8235	8220	8239	8236	8256	8244	8235
394	A/D0	1	7	970	8264	8232	8209	8202	8178	8190	8160	8171	8166	8184	8214	8237	8198	8206	8238	8230	8200	8168	8201	8224	8208	8228	8252	8258	8215	8282	8254	8180	8169	8219	8238	8200	8197	8260	8202	8163	8233	8210	8173	8224	8276	8255	8274	8326	8260
395	A/D1	0	7	1390	8213	8204	8233	8238	8228	8243	8213	8212	8212	8196	8224	8221	8212	8235	8216	8222	8225	8222	8208	8210	8202	8219	8215	8237	8248	8223	8236	8202	8209	8207	8220	8219	8220	8216	8239	8220	8217	8211	8216	8210	8220	8221	8220	8220	8219
395	A/D0	1	7	1390	8276	8192	8199	8235	8279	8227	8224	8224	8213	8228	8283	8271	8279	8267	8262	8213	8221	8215	8211	8262	8251	8220	8246	8318	8261	8230	8236	8220	8208	8227	8232	8244	8205	8226	8205	8166	8203	8189	8181	8225	8217	8243	8242	8235	8276
396	A/D1	0	7	960	8225	8190	8226	8224	8224	8251	8205	8212	8213	8209	8227	8229	8264	8256	8240	8222	8223	8203	8218	8207	8229	8222	8242	8238	8226	8252	8216	8228	8204	8220	8237	8227	8240	8224	8220	8218	8226	8210	8218	8209	8220	8216	8225	8232	8232
396	A/D0	1	7	960	8258	8264	8247	8254	8265	8232	8209	8215	8219	8234	8225	8234	8260	8297	8281	8239	8220	8226	8188	8213	8260	8244	8229	8280	8294	8254	8240	8230	8197	8197	8240	8251	8230	8275	8277	8263	8257	8232	8223	8248	8259	8234	8279	8242	8244
397	A/D1	0	7	870	8215	8216	8222	8219	8218	8219	8221	8230	8217	8219	8222	8219	8243	8275	8277	8285	8248	8231	8221	8220	8227	8237	8226	8228	8211	8241	8224	8232	8227	8217	8259	8234	8266	8272	8263	8283	8221	8243	8197	8225	8260	8253	8276	8257	8303
397	A/D0	1	7	870	8217	8269	8272	8243	8250	8254	8231	8208	8233	8257	8234	8274	8274	8243	8260	8263	8232	8196	8253	8231	8215	8274	8306	8308	8306	8265	8265	8217	8239	8250	8239	8284	8313	8292	8274	8254	8230	8210	8241	8214	8219	8239	8263	8248	8233
398	A/D1	0	7	1110	8206	8211	8224	8217	8238	8229	8228	8222	8213	8211	8213	8211	8212	8210	8207	8217	8206	8216	8216	8208	8220	8206	8255	8235	8221	8212	8212	8209	8202	8208	8203	8198	8212	8212	8216	8218	8226	8231	8222	8209	8217	8226	8211	8219	8208
398	A/D0	1	7	1110	8607	8864	9136	9124	9265	9203	8840	8504	8318	8318	8547	8722	8955	9015	8970	9055	8784	8533	8336	8343	8558	8775	9001	9208	9161	9067	8809	8531	8360	8392	8661	8952	9147	9339	9301	9216	8795	8538	8320	8320	8768	9113	9324	9290	9140
399	A/D1	0	7	1120	8207	8228	8220	8222	8213	8223	8223	8217	8212	8203	8213	8215	8219	8219	8216	8231	8200	8221	8209	8205	8217	8222	8223	8230	8222	8209	8211	8198	8212	8201	8215	8228	8225	8226	8228	8219	8219	8212	8213	8221	8230	8230	8258	8241	8252
399	A/D0	1	7	1120	8259	8272	8271	8176	8205	8236	8096	8140	8195	8235	8305	8271	8263	8276	8253	8257	8192	8188	8187	8198	8267	8269	8274	8250	8288	8263	8152	8236	8244	8225	8273	8262	8237	8229	8219	8237	8190	8180	8235	8220	8274	8229	8247	8246	8250
400	A/D1	0	7	1440	8216	8223	8236	8231	8240	8227	8205	8233	8201	8198	8218	8191	8213	8231	8203	8235	8223	8195	8233	8200	8224	8217	8210	8254	8225	8236	8235	8216	8211	8221	8209	8240	8241	8241	8256	8240	8221	8228	8210	8222	8222	8222	8225	8238	8237
400	A/D0	1	7	1440	8234	8223	8301	8316	8273	8265	8297	8250	8251	8267	8262	8248	8244	8284	8217	8190	8214	8173	8172	8195	8266	8227	8261	8283	8266	8275	8265	8242	8207	8223	8225	8240	8251	8287	8306	8259	8233	8243	8234	8229	8258	8261	8231	8231	8230
401	A/D1	0	7	1190	8198	8213	8212	8205	8233	8225	8203	8227	8205	8218	8216	8214	8217	8199	8221	8245	8245	8242	8235	8219	8218	8237	8202	8235	8207	8208	8218	8216	8212	8223	8201	8211	8242	8226	8235	8212	8211	8203	8206	8206	8225	8221	8241	8259	8265
401	A/D0	1	7	1190	8226	8272	8287	8212	8284	8267	8188	8193	8237	8265	8220	8358	8367	8320	8291	8311	8296	8197	8199	8327	8227	8228	8211	8219	8200	8225	8220	8236	8203	8217	8307	8351	8434	8437	8412	8284	8196	8199	8193	8203	8302	8337	8361	8312	8301
402	A/D1	0	7	1280	8237	8240	8235	8251	8226	8211	8224	8212	8213	8230	8207	8221	8219	8275	8238	8251	8232	8211	8242	8206	8235	8243	8213	8221	8221	8223	8226	8208	8210	8213	8210	8220	8225	8253	8245	8236	8241	8231	8232	8216	8218	8215	8225	8229	8221
402	A/D0	1	7	1280	8263	8255	8230	8233	8229	8245	8248	8175	8204	8198	8175	8190	8258	8190	8192	8261	8227	8170	8185	8213	8199	8226	8281	8298	8266	8321	8277	8212	8224	8221	8261	8257	8284	8286	8263	8263	8229	8198	8205	8217	8212	8281	8259	8223	8232
403	A/D1	0	7	990	8214	8206	8211	8215	8200	8245	8226	8219	8221	8212	8202	8225	8236	8233	8255	8224	8232	8205	8226	8232	8224	8221	8219	8226	8230	8209	8197	8214	8196	8201	8238	8198	8234	8205	8208	8219	8210	8221	8217	8206	8223	8209	8215	8209	8220
403	A/D0	1	7	990	8232	8239	8228	8242	8211	8244	8229	8198	8201	8186	8214	8239	8221	8277	8255	8236	8223	8245	8230	8208	8267	8257	8311	8292	8354	8297	8209	8237	8173	8200	8233	8223	8251	8254	8291	8279	8238	8204	8181	8174	8174	8171	8199	8209	8233
404	A/D1	0	7	1180	8193	8231	8253	8226	8257	8206	8215	8212	8216	8209	8221	8210	8214	8225	8215	8276	8249	8270	8240	8227	8216	8207	8216	8218	8239	8216	8227	8220	8219	8214	8241	8243	8217	8242	8237	8234	8211	8221	8221	8200	8227	8215	8228	8236	8230
404	A/D0	1	7	1180	8341	8382	8393	8359	8363	8326	8254	8229	8248	8230	8239	8292	8308	8318	8372	8364	8273	8217	8225	8237	8253	8296	8297	8317	8276	8281	8255	8219	8237	8234	8274	8279	8244	8277	8272	8236	8179	8204	8237	8266	8291	8370	8400	8381	8457
405	A/D1	0	7	860	8214	8254	8243	8279	8271	8254	8285	8242	8252	8228	8221	8220	8247	8239	8282	8267	8243	8250	8220	8218	8204	8210	8273	8252	8257	8243	8237	8223	8226	8217	8214	8221	8247	8262	8261	8267	8239	8244	8220	8221	8232	8273	8307	8314	8332
405	A/D0	1	7	860	8314	8324	8336	8305	8304	8262	8236	8245	8208	8205	8218	8239	8267	8272	8255	8297	8270	8177	8224	8233	8241	8272	8341	8352	8313	8343	8296	8243	8218	8263	8290	8341	8340	8305	8330	8305	8262	8242	8231	8205	8228	8267	8342	8319	8328
406	A/D1	0	7	1000	8200	8210	8226	8208	8221	8215	8195	8214	8197	8203	8217	8206	8231	8230	8226	8242	8222	8219	8221	8206	8213	8219	8210	8232	8199	8224	8219	8225	8225	8210	8211	8212	8223	8228	8227	8225	8211	8210	8201	8215	8213	8218	8234	8230	8234
406	A/D0	1	7	1000	8206	8268	8263	8232	8266	8258	8258	8221	8207	8219	8251	8204	8230	8239	8223	8248	8271	8240	8179	8195	8242	8286	8239	8266	8256	8220	8252	8252	8185	8191	8227	8229	8271	8290	8325	8270	8270	8209	8185	8204	8217	8230	8212	8269	8232
407	A/D1	0	7	1160	8224	8211	8232	8236	8215	8281	8244	8234	8234	8212	8236	8261	8246	8244	8229	8234	8233	8227	8217	8222	8210	8257	8255	8263	8294	8249	8247	8226	8207	8208	8215	8256	8270	8295	8254	8269	8226	8225	8221	8208	8214	8212	8218	8243	8237
407	A/D0	1	7	1160	8200	8224	8282	8267	8265	8299	8258	8209	8215	8239	8224	8262	8263	8266	8282	8252	8267	8231	8221	8235	8285	8277	8310	8296	8324	8304	8288	8256	8208	8221	8236	8266	8242	8342	8323	8325	8290	8205	8233	8252	8305	8401	8356	8312	8243
408	A/D1	0	7	880	8231	8225	8235	8243	8287	8274	8248	8234	8214	8212	8216	8207	8219	8225	8250	8272	8259	8233	8228	8200	8210	8224	8236	8269	8291	8305	8266	8266	8235	8217	8243	8230	8259	8273	8283	8305	8292	8250	8245	8223	8243	8275	8250	8284	8278
408	A/D0	1	7	880	8827	9094	9219	9179	9197	8950	8719	8401	8306	8432	8697	8976	9123	9156	9191	9032	8685	8409	8316	8449	8575	8916	9007	8967	8975	8969	8691	8412	8348	8524	8986	9186	9272	9267	9157	8837	8603	8369	8286	8512	8748	8962	9220	9264	9302
409	A/D1	0	7	1060	8222	8220	8244	8240	8239	8253	8244	8230	8224	8210	8201	8247	8235	8273	8275	8257	8235	8219	8214	8217	8217	8234	8248	8257	8258	8288	8247	8242	8225	8209	8241	8243	8288	8278	8300	8302	8240	8250	8221	8195	8263	8215	8277	8263	8270
409	A/D0	1	7	1060	8233	8208	8257	8237	8260	8262	8256	8221	8263	8236	8281	8332	8295	8246	8259	8250	8247	8216	8229	8244	8249	8281	8293	8349	8292	8257	8206	8230	8231	8240	8299	8333	8249	8234	8288	8268	8238	8213	8261	8228	8184	8288	8274	8274	8247
410	A/D1	0	7	870	8232	8189	8241	8226	8233	8223	8215	8214	8231	8218	8211	8233	8186	8236	8212	8221	8247	8218	8225	8227	8209	8220	8217	8233	8241	8218	8217	8221	8224	8218	8222	8206	8225	8219	8229	8243	8251	8228	8221	8211	8240	8224	8239	8242	8223
410	A/D0	1	7	870	8635	9008	9239	9208	9124	9163	8760	8533	8330	8332	8544	8886	9179	9273	9140	9003	8735	8482	8290	8301	8577	8851	9031	9137	9153	9062	8767	8592	8332	8340	8678	8996	9136	9054	9020	8902	8614	8467	8278	8317	8580	8815	9222	9284	9319
411	A/D1	0	7	1040	8229	8220	8223	8210	8232	8212	8221	8209	8211	8214	8214	8205	8234	8244	8253	8247	8229	8225	8206	8212	8215	8209	8227	8223	8219	8213	8226	8219	8202	8235	8189	8227	8245	8244	8258	8240	8223	8209	8218	8211	8207	8213	8237	8225	8230
411	A/D0	1	7	1040	8285	8276	8329	8327	8386	8263	8216	8206	8219	8255	8307	8341	8361	8281	8322	8270	8247	8202	8177	8202	8250	8267	8363	8357	8286	8220	8289	8247	8177	8201	8237	8235	8297	8310	8285	8263	8218	8221	8199	8279	8288	8267	8290	8263	8234
412	A/D1	0	7	1490	8224	8237	8240	8244	8223	8236	8222	8214	8221	8207	8216	8214	8220	8238	8238	8238	8237	8221	8214	8214	8210	8232	8241	8247	8225	8219	8206	8202	8199	8209	8194	8222	8213	8232	8224	8236	8220	8230	8226	8217	8206	8272	8205	8269	8287
412	A/D0	1	7	1490	8283	8266	8238	8267	8244	8244	8231	8236	8207	8209	8225	8236	8257	8287	8282	8291	8254	8210	8240	8208	8217	8226	8262	8241	8189	8260	8230	8219	8243	8221	8226	8291	8286	8277	8241	8250	8238	8256	8278	8244	8299	8327	8359	8308	8308
413	A/D1	0	7	880	8227	8208	8231	8244	8252	8259	8239	8207	8219	8205	8238	8234	8233	8236	8226	8239	8264	8223	8234	8220	8198	8218	8239	8238	8207	8276	8236	8248	8250	8215	8241	8207	8242	8232	8234	8258	8243	8239	8229	8216	8221	8226	8242	8243	8243
413	A/D0	1	7	880	8239	8339	8302	8255	8329	8240	8167	8141	8082	8152	8128	8229	8298	8274	8269	8246	8252	8247	8225	8224	8295	8256	8238	8260	8283	8236	8191	8221	8229	8158	8247	8301	8271	8236	8282	8283	8197	8251	8233	8169	8226	8280	8308	8304	8287
414	A/D1	0	7	1160	8229	8229	8216	8217	8239	8227	8219	8215	8218	8212	8210	8210	8207	8223	8214	8230	8225	8222	8212	8212	8236	8228	8230	8241	8226	8215	8226	8197	8217	8197	8210	8212	8212	8219	8219	8214	8219	8208	8210	8214	8211	8236	8229	8233	8225
414	A/D0	1	7	1160	8545	8640	8753	8745	8759	8571	8370	8256	8156	8301	8444	8618	8778	8871	8813	8643	8515	8343	8316	8495	8619	8827	8777	8859	8931	8716	8533	8370	8300	8507	8726	8915	8964	9009	8970	8835	8500	8350	8299	8489	8575	8735	8708	8777	8748
415	A/D1	0	7	1080	8209	8219	8261	8251	8266	8239	8250	8236	8215	8206	8213	8210	8219	8217	8225	8244	8226	8231	8215	8198	8229	8208	8231	8274	8273	8273	8243	8220	8217	8204	8203	8223	8208	8268	8266	8248	8263	8216	8228	8225	8217	8265	8269	8244	8273
415	A/D0	1	7	1080	8235	8265	8207	8253	8238	8233	8215	8242	8192	8216	8233	8232	8230	8255	8249	8211	8181	8199	8178	8202	8235	8260	8218	8259	8292	8263	8238	8220	8163	8159	8185	8260	8251	8254	8224	8173	8162	8226	8224	8222	8198	8195	8214	8199	8218
416	A/D1	0	7	970	8233	8223	8216	8232	8220	8229	8230	8211	8220	8203	8231	8266	8251	8267	8240	8228	8238	8212	8217	8210	8210	8219	8213	8220	8215	8214	8235	8214	8210	8219	8211	8218	8250	8242	8235	8226	8211	8219	8208	8214	8225	8215	8244	8230	8234
416	A/D0	1	7	970	8248	8208	8243	8258	8217	8204	8181	8190	8148	8188	8215	8201	8231	8253	8242	8210	8224	8228	8186	8179	8229	8235	8240	8249	8279	8238	8223	8234	8200	8221	8218	8211	8235	8235	8200	8203	8215	8191	8185	8222	8240	8227	8239	8261	8211
417	A/D1	0	7	1500	8202	8223	8199	8243	8239	8233	8261	8235	8241	8226	8235	8231	8223	8221	8246	8215	8230	8218	8215	8223	8235	8265	8318	8268	8258	8242	8229	8226	8233	8223	8247	8226	8245	8245	8242	8242	8231	8222	8232	8199	8240	8231	8236	8234	8241
417	A/D0	1	7	1500	8457	8592	8723	8799	8919	8646	8475	8296	8198	8355	8492	8736	8698	8686	8639	8504	8443	8214	8206	8323	8472	8597	8725	8865	8944	8840	8657	8372	8276	8408	8594	8690	8830	8765	8776	8644	8457	8295	8252	8371	8496	8652	8855	8878	8969
418	A/D1	0	7	1000	8216	8211	8242	8239	8218	8231	8205	8215	8215	8213	8222	8215	8210	8215	8209	8214	8219	8217	8219	8209	8203	8224	8212	8218	8245	8226	8238	8222	8215	8198	8206	8203	8229	8225	8230	8233	8233	8228	8227	8204	8220	8210	8209	8223	8207
418	A/D0	1	7	1000	8188	8238	8248	8210	8273	8264	8198	8210	8235	8194	8153	8242	8317	8229	8222	8258	8222	8218	8222	8220	8194	8187	8284	8252	8316	8256	8173	8180	8186	8188	8241	8254	8256	8241	8282	8266	8241	8223	8222	8195	8193	8216	8239	8221	8245
419	A/D1	0	7	1100	8248	8198	8227	8204	8197	8214	8224	8203	8211	8214	8200	8216	8219	8213	8224	8228	8227	8224	8215	8212	8207	8208	8221	8211	8209	8214	8210	8229	8222	8203	8221	8210	8216	8212	8250	8215	8238	8221	8212	8217	8209	8226	8215	8243	8243
419	A/D0	1	7	1100	8224	8160	8340	8319	8267	8382	8311	8253	8200	8246	8248	8213	8283	8242	8251	8286	8214	8243	8225	8222	8321	8335	8341	8298	8336	8379	8272	8276	8227	8222	8251	8261	8238	8263	8199	8294	8283	8291	8239	8274	8311	8269	8338	8367	8366
420	A/D1	0	7	870	8265	8275	8277	8252	8238	8236	8203	8220	8211	8212	8212	8230	8239	8287	8311	8282	8273	8229	8236	8204	8207	8215	8220	8234	8248	8203	8225	8199	8212	8210	8205	8230	8260	8272	8268	8291	8227	8240	8218	8185	8235	8277	8275	8314	8315
420	A/D0	1	7	870	8279	8278	8270	8229	8214	8217	8230	8174	8184	8222	8250	8234	8250	8288	8251	8267	8249	8206	8208	8211	8279	8326	8272	8297	8340	8254	8304	8251	8190	8273	8261	8281	8274	8265	8266	8205	8230	8219	8210	8210	8269	8271	8269	8267	8279
421	A/D1	0	7	1060	8210	8233	8202	8239	8221	8202	8221	8196	8202	8219	8185	8212	8212	8205	8225	8244	8220	8240	8203	8217	8212	8214	8215	8208	8228	8229	8212	8211	8207	8215	8219	8241	8227	8224	8214	8226	8222	8211	8214	8210	8215	8232	8217	8213	8217
421	A/D0	1	7	1060	8357	8432	8484	8522	8493	8481	8332	8268	8270	8326	8363	8371	8431	8421	8399	8400	8324	8253	8244	8311	8329	8457	8544	8541	8561	8414	8312	8270	8240	8337	8368	8455	8453	8522	8502	8416	8409	8277	8248	8284	8278	8394	8396	8469	8456
422	A/D1	0	7	1390	8220	8215	8217	8222	8216	8211	8221	8213	8209	8217	8211	8207	8211	8211	8214	8226	8215	8216	8208	8209	8212	8212	8196	8208	8212	8227	8228	8217	8217	8202	8207	8221	8223	8218	8220	8227	8223	8223	8218	8220	8218	8222	8219	8230	8233
422	A/D0	1	7	1390	8635	8988	9139	9221	9178	9233	8880	8649	8402	8346	8606	8891	9120	9113	9198	9192	8824	8561	8307	8334	8574	8892	9089	9141	9219	9244	8879	8643	8400	8345	8644	8813	8929	9057	9116	8977	8788	8575	8339	8333	8585	8955	9196	9228	9298
423	A/D1	0	8	940	8213	8213	8218	8265	8247	8236	8257	8208	8226	8223	8219	8245	8238	8229	8256	8223	8236	8222	8206	8232	8222	8255	8248	8238	8235	8219	8221	8224	8214	8207	8239	8238	8265	8250	8281	8280	8280	8241	8232	8237	8218	8244	8236	8278	8294
423	A/D0	1	8	940	8236	8260	8274	8243	8239	8199	8175	8186	8165	8193	8195	8211	8226	8221	8254	8239	8229	8212	8205	8228	8218	8241	8272	8250	8279	8303	8264	8220	8247	8257	8275	8271	8286	8269	8249	8217	8207	8199	8185	8224	8227	8198	8202	8265	8321
424	A/D1	0	8	1500	8239	8212	8232	8227	8213	8244	8214	8223	8222	8204	8225	8247	8213	8268	8219	8243	8210	8203	8219	8215	8200	8280	8234	8266	8252	8230	8246	8211	8231	8215	8219	8231	8240	8228	8283	8277	8277	8255	8235	8215	8226	8244	8265	8282	8250
424	A/D0	1	8	1500	8374	8522	8583	8649	8789	8667	8498	8346	8286	8281	8384	8477	8456	8435	8618	8514	8379	8341	8264	8286	8487	8526	8621	8648	8761	8587	8454	8295	8186	8275	8403	8726	8645	8818	8792	8589	8479	8359	8303	8350	8434	8484	8559	8593	8625
425	A/D1	0	8	1500	8208	8215	8219	8230	8219	8221	8220	8203	8209	8206	8210	8219	8227	8236	8236	8232	8257	8231	8222	8214	8202	8224	8206	8204	8220	8218	8217	8217	8212	8214	8211	8241	8233	8233	8240	8180	8210	8122	8236	8213	8212	8189	8230	8190	8269
425	A/D0	1	8	1500	8236	8225	8272	8265	8259	8232	8218	8214	8206	8223	8233	8271	8228	8290	8260	8246	8221	8197	8226	8226	8246	8262	8255	8214	8265	8272	8249	8245	8246	8255	8314	8267	8289	8247	8261	8111	8234	8114	8212	8099	8129	8177	8191	8190	8350
426	A/D1	0	8	1240	8204	8215	8210	8216	8208	8235	8228	8222	8215	8211	8235	8255	8259	8241	8252	8253	8241	8228	8217	8219	8201	8217	8210	8214	8232	8232	8224	8216	8218	8207	8216	8224	8238	8232	8224	8227	8230	8219	8217	8224	8225	8222	8218	8216	8217
426	A/D0	1	8	1240	8242	8252	8237	8216	8256	8250	8221	8235	8240	8232	8223	8266	8261	8228	8225	8211	8220	8212	8202	8228	8224	8231	8280	8251	8233	8224	8224	8197	8195	8217	8200	8216	8275	8255	8253	8229	8210	8213	8229	8207	8224	8253	8247	8264	8278
427	A/D1	0	8	1260	8194	8205	8210	8210	8228	8212	8216	8222	8197	8227	8210	8215	8236	8217	8228	8223	8213	8208	8217	8198	8210	8216	8205	8223	8213	8249	8260	8233	8249	8206	8223	8221	8212	8222	8200	8209	8217	8215	8200	8228	8211	8218	8226	8212	8241
427	A/D0	1	8	1260	8233	8240	8296	8312	8297	8275	8280	8237	8222	8259	8286	8258	8242	8306	8299	8280	8273	8192	8227	8260	8293	8308	8298	8274	8290	8278	8260	8254	8217	8238	8265	8245	8260	8304	8311	8292	8229	8229	8227	8219	8221	8232	8239	8262	8280
428	A/D1	0	8	1260	8203	8222	8228	8215	8234	8197	8214	8218	8191	8213	8212	8211	8228	8212	8218	8248	8217	8248	8206	8218	8218	8203	8232	8220	8218	8249	8212	8228	8204	8210	8210	8238	8239	8238	8224	8210	8226	8204	8210	8221	8205	8224	8210	8218	8215
428	A/D0	1	8	1260	8226	8285	8306	8295	8266	8235	8259	8225	8181	8271	8255	8282	8252	8231	8202	8207	8220	8197	8218	8226	8180	8175	8257	8201	8204	8298	8285	8176	8245	8282	8248	8242	8334	8279	8168	8195	8195	8167	8176	8210	8244	8204	8250	8297	8271
429	A/D1	0	8	1270	8211	8208	8214	8209	8204	8224	8221	8212	8238	8205	8219	8223	8212	8234	8225	8230	8238	8206	8225	8204	8209	8258	8245	8255	8239	8236	8228	8224	8216	8223	8226	8219	8229	8209	8237	8212	8224	8206	8203	8211	8208	8215	8213	8215	8215
429	A/D0	1	8	1270	8280	8265	8279	8241	8218	8253	8239	8221	8204	8244	8220	8222	8278	8231	8254	8211	8220	8202	8186	8215	8274	8254	8268	8271	8291	8307	8252	8252	8264	8194	8196	8225	8207	8199	8226	8217	8187	8220	8196	8225	8224	8238	8219	8261	8284
430	A/D1	0	8	1500	8207	8210	8215	8219	8229	8225	8233	8218	8215	8203	8226	8249	8248	8248	8252	8234	8235	8219	8208	8209	8209	8225	8238	8232	8226	8244	8240	8233	8223	8214	8226	8259	8272	8316	8314	8295	8272	8237	8233	8219	8228	8235	8229	8253	8277
430	A/D0	1	8	1500	8251	8264	8272	8274	8305	8322	8254	8207	8240	8231	8252	8319	8288	8246	8251	8278	8234	8203	8206	8215	8212	8265	8308	8286	8310	8332	8283	8248	8242	8215	8232	8265	8267	8284	8302	8280	8254	8246	8218	8239	8236	8232	8278	8315	8276
431	A/D1	0	8	980	8208	8218	8204	8215	8206	8211	8223	8205	8218	8205	8203	8213	8206	8223	8207	8226	8229	8218	8232	8210	8218	8221	8204	8211	8206	8211	8197	8229	8203	8227	8199	8195	8218	8214	8226	8263	8215	8218	8235	8184	8245	8212	8230	8247	8200
431	A/D0	1	8	980	8225	8239	8260	8262	8225	8254	8215	8200	8228	8175	8217	8201	8216	8227	8220	8211	8197	8198	8225	8197	8184	8232	8220	8186	8260	8260	8186	8157	8254	8212	8216	8248	8368	8240	8303	8336	8319	8220	8271	8272	8222	8163	8215	8230	8252
432	A/D1	0	8	1060	8208	8215	8221	8212	8221	8227	8217	8217	8212	8214	8248	8289	8284	8254	8255	8233	8233	8236	8227	8220	8226	8226	8252	8243	8241	8212	8256	8225	8224	8212	8202	8220	8233	8225	8227	8221	8211	8223	8196	8223	8211	8223	8240	8231	8222
432	A/D0	1	8	1060	8213	8265	8246	8230	8265	8285	8194	8192	8196	8178	8207	8238	8246	8268	8241	8300	8232	8222	8221	8207	8232	8207	8207	8272	8241	8220	8233	8231	8204	8192	8244	8267	8281	8276	8282	8216	8204	8223	8213	8221	8230	8195	8233	8275	8279
433	A/D1	0	8	1050	8215	8213	8209	8235	8205	8209	8218	8197	8207	8213	8238	8229	8243	8252	8241	8229	8241	8201	8221	8204	8203	8210	8203	8211	8235	8214	8238	8226	8217	8219	8224	8252	8250	8234	8228	8215	8210	8208	8213	8212	8217	8217	8215	8219	8203
433	A/D0	1	8	1050	8199	8247	8284	8238	8229	8231	8219	8216	8221	8283	8288	8291	8245	8231	8224	8267	8157	8192	8241	8130	8185	8259	8238	8245	8342	8245	8192	8272	8193	8216	8205	8245	8232	8284	8299	8291	8253	8188	8215	8224	8222	8266	8286	8205	8212
434	A/D1	0	8	1130	8214	8222	8236	8239	8265	8242	8231	8218	8223	8205	8211	8215	8217	8217	8216	8215	8211	8211	8215	8208	8225	8228	8220	8242	8211	8257	8257	8222	8213	8228	8176	8235	8225	8188	8247	8192	8253	8245	8215	8256	8196	8225	8231	8196	8237
434	A/D0	1	8	1130	8376	8548	8693	8712	8792	8758	8522	8452	8324	8311	8491	8626	8699	8759	8818	8817	8615	8474	8314	8297	8423	8509	8617	8650	8712	8696	8521	8370	8307	8297	8427	8740	8720	8905	8824	8808	8549	8404	8278	8258	8533	8596	8661	8775	8819
435	A/D1	0	8	1150	8243	8261	8253	8285	8238	8248	8263	8242	8244	8218	8233	8229	8222	8219	8258	8239	8254	8215	8237	8216	8214	8231	8240	8252	8264	8259	8233	8210	8212	8199	8269	8244	8283	8241	8244	8292	8255	8304	8227	8227	8259	8272	8290	8282	8273
435	A/D0	1	8	1150	8338	8413	8483	8509	8474	8450	8332	8279	8266	8272	8298	8408	8494	8532	8583	8442	8333	8254	8227	8279	8307	8477	8500	8518	8514	8473	8363	8299	8180	8259	8405	8559	8517	8516	8509	8488	8394	8269	8217	8252	8295	8458	8469	8501	8520
436	A/D1	0	8	1020	8216	8225	8229	8220	8245	8266	8240	8237	8218	8221	8215	8220	8234	8251	8236	8264	8237	8230	8219	8204	8259	8269	8280	8268	8254	8250	8242	8245	8233	8225	8226	8222	8220	8229	8221	8239	8235	8228	8229	8219	8211	8249	8235	8236	8273
436	A/D0	1	8	1020	8216	8260	8260	8301	8253	8265	8228	8201	8231	8243	8221	8281	8246	8252	8211	8251	8170	8145	8180	8146	8173	8218	8235	8218	8262	8263	8228	8193	8237	8212	8195	8192	8235	8233	8234	8265	8245	8201	8238	8232	8271	8283	8296	8314	8275
437	A/D1	0	8	1500	8219	8219	8236	8231	8239	8236	8221	8226	8208	8206	8215	8228	8246	8272	8254	8259	8221	8241	8232	8232	8241	8233	8287	8294	8266	8282	8249	8251	8225	8219	8245	8262	8282	8261	8264	8241	8215	8230	8210	8213	8222	8203	8221	8248	8260
437	A/D0	1	8	1500	8211	8206	8236	8258	8256	8219	8224	8193	8184	8205	8224	8264	8236	8246	8302	8271	8222	8219	8176	8190	8225	8274	8331	8243	8296	8320	8248	8181	8173	8184	8137	8250	8278	8281	8307	8306	8296	8213	8219	8281	8254	8285	8301	8289	8248
438	A/D1	0	8	1130	8202	8210	8208	8212	8211	8234	8218	8207	8211	8184	8213	8202	8221	8232	8208	8236	8235	8211	8232	8232	8225	8236	8227	8229	8227	8219	8222	8219	8226	8241	8225	8254	8157	8207	8245	8222	8174	8250	8185	8210	8197	8236	8177	8271	8180
438	A/D0	1	8	1130	8224	8265	8292	8287	8260	8280	8242	8169	8212	8229	8189	8200	8240	8227	8216	8251	8246	8200	8218	8273	8276	8215	8247	8249	8204	8244	8223	8230	8224	8229	8208	8227	8226	8166	8295	8187	8206	8169	8186	8207	8331	8301	8340	8276	8223
439	A/D1	0	8	1190	8217	8230	8230	8233	8217	8208	8218	8202	8211	8205	8212	8217	8209	8217	8220	8205	8219	8213	8198	8218	8214	8213	8228	8217	8229	8219	8211	8210	8215	8210	8212	8213	8220	8220	8227	8223	8230	8237	8226	8224	8245	8229	8254	8236	8238
439	A/D0	1	8	1190	8267	8287	8282	8323	8329	8293	8279	8288	8216	8214	8275	8311	8257	8311	8342	8300	8213	8248	8289	8257	8286	8389	8334	8249	8324	8321	8218	8165	8225	8255	8222	8279	8349	8286	8263	8280	8261	8181	8213	8250	8292	8263	8300	8319	8289
440	A/D1	0	8	1010	8214	8206	8230	8226	8254	8244	8228	8216	8214	8205	8204	8217	8225	8233	8240	8222	8225	8220	8214	8221	8212	8240	8241	8225	8243	8232	8223	8224	8209	8202	8227	8205	8238	8219	8204	8223	8195	8195	8231	8170	8219	8208	8219	8225	8210
440	A/D0	1	8	1010	8257	8256	8254	8250	8255	8220	8220	8205	8182	8176	8197	8236	8223	8264	8306	8279	8233	8227	8234	8209	8233	8235	8231	8211	8224	8230	8215	8182	8213	8216	8224	8249	8255	8277	8300	8279	8271	8235	8185	8238	8225	8241	8223	8256	8286
441	A/D1	0	8	1060	8214	8214	8214	8227	8218	8225	8216	8234	8202	8229	8210	8216	8199	8213	8198	8206	8207	8224	8222	8210	8215	8206	8211	8236	8219	8240	8223	8224	8213	8207	8228	8237	8241	8249	8234	8249	8221	8222	8207	8210	8204	8255	8226	8224	8221
441	A/D0	1	8	1060	8246	8268	8278	8274	8264	8238	8221	8243	8199	8211	8216	8230	8250	8251	8193	8253	8243	8241	8204	8182	8254	8263	8236	8235	8218	8205	8193	8245	8192	8191	8238	8221	8259	8189	8259	8226	8183	8212	8204	8185	8249	8214	8242	8210	8210
442	A/D1	0	8	940	8211	8203	8219	8215	8232	8232	8229	8224	8211	8203	8201	8200	8216	8225	8226	8221	8209	8210	8203	8199	8211	8233	8242	8237	8224	8230	8215	8210	8209	8210	8212	8217	8225	8225	8218	8209	8220	8202	8214	8212	8211	8214	8231	8223	8236
442	A/D0	1	8	940	8237	8257	8259	8283	8303	8308	8255	8259	8261	8218	8217	8272	8257	8287	8281	8259	8217	8230	8207	8232	8282	8329	8328	8332	8333	8347	8265	8227	8202	8208	8237	8269	8266	8305	8310	8298	8282	8252	8235	8212	8251	8264	8253	8278	8336
443	A/D1	0	8	1180	8232	8222	8244	8222	8224	8214	8198	8218	8196	8201	8228	8202	8210	8222	8210	8223	8235	8207	8226	8204	8208	8207	8192	8219	8197	8201	8221	8195	8233	8212	8214	8247	8227	8225	8228	8210	8231	8224	8208	8213	8209	8197	8221	8195	8212
443	A/D0	1	8	1180	8399	8466	8452	8558	8648	8548	8400	8243	8174	8196	8240	8352	8407	8437	8441	8469	8389	8328	8272	8304	8351	8384	8493	8480	8547	8447	8369	8325	8242	8276	8341	8473	8528	8585	8619	8528	8391	8335	8242	8261	8317	8405	8450	8545	8542
444	A/D1	0	8	1270	8233	8240	8217	8225	8221	8222	8240	8231	8216	8224	8209	8213	8218	8216	8240	8239	8233	8221	8213	8204	8222	8221	8225	8240	8230	8260	8233	8232	8218	8217	8240	8238	8239	8247	8251	8241	8244	8232	8228	8220	8206	8223	8231	8228	8220
444	A/D0	1	8	1270	8252	8340	8361	8389	8327	8255	8254	8221	8223	8349	8337	8411	8358	8353	8366	8363	8251	8234	8222	8264	8276	8450	8399	8427	8400	8383	8292	8240	8233	8284	8336	8349	8357	8378	8361	8340	8295	8234	8236	8269	8283	8324	8352	8348	8392
445	A/D1	0	8	1180	8279	8368	8487	8553	8554	8536	8437	8355	8300	8251	8271	8365	8451	8530	8616	8607	8578	8441	8315	8250	8324	8376	8439	8569	8617	8655	8594	8462	8333	8256	8242	8362	8440	8526	8613	8591	8574	8450	8359	8272	8283	8349	8423	8542	8614
445	A/D0	1	8	1180	8381	8379	8481	8482	8543	8463	8395	8299	8261	8250	8306	8467	8457	8425	8458	8504	8390	8355	8244	8285	8385	8405	8485	8554	8495	8522	8479	8352	8240	8220	8342	8380	8462	8428	8508	8451	8394	8290	8212	8266	8385	8415	8458	8470	8487
446	A/D1	0	8	1250	8226	8230	8235	8222	8222	8212	8215	8195	8227	8220	8231	8235	8221	8226	8204	8219	8224	8233	8236	8221	8225	8212	8215	8235	8212	8225	8215	8202	8215	8208	8210	8209	8220	8239	8232	8230	8229	8220	8222	8217	8229	8219	8229	8223	8216
446	A/D0	1	8	1250	8220	8292	8254	8263	8224	8231	8212	8185	8176	8201	8186	8213	8227	8241	8226	8235	8193	8213	8176	8230	8213	8199	8176	8205	8221	8220	8220	8235	8212	8233	8243	8221	8229	8201	8233	8218	8189	8206	8192	8211	8208	8227	8200	8200	8260
447	A/D1	0	8	1160	8208	8205	8214	8213	8220	8213	8219	8222	8217	8219	8219	8216	8218	8209	8215	8218	8226	8216	8219	8205	8218	8245	8224	8256	8233	8234	8229	8207	8215	8218	8204	8206	8206	8210	8216	8215	8219	8223	8219	8208	8206	8227	8240	8234	8227
447	A/D0	1	8	1160	8194	8248	8264	8271	8331	8283	8227	8240	8200	8186	8238	8235	8231	8243	8307	8308	8235	8215	8192	8198	8205	8216	8224	8201	8247	8229	8222	8235	8198	8230	8231	8233	8280	8270	8272	8285	8221	8207	8200	8190	8237	8225	8267	8259	8251
448	A/D1	0	8	1190	8213	8210	8216	8215	8217	8232	8238	8220	8215	8234	8237	8237	8222	8219	8219	8214	8218	8205	8191	8210	8209	8210	8221	8225	8224	8230	8216	8225	8211	8225	8225	8206	8220	8232	8217	8227	8220	8211	8224	8212	8212	8221	8224	8246	8235
448	A/D0	1	8	1190	8224	8227	8215	8263	8276	8245	8206	8202	8204	8219	8209	8238	8209	8218	8268	8271	8268	8210	8151	8186	8172	8187	8209	8208	8199	8241	8238	8227	8213	8202	8218	8219	8270	8253	8270	8260	8250	8200	8212	8205	8217	8228	8249	8243	8237
449	A/D1	0	8	1430	8225	8226	8224	8265	8239	8231	8242	8213	8229	8215	8214	8238	8223	8227	8225	8231	8228	8234	8233	8216	8220	8230	8240	8229	8237	8244	8250	8247	8226	8231	8232	8234	8238	8244	8214	8232	8208	8210	8235	8205	8231	8220	8199	8265	8221
449	A/D0	1	8	1430	8333	8369	8492	8515	8447	8388	8269	8231	8201	8208	8303	8352	8334	8397	8397	8367	8298	8260	8236	8260	8290	8349	8362	8405	8406	8340	8307	8279	8203	8276	8354	8390	8404	8513	8397	8367	8377	8319	8231	8326	8366	8399	8419	8478	8482
450	A/D1	0	8	870	8213	8208	8270	8220	8233	8232	8197	8228	8208	8206	8256	8243	8271	8262	8251	8269	8246	8228	8229	8209	8235	8272	8258	8266	8295	8281	8275	8225	8221	8210	8227	8248	8288	8271	8261	8293	8265	8252	8234	8222	8227	8250	8251	8262	8269
450	A/D0	1	8	870	8300	8282	8292	8292	8214	8211	8202	8174	8208	8275	8295	8311	8300	8346	8355	8272	8243	8218	8231	8246	8263	8331	8343	8314	8361	8301	8259	8208	8187	8245	8268	8214	8257	8313	8262	8283	8271	8233	8195	8239	8274	8285	8302	8265	8278
451	A/D1	0	8	880	8252	8248	8255	8259	8278	8259	8247	8236	8199	8227	8239	8258	8250	8266	8269	8252	8228	8221	8204	8212	8259	8268	8271	8279	8290	8290	8248	8251	8225	8210	8251	8250	8258	8270	8257	8285	8298	8248	8269	8215	8219	8243	8219	8276	8289
451	A/D0	1	8	880	8226	8233	8213	8309	8289	8286	8234	8213	8208	8215	8324	8230	8272	8313	8309	8282	8235	8211	8220	8234	8263	8275	8278	8296	8337	8267	8238	8217	8213	8269	8264	8360	8311	8336	8328	8273	8227	8250	8190	8249	8275	8257	8234	8338	8305
452	A/D1	0	8	1190	8218	8208	8209	8211	8220	8211	8229	8212	8221	8211	8212	8213	8215	8237	8238	8235	8235	8229	8209	8221	8213	8218	8220	8244	8243	8225	8214	8218	8208	8211	8212	8232	8228	8229	8235	8227	8216	8215	8223	8215	8207	8236	8225	8240	8236
452	A/D0	1	8	1190	8291	8310	8320	8288	8390	8410	8309	8268	8225	8214	8311	8327	8361	8437	8440	8420	8358	8264	8213	8197	8288	8379	8329	8397	8379	8318	8292	8264	8219	8201	8250	8275	8323	8311	8317	8322	8342	8255	8220	8236	8319	8336	8386	8449	8403
453	A/D1	0	8	1130	8235	8238	8224	8247	8219	8230	8233	8243	8233	8230	8207	8222	8228	8245	8241	8232	8238	8214	8223	8217	8221	8226	8212	8209	8218	8237	8223	8226	8215	8211	8232	8232	8239	8270	8240	8245	8236	8211	8221	8198	8204	8219	8204	8216	8242
453	A/D0	1	8	1130	8279	8256	8293	8304	8266	8223	8248	8184	8167	8195	8211	8198	8261	8244	8216	8262	8227	8206	8199	8203	8197	8224	8263	8262	8219	8246	8240	8182	8235	8248	8266	8300	8324	8254	8275	8263	8260	8257	8241	8303	8285	8315	8329	8298	8264
454	A/D1	0	8	970	8236	8215	8223	8232	8205	8217	8210	8207	8216	8218	8223	8227	8222	8210	8205	8213	8220	8219	8224	8206	8232	8228	8227	8219	8209	8221	8222	8220	8219	8201	8214	8208	8229	8221	8228	8221	8220	8209	8205	8210	8219	8206	8217	8227	8214
454	A/D0	1	8	970	8223	8213	8213	8238	8227	8220	8215	8194	8183	8254	8254	8261	8233	8256	8247	8207	8208	8223	8203	8198	8235	8217	8204	8233	8269	8238	8243	8231	8204	8189	8202	8248	8233	8275	8251	8241	8229	8204	8207	8235	8268	8260	8261	8280	8251
455	A/D1	0	8	1440	8207	8221	8237	8241	8229	8229	8217	8220	8207	8217	8216	8231	8240	8237	8245	8236	8220	8217	8207	8210	8207	8226	8224	8240	8251	8235	8255	8237	8235	8211	8205	8249	8245	8249	8249	8245	8261	8256	8230	8227	8219	8225	8268	8264	8283
455	A/D0	1	8	1440	8260	8337	8480	8522	8471	8466	8396	8309	8234	8255	8346	8395	8541	8599	8715	8619	8547	8412	8271	8257	8372	8512	8581	8582	8631	8635	8404	8325	8257	8241	8317	8481	8497	8589	8532	8485	8447	8370	8233	8213	8349	8465	8549	8562	8635
456	A/D1	0	8	1330	8209	8221	8217	8214	8222	8218	8223	8231	8238	8222	8227	8232	8218	8242	8207	8230	8216	8217	8213	8215	8212	8239	8215	8230	8219	8211	8213	8211	8215	8211	8218	8216	8225	8242	8236	8255	8265	8250	8228	8212	8221	8215	8218	8231	8229
456	A/D0	1	8	1330	8186	8217	8293	8251	8206	8208	8217	8199	8169	8215	8192	8177	8212	8220	8222	8259	8224	8232	8242	8241	8235	8276	8258	8265	8189	8178	8185	8143	8181	8243	8230	8206	8295	8302	8270	8293	8241	8186	8163	8177	8183	8213	8227	8260	8168
457	A/D1	0	8	1350	8209	8205	8224	8222	8229	8263	8239	8238	8213	8217	8217	8232	8222	8222	8220	8248	8228	8235	8227	8206	8217	8209	8218	8216	8219	8243	8227	8242	8222	8223	8210	8224	8257	8259	8248	8244	8232	8204	8219	8189	8237	8217	8213	8231	8205
457	A/D0	1	8	1350	8653	8794	9077	9051	9027	8971	8690	8425	8286	8296	8457	8642	8913	9011	9078	9051	8746	8541	8307	8331	8604	8856	9035	9073	9139	8896	8596	8409	8278	8331	8593	8827	8956	8969	8985	8974	8675	8469	8342	8356	8618	8858	9022	9183	9265
458	A/D1	0	8	940	8211	8217	8234	8214	8241	8258	8243	8238	8215	8213	8209	8237	8232	8239	8238	8241	8250	8250	8223	8212	8213	8226	8215	8243	8221	8285	8251	8238	8222	8211	8229	8227	8273	8274	8270	8284	8261	8238	8224	8218	8216	8234	8263	8273	8303
458	A/D0	1	8	940	8244	8269	8257	8240	8248	8251	8190	8178	8199	8203	8210	8264	8323	8358	8315	8336	8268	8239	8211	8184	8249	8275	8247	8247	8269	8243	8233	8232	8238	8235	8260	8279	8249	8255	8253	8269	8242	8188	8193	8248	8270	8317	8274	8316	8310
459	A/D1	0	8	1490	8211	8214	8225	8237	8228	8222	8222	8217	8210	8214	8223	8238	8236	8233	8230	8260	8253	8242	8236	8222	8217	8216	8224	8237	8241	8233	8210	8211	8203	8205	8242	8223	8231	8220	8210	8211	8213	8211	8220	8217	8229	8233	8234	8237	8225
459	A/D0	1	8	1490	8827	9156	9248	9186	9040	8790	8518	8296	8296	8581	8756	8967	9123	9155	9234	8909	8659	8414	8310	8480	8700	8916	9026	9004	9095	8819	8622	8408	8325	8669	8836	9094	9200	9229	9204	8935	8614	8357	8301	8555	8894	9069	9150	9038	9060
460	A/D1	0	8	1230	8208	8223	8240	8225	8243	8230	8232	8237	8221	8216	8220	8220	8225	8220	8222	8223	8219	8230	8207	8212	8215	8198	8222	8230	8243	8249	8246	8238	8224	8219	8210	8210	8209	8211	8216	8213	8218	8208	8213	8212	8218	8213	8216	8216	8236
460	A/D0	1	8	1230	8127	8185	8201	8190	8216	8225	8210	8217	8231	8256	8239	8228	8243	8233	8254	8247	8206	8197	8172	8168	8214	8233	8255	8250	8257	8270	8206	8196	8183	8165	8193	8241	8260	8221	8267	8249	8237	8230	8224	8216	8200	8225	8206	8204	8216
461	A/D1	0	8	1310	8215	8211	8206	8253	8228	8236	8217	8208	8208	8213	8203	8228	8227	8232	8232	8212	8216	8210	8219	8193	8223	8239	8240	8227	8225	8225	8229	8245	8231	8227	8230	8220	8224	8236	8245	8217	8236	8197	8218	8206	8219	8228	8234	8229	8223
461	A/D0	1	8	1310	8273	8366	8387	8438	8369	8341	8273	8218	8201	8228	8299	8340	8408	8437	8403	8485	8355	8307	8241	8202	8328	8329	8378	8412	8412	8395	8289	8250	8228	8238	8280	8312	8403	8390	8394	8458	8321	8236	8222	8254	8262	8340	8492	8457	8504
462	A/D1	0	8	1500	8221	8207	8220	8228	8228	8233	8212	8218	8214	8219	8231	8228	8213	8221	8221	8212	8243	8234	8228	8232	8220	8226	8249	8218	8225	8223	8219	8228	8192	8216	8211	8207	8230	8220	8232	8232	8203	8225	8224	8209	8215	8266	8258	8293	8296
462	A/D0	1	8	1500	8239	8264	8272	8260	8254	8200	8206	8177	8179	8191	8223	8246	8219	8228	8273	8232	8271	8242	8255	8222	8169	8236	8236	8238	8243	8257	8215	8191	8214	8209	8223	8208	8266	8231	8215	8247	8255	8203	8247	8249	8266	8295	8255	8295	8298
463	A/D1	0	8	1030	8237	8208	8224	8226	8217	8222	8223	8218	8206	8207	8202	8223	8209	8219	8225	8216	8216	8227	8203	8219	8211	8213	8223	8207	8212	8209	8210	8209	8212	8207	8222	8213	8229	8224	8225	8232	8222	8215	8220	8207	8196	8212	8198	8221	8244
463	A/D0	1	8	1030	8158	8231	8212	8255	8217	8257	8231	8219	8230	8250	8268	8251	8293	8269	8280	8242	8176	8202	8169	8157	8239	8234	8222	8217	8236	8251	8181	8188	8230	8185	8197	8223	8234	8212	8243	8270	8192	8185	8186	8188	8177	8128	8222	8157	8149
464	A/D1	0	8	1130	8211	8210	8222	8245	8242	8269	8246	8227	8221	8207	8209	8217	8235	8236	8264	8241	8249	8232	8227	8219	8222	8224	8240	8252	8243	8243	8228	8208	8216	8222	8226	8234	8230	8215	8215	8225	8208	8232	8233	8227	8219	8245	8223	8248	8281
464	A/D0	1	8	1130	8219	8195	8258	8255	8215	8246	8228	8213	8178	8218	8248	8231	8292	8318	8300	8221	8222	8226	8202	8231	8226	8283	8346	8299	8296	8301	8239	8223	8203	8241	8259	8226	8268	8212	8207	8320	8288	8255	8250	8278	8276	8234	8292	8250	8290
465	A/D1	0	8	1180	8218	8252	8250	8211	8256	8212	8210	8226	8170	8238	8191	8231	8239	8226	8251	8223	8224	8217	8205	8202	8250	8237	8238	8250	8231	8223	8221	8224	8222	8211	8213	8216	8202	8228	8228	8242	8234	8225	8208	8218	8207	8222	8216	8209	8222
465	A/D0	1	8	1180	8239	8243	8275	8241	8273	8291	8219	8218	8222	8196	8226	8224	8243	8274	8281	8250	8231	8201	8219	8233	8260	8333	8316	8283	8291	8253	8228	8207	8215	8276	8265	8278	8261	8261	8286	8253	8263	8201	8226	8222	8310	8286	8281	8291	8313
466	A/D1	0	8	1360	8221	8217	8223	8229	8233	8223	8233	8214	8220	8215	8201	8224	8230	8218	8237	8220	8218	8218	8215	8222	8207	8218	8212	8229	8230	8214	8222	8215	8214	8216	8208	8221	8246	8237	8244	8252	8242	8236	8217	8215	8211	8227	8211	8230	8246
466	A/D0	1	8	1360	8293	8254	8275	8245	8254	8288	8199	8251	8240	8216	8244	8248	8259	8308	8279	8320	8240	8210	8220	8200	8248	8313	8221	8258	8257	8293	8244	8262	8208	8151	8270	8264	8280	8309	8323	8347	8276	8245	8253	8158	8245	8261	8210	8302	8245
467	A/D1	0	8	1120	8214	8197	8236	8234	8237	8250	8229	8219	8226	8208	8215	8206	8206	8229	8215	8223	8219	8217	8208	8206	8209	8208	8225	8233	8250	8253	8229	8243	8205	8219	8241	8220	8232	8214	8225	8218	8211	8220	8209	8211	8212	8214	8227	8217	8211
467	A/D0	1	8	1120	8304	8319	8335	8353	8362	8308	8241	8260	8226	8182	8294	8301	8333	8327	8360	8344	8298	8239	8213	8203	8244	8294	8346	8331	8348	8318	8265	8235	8190	8247	8314	8293	8325	8339	8318	8278	8249	8216	8196	8209	8296	8315	8303	8359	8328
468	A/D1	0	8	1250	8211	8208	8211	8209	8220	8222	8211	8205	8207	8212	8212	8213	8208	8215	8244	8233	8240	8224	8217	8208	8209	8215	8219	8227	8216	8234	8210	8225	8203	8202	8201	8237	8227	8227	8228	8235	8224	8223	8228	8212	8209	8213	8208	8224	8211
468	A/D0	1	8	1250	8213	8219	8234	8243	8251	8253	8244	8196	8209	8227	8218	8220	8213	8247	8269	8300	8281	8265	8223	8236	8252	8228	8309	8241	8223	8239	8204	8175	8208	8214	8185	8227	8251	8232	8215	8223	8259	8212	8186	8243	8235	8268	8262	8312	8310
469	A/D1	0	8	1010	8207	8245	8257	8249	8249	8218	8209	8207	8201	8219	8218	8216	8234	8235	8222	8248	8196	8223	8204	8233	8219	8237	8234	8230	8223	8211	8232	8188	8218	8230	8237	8284	8244	8234	8245	8207	8233	8209	8207	8237	8222	8223	8221	8206	8218
469	A/D0	1	8	1010	8194	8240	8214	8236	8247	8217	8223	8191	8218	8216	8201	8228	8231	8202	8197	8264	8214	8193	8233	8230	8257	8290	8306	8322	8298	8269	8228	8202	8228	8185	8201	8209	8211	8260	8249	8232	8201	8211	8206	8176	8231	8245	8236	8309	8272
470	A/D1	0	8	1500	8223	8219	8220	8229	8234	8224	8241	8231	8225	8223	8232	8226	8233	8215	8218	8227	8215	8221	8217	8202	8219	8214	8236	8236	8223	8238	8224	8235	8221	8207	8218	8220	8233	8235	8240	8224	8229	8232	8217	8216	8223	8224	8222	8213	8207
470	A/D0	1	8	1500	8431	8520	8546	8530	8488	8358	8304	8247	8236	8312	8387	8468	8538	8579	8599	8459	8307	8253	8253	8327	8479	8639	8659	8620	8589	8510	8354	8260	8247	8325	8455	8502	8530	8583	8559	8452	8386	8270	8255	8305	8451	8502	8523	8602	8585
471	A/D1	0	8	1440	8238	8213	8222	8216	8209	8223	8227	8227	8226	8219	8217	8215	8208	8211	8215	8246	8245	8242	8218	8228	8203	8220	8229	8233	8232	8248	8234	8236	8227	8205	8229	8220	8221	8263	8266	8275	8247	8231	8215	8209	8219	8229	8227	8259	8243
471	A/D0	1	8	1440	8214	8235	8242	8232	8186	8223	8214	8156	8183	8227	8208	8218	8247	8240	8244	8243	8244	8207	8193	8213	8217	8223	8211	8207	8209	8209	8222	8213	8227	8249	8215	8260	8223	8190	8221	8172	8211	8180	8187	8221	8226	8233	8265	8306	8273
472	A/D1	0	8	1170	8215	8214	8203	8245	8240	8236	8231	8223	8208	8217	8206	8212	8214	8207	8213	8222	8222	8222	8211	8216	8218	8219	8226	8223	8214	8219	8197	8222	8204	8223	8211	8214	8221	8221	8234	8223	8218	8227	8230	8224	8216	8226	8233	8231	8225
472	A/D0	1	8	1170	8301	8332	8344	8322	8352	8304	8261	8253	8203	8239	8265	8320	8313	8381	8377	8351	8299	8263	8202	8255	8341	8303	8347	8352	8356	8372	8295	8302	8243	8198	8277	8273	8254	8243	8315	8261	8231	8230	8193	8203	8267	8279	8294	8330	8335
473	A/D1	0	8	1310	8212	8202	8219	8212	8237	8242	8227	8227	8215	8218	8213	8219	8250	8224	8237	8231	8216	8220	8195	8219	8217	8233	8230	8249	8220	8243	8219	8213	8219	8213	8213	8230	8210	8222	8212	8240	8219	8232	8209	8228	8209	8216	8220	8221	8218
473	A/D0	1	8	1310	8204	8228	8232	8278	8298	8261	8222	8215	8220	8176	8223	8273	8312	8347	8300	8275	8260	8225	8232	8244	8239	8248	8301	8327	8260	8255	8249	8187	8213	8219	8232	8230	8231	8208	8208	8243	8193	8188	8201	8225	8215	8235	8240	8233	8236
474	A/D1	0	8	1290	8220	8246	8230	8237	8239	8227	8221	8224	8228	8209	8224	8217	8219	8232	8222	8249	8229	8237	8225	8225	8231	8238	8242	8253	8229	8257	8208	8252	8212	8227	8247	8233	8237	8217	8229	8232	8228	8212	8216	8209	8233	8225	8243	8246	8251
474	A/D0	1	8	1290	8249	8222	8226	8270	8291	8224	8231	8220	8189	8207	8287	8245	8210	8247	8290	8278	8231	8226	8202	8179	8181	8240	8242	8271	8262	8322	8266	8204	8241	8232	8185	8205	8262	8207	8218	8219	8204	8162	8216	8263	8240	8310	8317	8299	8260
475	A/D1	0	9	1350	8211	8237	8226	8225	8218	8199	8214	8214	8208	8253	8242	8248	8236	8237	8220	8221	8199	8220	8204	8208	8213	8218	8229	8233	8224	8236	8215	8215	8220	8201	8219	8226	8224	8224	8222	8213	8236	8204	8221	8207	8205	8221	8210	8231	8234
475	A/D0	1	9	1350	8228	8218	8224	8242	8294	8244	8253	8246	8253	8214	8242	8200	8232	8219	8201	8205	8212	8194	8200	8229	8248	8298	8339	8276	8314	8229	8192	8216	8191	8203	8227	8242	8223	8221	8251	8219	8210	8206	8226	8207	8259	8292	8265	8256	8244
476	A/D1	0	9	1020	8202	8209	8239	8228	8224	8216	8209	8218	8205	8204	8209	8210	8219	8212	8213	8207	8207	8223	8212	8219	8238	8245	8247	8241	8241	8224	8222	8231	8210	8220	8213	8200	8225	8199	8213	8216	8205	8220	8209	8206	8221	8233	8239	8237	8235
476	A/D0	1	9	1020	8239	8294	8325	8393	8360	8307	8302	8236	8230	8250	8240	8265	8227	8277	8291	8242	8249	8235	8237	8222	8237	8299	8273	8340	8289	8296	8229	8206	8214	8237	8228	8282	8286	8313	8290	8287	8251	8194	8194	8240	8257	8299	8295	8316	8282
477	A/D1	0	9	1010	8211	8209	8222	8201	8227	8244	8234	8236	8228	8221	8227	8222	8234	8224	8248	8246	8243	8207	8216	8213	8212	8207	8232	8222	8223	8223	8223	8216	8223	8202	8219	8220	8232	8212	8222	8221	8202	8199	8231	8193	8234	8240	8201	8239	8204
477	A/D0	1	9	1010	8231	8238	8232	8236	8239	8209	8207	8200	8201	8209	8247	8309	8281	8367	8335	8280	8279	8291	8266	8257	8246	8283	8299	8342	8325	8342	8260	8232	8202	8286	8229	8300	8284	8340	8316	8383	8285	8300	8311	8321	8345	8336	8356	8442	8365
478	A/D1	0	9	980	8210	8240	8239	8220	8219	8209	8238	8237	8253	8232	8228	8212	8216	8229	8233	8250	8229	8221	8219	8199	8208	8199	8205	8215	8220	8234	8241	8224	8215	8215	8211	8207	8222	8210	8228	8215	8228	8227	8210	8212	8213	8204	8224	8215	8225
478	A/D0	1	9	980	8322	8453	8405	8475	8421	8404	8314	8295	8315	8236	8313	8408	8507	8497	8488	8410	8297	8245	8245	8241	8287	8362	8357	8404	8448	8421	8375	8321	8242	8238	8359	8380	8543	8606	8519	8541	8377	8305	8234	8211	8313	8404	8388	8375	8432
479	A/D1	0	9	980	8233	8219	8267	8262	8326	8306	8318	8246	8248	8230	8236	8277	8254	8329	8295	8307	8298	8253	8235	8225	8229	8238	8317	8309	8339	8327	8330	8293	8261	8231	8252	8251	8284	8277	8303	8287	8288	8243	8228	8221	8290	8278	8296	8312	8334
479	A/D0	1	9	980	8333	8366	8386	8405	8306	8289	8311	8227	8174	8271	8321	8322	8361	8413	8359	8251	8270	8206	8189	8247	8270	8346	8327	8395	8368	8335	8371	8267	8257	8258	8289	8356	8274	8353	8326	8335	8282	8219	8225	8210	8259	8314	8311	8371	8383
480	A/D1	0	9	1210	8171	8229	8134	8259	8219	8265	8168	8237	8201	8239	8200	8322	8185	8252	8235	8216	8212	8204	8243	8201	8221	8212	8225	8214	8221	8209	8218	8225	8224	8206	8207	8227	8233	8201	8235	8231	8224	8224	8214	8201	8235	8211	8232	8226	8213
480	A/D0	1	9	1210	8580	8923	8836	8987	8725	8686	8554	8221	8149	8409	8545	8793	9047	9081	9024	8819	8574	8332	8251	8411	8639	8932	9019	9120	9275	8984	8638	8394	8333	8431	8655	8927	8963	9103	9083	8860	8673	8368	8284	8527	8740	8904	8943	9114	9155
481	A/D1	0	9	1420	8236	8228	8236	8219	8227	8219	8220	8217	8213	8221	8217	8213	8241	8216	8244	8235	8247	8230	8225	8211	8212	8209	8223	8212	8227	8261	8292	8278	8252	8215	8221	8221	8207	8260	8256	8209	8261	8213	8212	8255	8188	8265	8211	8239	8241
481	A/D0	1	9	1420	8423	8524	8597	8713	8645	8548	8449	8349	8251	8304	8407	8522	8569	8517	8552	8611	8465	8325	8299	8268	8392	8549	8633	8717	8715	8621	8468	8306	8236	8277	8389	8514	8649	8595	8685	8622	8454	8365	8259	8238	8340	8469	8516	8507	8514
482	A/D1	0	9	1100	8212	8213	8214	8228	8221	8211	8213	8203	8204	8207	8209	8228	8227	8238	8219	8215	8212	8217	8208	8210	8210	8205	8210	8219	8244	8231	8254	8235	8205	8223	8213	8228	8228	8228	8235	8228	8218	8231	8211	8227	8235	8208	8235	8228	8238
482	A/D0	1	9	1100	8245	8258	8270	8280	8269	8261	8238	8207	8194	8211	8223	8249	8281	8321	8339	8290	8257	8239	8239	8209	8219	8296	8214	8277	8280	8244	8248	8213	8216	8262	8233	8293	8261	8285	8321	8301	8327	8299	8206	8235	8256	8289	8282	8356	8303
483	A/D1	0	9	860	8234	8231	8268	8264	8266	8278	8266	8234	8237	8208	8225	8278	8257	8298	8275	8280	8283	8260	8242	8230	8241	8271	8269	8261	8295	8301	8302	8271	8212	8224	8206	8237	8242	8306	8289	8315	8257	8240	8230	8192	8258	8249	8311	8335	8295
483	A/D0	1	9	860	8283	8387	8390	8389	8403	8350	8312	8268	8236	8264	8303	8287	8321	8374	8383	8393	8346	8244	8216	8278	8306	8323	8364	8363	8425	8408	8401	8307	8258	8321	8317	8302	8331	8384	8293	8279	8292	8254	8195	8231	8293	8296	8296	8340	8303
484	A/D1	0	9	890	8215	8213	8228	8229	8253	8244	8255	8234	8215	8243	8229	8263	8243	8245	8271	8249	8252	8224	8213	8226	8216	8265	8301	8280	8259	8242	8225	8212	8212	8207	8209	8223	8199	8257	8241	8286	8259	8268	8239	8241	8241	8254	8273	8278	8269
484	A/D0	1	9	890	8619	8745	8922	9017	9098	8797	8502	8301	8209	8411	8628	8739	9001	9067	8944	8780	8527	8286	8257	8479	8681	8837	8780	8886	8883	8678	8528	8307	8254	8282	8625	8797	8977	9065	9005	8756	8510	8311	8270	8435	8561	8766	8864	8840	8847
485	A/D1	0	9	1140	8210	8232	8216	8242	8234	8227	8228	8224	8206	8209	8205	8222	8252	8252	8251	8234	8233	8222	8218	8215	8228	8220	8226	8220	8229	8225	8231	8207	8213	8215	8219	8233	8230	8228	8250	8223	8229	8218	8204	8221	8222	8227	8233	8231	8230
485	A/D0	1	9	1140	8219	8232	8275	8263	8254	8262	8221	8171	8227	8205	8210	8237	8259	8212	8257	8272	8219	8218	8214	8202	8211	8255	8242	8234	8229	8244	8211	8226	8247	8199	8206	8309	8235	8229	8246	8239	8214	8198	8220	8206	8217	8262	8293	8260	8254
486	A/D1	0	9	880	8227	8221	8222	8219	8233	8228	8232	8216	8215	8219	8203	8223	8228	8232	8231	8233	8223	8218	8229	8220	8223	8220	8211	8228	8198	8212	8293	8224	8256	8214	8231	8249	8229	8255	8259	8244	8245	8235	8221	8225	8226	8233	8234	8228	8237
486	A/D0	1	9	880	8534	8670	8802	8929	8889	8726	8531	8376	8260	8419	8621	8866	8792	8891	8884	8683	8557	8363	8265	8438	8549	8763	8797	8907	8775	8786	8556	8366	8242	8318	8496	8671	9003	9060	8891	8685	8449	8333	8270	8285	8570	8770	8825	8932	8922
487	A/D1	0	9	1260	8269	8339	8335	8315	8394	8352	8326	8276	8241	8244	8311	8364	8397	8396	8345	8380	8344	8300	8252	8256	8243	8314	8320	8329	8355	8403	8342	8303	8233	8241	8276	8326	8399	8394	8387	8371	8332	8291	8260	8228	8245	8327	8367	8381	8391
487	A/D0	1	9	1260	8385	8520	8478	8533	8454	8368	8302	8233	8230	8250	8334	8357	8381	8394	8417	8382	8346	8286	8274	8302	8369	8435	8455	8440	8483	8403	8297	8254	8257	8331	8388	8446	8433	8395	8417	8373	8278	8223	8221	8280	8347	8451	8531	8533	8518
488	A/D1	0	9	1090	8188	8238	8226	8245	8267	8213	8264	8207	8232	8226	8214	8233	8238	8220	8243	8233	8218	8222	8199	8215	8220	8213	8257	8224	8225	8227	8222	8224	8223	8210	8231	8216	8234	8225	8214	8227	8219	8220	8222	8212	8228	8272	8263	8257	8238
488	A/D0	1	9	1090	8277	8263	8288	8288	8275	8257	8225	8206	8201	8187	8230	8273	8276	8255	8270	8250	8241	8222	8213	8189	8197	8228	8232	8264	8268	8234	8239	8201	8231	8226	8229	8276	8267	8261	8244	8272	8243	8210	8229	8214	8212	8237	8247	8273	8275
489	A/D1	0	9	1210	8225	8233	8219	8236	8206	8222	8220	8209	8218	8199	8209	8220	8215	8210	8214	8207	8221	8228	8219	8224	8203	8219	8215	8217	8253	8227	8233	8216	8225	8217	8215	8217	8211	8231	8230	8224	8231	8216	8209	8211	8213	8209	8237	8238	8239
489	A/D0	1	9	1210	8206	8223	8227	8250	8264	8293	8227	8225	8223	8222	8230	8254	8261	8238	8252	8301	8257	8212	8217	8215	8150	8212	8233	8260	8284	8229	8243	8220	8191	8208	8249	8239	8241	8246	8187	8212	8247	8239	8202	8167	8198	8199	8221	8301	8260
490	A/D1	0	9	1000	8206	8237	8243	8270	8253	8257	8239	8236	8214	8203	8229	8276	8300	8305	8339	8309	8309	8251	8227	8196	8273	8247	8255	8315	8201	8271	8253	8235	8276	8219	8283	8316	8315	8366	8315	8314	8317	8262	8230	8233	8207	8248	8237	8304	8332
490	A/D0	1	9	1000	8701	8986	9219	9230	9159	8973	8653	8434	8242	8308	8681	8787	8907	9015	9061	8940	8689	8430	8315	8397	8731	8968	9245	9342	9135	8975	8676	8415	8274	8420	8733	8875	8985	9105	9017	8999	8636	8467	8322	8425	8915	9113	9302	9346	9284
491	A/D1	0	9	1180	8199	8221	8226	8198	8227	8218	8194	8251	8172	8221	8206	8213	8237	8192	8216	8243	8211	8226	8223	8202	8223	8234	8235	8243	8214	8205	8210	8193	8229	8213	8207	8227	8209	8223	8235	8215	8235	8214	8214	8219	8199	8217	8227	8215	8235
491	A/D0	1	9	1180	8181	8182	8246	8220	8191	8275	8248	8182	8242	8215	8248	8262	8311	8220	8239	8254	8222	8194	8217	8236	8247	8239	8290	8281	8287	8290	8279	8211	8202	8244	8215	8219	8281	8287	8293	8248	8238	8210	8211	8240	8260	8252	8267	8241	8280
492	A/D1	0	9	1310	8208	8214	8233	8222	8231	8217	8206	8224	8203	8215	8208	8214	8226	8235	8218	8244	8220	8207	8218	8210	8219	8223	8213	8216	8211	8210	8218	8213	8218	8212	8199	8205	8201	8209	8210	8227	8222	8225	8213	8219	8213	8216	8236	8228	8228
492	A/D0	1	9	1310	8199	8176	8197	8259	8246	8262	8240	8218	8197	8204	8212	8217	8203	8241	8230	8241	8237	8238	8234	8235	8235	8235	8242	8230	8218	8238	8209	8182	8198	8221	8232	8262	8257	8273	8268	8264	8252	8228	8229	8251	8260	8245	8264	8257	8246
493	A/D1	0	9	1070	8218	8216	8228	8222	8231	8213	8217	8206	8207	8217	8218	8236	8250	8237	8236	8223	8199	8205	8199	8205	8239	8217	8221	8245	8206	8270	8239	8232	8232	8218	8224	8223	8215	8235	8228	8225	8242	8206	8213	8208	8198	8211	8238	8233	8247
493	A/D0	1	9	1070	8279	8300	8314	8314	8261	8261	8245	8213	8229	8242	8283	8272	8278	8381	8315	8316	8323	8223	8179	8242	8267	8236	8271	8366	8310	8316	8322	8267	8217	8228	8275	8247	8186	8241	8290	8274	8280	8215	8208	8213	8280	8330	8358	8311	8283
494	A/D1	0	9	1180	8205	8231	8217	8214	8223	8219	8211	8207	8213	8217	8209	8216	8217	8228	8219	8232	8219	8224	8220	8221	8220	8213	8221	8211	8219	8226	8235	8234	8221	8216	8234	8241	8237	8232	8252	8206	8223	8216	8205	8215	8206	8211	8229	8246	8218
494	A/D0	1	9	1180	8235	8243	8252	8251	8267	8258	8201	8184	8236	8230	8188	8172	8228	8217	8220	8277	8225	8187	8207	8216	8200	8188	8255	8206	8222	8171	8135	8184	8168	8198	8176	8211	8224	8215	8254	8264	8236	8200	8190	8220	8216	8231	8231	8223	8250
495	A/D1	0	9	1300	8219	8209	8205	8212	8217	8223	8216	8208	8212	8211	8211	8213	8224	8232	8224	8225	8212	8225	8196	8214	8209	8213	8218	8234	8201	8251	8221	8203	8228	8181	8257	8239	8248	8237	8219	8225	8228	8190	8224	8183	8228	8206	8235	8244	8204
495	A/D0	1	9	1300	8325	8300	8286	8301	8348	8389	8311	8238	8237	8220	8217	8252	8369	8334	8263	8249	8258	8223	8247	8309	8325	8335	8360	8400	8369	8303	8278	8214	8235	8264	8256	8307	8355	8367	8422	8369	8270	8196	8188	8185	8225	8271	8334	8344	8305
496	A/D1	0	9	870	8245	8245	8254	8240	8238	8252	8222	8231	8197	8217	8231	8263	8239	8322	8303	8315	8290	8254	8244	8208	8260	8228	8285	8318	8271	8292	8265	8211	8224	8253	8221	8280	8227	8278	8246	8264	8242	8211	8219	8236	8224	8245	8271	8243	8267
496	A/D0	1	9	870	8448	8526	8682	8691	8581	8584	8368	8243	8221	8283	8484	8638	8591	8722	8689	8564	8398	8302	8304	8334	8539	8666	8701	8695	8597	8502	8349	8247	8272	8425	8466	8541	8684	8704	8626	8526	8367	8248	8246	8398	8409	8561	8556	8628	8628
497	A/D1	0	9	1030	8217	8210	8217	8211	8215	8227	8221	8220	8212	8197	8228	8228	8233	8222	8211	8232	8215	8221	8222	8213	8221	8217	8223	8229	8214	8225	8218	8216	8222	8198	8210	8205	8203	8262	8233	8221	8254	8181	8233	8211	8222	8238	8216	8255	8234
497	A/D0	1	9	1030	8230	8267	8295	8306	8354	8291	8248	8188	8211	8233	8218	8281	8320	8320	8279	8213	8190	8163	8112	8207	8244	8259	8270	8361	8319	8353	8256	8180	8140	8123	8159	8249	8254	8374	8393	8316	8339	8271	8223	8233	8193	8222	8205	8239	8292
498	A/D1	0	9	1350	8233	8219	8229	8209	8232	8235	8238	8225	8213	8214	8232	8239	8257	8273	8261	8252	8211	8229	8204	8215	8212	8248	8253	8259	8239	8241	8240	8223	8227	8218	8207	8219	8233	8260	8246	8242	8223	8223	8218	8217	8209	8216	8250	8235	8233
498	A/D0	1	9	1350	8522	8754	8768	8893	8935	8687	8499	8307	8271	8350	8518	8725	8809	8842	8823	8632	8475	8313	8271	8350	8620	8813	8892	8825	8844	8621	8459	8326	8299	8413	8481	8653	8823	8786	8768	8582	8371	8282	8260	8486	8633	8761	8892	8799	8862
499	A/D1	0	9	1280	8220	8220	8238	8240	8245	8231	8233	8223	8212	8234	8213	8211	8220	8208	8217	8206	8226	8222	8209	8223	8218	8214	8226	8238	8275	8259	8234	8221	8207	8203	8225	8222	8241	8231	8227	8221	8229	8219	8223	8222	8217	8222	8234	8228	8242
499	A/D0	1	9	1280	8594	8808	8914	8933	8964	8736	8525	8342	8258	8538	8749	9019	8966	9055	9017	8828	8618	8366	8270	8465	8714	8921	8893	9032	8976	8727	8512	8325	8276	8469	8639	8786	8871	8873	8970	8781	8581	8356	8282	8551	8650	8949	8969	9090	9194
500	A/D1	0	9	860	8213	8211	8213	8219	8230	8221	8239	8217	8220	8204	8211	8211	8223	8230	8251	8228	8227	8213	8204	8206	8195	8209	8207	8225	8242	8225	8237	8209	8209	8210	8243	8225	8226	8237	8226	8213	8233	8218	8241	8203	8244	8199	8228	8219	8210
500	A/D0	1	9	860	8226	8242	8252	8233	8291	8280	8212	8237	8227	8214	8236	8275	8241	8206	8241	8236	8201	8178	8210	8215	8268	8273	8292	8274	8262	8236	8254	8264	8216	8255	8240	8236	8239	8170	8193	8184	8156	8184	8183	8144	8200	8233	8242	8246	8261
501	A/D1	0	9	1360	8213	8222	8214	8241	8214	8254	8232	8227	8216	8201	8220	8205	8229	8212	8217	8229	8237	8221	8205	8207	8207	8220	8223	8224	8227	8223	8217	8214	8214	8218	8215	8210	8206	8212	8224	8225	8228	8238	8204	8229	8188	8214	8255	8225	8234
501	A/D0	1	9	1360	8555	8772	8896	9074	9252	8998	8695	8412	8329	8353	8688	8922	9018	9109	9009	8838	8564	8393	8318	8350	8610	8912	9054	9151	9049	8944	8677	8457	8303	8473	8750	8867	8976	9058	9040	8978	8631	8474	8304	8331	8595	8918	9013	9129	9125
502	A/D1	0	9	860	8225	8205	8221	8207	8239	8207	8230	8250	8195	8232	8208	8219	8268	8222	8258	8234	8255	8249	8220	8212	8225	8224	8212	8233	8251	8227	8257	8210	8237	8202	8220	8212	8256	8241	8278	8287	8246	8246	8211	8212	8210	8238	8251	8277	8271
502	A/D0	1	9	860	8302	8448	8595	8591	8556	8578	8403	8266	8250	8216	8376	8499	8491	8558	8548	8502	8387	8301	8272	8199	8404	8460	8526	8514	8485	8478	8333	8267	8284	8270	8347	8570	8572	8595	8634	8582	8449	8311	8261	8236	8318	8443	8477	8470	8502
503	A/D1	0	9	980	8232	8257	8252	8271	8261	8279	8267	8243	8224	8215	8221	8248	8255	8278	8248	8279	8269	8252	8236	8219	8244	8255	8276	8278	8251	8303	8275	8249	8241	8222	8249	8259	8300	8294	8280	8262	8253	8247	8232	8218	8236	8227	8247	8259	8305
503	A/D0	1	9	980	8305	8366	8399	8370	8396	8367	8320	8308	8279	8247	8326	8351	8417	8459	8377	8347	8370	8281	8161	8228	8323	8269	8327	8453	8426	8369	8387	8336	8265	8222	8418	8355	8423	8395	8508	8442	8338	8300	8272	8214	8326	8411	8622	8586	8595
504	A/D1	0	9	1220	8218	8211	8218	8221	8208	8217	8230	8212	8225	8215	8220	8221	8225	8221	8217	8215	8210	8216	8211	8220	8218	8201	8214	8222	8211	8221	8231	8211	8236	8208	8236	8224	8228	8224	8222	8221	8226	8214	8215	8225	8209	8238	8243	8240	8272
504	A/D0	1	9	1220	8260	8252	8253	8267	8265	8263	8254	8219	8202	8206	8264	8272	8259	8274	8252	8238	8219	8202	8221	8188	8225	8205	8205	8224	8243	8264	8255	8218	8218	8220	8234	8213	8231	8232	8215	8216	8232	8216	8213	8229	8266	8280	8307	8276	8283
505	A/D1	0	9	1210	8241	8246	8246	8256	8234	8257	8232	8236	8225	8213	8223	8234	8257	8253	8265	8257	8235	8221	8212	8216	8227	8256	8244	8257	8266	8249	8260	8239	8212	8223	8208	8201	8232	8222	8236	8221	8218	8218	8212	8217	8233	8218	8243	8232	8237
505	A/D0	1	9	1210	8310	8309	8307	8267	8294	8292	8249	8206	8198	8229	8212	8231	8242	8297	8302	8302	8231	8236	8225	8285	8291	8377	8359	8337	8303	8256	8216	8185	8206	8245	8283	8331	8340	8351	8326	8263	8281	8222	8220	8252	8265	8318	8284	8314	8294
506	A/D1	0	9	1300	8217	8230	8209	8230	8212	8229	8231	8224	8215	8208	8220	8214	8221	8218	8218	8219	8215	8212	8210	8220	8242	8255	8269	8254	8229	8209	8211	8214	8207	8210	8212	8224	8228	8232	8237	8213	8216	8212	8210	8210	8235	8210	8227	8221	8204
506	A/D0	1	9	1300	8397	8589	8508	8592	8574	8393	8343	8276	8259	8347	8366	8431	8417	8457	8414	8348	8299	8211	8225	8299	8284	8413	8448	8524	8531	8407	8317	8273	8227	8311	8431	8495	8464	8512	8525	8393	8302	8259	8237	8308	8501	8494	8573	8531	8516
507	A/D1	0	9	900	8233	8220	8242	8239	8226	8244	8220	8233	8225	8219	8228	8250	8232	8233	8219	8223	8250	8229	8227	8216	8228	8240	8228	8236	8233	8228	8242	8221	8219	8225	8224	8250	8256	8266	8263	8251	8265	8240	8227	8219	8235	8241	8268	8256	8244
507	A/D0	1	9	900	8260	8259	8280	8250	8267	8242	8211	8222	8203	8188	8246	8238	8236	8269	8319	8286	8249	8248	8242	8222	8238	8306	8267	8223	8222	8219	8208	8218	8183	8269	8269	8253	8283	8329	8289	8302	8264	8225	8212	8220	8303	8310	8382	8364	8350
508	A/D1	0	9	1350	8190	8243	8224	8210	8241	8196	8214	8209	8202	8233	8204	8229	8242	8230	8228	8210	8209	8214	8212	8210	8213	8210	8212	8237	8235	8251	8218	8218	8213	8207	8229	8240	8227	8262	8254	8250	8232	8217	8212	8210	8216	8229	8224	8215	8219
508	A/D0	1	9	1350	8261	8270	8275	8255	8264	8332	8231	8267	8213	8172	8265	8257	8279	8307	8279	8239	8276	8260	8182	8227	8293	8329	8282	8313	8319	8323	8297	8271	8234	8164	8210	8260	8252	8269	8316	8299	8254	8233	8248	8210	8250	8265	8283	8317	8303
509	A/D1	0	9	1130	8218	8239	8278	8269	8279	8299	8260	8247	8219	8221	8263	8265	8314	8336	8319	8297	8258	8250	8224	8223	8252	8272	8267	8295	8296	8291	8275	8252	8222	8218	8238	8279	8320	8285	8287	8272	8253	8248	8218	8220	8246	8272	8280	8299	8322
509	A/D0	1	9	1130	8364	8369	8338	8530	8450	8392	8424	8294	8200	8293	8403	8454	8516	8530	8444	8364	8264	8186	8171	8247	8349	8472	8468	8502	8542	8468	8360	8279	8217	8241	8280	8333	8428	8448	8414	8418	8344	8253	8232	8328	8377	8470	8494	8542	8482
510	A/D1	0	9	920	8219	8235	8247	8245	8236	8235	8223	8233	8238	8217	8218	8202	8212	8209	8202	8212	8231	8215	8221	8214	8214	8237	8216	8236	8233	8233	8244	8246	8240	8226	8223	8214	8210	8214	8230	8232	8230	8227	8215	8214	8210	8232	8225	8220	8218
510	A/D0	1	9	920	8258	8215	8173	8209	8272	8204	8242	8262	8184	8211	8282	8276	8307	8292	8258	8243	8183	8209	8223	8143	8277	8307	8302	8338	8342	8206	8201	8255	8211	8171	8234	8196	8251	8229	8266	8264	8224	8254	8209	8181	8264	8240	8201	8223	8243
511	A/D1	0	9	1170	8208	8222	8220	8220	8235	8244	8253	8237	8226	8222	8226	8225	8222	8223	8233	8235	8218	8222	8215	8208	8218	8218	8220	8250	8247	8256	8235	8227	8211	8210	8213	8234	8214	8228	8222	8218	8217	8215	8214	8217	8215	8222	8222	8237	8224
511	A/D0	1	9	1170	8504	8647	8669	8603	8690	8590	8454	8310	8253	8333	8496	8551	8664	8777	8728	8561	8417	8313	8258	8314	8449	8529	8746	8749	8728	8542	8359	8269	8247	8276	8425	8525	8630	8645	8655	8564	8407	8276	8266	8372	8407	8502	8677	8706	8732
512	A/D1	0	9	930	8212	8224	8227	8240	8230	8253	8200	8230	8235	8202	8279	8238	8254	8282	8211	8257	8217	8215	8226	8206	8216	8232	8204	8233	8239	8232	8248	8232	8218	8233	8226	8232	8280	8246	8253	8266	8249	8260	8219	8236	8214	8244	8285	8293	8292
512	A/D0	1	9	930	8207	8263	8252	8317	8369	8352	8304	8267	8279	8245	8327	8348	8377	8400	8386	8292	8264	8201	8224	8227	8280	8311	8271	8304	8337	8301	8257	8229	8192	8225	8211	8298	8373	8382	8339	8331	8262	8230	8213	8224	8249	8271	8308	8359	8330
513	A/D1	0	9	990	8221	8237	8222	8231	8242	8225	8231	8209	8207	8218	8236	8218	8237	8231	8232	8246	8230	8234	8235	8226	8249	8249	8261	8260	8237	8225	8219	8210	8213	8242	8256	8245	8251	8241	8237	8236	8230	8225	8219	8216	8221	8223	8228	8259	8262
513	A/D0	1	9	990	8221	8265	8262	8262	8253	8198	8199	8178	8183	8198	8199	8227	8224	8235	8248	8220	8177	8168	8163	8211	8245	8293	8304	8314	8254	8246	8238	8193	8182	8202	8221	8239	8263	8284	8256	8255	8260	8228	8216	8248	8279	8327	8296	8288	8262
514	A/D1	0	9	1500	8228	8212	8240	8245	8213	8296	8245	8235	8249	8198	8228	8210	8203	8244	8251	8244	8256	8215	8215	8217	8198	8217	8225	8225	8245	8237	8250	8241	8234	8216	8217	8213	8241	8237	8245	8231	8261	8229	8235	8212	8230	8232	8235	8237	8216
514	A/D0	1	9	1500	8250	8173	8217	8273	8223	8193	8210	8217	8195	8184	8259	8209	8202	8247	8281	8198	8207	8224	8177	8170	8255	8223	8169	8247	8272	8203	8218	8251	8219	8169	8231	8219	8233	8228	8191	8170	8195	8194	8223	8175	8225	8216	8256	8231	8261
515	A/D1	0	9	1150	8212	8226	8230	8231	8224	8232	8222	8219	8218	8200	8208	8218	8219	8227	8222	8216	8221	8207	8223	8198	8221	8226	8228	8244	8216	8227	8220	8210	8217	8204	8208	8213	8244	8246	8228	8223	8233	8209	8223	8219	8242	8252	8259	8254	8240
515	A/D0	1	9	1150	8225	8259	8302	8333	8339	8305	8287	8229	8207	8230	8224	8246	8239	8247	8273	8235	8222	8227	8194	8205	8208	8229	8263	8273	8291	8248	8237	8210	8202	8224	8252	8254	8272	8247	8232	8208	8199	8206	8183	8220	8287	8319	8269	8283	8299
516	A/D1	0	9	1240	8218	8222	8227	8219	8215	8221	8204	8232	8219	8221	8221	8227	8224	8223	8208	8226	8219	8212	8223	8198	8220	8207	8202	8227	8221	8221	8217	8220	8196	8213	8217	8231	8236	8217	8226	8226	8212	8214	8216	8211	8224	8231	8256	8235	8244
516	A/D0	1	9	1240	8246	8217	8210	8232	8192	8209	8214	8205	8189	8201	8196	8217	8263	8295	8316	8262	8210	8185	8198	8186	8214	8184	8205	8251	8259	8273	8268	8230	8207	8184	8214	8226	8241	8256	8251	8248	8221	8243	8258	8184	8217	8230	8232	8223	8210
517	A/D1	0	9	1500	8211	8211	8230	8217	8213	8223	8197	8217	8214	8219	8229	8212	8219	8210	8224	8202	8217	8199	8199	8206	8226	8196	8245	8201	8212	8232	8201	8247	8201	8243	8224	8221	8246	8236	8235	8234	8215	8210	8213	8205	8215	8215	8214	8231	8214
517	A/D0	1	9	1500	8230	8268	8273	8223	8207	8224	8214	8197	8180	8230	8208	8225	8236	8248	8232	8252	8257	8259	8238	8271	8250	8271	8288	8262	8324	8274	8230	8221	8218	8254	8227	8215	8252	8256	8255	8257	8237	8197	8193	8219	8216	8213	8215	8209	8229
518	A/D1	0	9	1190	8216	8209	8206	8214	8227	8253	8243	8226	8221	8203	8218	8190	8218	8210	8213	8227	8181	8218	8207	8178	8244	8192	8240	8238	8247	8259	8240	8248	8228	8223	8226	8224	8204	8228	8233	8222	8216	8219	8205	8219	8210	8217	8230	8223	8231
518	A/D0	1	9	1190	8209	8203	8263	8286	8242	8259	8233	8228	8225	8231	8219	8321	8271	8269	8263	8249	8238	8233	8252	8229	8269	8279	8278	8275	8216	8255	8230	8186	8180	8216	8213	8219	8219	8230	8195	8190	8231	8203	8168	8234	8230	8205	8213	8220	8228
519	A/D1	0	9	1210	8219	8210	8200	8218	8197	8208	8211	8191	8213	8214	8198	8239	8229	8235	8228	8217	8223	8213	8213	8223	8203	8217	8220	8230	8227	8223	8221	8220	8206	8208	8218	8212	8214	8218	8205	8218	8213	8210	8214	8210	8226	8228	8255	8226	8225
519	A/D0	1	9	1210	8283	8298	8275	8265	8277	8262	8220	8234	8231	8235	8264	8272	8256	8233	8203	8201	8224	8215	8197	8218	8217	8212	8228	8256	8247	8205	8241	8212	8181	8188	8245	8246	8283	8258	8236	8219	8204	8197	8187	8245	8206	8251	8276	8244	8233
520	A/D1	0	9	1210	8218	8218	8222	8211	8212	8216	8216	8215	8213	8205	8208	8211	8214	8216	8211	8212	8237	8214	8197	8251	8177	8233	8235	8195	8238	8185	8225	8212	8191	8220	8217	8213	8262	8230	8215	8251	8201	8210	8217	8192	8220	8206	8209	8228	8218
520	A/D0	1	9	1210	8227	8200	8224	8281	8218	8230	8239	8224	8195	8213	8243	8241	8241	8255	8236	8277	8251	8225	8278	8251	8228	8220	8307	8282	8297	8325	8255	8201	8227	8213	8193	8200	8209	8240	8224	8236	8234	8213	8199	8189	8216	8239	8195	8246	8213
521	A/D1	0	9	1450	8202	8209	8228	8227	8237	8216	8225	8206	8211	8210	8202	8220	8213	8215	8224	8206	8225	8221	8211	8215	8204	8210	8215	8228	8219	8226	8215	8217	8208	8208	8208	8209	8210	8213	8213	8240	8249	8244	8238	8220	8213	8208	8207	8208	8234
521	A/D0	1	9	1450	8184	8220	8260	8249	8260	8247	8234	8228	8221	8221	8201	8251	8253	8228	8236	8249	8233	8222	8229	8215	8171	8226	8244	8259	8266	8261	8256	8210	8201	8215	8244	8241	8313	8280	8252	8208	8200	8194	8175	8183	8203	8247	8272	8288	8244
522	A/D1	0	9	1200	8220	8208	8227	8221	8217	8224	8214	8227	8218	8217	8218	8211	8244	8231	8223	8218	8214	8214	8219	8212	8226	8217	8218	8216	8228	8220	8246	8223	8214	8217	8219	8208	8224	8216	8217	8259	8236	8267	8204	8229	8222	8189	8234	8197	8216
522	A/D0	1	9	1200	8224	8210	8226	8213	8223	8212	8206	8204	8211	8213	8191	8199	8182	8244	8216	8235	8266	8212	8182	8213	8192	8182	8235	8187	8196	8196	8186	8188	8152	8180	8202	8208	8233	8259	8268	8232	8241	8205	8241	8219	8201	8242	8185	8171	8203
523	A/D1	0	9	980	8212	8212	8216	8240	8232	8221	8211	8209	8204	8208	8233	8225	8221	8227	8219	8223	8247	8237	8239	8227	8232	8226	8235	8227	8234	8222	8227	8217	8210	8222	8237	8222	8243	8245	8232	8228	8219	8244	8224	8230	8241	8223	8247	8265	8247
523	A/D0	1	9	980	8820	8963	9170	9134	9271	9049	8769	8441	8350	8564	8869	9081	9223	9168	9197	8847	8592	8368	8301	8516	8743	9025	9085	9243	9272	8953	8707	8381	8312	8626	8874	9160	9193	9207	9360	8905	8625	8374	8246	8540	8883	9109	9346	9319	9320
524	A/D1	0	9	1420	8216	8255	8199	8273	8228	8230	8238	8224	8236	8223	8232	8223	8217	8215	8218	8213	8224	8231	8227	8232	8222	8233	8243	8271	8257	8256	8235	8238	8211	8222	8214	8220	8245	8235	8271	8236	8229	8217	8211	8212	8235	8230	8241	8217	8245
524	A/D0	1	9	1420	8202	8235	8250	8219	8231	8190	8179	8170	8206	8171	8198	8270	8211	8175	8264	8195	8157	8242	8251	8201	8259	8285	8261	8270	8315	8258	8194	8167	8156	8170	8192	8240	8250	8257	8235	8244	8261	8234	8221	8212	8251	8266	8259	8230	8218
525	A/D1	0	9	1500	8221	8219	8233	8224	8199	8243	8207	8213	8232	8192	8245	8222	8254	8233	8232	8231	8217	8212	8216	8223	8218	8234	8244	8237	8233	8233	8240	8234	8218	8247	8234	8223	8254	8241	8245	8242	8224	8223	8217	8211	8215	8242	8271	8252	8288
525	A/D0	1	9	1500	8243	8258	8268	8241	8261	8217	8235	8188	8190	8246	8239	8258	8301	8268	8266	8239	8206	8228	8182	8226	8215	8217	8216	8228	8243	8195	8215	8200	8179	8197	8222	8229	8223	8227	8239	8219	8191	8207	8220	8197	8232	8272	8252	8238	8262
526	A/D1	0	9	1220	8183	8222	8227	8202	8259	8200	8222	8249	8176	8265	8197	8219	8214	8190	8216	8202	8213	8220	8215	8196	8230	8207	8209	8219	8217	8238	8218	8224	8221	8202	8213	8216	8216	8225	8237	8224	8234	8215	8212	8218	8203	8221	8224	8221	8226
526	A/D0	1	9	1220	8179	8204	8254	8218	8231	8238	8189	8221	8243	8207	8240	8259	8269	8215	8245	8274	8211	8216	8199	8201	8218	8211	8213	8235	8275	8222	8188	8213	8214	8174	8245	8218	8199	8238	8238	8247	8196	8189	8235	8183	8229	8283	8280	8242	8289
527	A/D1	0	9	1260	8233	8220	8224	8238	8240	8219	8229	8213	8191	8213	8200	8226	8239	8207	8231	8233	8228	8212	8212	8202	8235	8272	8276	8261	8215	8219	8214	8208	8205	8208	8231	8226	8255	8236	8217	8210	8212	8236	8227	8229	8232	8228	8235	8220	8223
527	A/D0	1	9	1260	8197	8346	8352	8529	8337	8070	8127	8343	8278	8243	8228	8129	8045	8188	8451	8556	8352	8045	7857	8159	8493	8430	8194	8104	8216	8317	8388	8356	8222	8129	8151	8240	8407	8418	8383	8249	8207	8146	8179	8248	8225	8164	8185	8318	8385
528	A/D1	0	10	1150	8226	8215	8242	8228	8212	8242	8226	8226	8220	8202	8211	8202	8197	8244	8210	8243	8228	8227	8217	8212	8211	8216	8217	8209	8216	8211	8211	8218	8206	8210	8236	8229	8218	8254	8188	8243	8224	8191	8238	8197	8227	8229	8222	8253	8227
528	A/D0	1	10	1150	8252	8267	8296	8278	8272	8223	8231	8238	8165	8197	8235	8242	8209	8260	8276	8222	8234	8259	8215	8203	8233	8252	8230	8211	8231	8226	8211	8254	8218	8235	8272	8262	8284	8266	8273	8269	8241	8248	8222	8237	8254	8246	8239	8208	8228
529	A/D1	0	10	1050	8219	8225	8236	8241	8227	8221	8218	8211	8221	8202	8212	8208	8198	8224	8211	8224	8226	8216	8219	8213	8213	8230	8224	8223	8238	8224	8223	8217	8211	8209	8228	8229	8260	8262	8248	8245	8224	8220	8220	8212	8232	8219	8227	8244	8232
529	A/D0	1	10	1050	8235	8272	8240	8223	8222	8248	8210	8183	8197	8197	8245	8244	8274	8255	8326	8277	8239	8202	8182	8173	8208	8247	8223	8246	8266	8276	8253	8224	8200	8179	8214	8180	8201	8237	8259	8227	8203	8226	8202	8211	8229	8223	8248	8240	8210
530	A/D1	0	10	1170	8192	8240	8216	8204	8224	8210	8211	8214	8191	8216	8226	8200	8244	8201	8215	8247	8185	8222	8211	8191	8243	8235	8222	8253	8216	8204	8219	8188	8224	8219	8207	8243	8218	8231	8226	8205	8214	8211	8213	8219	8216	8228	8225	8214	8241
530	A/D0	1	10	1170	8239	8276	8258	8258	8319	8295	8225	8227	8225	8232	8209	8300	8295	8313	8340	8319	8246	8215	8239	8252	8300	8313	8378	8370	8380	8329	8283	8250	8235	8234	8229	8263	8257	8312	8341	8298	8245	8210	8221	8254	8222	8277	8319	8315	8324
531	A/D1	0	10	1340	8209	8223	8230	8239	8237	8218	8215	8217	8206	8205	8209	8211	8218	8208	8217	8214	8209	8207	8219	8200	8213	8213	8246	8224	8230	8239	8226	8219	8218	8203	8206	8208	8203	8216	8232	8234	8223	8220	8205	8212	8204	8223	8223	8198	8236
531	A/D0	1	10	1340	8212	8220	8236	8296	8294	8260	8242	8230	8231	8250	8243	8288	8292	8288	8280	8253	8222	8215	8227	8251	8250	8250	8295	8253	8285	8266	8243	8206	8215	8254	8253	8284	8317	8328	8301	8307	8272	8219	8192	8246	8280	8291	8351	8343	8312
532	A/D1	0	10	1080	8203	8217	8218	8234	8230	8225	8208	8236	8200	8227	8213	8207	8226	8250	8237	8253	8216	8224	8211	8221	8216	8208	8205	8232	8231	8261	8234	8237	8215	8208	8229	8231	8224	8232	8229	8239	8229	8241	8224	8213	8214	8227	8228	8254	8249
532	A/D0	1	10	1080	8243	8329	8284	8307	8336	8341	8187	8190	8280	8209	8163	8224	8268	8305	8293	8307	8239	8207	8214	8223	8220	8270	8278	8302	8307	8277	8217	8244	8228	8177	8206	8267	8255	8260	8278	8247	8209	8190	8222	8242	8283	8298	8351	8281	8305
533	A/D1	0	10	860	8212	8215	8225	8234	8227	8223	8233	8230	8225	8230	8227	8234	8242	8237	8249	8250	8241	8229	8216	8229	8226	8232	8245	8268	8249	8259	8227	8230	8210	8210	8224	8223	8253	8263	8265	8275	8252	8232	8221	8203	8218	8227	8212	8270	8269
533	A/D0	1	10	860	8873	8905	8987	9110	9013	8808	8570	8381	8269	8530	8874	9198	9175	9297	9219	8944	8599	8374	8306	8580	8858	9174	9279	9218	9048	8783	8504	8346	8331	8531	8598	8914	9154	9190	9158	8831	8546	8296	8250	8549	8715	8875	9044	9087	9113
534	A/D1	0	10	950	8218	8220	8230	8245	8263	8282	8261	8246	8235	8218	8231	8250	8294	8313	8307	8338	8278	8271	8221	8222	8233	8244	8226	8241	8257	8299	8294	8259	8242	8209	8255	8287	8334	8392	8339	8376	8317	8313	8243	8259	8243	8276	8282	8310	8318
534	A/D0	1	10	950	8274	8384	8407	8451	8457	8460	8333	8250	8257	8282	8347	8484	8587	8586	8651	8527	8457	8308	8272	8256	8331	8361	8393	8442	8504	8414	8323	8285	8220	8330	8357	8488	8562	8596	8599	8532	8378	8254	8193	8245	8351	8433	8522	8638	8562
535	A/D1	0	10	1280	8209	8214	8215	8215	8215	8212	8216	8217	8205	8208	8199	8214	8235	8223	8202	8231	8196	8228	8220	8171	8263	8200	8264	8223	8205	8222	8215	8217	8226	8211	8211	8227	8211	8222	8219	8218	8225	8216	8224	8221	8219	8215	8228	8234	8237
535	A/D0	1	10	1280	8229	8230	8252	8263	8261	8214	8231	8228	8193	8220	8252	8259	8274	8282	8301	8253	8279	8263	8233	8235	8218	8255	8200	8208	8198	8242	8205	8230	8220	8231	8187	8235	8288	8263	8318	8316	8253	8221	8205	8209	8151	8237	8250	8197	8219
536	A/D1	0	10	860	8222	8228	8251	8226	8246	8239	8234	8229	8233	8192	8237	8203	8206	8214	8210	8223	8221	8222	8230	8204	8219	8215	8214	8233	8231	8209	8224	8211	8215	8222	8233	8245	8233	8212	8220	8221	8205	8245	8201	8223	8210	8231	8219	8215	8229
536	A/D0	1	10	860	8303	8348	8464	8406	8397	8358	8317	8288	8287	8274	8350	8335	8294	8302	8377	8269	8227	8274	8226	8180	8286	8400	8292	8262	8407	8285	8206	8261	8267	8175	8310	8406	8372	8335	8353	8257	8164	8179	8242	8236	8289	8390	8378	8349	8404
537	A/D1	0	10	880	8247	8247	8258	8266	8267	8263	8258	8254	8237	8229	8256	8231	8271	8305	8312	8301	8273	8236	8235	8213	8224	8248	8273	8325	8312	8342	8315	8288	8259	8232	8271	8284	8297	8311	8304	8303	8284	8273	8250	8246	8259	8292	8333	8336	8320
537	A/D0	1	10	880	8246	8293	8294	8336	8284	8359	8277	8241	8256	8271	8346	8353	8329	8329	8311	8346	8288	8272	8214	8191	8287	8345	8351	8338	8346	8352	8280	8257	8224	8251	8314	8351	8309	8349	8356	8356	8303	8257	8227	8233	8274	8322	8344	8354	8372
538	A/D1	0	10	900	8214	8224	8215	8223	8218	8214	8227	8228	8213	8225	8223	8212	8249	8225	8245	8218	8214	8230	8220	8220	8227	8251	8237	8255	8246	8262	8220	8206	8216	8193	8210	8259	8240	8259	8249	8249	8257	8235	8236	8214	8254	8271	8288	8266	8250
538	A/D0	1	10	900	8236	8268	8270	8312	8296	8277	8219	8237	8184	8207	8245	8240	8241	8316	8332	8340	8298	8264	8252	8223	8301	8312	8301	8346	8326	8312	8254	8226	8216	8207	8266	8284	8341	8314	8325	8328	8281	8224	8199	8224	8289	8257	8245	8311	8303
539	A/D1	0	10	1240	8218	8198	8214	8214	8227	8230	8219	8217	8214	8219	8225	8228	8237	8261	8250	8241	8242	8220	8227	8213	8199	8220	8212	8226	8225	8218	8238	8208	8217	8214	8216	8219	8223	8222	8228	8211	8220	8205	8216	8217	8214	8219	8251	8229	8240
539	A/D0	1	10	1240	8261	8297	8321	8343	8360	8292	8252	8237	8259	8249	8253	8285	8315	8251	8279	8299	8286	8235	8213	8252	8279	8275	8332	8369	8308	8223	8226	8195	8186	8210	8250	8291	8337	8344	8362	8292	8215	8215	8224	8202	8250	8311	8330	8293	8291
540	A/D1	0	10	860	8203	8216	8245	8228	8245	8234	8229	8218	8214	8211	8219	8235	8243	8237	8238	8242	8248	8254	8226	8221	8233	8243	8255	8255	8250	8293	8257	8256	8220	8208	8239	8242	8260	8281	8269	8270	8257	8220	8202	8213	8231	8238	8267	8276	8302
540	A/D0	1	10	860	8274	8317	8283	8291	8293	8280	8265	8246	8245	8222	8261	8274	8303	8331	8302	8297	8241	8191	8216	8220	8316	8352	8373	8386	8333	8326	8253	8215	8212	8221	8241	8310	8355	8321	8348	8354	8262	8211	8178	8158	8173	8209	8223	8255	8277
541	A/D1	0	10	1300	8211	8237	8225	8214	8258	8208	8225	8236	8200	8230	8218	8200	8238	8204	8228	8224	8210	8212	8212	8195	8216	8204	8244	8249	8259	8241	8233	8208	8220	8208	8213	8202	8218	8213	8224	8231	8226	8225	8214	8211	8220	8211	8252	8223	8232
541	A/D0	1	10	1300	8526	8792	8961	9151	9087	9080	8742	8549	8359	8328	8539	8753	8974	8988	9074	9126	8815	8559	8385	8318	8537	8975	9151	9295	9163	9141	8777	8539	8324	8305	8498	8655	8861	8986	9010	9188	8758	8503	8355	8265	8513	8823	9051	9089	9190
542	A/D1	0	10	1060	8218	8215	8222	8227	8227	8226	8216	8224	8206	8212	8213	8221	8214	8222	8205	8217	8208	8209	8215	8206	8208	8204	8225	8231	8212	8230	8209	8232	8226	8217	8228	8215	8217	8215	8207	8206	8217	8208	8220	8220	8209	8209	8215	8222	8248
542	A/D0	1	10	1060	8226	8244	8228	8239	8252	8254	8223	8196	8192	8177	8171	8206	8215	8200	8214	8218	8209	8182	8210	8215	8222	8195	8208	8192	8163	8185	8177	8171	8188	8166	8200	8200	8190	8213	8198	8192	8191	8207	8200	8174	8228	8239	8250	8264	8270
543	A/D1	0	10	990	8268	8317	8365	8424	8415	8460	8369	8328	8268	8227	8327	8344	8402	8458	8472	8451	8412	8340	8295	8236	8275	8296	8367	8443	8477	8507	8429	8334	8259	8228	8275	8368	8432	8485	8464	8432	8360	8307	8245	8242	8281	8347	8380	8436	8414
543	A/D0	1	10	990	8273	8420	8402	8440	8395	8347	8258	8219	8221	8230	8299	8363	8411	8496	8510	8384	8391	8277	8246	8320	8334	8348	8389	8382	8420	8342	8270	8237	8199	8296	8355	8456	8502	8463	8384	8379	8286	8207	8227	8265	8292	8373	8456	8444	8419
544	A/D1	0	10	1360	8204	8222	8238	8242	8250	8241	8226	8226	8215	8215	8227	8255	8235	8267	8261	8254	8227	8229	8190	8218	8211	8198	8235	8211	8277	8232	8240	8214	8201	8235	8218	8222	8241	8227	8249	8264	8240	8230	8239	8211	8227	8227	8220	8232	8232
544	A/D0	1	10	1360	8224	8266	8268	8239	8242	8267	8193	8191	8216	8189	8184	8222	8263	8241	8295	8354	8271	8218	8267	8247	8224	8260	8288	8249	8239	8260	8224	8185	8211	8233	8230	8267	8252	8277	8237	8236	8180	8191	8173	8167	8191	8223	8227	8200	8254
545	A/D1	0	10	1140	8220	8246	8237	8217	8266	8238	8255	8221	8221	8213	8219	8206	8223	8211	8234	8232	8219	8225	8214	8215	8223	8222	8238	8229	8213	8231	8218	8233	8219	8220	8216	8224	8236	8225	8228	8224	8232	8221	8223	8219	8213	8227	8212	8224	8242
545	A/D0	1	10	1140	8753	8929	9052	9031	9093	8977	8676	8439	8318	8374	8534	8850	8952	9013	9019	8950	8679	8430	8328	8418	8693	8867	8899	9013	8973	8944	8642	8424	8321	8368	8592	8887	8897	8853	8889	8780	8579	8363	8325	8406	8543	8768	8956	9003	9124
546	A/D1	0	10	870	8243	8266	8238	8227	8228	8221	8226	8217	8202	8216	8219	8218	8223	8220	8213	8216	8204	8211	8215	8206	8213	8202	8205	8215	8215	8222	8220	8217	8209	8208	8231	8245	8227	8241	8228	8234	8221	8209	8207	8221	8202	8218	8233	8226	8263
546	A/D0	1	10	870	8224	8247	8242	8242	8237	8219	8204	8202	8183	8223	8210	8205	8233	8244	8239	8213	8209	8205	8206	8203	8261	8275	8257	8280	8237	8186	8174	8154	8153	8140	8157	8208	8216	8239	8236	8237	8196	8204	8189	8263	8272	8262	8259	8296	8219
547	A/D1	0	10	1110	8219	8224	8229	8217	8216	8221	8218	8210	8221	8215	8215	8215	8218	8218	8215	8225	8198	8223	8208	8218	8207	8208	8213	8199	8210	8208	8211	8205	8209	8220	8210	8230	8209	8203	8218	8224	8226	8228	8211	8223	8219	8210	8223	8221	8219
547	A/D0	1	10	1110	8232	8253	8271	8246	8220	8220	8211	8209	8191	8190	8233	8193	8262	8196	8219	8231	8173	8207	8228	8193	8184	8234	8258	8210	8233	8247	8202	8239	8221	8222	8229	8212	8213	8204	8229	8202	8183	8211	8175	8134	8179	8237	8228	8237	8272
548	A/D1	0	10	1500	8204	8203	8206	8251	8199	8238	8218	8196	8245	8223	8238	8252	8213	8234	8211	8217	8235	8219	8228	8221	8226	8229	8222	8220	8220	8217	8224	8220	8208	8210	8218	8215	8224	8215	8218	8218	8209	8214	8205	8208	8229	8242	8256	8239	8240
548	A/D0	1	10	1500	8221	8213	8250	8196	8181	8206	8154	8146	8226	8254	8233	8269	8251	8245	8236	8242	8227	8201	8200	8220	8215	8219	8218	8235	8242	8210	8214	8214	8183	8202	8205	8240	8233	8261	8274	8268	8226	8210	8233	8237	8219	8243	8261	8206	8193
549	A/D1	0	10	900	8229	8222	8238	8246	8256	8235	8251	8242	8224	8212	8235	8230	8253	8251	8262	8233	8240	8215	8229	8208	8225	8235	8240	8284	8302	8288	8292	8263	8247	8220	8238	8259	8265	8269	8257	8242	8243	8219	8212	8215	8239	8249	8264	8273	8298
549	A/D0	1	10	900	8338	8393	8413	8472	8487	8522	8391	8266	8243	8285	8403	8499	8489	8566	8449	8408	8340	8243	8192	8202	8306	8426	8508	8498	8559	8520	8374	8305	8277	8263	8352	8537	8513	8551	8521	8436	8330	8240	8211	8292	8382	8572	8542	8553	8676
550	A/D1	0	10	980	8201	8207	8220	8215	8224	8236	8227	8236	8230	8214	8229	8216	8236	8258	8235	8240	8218	8216	8195	8221	8212	8232	8227	8219	8223	8199	8217	8209	8208	8213	8201	8229	8221	8226	8239	8232	8237	8210	8219	8208	8212	8221	8231	8240	8253
550	A/D0	1	10	980	8267	8237	8249	8304	8286	8216	8237	8249	8205	8176	8232	8192	8220	8235	8243	8214	8208	8187	8206	8223	8224	8237	8337	8289	8270	8227	8236	8213	8176	8211	8215	8162	8221	8294	8266	8255	8237	8243	8201	8217	8256	8267	8228	8220	8214
551	A/D1	0	10	1300	8218	8215	8228	8215	8213	8212	8207	8219	8218	8211	8217	8218	8239	8239	8231	8231	8219	8215	8202	8206	8207	8206	8220	8218	8236	8225	8222	8215	8204	8219	8214	8212	8212	8212	8224	8218	8209	8210	8210	8209	8224	8222	8226	8213	8225
551	A/D0	1	10	1300	8217	8251	8208	8233	8260	8285	8284	8253	8264	8233	8231	8286	8286	8291	8270	8258	8266	8248	8235	8235	8257	8261	8249	8267	8268	8267	8229	8203	8214	8206	8210	8237	8258	8245	8257	8282	8241	8226	8215	8220	8202	8213	8240	8241	8257
552	A/D1	0	10	1120	8213	8215	8222	8224	8243	8225	8232	8212	8210	8220	8182	8227	8204	8224	8213	8206	8224	8186	8211	8198	8221	8242	8216	8210	8238	8219	8229	8246	8173	8238	8199	8238	8216	8202	8237	8203	8237	8241	8217	8213	8229	8208	8228	8245	8249
552	A/D0	1	10	1120	8608	8917	9104	9055	9104	8871	8634	8395	8259	8516	8817	9021	9204	9168	9222	9043	8743	8421	8341	8516	8676	8914	9054	9090	9218	9046	8780	8432	8308	8490	8647	8946	9077	9185	9099	8971	8691	8362	8257	8352	8603	8828	9096	9045	9206
553	A/D1	0	10	1360	8204	8214	8214	8207	8224	8209	8232	8226	8217	8214	8215	8210	8223	8218	8232	8231	8226	8227	8210	8210	8214	8209	8230	8223	8231	8217	8222	8212	8210	8215	8217	8225	8232	8235	8243	8248	8224	8228	8207	8208	8211	8194	8224	8223	8237
553	A/D0	1	10	1360	8210	8187	8219	8232	8190	8227	8242	8222	8193	8179	8191	8202	8173	8196	8215	8244	8215	8210	8201	8166	8172	8232	8248	8221	8249	8242	8212	8214	8204	8202	8212	8239	8261	8232	8263	8273	8244	8219	8203	8199	8174	8207	8192	8217	8234
554	A/D1	0	10	1010	8211	8226	8207	8223	8222	8213	8223	8211	8215	8211	8229	8225	8233	8216	8240	8215	8226	8228	8215	8225	8218	8222	8219	8227	8218	8220	8215	8207	8222	8204	8216	8217	8212	8208	8217	8207	8221	8219	8213	8218	8213	8220	8212	8210	8232
554	A/D0	1	10	1010	8222	8256	8274	8305	8259	8211	8219	8231	8182	8210	8268	8238	8237	8270	8322	8277	8258	8222	8219	8210	8232	8249	8288	8249	8206	8184	8208	8192	8160	8213	8252	8288	8298	8320	8298	8265	8247	8236	8209	8223	8253	8287	8284	8253	8285
555	A/D1	0	10	1060	8208	8223	8229	8253	8236	8234	8213	8203	8212	8198	8212	8229	8224	8215	8238	8239	8226	8217	8228	8210	8230	8233	8262	8231	8259	8242	8234	8252	8204	8226	8214	8217	8243	8236	8302	8284	8267	8245	8224	8217	8224	8241	8242	8258	8232
555	A/D0	1	10	1060	8223	8208	8246	8243	8265	8264	8236	8209	8232	8261	8245	8237	8240	8261	8233	8267	8228	8230	8219	8218	8189	8222	8180	8219	8228	8241	8228	8230	8177	8218	8242	8194	8266	8338	8305	8296	8302	8261	8227	8268	8269	8249	8260	8261	8282
556	A/D1	0	10	1320	8235	8204	8243	8219	8239	8212	8215	8217	8212	8212	8213	8219	8238	8219	8226	8214	8219	8212	8221	8208	8208	8219	8222	8237	8234	8225	8216	8216	8212	8214	8216	8233	8285	8255	8264	8224	8233	8219	8206	8211	8211	8220	8221	8247	8239
556	A/D0	1	10	1320	8268	8279	8322	8321	8265	8276	8270	8218	8213	8249	8232	8230	8277	8300	8251	8236	8221	8212	8201	8225	8262	8277	8296	8327	8347	8327	8275	8245	8227	8223	8270	8333	8341	8314	8322	8271	8242	8220	8231	8245	8256	8272	8329	8361	8287
557	A/D1	0	10	1100	8241	8235	8213	8240	8227	8224	8227	8205	8214	8210	8221	8235	8246	8253	8253	8237	8232	8229	8213	8222	8210	8211	8228	8216	8226	8212	8205	8221	8204	8211	8211	8226	8231	8258	8253	8264	8239	8222	8220	8196	8200	8214	8193	8196	8226
557	A/D0	1	10	1100	8211	8234	8252	8255	8275	8258	8220	8217	8227	8216	8217	8232	8239	8233	8229	8237	8230	8210	8228	8218	8235	8239	8225	8212	8226	8220	8230	8196	8193	8228	8283	8280	8326	8314	8345	8303	8287	8274	8230	8225	8271	8291	8245	8301	8293
558	A/D1	0	10	1020	8223	8206	8209	8227	8212	8231	8223	8223	8213	8227	8226	8237	8227	8228	8211	8218	8214	8207	8216	8227	8228	8243	8231	8222	8205	8213	8208	8209	8212	8213	8211	8209	8229	8221	8222	8218	8209	8209	8212	8203	8220	8208	8213	8228	8216
558	A/D0	1	10	1020	8264	8243	8267	8238	8223	8220	8207	8201	8209	8195	8196	8256	8257	8260	8242	8260	8215	8214	8234	8236	8226	8267	8262	8216	8214	8221	8195	8193	8207	8234	8245	8229	8243	8264	8231	8228	8240	8199	8174	8198	8213	8206	8222	8256	8258
559	A/D1	0	10	1040	8205	8211	8218	8210	8229	8214	8209	8214	8210	8216	8201	8221	8207	8207	8213	8234	8208	8230	8220	8194	8240	8188	8231	8240	8212	8246	8203	8217	8223	8197	8216	8207	8200	8241	8211	8217	8209	8214	8212	8221	8201	8228	8227	8217	8225
559	A/D0	1	10	1040	8600	8867	8876	8963	9030	8897	8657	8389	8309	8371	8568	8711	8847	8953	9042	9022	8686	8462	8325	8462	8722	8921	8914	8955	8979	8940	8592	8430	8353	8391	8632	8827	8943	9011	9104	8968	8727	8428	8283	8345	8621	8831	8918	8932	8869
560	A/D1	0	10	1230	8235	8246	8241	8245	8246	8231	8221	8219	8205	8213	8217	8201	8223	8215	8197	8239	8207	8210	8219	8212	8209	8229	8199	8232	8217	8238	8231	8218	8226	8227	8227	8232	8218	8224	8217	8216	8215	8202	8206	8205	8230	8233	8228	8232	8223
560	A/D0	1	10	1230	8265	8284	8271	8285	8267	8275	8240	8196	8237	8316	8282	8295	8326	8275	8255	8231	8228	8226	8209	8223	8260	8298	8296	8318	8300	8253	8278	8274	8181	8192	8254	8325	8235	8218	8238	8201	8205	8231	8232	8226	8244	8301	8243	8337	8305
561	A/D1	0	10	1340	8246	8251	8241	8230	8222	8214	8230	8225	8237	8236	8218	8212	8255	8240	8253	8234	8209	8252	8176	8216	8217	8198	8219	8232	8242	8270	8251	8222	8231	8202	8215	8217	8208	8236	8240	8228	8224	8209	8202	8213	8208	8234	8260	8261	8247
561	A/D0	1	10	1340	8542	8732	8818	8886	8961	8847	8556	8402	8314	8305	8634	8863	9034	9150	9250	9019	8763	8455	8324	8378	8628	8778	8834	8935	8972	8855	8596	8414	8280	8321	8540	8753	8805	8958	8918	8840	8614	8359	8251	8325	8523	8670	8812	8909	8988
562	A/D1	0	10	1500	8220	8240	8229	8234	8220	8211	8202	8212	8200	8214	8225	8228	8248	8236	8246	8229	8223	8205	8221	8204	8222	8216	8222	8234	8230	8229	8238	8218	8225	8235	8238	8278	8264	8281	8258	8237	8235	8212	8203	8219	8200	8247	8272	8246	8295
562	A/D0	1	10	1500	8220	8289	8270	8250	8308	8261	8220	8187	8227	8219	8222	8226	8235	8215	8253	8273	8244	8217	8211	8230	8266	8271	8259	8270	8279	8231	8217	8194	8200	8187	8240	8239	8215	8228	8273	8262	8196	8222	8216	8201	8229	8236	8249	8207	8236
563	A/D1	0	10	1010	8235	8219	8231	8230	8231	8219	8225	8242	8181	8239	8202	8189	8277	8180	8255	8230	8245	8250	8210	8228	8228	8219	8245	8238	8219	8237	8239	8226	8217	8214	8208	8218	8218	8223	8224	8234	8239	8217	8223	8223	8195	8213	8221	8219	8260
563	A/D0	1	10	1010	8443	8555	8621	8709	8770	8687	8562	8392	8306	8315	8508	8520	8578	8654	8745	8640	8477	8342	8270	8337	8475	8543	8638	8678	8650	8641	8486	8318	8269	8285	8468	8541	8627	8709	8609	8597	8371	8297	8266	8268	8391	8593	8737	8817	8827
564	A/D1	0	10	1160	8203	8224	8234	8227	8229	8218	8225	8220	8224	8221	8202	8202	8250	8219	8261	8241	8228	8250	8203	8221	8234	8207	8232	8209	8205	8212	8200	8196	8220	8204	8235	8250	8215	8248	8225	8203	8260	8180	8236	8214	8220	8220	8201	8226	8247
564	A/D0	1	10	1160	8222	8219	8224	8292	8301	8271	8230	8249	8225	8195	8233	8272	8255	8258	8316	8260	8214	8221	8219	8216	8274	8267	8265	8304	8328	8253	8292	8232	8184	8210	8287	8256	8281	8283	8358	8353	8305	8305	8198	8233	8239	8257	8284	8287	8305
565	A/D1	0	10	960	8260	8255	8236	8245	8249	8243	8253	8232	8226	8216	8241	8245	8251	8265	8255	8244	8238	8218	8208	8214	8209	8233	8219	8267	8286	8237	8266	8237	8229	8263	8237	8238	8299	8273	8283	8246	8220	8217	8206	8211	8240	8280	8308	8305	8283
565	A/D0	1	10	960	8283	8313	8358	8296	8325	8343	8270	8229	8217	8224	8283	8336	8290	8289	8321	8305	8256	8272	8276	8235	8295	8280	8279	8244	8306	8308	8270	8254	8242	8228	8221	8241	8223	8275	8257	8237	8233	8198	8188	8231	8245	8274	8293	8331	8300
566	A/D1	0	10	940	8213	8209	8215	8218	8228	8231	8234	8212	8218	8209	8204	8216	8200	8212	8216	8196	8214	8211	8209	8218	8206	8212	8205	8197	8213	8212	8214	8217	8200	8203	8208	8205	8211	8229	8224	8244	8229	8215	8226	8200	8226	8238	8227	8261	8200
566	A/D0	1	10	940	8231	8248	8270	8291	8339	8335	8283	8236	8220	8267	8286	8303	8314	8296	8275	8256	8216	8205	8213	8209	8245	8306	8306	8309	8293	8251	8210	8205	8197	8189	8264	8267	8324	8330	8298	8269	8183	8143	8174	8159	8210	8271	8266	8262	8277
567	A/D1	0	10	1500	8212	8216	8209	8211	8212	8202	8237	8227	8218	8224	8206	8217	8237	8230	8220	8222	8206	8213	8221	8201	8237	8232	8229	8224	8227	8235	8238	8217	8217	8200	8217	8221	8214	8260	8243	8255	8248	8222	8207	8217	8202	8216	8233	8224	8252
567	A/D0	1	10	1500	8254	8269	8303	8260	8294	8306	8283	8230	8232	8225	8209	8190	8264	8286	8298	8295	8286	8255	8203	8243	8251	8250	8243	8245	8259	8230	8248	8293	8210	8218	8261	8258	8322	8283	8228	8243	8204	8198	8135	8144	8208	8159	8224	8222	8171
568	A/D1	0	10	980	8231	8229	8248	8235	8228	8245	8245	8218	8219	8207	8235	8227	8231	8254	8231	8232	8235	8208	8209	8216	8208	8257	8262	8263	8265	8242	8294	8243	8248	8229	8225	8210	8228	8230	8250	8252	8256	8231	8228	8206	8223	8227	8231	8259	8256
568	A/D0	1	10	980	8230	8267	8243	8260	8250	8252	8207	8213	8226	8228	8231	8240	8240	8193	8218	8224	8216	8164	8179	8209	8206	8217	8272	8285	8280	8276	8261	8224	8212	8225	8222	8232	8211	8254	8246	8227	8213	8230	8213	8202	8227	8259	8243	8237	8263
569	A/D1	0	10	1300	8216	8227	8243	8228	8233	8211	8215	8208	8205	8219	8214	8215	8232	8206	8218	8217	8205	8218	8210	8208	8236	8212	8247	8225	8193	8231	8206	8207	8235	8176	8238	8201	8247	8231	8226	8215	8209	8219	8209	8241	8222	8225	8227	8220	8232
569	A/D0	1	10	1300	8229	8266	8252	8265	8266	8252	8213	8198	8194	8235	8226	8208	8243	8245	8222	8209	8214	8210	8198	8224	8286	8283	8269	8252	8282	8229	8218	8213	8202	8228	8236	8279	8239	8226	8232	8210	8206	8213	8190	8232	8237	8223	8227	8242	8229
570	A/D1	0	10	1130	8194	8216	8214	8214	8235	8208	8222	8232	8200	8229	8214	8215	8221	8219	8198	8217	8227	8223	8225	8208	8221	8198	8227	8223	8230	8222	8215	8207	8221	8204	8204	8212	8206	8206	8229	8215	8224	8223	8212	8207	8210	8202	8224	8212	8224
570	A/D0	1	10	1130	8203	8229	8236	8209	8176	8322	8213	8193	8199	8202	8200	8246	8282	8275	8200	8243	8214	8168	8174	8204	8237	8251	8306	8350	8324	8318	8238	8245	8193	8193	8221	8194	8221	8282	8237	8303	8234	8204	8227	8223	8260	8256	8305	8298	8272
571	A/D1	0	10	1020	8237	8268	8280	8323	8341	8343	8310	8278	8254	8223	8233	8287	8286	8323	8296	8299	8323	8297	8287	8236	8222	8244	8243	8327	8354	8350	8389	8332	8312	8256	8256	8317	8343	8413	8426	8458	8419	8385	8301	8264	8234	8258	8300	8337	8429
571	A/D0	1	10	1020	8589	8808	9053	9197	9242	9119	8815	8538	8324	8297	8515	8732	8926	9178	9191	9233	8879	8590	8362	8250	8481	8742	8995	9110	9215	9198	8906	8574	8367	8271	8626	9018	9101	9247	9287	9199	8961	8565	8336	8339	8503	8918	9153	9355	9348
572	A/D1	0	10	920	8241	8213	8231	8250	8232	8241	8241	8216	8208	8200	8210	8199	8218	8214	8233	8228	8199	8235	8183	8214	8230	8186	8244	8203	8210	8228	8191	8212	8218	8190	8213	8226	8200	8233	8215	8207	8234	8198	8206	8211	8205	8214	8210	8214	8223
572	A/D0	1	10	920	8224	8249	8222	8313	8276	8267	8231	8181	8235	8186	8210	8257	8223	8238	8239	8231	8234	8202	8225	8239	8235	8228	8267	8322	8328	8264	8270	8239	8190	8135	8218	8169	8175	8200	8240	8225	8206	8221	8214	8194	8207	8224	8234	8245	8263
573	A/D1	0	10	890	8222	8214	8242	8242	8229	8232	8201	8219	8195	8193	8237	8222	8229	8239	8238	8245	8234	8218	8214	8207	8210	8222	8213	8211	8242	8237	8247	8228	8216	8209	8206	8209	8216	8214	8233	8236	8237	8217	8220	8208	8204	8210	8209	8221	8225
573	A/D0	1	10	890	8205	8222	8212	8212	8243	8259	8257	8209	8236	8218	8195	8229	8240	8239	8243	8245	8237	8198	8204	8222	8205	8263	8261	8257	8264	8283	8233	8210	8217	8238	8216	8238	8223	8205	8226	8197	8219	8180	8165	8223	8211	8220	8256	8272	8286
574	A/D1	0	10	1330	8206	8202	8199	8213	8215	8218	8209	8213	8215	8210	8244	8225	8227	8217	8223	8247	8230	8241	8224	8208	8215	8225	8229	8245	8225	8243	8227	8219	8209	8214	8200	8218	8209	8224	8252	8237	8233	8223	8213	8214	8237	8230	8237	8226	8225
574	A/D0	1	10	1330	8760	9019	8970	9159	8997	8900	8706	8342	8330	8422	8551	8824	8985	8999	9059	8925	8604	8406	8327	8388	8625	8953	8961	9114	9114	9058	8729	8443	8372	8396	8555	8716	8807	8924	8946	8956	8690	8427	8328	8455	8702	8995	9031	9066	9182
575	A/D1	0	10	1340	8226	8212	8229	8236	8221	8229	8219	8207	8220	8201	8203	8220	8247	8240	8261	8209	8206	8220	8212	8206	8211	8204	8233	8225	8214	8249	8200	8223	8229	8177	8249	8231	8242	8251	8216	8239	8230	8219	8226	8208	8217	8236	8221	8226	8242
575	A/D0	1	10	1340	8231	8201	8225	8227	8223	8213	8197	8210	8195	8244	8241	8355	8299	8220	8302	8210	8202	8227	8219	8187	8172	8235	8248	8264	8274	8298	8203	8213	8221	8204	8193	8238	8219	8222	8255	8261	8226	8232	8237	8188	8194	8268	8216	8167	8224
576	A/D1	0	10	860	8217	8224	8251	8239	8224	8251	8219	8235	8221	8221	8233	8232	8243	8220	8225	8238	8222	8249	8231	8228	8221	8249	8239	8253	8242	8237	8240	8206	8224	8220	8227	8227	8255	8248	8261	8300	8256	8260	8242	8198	8238	8211	8251	8251	8227
576	A/D0	1	10	860	8271	8271	8274	8243	8253	8194	8188	8215	8189	8243	8347	8280	8305	8346	8239	8207	8257	8237	8209	8207	8267	8281	8233	8308	8268	8237	8245	8192	8175	8181	8215	8260	8267	8261	8281	8303	8263	8209	8243	8252	8235	8268	8310	8286	8250
577	A/D1	0	10	1180	8205	8220	8220	8204	8212	8211	8205	8209	8206	8215	8221	8218	8220	8216	8210	8217	8209	8218	8203	8210	8216	8204	8218	8217	8253	8248	8242	8243	8221	8218	8233	8219	8226	8251	8231	8239	8222	8207	8214	8207	8228	8252	8228	8230	8228
577	A/D0	1	10	1180	8232	8278	8235	8231	8272	8257	8215	8208	8235	8232	8209	8243	8241	8230	8224	8235	8195	8179	8191	8214	8199	8190	8259	8219	8233	8241	8215	8223	8204	8182	8238	8245	8241	8246	8254	8226	8224	8212	8207	8220	8230	8309	8236	8206	8220
578	A/D1	0	10	1130	8215	8210	8208	8218	8202	8232	8211	8221	8219	8198	8218	8214	8214	8231	8218	8222	8216	8208	8216	8207	8207	8231	8209	8218	8207	8195	8207	8195	8206	8208	8203	8217	8206	8214	8219	8204	8205	8216	8206	8231	8241	8255	8236	8229	8239
578	A/D0	1	10	1130	8261	8243	8278	8244	8228	8205	8219	8228	8223	8256	8260	8251	8225	8236	8213	8197	8201	8205	8181	8207	8227	8278	8292	8290	8264	8237	8219	8211	8205	8210	8253	8278	8260	8233	8234	8224	8219	8216	8192	8223	8247	8278	8290	8277	8228
579	A/D1	0	10	1300	8238	8227	8219	8246	8206	8237	8196	8199	8217	8202	8207	8228	8240	8218	8239	8220	8214	8231	8213	8214	8218	8218	8226	8220	8218	8230	8210	8210	8208	8207	8230	8228	8246	8221	8229	8216	8225	8211	8216	8221	8215	8219	8226	8204	8231
579	A/D0	1	10	1300	8313	8334	8335	8421	8344	8336	8256	8237	8242	8254	8287	8411	8444	8405	8374	8305	8310	8251	8247	8289	8344	8414	8381	8384	8339	8321	8281	8237	8233	8263	8297	8339	8384	8406	8470	8378	8291	8262	8249	8261	8303	8310	8291	8357	8348
580	A/D1	0	11	1050	8218	8200	8216	8211	8215	8223	8219	8214	8210	8212	8208	8208	8216	8208	8216	8225	8228	8222	8221	8207	8217	8212	8201	8206	8216	8218	8219	8211	8213	8207	8224	8219	8226	8258	8218	8301	8235	8238	8218	8214	8216	8240	8228	8262	8233
580	A/D0	1	11	1050	8222	8225	8223	8243	8260	8274	8242	8231	8189	8190	8210	8211	8242	8237	8279	8274	8263	8321	8238	8225	8271	8237	8231	8262	8266	8239	8204	8233	8221	8252	8243	8238	8240	8247	8269	8246	8219	8194	8172	8208	8212	8232	8263	8232	8234
581	A/D1	0	11	1060	8236	8205	8195	8215	8186	8207	8224	8189	8223	8199	8216	8219	8207	8213	8213	8232	8237	8228	8219	8225	8204	8209	8234	8213	8236	8227	8221	8231	8220	8215	8214	8233	8230	8222	8216	8232	8226	8225	8228	8211	8215	8219	8211	8228	8207
581	A/D0	1	11	1060	8283	8253	8294	8273	8327	8301	8299	8240	8230	8185	8200	8247	8254	8307	8319	8302	8245	8230	8243	8253	8245	8263	8261	8231	8256	8252	8247	8223	8191	8215	8222	8261	8265	8239	8277	8293	8253	8212	8198	8207	8236	8240	8255	8236	8240
582	A/D1	0	11	1380	8209	8227	8237	8218	8224	8246	8221	8231	8212	8219	8209	8215	8254	8270	8260	8289	8258	8248	8223	8219	8198	8224	8213	8245	8249	8243	8257	8240	8219	8236	8210	8246	8242	8235	8247	8227	8229	8226	8218	8221	8217	8207	8227	8215	8233
582	A/D0	1	11	1380	8226	8240	8226	8235	8230	8219	8204	8190	8172	8199	8209	8212	8259	8257	8254	8215	8191	8187	8173	8226	8284	8294	8248	8285	8246	8254	8236	8226	8190	8219	8223	8247	8222	8260	8247	8236	8181	8186	8166	8192	8226	8218	8212	8235	8220
583	A/D1	0	11	1360	8219	8221	8215	8243	8236	8262	8223	8245	8207	8216	8216	8224	8228	8222	8215	8219	8208	8217	8221	8200	8233	8219	8211	8262	8220	8243	8237	8220	8264	8229	8231	8215	8211	8225	8226	8221	8210	8207	8227	8213	8214	8228	8207	8230	8223
583	A/D0	1	11	1360	8496	8780	8905	8970	9082	8994	8739	8505	8333	8291	8494	8837	8942	8979	8905	8931	8690	8509	8332	8292	8550	8825	8901	9036	9025	8758	8585	8397	8265	8300	8530	8707	8853	8852	8872	8990	8696	8534	8318	8269	8594	8757	8857	8936	9058
584	A/D1	0	11	1210	8226	8241	8223	8208	8206	8192	8209	8220	8237	8204	8248	8199	8261	8264	8247	8270	8206	8238	8208	8236	8215	8223	8243	8247	8226	8221	8224	8207	8224	8217	8200	8222	8187	8224	8210	8203	8231	8216	8217	8231	8215	8248	8216	8246	8236
584	A/D0	1	11	1210	8214	8222	8209	8200	8125	8222	8176	8173	8176	8212	8240	8231	8225	8254	8213	8241	8206	8170	8151	8196	8199	8193	8244	8250	8255	8252	8238	8211	8245	8187	8248	8152	8181	8239	8179	8280	8268	8236	8184	8253	8348	8296	8296	8254	8246
585	A/D1	0	11	1070	8220	8213	8216	8239	8224	8231	8228	8216	8213	8217	8194	8226	8215	8215	8236	8209	8208	8213	8203	8221	8226	8229	8225	8235	8250	8249	8227	8226	8219	8208	8239	8216	8234	8228	8241	8237	8244	8216	8224	8210	8204	8216	8212	8230	8222
585	A/D0	1	11	1070	8228	8293	8290	8241	8232	8270	8227	8213	8215	8233	8219	8235	8258	8249	8245	8244	8233	8220	8238	8201	8235	8241	8201	8229	8274	8222	8214	8227	8212	8211	8215	8259	8222	8253	8255	8262	8232	8205	8205	8188	8225	8211	8210	8257	8256
586	A/D1	0	11	880	8220	8200	8219	8218	8205	8212	8231	8228	8239	8219	8226	8257	8235	8246	8221	8237	8229	8217	8220	8208	8219	8206	8240	8236	8261	8253	8287	8260	8236	8230	8226	8224	8297	8253	8263	8262	8232	8227	8205	8203	8236	8240	8245	8232	8217
586	A/D0	1	11	880	8421	8570	8566	8509	8562	8486	8364	8285	8273	8267	8386	8466	8593	8540	8752	8580	8391	8297	8224	8280	8371	8480	8560	8566	8579	8495	8373	8279	8252	8372	8459	8572	8606	8529	8643	8524	8413	8274	8225	8311	8430	8522	8544	8601	8622
587	A/D1	0	11	1130	8192	8227	8198	8242	8214	8218	8224	8198	8215	8223	8194	8215	8221	8225	8240	8208	8224	8214	8204	8233	8237	8231	8241	8213	8233	8213	8222	8207	8214	8210	8212	8226	8208	8220	8229	8204	8245	8208	8213	8227	8195	8245	8216	8214	8240
587	A/D0	1	11	1130	8204	8221	8229	8297	8232	8264	8225	8199	8194	8186	8208	8198	8195	8200	8184	8160	8164	8200	8220	8198	8201	8248	8247	8186	8232	8203	8184	8178	8202	8167	8190	8212	8241	8196	8234	8220	8211	8219	8190	8198	8212	8256	8252	8259	8309
588	A/D1	0	11	1200	8229	8231	8220	8218	8224	8222	8235	8210	8219	8224	8206	8213	8234	8218	8227	8213	8210	8213	8216	8207	8211	8218	8196	8220	8199	8226	8218	8201	8219	8215	8208	8236	8224	8225	8209	8203	8227	8208	8208	8218	8211	8199	8237	8224	8237
588	A/D0	1	11	1200	8214	8201	8195	8197	8212	8171	8196	8188	8164	8219	8269	8265	8263	8240	8234	8225	8237	8225	8195	8216	8218	8196	8237	8278	8237	8241	8249	8232	8189	8214	8235	8204	8214	8182	8172	8184	8177	8189	8180	8204	8232	8207	8212	8235	8190
589	A/D1	0	11	1270	8213	8213	8226	8215	8223	8205	8215	8209	8212	8220	8215	8228	8235	8223	8225	8215	8212	8212	8213	8195	8223	8205	8241	8231	8208	8250	8201	8205	8235	8166	8232	8193	8216	8225	8204	8215	8203	8208	8224	8209	8218	8221	8223	8227	8235
589	A/D0	1	11	1270	8452	8542	8584	8588	8608	8526	8353	8283	8245	8293	8391	8558	8573	8554	8607	8534	8378	8248	8253	8389	8396	8482	8560	8563	8681	8548	8475	8267	8243	8361	8413	8586	8565	8677	8698	8519	8427	8306	8231	8315	8441	8569	8681	8645	8636
590	A/D1	0	11	1350	8225	8226	8225	8237	8253	8240	8228	8217	8209	8209	8215	8217	8220	8254	8238	8249	8244	8233	8234	8205	8227	8203	8221	8213	8210	8232	8230	8237	8218	8214	8256	8255	8279	8271	8266	8254	8250	8249	8219	8229	8242	8236	8240	8215	8219
590	A/D0	1	11	1350	8294	8331	8382	8362	8380	8327	8292	8231	8208	8224	8277	8365	8377	8457	8449	8402	8299	8235	8233	8274	8408	8382	8398	8457	8441	8462	8336	8286	8210	8211	8337	8351	8362	8406	8407	8357	8309	8306	8236	8301	8315	8344	8372	8372	8386
591	A/D1	0	11	1360	8228	8244	8214	8239	8226	8222	8238	8205	8217	8219	8210	8257	8234	8238	8241	8256	8250	8237	8224	8218	8219	8213	8222	8211	8220	8235	8234	8224	8225	8211	8215	8220	8234	8260	8235	8223	8217	8209	8205	8210	8204	8210	8205	8218	8205
591	A/D0	1	11	1360	8470	8556	8654	8622	8492	8378	8251	8222	8229	8334	8453	8547	8569	8519	8460	8376	8284	8267	8271	8377	8552	8632	8696	8719	8682	8472	8349	8266	8241	8334	8446	8556	8625	8673	8604	8451	8307	8249	8304	8395	8485	8496	8545	8641	8576
592	A/D1	0	11	1110	8211	8224	8223	8211	8223	8237	8229	8242	8217	8207	8225	8238	8222	8230	8205	8216	8206	8221	8219	8212	8209	8225	8215	8224	8217	8216	8217	8204	8216	8206	8207	8223	8225	8234	8240	8228	8241	8235	8226	8221	8215	8232	8222	8216	8224
592	A/D0	1	11	1110	8250	8248	8233	8256	8264	8285	8228	8228	8237	8237	8281	8330	8332	8362	8311	8261	8221	8222	8214	8224	8281	8331	8345	8357	8389	8343	8275	8265	8206	8218	8263	8284	8318	8342	8334	8339	8314	8257	8234	8233	8324	8303	8401	8348	8347
593	A/D1	0	11	960	8215	8240	8245	8215	8259	8219	8242	8218	8212	8214	8212	8230	8246	8256	8265	8252	8238	8218	8215	8218	8236	8274	8251	8264	8247	8256	8245	8228	8192	8234	8199	8243	8266	8253	8270	8214	8242	8206	8199	8231	8225	8227	8252	8229	8218
593	A/D0	1	11	960	8282	8281	8339	8328	8274	8296	8241	8207	8194	8225	8248	8246	8303	8310	8280	8268	8240	8215	8187	8229	8254	8259	8319	8316	8325	8266	8242	8227	8201	8222	8259	8264	8300	8269	8253	8241	8242	8236	8220	8299	8283	8313	8336	8339	8302
594	A/D1	0	11	1060	8200	8208	8219	8226	8230	8228	8236	8207	8216	8221	8236	8231	8222	8240	8238	8240	8231	8214	8214	8208	8226	8222	8247	8226	8235	8214	8218	8223	8209	8206	8202	8215	8202	8218	8206	8223	8203	8217	8219	8203	8240	8238	8220	8227	8235
594	A/D0	1	11	1060	8252	8274	8271	8273	8325	8262	8241	8212	8197	8235	8248	8255	8300	8295	8327	8247	8231	8225	8107	8258	8292	8200	8211	8351	8334	8236	8267	8316	8218	8234	8284	8319	8314	8313	8346	8278	8197	8148	8186	8263	8222	8342	8315	8308	8327
595	A/D1	0	11	1190	8258	8283	8323	8329	8386	8326	8329	8261	8239	8217	8289	8305	8349	8346	8382	8361	8324	8254	8231	8235	8234	8269	8420	8407	8425	8372	8325	8261	8225	8223	8279	8322	8357	8384	8400	8398	8317	8267	8235	8263	8297	8368	8379	8489	8462
595	A/D0	1	11	1190	8837	9002	9086	9089	8971	8744	8456	8322	8344	8613	8755	8903	9059	9117	9000	8719	8443	8290	8330	8584	8818	8887	8943	8963	9041	8775	8551	8383	8310	8585	8974	9147	9346	9287	9165	8753	8529	8331	8361	8614	8799	8975	9026	9116	9152
596	A/D1	0	11	1240	8219	8230	8226	8235	8223	8220	8231	8217	8222	8205	8221	8229	8232	8222	8216	8211	8220	8208	8213	8210	8216	8217	8217	8231	8250	8259	8231	8227	8219	8198	8227	8224	8227	8226	8212	8221	8219	8219	8220	8208	8225	8226	8209	8230	8249
596	A/D0	1	11	1240	8212	8220	8285	8230	8253	8280	8226	8192	8207	8198	8208	8192	8232	8197	8197	8236	8256	8206	8202	8271	8234	8190	8256	8227	8240	8260	8211	8226	8182	8225	8236	8258	8309	8256	8278	8204	8217	8223	8207	8212	8233	8226	8249	8270	8278
597	A/D1	0	11	860	8221	8230	8221	8264	8259	8243	8274	8239	8255	8243	8230	8242	8235	8247	8268	8241	8237	8220	8201	8210	8218	8224	8264	8245	8243	8251	8219	8215	8221	8198	8220	8230	8246	8273	8284	8270	8270	8231	8225	8217	8225	8236	8236	8236	8262
597	A/D0	1	11	860	8260	8318	8363	8314	8371	8325	8254	8255	8216	8253	8328	8364	8385	8343	8391	8322	8263	8228	8184	8190	8243	8296	8329	8352	8393	8319	8290	8240	8227	8222	8289	8360	8318	8293	8320	8310	8261	8234	8204	8245	8307	8320	8381	8414	8359
598	A/D1	0	11	1130	8204	8244	8187	8248	8219	8215	8221	8191	8222	8199	8215	8210	8196	8220	8228	8216	8225	8225	8211	8231	8208	8213	8213	8205	8216	8206	8210	8215	8213	8206	8214	8213	8210	8217	8241	8237	8226	8218	8201	8219	8212	8218	8214	8219	8225
598	A/D0	1	11	1130	8577	8936	9046	9001	9057	9000	8728	8454	8339	8367	8549	8852	9020	9181	9210	9111	8696	8455	8286	8267	8649	8961	9131	9187	9214	9129	8760	8564	8340	8398	8600	8957	9041	9074	9207	9073	8755	8456	8302	8347	8613	8805	8923	9003	9057
599	A/D1	0	11	1250	8239	8243	8250	8238	8244	8228	8238	8222	8220	8215	8219	8224	8222	8253	8251	8250	8249	8228	8215	8224	8228	8217	8219	8201	8218	8236	8227	8246	8215	8218	8217	8226	8230	8244	8235	8219	8233	8210	8227	8221	8218	8271	8224	8263	8272
599	A/D0	1	11	1250	8235	8318	8309	8285	8257	8251	8236	8198	8201	8267	8269	8253	8274	8305	8291	8265	8251	8212	8205	8198	8264	8257	8291	8267	8269	8248	8240	8181	8203	8222	8194	8271	8299	8292	8289	8232	8257	8213	8199	8283	8273	8313	8327	8309	8273
600	A/D1	0	11	1070	8215	8199	8198	8214	8208	8232	8216	8216	8222	8220	8212	8215	8218	8223	8216	8206	8207	8229	8211	8226	8209	8227	8245	8226	8227	8220	8195	8231	8201	8209	8221	8217	8216	8210	8214	8212	8230	8212	8219	8198	8214	8205	8206	8236	8208
600	A/D0	1	11	1070	8229	8227	8196	8229	8297	8220	8233	8269	8231	8257	8243	8280	8240	8216	8198	8190	8154	8145	8184	8230	8264	8250	8287	8269	8261	8265	8226	8193	8165	8203	8201	8186	8236	8269	8236	8195	8207	8225	8197	8188	8250	8236	8243	8285	8282
601	A/D1	0	11	1210	8195	8214	8230	8226	8259	8203	8257	8189	8218	8210	8206	8227	8244	8240	8230	8207	8236	8220	8222	8226	8220	8256	8246	8236	8228	8209	8222	8217	8212	8216	8202	8203	8215	8214	8234	8238	8222	8226	8209	8201	8201	8222	8215	8230	8226
601	A/D0	1	11	1210	8251	8245	8342	8284	8249	8189	8201	8241	8162	8206	8204	8201	8149	8184	8250	8193	8189	8188	8192	8206	8236	8264	8219	8194	8273	8285	8246	8244	8242	8195	8218	8241	8296	8285	8326	8308	8301	8193	8218	8225	8205	8237	8198	8338	8289
602	A/D1	0	11	1080	8216	8210	8215	8237	8240	8244	8259	8229	8240	8193	8214	8210	8213	8191	8227	8206	8220	8221	8206	8224	8205	8242	8222	8228	8267	8237	8246	8245	8225	8213	8214	8209	8225	8244	8215	8246	8217	8216	8220	8194	8226	8215	8216	8214	8211
602	A/D0	1	11	1080	8270	8308	8283	8291	8275	8228	8235	8225	8234	8243	8262	8296	8252	8278	8305	8260	8198	8243	8196	8167	8174	8193	8198	8201	8276	8222	8206	8202	8192	8186	8236	8271	8273	8277	8288	8257	8249	8242	8199	8215	8233	8296	8268	8285	8307
603	A/D1	0	11	1280	8215	8207	8217	8216	8229	8226	8221	8224	8209	8214	8213	8215	8210	8209	8213	8205	8216	8231	8215	8211	8216	8218	8245	8226	8252	8228	8223	8215	8210	8218	8210	8213	8221	8209	8205	8213	8206	8214	8206	8206	8208	8204	8235	8231	8239
603	A/D0	1	11	1280	8235	8223	8283	8258	8224	8288	8287	8247	8208	8238	8204	8182	8223	8226	8218	8204	8234	8227	8175	8228	8218	8214	8252	8224	8217	8249	8234	8212	8241	8241	8235	8249	8261	8270	8237	8279	8250	8194	8195	8211	8185	8224	8255	8241	8266
604	A/D1	0	11	860	8208	8217	8210	8205	8215	8217	8209	8220	8231	8196	8259	8236	8224	8249	8203	8214	8208	8222	8237	8207	8210	8222	8236	8219	8268	8233	8254	8203	8222	8197	8219	8230	8207	8236	8199	8240	8197	8228	8218	8211	8231	8240	8271	8254	8263
604	A/D0	1	11	860	8224	8243	8244	8229	8253	8254	8207	8248	8233	8241	8277	8258	8287	8272	8251	8276	8258	8207	8224	8264	8229	8241	8290	8297	8287	8306	8291	8251	8190	8254	8250	8231	8302	8246	8279	8286	8217	8175	8190	8237	8266	8247	8261	8279	8284
605	A/D1	0	11	860	8213	8227	8227	8269	8262	8281	8286	8255	8234	8223	8219	8239	8283	8321	8304	8305	8343	8280	8268	8231	8218	8238	8281	8277	8305	8276	8276	8279	8257	8233	8214	8256	8241	8311	8312	8284	8289	8251	8244	8237	8213	8264	8276	8337	8376
605	A/D0	1	11	860	8278	8281	8287	8250	8267	8264	8247	8262	8203	8190	8261	8292	8322	8355	8285	8288	8238	8234	8199	8253	8228	8248	8292	8279	8271	8283	8282	8268	8212	8211	8307	8299	8326	8352	8284	8307	8259	8259	8259	8221	8260	8324	8350	8342	8369
606	A/D1	0	11	1400	8226	8222	8229	8238	8229	8225	8232	8224	8216	8214	8218	8228	8229	8227	8218	8208	8224	8220	8211	8219	8221	8237	8230	8225	8237	8238	8253	8240	8224	8223	8208	8226	8233	8238	8224	8219	8217	8227	8227	8215	8218	8217	8216	8226	8215
606	A/D0	1	11	1400	8251	8231	8252	8220	8259	8239	8192	8203	8219	8223	8228	8283	8256	8263	8249	8232	8206	8214	8185	8228	8231	8241	8245	8262	8364	8260	8249	8252	8217	8181	8253	8254	8242	8230	8277	8246	8182	8187	8214	8190	8218	8256	8227	8217	8232
607	A/D1	0	11	990	8228	8217	8194	8242	8210	8233	8251	8200	8236	8205	8212	8220	8204	8207	8229	8217	8235	8233	8208	8225	8201	8207	8208	8223	8216	8223	8224	8215	8227	8191	8204	8211	8185	8210	8203	8215	8227	8222	8231	8226	8224	8226	8217	8241	8234
607	A/D0	1	11	990	8228	8277	8280	8283	8288	8337	8279	8265	8243	8226	8235	8262	8234	8262	8319	8284	8270	8259	8240	8229	8259	8291	8309	8302	8405	8399	8315	8316	8283	8251	8274	8286	8362	8306	8304	8347	8278	8218	8226	8235	8312	8294	8315	8256	8265
608	A/D1	0	11	1130	8209	8221	8225	8224	8247	8226	8225	8213	8220	8214	8205	8213	8214	8225	8228	8219	8223	8215	8230	8210	8223	8218	8220	8238	8223	8213	8211	8201	8200	8217	8208	8211	8230	8212	8226	8212	8217	8212	8220	8212	8214	8234	8234	8227	8226
608	A/D0	1	11	1130	8203	8186	8242	8214	8213	8273	8240	8230	8216	8181	8239	8222	8234	8215	8214	8246	8230	8221	8191	8224	8214	8220	8235	8213	8227	8247	8237	8208	8208	8213	8243	8204	8272	8242	8200	8256	8261	8176	8183	8246	8178	8215	8310	8253	8274
609	A/D1	0	11	860	8213	8226	8239	8250	8227	8228	8218	8214	8221	8207	8240	8240	8231	8222	8220	8217	8231	8238	8223	8230	8208	8217	8221	8231	8235	8231	8232	8218	8206	8218	8215	8218	8234	8265	8288	8267	8244	8216	8215	8222	8229	8246	8268	8261	8268
609	A/D0	1	11	860	8225	8262	8233	8267	8253	8233	8208	8201	8210	8196	8222	8243	8229	8205	8214	8229	8207	8202	8208	8197	8267	8228	8235	8280	8261	8228	8271	8229	8194	8231	8236	8232	8213	8241	8225	8193	8209	8188	8205	8212	8201	8241	8225	8266	8259
610	A/D1	0	11	1450	8209	8225	8253	8225	8242	8219	8206	8216	8207	8208	8219	8215	8217	8216	8227	8213	8217	8212	8214	8213	8222	8216	8242	8237	8238	8235	8232	8226	8218	8226	8197	8240	8221	8227	8240	8223	8223	8243	8214	8225	8217	8206	8223	8216	8235
610	A/D0	1	11	1450	8250	8256	8271	8294	8261	8249	8228	8219	8208	8185	8193	8231	8194	8253	8274	8229	8211	8235	8218	8198	8236	8228	8204	8244	8209	8206	8233	8228	8239	8220	8217	8244	8265	8269	8241	8273	8252	8182	8192	8190	8190	8228	8263	8242	8261
611	A/D1	0	11	1060	8205	8211	8242	8200	8230	8220	8194	8229	8197	8217	8210	8231	8253	8246	8233	8234	8221	8214	8212	8216	8223	8228	8234	8243	8231	8233	8221	8216	8212	8214	8241	8240	8249	8239	8237	8237	8217	8214	8202	8231	8221	8224	8235	8217	8218
611	A/D0	1	11	1060	8308	8338	8300	8349	8309	8255	8259	8207	8209	8317	8377	8431	8431	8447	8362	8322	8285	8232	8206	8226	8254	8301	8326	8396	8324	8314	8268	8227	8227	8255	8300	8299	8285	8335	8266	8275	8247	8206	8253	8264	8338	8302	8353	8338	8297
612	A/D1	0	11	1210	8203	8206	8208	8212	8222	8229	8229	8226	8222	8228	8224	8251	8241	8241	8237	8234	8228	8214	8208	8215	8204	8225	8222	8236	8232	8235	8238	8221	8213	8211	8209	8217	8219	8230	8230	8231	8224	8224	8212	8219	8211	8215	8242	8238	8221
612	A/D0	1	11	1210	8267	8262	8315	8266	8354	8320	8261	8242	8228	8287	8306	8343	8340	8388	8370	8321	8287	8218	8200	8256	8285	8326	8386	8432	8368	8298	8261	8222	8206	8221	8275	8295	8342	8349	8354	8302	8271	8228	8240	8245	8274	8273	8326	8374	8314
613	A/D1	0	11	1470	8213	8234	8239	8233	8241	8219	8233	8223	8200	8221	8224	8224	8230	8231	8216	8229	8229	8222	8218	8199	8217	8195	8212	8249	8233	8245	8237	8225	8221	8216	8227	8221	8221	8213	8216	8218	8203	8215	8209	8225	8213	8258	8227	8211	8251
613	A/D0	1	11	1470	8444	8495	8498	8540	8581	8475	8345	8278	8253	8390	8468	8639	8677	8836	8791	8549	8421	8310	8221	8442	8649	8667	8561	8709	8667	8420	8373	8316	8267	8382	8513	8572	8513	8587	8726	8524	8388	8290	8272	8348	8504	8633	8711	8748	8765
614	A/D1	0	11	860	8221	8213	8202	8245	8223	8252	8236	8219	8219	8221	8235	8238	8231	8220	8257	8221	8244	8217	8206	8220	8211	8216	8225	8228	8222	8241	8213	8204	8220	8241	8239	8251	8238	8260	8244	8242	8240	8236	8227	8224	8224	8226	8221	8242	8241
614	A/D0	1	11	860	8316	8368	8391	8366	8340	8300	8263	8191	8246	8234	8272	8328	8344	8300	8251	8254	8236	8163	8197	8281	8237	8292	8348	8327	8309	8264	8238	8229	8232	8234	8269	8311	8292	8297	8262	8228	8200	8177	8209	8240	8286	8360	8352	8342	8384
615	A/D1	0	11	1390	8211	8214	8206	8224	8246	8238	8245	8223	8206	8206	8208	8223	8233	8224	8237	8242	8224	8224	8212	8214	8217	8221	8224	8222	8252	8238	8238	8218	8224	8220	8214	8229	8236	8226	8252	8263	8255	8250	8226	8224	8209	8214	8216	8207	8228
615	A/D0	1	11	1390	8215	8293	8256	8240	8258	8238	8254	8210	8212	8226	8199	8270	8237	8290	8267	8286	8250	8224	8231	8221	8242	8237	8223	8221	8207	8228	8235	8219	8208	8184	8228	8266	8259	8279	8270	8252	8257	8227	8219	8215	8262	8268	8258	8257	8269
616	A/D1	0	11	1280	8222	8214	8227	8203	8203	8205	8197	8220	8206	8211	8224	8203	8223	8223	8228	8244	8203	8224	8215	8216	8227	8211	8222	8224	8224	8225	8217	8205	8213	8205	8213	8219	8216	8220	8214	8218	8213	8220	8218	8213	8228	8203	8231	8235	8227
616	A/D0	1	11	1280	8562	8773	8764	8728	8917	8645	8471	8320	8249	8410	8528	8682	8677	8693	8664	8458	8339	8271	8245	8430	8559	8690	8771	8851	8823	8641	8472	8280	8230	8403	8483	8714	8732	8679	8673	8468	8338	8279	8233	8345	8463	8603	8658	8691	8629
617	A/D1	0	11	1060	8217	8204	8223	8237	8245	8253	8250	8244	8223	8218	8229	8225	8233	8231	8225	8233	8229	8228	8222	8210	8219	8199	8248	8257	8265	8277	8239	8232	8216	8223	8233	8246	8251	8251	8256	8260	8253	8224	8211	8206	8237	8257	8256	8274	8261
617	A/D0	1	11	1060	8183	8139	8191	8189	8154	8209	8220	8182	8202	8261	8241	8200	8211	8259	8231	8235	8262	8219	8180	8210	8219	8223	8279	8212	8242	8243	8228	8195	8228	8176	8193	8247	8245	8248	8222	8267	8209	8182	8230	8207	8201	8319	8261	8216	8267
618	A/D1	0	11	1150	8289	8376	8554	8631	8601	8540	8519	8401	8378	8307	8326	8373	8493	8557	8650	8608	8600	8439	8348	8260	8261	8393	8438	8627	8622	8825	8797	8661	8450	8337	8282	8378	8516	8572	8656	8653	8653	8555	8360	8341	8313	8484	8551	8606	8664
618	A/D0	1	11	1150	8513	8887	9040	9099	9056	9078	8733	8514	8333	8332	8623	8880	8944	9062	9167	9263	8954	8650	8390	8308	8623	8786	9149	9224	9204	9176	8833	8532	8389	8330	8561	9111	9278	9435	9341	9355	8976	8633	8384	8339	8568	8835	9152	9209	9386
619	A/D1	0	11	1000	8241	8204	8226	8236	8208	8243	8262	8231	8251	8234	8209	8244	8219	8247	8237	8226	8239	8222	8228	8214	8227	8226	8263	8236	8231	8240	8224	8224	8212	8212	8230	8240	8252	8245	8236	8261	8248	8244	8235	8214	8224	8219	8236	8265	8243
619	A/D0	1	11	1000	8223	8222	8305	8248	8251	8252	8207	8200	8162	8159	8185	8178	8193	8229	8222	8233	8219	8284	8237	8272	8253	8244	8253	8209	8208	8257	8204	8194	8190	8184	8193	8212	8252	8263	8227	8235	8221	8191	8203	8201	8192	8255	8273	8233	8248
620	A/D1	0	11	1060	8208	8230	8214	8234	8223	8227	8223	8210	8213	8217	8206	8207	8240	8226	8254	8227	8244	8230	8217	8215	8212	8217	8222	8229	8247	8248	8253	8224	8222	8216	8218	8228	8297	8260	8287	8256	8235	8235	8229	8227	8237	8252	8278	8258	8243
620	A/D0	1	11	1060	8279	8321	8330	8334	8362	8324	8326	8260	8227	8275	8294	8351	8379	8335	8310	8343	8287	8270	8247	8229	8240	8323	8415	8403	8421	8393	8300	8252	8231	8238	8224	8273	8332	8314	8317	8292	8267	8228	8224	8254	8315	8379	8357	8396	8329
621	A/D1	0	11	920	8206	8224	8223	8235	8222	8218	8212	8203	8215	8196	8217	8226	8223	8242	8193	8247	8189	8230	8193	8219	8232	8241	8244	8255	8221	8261	8194	8240	8213	8216	8220	8239	8220	8250	8232	8217	8209	8204	8204	8213	8214	8235	8228	8227	8268
621	A/D0	1	11	920	8347	8426	8408	8394	8389	8328	8268	8215	8247	8265	8250	8325	8404	8402	8419	8343	8258	8222	8226	8230	8305	8228	8351	8335	8333	8356	8232	8232	8243	8247	8312	8306	8352	8437	8385	8317	8257	8226	8245	8275	8336	8384	8370	8420	8419
622	A/D1	0	11	1090	8206	8208	8207	8217	8222	8238	8224	8223	8212	8209	8235	8222	8232	8227	8237	8222	8228	8221	8215	8218	8209	8207	8227	8236	8245	8234	8245	8228	8223	8212	8210	8204	8217	8252	8245	8249	8242	8248	8219	8228	8218	8212	8245	8234	8234
622	A/D0	1	11	1090	8357	8385	8451	8389	8439	8366	8259	8245	8236	8277	8358	8412	8440	8490	8381	8339	8292	8197	8216	8212	8289	8363	8389	8468	8483	8346	8306	8240	8214	8263	8435	8445	8423	8462	8436	8384	8313	8248	8227	8278	8319	8367	8420	8317	8324
623	A/D1	0	11	1070	8217	8218	8225	8197	8233	8227	8221	8211	8210	8208	8206	8217	8209	8225	8222	8228	8228	8219	8225	8214	8214	8250	8224	8237	8229	8213	8208	8203	8206	8215	8210	8240	8241	8235	8226	8229	8217	8232	8223	8214	8221	8237	8240	8255	8230
623	A/D0	1	11	1070	8205	8246	8267	8241	8213	8216	8203	8124	8175	8178	8165	8188	8169	8220	8204	8198	8202	8158	8191	8207	8194	8260	8285	8256	8279	8245	8204	8210	8207	8194	8213	8247	8275	8232	8223	8238	8206	8172	8219	8219	8201	8256	8306	8268	8285
624	A/D1	0	11	1460	8220	8212	8215	8215	8243	8261	8247	8239	8218	8218	8212	8221	8224	8211	8220	8215	8228	8206	8217	8203	8205	8211	8210	8225	8230	8219	8223	8212	8211	8209	8225	8251	8246	8239	8244	8211	8202	8222	8192	8219	8201	8210	8224	8226	8241
624	A/D0	1	11	1460	8484	8546	8594	8738	8777	8643	8445	8329	8264	8329	8453	8673	8670	8883	8744	8686	8474	8343	8269	8382	8525	8614	8682	8721	8740	8590	8441	8320	8250	8361	8479	8602	8726	8752	8737	8650	8467	8326	8287	8335	8515	8741	8860	8836	8969
625	A/D1	0	11	900	8209	8222	8221	8235	8244	8219	8216	8209	8206	8219	8209	8212	8222	8214	8222	8198	8212	8207	8210	8228	8235	8224	8225	8222	8227	8230	8236	8202	8220	8206	8205	8212	8227	8235	8226	8224	8213	8218	8212	8211	8226	8211	8236	8238	8249
625	A/D0	1	11	900	8793	8982	9099	9173	9208	8817	8609	8431	8308	8524	8817	8923	9136	9099	9150	8866	8538	8396	8324	8704	8888	9112	9196	9265	9170	8887	8598	8352	8277	8571	8798	9082	9182	9183	9220	8757	8592	8378	8315	8528	8849	9148	9276	9286	9180
626	A/D1	0	11	1440	8205	8217	8240	8218	8252	8224	8238	8216	8212	8211	8205	8216	8206	8232	8229	8220	8220	8214	8198	8207	8205	8226	8236	8236	8229	8227	8194	8221	8215	8213	8237	8222	8240	8217	8230	8211	8210	8212	8210	8213	8224	8229	8235	8257	8263
626	A/D0	1	11	1440	8200	8218	8246	8217	8246	8263	8223	8204	8208	8223	8225	8221	8259	8271	8235	8257	8259	8243	8216	8222	8204	8230	8205	8240	8276	8272	8198	8239	8269	8143	8175	8300	8225	8163	8335	8342	8207	8257	8293	8237	8202	8265	8237	8220	8259
627	A/D1	0	11	990	8210	8225	8254	8244	8275	8242	8238	8228	8195	8224	8216	8218	8268	8267	8258	8271	8248	8229	8229	8201	8216	8224	8234	8244	8263	8247	8261	8228	8227	8215	8220	8251	8232	8240	8259	8227	8243	8243	8226	8235	8222	8253	8268	8330	8306
627	A/D0	1	11	990	8248	8248	8237	8342	8263	8251	8314	8243	8179	8211	8298	8157	8202	8404	8248	8224	8259	8277	8205	8218	8292	8221	8192	8260	8256	8220	8197	8269	8239	8178	8262	8278	8267	8300	8289	8253	8237	8227	8224	8198	8296	8220	8292	8279	8187
628	A/D1	0	11	1340	8215	8208	8207	8219	8220	8225	8247	8211	8220	8208	8203	8222	8223	8234	8232	8212	8214	8211	8204	8216	8203	8223	8224	8226	8239	8218	8215	8214	8216	8207	8215	8197	8210	8218	8216	8229	8233	8227	8203	8218	8209	8204	8197	8231	8182
628	A/D0	1	11	1340	8225	8259	8296	8256	8308	8275	8252	8219	8233	8192	8208	8254	8227	8232	8261	8218	8216	8231	8228	8232	8288	8316	8250	8291	8228	8219	8214	8175	8201	8222	8258	8284	8255	8272	8283	8262	8224	8179	8222	8186	8224	8210	8205	8218	8264
629	A/D1	0	11	980	8204	8218	8217	8213	8240	8226	8225	8222	8212	8261	8238	8223	8231	8236	8250	8244	8224	8226	8203	8205	8256	8225	8290	8289	8253	8262	8221	8223	8217	8207	8236	8222	8226	8235	8220	8241	8226	8218	8215	8214	8226	8243	8251	8239	8282
629	A/D0	1	11	980	8655	8725	8779	8749	8842	8570	8405	8325	8318	8484	8617	8670	8767	8729	8749	8546	8388	8251	8254	8458	8574	8761	8875	8823	8738	8502	8388	8275	8302	8424	8502	8528	8590	8635	8710	8558	8366	8280	8290	8483	8450	8605	8735	8776	8828
630	A/D1	0	11	1150	8210	8218	8226	8222	8247	8252	8225	8226	8198	8220	8198	8214	8208	8205	8210	8210	8209	8211	8212	8211	8206	8214	8209	8226	8218	8225	8215	8202	8207	8203	8211	8218	8224	8236	8222	8217	8214	8217	8213	8218	8201	8221	8212	8210	8208
630	A/D0	1	11	1150	8586	8827	9052	9046	9023	9042	8728	8545	8359	8264	8491	8642	8770	8812	8898	9018	8756	8586	8383	8316	8505	8757	8839	8897	8884	8840	8674	8468	8316	8262	8548	8805	8981	8981	8925	9027	8791	8564	8348	8254	8464	8656	8877	8867	8946
631	A/D1	0	11	1340	8198	8234	8221	8227	8222	8208	8235	8221	8224	8221	8215	8224	8233	8231	8238	8235	8224	8231	8203	8213	8202	8211	8217	8199	8225	8229	8238	8228	8225	8221	8218	8210	8256	8240	8237	8233	8211	8225	8207	8203	8215	8202	8227	8234	8246
631	A/D0	1	11	1340	8235	8262	8286	8305	8264	8250	8227	8243	8179	8207	8224	8254	8225	8237	8265	8195	8220	8234	8202	8202	8226	8294	8255	8245	8279	8259	8226	8208	8214	8175	8166	8242	8231	8265	8257	8284	8219	8209	8204	8184	8203	8229	8179	8247	8265
632	A/D1	0	11	1360	8219	8213	8237	8247	8224	8214	8242	8202	8223	8223	8208	8243	8233	8283	8263	8246	8241	8218	8218	8227	8219	8223	8224	8207	8224	8219	8215	8224	8210	8208	8213	8211	8226	8230	8217	8236	8216	8216	8213	8207	8216	8203	8221	8228	8232
632	A/D0	1	11	1360	8296	8306	8312	8336	8295	8275	8275	8239	8194	8243	8267	8280	8272	8324	8340	8275	8251	8226	8223	8296	8347	8364	8409	8353	8343	8325	8228	8202	8242	8251	8245	8284	8362	8312	8287	8280	8233	8178	8214	8263	8260	8412	8345	8444	8431
633	A/D1	0	12	890	8220	8282	8305	8329	8337	8310	8287	8232	8238	8213	8234	8258	8332	8365	8410	8401	8363	8299	8261	8228	8208	8247	8255	8292	8285	8335	8265	8241	8228	8227	8222	8287	8318	8302	8336	8360	8364	8319	8272	8276	8256	8327	8341	8358	8457
633	A/D0	1	12	890	8407	8494	8535	8421	8509	8456	8295	8259	8266	8309	8327	8494	8578	8620	8641	8638	8395	8284	8284	8356	8430	8520	8549	8544	8604	8467	8359	8216	8186	8257	8414	8533	8528	8590	8625	8507	8329	8301	8252	8322	8435	8542	8585	8513	8629
634	A/D1	0	12	1240	8203	8207	8221	8204	8217	8219	8217	8237	8195	8222	8219	8225	8245	8218	8238	8232	8209	8221	8197	8217	8217	8204	8238	8232	8228	8251	8211	8227	8218	8209	8228	8212	8245	8229	8216	8221	8210	8208	8213	8220	8220	8229	8224	8233	8220
634	A/D0	1	12	1240	8216	8300	8305	8254	8318	8275	8277	8239	8214	8220	8228	8257	8246	8301	8321	8260	8271	8218	8202	8191	8283	8301	8265	8294	8290	8252	8256	8208	8211	8189	8196	8219	8261	8294	8285	8303	8297	8267	8230	8212	8246	8220	8227	8317	8256
635	A/D1	0	12	1240	8209	8217	8217	8216	8220	8213	8212	8220	8208	8212	8208	8225	8220	8232	8218	8225	8202	8234	8213	8225	8214	8227	8231	8239	8231	8229	8214	8223	8214	8217	8222	8212	8219	8232	8220	8234	8214	8229	8207	8214	8225	8224	8232	8226	8231
635	A/D0	1	12	1240	8274	8293	8297	8316	8344	8356	8295	8205	8195	8214	8236	8226	8299	8247	8309	8284	8288	8262	8215	8247	8266	8256	8250	8293	8278	8242	8213	8214	8191	8224	8261	8329	8271	8289	8244	8218	8236	8180	8178	8206	8238	8254	8291	8295	8291
636	A/D1	0	12	1210	8218	8228	8225	8222	8223	8212	8225	8214	8209	8223	8204	8210	8204	8206	8212	8226	8219	8231	8220	8211	8213	8217	8218	8219	8231	8236	8235	8228	8232	8224	8216	8214	8214	8214	8223	8202	8220	8205	8210	8218	8214	8208	8209	8204	8232
636	A/D0	1	12	1210	8662	8828	9081	9126	8940	9097	8743	8552	8346	8326	8555	8783	8936	8950	9080	9062	8718	8492	8333	8242	8587	8928	9191	9237	9248	9138	8792	8554	8387	8334	8572	8669	8881	8949	8993	9064	8807	8597	8368	8319	8580	8887	8871	8997	9143
637	A/D1	0	12	860	8210	8220	8223	8208	8226	8205	8216	8213	8200	8226	8213	8206	8228	8220	8208	8211	8209	8214	8218	8205	8220	8216	8217	8229	8209	8225	8223	8211	8222	8213	8211	8217	8208	8238	8212	8219	8210	8200	8214	8211	8220	8224	8218	8213	8224
637	A/D0	1	12	860	8637	8747	8904	8861	8853	8645	8472	8307	8288	8531	8717	8853	8817	8902	8825	8605	8460	8303	8264	8444	8726	8855	8944	8953	8924	8766	8505	8338	8310	8472	8708	8837	9022	8993	8843	8712	8423	8286	8285	8617	8714	8971	8992	9026	9103
638	A/D1	0	12	1180	8209	8223	8211	8221	8232	8221	8222	8211	8210	8202	8217	8208	8221	8213	8230	8241	8227	8233	8214	8213	8213	8240	8232	8225	8225	8219	8214	8219	8207	8210	8210	8211	8217	8206	8208	8220	8204	8220	8212	8198	8219	8217	8243	8251	8241
638	A/D0	1	12	1180	8236	8245	8219	8205	8225	8211	8180	8214	8221	8228	8275	8281	8255	8278	8292	8232	8222	8169	8176	8185	8200	8253	8300	8264	8309	8305	8231	8271	8257	8215	8218	8244	8271	8222	8256	8277	8267	8213	8219	8256	8216	8238	8202	8200	8232
639	A/D1	0	12	1100	8213	8231	8223	8230	8224	8242	8222	8217	8206	8202	8215	8226	8210	8228	8212	8214	8225	8215	8214	8218	8213	8222	8229	8225	8239	8230	8218	8227	8209	8239	8250	8231	8227	8247	8252	8247	8239	8216	8222	8207	8209	8215	8216	8237	8227
639	A/D0	1	12	1100	8187	8251	8264	8254	8254	8254	8220	8196	8188	8215	8240	8238	8252	8255	8201	8224	8164	8214	8227	8215	8260	8254	8218	8217	8254	8235	8198	8186	8195	8207	8193	8214	8233	8213	8252	8249	8227	8197	8192	8199	8197	8216	8208	8226	8248
640	A/D1	0	12	1080	8207	8220	8208	8198	8216	8218	8224	8225	8219	8231	8229	8234	8227	8215	8235	8217	8202	8216	8210	8209	8220	8211	8222	8240	8238	8236	8234	8221	8229	8206	8219	8226	8208	8231	8227	8211	8224	8211	8207	8226	8201	8224	8210	8218	8252
640	A/D0	1	12	1080	8307	8302	8308	8283	8301	8267	8208	8220	8163	8180	8258	8341	8347	8305	8372	8359	8297	8260	8234	8217	8265	8272	8336	8367	8360	8344	8267	8223	8210	8177	8261	8356	8376	8468	8418	8300	8308	8285	8250	8271	8327	8339	8291	8451	8392
641	A/D1	0	12	1140	8226	8237	8255	8246	8245	8249	8226	8233	8220	8208	8215	8220	8211	8217	8218	8239	8223	8212	8212	8207	8208	8222	8205	8212	8240	8216	8251	8233	8226	8234	8227	8249	8244	8257	8246	8225	8196	8223	8193	8212	8236	8248	8281	8253	8249
641	A/D0	1	12	1140	8279	8290	8253	8228	8240	8228	8237	8228	8205	8231	8246	8253	8233	8243	8232	8245	8237	8201	8217	8214	8216	8295	8270	8243	8225	8208	8168	8181	8185	8184	8190	8260	8280	8266	8253	8225	8211	8124	8137	8162	8149	8247	8249	8252	8240
642	A/D1	0	12	880	8210	8252	8236	8226	8237	8274	8262	8259	8227	8229	8242	8231	8272	8235	8247	8243	8233	8246	8214	8223	8230	8230	8243	8249	8225	8244	8225	8243	8225	8214	8229	8236	8225	8251	8260	8244	8247	8215	8222	8212	8221	8246	8246	8265	8270
642	A/D0	1	12	880	8179	8213	8372	8237	8240	8276	8271	8200	8201	8262	8243	8205	8226	8233	8211	8197	8222	8192	8199	8243	8242	8318	8299	8318	8255	8315	8285	8237	8235	8234	8232	8243	8270	8269	8247	8303	8312	8284	8235	8230	8266	8250	8264	8313	8363
643	A/D1	0	12	1500	8213	8202	8219	8212	8210	8237	8213	8219	8214	8211	8212	8222	8210	8222	8216	8216	8218	8203	8215	8235	8227	8233	8213	8223	8213	8213	8211	8210	8217	8227	8226	8232	8236	8210	8223	8218	8208	8217	8201	8238	8219	8231	8222	8207	8208
643	A/D0	1	12	1500	8312	8337	8315	8320	8321	8268	8229	8220	8187	8209	8268	8318	8319	8324	8295	8262	8254	8242	8216	8237	8281	8247	8335	8303	8272	8292	8236	8188	8254	8251	8282	8273	8311	8285	8294	8285	8230	8200	8196	8232	8276	8258	8308	8297	8338
644	A/D1	0	12	1250	8201	8226	8201	8216	8233	8242	8225	8225	8203	8219	8204	8217	8214	8223	8224	8242	8220	8217	8207	8207	8199	8214	8190	8206	8213	8205	8216	8203	8211	8221	8209	8224	8213	8214	8215	8209	8206	8213	8203	8220	8201	8214	8206	8219	8213
644	A/D0	1	12	1250	8228	8253	8288	8282	8262	8244	8215	8190	8198	8240	8205	8258	8271	8291	8313	8279	8307	8263	8223	8308	8278	8285	8281	8286	8295	8284	8290	8248	8237	8232	8236	8266	8238	8296	8269	8259	8238	8198	8196	8194	8213	8233	8289	8315	8303
645	A/D1	0	12	880	8222	8238	8242	8241	8276	8254	8279	8244	8237	8216	8217	8215	8216	8230	8260	8270	8265	8261	8245	8229	8246	8230	8254	8243	8256	8243	8276	8243	8242	8225	8228	8251	8325	8310	8316	8298	8284	8268	8244	8240	8225	8229	8233	8283	8286
645	A/D0	1	12	880	8288	8271	8331	8255	8236	8251	8230	8205	8213	8244	8256	8263	8298	8353	8330	8307	8313	8237	8198	8254	8278	8274	8320	8335	8328	8289	8246	8248	8194	8239	8250	8288	8302	8302	8303	8308	8287	8248	8224	8283	8307	8267	8313	8274	8255
646	A/D1	0	12	1140	8210	8230	8266	8255	8266	8235	8229	8221	8200	8214	8207	8230	8213	8238	8231	8243	8239	8227	8223	8213	8215	8251	8262	8277	8267	8256	8256	8231	8211	8218	8210	8218	8230	8208	8232	8216	8232	8232	8237	8221	8243	8286	8260	8276	8258
646	A/D0	1	12	1140	8221	8252	8217	8246	8233	8239	8219	8203	8213	8174	8197	8215	8227	8225	8251	8233	8195	8204	8204	8201	8183	8218	8268	8271	8265	8327	8247	8213	8215	8209	8183	8246	8286	8240	8240	8254	8205	8207	8207	8257	8243	8269	8327	8255	8278
647	A/D1	0	12	1070	8230	8239	8229	8225	8220	8220	8218	8216	8218	8215	8213	8217	8211	8212	8216	8212	8220	8209	8216	8209	8204	8242	8205	8228	8204	8229	8233	8239	8190	8239	8218	8234	8284	8229	8284	8225	8240	8220	8202	8227	8207	8217	8226	8233	8215
647	A/D0	1	12	1070	8268	8272	8216	8251	8253	8226	8199	8176	8208	8200	8208	8267	8260	8270	8282	8277	8220	8198	8225	8214	8233	8273	8272	8314	8290	8282	8250	8206	8241	8212	8219	8254	8321	8248	8219	8277	8216	8139	8231	8319	8219	8216	8309	8231	8188
648	A/D1	0	12	1500	8202	8222	8226	8227	8237	8232	8216	8225	8206	8213	8209	8231	8245	8256	8250	8251	8239	8225	8229	8212	8224	8230	8224	8239	8247	8255	8248	8240	8217	8214	8210	8217	8219	8215	8214	8242	8240	8250	8229	8220	8208	8225	8228	8242	8239
648	A/D0	1	12	1500	8262	8272	8361	8307	8323	8325	8307	8245	8228	8233	8266	8273	8298	8292	8333	8319	8306	8253	8214	8216	8242	8277	8292	8435	8376	8364	8326	8292	8228	8173	8242	8262	8291	8308	8325	8327	8255	8235	8232	8212	8262	8304	8290	8285	8343
649	A/D1	0	12	1050	8218	8210	8223	8257	8242	8234	8229	8201	8210	8225	8201	8233	8223	8218	8213	8197	8198	8218	8195	8206	8230	8202	8222	8224	8221	8227	8226	8213	8224	8206	8224	8220	8225	8226	8227	8214	8218	8220	8217	8214	8230	8241	8260	8266	8245
649	A/D0	1	12	1050	8179	8210	8224	8229	8253	8246	8252	8230	8240	8238	8320	8272	8265	8260	8248	8227	8228	8235	8198	8205	8199	8212	8216	8267	8298	8296	8260	8236	8190	8203	8213	8226	8242	8264	8280	8239	8239	8208	8212	8220	8235	8247	8256	8279	8273
650	A/D1	0	12	1000	8212	8221	8213	8214	8222	8222	8225	8223	8214	8210	8241	8228	8228	8226	8223	8242	8248	8233	8238	8212	8205	8243	8226	8241	8225	8223	8221	8223	8206	8220	8207	8195	8217	8183	8216	8242	8219	8235	8234	8207	8230	8215	8222	8233	8227
650	A/D0	1	12	1000	8249	8293	8323	8351	8378	8334	8287	8208	8220	8226	8231	8244	8266	8280	8286	8350	8326	8238	8250	8249	8262	8283	8378	8303	8282	8302	8259	8209	8262	8267	8259	8326	8305	8346	8327	8353	8289	8256	8285	8242	8256	8315	8364	8309	8315
651	A/D1	0	12	1120	8223	8220	8208	8213	8207	8209	8215	8208	8222	8210	8233	8220	8223	8225	8220	8224	8214	8222	8220	8215	8222	8219	8220	8215	8250	8225	8234	8216	8210	8214	8209	8212	8217	8211	8231	8228	8226	8243	8228	8227	8215	8222	8217	8217	8214
651	A/D0	1	12	1120	8256	8326	8307	8348	8334	8374	8301	8274	8260	8227	8275	8311	8355	8373	8393	8368	8295	8249	8240	8235	8339	8338	8371	8355	8393	8354	8320	8306	8205	8189	8233	8254	8293	8346	8379	8329	8321	8277	8238	8240	8261	8304	8352	8328	8313
652	A/D1	0	12	1240	8222	8220	8217	8219	8207	8198	8239	8200	8225	8202	8216	8210	8213	8226	8217	8214	8216	8232	8209	8224	8215	8211	8230	8231	8238	8219	8208	8211	8204	8211	8220	8230	8224	8227	8224	8224	8233	8219	8232	8209	8236	8227	8244	8242	8254
652	A/D0	1	12	1240	8208	8268	8279	8288	8289	8307	8258	8217	8225	8225	8202	8281	8232	8207	8285	8233	8245	8227	8206	8259	8262	8262	8282	8258	8310	8266	8229	8243	8204	8244	8248	8284	8284	8298	8296	8250	8245	8208	8188	8259	8256	8244	8297	8289	8292
653	A/D1	0	12	1290	8230	8200	8245	8226	8214	8233	8217	8214	8217	8214	8212	8220	8213	8214	8209	8202	8224	8210	8217	8224	8214	8211	8220	8216	8215	8252	8220	8231	8208	8219	8231	8216	8243	8239	8228	8218	8212	8202	8221	8220	8218	8219	8250	8236	8240
653	A/D0	1	12	1290	8681	8941	8968	9142	9050	8864	8543	8313	8307	8349	8658	8863	8942	9045	9003	8834	8603	8363	8263	8509	8735	8932	9048	9030	9059	8847	8592	8378	8300	8461	8622	8915	9014	9028	8968	8756	8543	8328	8277	8476	8701	8922	8944	8960	8863
654	A/D1	0	12	1200	8232	8208	8212	8207	8220	8218	8217	8219	8213	8207	8215	8213	8210	8193	8215	8213	8223	8213	8211	8219	8207	8220	8211	8214	8211	8207	8216	8223	8213	8210	8245	8220	8253	8217	8221	8222	8216	8220	8221	8204	8213	8223	8233	8231	8227
654	A/D0	1	12	1200	8317	8329	8333	8279	8320	8249	8237	8217	8236	8299	8288	8287	8308	8267	8258	8264	8228	8198	8219	8221	8256	8278	8300	8267	8258	8223	8209	8219	8216	8240	8299	8313	8304	8352	8314	8262	8241	8213	8251	8211	8268	8257	8271	8267	8322
655	A/D1	0	12	940	8230	8250	8237	8235	8267	8241	8249	8211	8205	8220	8232	8252	8250	8233	8268	8245	8246	8249	8214	8231	8216	8220	8254	8281	8291	8283	8252	8231	8222	8208	8212	8234	8272	8277	8254	8255	8230	8232	8210	8217	8212	8253	8256	8276	8264
655	A/D0	1	12	940	8346	8291	8329	8330	8317	8308	8244	8243	8218	8244	8289	8290	8278	8305	8303	8282	8220	8222	8195	8243	8305	8310	8286	8299	8285	8250	8232	8208	8179	8224	8294	8316	8333	8346	8309	8252	8221	8212	8207	8209	8216	8257	8284	8275	8276
656	A/D1	0	12	980	8215	8217	8216	8223	8214	8240	8245	8230	8220	8224	8200	8226	8240	8239	8243	8238	8232	8221	8215	8209	8221	8208	8214	8218	8224	8227	8231	8219	8209	8215	8204	8222	8226	8227	8232	8215	8213	8213	8220	8220	8230	8213	8234	8222	8235
656	A/D0	1	12	980	8202	8244	8237	8218	8230	8172	8214	8218	8186	8234	8216	8270	8249	8255	8243	8206	8193	8201	8169	8173	8209	8211	8221	8256	8262	8217	8237	8233	8198	8230	8229	8234	8209	8225	8260	8237	8207	8225	8203	8198	8185	8200	8222	8201	8213
657	A/D1	0	12	940	8213	8205	8205	8211	8221	8226	8222	8236	8213	8221	8222	8216	8234	8239	8222	8228	8209	8213	8212	8209	8188	8213	8209	8229	8220	8238	8243	8239	8210	8248	8222	8270	8231	8270	8221	8244	8229	8225	8227	8217	8202	8217	8243	8270	8289
657	A/D0	1	12	940	8740	9064	9152	9138	8999	8758	8519	8363	8311	8483	8841	8955	9094	9000	9015	8669	8454	8358	8259	8584	8855	8994	9189	9190	9186	8865	8622	8357	8201	8487	8690	9138	9376	9348	9420	9010	8704	8449	8368	8687	8981	9216	9147	9241	9318
658	A/D1	0	12	1250	8238	8247	8247	8240	8237	8245	8220	8227	8215	8218	8220	8207	8223	8223	8215	8223	8222	8221	8220	8215	8210	8203	8214	8210	8227	8213	8214	8210	8211	8215	8205	8214	8213	8225	8238	8220	8209	8224	8212	8217	8223	8220	8268	8241	8264
658	A/D0	1	12	1250	8198	8253	8230	8273	8285	8248	8251	8226	8215	8198	8202	8280	8257	8287	8261	8287	8226	8220	8266	8167	8241	8249	8215	8309	8267	8277	8248	8228	8226	8227	8227	8253	8274	8286	8258	8230	8218	8207	8200	8210	8225	8257	8248	8268	8297
659	A/D1	0	12	1120	8226	8200	8213	8205	8232	8231	8225	8228	8203	8209	8231	8222	8221	8219	8234	8216	8250	8225	8217	8213	8209	8209	8216	8214	8227	8220	8220	8221	8204	8227	8208	8209	8215	8230	8231	8227	8216	8233	8210	8216	8222	8209	8218	8226	8207
659	A/D0	1	12	1120	8192	8232	8185	8218	8262	8213	8226	8231	8197	8144	8205	8276	8172	8231	8337	8247	8200	8262	8271	8217	8270	8289	8223	8153	8201	8213	8200	8180	8177	8202	8205	8185	8255	8262	8160	8201	8224	8181	8178	8219	8222	8157	8213	8253	8311
660	A/D1	0	12	1200	8204	8212	8211	8214	8226	8212	8232	8221	8192	8216	8178	8238	8222	8230	8239	8243	8226	8236	8200	8210	8235	8187	8229	8233	8202	8263	8221	8219	8236	8193	8217	8228	8214	8257	8238	8221	8246	8211	8213	8218	8215	8245	8250	8257	8256
660	A/D0	1	12	1200	8193	8268	8222	8268	8288	8292	8301	8293	8272	8246	8216	8235	8230	8173	8232	8301	8218	8219	8245	8247	8247	8274	8316	8258	8244	8229	8210	8164	8197	8204	8174	8222	8190	8222	8246	8213	8233	8213	8195	8178	8217	8254	8211	8256	8228
661	A/D1	0	12	1500	8202	8215	8206	8218	8213	8220	8200	8215	8204	8216	8241	8237	8254	8255	8237	8241	8225	8228	8219	8211	8209	8221	8208	8260	8234	8249	8231	8228	8218	8218	8234	8199	8234	8238	8199	8247	8200	8218	8229	8205	8220	8216	8212	8254	8232
661	A/D0	1	12	1500	8718	8956	8926	8982	9073	8805	8551	8319	8300	8681	8779	8995	9068	9138	9112	8844	8598	8408	8321	8525	8824	8927	9140	9088	9100	8748	8501	8358	8282	8564	8857	9082	9106	9049	8949	8633	8465	8294	8247	8488	8678	8939	9134	9181	9162
662	A/D1	0	12	1110	8220	8202	8227	8232	8234	8234	8222	8206	8218	8211	8222	8200	8232	8221	8211	8240	8197	8241	8215	8229	8213	8226	8219	8226	8227	8210	8215	8204	8210	8213	8207	8211	8214	8212	8214	8226	8223	8232	8224	8216	8215	8209	8214	8210	8219
662	A/D0	1	12	1110	8213	8245	8198	8228	8212	8216	8199	8197	8235	8222	8259	8267	8264	8271	8316	8293	8242	8208	8184	8195	8237	8222	8219	8225	8238	8233	8226	8208	8244	8243	8247	8289	8308	8283	8256	8262	8216	8212	8191	8207	8238	8252	8280	8305	8268
663	A/D1	0	12	870	8235	8252	8240	8257	8252	8259	8249	8246	8228	8225	8211	8206	8229	8243	8257	8248	8256	8225	8236	8221	8238	8257	8245	8258	8261	8254	8247	8242	8231	8211	8250	8227	8292	8297	8295	8281	8266	8236	8232	8217	8264	8275	8284	8294	8281
663	A/D0	1	12	870	8281	8283	8334	8327	8371	8306	8244	8252	8216	8213	8251	8281	8263	8323	8338	8304	8262	8230	8206	8292	8311	8315	8324	8358	8393	8296	8242	8228	8198	8225	8275	8291	8259	8268	8299	8327	8270	8252	8216	8211	8284	8287	8346	8367	8327
664	A/D1	0	12	1270	8224	8280	8351	8328	8351	8336	8313	8307	8257	8227	8253	8231	8346	8329	8341	8432	8400	8347	8278	8236	8219	8281	8337	8409	8416	8447	8368	8318	8266	8250	8238	8272	8276	8265	8264	8279	8271	8258	8236	8226	8232	8264	8310	8315	8294
664	A/D0	1	12	1270	8398	8554	8673	8809	8687	8606	8457	8254	8203	8237	8475	8517	8601	8653	8736	8634	8494	8300	8191	8288	8390	8514	8627	8689	8642	8660	8539	8270	8257	8334	8391	8522	8578	8683	8534	8532	8387	8279	8203	8286	8377	8508	8710	8749	8736
665	A/D1	0	12	970	8214	8205	8218	8229	8230	8246	8222	8222	8217	8211	8228	8212	8252	8239	8266	8250	8208	8240	8208	8213	8248	8185	8242	8205	8223	8221	8196	8219	8204	8200	8217	8211	8210	8230	8256	8259	8251	8224	8222	8199	8227	8223	8237	8263	8251
665	A/D0	1	12	970	8244	8261	8259	8246	8270	8224	8218	8237	8204	8220	8278	8264	8267	8293	8282	8218	8247	8218	8228	8220	8244	8269	8224	8275	8254	8228	8230	8222	8202	8215	8220	8289	8300	8312	8273	8266	8241	8215	8220	8215	8223	8259	8231	8245	8217
666	A/D1	0	12	1500	8229	8232	8240	8225	8212	8221	8222	8212	8221	8215	8213	8214	8208	8229	8235	8230	8236	8222	8211	8210	8227	8223	8230	8208	8215	8226	8242	8244	8222	8225	8210	8204	8222	8213	8216	8234	8216	8225	8211	8234	8225	8261	8257	8264	8240
666	A/D0	1	12	1500	8239	8240	8235	8199	8232	8210	8201	8215	8203	8209	8192	8201	8216	8216	8225	8229	8206	8199	8195	8206	8215	8233	8215	8226	8212	8208	8196	8200	8203	8219	8203	8213	8228	8200	8245	8224	8227	8211	8191	8211	8226	8235	8212	8217	8242
667	A/D1	0	12	1140	8212	8209	8209	8213	8216	8224	8226	8237	8223	8220	8214	8214	8216	8216	8228	8247	8250	8232	8232	8216	8211	8233	8214	8232	8231	8234	8241	8222	8213	8205	8208	8207	8220	8210	8211	8207	8207	8216	8214	8212	8245	8232	8222	8239	8236
667	A/D0	1	12	1140	8224	8278	8265	8221	8240	8261	8217	8187	8237	8225	8226	8288	8311	8279	8244	8262	8237	8176	8225	8201	8241	8284	8321	8283	8333	8287	8227	8244	8215	8186	8213	8275	8237	8237	8316	8305	8276	8230	8236	8216	8266	8287	8240	8293	8294
668	A/D1	0	12	1000	8215	8230	8216	8233	8249	8208	8245	8218	8207	8220	8195	8201	8236	8199	8234	8220	8215	8229	8211	8210	8233	8196	8229	8219	8208	8245	8209	8216	8211	8199	8208	8211	8215	8211	8223	8217	8219	8220	8208	8208	8217	8239	8225	8237	8247
668	A/D0	1	12	1000	8195	8197	8215	8278	8264	8296	8324	8275	8271	8208	8231	8234	8239	8260	8245	8237	8230	8188	8185	8227	8219	8183	8230	8273	8258	8241	8300	8208	8173	8173	8156	8154	8201	8219	8260	8238	8236	8245	8239	8230	8232	8275	8232	8189	8215
669	A/D1	0	12	1100	8229	8229	8216	8223	8202	8228	8208	8206	8226	8197	8214	8234	8188	8229	8204	8206	8215	8193	8217	8204	8201	8204	8221	8207	8218	8215	8192	8210	8206	8211	8244	8241	8252	8253	8232	8248	8223	8214	8217	8200	8212	8225	8210	8232	8213
669	A/D0	1	12	1100	8225	8212	8272	8316	8286	8255	8289	8228	8204	8221	8224	8249	8228	8240	8265	8243	8227	8216	8222	8247	8255	8253	8266	8255	8242	8219	8252	8172	8194	8251	8235	8216	8245	8254	8216	8209	8222	8215	8202	8216	8268	8230	8212	8228	8226
670	A/D1	0	12	1250	8205	8210	8219	8221	8216	8241	8232	8235	8223	8218	8212	8216	8219	8214	8226	8217	8212	8222	8207	8217	8214	8196	8213	8232	8219	8227	8214	8208	8207	8211	8220	8213	8225	8228	8230	8217	8221	8210	8212	8226	8205	8220	8227	8233	8224
670	A/D0	1	12	1250	8261	8234	8201	8257	8307	8246	8246	8263	8219	8171	8220	8270	8268	8294	8332	8281	8199	8201	8233	8224	8173	8185	8213	8204	8192	8261	8228	8182	8204	8281	8255	8256	8297	8304	8289	8226	8224	8244	8198	8161	8208	8222	8265	8231	8260
671	A/D1	0	12	1340	8215	8245	8258	8251	8238	8217	8212	8199	8206	8216	8215	8257	8262	8248	8240	8230	8219	8219	8218	8215	8213	8217	8231	8240	8275	8245	8249	8222	8232	8209	8218	8241	8224	8219	8248	8240	8244	8227	8216	8232	8208	8224	8250	8237	8247
671	A/D0	1	12	1340	8294	8256	8293	8291	8243	8237	8254	8228	8204	8219	8272	8276	8281	8334	8325	8255	8242	8218	8186	8211	8292	8293	8353	8330	8278	8281	8226	8205	8231	8225	8217	8242	8266	8342	8383	8319	8315	8239	8200	8259	8285	8320	8328	8310	8273
672	A/D1	0	12	930	8218	8247	8221	8209	8251	8230	8224	8238	8225	8205	8226	8227	8226	8239	8239	8228	8220	8226	8213	8211	8208	8218	8242	8232	8243	8229	8220	8214	8204	8211	8208	8210	8210	8237	8216	8231	8222	8208	8219	8202	8223	8220	8250	8230	8230
672	A/D0	1	12	930	8264	8293	8259	8293	8259	8231	8210	8215	8173	8203	8259	8270	8232	8217	8261	8216	8196	8225	8188	8234	8218	8231	8259	8240	8256	8243	8207	8195	8187	8213	8219	8235	8250	8269	8268	8255	8235	8210	8204	8237	8237	8281	8275	8218	8261
673	A/D1	0	12	1040	8206	8218	8205	8211	8209	8228	8252	8221	8227	8211	8199	8221	8222	8206	8244	8202	8215	8231	8196	8224	8218	8218	8239	8218	8243	8232	8219	8225	8206	8200	8223	8204	8243	8233	8238	8219	8214	8210	8205	8216	8222	8245	8224	8220	8213
673	A/D0	1	12	1040	8206	8223	8266	8251	8321	8256	8264	8291	8214	8281	8266	8254	8233	8226	8239	8226	8227	8232	8217	8228	8245	8234	8216	8243	8227	8208	8233	8219	8191	8205	8244	8219	8206	8238	8236	8226	8225	8211	8219	8187	8218	8203	8223	8223	8212
674	A/D1	0	12	1500	8192	8229	8208	8202	8245	8233	8240	8237	8213	8209	8204	8208	8227	8230	8234	8239	8246	8226	8223	8212	8217	8244	8227	8253	8246	8242	8226	8226	8219	8200	8212	8227	8248	8253	8247	8226	8216	8206	8212	8208	8214	8236	8222	8228	8221
674	A/D0	1	12	1500	8238	8268	8294	8255	8242	8245	8233	8204	8233	8188	8218	8239	8219	8298	8268	8307	8229	8196	8233	8243	8198	8294	8295	8278	8263	8291	8220	8192	8240	8204	8190	8206	8238	8246	8255	8272	8240	8195	8231	8181	8215	8232	8215	8244	8239
675	A/D1	0	12	1120	8194	8223	8196	8212	8217	8218	8245	8235	8232	8221	8239	8225	8230	8235	8213	8221	8217	8210	8204	8206	8208	8217	8213	8238	8216	8235	8222	8218	8221	8206	8194	8226	8210	8220	8222	8230	8218	8237	8206	8226	8185	8215	8199	8204	8226
675	A/D0	1	12	1120	8202	8243	8267	8232	8241	8236	8224	8244	8229	8242	8225	8217	8239	8272	8240	8246	8212	8192	8223	8221	8214	8270	8260	8226	8247	8274	8237	8212	8195	8179	8222	8218	8199	8229	8228	8222	8269	8244	8221	8177	8268	8275	8221	8244	8254
676	A/D1	0	12	1280	8244	8179	8233	8211	8254	8158	8268	8188	8226	8189	8223	8212	8195	8252	8196	8276	8221	8260	8205	8208	8218	8206	8224	8235	8211	8226	8212	8206	8224	8242	8239	8269	8247	8240	8232	8213	8223	8201	8212	8218	8210	8221	8214	8213	8213
676	A/D0	1	12	1280	8646	8670	8698	8575	8533	8308	8234	8238	8261	8341	8566	8641	8657	8657	8712	8452	8383	8232	8275	8332	8523	8613	8665	8672	8715	8466	8310	8281	8309	8387	8555	8718	8663	8664	8569	8431	8293	8199	8236	8410	8447	8581	8600	8592	8634
677	A/D1	0	12	1020	8221	8199	8246	8223	8225	8256	8206	8226	8201	8196	8210	8224	8245	8249	8220	8254	8220	8231	8224	8209	8212	8221	8207	8236	8219	8228	8226	8209	8221	8217	8202	8213	8204	8203	8228	8209	8210	8221	8203	8218	8197	8227	8243	8251	8250
677	A/D0	1	12	1020	8335	8336	8396	8388	8523	8464	8328	8242	8267	8316	8375	8460	8434	8440	8470	8358	8321	8234	8227	8276	8330	8401	8364	8362	8395	8379	8292	8261	8245	8287	8390	8456	8428	8363	8424	8398	8289	8252	8271	8307	8321	8458	8530	8496	8473
678	A/D1	0	12	1130	8222	8216	8220	8233	8212	8221	8218	8216	8215	8215	8207	8217	8216	8218	8225	8222	8240	8250	8244	8214	8240	8228	8252	8227	8241	8222	8214	8217	8206	8222	8215	8221	8268	8250	8249	8226	8233	8222	8225	8222	8205	8222	8209	8211	8210
678	A/D0	1	12	1130	8200	8174	8248	8281	8247	8223	8241	8191	8173	8187	8215	8211	8236	8294	8252	8244	8218	8185	8178	8180	8174	8200	8212	8220	8231	8205	8253	8223	8216	8264	8241	8221	8292	8307	8265	8295	8265	8199	8209	8222	8197	8212	8225	8225	8241
679	A/D1	0	12	860	8248	8233	8262	8268	8266	8294	8243	8241	8229	8211	8256	8275	8287	8278	8303	8282	8269	8237	8235	8206	8250	8350	8346	8378	8361	8355	8305	8264	8237	8223	8250	8297	8319	8315	8326	8326	8317	8272	8244	8220	8247	8257	8264	8284	8272
679	A/D0	1	12	860	8211	8279	8251	8271	8261	8233	8212	8225	8180	8234	8237	8259	8252	8256	8285	8254	8260	8201	8199	8205	8232	8234	8213	8247	8251	8221	8205	8203	8188	8170	8276	8319	8313	8299	8290	8277	8250	8218	8190	8194	8217	8207	8235	8273	8285
680	A/D1	0	12	1100	8219	8216	8214	8221	8214	8222	8222	8230	8211	8213	8215	8196	8220	8201	8221	8248	8227	8227	8217	8203	8239	8224	8227	8249	8226	8225	8215	8207	8224	8205	8227	8238	8238	8231	8233	8221	8229	8219	8222	8221	8222	8226	8229	8221	8209
680	A/D0	1	12	1100	8232	8250	8245	8315	8336	8285	8287	8208	8272	8275	8270	8279	8287	8323	8294	8300	8280	8247	8237	8232	8256	8262	8248	8264	8267	8262	8221	8210	8185	8188	8228	8256	8264	8279	8309	8296	8279	8261	8235	8234	8248	8268	8232	8256	8267
681	A/D1	0	12	1120	8206	8232	8215	8209	8236	8192	8230	8201	8221	8212	8218	8223	8207	8211	8206	8214	8216	8222	8216	8213	8214	8219	8210	8224	8213	8213	8211	8214	8222	8226	8246	8236	8220	8229	8232	8222	8235	8213	8212	8223	8210	8223	8203	8236	8236
681	A/D0	1	12	1120	8852	9052	9207	9255	9161	8757	8502	8353	8297	8652	8956	9124	9061	9219	9278	8814	8630	8363	8366	8690	8952	9132	9139	9154	9288	8914	8538	8393	8326	8556	8914	9019	9220	9328	9310	8890	8617	8402	8387	8683	8952	9161	9172	9245	9199
682	A/D1	0	12	1350	8216	8218	8219	8225	8219	8222	8219	8206	8211	8211	8230	8213	8219	8241	8231	8258	8242	8236	8240	8213	8251	8254	8267	8295	8270	8288	8282	8239	8250	8209	8206	8230	8218	8225	8239	8234	8267	8243	8232	8218	8216	8238	8227	8233	8227
682	A/D0	1	12	1350	8294	8286	8299	8311	8293	8281	8261	8204	8210	8231	8244	8279	8278	8276	8292	8255	8226	8205	8148	8201	8290	8272	8308	8325	8347	8310	8284	8224	8220	8226	8278	8284	8316	8303	8321	8351	8296	8285	8235	8264	8359	8331	8359	8349	8342
683	A/D1	0	12	1160	8211	8230	8224	8253	8220	8224	8217	8212	8215	8215	8228	8220	8226	8227	8209	8224	8224	8217	8211	8204	8225	8244	8230	8232	8234	8236	8232	8221	8222	8211	8215	8223	8206	8216	8231	8225	8255	8199	8230	8207	8203	8234	8226	8203	8230
683	A/D0	1	12	1160	8198	8244	8259	8252	8297	8245	8208	8225	8225	8262	8245	8261	8260	8269	8256	8277	8231	8200	8197	8186	8216	8206	8209	8222	8205	8227	8200	8204	8210	8226	8195	8220	8284	8247	8250	8230	8226	8214	8188	8245	8243	8231	8259	8267	8218
684	A/D1	0	12	1350	8222	8226	8218	8220	8206	8218	8229	8209	8218	8206	8209	8211	8207	8218	8218	8237	8230	8220	8214	8212	8228	8228	8216	8244	8221	8234	8224	8214	8210	8215	8243	8219	8276	8232	8246	8265	8232	8243	8225	8186	8230	8173	8231	8212	8215
684	A/D0	1	12	1350	8637	8873	8938	8865	8864	8639	8439	8324	8281	8460	8652	8758	9013	9056	9170	8903	8552	8350	8249	8387	8646	8871	8951	9010	9112	8891	8609	8397	8270	8517	8622	8899	8893	9057	9121	8921	8630	8382	8323	8396	8552	8750	8923	9010	9148
685	A/D1	0	12	1290	8211	8235	8241	8245	8233	8206	8236	8198	8216	8214	8229	8229	8234	8229	8251	8243	8260	8261	8222	8234	8222	8209	8225	8228	8246	8264	8255	8243	8224	8206	8225	8218	8243	8252	8251	8258	8246	8231	8216	8212	8219	8250	8233	8254	8258
685	A/D0	1	12	1290	8273	8240	8322	8274	8260	8257	8206	8158	8129	8183	8196	8265	8288	8240	8299	8277	8195	8226	8218	8191	8239	8283	8352	8370	8367	8361	8246	8246	8211	8218	8237	8278	8329	8291	8335	8243	8252	8251	8191	8216	8235	8292	8316	8302	8294
686	A/D1	0	13	1130	8215	8223	8226	8226	8230	8237	8232	8219	8217	8214	8216	8216	8242	8237	8220	8214	8216	8216	8209	8209	8216	8209	8250	8221	8252	8225	8232	8230	8217	8239	8201	8223	8216	8200	8267	8233	8238	8236	8203	8225	8207	8225	8251	8222	8232
686	A/D0	1	13	1130	8531	8817	8844	8863	8868	8830	8637	8421	8313	8372	8605	8836	8952	8968	9038	8892	8619	8443	8315	8311	8591	8736	8852	8927	8979	8846	8621	8404	8304	8318	8535	8811	8880	8999	8964	8840	8609	8380	8280	8342	8545	8793	8949	9007	8986
687	A/D1	0	13	1250	8206	8222	8224	8215	8212	8207	8193	8224	8203	8212	8234	8211	8227	8219	8211	8221	8219	8208	8226	8211	8207	8227	8210	8221	8219	8215	8219	8207	8209	8214	8207	8219	8223	8223	8210	8211	8207	8213	8212	8208	8227	8230	8245	8234	8215
687	A/D0	1	13	1250	8507	8671	8701	8842	8779	8557	8412	8343	8330	8427	8507	8618	8719	8683	8728	8537	8374	8287	8261	8342	8487	8626	8735	8771	8749	8533	8408	8300	8285	8311	8478	8644	8725	8724	8708	8565	8412	8287	8263	8369	8586	8655	8704	8815	8767
688	A/D1	0	13	1050	8232	8221	8227	8246	8238	8245	8224	8228	8222	8213	8227	8217	8241	8231	8223	8241	8230	8233	8225	8208	8213	8213	8232	8234	8223	8236	8222	8220	8218	8211	8219	8217	8219	8222	8231	8236	8244	8235	8225	8212	8220	8254	8265	8263	8235
688	A/D0	1	13	1050	8252	8276	8223	8241	8276	8224	8229	8238	8224	8201	8275	8264	8268	8258	8268	8294	8234	8255	8239	8220	8192	8246	8250	8227	8299	8302	8234	8236	8228	8218	8218	8298	8283	8284	8290	8253	8223	8238	8205	8221	8263	8272	8255	8243	8294
689	A/D1	0	13	860	8201	8241	8222	8227	8223	8233	8220	8218	8214	8225	8229	8245	8252	8235	8266	8252	8222	8214	8209	8204	8202	8199	8206	8224	8212	8227	8211	8207	8212	8211	8252	8273	8256	8279	8242	8229	8222	8209	8206	8223	8208	8242	8231	8233	8226
689	A/D0	1	13	860	8220	8228	8241	8243	8281	8244	8219	8187	8187	8246	8311	8301	8330	8354	8376	8284	8273	8239	8200	8218	8265	8299	8277	8279	8313	8289	8265	8241	8227	8260	8267	8287	8307	8263	8259	8269	8213	8209	8199	8199	8211	8252	8345	8310	8325
690	A/D1	0	13	1400	8198	8215	8223	8219	8240	8228	8223	8222	8205	8207	8211	8199	8218	8216	8238	8220	8218	8212	8220	8203	8214	8215	8214	8258	8222	8233	8230	8208	8224	8208	8211	8220	8208	8215	8216	8207	8223	8224	8227	8215	8210	8222	8214	8221	8239
690	A/D0	1	13	1400	8212	8205	8244	8249	8254	8253	8202	8214	8207	8155	8214	8280	8249	8257	8327	8224	8210	8227	8197	8209	8216	8214	8184	8231	8241	8218	8194	8226	8174	8173	8213	8230	8220	8226	8259	8193	8201	8215	8219	8165	8175	8208	8195	8195	8214
691	A/D1	0	13	1430	8216	8239	8233	8258	8258	8242	8235	8205	8211	8214	8220	8221	8233	8251	8240	8235	8229	8218	8217	8210	8225	8213	8222	8249	8215	8274	8240	8245	8215	8232	8201	8238	8237	8222	8273	8237	8247	8250	8203	8240	8211	8228	8241	8228	8241
691	A/D0	1	13	1430	8677	9019	9040	9204	9117	9033	8691	8475	8292	8432	8723	8888	8983	9009	9080	8920	8680	8457	8311	8376	8649	8912	9117	9254	9293	9040	8681	8398	8279	8390	8739	8995	9111	9105	9079	8889	8628	8419	8280	8406	8770	9018	9096	9124	9120
692	A/D1	0	13	1330	8222	8209	8232	8250	8242	8236	8219	8220	8208	8215	8214	8210	8207	8207	8203	8209	8234	8218	8215	8219	8211	8234	8217	8217	8228	8226	8227	8212	8206	8211	8200	8210	8234	8231	8244	8235	8224	8227	8212	8224	8214	8228	8238	8222	8230
692	A/D0	1	13	1330	8227	8283	8236	8220	8207	8232	8199	8198	8205	8189	8212	8234	8257	8238	8268	8289	8253	8225	8204	8210	8200	8251	8270	8226	8211	8214	8197	8158	8182	8211	8192	8225	8227	8211	8239	8255	8238	8209	8196	8203	8233	8265	8277	8304	8292
693	A/D1	0	13	1070	8243	8183	8219	8216	8203	8267	8208	8242	8221	8202	8230	8204	8224	8243	8202	8231	8211	8218	8222	8208	8219	8209	8212	8211	8219	8259	8254	8245	8236	8228	8222	8226	8234	8241	8235	8241	8211	8230	8202	8216	8236	8230	8248	8229	8219
693	A/D0	1	13	1070	8632	8871	8972	8997	9126	8921	8646	8443	8346	8498	8636	8789	8961	9065	9060	8830	8601	8330	8264	8509	8771	8930	9036	8988	8996	8824	8620	8379	8252	8385	8534	8737	8929	9061	9250	9148	8917	8499	8393	8444	8693	8823	8903	9017	8997
694	A/D1	0	13	1080	8209	8210	8210	8220	8227	8221	8221	8212	8214	8217	8213	8217	8219	8217	8209	8230	8223	8237	8217	8216	8201	8221	8226	8227	8230	8225	8227	8221	8222	8204	8217	8207	8211	8218	8230	8236	8224	8222	8215	8215	8211	8217	8218	8241	8252
694	A/D0	1	13	1080	8268	8228	8256	8268	8223	8213	8218	8205	8194	8208	8222	8219	8214	8285	8265	8229	8235	8178	8196	8221	8210	8258	8362	8309	8266	8248	8217	8163	8189	8233	8215	8210	8262	8285	8236	8230	8230	8202	8213	8214	8290	8271	8301	8274	8280
695	A/D1	0	13	1380	8222	8225	8218	8252	8225	8226	8226	8210	8208	8201	8202	8215	8209	8211	8209	8230	8223	8235	8206	8201	8221	8224	8226	8230	8240	8237	8247	8225	8235	8213	8212	8220	8231	8233	8228	8214	8225	8217	8215	8213	8215	8211	8231	8260	8284
695	A/D0	1	13	1380	8206	8237	8240	8230	8274	8292	8261	8239	8230	8223	8211	8307	8363	8319	8310	8277	8262	8262	8223	8220	8251	8274	8233	8290	8294	8306	8240	8260	8226	8194	8264	8291	8263	8255	8271	8239	8230	8213	8210	8214	8272	8343	8337	8337	8385
696	A/D1	0	13	900	8219	8221	8236	8250	8243	8232	8261	8199	8245	8203	8210	8221	8221	8194	8254	8201	8220	8225	8193	8236	8200	8243	8264	8254	8303	8282	8258	8258	8226	8224	8249	8255	8253	8241	8234	8266	8269	8254	8252	8243	8260	8260	8293	8298	8315
696	A/D0	1	13	900	8253	8301	8296	8317	8302	8237	8237	8236	8223	8252	8247	8257	8279	8258	8288	8235	8215	8210	8203	8225	8210	8272	8285	8309	8307	8273	8276	8205	8215	8256	8252	8223	8247	8282	8271	8225	8277	8230	8232	8266	8273	8333	8298	8270	8264
697	A/D1	0	13	1430	8201	8208	8216	8228	8246	8250	8229	8240	8223	8218	8220	8239	8240	8245	8236	8227	8221	8214	8214	8220	8211	8206	8231	8241	8255	8245	8243	8212	8229	8196	8218	8236	8241	8254	8238	8254	8204	8240	8200	8189	8241	8194	8251	8235	8185
697	A/D0	1	13	1430	8201	8241	8254	8252	8249	8269	8234	8227	8201	8230	8266	8322	8285	8326	8273	8224	8245	8241	8245	8291	8254	8293	8301	8230	8281	8256	8199	8190	8199	8233	8209	8265	8261	8242	8256	8289	8238	8207	8256	8269	8246	8300	8264	8262	8294
698	A/D1	0	13	1120	8217	8221	8220	8228	8217	8228	8225	8210	8219	8217	8212	8219	8207	8260	8239	8247	8228	8199	8215	8200	8215	8207	8211	8214	8216	8213	8216	8210	8224	8213	8217	8205	8203	8206	8209	8207	8206	8205	8214	8206	8216	8211	8227	8251	8229
698	A/D0	1	13	1120	8412	8459	8544	8583	8553	8537	8384	8275	8277	8235	8311	8367	8385	8358	8463	8449	8310	8250	8273	8283	8259	8365	8437	8426	8422	8456	8332	8268	8215	8255	8389	8421	8436	8531	8506	8430	8354	8267	8224	8251	8327	8382	8435	8421	8452
699	A/D1	0	13	1270	8247	8190	8251	8220	8238	8244	8188	8246	8201	8215	8239	8183	8230	8221	8213	8226	8236	8216	8230	8206	8230	8246	8216	8229	8236	8215	8228	8205	8206	8210	8207	8212	8216	8207	8241	8223	8252	8235	8230	8210	8210	8212	8212	8236	8223
699	A/D0	1	13	1270	8194	8238	8253	8248	8204	8221	8174	8175	8202	8203	8229	8237	8266	8236	8216	8217	8231	8194	8188	8184	8214	8213	8320	8325	8300	8291	8255	8216	8232	8204	8292	8294	8251	8225	8280	8269	8238	8203	8231	8224	8254	8244	8275	8240	8233
700	A/D1	0	13	1050	8220	8220	8245	8226	8224	8237	8212	8225	8219	8202	8210	8209	8206	8227	8219	8239	8251	8225	8242	8222	8225	8221	8235	8229	8216	8225	8223	8221	8221	8212	8223	8209	8227	8218	8211	8238	8216	8224	8205	8211	8215	8208	8220	8215	8224
700	A/D0	1	13	1050	8161	8171	8229	8193	8165	8217	8210	8197	8228	8247	8222	8215	8268	8250	8207	8264	8243	8190	8178	8234	8244	8233	8271	8311	8232	8244	8242	8200	8167	8199	8226	8199	8213	8258	8327	8286	8285	8288	8219	8208	8224	8227	8205	8202	8241
701	A/D1	0	13	860	8329	8373	8533	8580	8691	8682	8576	8419	8309	8248	8290	8435	8525	8671	8594	8530	8480	8374	8296	8280	8330	8417	8516	8593	8633	8588	8484	8373	8292	8304	8371	8457	8553	8581	8657	8576	8505	8370	8275	8253	8352	8422	8552	8545	8601
701	A/D0	1	13	860	8352	8427	8406	8450	8479	8409	8333	8240	8255	8271	8277	8390	8407	8389	8407	8341	8315	8264	8247	8342	8438	8432	8458	8609	8537	8427	8305	8262	8213	8350	8403	8522	8468	8568	8529	8433	8382	8285	8217	8284	8392	8478	8464	8485	8488
702	A/D1	0	13	1170	8205	8222	8212	8223	8226	8216	8219	8229	8197	8224	8201	8210	8218	8201	8227	8209	8212	8225	8198	8215	8209	8199	8241	8236	8242	8239	8228	8215	8206	8223	8194	8267	8257	8249	8261	8228	8225	8230	8197	8219	8206	8209	8216	8213	8209
702	A/D0	1	13	1170	8220	8327	8323	8329	8347	8228	8243	8245	8178	8210	8197	8220	8235	8260	8282	8264	8243	8235	8244	8225	8202	8257	8152	8193	8213	8194	8193	8168	8182	8177	8196	8223	8247	8233	8214	8224	8198	8180	8185	8197	8245	8253	8276	8325	8332
703	A/D1	0	13	920	8231	8219	8234	8232	8257	8234	8247	8237	8210	8220	8191	8216	8211	8247	8318	8291	8289	8258	8205	8236	8252	8268	8284	8243	8225	8237	8219	8230	8214	8229	8220	8251	8256	8283	8281	8268	8262	8219	8225	8216	8238	8235	8235	8228	8292
703	A/D0	1	13	920	8261	8199	8247	8279	8211	8225	8207	8203	8208	8186	8270	8295	8281	8243	8289	8279	8284	8239	8237	8245	8191	8223	8237	8215	8214	8217	8220	8176	8212	8281	8270	8282	8279	8273	8275	8285	8303	8233	8212	8243	8198	8226	8276	8287	8285
704	A/D1	0	13	860	8210	8222	8222	8238	8226	8229	8215	8224	8205	8218	8205	8208	8217	8207	8221	8242	8228	8238	8216	8215	8245	8233	8237	8242	8219	8238	8231	8232	8221	8207	8202	8218	8227	8239	8242	8247	8253	8231	8221	8217	8207	8217	8222	8234	8228
704	A/D0	1	13	860	8233	8254	8300	8275	8298	8256	8222	8195	8223	8246	8232	8221	8211	8231	8187	8213	8176	8148	8162	8193	8235	8266	8280	8280	8337	8286	8284	8253	8196	8205	8214	8240	8334	8358	8365	8310	8233	8231	8219	8197	8227	8324	8298	8235	8271
705	A/D1	0	13	1100	8215	8209	8211	8210	8213	8211	8213	8218	8210	8210	8227	8217	8226	8218	8227	8211	8237	8216	8214	8214	8210	8206	8251	8227	8218	8232	8216	8227	8219	8221	8233	8210	8219	8229	8204	8256	8222	8194	8238	8180	8223	8227	8200	8268	8221
705	A/D0	1	13	1100	8201	8208	8202	8219	8261	8238	8224	8211	8199	8204	8230	8252	8242	8263	8267	8234	8236	8212	8182	8207	8207	8176	8176	8169	8186	8211	8190	8174	8204	8190	8200	8229	8220	8234	8239	8246	8258	8206	8180	8244	8209	8233	8269	8243	8219
706	A/D1	0	13	1170	8216	8216	8233	8214	8235	8220	8229	8204	8228	8205	8221	8225	8202	8250	8235	8220	8254	8181	8226	8214	8197	8237	8212	8215	8221	8216	8224	8229	8209	8244	8216	8220	8241	8233	8233	8223	8217	8202	8215	8205	8222	8207	8214	8220	8209
706	A/D0	1	13	1170	8178	8219	8225	8196	8145	8215	8153	8150	8218	8211	8194	8198	8258	8185	8212	8198	8170	8172	8163	8206	8223	8201	8208	8252	8251	8250	8257	8225	8186	8189	8211	8193	8192	8278	8218	8242	8219	8198	8193	8204	8227	8210	8243	8214	8178
707	A/D1	0	13	980	8225	8216	8223	8241	8246	8260	8254	8235	8221	8210	8215	8264	8240	8264	8217	8247	8225	8226	8216	8218	8226	8259	8247	8270	8257	8248	8244	8243	8222	8219	8212	8234	8236	8235	8241	8239	8221	8224	8200	8219	8214	8267	8252	8249	8216
707	A/D0	1	13	980	8266	8207	8315	8305	8265	8244	8313	8247	8159	8120	8177	8188	8193	8272	8295	8213	8243	8267	8265	8250	8289	8308	8249	8222	8251	8279	8241	8219	8226	8204	8235	8289	8309	8288	8263	8238	8232	8268	8202	8207	8250	8229	8256	8291	8267
708	A/D1	0	13	1390	8223	8220	8230	8255	8246	8231	8225	8216	8218	8208	8216	8217	8211	8226	8240	8229	8214	8233	8209	8209	8229	8216	8214	8214	8209	8223	8195	8221	8222	8216	8232	8228	8216	8233	8209	8235	8226	8223	8227	8208	8233	8237	8222	8217	8217
708	A/D0	1	13	1390	8415	8567	8586	8624	8622	8652	8454	8383	8289	8356	8496	8584	8695	8609	8680	8681	8447	8354	8288	8297	8422	8567	8606	8570	8682	8597	8510	8348	8278	8334	8440	8501	8594	8621	8588	8506	8419	8300	8235	8264	8394	8469	8578	8658	8663
709	A/D1	0	13	1460	8225	8217	8209	8244	8215	8225	8225	8204	8213	8206	8216	8229	8224	8245	8234	8228	8232	8223	8215	8225	8250	8250	8250	8230	8223	8213	8221	8206	8204	8215	8202	8231	8216	8236	8236	8227	8224	8222	8212	8214	8248	8227	8243	8232	8224
709	A/D0	1	13	1460	8262	8262	8247	8271	8244	8207	8198	8189	8181	8223	8251	8255	8208	8273	8274	8233	8221	8225	8209	8194	8210	8222	8186	8235	8259	8252	8215	8223	8235	8226	8224	8244	8232	8222	8214	8201	8166	8203	8187	8229	8248	8216	8229	8301	8255
710	A/D1	0	13	1140	8208	8221	8217	8203	8226	8228	8233	8232	8237	8224	8227	8212	8217	8217	8219	8228	8216	8220	8222	8210	8221	8202	8198	8205	8219	8212	8227	8216	8220	8214	8212	8234	8217	8232	8242	8237	8237	8228	8217	8236	8210	8236	8219	8218	8241
710	A/D0	1	13	1140	8161	8329	8465	8380	8272	8248	8212	8208	8263	8269	8211	8181	8279	8386	8416	8306	8233	8192	8137	8177	8253	8306	8289	8235	8220	8245	8264	8298	8266	8197	8192	8238	8337	8338	8282	8225	8157	8157	8188	8213	8270	8260	8222	8204	8261
711	A/D1	0	13	950	8211	8243	8252	8267	8250	8245	8245	8232	8238	8224	8219	8266	8261	8276	8255	8266	8253	8252	8243	8209	8223	8215	8245	8247	8255	8278	8243	8262	8260	8240	8250	8252	8277	8300	8284	8315	8275	8264	8260	8206	8269	8244	8314	8309	8298
711	A/D0	1	13	950	8248	8257	8317	8252	8264	8287	8267	8248	8218	8207	8207	8265	8289	8238	8302	8253	8222	8250	8256	8226	8257	8287	8334	8235	8283	8321	8210	8208	8196	8198	8202	8265	8278	8266	8389	8323	8279	8259	8237	8226	8203	8282	8329	8303	8321
712	A/D1	0	13	1230	8199	8213	8227	8216	8229	8223	8233	8222	8227	8213	8203	8221	8220	8225	8235	8218	8232	8208	8210	8210	8205	8222	8234	8227	8246	8225	8210	8209	8204	8207	8206	8206	8216	8255	8222	8232	8207	8210	8214	8209	8216	8226	8215	8257	8247
712	A/D0	1	13	1230	8238	8278	8259	8338	8282	8258	8242	8207	8203	8231	8290	8295	8325	8374	8311	8293	8266	8215	8211	8259	8335	8338	8315	8353	8331	8298	8263	8235	8220	8213	8272	8285	8306	8302	8358	8325	8296	8233	8215	8234	8238	8283	8300	8281	8273
713	A/D1	0	13	1080	8221	8218	8215	8203	8215	8223	8206	8207	8211	8209	8220	8223	8247	8218	8220	8214	8212	8201	8221	8198	8224	8215	8200	8236	8236	8278	8231	8236	8209	8210	8242	8224	8250	8243	8244	8219	8237	8219	8222	8214	8212	8231	8225	8258	8241
713	A/D0	1	13	1080	8300	8369	8415	8361	8392	8240	8247	8197	8159	8205	8230	8326	8344	8371	8421	8376	8293	8247	8229	8288	8382	8366	8396	8357	8389	8323	8281	8252	8232	8278	8354	8421	8438	8403	8412	8288	8255	8225	8207	8217	8244	8348	8334	8368	8380
714	A/D1	0	13	1180	8216	8222	8228	8224	8241	8221	8225	8218	8200	8226	8207	8208	8221	8222	8209	8217	8200	8208	8212	8202	8221	8199	8221	8237	8232	8232	8225	8215	8217	8207	8226	8221	8225	8216	8219	8214	8214	8211	8216	8208	8207	8201	8230	8214	8233
714	A/D0	1	13	1180	8291	8359	8328	8353	8373	8356	8280	8239	8211	8253	8356	8422	8416	8362	8399	8335	8284	8271	8221	8241	8306	8304	8273	8336	8375	8320	8286	8260	8232	8245	8312	8377	8342	8351	8356	8330	8259	8232	8224	8223	8319	8380	8387	8530	8542
715	A/D1	0	13	950	8206	8242	8229	8222	8245	8208	8211	8202	8201	8209	8209	8243	8256	8278	8250	8259	8247	8235	8219	8214	8239	8277	8274	8269	8239	8224	8243	8206	8226	8215	8241	8250	8267	8257	8284	8264	8238	8255	8220	8220	8207	8232	8257	8261	8269
715	A/D0	1	13	950	8382	8325	8376	8312	8374	8339	8258	8232	8248	8274	8341	8376	8408	8391	8391	8363	8316	8223	8238	8283	8286	8294	8311	8387	8385	8318	8218	8231	8215	8167	8328	8354	8319	8279	8354	8323	8216	8268	8284	8237	8260	8321	8300	8276	8266
716	A/D1	0	13	1360	8210	8197	8232	8200	8253	8257	8230	8246	8216	8216	8230	8218	8219	8206	8235	8245	8218	8225	8225	8190	8226	8194	8202	8225	8204	8228	8195	8203	8214	8200	8207	8214	8212	8215	8242	8206	8244	8212	8207	8204	8215	8199	8268	8223	8224
716	A/D0	1	13	1360	8290	8300	8257	8212	8263	8258	8221	8256	8213	8220	8248	8265	8248	8218	8288	8280	8181	8224	8217	8234	8245	8248	8294	8300	8293	8238	8266	8240	8203	8231	8265	8219	8220	8226	8251	8241	8232	8283	8207	8238	8221	8250	8266	8239	8222
717	A/D1	0	13	900	8221	8205	8241	8215	8229	8234	8243	8229	8233	8207	8219	8237	8255	8243	8242	8222	8229	8225	8214	8213	8214	8228	8247	8248	8252	8242	8223	8233	8222	8216	8228	8231	8242	8239	8235	8227	8230	8224	8227	8207	8224	8213	8238	8239	8240
717	A/D0	1	13	900	8283	8286	8324	8339	8294	8289	8227	8229	8197	8190	8223	8267	8284	8367	8342	8305	8259	8234	8235	8186	8244	8286	8244	8219	8222	8274	8201	8193	8216	8190	8205	8239	8251	8243	8270	8282	8246	8218	8220	8198	8238	8247	8199	8251	8268
718	A/D1	0	13	1420	8225	8247	8242	8230	8237	8240	8218	8227	8221	8209	8241	8238	8265	8237	8228	8230	8237	8230	8227	8203	8210	8219	8231	8227	8228	8245	8228	8224	8213	8206	8207	8211	8210	8214	8212	8211	8206	8209	8207	8205	8208	8217	8209	8214	8231
718	A/D0	1	13	1420	8251	8236	8250	8266	8258	8248	8204	8229	8262	8231	8163	8257	8298	8161	8286	8301	8195	8232	8256	8245	8150	8246	8311	8201	8178	8241	8225	8167	8208	8280	8247	8220	8233	8276	8242	8219	8264	8232	8192	8246	8282	8278	8244	8284	8301
719	A/D1	0	13	1240	8211	8223	8198	8223	8219	8214	8226	8213	8217	8221	8204	8225	8210	8231	8231	8221	8221	8230	8223	8225	8222	8198	8218	8226	8232	8232	8219	8211	8209	8203	8221	8199	8214	8243	8227	8236	8222	8207	8223	8217	8223	8243	8214	8220	8223
719	A/D0	1	13	1240	8232	8229	8278	8293	8274	8226	8200	8206	8193	8176	8213	8245	8269	8283	8291	8276	8250	8223	8220	8217	8187	8218	8190	8218	8192	8202	8215	8182	8180	8208	8222	8221	8267	8254	8255	8264	8242	8196	8201	8199	8248	8232	8239	8258	8245
720	A/D1	0	13	1440	8217	8234	8228	8231	8286	8254	8262	8236	8208	8212	8223	8219	8227	8235	8241	8270	8260	8251	8222	8220	8212	8233	8231	8228	8244	8230	8230	8207	8202	8213	8213	8223	8236	8233	8232	8238	8212	8220	8223	8203	8224	8228	8241	8246	8267
720	A/D0	1	13	1440	8520	8645	8692	8778	8708	8482	8342	8267	8270	8443	8673	8737	8835	8878	8920	8710	8499	8287	8260	8402	8513	8715	8859	8883	8942	8795	8554	8353	8304	8420	8569	8719	8743	8713	8700	8643	8480	8329	8279	8471	8537	8779	8729	8850	8914
721	A/D1	0	13	1150	8210	8210	8221	8219	8235	8270	8242	8234	8227	8188	8223	8210	8235	8209	8217	8219	8214	8218	8211	8217	8185	8218	8215	8210	8251	8224	8217	8235	8189	8212	8200	8210	8242	8229	8244	8229	8229	8243	8226	8230	8225	8258	8236	8237	8220
721	A/D0	1	13	1150	8521	8782	8844	8884	8817	8686	8583	8381	8298	8311	8578	8830	8859	9024	9073	9021	8697	8493	8361	8237	8484	8747	8773	8761	8904	8840	8492	8366	8325	8385	8475	8953	9057	8966	8951	8896	8654	8412	8321	8405	8463	8616	8792	8804	8787
722	A/D1	0	13	1170	8224	8233	8218	8215	8209	8207	8223	8210	8217	8228	8224	8236	8225	8222	8208	8215	8204	8211	8210	8205	8219	8232	8229	8254	8219	8238	8204	8203	8216	8200	8219	8204	8216	8220	8221	8229	8220	8204	8198	8202	8206	8219	8218	8214	8233
722	A/D0	1	13	1170	8247	8214	8247	8272	8237	8196	8192	8232	8188	8209	8287	8225	8245	8277	8269	8215	8193	8214	8190	8184	8274	8248	8301	8287	8261	8255	8266	8204	8175	8225	8253	8198	8202	8257	8197	8221	8236	8211	8222	8145	8254	8261	8209	8209	8182
723	A/D1	0	13	860	8249	8308	8326	8364	8354	8325	8281	8244	8245	8218	8246	8304	8349	8388	8382	8439	8374	8329	8268	8228	8242	8256	8298	8380	8354	8327	8320	8269	8257	8226	8237	8263	8349	8381	8372	8311	8345	8273	8247	8234	8260	8298	8323	8375	8343
723	A/D0	1	13	860	8233	8245	8303	8322	8341	8342	8266	8252	8233	8323	8391	8383	8345	8298	8325	8308	8272	8219	8186	8243	8265	8351	8384	8417	8406	8332	8326	8258	8189	8214	8256	8322	8394	8401	8499	8420	8393	8302	8260	8335	8345	8379	8340	8356	8315
724	A/D1	0	13	1200	8204	8219	8260	8255	8251	8217	8218	8213	8203	8209	8225	8217	8228	8228	8224	8225	8232	8238	8239	8211	8246	8231	8217	8253	8210	8229	8215	8213	8228	8206	8215	8222	8211	8217	8222	8218	8219	8222	8203	8206	8227	8219	8228	8215	8241
724	A/D0	1	13	1200	8264	8373	8430	8341	8327	8318	8284	8207	8203	8184	8174	8240	8259	8283	8295	8298	8225	8263	8254	8245	8315	8317	8354	8309	8280	8265	8266	8256	8213	8229	8259	8278	8356	8335	8320	8327	8267	8218	8199	8204	8247	8260	8316	8306	8315
725	A/D1	0	13	860	8261	8322	8332	8351	8376	8403	8377	8322	8259	8226	8234	8284	8335	8350	8417	8402	8397	8348	8287	8244	8311	8314	8355	8455	8489	8516	8456	8360	8277	8238	8291	8357	8420	8458	8481	8461	8392	8369	8288	8268	8288	8340	8418	8506	8542
725	A/D0	1	13	860	8297	8346	8341	8306	8384	8370	8274	8193	8232	8280	8286	8470	8561	8449	8484	8452	8330	8263	8268	8275	8308	8342	8384	8359	8331	8300	8272	8217	8214	8245	8373	8363	8448	8397	8560	8458	8318	8306	8230	8245	8292	8422	8445	8493	8525
726	A/D1	0	13	1010	8228	8197	8251	8217	8229	8232	8210	8221	8233	8205	8218	8219	8217	8219	8219	8220	8224	8211	8218	8192	8211	8224	8213	8211	8227	8222	8225	8223	8221	8218	8225	8235	8232	8221	8218	8220	8218	8216	8220	8211	8207	8244	8250	8242	8253
726	A/D0	1	13	1010	8292	8255	8357	8359	8320	8284	8259	8230	8234	8280	8331	8359	8376	8307	8295	8246	8229	8176	8194	8192	8238	8266	8291	8337	8351	8359	8270	8211	8209	8194	8211	8291	8314	8310	8327	8324	8259	8210	8261	8211	8214	8294	8339	8395	8339
727	A/D1	0	13	980	8255	8245	8243	8242	8228	8239	8226	8204	8227	8217	8205	8284	8215	8288	8231	8276	8246	8201	8221	8198	8220	8260	8257	8275	8267	8273	8251	8232	8220	8230	8232	8262	8268	8295	8329	8317	8309	8260	8248	8219	8266	8269	8317	8295	8285
727	A/D0	1	13	980	8423	8404	8462	8390	8389	8323	8272	8232	8217	8343	8333	8329	8402	8423	8421	8406	8366	8296	8229	8317	8409	8420	8438	8403	8356	8303	8230	8199	8194	8291	8381	8433	8442	8443	8416	8394	8298	8228	8250	8249	8262	8377	8369	8338	8377
728	A/D1	0	13	930	8237	8218	8226	8231	8244	8239	8217	8219	8211	8211	8213	8217	8245	8224	8242	8237	8242	8256	8228	8211	8198	8245	8229	8262	8271	8242	8279	8220	8269	8228	8244	8270	8256	8260	8315	8261	8262	8239	8219	8215	8225	8204	8257	8248	8231
728	A/D0	1	13	930	8627	8927	9109	9214	9124	8967	8700	8436	8338	8423	8670	8914	9214	9438	9330	9200	8760	8444	8311	8331	8547	8760	9016	9104	9088	9008	8693	8475	8319	8379	8646	8738	8987	8975	9127	8967	8750	8445	8285	8323	8604	8831	9120	9209	9315
729	A/D1	0	13	1400	8218	8215	8231	8240	8233	8229	8221	8206	8224	8212	8208	8225	8215	8238	8214	8213	8213	8205	8205	8210	8223	8229	8239	8224	8226	8223	8214	8220	8218	8204	8204	8213	8223	8228	8249	8250	8235	8232	8214	8214	8213	8231	8239	8242	8236
729	A/D0	1	13	1400	8225	8275	8291	8307	8311	8296	8252	8216	8207	8220	8234	8275	8335	8341	8350	8314	8274	8233	8220	8252	8272	8277	8276	8262	8254	8267	8241	8201	8188	8198	8197	8254	8244	8291	8331	8288	8306	8259	8221	8248	8292	8303	8316	8360	8286
730	A/D1	0	13	1270	8212	8215	8213	8211	8211	8219	8218	8218	8219	8206	8213	8210	8209	8210	8230	8225	8226	8207	8213	8217	8204	8213	8220	8216	8250	8216	8255	8225	8223	8224	8212	8215	8229	8211	8243	8214	8222	8220	8205	8213	8215	8210	8215	8219	8214
730	A/D0	1	13	1270	8244	8270	8329	8386	8406	8333	8294	8253	8228	8210	8206	8257	8282	8312	8309	8307	8247	8237	8216	8218	8223	8230	8307	8348	8369	8327	8300	8264	8215	8211	8242	8299	8310	8315	8341	8339	8309	8263	8219	8221	8277	8310	8335	8337	8319
731	A/D1	0	13	1070	8219	8211	8230	8221	8224	8220	8207	8221	8217	8209	8226	8220	8246	8262	8270	8248	8231	8209	8216	8206	8211	8215	8235	8230	8244	8218	8200	8214	8196	8230	8199	8253	8205	8253	8230	8228	8234	8201	8231	8199	8238	8213	8240	8241	8243
731	A/D0	1	13	1070	8239	8234	8197	8219	8277	8215	8199	8226	8223	8186	8272	8301	8289	8256	8293	8238	8192	8194	8212	8203	8227	8293	8267	8277	8231	8219	8248	8190	8181	8200	8188	8172	8230	8175	8247	8229	8240	8188	8226	8238	8203	8258	8258	8195	8212
732	A/D1	0	13	1010	8226	8259	8322	8331	8341	8304	8290	8254	8233	8219	8228	8269	8309	8324	8365	8351	8310	8273	8228	8216	8284	8259	8311	8312	8328	8365	8335	8313	8248	8236	8232	8261	8288	8341	8382	8394	8367	8323	8257	8222	8270	8290	8303	8279	8273
732	A/D0	1	13	1010	8208	8219	8277	8259	8288	8292	8268	8222	8216	8234	8263	8318	8335	8306	8343	8322	8243	8235	8245	8215	8250	8321	8324	8299	8270	8312	8270	8199	8243	8215	8207	8251	8299	8305	8301	8339	8283	8238	8228	8243	8296	8339	8297	8333	8299
733	A/D1	0	13	1500	8204	8208	8216	8221	8220	8242	8248	8242	8236	8216	8235	8234	8238	8235	8218	8229	8204	8231	8226	8209	8228	8211	8204	8235	8200	8233	8213	8206	8219	8203	8213	8205	8209	8218	8220	8238	8210	8218	8246	8178	8207	8223	8161	8264	8214
733	A/D0	1	13	1500	8245	8297	8346	8320	8306	8310	8246	8232	8230	8201	8230	8256	8275	8283	8300	8301	8241	8248	8207	8238	8243	8299	8299	8323	8297	8317	8282	8276	8233	8238	8270	8262	8311	8308	8345	8327	8210	8239	8223	8195	8250	8290	8342	8337	8392
734	A/D1	0	13	860	8225	8235	8224	8253	8235	8264	8247	8247	8224	8221	8222	8277	8315	8311	8279	8273	8237	8229	8218	8233	8273	8315	8313	8310	8322	8309	8272	8250	8234	8231	8232	8250	8255	8291	8300	8306	8314	8263	8255	8233	8238	8280	8280	8335	8331
734	A/D0	1	13	860	8363	8504	8456	8402	8453	8348	8292	8278	8256	8353	8378	8531	8565	8556	8493	8413	8288	8250	8246	8280	8424	8458	8551	8483	8493	8417	8310	8240	8247	8307	8347	8466	8509	8552	8621	8467	8347	8284	8223	8254	8412	8487	8499	8501	8572
735	A/D1	0	13	860	8197	8251	8234	8231	8240	8219	8228	8219	8215	8215	8216	8201	8227	8232	8227	8234	8216	8226	8208	8217	8212	8228	8232	8240	8230	8248	8232	8222	8216	8209	8206	8230	8250	8268	8256	8238	8234	8211	8211	8214	8206	8212	8222	8226	8246
735	A/D0	1	13	860	8723	8922	9146	9142	9117	8979	8705	8408	8322	8460	8651	8923	9058	9204	9117	8903	8684	8393	8323	8446	8800	9137	9218	9252	9120	8861	8592	8347	8281	8477	8801	8983	8979	9005	9201	8972	8758	8406	8259	8523	8781	9181	9177	9332	9304
736	A/D1	0	13	970	8248	8216	8240	8237	8236	8220	8234	8212	8212	8199	8229	8242	8213	8277	8205	8291	8250	8240	8234	8206	8222	8207	8278	8274	8266	8282	8261	8239	8222	8218	8218	8216	8206	8228	8218	8221	8240	8231	8231	8219	8219	8223	8245	8259	8245
736	A/D0	1	13	970	8239	8347	8481	8534	8582	8542	8397	8265	8223	8230	8239	8312	8391	8378	8495	8451	8440	8339	8244	8211	8293	8438	8449	8480	8459	8509	8375	8330	8280	8266	8312	8387	8568	8522	8477	8540	8406	8301	8254	8232	8287	8379	8509	8627	8550
737	A/D1	0	13	1260	8222	8242	8227	8276	8211	8250	8226	8198	8234	8193	8214	8225	8222	8242	8225	8222	8232	8209	8201	8218	8200	8223	8239	8227	8229	8205	8214	8209	8202	8206	8207	8202	8211	8236	8228	8244	8239	8224	8223	8206	8227	8229	8210	8228	8212
737	A/D0	1	13	1260	8226	8315	8280	8306	8321	8243	8237	8193	8191	8225	8210	8266	8245	8246	8280	8240	8208	8183	8209	8208	8215	8261	8236	8298	8296	8299	8255	8219	8205	8227	8267	8284	8279	8273	8281	8232	8223	8210	8204	8245	8268	8339	8340	8315	8312
738	A/D1	0	14	1450	8223	8242	8250	8247	8248	8235	8227	8226	8206	8209	8222	8210	8218	8201	8212	8213	8213	8222	8218	8230	8254	8233	8260	8259	8238	8229	8225	8223	8224	8213	8217	8224	8239	8231	8232	8231	8236	8221	8210	8225	8223	8243	8258	8252	8249
738	A/D0	1	14	1450	8630	8792	9037	8987	9076	8835	8586	8389	8264	8438	8704	8777	8934	9026	9080	8868	8633	8390	8290	8339	8594	8764	8918	9098	9119	8868	8665	8353	8269	8542	8813	8974	9247	9320	9197	8995	8679	8396	8290	8400	8730	8922	8903	8948	8975
739	A/D1	0	14	1380	8207	8232	8251	8214	8228	8228	8213	8224	8210	8210	8220	8208	8223	8216	8203	8235	8223	8221	8224	8216	8212	8207	8215	8221	8224	8226	8210	8212	8222	8208	8213	8221	8222	8236	8232	8252	8238	8240	8213	8207	8201	8220	8223	8212	8233
739	A/D0	1	14	1380	8177	8243	8270	8256	8218	8258	8224	8190	8189	8275	8246	8174	8246	8304	8245	8230	8299	8177	8127	8236	8238	8227	8226	8274	8246	8219	8252	8250	8189	8210	8202	8188	8229	8211	8255	8253	8238	8172	8188	8226	8208	8275	8238	8237	8221
740	A/D1	0	14	1100	8215	8197	8231	8218	8230	8220	8225	8212	8210	8208	8208	8212	8213	8211	8214	8212	8210	8214	8211	8201	8236	8212	8225	8226	8230	8242	8213	8218	8206	8197	8208	8234	8226	8238	8249	8233	8238	8219	8195	8213	8212	8232	8213	8226	8222
740	A/D0	1	14	1100	8266	8239	8212	8226	8242	8207	8197	8194	8209	8170	8222	8266	8282	8273	8293	8208	8141	8195	8239	8192	8184	8224	8244	8221	8254	8225	8206	8175	8210	8177	8273	8306	8246	8297	8263	8231	8197	8222	8227	8180	8260	8239	8244	8293	8283
741	A/D1	0	14	990	8223	8237	8238	8262	8243	8263	8244	8228	8220	8222	8213	8242	8289	8261	8264	8249	8231	8229	8230	8220	8245	8241	8264	8255	8252	8276	8249	8229	8218	8212	8268	8276	8278	8283	8289	8258	8258	8227	8217	8233	8244	8244	8262	8294	8291
741	A/D0	1	14	990	8242	8232	8286	8271	8252	8273	8234	8192	8203	8264	8223	8229	8284	8273	8262	8260	8254	8212	8198	8223	8244	8253	8285	8293	8305	8283	8240	8214	8188	8180	8224	8255	8267	8273	8314	8245	8243	8223	8181	8194	8215	8215	8203	8225	8221
742	A/D1	0	14	1500	8198	8236	8212	8237	8232	8222	8238	8223	8220	8218	8227	8216	8234	8225	8220	8228	8220	8230	8209	8224	8249	8248	8251	8228	8225	8238	8231	8238	8217	8212	8204	8209	8221	8221	8214	8223	8217	8210	8222	8200	8209	8218	8208	8241	8252
742	A/D0	1	14	1500	8264	8283	8273	8304	8342	8252	8250	8211	8194	8245	8334	8276	8277	8311	8244	8233	8262	8175	8197	8242	8271	8369	8389	8444	8360	8276	8253	8223	8214	8219	8253	8252	8275	8288	8256	8249	8216	8177	8254	8195	8214	8323	8263	8229	8278
743	A/D1	0	14	1350	8201	8219	8210	8206	8226	8241	8221	8247	8221	8222	8222	8238	8259	8248	8263	8254	8216	8230	8209	8202	8219	8212	8224	8233	8241	8267	8250	8227	8226	8206	8225	8209	8217	8218	8220	8238	8251	8247	8234	8221	8213	8218	8217	8203	8213
743	A/D0	1	14	1350	8162	8260	8291	8264	8311	8319	8287	8237	8245	8214	8198	8216	8300	8261	8279	8275	8246	8224	8232	8191	8231	8319	8270	8276	8288	8252	8241	8259	8250	8202	8220	8234	8235	8243	8272	8277	8238	8209	8218	8195	8218	8210	8263	8269	8294
744	A/D1	0	14	870	8228	8224	8235	8221	8259	8233	8242	8239	8239	8233	8232	8223	8235	8242	8278	8272	8260	8233	8227	8219	8211	8257	8266	8276	8246	8269	8239	8232	8225	8217	8258	8251	8260	8286	8270	8282	8254	8226	8221	8217	8211	8245	8252	8265	8318
744	A/D0	1	14	870	8287	8266	8300	8302	8262	8251	8218	8192	8157	8156	8203	8236	8262	8243	8286	8299	8285	8287	8245	8185	8232	8259	8287	8267	8218	8215	8215	8179	8197	8186	8241	8206	8232	8228	8249	8251	8214	8198	8172	8188	8241	8261	8283	8289	8289
745	A/D1	0	14	1330	8441	8536	8654	8670	8702	8768	8619	8509	8338	8287	8327	8468	8570	8804	8862	8820	8635	8448	8296	8255	8373	8630	8645	8709	8690	8675	8532	8454	8271	8306	8344	8456	8639	8630	8721	8687	8572	8434	8296	8243	8311	8420	8490	8640	8659
745	A/D0	1	14	1330	8484	8400	8388	8390	8421	8393	8366	8199	8132	8186	8434	8517	8436	8378	8354	8302	8233	8216	8271	8329	8369	8436	8550	8552	8552	8447	8337	8222	8212	8347	8420	8409	8352	8398	8517	8395	8399	8320	8241	8245	8243	8341	8431	8388	8369
746	A/D1	0	14	990	8226	8213	8226	8226	8215	8224	8217	8207	8224	8212	8216	8208	8214	8227	8229	8218	8223	8218	8215	8219	8230	8210	8225	8209	8243	8248	8228	8235	8209	8214	8198	8201	8220	8229	8253	8235	8218	8215	8207	8207	8243	8236	8261	8230	8227
746	A/D0	1	14	990	8563	8678	8725	8798	8785	8593	8444	8308	8306	8383	8578	8615	8667	8656	8700	8523	8376	8291	8301	8520	8594	8762	8736	8743	8711	8480	8373	8258	8283	8517	8553	8634	8683	8783	8765	8513	8378	8289	8275	8451	8637	8688	8786	8755	8766
747	A/D1	0	14	1140	8214	8219	8216	8239	8239	8244	8233	8232	8209	8220	8227	8225	8236	8233	8233	8214	8234	8223	8214	8216	8225	8238	8241	8228	8215	8208	8211	8214	8190	8219	8213	8212	8243	8236	8260	8220	8247	8205	8219	8203	8224	8172	8229	8232	8209
747	A/D0	1	14	1140	8613	8811	8919	9036	8951	8729	8481	8338	8276	8478	8696	8895	8874	8943	9003	8866	8567	8370	8315	8367	8603	8913	8961	8962	8905	8750	8521	8333	8254	8411	8739	8759	9019	8994	8954	8844	8581	8390	8240	8438	8598	8760	8815	8976	8915
748	A/D1	0	14	1100	8213	8231	8215	8221	8226	8231	8229	8230	8212	8210	8209	8212	8225	8215	8222	8231	8221	8237	8218	8219	8236	8209	8223	8227	8201	8217	8199	8206	8220	8208	8216	8223	8210	8242	8219	8222	8235	8225	8236	8226	8219	8213	8213	8227	8226
748	A/D0	1	14	1100	8229	8226	8187	8211	8221	8235	8242	8209	8247	8221	8259	8291	8298	8292	8301	8214	8191	8217	8162	8196	8258	8226	8191	8259	8331	8256	8266	8259	8232	8248	8234	8239	8203	8247	8229	8220	8243	8238	8232	8228	8255	8210	8189	8214	8251
749	A/D1	0	14	1180	8217	8195	8234	8203	8217	8209	8207	8198	8212	8206	8218	8250	8248	8256	8230	8242	8220	8224	8211	8226	8216	8262	8257	8235	8234	8224	8224	8219	8208	8207	8212	8232	8250	8238	8240	8205	8227	8202	8212	8218	8199	8219	8221	8222	8228
749	A/D0	1	14	1180	8208	8231	8216	8226	8267	8264	8209	8184	8251	8222	8180	8246	8177	8271	8219	8228	8211	8225	8190	8193	8266	8211	8238	8248	8206	8234	8201	8189	8234	8233	8236	8219	8292	8278	8310	8280	8258	8217	8221	8231	8253	8217	8263	8287	8278
750	A/D1	0	14	1370	8211	8217	8229	8239	8229	8218	8214	8212	8205	8203	8210	8207	8216	8238	8225	8233	8231	8216	8215	8205	8204	8214	8205	8207	8236	8208	8230	8211	8204	8209	8218	8227	8223	8206	8212	8203	8198	8203	8209	8199	8212	8199	8241	8221	8237
750	A/D0	1	14	1370	8262	8302	8351	8300	8307	8262	8229	8212	8194	8225	8248	8276	8290	8343	8387	8332	8240	8239	8259	8225	8262	8300	8268	8268	8314	8295	8238	8215	8239	8309	8298	8335	8340	8346	8368	8315	8259	8240	8239	8206	8246	8264	8243	8342	8330
751	A/D1	0	14	980	8218	8218	8228	8223	8219	8207	8209	8207	8208	8214	8244	8234	8249	8228	8218	8216	8215	8204	8202	8195	8229	8201	8241	8220	8234	8222	8230	8220	8220	8224	8212	8238	8215	8212	8234	8191	8221	8208	8202	8235	8228	8233	8238	8213	8227
751	A/D0	1	14	980	8478	8571	8614	8661	8726	8514	8410	8304	8299	8422	8530	8656	8639	8659	8727	8573	8434	8304	8268	8385	8541	8687	8711	8724	8767	8567	8452	8294	8267	8300	8403	8518	8574	8529	8516	8413	8339	8274	8289	8397	8542	8603	8579	8621	8577
752	A/D1	0	14	890	8223	8241	8233	8251	8230	8220	8274	8203	8243	8211	8210	8216	8204	8204	8228	8212	8220	8217	8205	8215	8227	8224	8220	8215	8226	8240	8252	8243	8229	8207	8226	8227	8229	8258	8247	8231	8241	8231	8236	8211	8218	8222	8222	8223	8216
752	A/D0	1	14	890	8241	8324	8293	8332	8330	8332	8283	8245	8215	8206	8235	8208	8249	8273	8260	8214	8213	8221	8226	8205	8259	8332	8280	8332	8354	8308	8259	8232	8220	8191	8260	8363	8360	8369	8342	8324	8270	8257	8235	8215	8315	8260	8318	8307	8340
753	A/D1	0	14	1080	8220	8197	8234	8226	8227	8265	8186	8271	8174	8219	8232	8234	8233	8229	8222	8214	8216	8196	8218	8200	8214	8210	8208	8216	8249	8234	8237	8228	8213	8217	8229	8238	8238	8215	8221	8194	8211	8220	8211	8221	8253	8251	8253	8240	8236
753	A/D0	1	14	1080	8151	8210	8286	8271	8258	8208	8144	8180	8254	8245	8186	8252	8225	8210	8250	8260	8238	8226	8220	8323	8261	8280	8310	8252	8251	8223	8199	8215	8220	8194	8218	8247	8267	8255	8271	8247	8208	8192	8238	8205	8201	8245	8311	8259	8291
754	A/D1	0	14	1310	8209	8226	8222	8224	8222	8207	8214	8206	8212	8218	8202	8215	8202	8205	8232	8216	8225	8206	8211	8213	8200	8230	8219	8215	8227	8227	8223	8232	8212	8213	8217	8228	8242	8237	8245	8251	8228	8225	8211	8218	8219	8228	8232	8215	8234
754	A/D0	1	14	1310	8490	8627	8661	8571	8660	8523	8396	8310	8215	8406	8465	8590	8602	8666	8653	8608	8427	8306	8257	8329	8398	8523	8651	8652	8657	8533	8437	8276	8222	8335	8409	8497	8512	8568	8560	8487	8390	8248	8213	8362	8384	8557	8586	8555	8598
755	A/D1	0	14	1080	8212	8214	8211	8221	8228	8224	8216	8214	8213	8219	8220	8209	8234	8235	8220	8257	8212	8238	8200	8197	8208	8208	8217	8236	8218	8227	8207	8210	8208	8204	8218	8216	8224	8210	8225	8250	8223	8240	8210	8227	8206	8215	8208	8220	8212
755	A/D0	1	14	1080	8236	8247	8267	8267	8296	8304	8234	8256	8229	8224	8257	8251	8288	8284	8314	8298	8249	8237	8246	8226	8254	8253	8278	8212	8265	8271	8202	8243	8242	8218	8283	8299	8258	8268	8277	8264	8193	8247	8247	8206	8284	8281	8224	8254	8322
756	A/D1	0	14	1500	8223	8210	8238	8229	8239	8281	8248	8257	8227	8217	8235	8226	8224	8249	8243	8251	8256	8222	8235	8223	8229	8239	8222	8244	8233	8244	8227	8220	8217	8208	8250	8230	8241	8218	8221	8201	8211	8215	8213	8219	8212	8219	8224	8239	8275
756	A/D0	1	14	1500	8302	8269	8302	8298	8262	8236	8287	8239	8217	8261	8229	8316	8283	8322	8340	8303	8267	8199	8169	8207	8268	8279	8246	8299	8307	8291	8261	8254	8240	8233	8265	8341	8306	8287	8322	8277	8247	8225	8214	8235	8244	8292	8276	8277	8310
757	A/D1	0	14	1200	8223	8181	8241	8196	8237	8232	8225	8215	8209	8226	8205	8215	8238	8234	8238	8232	8202	8225	8218	8206	8226	8204	8215	8231	8268	8256	8246	8221	8213	8201	8220	8228	8223	8227	8214	8209	8204	8210	8202	8222	8205	8231	8245	8234	8277
757	A/D0	1	14	1200	8321	8382	8470	8466	8506	8569	8399	8376	8348	8305	8400	8457	8574	8570	8623	8608	8448	8304	8230	8284	8290	8384	8519	8547	8550	8634	8531	8395	8259	8223	8329	8440	8527	8597	8483	8532	8435	8334	8255	8231	8328	8413	8484	8531	8524
758	A/D1	0	14	1070	8197	8212	8206	8206	8207	8205	8210	8202	8218	8206	8220	8252	8239	8227	8231	8242	8247	8235	8224	8213	8213	8205	8226	8218	8238	8241	8221	8221	8213	8216	8205	8192	8228	8208	8235	8235	8245	8237	8230	8199	8225	8210	8212	8219	8209
758	A/D0	1	14	1070	8200	8220	8281	8302	8269	8341	8283	8248	8246	8241	8203	8212	8256	8216	8215	8243	8219	8193	8220	8234	8222	8231	8306	8264	8287	8341	8271	8255	8230	8159	8196	8254	8210	8272	8317	8303	8263	8214	8210	8199	8169	8230	8268	8244	8316
759	A/D1	0	14	1280	8195	8218	8232	8226	8242	8214	8218	8210	8206	8208	8219	8228	8227	8221	8214	8215	8208	8215	8207	8211	8253	8231	8235	8219	8214	8223	8224	8237	8213	8222	8221	8216	8219	8199	8213	8199	8207	8206	8214	8219	8207	8238	8221	8266	8243
759	A/D0	1	14	1280	8492	8530	8529	8610	8544	8434	8300	8262	8247	8288	8430	8600	8584	8501	8538	8475	8391	8296	8262	8359	8482	8583	8538	8451	8498	8433	8389	8301	8240	8298	8391	8514	8512	8597	8628	8443	8398	8271	8251	8278	8423	8555	8602	8572	8587
760	A/D1	0	14	930	8200	8215	8240	8255	8275	8274	8272	8247	8228	8227	8220	8232	8246	8225	8220	8221	8248	8229	8243	8221	8222	8220	8227	8240	8268	8248	8243	8220	8216	8216	8220	8248	8252	8280	8255	8276	8262	8241	8228	8228	8257	8288	8290	8271	8296
760	A/D0	1	14	930	8479	8651	8772	8847	8956	8851	8496	8390	8285	8294	8481	8659	8743	8740	8775	8672	8510	8360	8275	8306	8441	8610	8778	8768	8875	8862	8595	8477	8319	8349	8647	8742	8724	8790	8787	8724	8559	8407	8294	8257	8441	8626	8798	8736	8722
761	A/D1	0	14	860	8220	8225	8221	8234	8222	8207	8242	8178	8219	8213	8197	8245	8225	8239	8274	8217	8245	8228	8211	8226	8207	8218	8226	8238	8242	8231	8242	8236	8213	8221	8213	8223	8219	8218	8219	8234	8224	8189	8219	8205	8201	8221	8215	8230	8227
761	A/D0	1	14	860	8356	8444	8448	8477	8515	8433	8348	8277	8243	8247	8343	8424	8358	8424	8517	8331	8279	8303	8242	8245	8352	8451	8368	8382	8368	8257	8204	8162	8207	8266	8345	8499	8572	8599	8554	8405	8352	8198	8159	8257	8341	8389	8529	8488	8537
762	A/D1	0	14	860	8248	8249	8283	8278	8307	8308	8269	8245	8226	8211	8232	8245	8271	8279	8266	8276	8293	8260	8261	8240	8231	8282	8314	8275	8354	8332	8319	8308	8212	8244	8212	8269	8315	8313	8383	8416	8351	8324	8257	8232	8277	8285	8315	8343	8379
762	A/D0	1	14	860	8624	8879	9024	9202	9067	8949	8675	8384	8260	8347	8656	8892	9082	9157	9074	8881	8597	8407	8351	8617	8865	9017	9115	9303	9265	8991	8665	8367	8269	8380	8643	8791	9157	9252	9227	8987	8630	8367	8321	8568	8779	9037	9102	9160	9117
763	A/D1	0	14	1460	8221	8240	8224	8228	8240	8222	8235	8210	8209	8213	8208	8226	8213	8241	8229	8234	8228	8227	8205	8223	8224	8251	8265	8246	8247	8222	8234	8207	8230	8199	8228	8220	8210	8221	8215	8224	8242	8206	8224	8204	8215	8252	8223	8240	8224
763	A/D0	1	14	1460	8276	8300	8294	8364	8356	8307	8246	8232	8197	8184	8294	8348	8348	8399	8355	8415	8321	8266	8221	8228	8231	8259	8284	8337	8302	8333	8287	8275	8231	8224	8277	8316	8362	8383	8383	8379	8295	8276	8244	8239	8389	8447	8443	8426	8356
764	A/D1	0	14	1140	8222	8213	8226	8238	8230	8237	8219	8214	8221	8207	8223	8239	8245	8243	8232	8219	8207	8220	8212	8212	8216	8235	8238	8238	8238	8220	8225	8231	8200	8232	8227	8224	8234	8215	8245	8232	8222	8236	8210	8218	8207	8204	8228	8242	8261
764	A/D0	1	14	1140	8273	8284	8359	8400	8343	8313	8254	8199	8214	8245	8240	8276	8325	8327	8288	8301	8278	8217	8211	8233	8252	8294	8356	8375	8348	8323	8288	8239	8229	8254	8299	8332	8374	8363	8367	8403	8311	8259	8247	8227	8265	8316	8353	8382	8322
765	A/D1	0	14	930	8217	8203	8246	8251	8243	8281	8286	8253	8243	8221	8216	8246	8273	8269	8286	8281	8268	8247	8232	8212	8215	8249	8259	8293	8293	8255	8250	8215	8206	8204	8207	8231	8238	8313	8313	8338	8311	8256	8258	8219	8222	8242	8268	8265	8268
765	A/D0	1	14	930	8275	8365	8487	8543	8542	8553	8437	8331	8236	8227	8312	8366	8400	8416	8455	8432	8375	8324	8261	8314	8346	8499	8511	8589	8647	8579	8455	8314	8247	8256	8355	8554	8597	8681	8711	8671	8513	8380	8289	8297	8307	8430	8554	8573	8650
766	A/D1	0	14	1110	8215	8211	8243	8215	8235	8226	8210	8229	8199	8196	8223	8198	8223	8231	8229	8241	8225	8206	8226	8213	8226	8243	8242	8231	8220	8211	8216	8206	8201	8223	8203	8194	8219	8216	8227	8223	8222	8217	8209	8212	8217	8224	8249	8263	8270
766	A/D0	1	14	1110	8341	8315	8344	8416	8415	8376	8340	8317	8221	8192	8264	8297	8319	8330	8310	8261	8221	8243	8237	8217	8228	8277	8290	8286	8249	8262	8247	8220	8194	8235	8258	8273	8350	8386	8381	8312	8292	8255	8215	8232	8278	8276	8346	8334	8336
767	A/D1	0	14	1360	8209	8211	8204	8213	8209	8203	8224	8217	8235	8226	8205	8235	8235	8240	8235	8253	8246	8245	8223	8219	8205	8206	8209	8217	8269	8242	8234	8219	8211	8216	8227	8230	8228	8250	8230	8232	8217	8202	8221	8207	8223	8259	8223	8239	8271
767	A/D0	1	14	1360	8420	8527	8539	8559	8597	8507	8352	8295	8238	8373	8461	8471	8484	8520	8543	8421	8346	8253	8240	8363	8490	8545	8621	8556	8449	8380	8307	8235	8243	8343	8386	8453	8558	8610	8702	8567	8453	8318	8271	8329	8396	8504	8556	8536	8561
768	A/D1	0	14	1060	8207	8212	8209	8221	8245	8250	8235	8232	8218	8212	8210	8237	8228	8245	8232	8272	8252	8254	8229	8215	8210	8215	8214	8243	8251	8261	8220	8244	8211	8222	8228	8214	8237	8239	8232	8241	8208	8222	8214	8199	8214	8215	8220	8229	8226
768	A/D0	1	14	1060	8218	8332	8328	8333	8361	8341	8272	8219	8210	8275	8273	8312	8356	8343	8337	8293	8253	8226	8206	8236	8291	8258	8342	8337	8366	8334	8222	8246	8237	8245	8286	8382	8324	8356	8373	8348	8253	8199	8229	8257	8229	8274	8331	8294	8334
769	A/D1	0	14	1220	8222	8204	8216	8216	8228	8222	8215	8211	8210	8203	8208	8205	8206	8216	8218	8222	8229	8212	8220	8213	8221	8224	8222	8228	8238	8250	8247	8223	8223	8218	8201	8219	8225	8207	8226	8212	8233	8225	8219	8203	8209	8205	8214	8221	8242
769	A/D0	1	14	1220	8276	8261	8310	8276	8235	8251	8262	8217	8194	8241	8219	8203	8235	8222	8243	8238	8215	8222	8202	8243	8263	8205	8282	8205	8216	8252	8214	8195	8201	8243	8238	8264	8266	8260	8240	8227	8252	8223	8184	8247	8257	8289	8314	8282	8278
770	A/D1	0	14	1160	8242	8271	8283	8282	8276	8279	8253	8224	8225	8204	8239	8224	8248	8263	8255	8258	8257	8240	8234	8221	8218	8255	8269	8272	8266	8250	8255	8240	8233	8212	8214	8234	8270	8286	8303	8261	8255	8242	8226	8215	8231	8257	8319	8288	8302
770	A/D0	1	14	1160	8302	8291	8308	8328	8348	8352	8261	8268	8192	8227	8324	8291	8326	8337	8339	8348	8296	8265	8165	8150	8199	8210	8363	8328	8364	8326	8269	8248	8265	8253	8323	8368	8370	8361	8353	8415	8338	8243	8243	8241	8250	8292	8284	8353	8358
771	A/D1	0	14	860	8184	8240	8200	8265	8266	8258	8283	8242	8251	8226	8208	8232	8239	8239	8275	8256	8263	8247	8220	8220	8210	8213	8232	8222	8275	8258	8290	8271	8239	8230	8209	8213	8268	8282	8286	8302	8277	8303	8243	8239	8230	8264	8283	8277	8296
771	A/D0	1	14	860	8211	8257	8343	8287	8280	8328	8277	8206	8216	8228	8197	8253	8234	8290	8298	8293	8261	8212	8229	8190	8229	8255	8258	8230	8270	8270	8230	8226	8205	8211	8267	8271	8324	8336	8314	8308	8308	8267	8230	8250	8252	8246	8284	8279	8256
772	A/D1	0	14	1420	8217	8229	8249	8252	8245	8211	8222	8222	8196	8243	8188	8232	8215	8224	8225	8222	8221	8211	8204	8211	8225	8214	8226	8224	8220	8229	8218	8218	8217	8207	8216	8217	8219	8215	8215	8210	8213	8203	8198	8212	8211	8223	8217	8225	8228
772	A/D0	1	14	1420	8261	8244	8238	8213	8248	8236	8204	8317	8254	8233	8303	8272	8252	8278	8285	8223	8210	8224	8231	8217	8267	8307	8244	8266	8252	8230	8211	8223	8234	8217	8243	8264	8239	8262	8249	8232	8198	8195	8202	8193	8245	8223	8219	8270	8216
773	A/D1	0	14	1120	8228	8250	8271	8327	8379	8350	8311	8254	8219	8216	8211	8248	8288	8324	8318	8351	8309	8314	8254	8241	8248	8283	8278	8325	8286	8358	8338	8314	8265	8250	8220	8341	8293	8327	8313	8287	8306	8246	8254	8215	8233	8288	8305	8291	8316
773	A/D0	1	14	1120	8240	8407	8454	8415	8420	8414	8277	8239	8289	8244	8244	8325	8365	8354	8409	8380	8315	8269	8230	8270	8392	8415	8386	8346	8445	8299	8286	8293	8225	8283	8385	8475	8440	8465	8487	8421	8310	8247	8242	8310	8334	8381	8457	8450	8428
774	A/D1	0	14	1190	8208	8229	8222	8220	8216	8220	8207	8213	8204	8208	8215	8209	8215	8216	8231	8225	8211	8210	8209	8211	8221	8215	8215	8206	8209	8225	8211	8234	8218	8211	8203	8239	8194	8243	8232	8205	8242	8203	8222	8212	8208	8240	8223	8230	8244
774	A/D0	1	14	1190	8272	8329	8329	8332	8360	8335	8280	8234	8220	8275	8316	8366	8348	8380	8367	8340	8275	8238	8235	8234	8253	8313	8334	8340	8392	8366	8353	8274	8242	8216	8281	8282	8389	8374	8377	8366	8320	8255	8240	8258	8266	8314	8355	8346	8394
775	A/D1	0	14	1000	8216	8218	8231	8237	8230	8230	8229	8209	8217	8215	8218	8233	8220	8223	8236	8223	8234	8228	8219	8226	8225	8236	8249	8240	8248	8275	8241	8255	8212	8220	8249	8256	8276	8262	8262	8248	8263	8238	8241	8206	8243	8255	8241	8282	8254
775	A/D0	1	14	1000	8244	8279	8337	8328	8451	8371	8291	8224	8206	8209	8256	8287	8352	8389	8376	8344	8279	8212	8221	8268	8290	8375	8360	8339	8349	8289	8259	8221	8217	8289	8334	8374	8434	8401	8331	8310	8279	8237	8217	8221	8239	8273	8275	8285	8289
776	A/D1	0	14	910	8220	8236	8250	8250	8249	8244	8246	8259	8222	8221	8211	8234	8227	8269	8287	8266	8272	8250	8212	8226	8227	8228	8283	8252	8278	8294	8269	8282	8231	8222	8256	8249	8268	8260	8242	8262	8271	8261	8239	8221	8218	8248	8282	8277	8286
776	A/D0	1	14	910	8218	8175	8287	8314	8255	8261	8204	8176	8182	8243	8320	8286	8329	8327	8317	8287	8251	8240	8224	8230	8224	8225	8236	8293	8298	8299	8237	8194	8234	8284	8267	8347	8359	8339	8302	8263	8251	8190	8197	8247	8287	8343	8353	8331	8337
777	A/D1	0	14	1120	8205	8218	8221	8218	8245	8234	8239	8223	8201	8243	8238	8232	8255	8215	8243	8209	8219	8227	8215	8214	8220	8194	8236	8239	8221	8231	8210	8208	8210	8202	8215	8210	8201	8217	8205	8207	8212	8204	8205	8221	8205	8223	8221	8217	8230
777	A/D0	1	14	1120	8469	8652	8645	8641	8638	8510	8405	8284	8276	8351	8506	8630	8685	8740	8703	8557	8410	8274	8274	8470	8547	8690	8674	8575	8601	8420	8343	8240	8266	8496	8518	8595	8673	8712	8633	8496	8403	8249	8271	8501	8603	8654	8661	8566	8649
778	A/D1	0	14	1030	8224	8269	8276	8291	8289	8264	8250	8230	8228	8229	8260	8266	8265	8250	8251	8239	8239	8217	8218	8210	8252	8261	8261	8271	8257	8236	8235	8215	8217	8230	8239	8266	8261	8309	8259	8278	8220	8226	8226	8249	8232	8332	8225	8282	8251
778	A/D0	1	14	1030	8311	8323	8311	8272	8263	8238	8197	8185	8222	8232	8238	8254	8260	8293	8292	8271	8235	8214	8194	8270	8275	8283	8279	8318	8312	8269	8249	8215	8198	8199	8306	8301	8264	8241	8198	8165	8181	8135	8189	8176	8198	8253	8329	8291	8264
779	A/D1	0	14	910	8213	8224	8257	8254	8263	8230	8236	8224	8214	8222	8209	8208	8217	8203	8248	8221	8222	8215	8215	8202	8222	8246	8242	8242	8226	8240	8251	8228	8244	8233	8224	8237	8243	8250	8240	8254	8249	8204	8233	8204	8207	8252	8222	8232	8298
779	A/D0	1	14	910	8729	9042	9142	9209	9097	8779	8578	8311	8259	8465	8655	8973	9177	9217	9155	8860	8568	8355	8289	8584	8816	8961	9128	9088	9068	8822	8694	8374	8292	8453	8710	8813	9048	9018	9016	8820	8526	8380	8289	8447	8785	8932	9195	9192	9328
780	A/D1	0	14	1200	8212	8195	8237	8218	8225	8240	8218	8218	8210	8192	8214	8203	8209	8221	8218	8243	8229	8230	8212	8209	8212	8216	8232	8225	8234	8214	8227	8205	8212	8220	8217	8229	8218	8223	8235	8220	8221	8225	8204	8220	8219	8215	8234	8222	8229
780	A/D0	1	14	1200	8743	8975	9112	9094	9198	8914	8635	8382	8296	8458	8721	9104	9080	9165	9143	9069	8769	8425	8291	8342	8728	8996	9235	9235	9293	9027	8728	8503	8254	8448	8583	8747	8908	9073	9088	9049	8656	8427	8290	8478	8632	8901	8964	8962	9127
781	A/D1	0	14	1500	8234	8237	8252	8272	8265	8274	8240	8235	8225	8210	8241	8240	8275	8262	8264	8261	8233	8228	8228	8207	8236	8255	8247	8263	8238	8291	8256	8247	8217	8210	8246	8245	8281	8264	8258	8255	8234	8231	8213	8216	8225	8216	8259	8276	8282
781	A/D0	1	14	1500	8218	8261	8258	8269	8308	8303	8226	8214	8212	8241	8229	8254	8268	8285	8271	8257	8270	8212	8231	8206	8193	8224	8235	8288	8268	8218	8202	8231	8210	8184	8211	8252	8218	8269	8301	8255	8213	8229	8207	8181	8232	8243	8243	8247	8241
782	A/D1	0	14	860	8234	8250	8244	8221	8241	8216	8200	8217	8201	8208	8217	8225	8246	8241	8238	8220	8214	8210	8211	8212	8253	8247	8264	8273	8294	8292	8270	8242	8223	8210	8218	8240	8270	8244	8259	8244	8246	8237	8223	8204	8220	8268	8242	8264	8266
782	A/D0	1	14	860	8306	8313	8318	8320	8291	8259	8235	8204	8236	8244	8314	8320	8322	8321	8269	8237	8238	8199	8197	8241	8248	8253	8295	8330	8323	8293	8247	8221	8206	8222	8263	8343	8289	8321	8263	8262	8248	8200	8227	8237	8268	8282	8294	8287	8278
783	A/D1	0	14	860	8248	8248	8299	8288	8306	8299	8272	8236	8228	8223	8276	8252	8282	8265	8268	8283	8243	8241	8221	8226	8236	8251	8240	8280	8261	8300	8292	8270	8240	8220	8217	8235	8286	8331	8319	8320	8297	8250	8227	8225	8255	8269	8284	8299	8311
783	A/D0	1	14	860	8326	8248	8206	8373	8323	8211	8287	8277	8188	8256	8345	8335	8352	8340	8331	8208	8215	8155	8178	8251	8267	8283	8309	8289	8366	8335	8332	8273	8237	8273	8355	8353	8379	8351	8303	8287	8261	8211	8204	8255	8278	8264	8299	8330	8366
784	A/D1	0	14	1150	8202	8215	8217	8218	8224	8235	8227	8229	8211	8218	8225	8222	8241	8244	8230	8232	8234	8220	8228	8211	8214	8240	8234	8237	8248	8238	8231	8223	8200	8218	8198	8220	8207	8229	8246	8242	8250	8224	8224	8212	8212	8222	8207	8256	8249
784	A/D0	1	14	1150	8358	8471	8585	8747	8814	8759	8569	8370	8275	8256	8390	8607	8771	8716	8769	8746	8534	8382	8251	8290	8437	8595	8748	8790	8840	8820	8551	8373	8267	8252	8360	8545	8672	8804	8814	8799	8597	8405	8318	8310	8403	8523	8626	8680	8846
785	A/D1	0	14	1260	8241	8209	8220	8208	8210	8213	8205	8200	8211	8217	8235	8226	8245	8236	8228	8225	8215	8216	8213	8211	8208	8203	8213	8217	8221	8215	8218	8196	8211	8208	8213	8252	8243	8241	8224	8228	8227	8231	8232	8212	8228	8239	8242	8238	8245
785	A/D0	1	14	1260	8191	8184	8213	8236	8278	8279	8248	8238	8214	8268	8284	8239	8269	8225	8201	8245	8219	8209	8189	8204	8241	8213	8239	8269	8235	8186	8213	8224	8201	8230	8239	8201	8282	8259	8276	8259	8247	8205	8173	8230	8206	8163	8175	8196	8143
786	A/D1	0	14	1100	8211	8222	8215	8223	8228	8226	8239	8215	8215	8209	8217	8207	8222	8224	8213	8217	8204	8204	8214	8207	8219	8200	8207	8233	8220	8220	8216	8216	8211	8212	8202	8214	8232	8217	8231	8211	8225	8217	8212	8229	8200	8214	8183	8218	8213
786	A/D0	1	14	1100	8245	8244	8222	8214	8210	8225	8236	8198	8198	8244	8277	8284	8328	8308	8271	8257	8209	8184	8212	8207	8216	8259	8251	8251	8283	8277	8249	8209	8200	8211	8215	8182	8227	8246	8211	8205	8226	8225	8167	8252	8267	8220	8270	8320	8248
787	A/D1	0	14	1120	8224	8209	8213	8213	8206	8234	8228	8223	8209	8210	8206	8210	8210	8237	8260	8243	8235	8226	8226	8210	8216	8229	8225	8237	8210	8231	8215	8216	8211	8214	8217	8218	8238	8233	8227	8215	8234	8216	8227	8220	8217	8237	8231	8266	8238
787	A/D0	1	14	1120	8398	8668	8800	8843	8853	8882	8588	8442	8322	8281	8378	8551	8780	8822	8765	8791	8568	8369	8301	8289	8414	8677	8918	8890	8926	8889	8649	8483	8315	8272	8395	8570	8663	8712	8802	8834	8629	8485	8345	8335	8460	8597	8663	8727	8649
788	A/D1	0	14	1050	8229	8205	8240	8222	8227	8245	8217	8229	8223	8200	8227	8222	8232	8251	8240	8263	8243	8229	8241	8214	8228	8224	8236	8260	8257	8264	8246	8240	8217	8214	8218	8234	8245	8244	8270	8261	8229	8233	8236	8219	8236	8241	8249	8234	8266
788	A/D0	1	14	1050	8470	8783	8812	8929	8916	8784	8571	8349	8289	8332	8520	8768	9031	9079	9133	8768	8543	8346	8263	8383	8545	8825	8978	9166	9061	8818	8580	8333	8294	8355	8553	8776	8840	8920	8986	8830	8664	8371	8293	8384	8577	8807	9074	9105	9089
789	A/D1	0	14	1190	8220	8221	8217	8222	8210	8219	8216	8219	8216	8211	8211	8213	8224	8223	8227	8203	8223	8219	8220	8222	8215	8215	8224	8217	8216	8212	8211	8217	8211	8214	8210	8207	8205	8209	8218	8238	8228	8226	8213	8216	8223	8209	8212	8228	8229
789	A/D0	1	14	1190	8245	8225	8235	8245	8245	8240	8201	8232	8216	8155	8211	8239	8216	8240	8263	8260	8236	8265	8275	8217	8206	8278	8258	8228	8220	8222	8181	8175	8212	8198	8169	8208	8218	8238	8212	8260	8223	8186	8222	8198	8185	8236	8313	8265	8330
790	A/D1	0	14	1100	8208	8210	8214	8239	8222	8233	8211	8222	8206	8207	8217	8232	8247	8247	8241	8210	8229	8213	8202	8196	8206	8211	8214	8249	8240	8234	8243	8231	8229	8207	8229	8206	8228	8221	8204	8220	8206	8219	8211	8202	8225	8206	8209	8212	8224
790	A/D0	1	14	1100	8211	8210	8234	8191	8264	8264	8129	8207	8206	8193	8215	8223	8251	8225	8258	8271	8275	8257	8195	8198	8212	8210	8236	8231	8234	8216	8180	8186	8199	8235	8302	8317	8273	8226	8243	8241	8211	8215	8200	8182	8199	8187	8235	8220	8253
791	A/D1	0	15	1070	8227	8235	8255	8230	8237	8238	8229	8228	8217	8208	8216	8218	8213	8227	8218	8224	8221	8214	8208	8219	8222	8230	8236	8229	8264	8234	8235	8226	8206	8217	8207	8200	8227	8246	8258	8275	8243	8225	8216	8207	8205	8220	8256	8279	8266
791	A/D0	1	15	1070	8202	8229	8221	8214	8228	8254	8224	8198	8201	8200	8213	8215	8227	8252	8232	8240	8237	8191	8205	8195	8214	8247	8210	8244	8246	8271	8257	8243	8213	8217	8230	8238	8244	8324	8308	8253	8262	8247	8197	8189	8228	8243	8187	8250	8236
792	A/D1	0	15	1340	8235	8240	8261	8248	8227	8199	8220	8204	8209	8217	8209	8225	8224	8275	8249	8235	8219	8209	8210	8208	8222	8218	8226	8221	8259	8235	8248	8226	8214	8218	8201	8226	8233	8251	8230	8221	8240	8217	8218	8213	8212	8214	8208	8216	8226
792	A/D0	1	15	1340	8777	8966	9108	9160	9303	8968	8666	8375	8300	8398	8831	9093	9143	9174	9248	8920	8665	8394	8279	8495	8750	8990	9179	9147	9144	8882	8606	8384	8322	8494	8685	8932	9050	9060	9194	8978	8599	8423	8268	8436	8665	8994	9079	9158	9250
793	A/D1	0	15	1290	8210	8222	8208	8216	8202	8235	8195	8229	8227	8215	8221	8224	8211	8233	8214	8236	8217	8201	8213	8203	8208	8209	8213	8231	8222	8219	8207	8210	8213	8211	8218	8210	8204	8216	8209	8214	8207	8209	8210	8205	8204	8218	8220	8223	8215
793	A/D0	1	15	1290	8251	8273	8295	8304	8298	8327	8255	8276	8219	8166	8166	8182	8263	8264	8253	8266	8201	8207	8209	8228	8215	8206	8208	8223	8225	8238	8206	8209	8213	8212	8269	8254	8300	8244	8188	8205	8157	8157	8191	8207	8191	8251	8255	8304	8361
794	A/D1	0	15	1320	8215	8223	8252	8236	8234	8236	8226	8218	8221	8201	8218	8244	8243	8247	8227	8213	8234	8227	8236	8223	8227	8211	8220	8210	8202	8242	8229	8236	8218	8214	8214	8209	8210	8229	8232	8234	8259	8239	8232	8211	8220	8223	8236	8239	8223
794	A/D0	1	15	1320	8245	8232	8226	8238	8237	8247	8205	8195	8184	8194	8223	8225	8249	8266	8266	8212	8226	8238	8186	8199	8233	8214	8218	8250	8219	8217	8204	8202	8216	8176	8196	8203	8216	8225	8222	8226	8260	8227	8188	8218	8201	8184	8257	8253	8247
795	A/D1	0	15	880	8211	8233	8242	8264	8266	8252	8241	8211	8229	8203	8210	8246	8248	8255	8259	8244	8243	8226	8210	8215	8205	8219	8241	8258	8268	8273	8256	8238	8219	8216	8220	8236	8238	8263	8283	8254	8247	8235	8223	8214	8218	8224	8217	8241	8229
795	A/D0	1	15	880	8197	8235	8227	8236	8239	8204	8175	8201	8201	8204	8214	8238	8256	8193	8219	8256	8193	8184	8210	8215	8248	8253	8301	8294	8300	8305	8259	8213	8179	8195	8197	8226	8310	8290	8303	8305	8246	8249	8228	8215	8241	8289	8270	8247	8270
796	A/D1	0	15	880	8222	8232	8237	8224	8215	8209	8214	8209	8211	8211	8215	8220	8229	8231	8228	8270	8258	8263	8229	8219	8210	8222	8238	8251	8249	8225	8220	8209	8212	8203	8209	8209	8228	8232	8217	8229	8213	8211	8213	8213	8213	8217	8228	8221	8251
796	A/D0	1	15	880	8186	8230	8242	8291	8236	8222	8219	8198	8181	8224	8196	8219	8227	8285	8279	8222	8225	8235	8192	8220	8256	8286	8285	8231	8267	8246	8197	8192	8220	8218	8202	8268	8255	8250	8229	8265	8214	8207	8210	8206	8198	8233	8264	8244	8256
797	A/D1	0	15	880	8230	8251	8234	8264	8270	8240	8241	8217	8210	8223	8213	8213	8243	8221	8255	8284	8229	8243	8209	8200	8230	8217	8225	8264	8255	8254	8249	8222	8223	8215	8230	8264	8271	8274	8262	8232	8246	8226	8232	8217	8227	8229	8274	8251	8275
797	A/D0	1	15	880	8264	8206	8225	8217	8199	8216	8175	8187	8237	8239	8270	8252	8294	8255	8275	8303	8238	8227	8201	8204	8243	8237	8286	8280	8288	8226	8222	8211	8201	8176	8256	8270	8260	8260	8250	8232	8210	8220	8225	8188	8184	8229	8226	8227	8259
798	A/D1	0	15	1040	8209	8205	8208	8234	8237	8233	8228	8224	8211	8229	8199	8237	8227	8219	8225	8219	8211	8220	8200	8222	8218	8192	8233	8204	8236	8224	8207	8237	8212	8206	8237	8218	8233	8216	8225	8217	8217	8216	8211	8209	8225	8228	8223	8228	8217
798	A/D0	1	15	1040	8774	8985	9222	9201	9176	9166	8780	8492	8424	8332	8579	8862	8953	9101	8973	9031	8706	8546	8372	8332	8712	9075	9272	9264	9318	9221	8798	8541	8305	8258	8580	8801	9140	9083	9141	9094	8794	8539	8334	8260	8574	8809	9087	9222	9140
799	A/D1	0	15	1460	8229	8221	8222	8238	8209	8220	8226	8206	8226	8214	8205	8236	8202	8221	8207	8219	8215	8218	8225	8226	8228	8247	8233	8233	8293	8255	8250	8217	8212	8207	8212	8204	8224	8234	8237	8232	8221	8221	8208	8210	8226	8233	8248	8241	8255
799	A/D0	1	15	1460	8412	8594	8684	8677	8776	8610	8516	8340	8307	8465	8480	8603	8692	8551	8605	8497	8334	8268	8248	8359	8498	8635	8742	8722	8774	8618	8439	8309	8240	8397	8540	8681	8790	8698	8647	8480	8330	8287	8242	8334	8384	8616	8723	8667	8753
800	A/D1	0	15	1010	8227	8214	8207	8218	8214	8220	8205	8214	8215	8202	8217	8231	8210	8238	8225	8213	8227	8229	8213	8221	8204	8208	8223	8234	8238	8248	8232	8253	8226	8216	8248	8292	8262	8263	8273	8250	8250	8221	8221	8211	8212	8218	8219	8225	8262
800	A/D0	1	15	1010	8330	8353	8320	8366	8343	8319	8301	8243	8258	8286	8331	8341	8318	8257	8280	8226	8229	8208	8225	8236	8251	8334	8356	8368	8397	8322	8289	8225	8226	8244	8280	8278	8333	8333	8302	8281	8276	8222	8210	8271	8201	8286	8330	8307	8301
801	A/D1	0	15	860	8226	8269	8254	8248	8257	8250	8222	8241	8207	8227	8228	8241	8237	8230	8213	8228	8227	8248	8239	8219	8217	8219	8228	8240	8233	8261	8259	8248	8235	8220	8215	8221	8238	8258	8241	8258	8264	8248	8255	8214	8221	8279	8296	8310	8300
801	A/D0	1	15	860	8226	8291	8396	8390	8389	8379	8309	8260	8251	8216	8246	8351	8410	8436	8422	8376	8328	8241	8235	8240	8271	8299	8390	8348	8367	8334	8307	8232	8212	8234	8287	8324	8338	8317	8355	8362	8343	8267	8225	8233	8245	8338	8375	8366	8416
802	A/D1	0	15	1330	8183	8234	8206	8260	8260	8253	8255	8209	8220	8228	8204	8227	8247	8227	8229	8213	8221	8203	8216	8229	8229	8228	8238	8234	8257	8242	8248	8215	8213	8222	8206	8227	8225	8245	8243	8231	8218	8220	8216	8221	8224	8217	8225	8249	8226
802	A/D0	1	15	1330	8225	8223	8231	8227	8253	8232	8206	8194	8211	8193	8235	8258	8277	8262	8226	8292	8230	8206	8211	8202	8180	8208	8257	8257	8220	8260	8254	8214	8226	8212	8218	8229	8269	8237	8267	8277	8217	8237	8212	8226	8236	8282	8278	8263	8223
803	A/D1	0	15	880	8233	8235	8232	8224	8251	8292	8293	8275	8262	8244	8237	8284	8264	8258	8243	8247	8238	8238	8227	8217	8248	8231	8281	8277	8263	8304	8240	8256	8234	8191	8245	8220	8246	8299	8273	8347	8307	8279	8262	8215	8218	8236	8274	8307	8307
803	A/D0	1	15	880	8225	8264	8254	8238	8257	8266	8250	8234	8272	8238	8224	8253	8241	8297	8283	8281	8264	8203	8234	8251	8244	8300	8267	8230	8260	8279	8228	8234	8236	8269	8286	8316	8310	8282	8272	8280	8225	8194	8230	8199	8209	8270	8255	8298	8338
804	A/D1	0	15	970	8205	8199	8206	8210	8221	8225	8237	8211	8215	8209	8203	8227	8223	8238	8253	8248	8237	8225	8215	8215	8210	8240	8226	8237	8234	8232	8238	8227	8213	8234	8210	8227	8241	8239	8251	8218	8210	8222	8206	8218	8250	8227	8276	8260	8249
804	A/D0	1	15	970	8239	8251	8221	8237	8292	8254	8253	8219	8208	8204	8198	8235	8215	8201	8228	8233	8231	8206	8209	8192	8202	8218	8210	8199	8215	8231	8228	8235	8236	8238	8342	8316	8304	8319	8286	8266	8233	8243	8189	8204	8274	8317	8294	8278	8261
805	A/D1	0	15	1290	8207	8210	8219	8215	8220	8210	8223	8196	8221	8200	8212	8220	8210	8235	8237	8236	8232	8233	8193	8229	8216	8198	8284	8209	8232	8228	8181	8219	8205	8196	8230	8203	8234	8242	8230	8242	8230	8217	8218	8200	8216	8214	8225	8237	8227
805	A/D0	1	15	1290	8338	8438	8413	8419	8412	8441	8277	8247	8229	8213	8334	8298	8356	8364	8333	8359	8320	8282	8255	8220	8278	8296	8293	8303	8358	8330	8295	8285	8251	8216	8261	8282	8256	8300	8304	8328	8279	8219	8218	8218	8190	8261	8243	8274	8291
806	A/D1	0	15	990	8224	8229	8219	8216	8210	8225	8222	8209	8215	8204	8208	8216	8224	8239	8218	8252	8234	8223	8242	8218	8242	8249	8229	8249	8227	8235	8233	8217	8210	8212	8214	8235	8256	8255	8252	8242	8233	8223	8216	8219	8225	8241	8264	8244	8240
806	A/D0	1	15	990	8384	8401	8519	8620	8588	8490	8391	8244	8209	8354	8456	8490	8566	8635	8634	8501	8427	8291	8280	8358	8470	8487	8468	8531	8503	8427	8363	8271	8265	8340	8476	8524	8626	8646	8600	8512	8358	8258	8241	8306	8443	8543	8595	8519	8560
807	A/D1	0	15	1090	8210	8215	8206	8205	8206	8189	8234	8203	8197	8230	8193	8219	8254	8237	8257	8238	8241	8233	8204	8218	8208	8210	8223	8224	8239	8233	8228	8221	8213	8209	8207	8210	8209	8221	8214	8241	8218	8224	8205	8208	8210	8230	8231	8224	8218
807	A/D0	1	15	1090	8316	8283	8331	8307	8307	8307	8290	8244	8221	8225	8217	8236	8259	8281	8291	8277	8281	8243	8218	8233	8276	8308	8304	8348	8302	8305	8201	8206	8199	8184	8209	8304	8308	8284	8293	8293	8253	8220	8211	8225	8221	8236	8233	8253	8249
808	A/D1	0	15	890	8219	8215	8223	8246	8227	8263	8234	8240	8232	8210	8221	8214	8246	8264	8276	8247	8238	8220	8212	8219	8206	8240	8242	8254	8252	8244	8269	8258	8213	8243	8204	8235	8238	8267	8259	8273	8237	8235	8210	8199	8224	8246	8244	8260	8240
808	A/D0	1	15	890	8690	8948	9003	9174	9163	9017	8814	8482	8351	8399	8724	9075	9359	9348	9298	8994	8631	8425	8302	8407	8711	8891	9125	9130	9146	9002	8676	8446	8307	8451	8742	8996	9073	9071	9032	8943	8717	8461	8358	8435	8800	9014	9015	9154	9125
809	A/D1	0	15	990	8236	8206	8242	8283	8282	8273	8250	8228	8221	8207	8229	8255	8243	8253	8249	8258	8260	8244	8235	8207	8222	8226	8255	8289	8288	8317	8284	8272	8229	8223	8206	8247	8261	8266	8273	8303	8306	8276	8245	8233	8225	8214	8285	8311	8320
809	A/D0	1	15	990	8407	8536	8594	8609	8566	8572	8464	8367	8270	8251	8353	8417	8534	8521	8573	8541	8437	8338	8250	8285	8380	8444	8540	8566	8504	8487	8353	8329	8262	8280	8409	8484	8601	8716	8559	8547	8404	8320	8237	8285	8419	8508	8460	8552	8547
810	A/D1	0	15	1400	8222	8225	8230	8234	8218	8220	8212	8222	8210	8220	8228	8222	8250	8222	8227	8235	8188	8243	8206	8205	8235	8213	8241	8228	8208	8218	8221	8211	8219	8215	8223	8229	8215	8225	8225	8255	8232	8238	8207	8218	8211	8207	8223	8229	8230
810	A/D0	1	15	1400	8305	8258	8317	8306	8332	8285	8230	8241	8199	8255	8323	8292	8276	8275	8326	8246	8252	8214	8216	8212	8236	8352	8374	8335	8350	8300	8219	8212	8231	8207	8218	8291	8283	8290	8285	8278	8236	8222	8220	8239	8286	8299	8253	8338	8320
811	A/D1	0	15	1040	8220	8215	8228	8233	8227	8234	8219	8220	8215	8210	8222	8205	8215	8211	8221	8227	8233	8240	8225	8217	8211	8208	8202	8209	8214	8208	8212	8218	8204	8207	8215	8219	8227	8216	8221	8209	8213	8204	8212	8228	8219	8237	8210	8249	8227
811	A/D0	1	15	1040	8397	8496	8572	8549	8578	8421	8330	8240	8216	8290	8430	8536	8648	8704	8743	8539	8475	8301	8289	8498	8573	8706	8737	8812	8765	8602	8429	8345	8318	8408	8561	8595	8612	8591	8633	8474	8333	8291	8312	8318	8446	8540	8586	8647	8585
812	A/D1	0	15	910	8198	8223	8240	8234	8220	8212	8213	8211	8209	8219	8215	8213	8225	8220	8230	8225	8218	8221	8211	8211	8214	8220	8228	8222	8230	8229	8220	8229	8203	8211	8247	8212	8237	8225	8208	8233	8233	8233	8241	8216	8224	8228	8242	8262	8244
812	A/D0	1	15	910	8188	8194	8225	8243	8248	8215	8214	8238	8204	8167	8199	8222	8210	8263	8287	8247	8227	8225	8235	8199	8186	8214	8228	8237	8257	8247	8198	8187	8209	8212	8207	8263	8271	8252	8243	8224	8222	8182	8187	8185	8191	8237	8215	8204	8238
813	A/D1	0	15	860	8238	8236	8242	8245	8218	8256	8228	8240	8218	8200	8239	8267	8286	8316	8268	8266	8245	8206	8232	8224	8236	8274	8261	8307	8294	8264	8248	8216	8221	8221	8233	8260	8270	8255	8257	8236	8230	8224	8225	8233	8263	8248	8272	8276	8257
813	A/D0	1	15	860	8235	8264	8297	8279	8328	8268	8248	8229	8198	8244	8214	8198	8234	8217	8207	8215	8194	8206	8207	8206	8242	8195	8184	8192	8215	8193	8189	8223	8193	8187	8243	8216	8201	8261	8301	8243	8199	8214	8197	8205	8243	8245	8265	8242	8288
814	A/D1	0	15	1090	8220	8217	8210	8227	8214	8250	8243	8215	8233	8204	8219	8237	8206	8235	8227	8273	8237	8240	8228	8218	8214	8215	8209	8205	8220	8213	8220	8221	8224	8212	8232	8218	8195	8248	8190	8205	8241	8191	8250	8222	8215	8243	8206	8233	8247
814	A/D0	1	15	1090	8227	8331	8392	8419	8410	8358	8296	8269	8202	8213	8244	8351	8280	8311	8334	8309	8228	8231	8189	8166	8238	8288	8312	8328	8314	8299	8277	8212	8214	8254	8281	8251	8305	8307	8287	8263	8179	8171	8168	8214	8238	8271	8290	8300	8307
[truncated: 372 more rows]
[truncated: 1,455 more columns]
