# Supplementary material for: Measuring and Sorting Cell Populations Expressing Isospectral Fluorescent Proteins with Different Fluorescence Lifetimes
Source: PLoS One. 2014 Oct 10;9(10):e109940. doi: 10.1371/journal.pone.0109940 (PMC4193854; doi:10.1371/journal.pone.0109940)
Supplement: Figure S8 — Apr01_35.zip: Flow cytometry data archive, including waveform data (*.csv) as well as list mode data (*.fcs), for pure BSY035. (ZIP) [file pone.0109940.s008.zip › 35_shapes.csv]

Software	Kytos	2.0.1
Instrument	BlackBart	0.90
Summary	Detectors	2	Events	1000	Seconds	40	First Event	3	Last Event	1002	Data Line	9
Settings	Trigger		Threshold	-1	SampleRate	1	TimeUnits	1
Detectors
ID	Name	Alias	Range
0	A/D1	A/D1	16383
1	A/D0	A/D0	16383
Data
Event	Detector	ID	Time	Length	Data
1	A/D1	0	0	930	8212	8219	8254	8264	8247	8301	8248	8265	8219	8228	8236	8275	8273	8290	8280	8280	8286	8220	8239	8224	8212	8268	8246	8276	8287	8254	8262	8227	8210	8224	8217	8244	8292	8319	8291	8330	8302	8274	8241	8229	8215	8285	8289	8300	8313
1	A/D0	1	0	930	8236	8276	8251	8271	8344	8331	8249	8201	8236	8217	8226	8294	8267	8272	8300	8319	8260	8202	8222	8195	8197	8244	8220	8279	8323	8358	8305	8247	8231	8217	8256	8235	8251	8266	8231	8250	8228	8225	8221	8202	8248	8249	8234	8229	8238
2	A/D1	0	0	1240	8204	8273	8255	8272	8241	8215	8239	8191	8227	8205	8219	8227	8222	8219	8249	8259	8235	8234	8214	8223	8226	8216	8241	8245	8247	8268	8237	8219	8220	8192	8221	8244	8223	8271	8283	8259	8280	8218	8234	8233	8213	8243	8239	8222	8282
2	A/D0	1	0	1240	10136	11160	11155	11167	11211	10521	9550	8688	8456	9214	9958	10739	11346	11541	11340	10531	9540	8698	8457	9447	10330	11309	11724	11547	11312	10820	9729	8800	8558	9530	10564	11460	11602	11475	11269	10521	9533	8704	8439	9319	10168	11012	11488	11715	11767
3	A/D1	0	0	960	8234	8243	8264	8251	8237	8245	8222	8227	8210	8214	8228	8229	8227	8238	8242	8234	8227	8216	8213	8208	8215	8210	8241	8230	8249	8262	8243	8244	8222	8220	8228	8231	8286	8261	8276	8257	8229	8235	8218	8205	8219	8213	8231	8241	8264
3	A/D0	1	0	960	8227	8255	8218	8245	8253	8217	8212	8208	8204	8201	8209	8247	8291	8292	8292	8238	8206	8195	8208	8222	8223	8260	8212	8228	8249	8250	8235	8248	8226	8206	8186	8251	8209	8239	8311	8296	8231	8230	8240	8209	8223	8292	8256	8253	8269
4	A/D1	0	0	1320	8225	8224	8239	8242	8254	8235	8229	8224	8210	8225	8225	8253	8262	8248	8241	8229	8215	8225	8202	8215	8212	8246	8252	8247	8229	8244	8232	8223	8221	8211	8212	8208	8224	8235	8231	8233	8213	8208	8216	8213	8213	8251	8245	8231	8216
4	A/D0	1	0	1320	8491	8606	8575	8583	8558	8475	8373	8306	8228	8307	8368	8540	8549	8695	8701	8523	8441	8275	8218	8354	8488	8456	8542	8544	8579	8467	8401	8277	8221	8377	8497	8585	8594	8643	8686	8580	8476	8303	8220	8388	8482	8532	8550	8558	8677
5	A/D1	0	0	1180	8217	8230	8213	8211	8206	8200	8212	8217	8216	8208	8219	8212	8221	8225	8232	8245	8224	8219	8219	8208	8216	8214	8221	8233	8232	8279	8254	8240	8230	8222	8205	8226	8214	8233	8215	8218	8209	8231	8213	8215	8234	8229	8254	8252	8247
5	A/D0	1	0	1180	8246	8271	8272	8302	8322	8268	8224	8237	8213	8258	8233	8302	8318	8300	8308	8280	8224	8227	8229	8208	8238	8244	8247	8313	8329	8285	8259	8247	8205	8204	8260	8257	8257	8328	8335	8273	8232	8253	8226	8253	8248	8253	8284	8277	8301
6	A/D1	0	0	1220	8208	8206	8207	8206	8263	8237	8244	8214	8208	8208	8215	8252	8243	8226	8226	8222	8221	8213	8219	8212	8197	8221	8202	8252	8234	8225	8224	8209	8199	8210	8201	8214	8208	8218	8234	8220	8223	8212	8198	8234	8213	8226	8219	8208	8226
6	A/D0	1	0	1220	8236	8254	8349	8232	8320	8329	8239	8190	8254	8273	8150	8261	8388	8275	8250	8295	8266	8188	8250	8316	8262	8258	8251	8254	8229	8234	8234	8218	8270	8264	8300	8315	8328	8352	8325	8277	8214	8190	8193	8232	8290	8287	8278	8273	8269
7	A/D1	0	0	860	8198	8284	8261	8275	8323	8280	8327	8286	8259	8237	8259	8277	8321	8334	8362	8349	8310	8277	8240	8220	8296	8371	8396	8450	8399	8410	8357	8285	8253	8223	8263	8304	8333	8411	8393	8374	8371	8288	8256	8228	8222	8307	8390	8409	8451
7	A/D0	1	0	860	8203	8234	8259	8318	8311	8348	8292	8273	8240	8197	8236	8280	8294	8315	8364	8431	8338	8287	8232	8214	8267	8326	8389	8364	8342	8348	8292	8230	8223	8215	8241	8294	8371	8334	8351	8380	8369	8305	8245	8226	8363	8345	8380	8378	8370
8	A/D1	0	0	1270	8236	8214	8225	8221	8222	8220	8218	8223	8209	8205	8233	8251	8247	8247	8230	8241	8232	8211	8224	8210	8197	8231	8221	8207	8255	8213	8239	8226	8216	8240	8199	8235	8232	8208	8240	8216	8208	8222	8205	8200	8219	8215	8228	8260	8247
8	A/D0	1	0	1270	8244	8299	8290	8361	8356	8302	8300	8277	8237	8266	8244	8327	8275	8340	8348	8338	8268	8204	8230	8207	8236	8277	8370	8310	8330	8288	8233	8227	8226	8250	8252	8276	8281	8304	8329	8310	8267	8245	8240	8264	8258	8301	8319	8287	8378
9	A/D1	0	0	1200	8201	8219	8205	8213	8227	8216	8213	8220	8208	8201	8208	8225	8245	8251	8228	8223	8207	8204	8211	8207	8218	8197	8219	8203	8214	8235	8224	8222	8214	8213	8228	8234	8245	8224	8236	8218	8214	8216	8214	8209	8219	8238	8232	8232	8249
9	A/D0	1	0	1200	8217	8312	8333	8321	8288	8259	8253	8192	8168	8199	8219	8209	8262	8243	8239	8206	8210	8209	8215	8233	8217	8252	8248	8249	8286	8242	8218	8188	8203	8177	8203	8294	8288	8204	8202	8252	8247	8189	8180	8220	8216	8199	8252	8272	8243
10	A/D1	0	0	870	8226	8215	8236	8229	8232	8253	8247	8235	8224	8219	8214	8232	8228	8280	8285	8277	8283	8247	8233	8211	8207	8223	8261	8285	8327	8289	8286	8238	8235	8220	8228	8236	8258	8258	8280	8234	8268	8228	8206	8243	8188	8233	8235	8222	8254
10	A/D0	1	0	870	8286	8374	8374	8337	8342	8335	8242	8210	8172	8179	8263	8335	8359	8377	8391	8380	8303	8283	8214	8210	8315	8309	8286	8223	8249	8284	8240	8230	8213	8176	8281	8297	8292	8339	8316	8300	8286	8199	8200	8263	8359	8325	8396	8428	8363
11	A/D1	0	0	1060	8242	8222	8236	8237	8219	8250	8213	8227	8223	8203	8218	8221	8208	8216	8204	8243	8219	8237	8233	8205	8237	8227	8231	8239	8222	8238	8223	8226	8218	8205	8216	8231	8237	8231	8221	8221	8209	8203	8210	8213	8217	8231	8231	8231	8215
11	A/D0	1	0	1060	8626	8766	8895	8846	8814	8749	8489	8329	8254	8374	8472	8627	8737	8696	8698	8552	8401	8286	8226	8313	8377	8613	8812	8856	8910	8638	8498	8289	8233	8446	8592	8731	8710	8662	8695	8583	8508	8325	8262	8381	8498	8576	8668	8723	8767
12	A/D1	0	0	1370	8204	8231	8233	8275	8264	8285	8257	8237	8217	8220	8209	8213	8221	8233	8218	8228	8219	8211	8213	8209	8226	8225	8229	8242	8257	8247	8244	8224	8221	8210	8218	8243	8255	8271	8255	8259	8236	8226	8219	8214	8211	8213	8216	8215	8221
12	A/D0	1	0	1370	8538	8747	8804	8857	9000	8892	8636	8395	8270	8308	8477	8789	8929	8913	8903	8728	8521	8360	8275	8320	8489	8625	8767	8865	8966	8847	8600	8402	8291	8304	8504	8638	8876	8963	8943	8811	8512	8340	8249	8317	8502	8676	8767	8732	8767
13	A/D1	0	0	990	8217	8216	8222	8209	8224	8230	8214	8225	8211	8207	8204	8200	8204	8224	8210	8226	8205	8219	8219	8209	8221	8223	8214	8232	8235	8220	8230	8217	8217	8203	8214	8238	8234	8238	8214	8223	8220	8215	8212	8219	8226	8214	8239	8234	8239
13	A/D0	1	0	990	8261	8306	8338	8309	8342	8315	8286	8248	8221	8263	8282	8275	8280	8326	8328	8262	8269	8242	8198	8219	8252	8365	8327	8337	8356	8300	8265	8242	8204	8208	8227	8263	8336	8276	8213	8226	8259	8197	8174	8274	8255	8212	8267	8268	8272
14	A/D1	0	0	990	8201	8228	8221	8247	8252	8214	8225	8216	8191	8238	8198	8211	8225	8207	8213	8230	8209	8218	8202	8219	8235	8233	8225	8235	8208	8223	8237	8223	8231	8214	8223	8226	8224	8222	8239	8225	8232	8222	8209	8231	8207	8252	8216	8229	8224
14	A/D0	1	0	990	8218	8244	8276	8254	8286	8283	8248	8196	8216	8261	8242	8242	8282	8242	8219	8253	8220	8176	8208	8202	8195	8240	8229	8199	8208	8215	8186	8176	8194	8218	8224	8259	8283	8286	8261	8266	8241	8212	8206	8237	8235	8246	8258	8275	8320
15	A/D1	0	0	1190	8213	8196	8223	8232	8225	8237	8202	8220	8231	8188	8242	8191	8226	8223	8215	8258	8216	8242	8218	8201	8215	8217	8229	8244	8235	8231	8225	8205	8222	8206	8210	8223	8220	8244	8212	8229	8226	8219	8217	8218	8212	8211	8227	8230	8260
15	A/D0	1	0	1190	8164	8172	8229	8268	8272	8306	8262	8217	8282	8196	8194	8198	8202	8207	8266	8210	8175	8200	8181	8210	8228	8292	8270	8246	8254	8237	8195	8183	8196	8179	8200	8206	8230	8263	8273	8257	8235	8237	8192	8189	8245	8243	8202	8201	8229
16	A/D1	0	0	1110	8212	8218	8235	8216	8222	8237	8225	8232	8214	8209	8221	8209	8211	8211	8219	8209	8224	8233	8219	8218	8216	8218	8220	8221	8224	8214	8256	8239	8244	8217	8213	8229	8229	8233	8244	8263	8242	8235	8216	8209	8223	8223	8262	8257	8266
16	A/D0	1	0	1110	8266	8330	8307	8324	8337	8347	8277	8215	8210	8227	8265	8277	8273	8279	8303	8244	8240	8249	8238	8212	8237	8330	8315	8322	8314	8309	8230	8217	8254	8254	8240	8289	8296	8272	8289	8278	8270	8232	8219	8238	8274	8338	8288	8285	8306
17	A/D1	0	0	1070	8232	8217	8224	8210	8214	8208	8215	8217	8221	8220	8226	8221	8227	8223	8215	8218	8240	8208	8229	8211	8233	8234	8250	8262	8242	8231	8239	8228	8214	8219	8224	8270	8284	8277	8283	8264	8247	8240	8228	8221	8234	8236	8269	8262	8247
17	A/D0	1	0	1070	8702	8986	9285	9550	9461	9293	8838	8504	8304	8387	8671	9046	9211	9376	9458	9330	8807	8511	8312	8483	8871	9524	9530	9509	9440	9339	8874	8557	8367	8377	8673	9166	9388	9467	9398	9466	8952	8645	8435	8418	8697	9060	9112	9392	9186
18	A/D1	0	0	1270	8228	8256	8255	8248	8251	8232	8225	8233	8207	8226	8219	8247	8248	8272	8243	8253	8234	8236	8225	8215	8227	8222	8223	8228	8221	8240	8228	8223	8220	8206	8229	8208	8225	8283	8258	8268	8254	8223	8200	8218	8210	8254	8258	8271	8270
18	A/D0	1	0	1270	8839	9215	9458	9611	9519	9321	8833	8443	8339	8430	8780	8930	9130	9141	9150	9117	8839	8536	8367	8451	8767	9236	9266	9383	9417	9219	8881	8525	8314	8387	8698	8952	9204	9316	9346	9102	8748	8434	8258	8333	8624	8844	9140	9268	9206
19	A/D1	0	0	860	8211	8223	8228	8249	8242	8227	8221	8201	8201	8203	8211	8215	8221	8202	8227	8226	8230	8235	8219	8233	8223	8222	8234	8218	8243	8296	8247	8260	8211	8216	8221	8218	8219	8223	8218	8235	8238	8228	8236	8220	8250	8228	8252	8225	8229
19	A/D0	1	0	860	8218	8272	8285	8285	8271	8314	8243	8193	8248	8285	8258	8248	8277	8228	8187	8219	8165	8155	8158	8165	8181	8205	8213	8267	8263	8283	8215	8211	8211	8178	8271	8327	8330	8272	8288	8270	8230	8233	8253	8204	8234	8223	8217	8193	8258
20	A/D1	0	0	1260	8214	8226	8220	8231	8236	8217	8241	8220	8224	8211	8221	8220	8211	8222	8212	8222	8236	8226	8235	8210	8222	8210	8213	8228	8221	8229	8227	8202	8220	8206	8212	8210	8209	8211	8250	8218	8236	8235	8187	8219	8214	8203	8270	8221	8232
20	A/D0	1	0	1260	8222	8288	8360	8363	8394	8442	8357	8298	8228	8266	8297	8381	8383	8404	8367	8311	8255	8213	8201	8223	8298	8334	8356	8423	8463	8474	8403	8284	8228	8219	8225	8332	8408	8362	8415	8456	8356	8291	8226	8254	8239	8239	8410	8443	8442
21	A/D1	0	0	860	8204	8229	8228	8227	8233	8232	8234	8228	8215	8206	8220	8232	8242	8282	8259	8263	8228	8220	8224	8215	8224	8231	8213	8250	8223	8230	8239	8215	8224	8209	8208	8251	8232	8223	8231	8241	8235	8245	8210	8190	8143	8279	8230	8218	8263
21	A/D0	1	0	860	8233	8244	8242	8279	8296	8242	8173	8210	8191	8146	8194	8186	8155	8179	8212	8197	8188	8236	8245	8236	8227	8238	8240	8205	8267	8286	8219	8170	8187	8196	8221	8272	8332	8295	8231	8264	8252	8197	8125	8174	8080	8199	8141	8179	8178
22	A/D1	0	0	1470	8228	8221	8216	8215	8222	8234	8221	8217	8207	8202	8208	8207	8231	8268	8252	8246	8221	8211	8208	8203	8216	8226	8237	8242	8241	8262	8254	8227	8233	8233	8236	8248	8251	8241	8266	8263	8247	8246	8218	8237	8225	8246	8261	8239	8251
22	A/D0	1	0	1470	8306	8357	8374	8340	8320	8310	8238	8168	8231	8266	8272	8325	8314	8330	8407	8359	8323	8218	8215	8240	8206	8280	8284	8301	8288	8291	8195	8175	8220	8230	8261	8286	8323	8335	8321	8320	8275	8183	8234	8338	8351	8387	8429	8387	8315
23	A/D1	0	0	1250	8230	8236	8224	8227	8217	8228	8241	8236	8232	8216	8231	8222	8227	8218	8220	8228	8221	8220	8218	8210	8229	8235	8237	8232	8219	8235	8213	8221	8212	8210	8228	8218	8227	8220	8210	8218	8217	8223	8220	8216	8212	8223	8227	8221	8222
23	A/D0	1	0	1250	8215	8195	8206	8238	8256	8215	8212	8249	8225	8234	8264	8261	8324	8298	8303	8231	8204	8201	8220	8218	8247	8269	8269	8271	8273	8232	8248	8227	8183	8242	8211	8229	8253	8298	8270	8253	8266	8230	8222	8253	8250	8267	8225	8259	8216
24	A/D1	0	0	930	8210	8208	8222	8242	8250	8254	8249	8229	8222	8209	8222	8217	8262	8234	8250	8227	8240	8234	8211	8210	8236	8247	8251	8230	8237	8280	8257	8259	8232	8217	8239	8260	8282	8293	8262	8257	8287	8232	8243	8209	8262	8259	8296	8304	8298
24	A/D0	1	0	930	8196	8233	8250	8272	8282	8266	8270	8196	8221	8216	8198	8253	8226	8276	8258	8253	8257	8229	8232	8209	8194	8252	8300	8260	8198	8299	8272	8169	8218	8267	8240	8232	8309	8257	8189	8181	8195	8150	8143	8204	8244	8223	8294	8324	8314
25	A/D1	0	0	1030	8211	8227	8222	8240	8244	8255	8236	8242	8239	8204	8216	8219	8210	8256	8218	8234	8214	8227	8232	8210	8230	8226	8220	8230	8236	8212	8234	8229	8218	8236	8208	8235	8252	8234	8254	8236	8219	8220	8223	8209	8247	8248	8278	8273	8260
25	A/D0	1	0	1030	8251	8264	8249	8209	8222	8236	8214	8198	8224	8198	8206	8263	8273	8321	8330	8329	8272	8220	8215	8246	8217	8209	8215	8228	8227	8235	8208	8171	8193	8188	8230	8261	8247	8290	8233	8235	8182	8181	8202	8214	8222	8265	8271	8268	8266
26	A/D1	0	1	950	8209	8224	8216	8225	8239	8228	8228	8221	8211	8223	8243	8231	8242	8234	8221	8253	8224	8233	8214	8226	8232	8229	8228	8258	8253	8258	8230	8220	8210	8226	8212	8249	8281	8297	8324	8290	8260	8241	8211	8220	8218	8237	8269	8269	8297
26	A/D0	1	1	950	8718	8992	9162	9097	9089	8807	8612	8379	8282	8453	8614	8795	8866	9004	8865	8734	8501	8328	8268	8540	8607	8802	8865	8873	8981	8715	8571	8361	8255	8425	8673	8872	9006	9054	8865	8632	8472	8298	8301	8496	8747	8941	9060	9132	9022
27	A/D1	0	1	1090	8203	8202	8211	8204	8225	8245	8227	8238	8199	8213	8227	8219	8258	8264	8250	8251	8221	8232	8215	8221	8222	8230	8246	8250	8252	8248	8235	8219	8215	8202	8226	8246	8242	8235	8248	8268	8247	8230	8228	8208	8207	8224	8222	8223	8238
27	A/D0	1	1	1090	8200	8269	8262	8287	8291	8290	8283	8212	8199	8202	8199	8243	8242	8233	8239	8227	8195	8190	8211	8217	8222	8221	8221	8209	8221	8217	8218	8197	8201	8212	8271	8263	8288	8259	8240	8258	8238	8201	8189	8193	8203	8202	8236	8225	8225
28	A/D1	0	1	910	8219	8224	8243	8243	8254	8231	8226	8217	8215	8225	8212	8235	8239	8220	8221	8225	8232	8227	8212	8212	8211	8215	8204	8222	8217	8221	8218	8210	8226	8213	8217	8221	8221	8227	8228	8239	8236	8225	8210	8209	8215	8250	8242	8243	8229
28	A/D0	1	1	910	8269	8333	8270	8325	8230	8230	8165	8179	8187	8131	8216	8288	8263	8258	8270	8263	8238	8244	8225	8231	8255	8267	8288	8285	8310	8264	8239	8202	8183	8217	8205	8256	8261	8300	8304	8279	8225	8203	8195	8209	8227	8272	8261	8238	8274
29	A/D1	0	1	1150	8197	8213	8213	8206	8221	8222	8234	8221	8219	8216	8213	8225	8217	8214	8222	8225	8226	8225	8227	8218	8207	8208	8210	8241	8226	8227	8230	8234	8208	8225	8221	8230	8261	8241	8253	8225	8227	8225	8199	8220	8207	8239	8234	8244	8245
29	A/D0	1	1	1150	8195	8228	8265	8234	8213	8240	8211	8171	8177	8189	8182	8221	8245	8254	8228	8234	8220	8201	8202	8210	8186	8207	8212	8192	8208	8247	8215	8213	8208	8208	8246	8300	8253	8256	8277	8252	8227	8209	8176	8195	8225	8219	8292	8244	8285
30	A/D1	0	1	1340	8220	8254	8226	8238	8225	8216	8208	8214	8209	8212	8201	8244	8234	8232	8249	8223	8198	8235	8185	8234	8250	8226	8243	8216	8238	8247	8216	8220	8209	8207	8217	8223	8245	8241	8225	8236	8222	8215	8217	8220	8236	8242	8279	8262	8257
30	A/D0	1	1	1340	8350	8455	8447	8410	8432	8366	8296	8238	8240	8281	8352	8517	8500	8491	8616	8478	8419	8270	8227	8314	8300	8390	8429	8499	8531	8452	8343	8255	8224	8273	8381	8513	8608	8599	8612	8489	8364	8254	8250	8302	8357	8401	8456	8435	8425
31	A/D1	0	1	960	8243	8242	8229	8247	8243	8255	8256	8249	8230	8233	8242	8258	8248	8271	8257	8271	8272	8245	8224	8215	8233	8237	8234	8252	8263	8315	8304	8274	8256	8232	8232	8265	8271	8271	8281	8247	8236	8210	8220	8231	8241	8274	8297	8284	8280
31	A/D0	1	1	960	8544	8689	8777	8833	8864	8649	8441	8297	8255	8445	8549	8724	8824	8782	8805	8683	8509	8325	8218	8327	8432	8583	8677	8797	8811	8597	8495	8374	8277	8371	8540	8631	8589	8641	8590	8436	8350	8243	8213	8421	8631	8695	8722	8746	8715
32	A/D1	0	1	990	8222	8226	8275	8245	8262	8232	8224	8215	8200	8221	8218	8209	8242	8240	8327	8301	8292	8259	8240	8238	8244	8227	8283	8240	8272	8279	8283	8247	8243	8212	8235	8254	8245	8252	8265	8236	8229	8230	8205	8218	8232	8222	8246	8266	8311
32	A/D0	1	1	990	8216	8230	8240	8236	8278	8292	8286	8244	8195	8251	8238	8292	8287	8261	8270	8233	8226	8218	8237	8231	8206	8292	8234	8244	8258	8239	8232	8199	8224	8265	8266	8261	8277	8290	8308	8238	8214	8159	8165	8153	8231	8274	8320	8313	8348
33	A/D1	0	1	1380	8205	8215	8219	8225	8226	8214	8219	8206	8241	8215	8226	8240	8226	8229	8273	8238	8248	8226	8235	8218	8199	8233	8236	8248	8263	8240	8254	8250	8212	8226	8198	8232	8229	8219	8258	8234	8221	8219	8217	8196	8211	8207	8224	8217	8211
33	A/D0	1	1	1380	8222	8237	8277	8285	8302	8286	8313	8250	8213	8220	8182	8248	8273	8223	8250	8255	8266	8253	8245	8254	8232	8232	8269	8227	8230	8234	8240	8200	8220	8204	8239	8281	8249	8293	8311	8281	8241	8225	8239	8220	8226	8258	8215	8217	8224
34	A/D1	0	1	880	8229	8212	8220	8214	8231	8239	8227	8229	8207	8225	8217	8234	8223	8217	8228	8229	8227	8228	8216	8207	8221	8259	8259	8265	8243	8245	8253	8255	8244	8226	8227	8233	8231	8240	8244	8251	8231	8219	8216	8219	8206	8231	8251	8258	8282
34	A/D0	1	1	880	8241	8299	8331	8318	8318	8299	8245	8205	8220	8193	8224	8241	8309	8290	8298	8273	8215	8188	8208	8219	8239	8267	8300	8288	8301	8348	8271	8235	8221	8276	8251	8265	8302	8326	8310	8299	8258	8210	8224	8258	8254	8284	8294	8260	8267
35	A/D1	0	1	860	8223	8223	8229	8226	8240	8219	8234	8207	8214	8210	8211	8208	8213	8226	8215	8218	8201	8214	8205	8213	8224	8210	8247	8229	8232	8221	8230	8230	8222	8217	8236	8244	8234	8232	8215	8211	8211	8211	8217	8228	8252	8246	8238	8246	8233
35	A/D0	1	1	860	8711	8907	8879	9046	9038	8810	8538	8352	8347	8484	8764	8941	8914	9001	8889	8711	8501	8331	8311	8574	8824	9079	9151	8986	9073	8758	8509	8333	8279	8610	8847	9010	9055	9162	9029	8778	8514	8304	8283	8558	8769	8964	8987	9029	9064
36	A/D1	0	1	1210	8202	8211	8213	8202	8240	8218	8222	8219	8213	8202	8211	8205	8201	8214	8214	8206	8220	8221	8215	8213	8221	8222	8217	8211	8229	8216	8216	8214	8210	8218	8230	8247	8224	8229	8222	8210	8216	8204	8226	8204	8206	8221	8191	8222	8236
36	A/D0	1	1	1210	8168	8202	8222	8230	8239	8290	8260	8235	8206	8204	8205	8194	8225	8267	8259	8254	8257	8212	8198	8183	8207	8227	8241	8254	8220	8230	8229	8203	8229	8222	8279	8257	8252	8277	8239	8222	8253	8225	8188	8200	8202	8181	8204	8212	8217
37	A/D1	0	1	960	8255	8288	8311	8303	8291	8286	8244	8236	8219	8218	8237	8285	8281	8294	8261	8263	8257	8241	8245	8232	8268	8299	8300	8334	8292	8306	8267	8243	8215	8214	8249	8271	8325	8327	8311	8325	8263	8251	8213	8228	8291	8267	8344	8293	8291
37	A/D0	1	1	960	8227	8286	8312	8257	8239	8257	8232	8220	8214	8244	8268	8272	8242	8252	8254	8237	8213	8223	8226	8233	8235	8263	8305	8292	8259	8283	8232	8221	8203	8281	8273	8252	8325	8325	8278	8338	8264	8244	8213	8203	8263	8229	8280	8267	8267
38	A/D1	0	1	1500	8208	8245	8215	8300	8300	8316	8278	8260	8204	8215	8206	8223	8246	8236	8249	8232	8250	8242	8228	8231	8227	8232	8239	8267	8260	8269	8233	8234	8208	8223	8234	8233	8252	8230	8244	8263	8254	8244	8224	8220	8217	8223	8231	8273	8244
38	A/D0	1	1	1500	8208	8250	8271	8228	8221	8213	8256	8216	8196	8211	8207	8187	8237	8252	8237	8247	8240	8200	8215	8225	8244	8262	8275	8279	8243	8245	8216	8223	8224	8229	8225	8234	8248	8274	8247	8291	8224	8226	8189	8187	8248	8301	8299	8304	8286
39	A/D1	0	1	1210	8217	8228	8225	8220	8235	8229	8264	8232	8229	8207	8217	8211	8225	8226	8214	8230	8211	8209	8206	8198	8218	8224	8267	8250	8232	8222	8222	8218	8221	8209	8229	8235	8240	8234	8235	8221	8218	8215	8224	8226	8226	8245	8248	8240	8238
39	A/D0	1	1	1210	8241	8290	8270	8255	8244	8255	8248	8199	8182	8152	8147	8159	8188	8259	8297	8241	8226	8198	8205	8182	8192	8227	8252	8245	8219	8253	8263	8245	8231	8207	8205	8218	8258	8244	8211	8223	8216	8206	8208	8199	8202	8247	8286	8346	8318
40	A/D1	0	1	970	8210	8223	8210	8236	8261	8238	8266	8236	8235	8219	8212	8255	8260	8278	8253	8244	8236	8211	8210	8212	8205	8213	8224	8229	8237	8237	8241	8232	8220	8215	8217	8211	8217	8207	8227	8267	8243	8258	8224	8213	8219	8229	8250	8248	8262
40	A/D0	1	1	970	8561	8765	8846	8979	8992	8980	8675	8500	8301	8248	8464	8689	8806	8871	8991	9001	8759	8542	8332	8283	8443	8632	8988	8975	9092	8994	8724	8497	8310	8287	8537	8763	8948	9091	9204	9101	8758	8512	8340	8302	8551	8823	8978	9069	9070
41	A/D1	0	1	1100	8227	8250	8238	8207	8220	8224	8193	8256	8187	8230	8204	8209	8231	8205	8233	8216	8234	8227	8224	8206	8218	8216	8228	8240	8221	8239	8221	8225	8218	8207	8213	8219	8224	8217	8217	8222	8222	8223	8212	8228	8215	8240	8217	8247	8248
41	A/D0	1	1	1100	8216	8261	8295	8260	8254	8263	8244	8242	8199	8183	8226	8268	8303	8324	8327	8360	8278	8212	8205	8182	8204	8258	8290	8264	8278	8302	8266	8239	8230	8238	8236	8287	8306	8292	8256	8291	8267	8236	8216	8197	8243	8237	8187	8251	8301
42	A/D1	0	1	1140	8222	8210	8230	8222	8214	8241	8224	8222	8222	8210	8220	8222	8221	8226	8238	8227	8229	8218	8218	8217	8218	8209	8242	8230	8253	8230	8229	8232	8226	8218	8214	8233	8216	8235	8245	8237	8275	8240	8243	8221	8217	8214	8222	8224	8243
42	A/D0	1	1	1140	8358	8410	8372	8352	8427	8295	8262	8237	8220	8186	8248	8310	8295	8347	8382	8427	8291	8242	8234	8258	8278	8358	8366	8416	8450	8478	8421	8298	8251	8235	8260	8305	8347	8332	8417	8405	8358	8273	8216	8248	8274	8409	8370	8395	8403
43	A/D1	0	1	880	8244	8242	8278	8274	8275	8285	8261	8251	8237	8232	8221	8238	8271	8324	8301	8276	8268	8237	8240	8230	8262	8261	8263	8334	8310	8321	8377	8279	8273	8224	8248	8260	8236	8267	8283	8254	8291	8277	8239	8248	8254	8265	8349	8316	8347
43	A/D0	1	1	880	8194	8226	8266	8249	8267	8262	8236	8204	8211	8206	8245	8243	8237	8223	8235	8233	8196	8212	8219	8182	8262	8313	8276	8301	8398	8322	8262	8224	8239	8218	8252	8279	8280	8264	8246	8262	8252	8242	8233	8201	8224	8205	8229	8306	8278
44	A/D1	0	1	1040	8205	8243	8272	8295	8281	8277	8247	8254	8239	8229	8245	8242	8253	8235	8234	8262	8235	8254	8227	8222	8262	8295	8303	8309	8307	8307	8269	8256	8220	8214	8239	8273	8295	8301	8296	8312	8277	8272	8219	8237	8254	8265	8280	8301	8283
44	A/D0	1	1	1040	8224	8195	8224	8207	8254	8243	8211	8222	8219	8204	8236	8258	8269	8266	8299	8317	8243	8228	8247	8215	8267	8265	8237	8269	8291	8269	8209	8220	8158	8154	8201	8254	8267	8324	8253	8231	8218	8219	8206	8198	8247	8229	8224	8240	8241
45	A/D1	0	1	1190	8214	8204	8231	8222	8218	8254	8223	8233	8214	8213	8220	8224	8238	8244	8226	8222	8217	8199	8218	8207	8206	8235	8237	8252	8253	8232	8224	8229	8221	8242	8219	8181	8244	8221	8234	8285	8210	8272	8203	8219	8242	8195	8271	8254	8237
45	A/D0	1	1	1190	8724	8927	9075	9210	9250	9070	8698	8414	8244	8489	8833	9085	9259	9207	9251	9044	8763	8450	8327	8552	8724	8905	9086	9152	9258	9059	8778	8450	8291	8450	8667	8867	8955	9152	9081	9002	8712	8400	8289	8415	8599	8874	9049	9231	9274
46	A/D1	0	1	1270	8212	8214	8239	8236	8241	8237	8213	8227	8195	8197	8194	8224	8226	8194	8238	8207	8237	8208	8219	8229	8207	8228	8224	8216	8247	8236	8237	8249	8198	8215	8205	8242	8261	8250	8234	8236	8206	8209	8208	8207	8215	8221	8203	8225	8221
46	A/D0	1	1	1270	8271	8279	8273	8274	8305	8314	8279	8212	8204	8219	8323	8335	8337	8359	8360	8323	8302	8255	8243	8242	8300	8294	8318	8270	8266	8332	8296	8256	8213	8213	8261	8285	8322	8335	8328	8292	8286	8256	8192	8237	8318	8365	8292	8318	8339
47	A/D1	0	1	1330	8193	8204	8227	8187	8242	8196	8222	8218	8202	8214	8219	8210	8227	8256	8240	8261	8239	8238	8209	8215	8205	8209	8214	8218	8238	8215	8228	8219	8196	8222	8199	8227	8225	8236	8264	8253	8254	8242	8227	8218	8207	8212	8213	8228	8226
47	A/D0	1	1	1330	8366	8581	8704	8739	8785	8723	8570	8395	8277	8255	8337	8492	8678	8802	8793	8828	8610	8443	8305	8250	8505	8571	8629	8777	8745	8744	8567	8434	8273	8315	8415	8589	8823	8926	8872	8743	8574	8350	8245	8233	8415	8504	8604	8673	8602
48	A/D1	0	1	1280	8201	8204	8216	8220	8251	8241	8233	8231	8203	8227	8223	8216	8242	8218	8245	8210	8221	8224	8204	8222	8230	8223	8225	8216	8219	8202	8209	8219	8197	8210	8230	8210	8235	8253	8239	8236	8218	8218	8208	8226	8224	8256	8238	8278	8275
48	A/D0	1	1	1280	8192	8255	8258	8166	8236	8169	8130	8160	8178	8184	8182	8223	8217	8207	8187	8214	8187	8182	8225	8232	8200	8242	8267	8262	8274	8232	8229	8229	8225	8240	8280	8287	8246	8281	8285	8285	8226	8234	8243	8221	8232	8267	8284	8271	8246
49	A/D1	0	1	870	8218	8203	8225	8232	8265	8297	8266	8244	8234	8215	8235	8233	8290	8271	8271	8245	8257	8234	8215	8218	8222	8231	8241	8228	8239	8206	8218	8216	8204	8210	8227	8248	8255	8234	8248	8274	8244	8245	8230	8231	8225	8256	8277	8299	8312
49	A/D0	1	1	870	8256	8322	8353	8336	8308	8302	8280	8228	8201	8229	8291	8334	8379	8396	8348	8330	8268	8255	8175	8180	8262	8294	8300	8345	8388	8328	8296	8284	8240	8246	8272	8311	8324	8313	8382	8362	8275	8192	8240	8235	8350	8427	8471	8380	8365
50	A/D1	0	1	880	8211	8235	8244	8266	8334	8270	8280	8243	8204	8235	8211	8252	8263	8263	8265	8299	8253	8252	8222	8214	8231	8246	8272	8305	8273	8317	8274	8255	8229	8213	8228	8272	8241	8301	8317	8320	8335	8274	8252	8227	8253	8262	8298	8268	8297
50	A/D0	1	1	880	8213	8241	8245	8309	8324	8294	8233	8192	8216	8161	8211	8254	8267	8240	8266	8268	8228	8243	8228	8206	8262	8240	8283	8283	8289	8314	8277	8233	8201	8247	8268	8266	8270	8373	8297	8258	8274	8238	8188	8221	8290	8238	8258	8329	8301
51	A/D1	0	2	1140	8233	8207	8219	8236	8210	8233	8213	8218	8231	8222	8218	8226	8239	8234	8243	8241	8238	8235	8224	8220	8198	8227	8237	8258	8234	8228	8207	8209	8206	8209	8205	8202	8216	8218	8240	8226	8222	8216	8204	8215	8219	8223	8221	8227	8223
51	A/D0	1	2	1140	8234	8265	8263	8283	8270	8279	8214	8232	8219	8198	8206	8254	8262	8263	8294	8316	8284	8239	8244	8251	8243	8229	8244	8212	8221	8212	8243	8278	8227	8222	8285	8305	8347	8334	8370	8262	8183	8207	8199	8183	8241	8305	8275	8248	8316
52	A/D1	0	2	990	8228	8226	8249	8239	8247	8249	8242	8229	8230	8207	8232	8226	8262	8276	8289	8270	8252	8222	8224	8209	8208	8217	8202	8218	8213	8211	8241	8215	8227	8215	8212	8224	8265	8266	8290	8267	8249	8257	8221	8224	8228	8232	8297	8255	8290
52	A/D0	1	2	990	8225	8226	8214	8258	8221	8241	8259	8220	8196	8190	8214	8239	8262	8304	8261	8273	8252	8225	8209	8211	8236	8241	8236	8254	8275	8241	8254	8244	8223	8211	8214	8284	8280	8244	8254	8253	8229	8195	8199	8227	8221	8254	8252	8267	8298
53	A/D1	0	2	1060	8215	8219	8236	8227	8236	8229	8224	8206	8219	8203	8218	8223	8229	8262	8236	8244	8220	8215	8226	8202	8235	8222	8221	8253	8226	8274	8262	8252	8241	8217	8213	8245	8230	8263	8231	8240	8240	8222	8220	8212	8244	8253	8260	8244	8240
53	A/D0	1	2	1060	8289	8295	8310	8277	8263	8233	8189	8190	8216	8211	8218	8280	8289	8285	8269	8268	8230	8198	8198	8201	8219	8252	8301	8301	8286	8248	8236	8222	8195	8192	8223	8249	8207	8261	8290	8226	8194	8222	8200	8158	8240	8311	8216	8258	8269
54	A/D1	0	2	1130	8206	8209	8225	8243	8248	8235	8223	8217	8203	8214	8216	8201	8209	8216	8229	8222	8237	8230	8218	8213	8214	8213	8221	8212	8235	8229	8234	8233	8224	8217	8216	8203	8208	8220	8221	8222	8230	8212	8212	8207	8204	8216	8225	8226	8218
54	A/D0	1	2	1130	8203	8224	8268	8251	8280	8331	8306	8290	8245	8243	8249	8287	8297	8339	8329	8342	8276	8263	8214	8202	8227	8242	8268	8364	8350	8366	8293	8267	8230	8204	8234	8270	8310	8327	8332	8313	8279	8231	8206	8197	8244	8281	8357	8329	8310
55	A/D1	0	2	1040	8231	8240	8235	8227	8229	8196	8219	8212	8223	8223	8235	8233	8237	8238	8237	8252	8229	8221	8217	8201	8243	8229	8214	8229	8232	8243	8252	8228	8226	8219	8233	8233	8239	8237	8254	8247	8250	8234	8224	8212	8231	8222	8245	8231	8247
55	A/D0	1	2	1040	8737	9035	9225	9258	9195	8999	8684	8412	8298	8485	8723	8897	9055	9188	9242	9123	8754	8464	8306	8345	8606	8804	9047	9272	9289	9020	8697	8462	8331	8449	8622	8906	8981	9059	9169	9106	8774	8460	8327	8467	8799	9023	9165	9211	9254
56	A/D1	0	2	1060	8223	8213	8222	8210	8233	8207	8236	8209	8217	8212	8227	8225	8208	8241	8195	8247	8213	8213	8219	8195	8219	8236	8221	8238	8228	8220	8233	8215	8218	8212	8216	8219	8213	8215	8222	8221	8226	8213	8218	8205	8253	8212	8253	8226	8214
56	A/D0	1	2	1060	8249	8230	8297	8289	8236	8267	8239	8175	8182	8259	8258	8288	8300	8334	8267	8295	8288	8228	8222	8216	8227	8241	8283	8296	8292	8267	8262	8208	8210	8214	8241	8219	8243	8256	8264	8250	8251	8200	8206	8231	8249	8315	8299	8304	8295
57	A/D1	0	2	1030	8235	8240	8255	8242	8245	8243	8235	8228	8215	8217	8215	8230	8223	8221	8221	8213	8222	8217	8216	8217	8228	8221	8233	8224	8223	8222	8211	8223	8207	8220	8213	8264	8259	8247	8269	8248	8241	8223	8217	8220	8213	8232	8235	8230	8241
57	A/D0	1	2	1030	8725	8868	9248	9226	9397	9227	8876	8486	8325	8515	8804	9116	9374	9438	9333	9258	8880	8491	8347	8457	8744	9124	9399	9515	9526	9402	8869	8534	8357	8382	8738	8976	9083	9185	9212	9226	8811	8508	8380	8460	8796	9263	9331	9322	9253
58	A/D1	0	2	990	8215	8232	8228	8234	8234	8215	8233	8227	8220	8219	8216	8239	8233	8230	8233	8272	8247	8243	8218	8208	8214	8222	8248	8241	8244	8233	8229	8217	8219	8200	8215	8222	8251	8224	8260	8231	8236	8222	8213	8210	8242	8241	8251	8239	8248
58	A/D0	1	2	990	8306	8309	8283	8297	8312	8277	8207	8210	8220	8215	8246	8266	8267	8224	8226	8282	8216	8185	8209	8222	8245	8224	8264	8321	8270	8265	8245	8213	8219	8255	8263	8258	8264	8255	8236	8245	8208	8196	8193	8199	8215	8244	8293	8291	8269
59	A/D1	0	2	1180	8202	8218	8196	8229	8218	8210	8222	8201	8220	8208	8216	8218	8205	8215	8223	8246	8222	8230	8206	8207	8215	8213	8236	8238	8235	8236	8220	8219	8188	8222	8201	8235	8226	8208	8221	8219	8198	8252	8177	8238	8196	8204	8226	8212	8231
59	A/D0	1	2	1180	8253	8270	8250	8238	8198	8188	8199	8163	8150	8191	8209	8282	8306	8293	8299	8265	8247	8220	8209	8203	8205	8223	8202	8220	8239	8243	8222	8230	8243	8183	8209	8190	8204	8202	8199	8225	8226	8189	8201	8236	8228	8184	8232	8267	8207
60	A/D1	0	2	1380	8210	8221	8234	8250	8235	8239	8227	8217	8228	8223	8211	8237	8222	8248	8276	8271	8240	8220	8217	8199	8215	8236	8268	8234	8250	8240	8205	8245	8192	8207	8228	8208	8270	8250	8265	8292	8242	8243	8212	8232	8231	8272	8243	8246	8248
60	A/D0	1	2	1380	8200	8216	8248	8252	8253	8282	8223	8201	8282	8272	8231	8266	8226	8287	8244	8214	8220	8207	8228	8189	8234	8290	8289	8278	8292	8252	8201	8184	8203	8213	8176	8247	8262	8227	8203	8299	8229	8240	8254	8244	8225	8262	8250	8262	8231
61	A/D1	0	2	1160	8196	8241	8200	8217	8242	8208	8263	8218	8216	8219	8202	8212	8214	8216	8214	8225	8199	8209	8205	8197	8218	8199	8235	8224	8217	8233	8234	8221	8227	8208	8213	8237	8231	8242	8237	8231	8242	8215	8220	8215	8231	8227	8261	8242	8235
61	A/D0	1	2	1160	8257	8296	8322	8308	8248	8303	8282	8261	8238	8247	8228	8265	8269	8297	8299	8236	8188	8229	8220	8246	8299	8303	8277	8291	8290	8273	8250	8215	8211	8214	8311	8319	8331	8271	8250	8244	8288	8256	8218	8219	8268	8254	8308	8320	8306
62	A/D1	0	2	870	8219	8220	8225	8225	8229	8217	8201	8217	8200	8213	8216	8215	8222	8200	8224	8219	8218	8239	8216	8241	8234	8226	8218	8212	8249	8239	8238	8220	8218	8210	8224	8232	8230	8256	8235	8235	8210	8213	8213	8220	8208	8224	8228	8232	8229
62	A/D0	1	2	870	8259	8297	8246	8289	8270	8270	8276	8196	8210	8208	8212	8214	8214	8207	8203	8193	8230	8197	8185	8223	8256	8198	8221	8246	8226	8239	8244	8204	8164	8220	8255	8269	8258	8288	8259	8221	8242	8199	8179	8233	8271	8271	8306	8286	8265
63	A/D1	0	2	1370	8231	8224	8243	8218	8224	8230	8217	8221	8224	8216	8243	8236	8253	8239	8238	8217	8209	8218	8218	8208	8214	8205	8205	8218	8213	8238	8243	8224	8232	8215	8215	8227	8211	8225	8227	8211	8221	8204	8207	8197	8207	8222	8240	8250	8265
63	A/D0	1	2	1370	8601	8801	9052	9017	9066	9009	8733	8542	8324	8317	8588	8896	9024	8938	8969	8887	8671	8416	8330	8282	8504	8725	8924	9025	8980	8919	8641	8429	8304	8277	8437	8620	8891	9036	8989	8885	8614	8446	8320	8345	8582	8827	8904	8922	8876
64	A/D1	0	2	1450	8212	8215	8217	8228	8231	8237	8229	8220	8213	8202	8207	8219	8218	8230	8237	8243	8235	8221	8211	8219	8206	8249	8244	8270	8248	8229	8217	8215	8212	8231	8243	8256	8245	8236	8250	8252	8237	8238	8219	8228	8241	8223	8271	8229	8270
64	A/D0	1	2	1450	8253	8342	8347	8427	8437	8367	8312	8229	8204	8248	8282	8409	8341	8391	8343	8293	8284	8248	8216	8248	8304	8423	8352	8364	8362	8334	8255	8231	8239	8207	8290	8314	8300	8347	8360	8343	8282	8251	8237	8250	8255	8300	8302	8382	8357
65	A/D1	0	2	1200	8207	8211	8225	8239	8239	8235	8229	8215	8217	8223	8228	8233	8239	8231	8242	8220	8231	8216	8216	8218	8209	8214	8227	8200	8253	8223	8238	8248	8216	8248	8273	8212	8282	8231	8243	8217	8207	8216	8203	8210	8247	8224	8267	8265	8234
65	A/D0	1	2	1200	8347	8344	8418	8346	8445	8313	8318	8220	8195	8252	8287	8314	8382	8398	8413	8367	8295	8232	8235	8218	8253	8312	8278	8285	8270	8299	8227	8178	8154	8166	8226	8274	8313	8392	8354	8342	8296	8238	8193	8230	8235	8274	8306	8314	8437
66	A/D1	0	2	1060	8203	8217	8208	8209	8235	8231	8222	8236	8216	8225	8211	8208	8229	8250	8257	8256	8221	8230	8211	8217	8185	8249	8202	8247	8243	8223	8260	8212	8230	8204	8219	8268	8251	8250	8264	8236	8235	8224	8219	8226	8211	8232	8257	8275	8263
66	A/D0	1	2	1060	8184	8247	8282	8206	8235	8194	8204	8193	8159	8236	8190	8229	8214	8272	8287	8290	8226	8261	8238	8226	8253	8285	8272	8234	8246	8241	8231	8226	8246	8244	8177	8245	8270	8246	8243	8283	8241	8196	8198	8235	8165	8245	8282	8284	8255
67	A/D1	0	2	1360	8209	8212	8227	8229	8243	8236	8238	8227	8221	8216	8233	8239	8231	8227	8233	8214	8223	8206	8214	8214	8215	8227	8239	8225	8236	8239	8249	8223	8227	8198	8211	8202	8226	8229	8268	8250	8257	8230	8223	8207	8220	8237	8236	8233	8233
67	A/D0	1	2	1360	8244	8231	8211	8206	8202	8202	8204	8203	8181	8208	8222	8199	8245	8295	8333	8280	8251	8236	8207	8203	8236	8227	8241	8244	8270	8252	8186	8136	8161	8210	8198	8206	8255	8248	8253	8281	8292	8253	8224	8241	8256	8187	8272	8279	8234
68	A/D1	0	2	1020	8209	8219	8205	8217	8225	8204	8227	8230	8229	8231	8208	8222	8220	8219	8238	8237	8225	8235	8215	8221	8228	8220	8226	8219	8215	8236	8246	8237	8225	8212	8206	8213	8214	8217	8235	8229	8232	8234	8216	8217	8201	8218	8229	8215	8241
68	A/D0	1	2	1020	8226	8158	8228	8223	8191	8182	8195	8185	8186	8176	8201	8223	8257	8189	8198	8234	8210	8186	8184	8204	8202	8224	8200	8233	8220	8205	8242	8230	8179	8200	8204	8256	8230	8240	8220	8192	8205	8219	8227	8183	8243	8256	8247	8246	8239
69	A/D1	0	2	1120	8218	8208	8224	8220	8218	8220	8219	8212	8213	8203	8207	8214	8215	8212	8222	8218	8222	8214	8214	8219	8219	8226	8237	8229	8225	8216	8217	8212	8220	8213	8231	8220	8231	8234	8205	8235	8213	8209	8209	8201	8195	8232	8223	8253	8268
69	A/D0	1	2	1120	8201	8202	8210	8208	8218	8238	8213	8197	8195	8202	8190	8229	8247	8261	8239	8296	8271	8224	8207	8225	8214	8211	8220	8246	8239	8204	8236	8213	8185	8231	8232	8227	8218	8236	8232	8231	8254	8241	8215	8211	8220	8256	8238	8255	8233
70	A/D1	0	2	950	8217	8198	8230	8232	8219	8223	8205	8215	8199	8220	8243	8237	8238	8225	8233	8226	8230	8216	8217	8210	8208	8213	8212	8222	8235	8243	8254	8237	8227	8207	8210	8205	8234	8229	8230	8226	8225	8220	8217	8234	8219	8237	8244	8243	8258
70	A/D0	1	2	950	8526	8710	8784	8815	8805	8661	8547	8329	8279	8350	8466	8610	8693	8760	8665	8544	8354	8266	8228	8381	8479	8683	8706	8920	8907	8741	8506	8317	8262	8367	8436	8627	8724	8788	8793	8583	8423	8260	8267	8460	8554	8702	8725	8648	8703
71	A/D1	0	2	1090	8234	8224	8233	8234	8245	8248	8224	8228	8212	8202	8224	8234	8242	8273	8250	8250	8222	8216	8207	8211	8210	8247	8232	8243	8226	8219	8238	8205	8222	8207	8204	8229	8223	8223	8220	8230	8233	8230	8218	8207	8213	8228	8228	8234	8232
71	A/D0	1	2	1090	8212	8254	8251	8225	8220	8237	8202	8218	8200	8197	8221	8225	8228	8226	8225	8214	8221	8217	8222	8214	8216	8253	8269	8230	8307	8256	8217	8210	8203	8199	8177	8205	8199	8227	8267	8289	8244	8203	8235	8183	8156	8263	8240	8256	8291
72	A/D1	0	2	970	8234	8242	8247	8230	8251	8231	8234	8198	8226	8205	8266	8247	8217	8258	8236	8248	8256	8210	8241	8208	8233	8253	8228	8253	8236	8227	8231	8215	8210	8209	8225	8223	8232	8220	8243	8231	8235	8224	8227	8235	8214	8244	8244	8251	8274
72	A/D0	1	2	970	8306	8350	8279	8323	8253	8235	8199	8229	8197	8204	8281	8239	8234	8312	8331	8299	8263	8279	8247	8205	8251	8256	8225	8213	8264	8262	8206	8222	8231	8272	8243	8234	8297	8264	8238	8241	8224	8195	8172	8201	8245	8233	8252	8290	8242
73	A/D1	0	2	1450	8214	8248	8234	8228	8227	8243	8259	8229	8225	8228	8211	8244	8247	8239	8268	8233	8233	8236	8197	8214	8206	8192	8251	8222	8221	8235	8217	8231	8223	8217	8229	8224	8235	8237	8232	8220	8236	8219	8220	8207	8248	8250	8268	8256	8272
73	A/D0	1	2	1450	8298	8286	8286	8294	8274	8250	8243	8213	8216	8177	8219	8231	8195	8259	8247	8223	8277	8239	8184	8152	8255	8207	8237	8281	8302	8259	8236	8239	8217	8202	8244	8226	8152	8170	8185	8233	8227	8200	8235	8207	8246	8298	8310	8300	8281
74	A/D1	0	2	1000	8203	8214	8240	8201	8233	8234	8248	8249	8216	8219	8214	8215	8221	8216	8239	8231	8225	8224	8216	8213	8203	8226	8237	8268	8268	8245	8241	8232	8213	8211	8222	8246	8252	8246	8249	8274	8247	8236	8222	8217	8220	8228	8213	8229	8217
74	A/D0	1	2	1000	8238	8265	8248	8258	8233	8230	8211	8185	8227	8191	8177	8202	8222	8205	8225	8216	8196	8205	8215	8235	8236	8254	8239	8238	8213	8236	8223	8233	8179	8205	8263	8277	8277	8326	8294	8250	8234	8240	8192	8184	8238	8218	8265	8267	8285
75	A/D1	0	2	1210	8218	8211	8221	8231	8215	8196	8208	8200	8226	8227	8229	8223	8188	8217	8230	8216	8235	8231	8223	8229	8213	8236	8222	8209	8250	8273	8256	8271	8194	8222	8212	8200	8232	8204	8226	8240	8247	8241	8229	8214	8218	8210	8272	8283	8260
75	A/D0	1	2	1210	8021	8313	8585	8588	8336	8007	7967	8360	8467	8261	8101	8112	8199	8329	8343	8315	8163	8050	8102	8210	8336	8370	8314	8235	8219	8276	8319	8288	8165	8173	8224	8304	8365	8354	8257	8255	8224	8213	8212	8272	8353	8345	8281	8310	8318
76	A/D1	0	3	1090	8224	8232	8219	8235	8209	8228	8241	8228	8223	8215	8202	8236	8219	8234	8238	8213	8227	8211	8208	8215	8205	8216	8213	8215	8210	8217	8201	8206	8206	8208	8212	8216	8225	8223	8215	8259	8225	8244	8227	8207	8212	8222	8203	8261	8219
76	A/D0	1	3	1090	8352	8497	8574	8611	8585	8408	8294	8225	8219	8293	8476	8580	8635	8590	8571	8441	8346	8255	8218	8260	8312	8433	8488	8526	8471	8416	8312	8234	8233	8338	8349	8482	8511	8478	8468	8376	8333	8275	8270	8325	8414	8451	8532	8585	8500
77	A/D1	0	3	1100	8212	8220	8235	8225	8250	8202	8247	8209	8221	8214	8212	8221	8232	8240	8259	8270	8262	8242	8229	8212	8243	8235	8241	8240	8220	8228	8223	8222	8226	8212	8224	8228	8254	8250	8284	8264	8247	8226	8229	8207	8217	8219	8223	8215	8221
77	A/D0	1	3	1100	8238	8241	8255	8278	8265	8262	8229	8208	8193	8216	8232	8245	8279	8254	8262	8305	8269	8238	8238	8245	8225	8255	8251	8243	8274	8259	8256	8226	8220	8237	8294	8269	8251	8245	8243	8247	8270	8245	8245	8222	8259	8325	8277	8305	8325
78	A/D1	0	3	880	8247	8256	8282	8272	8296	8297	8284	8263	8222	8233	8236	8258	8268	8237	8251	8253	8297	8278	8248	8234	8244	8236	8313	8314	8351	8371	8297	8273	8243	8198	8228	8224	8281	8286	8310	8317	8320	8267	8264	8236	8249	8276	8328	8336	8340
78	A/D0	1	3	880	8212	8361	8405	8407	8392	8429	8359	8326	8277	8219	8237	8383	8424	8445	8455	8433	8416	8302	8252	8238	8330	8410	8449	8528	8380	8405	8298	8249	8217	8203	8285	8391	8450	8451	8452	8495	8395	8323	8221	8245	8336	8338	8376	8425	8389
79	A/D1	0	3	1240	8238	8223	8224	8210	8204	8207	8206	8196	8213	8205	8221	8233	8240	8237	8242	8238	8252	8221	8226	8216	8227	8225	8227	8235	8234	8222	8218	8204	8215	8212	8225	8228	8223	8218	8228	8219	8213	8213	8217	8207	8220	8220	8238	8228	8241
79	A/D0	1	3	1240	8278	8329	8286	8250	8236	8234	8224	8184	8180	8185	8217	8236	8266	8242	8244	8219	8210	8205	8185	8181	8197	8232	8216	8185	8287	8255	8231	8231	8206	8189	8226	8244	8257	8207	8213	8227	8193	8194	8221	8214	8230	8224	8261	8295	8290
80	A/D1	0	3	900	8221	8256	8255	8277	8256	8239	8239	8238	8233	8224	8236	8264	8236	8244	8229	8224	8245	8215	8218	8231	8206	8236	8243	8233	8246	8226	8254	8235	8225	8221	8211	8248	8283	8279	8312	8302	8288	8256	8235	8225	8243	8258	8257	8274	8269
80	A/D0	1	3	900	8589	8743	8869	8995	9079	8998	8766	8512	8347	8374	8548	8836	9145	9186	9280	9109	8728	8440	8352	8327	8579	8942	9143	9246	9031	8974	8651	8431	8312	8298	8523	8793	9034	9119	9183	9181	8789	8553	8321	8303	8693	8893	9044	9050	8952
81	A/D1	0	3	1130	8208	8226	8226	8227	8231	8231	8230	8225	8206	8209	8222	8218	8223	8211	8231	8227	8219	8217	8198	8218	8207	8209	8220	8236	8230	8220	8206	8220	8218	8213	8261	8238	8272	8267	8251	8256	8224	8232	8221	8235	8253	8237	8256	8225	8214
81	A/D0	1	3	1130	8267	8287	8303	8316	8253	8206	8226	8225	8176	8200	8261	8272	8296	8263	8279	8217	8207	8238	8234	8163	8194	8229	8267	8248	8188	8190	8222	8148	8197	8210	8209	8202	8258	8258	8255	8229	8252	8219	8184	8166	8245	8228	8196	8246	8261
82	A/D1	0	3	1140	8226	8199	8214	8240	8209	8223	8223	8196	8232	8208	8209	8242	8221	8247	8229	8226	8238	8214	8224	8214	8209	8216	8251	8231	8256	8241	8226	8230	8213	8216	8221	8214	8214	8212	8224	8240	8226	8224	8214	8218	8208	8220	8226	8220	8207
82	A/D0	1	3	1140	8502	8761	8970	9133	9179	9184	8858	8574	8373	8354	8677	8864	9034	9154	9249	9216	8886	8652	8335	8276	8599	8894	9213	9372	9324	9249	8887	8658	8447	8347	8719	8983	9128	9122	9179	9146	8842	8558	8369	8285	8614	8897	9076	9333	9490
83	A/D1	0	3	1230	8219	8218	8228	8223	8220	8224	8239	8233	8218	8221	8208	8232	8243	8229	8236	8222	8234	8217	8218	8221	8212	8221	8227	8233	8224	8228	8236	8222	8222	8223	8218	8207	8214	8219	8246	8239	8249	8219	8239	8224	8219	8228	8243	8228	8239
83	A/D0	1	3	1230	8266	8280	8266	8237	8219	8188	8217	8215	8188	8210	8210	8223	8261	8312	8272	8262	8283	8264	8207	8198	8210	8211	8180	8219	8278	8252	8242	8226	8223	8231	8223	8214	8223	8223	8223	8216	8227	8172	8165	8210	8262	8238	8341	8351	8308
84	A/D1	0	3	860	8233	8275	8343	8382	8387	8362	8340	8289	8251	8218	8229	8245	8286	8286	8316	8306	8281	8267	8211	8225	8213	8258	8264	8315	8324	8322	8290	8276	8266	8240	8280	8280	8325	8325	8327	8343	8374	8319	8278	8235	8253	8295	8311	8355	8342
84	A/D0	1	3	860	8447	8635	8807	8906	8911	8908	8669	8487	8302	8295	8497	8641	8784	8800	8892	8907	8643	8451	8305	8239	8497	8744	8962	9132	9152	9139	8790	8501	8331	8289	8554	8705	8929	9115	9063	9120	8779	8518	8307	8264	8557	8726	8948	8947	9023
85	A/D1	0	3	860	8243	8259	8236	8256	8215	8224	8221	8204	8214	8209	8228	8224	8220	8241	8224	8235	8232	8216	8210	8206	8214	8215	8206	8239	8233	8249	8252	8218	8236	8212	8222	8238	8216	8227	8219	8209	8222	8220	8201	8236	8222	8243	8250	8235	8239
85	A/D0	1	3	860	8227	8251	8214	8254	8269	8243	8225	8223	8212	8254	8271	8268	8313	8269	8237	8221	8226	8194	8195	8257	8205	8199	8257	8180	8228	8199	8231	8191	8168	8210	8223	8256	8282	8314	8271	8289	8241	8212	8193	8183	8223	8233	8300	8267	8229
86	A/D1	0	3	930	8215	8212	8212	8205	8227	8235	8236	8210	8208	8217	8211	8229	8218	8214	8225	8206	8229	8209	8211	8221	8225	8220	8223	8221	8213	8220	8217	8219	8210	8211	8216	8218	8239	8260	8253	8221	8232	8212	8218	8221	8228	8214	8230	8244	8222
86	A/D0	1	3	930	8426	8472	8519	8509	8475	8328	8304	8176	8177	8300	8335	8412	8459	8440	8462	8399	8427	8270	8278	8296	8339	8423	8431	8399	8423	8354	8265	8203	8181	8283	8269	8403	8459	8433	8472	8360	8280	8228	8172	8249	8376	8387	8456	8475	8480
87	A/D1	0	3	1070	8218	8232	8212	8233	8236	8213	8219	8223	8194	8220	8187	8201	8222	8189	8210	8217	8205	8226	8226	8222	8234	8231	8226	8238	8209	8238	8226	8216	8217	8209	8225	8234	8228	8240	8230	8229	8220	8237	8217	8225	8215	8230	8249	8249	8269
87	A/D0	1	3	1070	8227	8267	8278	8281	8285	8311	8260	8245	8255	8211	8221	8248	8271	8264	8255	8220	8231	8203	8188	8211	8204	8208	8221	8275	8278	8262	8226	8195	8194	8186	8227	8224	8227	8265	8240	8215	8208	8191	8183	8210	8274	8251	8218	8296	8250
88	A/D1	0	3	1220	8250	8261	8216	8265	8230	8209	8271	8187	8235	8200	8198	8219	8216	8259	8225	8240	8228	8219	8208	8205	8230	8199	8220	8245	8211	8286	8231	8236	8222	8201	8235	8246	8240	8270	8238	8229	8252	8262	8245	8239	8230	8240	8255	8261	8235
88	A/D0	1	3	1220	8219	8237	8239	8210	8239	8260	8248	8253	8250	8268	8203	8270	8275	8228	8232	8237	8210	8221	8215	8175	8219	8258	8265	8291	8354	8277	8290	8264	8202	8168	8195	8192	8188	8220	8255	8227	8282	8264	8230	8242	8257	8261	8246	8282	8271
89	A/D1	0	3	1120	8215	8206	8217	8215	8210	8215	8208	8207	8210	8213	8221	8219	8227	8230	8231	8217	8229	8204	8216	8221	8213	8231	8203	8214	8201	8202	8209	8219	8214	8220	8229	8210	8194	8247	8198	8257	8215	8211	8223	8190	8240	8245	8222	8228	8214
89	A/D0	1	3	1120	8202	8258	8286	8287	8241	8244	8197	8207	8205	8200	8247	8258	8224	8288	8227	8208	8195	8215	8197	8213	8245	8241	8218	8283	8323	8260	8272	8197	8202	8206	8162	8249	8222	8234	8274	8224	8224	8200	8220	8240	8279	8292	8235	8241	8242
90	A/D1	0	3	930	8208	8280	8332	8322	8319	8302	8271	8259	8224	8222	8220	8228	8264	8280	8282	8291	8265	8255	8229	8214	8219	8231	8242	8275	8344	8348	8320	8266	8246	8215	8274	8294	8339	8349	8357	8343	8294	8265	8221	8225	8269	8287	8322	8299	8322
90	A/D0	1	3	930	8198	8200	8224	8220	8250	8228	8212	8210	8216	8247	8236	8246	8261	8213	8237	8231	8211	8231	8209	8231	8255	8253	8226	8295	8327	8259	8240	8240	8177	8214	8302	8277	8283	8301	8316	8265	8248	8250	8207	8190	8253	8218	8227	8281	8211
91	A/D1	0	3	990	8211	8217	8219	8229	8230	8224	8221	8228	8214	8214	8214	8218	8214	8217	8241	8250	8255	8224	8223	8209	8211	8201	8215	8207	8220	8219	8203	8236	8210	8198	8240	8212	8238	8223	8197	8234	8212	8221	8214	8224	8230	8221	8215	8214	8237
91	A/D0	1	3	990	8782	9040	9091	9208	9084	8839	8595	8366	8332	8606	8901	9136	9267	9403	9384	9088	8679	8400	8297	8555	8876	9091	9187	9219	9248	8978	8694	8413	8292	8484	8810	8975	9139	9059	9059	8759	8572	8390	8312	8556	8875	9152	9200	9382	9438
92	A/D1	0	3	860	8215	8218	8229	8234	8247	8237	8202	8246	8183	8234	8222	8215	8251	8231	8258	8243	8241	8243	8218	8208	8243	8242	8294	8288	8258	8247	8274	8258	8256	8223	8243	8258	8240	8258	8236	8246	8246	8246	8234	8235	8246	8308	8278	8284	8301
92	A/D0	1	3	860	8202	8223	8218	8266	8267	8234	8204	8231	8194	8161	8193	8235	8279	8237	8264	8272	8232	8238	8232	8242	8256	8267	8278	8259	8221	8288	8253	8278	8234	8248	8296	8279	8359	8300	8305	8333	8270	8261	8244	8215	8225	8301	8287	8305	8334
93	A/D1	0	3	1180	8202	8206	8211	8227	8217	8256	8228	8258	8230	8211	8222	8210	8210	8270	8243	8252	8223	8211	8217	8200	8220	8229	8210	8229	8216	8223	8222	8235	8208	8227	8234	8225	8245	8221	8217	8234	8214	8228	8205	8218	8230	8243	8283	8276	8241
93	A/D0	1	3	1180	8250	8245	8331	8247	8256	8262	8241	8247	8229	8253	8249	8230	8222	8197	8275	8240	8216	8217	8197	8273	8350	8355	8351	8263	8278	8233	8219	8232	8173	8216	8274	8304	8256	8272	8292	8265	8200	8223	8216	8244	8261	8312	8338	8267	8309
94	A/D1	0	3	1060	8221	8219	8217	8229	8223	8243	8229	8218	8227	8193	8219	8218	8204	8217	8241	8236	8243	8220	8205	8216	8204	8227	8211	8229	8220	8219	8216	8209	8206	8207	8209	8203	8214	8236	8230	8245	8229	8224	8207	8218	8232	8223	8228	8203	8212
94	A/D0	1	3	1060	8239	8253	8192	8232	8269	8226	8230	8239	8212	8183	8243	8265	8246	8270	8322	8252	8222	8242	8230	8213	8224	8234	8236	8256	8242	8262	8254	8203	8218	8250	8223	8228	8235	8241	8250	8234	8243	8216	8232	8214	8251	8280	8268	8258	8237
95	A/D1	0	3	1270	8211	8210	8235	8184	8238	8207	8199	8243	8197	8225	8220	8207	8235	8239	8228	8241	8226	8215	8213	8200	8205	8223	8213	8232	8219	8214	8221	8203	8209	8213	8212	8220	8231	8238	8252	8236	8245	8230	8217	8215	8210	8245	8238	8230	8211
95	A/D0	1	3	1270	8290	8287	8299	8304	8291	8243	8249	8230	8226	8256	8291	8273	8268	8291	8330	8318	8251	8214	8201	8231	8273	8289	8300	8339	8344	8315	8269	8198	8170	8206	8293	8303	8354	8353	8344	8322	8281	8259	8214	8213	8278	8240	8270	8354	8311
96	A/D1	0	3	1200	8210	8217	8207	8213	8209	8212	8226	8212	8214	8218	8201	8216	8211	8210	8210	8241	8237	8253	8241	8214	8213	8205	8212	8220	8232	8234	8245	8228	8218	8213	8215	8214	8225	8234	8232	8229	8235	8214	8218	8193	8206	8229	8233	8197	8217
96	A/D0	1	3	1200	8257	8253	8250	8228	8272	8265	8223	8224	8207	8207	8227	8231	8235	8221	8240	8260	8195	8227	8204	8209	8189	8221	8276	8260	8228	8269	8245	8195	8223	8269	8206	8197	8263	8239	8207	8193	8208	8137	8199	8240	8170	8205	8287	8302	8192
97	A/D1	0	3	1040	8225	8250	8247	8270	8253	8262	8257	8223	8217	8208	8208	8247	8231	8247	8218	8245	8209	8214	8209	8225	8275	8255	8257	8231	8294	8248	8259	8219	8244	8209	8234	8254	8216	8275	8263	8237	8259	8211	8231	8233	8201	8235	8230	8247	8260
97	A/D0	1	3	1040	8389	8381	8392	8408	8448	8410	8349	8261	8192	8275	8369	8329	8395	8467	8454	8381	8272	8261	8208	8226	8333	8437	8434	8423	8448	8426	8281	8265	8254	8248	8302	8442	8544	8624	8692	8598	8434	8318	8259	8268	8451	8504	8557	8600	8582
98	A/D1	0	3	890	8210	8223	8240	8220	8246	8261	8254	8263	8244	8219	8237	8235	8228	8254	8222	8282	8240	8240	8228	8215	8216	8208	8238	8251	8284	8273	8273	8236	8230	8226	8238	8248	8278	8258	8272	8268	8246	8236	8216	8216	8210	8217	8257	8265	8260
98	A/D0	1	3	890	8240	8331	8280	8356	8331	8371	8275	8273	8249	8207	8232	8255	8274	8294	8328	8315	8310	8219	8197	8248	8215	8265	8270	8345	8380	8346	8296	8269	8219	8227	8290	8325	8379	8418	8404	8379	8291	8235	8207	8259	8251	8260	8299	8334	8280
99	A/D1	0	3	890	8255	8238	8261	8282	8274	8253	8227	8214	8224	8198	8247	8281	8283	8305	8275	8275	8259	8242	8232	8232	8216	8240	8248	8272	8313	8319	8274	8269	8239	8230	8307	8300	8301	8294	8290	8283	8271	8248	8230	8229	8231	8262	8284	8328	8324
99	A/D0	1	3	890	8397	8430	8393	8500	8525	8501	8346	8291	8231	8252	8370	8596	8526	8509	8599	8544	8433	8349	8283	8310	8345	8542	8501	8571	8499	8472	8359	8300	8248	8292	8367	8503	8541	8535	8557	8546	8429	8316	8248	8241	8408	8450	8529	8582	8590
100	A/D1	0	3	1210	8216	8227	8214	8228	8217	8216	8219	8212	8225	8205	8222	8207	8243	8239	8230	8236	8229	8215	8211	8209	8229	8218	8222	8228	8222	8213	8222	8211	8220	8213	8205	8211	8208	8231	8232	8250	8227	8226	8218	8204	8220	8207	8208	8225	8208
100	A/D0	1	3	1210	8209	8305	8241	8220	8285	8272	8229	8223	8212	8220	8244	8180	8225	8249	8205	8221	8184	8161	8186	8228	8222	8212	8241	8254	8283	8235	8223	8229	8180	8226	8214	8182	8233	8245	8269	8265	8232	8193	8202	8215	8239	8269	8272	8276	8316
101	A/D1	0	4	1450	8219	8215	8221	8232	8237	8240	8239	8234	8227	8209	8216	8233	8239	8229	8244	8250	8253	8247	8231	8218	8213	8235	8237	8239	8249	8286	8236	8251	8220	8211	8220	8221	8226	8234	8263	8247	8272	8244	8245	8224	8207	8217	8232	8228	8243
101	A/D0	1	4	1450	8281	8493	8528	8472	8514	8532	8468	8409	8269	8255	8276	8351	8438	8503	8448	8427	8366	8317	8228	8240	8320	8389	8387	8371	8378	8409	8390	8310	8222	8235	8316	8361	8423	8467	8556	8502	8467	8340	8229	8262	8271	8334	8430	8491	8497
102	A/D1	0	4	1470	8220	8224	8242	8227	8250	8234	8231	8226	8233	8215	8217	8213	8230	8237	8216	8232	8231	8222	8227	8203	8222	8233	8236	8259	8282	8275	8262	8230	8231	8216	8228	8236	8243	8223	8228	8245	8260	8248	8229	8231	8207	8248	8253	8270	8309
102	A/D0	1	4	1470	8277	8277	8327	8373	8321	8311	8273	8224	8216	8222	8280	8328	8433	8434	8361	8385	8338	8314	8256	8253	8334	8311	8400	8365	8351	8424	8327	8316	8285	8239	8267	8297	8340	8313	8354	8307	8296	8308	8215	8193	8275	8303	8219	8272	8408
103	A/D1	0	4	860	8231	8237	8248	8271	8239	8254	8259	8255	8231	8223	8214	8208	8246	8232	8226	8242	8250	8248	8226	8210	8224	8247	8245	8269	8264	8292	8276	8266	8256	8235	8241	8232	8261	8240	8302	8291	8265	8244	8223	8211	8227	8244	8290	8282	8332
103	A/D0	1	4	860	8268	8293	8364	8303	8274	8283	8270	8235	8232	8245	8226	8231	8291	8316	8392	8333	8275	8244	8227	8210	8297	8300	8274	8270	8322	8344	8279	8241	8259	8241	8257	8306	8386	8365	8329	8320	8296	8196	8161	8241	8216	8236	8313	8292	8288
104	A/D1	0	4	970	8228	8244	8268	8253	8257	8247	8237	8244	8220	8230	8212	8222	8253	8238	8250	8285	8273	8273	8249	8229	8222	8237	8272	8269	8260	8249	8234	8215	8214	8206	8215	8246	8235	8273	8272	8265	8239	8236	8217	8218	8235	8276	8282	8291	8295
104	A/D0	1	4	970	8555	8709	8966	8926	8841	8757	8507	8281	8258	8354	8526	8762	8837	8924	8852	8831	8573	8322	8292	8401	8557	8842	8892	9005	8945	8898	8582	8382	8299	8352	8630	8714	8845	8823	8806	8737	8524	8351	8319	8302	8563	8830	9031	9061	9089
105	A/D1	0	4	1320	8214	8185	8261	8189	8244	8212	8231	8228	8204	8224	8210	8218	8240	8226	8223	8230	8217	8214	8212	8215	8212	8209	8220	8218	8216	8221	8235	8221	8219	8228	8203	8249	8261	8247	8255	8245	8231	8224	8209	8215	8224	8214	8224	8220	8233
105	A/D0	1	4	1320	8210	8223	8219	8257	8227	8219	8213	8221	8203	8237	8290	8297	8215	8250	8221	8215	8225	8205	8192	8174	8226	8224	8238	8241	8250	8276	8222	8191	8224	8186	8227	8232	8282	8241	8290	8286	8233	8220	8196	8225	8206	8256	8249	8242	8243
106	A/D1	0	4	1060	8206	8226	8217	8226	8220	8230	8232	8212	8222	8213	8211	8220	8215	8226	8228	8208	8230	8221	8216	8226	8196	8215	8214	8219	8237	8222	8219	8218	8216	8220	8214	8218	8222	8221	8231	8256	8233	8243	8207	8211	8214	8237	8225	8238	8212
106	A/D0	1	4	1060	8235	8251	8225	8225	8225	8207	8217	8212	8163	8176	8223	8188	8206	8199	8212	8246	8229	8204	8230	8201	8187	8236	8233	8206	8230	8234	8207	8212	8201	8208	8184	8220	8233	8246	8242	8243	8196	8208	8223	8214	8248	8258	8252	8216	8225
107	A/D1	0	4	1040	8204	8216	8226	8220	8219	8210	8232	8215	8236	8210	8216	8226	8226	8253	8269	8269	8266	8240	8221	8215	8209	8237	8211	8257	8245	8243	8254	8218	8214	8220	8223	8239	8247	8250	8244	8265	8270	8242	8232	8219	8240	8240	8245	8231	8277
107	A/D0	1	4	1040	8239	8252	8266	8311	8242	8313	8230	8236	8232	8184	8214	8267	8231	8274	8297	8274	8227	8240	8229	8216	8245	8284	8302	8328	8302	8300	8249	8211	8223	8236	8250	8303	8259	8317	8302	8290	8258	8236	8242	8191	8238	8306	8289	8286	8306
108	A/D1	0	4	1010	8222	8210	8237	8198	8233	8209	8239	8248	8235	8224	8233	8219	8205	8256	8228	8253	8239	8212	8252	8197	8214	8213	8206	8241	8219	8216	8237	8232	8207	8225	8210	8206	8205	8232	8273	8264	8215	8248	8181	8213	8212	8201	8245	8259	8264
108	A/D0	1	4	1010	8378	8610	8677	8581	8616	8625	8498	8382	8299	8265	8394	8583	8624	8717	8732	8674	8517	8378	8312	8255	8392	8537	8536	8591	8610	8539	8435	8353	8252	8225	8389	8446	8637	8694	8717	8694	8483	8351	8255	8206	8335	8482	8673	8679	8714
109	A/D1	0	4	1190	8210	8211	8261	8251	8277	8250	8255	8221	8214	8220	8230	8235	8235	8236	8220	8214	8228	8221	8215	8224	8223	8227	8209	8267	8234	8235	8224	8205	8226	8203	8204	8213	8212	8246	8226	8231	8232	8211	8216	8218	8204	8239	8223	8235	8220
109	A/D0	1	4	1190	8230	8229	8240	8253	8265	8231	8237	8213	8193	8179	8216	8232	8254	8257	8280	8242	8232	8240	8225	8232	8202	8242	8306	8262	8244	8275	8258	8194	8216	8235	8192	8269	8270	8239	8273	8278	8242	8201	8198	8213	8225	8240	8248	8237	8247
110	A/D1	0	4	870	8223	8322	8279	8292	8308	8283	8272	8251	8226	8240	8227	8298	8305	8287	8320	8296	8252	8250	8207	8208	8256	8232	8311	8347	8339	8330	8285	8242	8223	8221	8291	8305	8354	8381	8360	8338	8299	8258	8226	8245	8235	8311	8291	8335	8338
110	A/D0	1	4	870	8237	8263	8231	8269	8225	8208	8155	8163	8180	8189	8278	8306	8322	8304	8395	8320	8278	8226	8198	8202	8265	8307	8357	8359	8305	8271	8271	8227	8216	8279	8253	8315	8277	8286	8305	8286	8222	8214	8198	8228	8282	8329	8402	8399	8381
111	A/D1	0	4	970	8236	8237	8256	8230	8270	8272	8267	8249	8214	8225	8222	8238	8243	8234	8241	8243	8240	8233	8220	8219	8207	8222	8214	8233	8251	8284	8259	8240	8225	8208	8209	8217	8258	8252	8265	8251	8251	8227	8227	8223	8230	8252	8262	8256	8271
111	A/D0	1	4	970	8218	8227	8193	8276	8272	8254	8225	8215	8210	8199	8243	8239	8297	8246	8266	8252	8224	8192	8191	8196	8244	8269	8348	8298	8342	8290	8264	8308	8208	8209	8276	8288	8237	8276	8305	8299	8267	8262	8236	8198	8267	8298	8275	8269	8253
112	A/D1	0	4	1050	8243	8241	8244	8238	8243	8235	8235	8222	8221	8216	8223	8217	8238	8262	8244	8240	8215	8219	8207	8204	8223	8229	8254	8251	8254	8232	8227	8215	8208	8209	8220	8214	8223	8227	8230	8233	8221	8219	8220	8212	8223	8217	8221	8263	8243
112	A/D0	1	4	1050	8227	8222	8247	8243	8282	8240	8277	8251	8210	8223	8241	8257	8223	8251	8298	8221	8246	8243	8233	8295	8299	8321	8254	8237	8289	8224	8212	8224	8212	8207	8283	8312	8309	8336	8282	8243	8220	8176	8174	8220	8214	8270	8253	8289	8275
113	A/D1	0	4	950	8215	8252	8291	8299	8325	8304	8261	8257	8222	8205	8239	8238	8232	8283	8283	8303	8274	8257	8222	8208	8222	8259	8257	8270	8305	8291	8277	8261	8213	8216	8220	8234	8300	8292	8295	8298	8270	8233	8219	8214	8214	8242	8263	8304	8317
113	A/D0	1	4	950	8282	8287	8289	8302	8301	8292	8294	8251	8207	8221	8287	8191	8243	8314	8261	8331	8270	8237	8234	8242	8291	8314	8296	8277	8311	8311	8258	8251	8250	8215	8225	8280	8310	8316	8322	8327	8264	8231	8230	8227	8323	8301	8279	8324	8312
114	A/D1	0	4	1460	8253	8245	8278	8272	8298	8303	8266	8250	8221	8224	8228	8249	8295	8310	8301	8279	8249	8223	8217	8223	8273	8276	8309	8324	8324	8311	8284	8251	8215	8228	8226	8283	8319	8337	8329	8311	8277	8237	8214	8236	8256	8297	8300	8294	8311
114	A/D0	1	4	1460	8272	8298	8255	8268	8276	8251	8238	8233	8245	8286	8271	8327	8287	8296	8263	8227	8211	8207	8209	8187	8227	8297	8263	8329	8354	8300	8319	8242	8260	8284	8312	8263	8241	8249	8230	8234	8243	8219	8202	8210	8220	8246	8245	8292	8325
115	A/D1	0	4	1200	8220	8226	8222	8246	8272	8253	8235	8214	8211	8208	8214	8207	8213	8223	8215	8245	8231	8227	8223	8218	8221	8233	8247	8244	8218	8210	8216	8213	8227	8218	8217	8228	8218	8241	8224	8243	8260	8228	8234	8219	8202	8207	8211	8218	8214
115	A/D0	1	4	1200	8233	8228	8252	8269	8210	8210	8240	8202	8155	8164	8184	8186	8161	8261	8304	8234	8274	8264	8222	8223	8250	8237	8218	8216	8195	8175	8171	8189	8179	8171	8214	8220	8222	8207	8264	8247	8209	8193	8182	8182	8186	8251	8216	8243	8277
116	A/D1	0	4	1310	8224	8211	8215	8228	8192	8223	8214	8201	8216	8209	8218	8214	8205	8216	8236	8231	8233	8213	8223	8197	8239	8226	8245	8234	8212	8224	8212	8219	8207	8208	8213	8236	8226	8244	8223	8223	8222	8209	8224	8208	8223	8226	8244	8247	8242
116	A/D0	1	4	1310	8518	8664	8948	9005	8983	8879	8621	8462	8303	8253	8480	8536	8632	8782	8796	8866	8561	8446	8286	8285	8437	8659	8715	8857	8761	8843	8550	8371	8281	8239	8411	8546	8749	8877	8896	8804	8645	8397	8285	8309	8450	8705	8834	8777	8737
117	A/D1	0	4	900	8219	8208	8259	8268	8288	8278	8256	8223	8232	8222	8207	8236	8253	8238	8241	8246	8242	8233	8223	8237	8205	8251	8277	8241	8295	8268	8215	8256	8191	8202	8248	8197	8303	8232	8261	8267	8224	8241	8241	8216	8257	8250	8252	8273	8253
117	A/D0	1	4	900	8627	9013	9148	9188	9354	9180	8785	8461	8329	8366	8599	8893	8963	9082	9263	9148	8768	8422	8299	8441	8742	9017	9234	9353	9406	9242	8937	8479	8337	8425	8795	9152	9387	9479	9336	9217	8788	8513	8349	8418	8704	8962	9066	9253	9212
118	A/D1	0	4	1500	8229	8217	8222	8230	8220	8222	8215	8202	8211	8206	8204	8223	8198	8212	8222	8202	8231	8222	8218	8230	8209	8228	8230	8235	8247	8227	8222	8239	8203	8221	8222	8227	8228	8227	8268	8268	8264	8252	8224	8213	8217	8238	8235	8228	8225
118	A/D0	1	4	1500	8167	8222	8182	8174	8235	8243	8186	8227	8242	8252	8291	8314	8315	8250	8276	8326	8286	8243	8249	8202	8205	8240	8239	8235	8280	8247	8233	8233	8191	8204	8247	8229	8265	8264	8290	8304	8295	8276	8214	8228	8203	8227	8202	8259	8263
119	A/D1	0	4	1270	8205	8212	8243	8220	8251	8232	8226	8228	8209	8210	8214	8212	8218	8220	8224	8246	8218	8217	8216	8210	8215	8237	8220	8235	8235	8225	8220	8193	8225	8205	8212	8216	8223	8227	8252	8233	8238	8214	8210	8217	8209	8216	8238	8228	8219
119	A/D0	1	4	1270	8476	8618	8823	8863	8901	8947	8661	8472	8302	8260	8495	8632	8968	9082	9074	8994	8678	8437	8281	8278	8486	8698	8833	8931	8994	8936	8681	8464	8315	8283	8489	8565	8753	8851	8832	8942	8633	8491	8313	8277	8544	8682	8911	8911	8877
120	A/D1	0	4	1160	8239	8261	8296	8286	8311	8322	8342	8297	8258	8246	8226	8291	8313	8389	8379	8424	8410	8341	8291	8231	8240	8265	8330	8363	8339	8391	8339	8323	8269	8234	8233	8259	8287	8365	8386	8387	8364	8328	8270	8241	8222	8278	8323	8420	8436
120	A/D0	1	4	1160	8291	8294	8367	8407	8347	8406	8338	8296	8260	8226	8283	8353	8358	8334	8361	8416	8305	8320	8275	8232	8362	8443	8507	8368	8408	8435	8338	8336	8283	8225	8320	8367	8391	8466	8474	8497	8409	8319	8285	8235	8297	8371	8412	8504	8447
121	A/D1	0	4	870	8251	8253	8273	8288	8313	8284	8255	8226	8219	8198	8218	8251	8258	8262	8249	8248	8213	8234	8202	8224	8224	8236	8316	8303	8320	8291	8266	8237	8221	8212	8237	8245	8264	8305	8299	8292	8265	8247	8239	8222	8256	8264	8314	8288	8298
121	A/D0	1	4	870	8342	8345	8357	8343	8307	8321	8249	8221	8197	8142	8172	8198	8202	8224	8301	8255	8240	8238	8238	8279	8296	8283	8296	8290	8277	8230	8209	8215	8208	8282	8319	8364	8368	8369	8365	8313	8233	8213	8215	8236	8236	8338	8319	8313	8406
122	A/D1	0	4	1020	8252	8240	8283	8275	8259	8262	8239	8223	8210	8218	8231	8259	8257	8274	8274	8246	8235	8208	8220	8210	8225	8252	8255	8250	8237	8259	8234	8224	8244	8218	8240	8248	8284	8266	8245	8258	8242	8223	8221	8211	8220	8233	8256	8281	8257
122	A/D0	1	4	1020	8299	8322	8367	8356	8379	8375	8326	8253	8229	8275	8275	8302	8352	8359	8367	8300	8288	8249	8219	8284	8242	8347	8324	8347	8411	8387	8319	8270	8217	8304	8292	8408	8431	8382	8368	8332	8278	8232	8210	8287	8339	8381	8401	8380	8365
123	A/D1	0	4	1260	8220	8223	8239	8235	8233	8217	8215	8212	8228	8208	8227	8218	8264	8265	8242	8273	8213	8243	8203	8198	8254	8212	8252	8242	8197	8248	8208	8203	8228	8206	8233	8214	8237	8251	8232	8234	8247	8222	8223	8212	8216	8227	8212	8244	8221
123	A/D0	1	4	1260	8248	8253	8336	8377	8294	8367	8299	8275	8234	8252	8269	8306	8329	8367	8347	8299	8276	8220	8188	8208	8239	8275	8336	8345	8393	8343	8328	8280	8239	8289	8381	8357	8366	8418	8436	8372	8313	8250	8192	8216	8278	8341	8350	8406	8348
124	A/D1	0	4	940	8213	8259	8266	8262	8246	8274	8231	8252	8218	8237	8220	8261	8290	8270	8275	8268	8264	8243	8223	8219	8214	8256	8293	8330	8324	8320	8283	8246	8228	8234	8232	8259	8281	8283	8313	8272	8264	8246	8204	8222	8238	8256	8341	8290	8327
124	A/D0	1	4	940	8235	8357	8364	8412	8434	8333	8273	8229	8205	8229	8359	8488	8501	8476	8463	8421	8371	8260	8228	8245	8316	8354	8392	8399	8428	8395	8354	8271	8287	8262	8291	8395	8507	8479	8491	8451	8369	8277	8252	8307	8331	8370	8369	8312	8318
125	A/D1	0	4	1200	8211	8228	8231	8219	8234	8216	8242	8223	8222	8213	8215	8220	8238	8235	8243	8216	8217	8211	8203	8213	8209	8249	8232	8244	8242	8233	8223	8237	8220	8215	8230	8218	8248	8229	8228	8219	8201	8216	8206	8205	8214	8203	8228	8230	8223
125	A/D0	1	4	1200	8489	8790	9022	9147	9167	9161	8808	8536	8350	8318	8592	8926	8960	9059	9155	9127	8816	8543	8353	8313	8524	8888	9060	9127	9158	9048	8806	8527	8351	8318	8645	8933	9161	9121	9072	9194	8824	8650	8385	8334	8607	8789	8907	9031	9175
126	A/D1	0	5	1220	8212	8200	8239	8213	8213	8237	8214	8222	8220	8201	8221	8226	8263	8248	8245	8241	8240	8224	8226	8211	8212	8214	8243	8220	8242	8240	8213	8222	8234	8181	8278	8237	8287	8265	8237	8265	8219	8248	8222	8198	8222	8203	8240	8232	8227
126	A/D0	1	5	1220	8227	8269	8245	8242	8262	8191	8226	8231	8191	8226	8271	8227	8313	8242	8287	8252	8277	8230	8192	8207	8228	8232	8266	8286	8260	8202	8221	8204	8177	8216	8244	8243	8184	8276	8292	8288	8237	8237	8239	8224	8245	8277	8285	8252	8312
127	A/D1	0	5	970	8142	8235	8244	8245	8183	8261	8180	8254	8181	8279	8194	8264	8223	8263	8256	8242	8278	8190	8232	8207	8223	8241	8231	8231	8231	8206	8225	8201	8202	8204	8211	8234	8231	8231	8238	8258	8242	8246	8207	8211	8228	8240	8265	8288	8301
127	A/D0	1	5	970	8148	8191	8106	8125	8187	8137	8102	8260	8207	8184	8241	8257	8183	8212	8205	8192	8183	8163	8173	8209	8198	8264	8288	8224	8231	8247	8233	8197	8204	8234	8282	8245	8315	8320	8270	8259	8243	8200	8183	8175	8250	8265	8233	8224	8226
128	A/D1	0	5	1150	8209	8236	8244	8218	8227	8221	8224	8245	8216	8217	8211	8202	8228	8220	8240	8233	8224	8213	8221	8221	8225	8239	8230	8239	8238	8223	8229	8212	8200	8225	8207	8231	8245	8244	8254	8245	8211	8231	8203	8239	8255	8259	8240	8231	8212
128	A/D0	1	5	1150	8417	8408	8430	8434	8393	8341	8275	8238	8220	8238	8361	8430	8547	8490	8472	8400	8294	8242	8262	8231	8315	8364	8367	8368	8489	8395	8291	8216	8172	8276	8387	8533	8514	8462	8443	8378	8322	8235	8250	8285	8336	8364	8449	8410	8545
129	A/D1	0	5	1470	8213	8202	8219	8231	8242	8243	8220	8225	8213	8209	8224	8235	8254	8245	8231	8241	8221	8216	8215	8208	8219	8209	8210	8218	8233	8231	8232	8211	8241	8204	8220	8230	8216	8238	8249	8230	8233	8240	8227	8223	8220	8233	8249	8231	8255
129	A/D0	1	5	1470	8532	8804	9161	9228	9207	9118	8905	8591	8383	8299	8485	8779	9097	9165	9283	9226	9007	8688	8414	8347	8438	8764	8985	9174	9240	9337	9213	8754	8481	8357	8508	8812	9046	9186	9172	9303	9094	8753	8444	8323	8489	8794	9073	9272	9425
130	A/D1	0	5	1060	8218	8226	8225	8236	8240	8210	8224	8238	8198	8240	8228	8204	8234	8230	8245	8231	8207	8231	8211	8212	8221	8218	8243	8220	8247	8224	8227	8200	8243	8185	8224	8223	8190	8252	8212	8226	8268	8213	8237	8217	8202	8221	8212	8227	8240
130	A/D0	1	5	1060	8256	8262	8420	8316	8292	8251	8231	8293	8251	8206	8164	8226	8322	8270	8311	8291	8217	8211	8145	8201	8271	8289	8287	8303	8314	8317	8240	8262	8248	8214	8263	8281	8357	8257	8274	8292	8228	8206	8195	8222	8230	8303	8248	8302	8296
131	A/D1	0	5	1370	8204	8225	8202	8226	8212	8231	8217	8223	8204	8221	8191	8197	8224	8205	8233	8226	8212	8229	8209	8219	8246	8230	8244	8251	8224	8255	8223	8232	8221	8215	8227	8217	8222	8224	8221	8231	8228	8230	8214	8204	8212	8225	8241	8237	8262
131	A/D0	1	5	1370	8371	8319	8477	8453	8420	8473	8310	8272	8201	8162	8285	8378	8408	8427	8478	8457	8348	8246	8196	8204	8250	8371	8420	8520	8530	8693	8465	8384	8267	8212	8354	8357	8411	8404	8498	8547	8435	8341	8275	8257	8333	8438	8488	8482	8469
132	A/D1	0	5	1360	8215	8222	8216	8220	8231	8229	8221	8218	8214	8203	8222	8219	8223	8231	8240	8236	8243	8252	8229	8215	8215	8211	8236	8233	8230	8194	8228	8225	8229	8174	8252	8186	8243	8266	8227	8259	8218	8236	8210	8204	8208	8207	8230	8247	8233
132	A/D0	1	5	1360	8217	8230	8263	8223	8255	8285	8221	8218	8233	8225	8257	8260	8247	8218	8235	8245	8196	8209	8271	8188	8186	8234	8177	8208	8270	8283	8216	8302	8270	8216	8304	8280	8248	8241	8250	8211	8152	8231	8158	8186	8272	8250	8244	8232	8264
133	A/D1	0	5	860	8217	8208	8250	8230	8237	8220	8214	8216	8208	8204	8214	8218	8218	8219	8216	8229	8221	8215	8220	8204	8208	8223	8201	8241	8236	8240	8263	8231	8221	8224	8199	8218	8206	8204	8229	8203	8221	8218	8213	8222	8213	8231	8242	8228	8244
133	A/D0	1	5	860	8232	8260	8337	8295	8291	8310	8255	8241	8224	8213	8214	8229	8256	8272	8306	8289	8255	8256	8186	8190	8249	8222	8271	8315	8252	8297	8261	8225	8202	8229	8277	8275	8351	8312	8327	8337	8281	8210	8205	8211	8205	8238	8288	8293	8248
134	A/D1	0	5	1020	8213	8246	8237	8230	8215	8225	8210	8223	8209	8216	8208	8209	8213	8217	8235	8219	8225	8218	8206	8225	8202	8219	8228	8243	8245	8245	8240	8229	8212	8219	8209	8223	8219	8221	8236	8240	8239	8238	8219	8222	8205	8210	8208	8236	8221
134	A/D0	1	5	1020	8212	8264	8260	8229	8240	8251	8216	8232	8190	8206	8229	8248	8293	8288	8245	8282	8249	8223	8181	8195	8226	8211	8201	8183	8231	8242	8220	8232	8186	8185	8184	8175	8217	8198	8177	8204	8213	8212	8201	8217	8229	8209	8276	8281	8264
135	A/D1	0	5	1470	8220	8248	8231	8243	8260	8244	8269	8240	8235	8210	8226	8245	8249	8276	8280	8259	8230	8233	8205	8201	8250	8230	8253	8257	8303	8279	8273	8248	8205	8230	8217	8243	8279	8250	8280	8233	8247	8240	8199	8223	8203	8211	8242	8228	8273
135	A/D0	1	5	1470	8178	8178	8277	8287	8183	8227	8302	8205	8213	8218	8261	8209	8217	8249	8179	8095	8136	8139	8178	8186	8215	8220	8242	8298	8328	8316	8284	8249	8227	8190	8241	8237	8244	8261	8275	8263	8266	8226	8246	8259	8223	8235	8217	8255	8267
136	A/D1	0	5	1210	8224	8220	8214	8210	8217	8234	8228	8235	8220	8225	8211	8224	8227	8224	8243	8229	8233	8215	8213	8216	8227	8228	8220	8219	8213	8232	8212	8216	8214	8203	8211	8228	8228	8232	8233	8259	8265	8242	8230	8221	8214	8240	8243	8251	8225
136	A/D0	1	5	1210	8239	8265	8253	8231	8271	8256	8198	8256	8220	8204	8207	8227	8244	8257	8287	8246	8260	8223	8200	8194	8222	8243	8236	8190	8304	8325	8306	8244	8178	8246	8234	8256	8288	8234	8208	8239	8242	8187	8200	8233	8239	8252	8259	8252	8250
137	A/D1	0	5	870	8253	8213	8286	8308	8255	8319	8275	8267	8253	8200	8249	8241	8279	8315	8272	8270	8271	8254	8265	8236	8298	8307	8300	8299	8318	8269	8332	8258	8256	8234	8261	8267	8254	8287	8287	8351	8297	8289	8238	8244	8295	8318	8368	8333	8337
137	A/D0	1	5	870	8239	8214	8241	8287	8302	8278	8296	8233	8269	8266	8262	8304	8335	8287	8346	8291	8223	8233	8227	8223	8232	8305	8286	8254	8304	8332	8270	8228	8226	8216	8233	8300	8296	8297	8319	8335	8280	8249	8246	8237	8279	8321	8298	8243	8343
138	A/D1	0	5	1130	8234	8217	8220	8222	8226	8232	8240	8222	8211	8208	8217	8250	8241	8249	8255	8252	8248	8226	8217	8208	8215	8231	8236	8224	8223	8228	8231	8234	8214	8224	8224	8238	8277	8260	8255	8240	8232	8208	8207	8198	8202	8203	8210	8241	8213
138	A/D0	1	5	1130	8217	8216	8226	8221	8194	8200	8212	8190	8177	8202	8229	8229	8245	8226	8254	8232	8208	8188	8191	8194	8188	8239	8294	8277	8256	8280	8230	8205	8241	8211	8206	8201	8230	8290	8237	8239	8279	8214	8226	8228	8269	8297	8272	8271	8230
139	A/D1	0	5	870	8224	8246	8233	8273	8258	8239	8224	8207	8215	8227	8224	8255	8267	8280	8285	8270	8241	8235	8209	8222	8207	8212	8276	8258	8274	8260	8236	8250	8224	8233	8242	8237	8263	8240	8255	8261	8232	8229	8211	8207	8217	8216	8251	8230	8238
139	A/D0	1	5	870	8170	8201	8183	8251	8304	8256	8280	8214	8229	8280	8263	8296	8281	8250	8298	8230	8240	8236	8212	8224	8213	8224	8202	8216	8256	8243	8205	8207	8204	8192	8219	8230	8269	8250	8272	8238	8244	8222	8215	8235	8241	8265	8268	8248	8237
140	A/D1	0	5	1020	8248	8234	8246	8228	8236	8265	8247	8241	8217	8209	8217	8257	8253	8259	8246	8244	8216	8229	8208	8211	8233	8211	8251	8256	8258	8289	8238	8239	8212	8207	8221	8228	8234	8252	8253	8265	8251	8249	8234	8224	8261	8275	8265	8281	8270
140	A/D0	1	5	1020	8293	8331	8318	8325	8327	8288	8254	8226	8215	8262	8278	8369	8416	8437	8464	8416	8313	8285	8229	8276	8331	8307	8347	8400	8342	8285	8291	8237	8187	8242	8326	8359	8375	8395	8387	8319	8299	8222	8217	8282	8347	8386	8437	8541	8448
141	A/D1	0	5	1100	8208	8228	8263	8260	8251	8226	8222	8209	8204	8209	8228	8225	8243	8233	8227	8226	8224	8231	8204	8229	8209	8222	8236	8223	8237	8227	8208	8225	8202	8219	8239	8219	8243	8243	8277	8276	8251	8238	8227	8218	8219	8234	8243	8268	8252
141	A/D0	1	5	1100	8530	8734	8856	8856	8983	8817	8567	8389	8268	8291	8486	8672	8773	8785	8927	8871	8689	8454	8294	8364	8526	8813	9014	9033	8994	8838	8547	8375	8286	8276	8541	8756	8998	8903	8855	8877	8632	8405	8301	8293	8567	8786	8961	9030	9014
142	A/D1	0	5	1180	8221	8214	8223	8226	8212	8220	8206	8218	8203	8218	8210	8228	8218	8221	8245	8231	8218	8254	8188	8236	8190	8218	8213	8202	8215	8217	8212	8221	8202	8212	8217	8217	8222	8221	8220	8241	8229	8214	8212	8206	8243	8233	8233	8265	8220
142	A/D0	1	5	1180	8274	8316	8297	8344	8332	8274	8279	8245	8227	8229	8252	8327	8359	8337	8338	8353	8287	8216	8259	8277	8281	8330	8349	8418	8331	8291	8290	8199	8174	8237	8273	8292	8357	8343	8313	8336	8243	8187	8202	8181	8157	8255	8205	8212	8203
143	A/D1	0	5	860	8222	8218	8242	8253	8249	8254	8240	8240	8218	8215	8231	8238	8249	8241	8215	8226	8218	8209	8218	8210	8211	8258	8229	8258	8227	8233	8232	8205	8210	8211	8220	8222	8233	8269	8251	8240	8269	8255	8213	8223	8208	8224	8281	8284	8283
143	A/D0	1	5	860	8294	8326	8351	8403	8358	8406	8278	8210	8220	8254	8291	8390	8452	8454	8470	8503	8403	8305	8247	8270	8366	8427	8562	8587	8546	8447	8327	8302	8213	8255	8347	8367	8485	8545	8579	8514	8331	8319	8225	8255	8371	8492	8585	8657	8620
144	A/D1	0	5	930	8216	8210	8238	8267	8202	8251	8227	8210	8245	8200	8233	8210	8216	8237	8248	8236	8246	8211	8224	8211	8218	8218	8222	8221	8266	8243	8257	8221	8216	8216	8247	8232	8260	8239	8248	8248	8234	8233	8221	8220	8226	8217	8241	8236	8226
144	A/D0	1	5	930	8399	8475	8659	8671	8663	8653	8480	8327	8245	8292	8480	8657	8707	8765	8661	8644	8484	8345	8288	8306	8446	8628	8651	8708	8654	8626	8480	8297	8237	8334	8429	8666	8755	8689	8692	8584	8529	8304	8257	8330	8547	8627	8713	8787	8727
145	A/D1	0	5	1190	8213	8228	8222	8218	8236	8215	8217	8214	8210	8212	8213	8199	8210	8227	8226	8234	8226	8216	8215	8202	8219	8218	8215	8220	8213	8224	8225	8230	8216	8220	8239	8222	8220	8226	8212	8244	8202	8237	8219	8193	8247	8224	8219	8240	8190
145	A/D0	1	5	1190	8225	8280	8307	8360	8305	8269	8242	8226	8201	8207	8279	8298	8288	8374	8299	8258	8232	8214	8211	8223	8255	8276	8235	8254	8278	8249	8231	8208	8212	8248	8274	8284	8283	8325	8399	8289	8249	8224	8211	8254	8251	8328	8258	8289	8346
146	A/D1	0	5	860	8252	8278	8246	8252	8232	8225	8236	8224	8215	8227	8224	8255	8244	8250	8341	8300	8315	8246	8235	8215	8243	8231	8300	8305	8290	8276	8275	8255	8227	8233	8259	8256	8273	8279	8271	8271	8271	8269	8245	8234	8221	8235	8304	8345	8347
146	A/D0	1	5	860	8558	8779	8988	9043	9071	9012	8696	8479	8311	8307	8484	8779	9080	9222	9252	9165	8780	8538	8349	8336	8557	8820	9004	9097	9301	9198	8819	8558	8327	8362	8663	8998	9265	9222	9118	9061	8691	8496	8338	8304	8615	8820	8925	9103	9071
147	A/D1	0	5	880	8261	8271	8283	8291	8286	8320	8304	8270	8242	8232	8256	8284	8276	8266	8280	8293	8291	8275	8249	8228	8255	8288	8320	8318	8306	8362	8335	8293	8241	8218	8265	8335	8329	8339	8306	8311	8316	8285	8250	8238	8249	8305	8305	8362	8352
147	A/D0	1	5	880	8215	8191	8252	8218	8222	8248	8232	8224	8195	8222	8202	8229	8250	8244	8254	8251	8229	8235	8224	8246	8255	8240	8303	8334	8280	8259	8210	8138	8169	8181	8235	8308	8345	8308	8314	8307	8265	8238	8223	8225	8206	8228	8269	8310	8309
148	A/D1	0	5	1180	8220	8228	8218	8227	8223	8252	8222	8210	8223	8188	8226	8215	8237	8250	8245	8272	8232	8225	8227	8203	8214	8223	8225	8244	8261	8256	8244	8219	8217	8219	8223	8245	8226	8245	8220	8220	8224	8219	8207	8212	8247	8237	8247	8243	8227
148	A/D0	1	5	1180	8544	8618	8700	8738	8756	8666	8452	8385	8295	8332	8519	8688	8761	8704	8798	8613	8474	8314	8261	8326	8519	8529	8813	8759	8794	8661	8469	8385	8233	8370	8526	8548	8578	8749	8841	8572	8461	8397	8272	8452	8604	8835	8791	8803	8947
149	A/D1	0	5	1500	8213	8265	8273	8281	8271	8299	8250	8245	8228	8211	8222	8222	8239	8233	8218	8244	8231	8220	8231	8214	8219	8235	8251	8266	8281	8258	8250	8225	8215	8217	8200	8210	8215	8245	8295	8288	8268	8235	8231	8223	8237	8230	8255	8270	8265
149	A/D0	1	5	1500	8220	8217	8241	8293	8257	8225	8207	8212	8171	8173	8206	8181	8240	8247	8245	8256	8251	8218	8200	8242	8215	8181	8262	8264	8268	8253	8283	8238	8203	8230	8254	8284	8261	8202	8212	8238	8184	8189	8211	8256	8231	8269	8287	8258	8256
150	A/D1	0	5	1110	8223	8212	8215	8224	8218	8229	8227	8238	8240	8206	8218	8226	8224	8266	8242	8252	8232	8228	8221	8229	8211	8235	8214	8220	8251	8226	8240	8213	8209	8222	8210	8228	8216	8213	8228	8228	8221	8223	8215	8219	8233	8217	8236	8260	8265
150	A/D0	1	5	1110	8661	8900	9268	9399	9377	9168	8702	8499	8268	8315	8649	8984	9220	9357	9254	9188	8816	8513	8311	8302	8680	9041	9293	9397	9390	9385	8933	8636	8362	8355	8750	9209	9325	9436	9430	9355	8921	8630	8378	8362	8694	8864	9065	9266	9249
151	A/D1	0	6	1170	8208	8208	8204	8220	8253	8272	8251	8252	8215	8218	8216	8197	8216	8201	8191	8223	8192	8211	8225	8163	8230	8181	8235	8179	8223	8237	8216	8225	8238	8206	8224	8236	8210	8214	8200	8200	8199	8207	8226	8218	8225	8224	8236	8214	8201
151	A/D0	1	6	1170	8260	8264	8320	8284	8383	8370	8288	8286	8256	8251	8269	8284	8265	8309	8285	8278	8284	8258	8218	8201	8220	8253	8283	8178	8256	8228	8231	8212	8173	8192	8252	8215	8288	8316	8255	8245	8236	8237	8188	8185	8252	8235	8327	8297	8333
152	A/D1	0	6	880	8213	8249	8242	8263	8236	8239	8236	8223	8183	8238	8185	8221	8250	8215	8279	8230	8270	8236	8210	8215	8224	8218	8251	8262	8257	8282	8259	8256	8227	8214	8235	8223	8253	8252	8259	8251	8264	8233	8235	8228	8212	8236	8252	8236	8262
152	A/D0	1	6	880	8489	8582	8978	8985	9110	9163	8855	8591	8372	8317	8468	8705	9020	9127	9199	9228	8898	8631	8351	8291	8571	8886	9068	9128	9105	8986	8818	8571	8224	8307	8584	8752	8977	9298	9202	9090	8807	8594	8273	8247	8435	8671	8854	9030	9040
153	A/D1	0	6	1070	8212	8223	8235	8228	8234	8202	8219	8204	8215	8209	8219	8224	8266	8242	8255	8235	8222	8221	8221	8209	8227	8226	8230	8228	8235	8242	8229	8233	8221	8216	8208	8225	8224	8240	8241	8247	8238	8233	8225	8211	8236	8232	8232	8226	8242
153	A/D0	1	6	1070	8672	9082	8972	8998	8912	8816	8556	8310	8285	8464	8614	8877	9007	9005	8974	8763	8567	8366	8288	8342	8553	8890	8989	9090	9028	8879	8531	8351	8268	8450	8658	8900	8937	8947	8924	8798	8543	8372	8273	8377	8612	8707	8888	9011	8932
154	A/D1	0	6	920	8226	8232	8250	8240	8241	8248	8255	8247	8231	8221	8240	8225	8290	8250	8237	8226	8234	8189	8243	8195	8226	8242	8238	8281	8247	8257	8235	8209	8228	8230	8187	8233	8230	8242	8286	8245	8271	8250	8213	8237	8216	8250	8286	8302	8294
154	A/D0	1	6	920	8423	8638	8782	8833	8745	8686	8465	8329	8274	8326	8512	8670	8676	8734	8780	8723	8572	8409	8331	8354	8574	8774	8740	8708	8695	8806	8605	8450	8396	8417	8565	8784	8730	8697	8729	8616	8467	8414	8295	8320	8520	8652	8749	8738	8784
155	A/D1	0	6	1350	8214	8228	8236	8235	8227	8238	8224	8229	8219	8216	8214	8214	8223	8220	8233	8238	8225	8209	8210	8201	8214	8211	8226	8223	8228	8244	8227	8220	8207	8211	8210	8233	8236	8245	8250	8242	8229	8212	8215	8198	8238	8255	8245	8236	8215
155	A/D0	1	6	1350	8514	8677	8769	8911	8938	8661	8535	8347	8277	8419	8592	8641	8853	8902	8995	8829	8626	8329	8281	8566	8636	8938	8889	8866	8929	8679	8522	8297	8261	8523	8575	8717	8791	8922	8901	8710	8495	8296	8253	8410	8605	8808	9018	9033	9058
156	A/D1	0	6	1220	8215	8216	8245	8243	8263	8249	8244	8217	8217	8208	8225	8226	8240	8224	8229	8214	8226	8211	8204	8216	8215	8236	8222	8231	8231	8233	8221	8223	8207	8212	8232	8223	8258	8243	8245	8249	8229	8222	8219	8207	8222	8198	8248	8218	8271
156	A/D0	1	6	1220	8205	8203	8212	8259	8218	8217	8253	8216	8219	8248	8244	8221	8245	8274	8234	8228	8232	8190	8161	8194	8226	8212	8235	8236	8253	8228	8232	8188	8150	8201	8143	8219	8274	8208	8236	8255	8251	8219	8220	8210	8194	8204	8259	8293	8243
157	A/D1	0	6	1020	8211	8213	8232	8254	8259	8278	8328	8287	8283	8251	8221	8240	8285	8315	8310	8274	8276	8241	8230	8225	8215	8248	8245	8279	8285	8272	8289	8272	8247	8258	8261	8258	8301	8310	8336	8328	8308	8277	8254	8214	8229	8232	8281	8344	8326
157	A/D0	1	6	1020	8237	8286	8268	8250	8286	8293	8274	8235	8212	8239	8250	8250	8317	8274	8249	8267	8252	8245	8194	8210	8294	8319	8247	8340	8297	8318	8280	8224	8170	8164	8213	8308	8333	8347	8345	8343	8341	8335	8256	8238	8249	8223	8241	8278	8295
158	A/D1	0	6	1110	8216	8227	8231	8222	8222	8217	8199	8218	8220	8219	8219	8215	8219	8227	8215	8234	8211	8218	8204	8208	8212	8213	8208	8208	8237	8229	8237	8225	8216	8222	8207	8220	8209	8214	8222	8215	8220	8221	8222	8211	8214	8209	8225	8221	8219
158	A/D0	1	6	1110	8160	8208	8241	8255	8213	8212	8231	8195	8150	8217	8217	8196	8199	8238	8235	8220	8303	8266	8205	8217	8234	8220	8242	8296	8248	8270	8244	8195	8193	8201	8204	8240	8263	8234	8229	8248	8224	8210	8199	8220	8195	8227	8236	8268	8258
159	A/D1	0	6	900	8240	8216	8264	8226	8234	8252	8207	8245	8219	8210	8275	8250	8294	8268	8289	8241	8238	8216	8218	8248	8245	8269	8273	8280	8314	8311	8303	8242	8222	8234	8269	8277	8303	8292	8306	8308	8282	8249	8227	8222	8242	8275	8304	8334	8314
159	A/D0	1	6	900	8281	8348	8345	8322	8359	8291	8252	8240	8235	8284	8284	8347	8311	8343	8326	8256	8204	8171	8148	8152	8271	8290	8344	8306	8356	8351	8260	8254	8207	8207	8221	8278	8284	8337	8372	8381	8335	8290	8255	8268	8305	8280	8359	8309	8366
160	A/D1	0	6	1250	8222	8246	8282	8295	8263	8233	8212	8200	8199	8212	8215	8245	8234	8243	8231	8248	8225	8226	8205	8216	8226	8254	8249	8239	8233	8267	8249	8244	8215	8236	8214	8216	8260	8223	8249	8231	8243	8232	8226	8228	8241	8241	8247	8252	8222
160	A/D0	1	6	1250	8298	8226	8261	8291	8266	8302	8323	8283	8190	8173	8226	8229	8280	8333	8323	8240	8225	8304	8298	8184	8182	8217	8198	8272	8380	8409	8281	8208	8199	8202	8239	8242	8246	8239	8272	8271	8280	8296	8168	8166	8221	8245	8259	8363	8293
161	A/D1	0	6	1350	8218	8259	8202	8271	8250	8248	8267	8228	8244	8211	8225	8236	8224	8229	8236	8234	8263	8249	8237	8229	8252	8271	8266	8248	8246	8249	8241	8227	8217	8208	8208	8209	8225	8231	8231	8237	8215	8224	8224	8220	8234	8248	8262	8260	8243
161	A/D0	1	6	1350	8170	8238	8215	8276	8305	8260	8260	8229	8215	8185	8216	8256	8180	8212	8249	8185	8214	8219	8221	8239	8230	8269	8264	8234	8247	8247	8236	8220	8213	8225	8206	8267	8268	8249	8263	8293	8238	8165	8176	8234	8240	8223	8211	8240	8234
162	A/D1	0	6	1260	8204	8241	8218	8232	8223	8224	8224	8217	8211	8211	8225	8211	8237	8245	8225	8226	8210	8219	8218	8208	8223	8215	8225	8222	8252	8275	8265	8246	8226	8220	8201	8212	8210	8220	8259	8249	8284	8237	8214	8211	8213	8220	8193	8246	8187
162	A/D0	1	6	1260	8230	8245	8238	8243	8237	8232	8219	8221	8218	8198	8221	8221	8231	8280	8243	8256	8237	8252	8214	8203	8269	8268	8237	8287	8301	8253	8212	8205	8209	8201	8177	8236	8221	8204	8231	8256	8211	8197	8228	8213	8200	8235	8233	8226	8211
163	A/D1	0	6	1170	8207	8223	8226	8214	8218	8208	8228	8226	8227	8223	8214	8214	8227	8219	8228	8229	8231	8227	8217	8219	8221	8223	8233	8221	8227	8217	8221	8215	8211	8213	8223	8219	8231	8231	8228	8246	8239	8229	8226	8212	8221	8228	8227	8232	8225
163	A/D0	1	6	1170	8461	8770	8877	8879	8879	8693	8504	8338	8278	8419	8552	8746	8862	9012	9032	8908	8639	8429	8276	8367	8610	8730	8802	8825	8857	8742	8492	8363	8245	8356	8466	8713	8750	8759	8747	8692	8561	8360	8290	8418	8590	8710	8786	8780	8827
164	A/D1	0	6	1090	8212	8229	8256	8216	8233	8212	8209	8228	8212	8187	8236	8205	8214	8236	8205	8247	8202	8220	8218	8205	8233	8218	8217	8225	8216	8203	8213	8219	8205	8224	8204	8233	8231	8217	8234	8222	8209	8220	8209	8215	8225	8213	8213	8217	8209
164	A/D0	1	6	1090	8215	8259	8262	8291	8230	8230	8210	8169	8199	8227	8250	8273	8276	8287	8247	8230	8208	8193	8186	8179	8196	8216	8239	8212	8215	8242	8186	8186	8186	8172	8164	8161	8198	8199	8208	8207	8234	8190	8201	8233	8231	8228	8241	8247	8267
165	A/D1	0	6	1370	8227	8247	8231	8260	8208	8223	8235	8201	8239	8212	8214	8228	8198	8220	8235	8217	8227	8213	8207	8211	8208	8209	8212	8250	8242	8252	8232	8232	8208	8223	8218	8246	8208	8218	8175	8240	8209	8262	8173	8249	8195	8239	8221	8267	8219
165	A/D0	1	6	1370	8211	8202	8226	8194	8262	8224	8214	8193	8200	8229	8206	8265	8214	8262	8219	8263	8247	8196	8180	8229	8211	8186	8211	8255	8224	8235	8208	8205	8203	8185	8226	8280	8222	8276	8245	8292	8184	8336	8164	8248	8257	8255	8263	8294	8234
166	A/D1	0	6	1010	8203	8206	8205	8214	8220	8201	8225	8205	8209	8213	8217	8209	8263	8245	8246	8224	8219	8208	8209	8220	8229	8225	8211	8235	8228	8228	8227	8203	8210	8209	8223	8218	8238	8268	8280	8289	8270	8246	8240	8201	8225	8224	8234	8247	8243
166	A/D0	1	6	1010	8270	8270	8211	8255	8191	8186	8219	8205	8191	8201	8272	8235	8234	8277	8262	8207	8206	8229	8215	8215	8256	8238	8249	8302	8273	8228	8216	8211	8214	8185	8251	8308	8301	8329	8314	8258	8239	8248	8229	8199	8276	8276	8287	8289	8290
167	A/D1	0	6	1190	8210	8213	8237	8217	8239	8240	8251	8239	8233	8213	8222	8228	8225	8235	8211	8217	8206	8199	8218	8209	8212	8219	8216	8220	8220	8217	8211	8208	8213	8210	8220	8210	8213	8212	8204	8227	8222	8213	8223	8202	8218	8211	8239	8233	8243
167	A/D0	1	6	1190	8197	8221	8198	8219	8217	8229	8232	8233	8205	8187	8228	8285	8250	8231	8270	8255	8289	8214	8214	8205	8211	8221	8223	8215	8228	8246	8226	8222	8196	8191	8224	8202	8230	8253	8235	8258	8227	8234	8190	8191	8217	8224	8257	8273	8275
168	A/D1	0	6	1450	8213	8210	8236	8250	8286	8256	8247	8223	8212	8211	8206	8236	8222	8221	8228	8229	8218	8220	8207	8217	8240	8232	8267	8236	8280	8249	8256	8245	8226	8243	8213	8281	8309	8166	8221	8274	8179	8247	8197	8205	8192	8215	8234	8261	8209
168	A/D0	1	6	1450	8226	8252	8293	8340	8369	8415	8310	8276	8280	8358	8287	8324	8317	8315	8267	8265	8284	8209	8226	8304	8271	8228	8305	8360	8319	8284	8294	8225	8180	8279	8346	8283	8422	8407	8473	8329	8287	8339	8225	8192	8159	8186	8350	8349	8404
169	A/D1	0	6	1380	8237	8274	8255	8280	8254	8243	8245	8236	8224	8207	8221	8238	8220	8224	8247	8247	8225	8214	8208	8220	8233	8235	8227	8223	8264	8245	8239	8218	8223	8208	8230	8245	8238	8257	8223	8240	8236	8247	8240	8217	8234	8215	8227	8245	8250
169	A/D0	1	6	1380	8267	8314	8327	8378	8308	8294	8271	8242	8224	8240	8221	8224	8238	8259	8267	8217	8229	8201	8200	8238	8237	8245	8229	8218	8283	8262	8237	8227	8221	8221	8212	8249	8274	8264	8257	8251	8231	8203	8199	8223	8262	8252	8280	8285	8248
170	A/D1	0	6	1040	8225	8219	8224	8206	8221	8221	8231	8231	8223	8229	8205	8207	8208	8219	8218	8213	8210	8210	8213	8207	8216	8231	8240	8262	8250	8247	8232	8220	8209	8218	8217	8213	8236	8251	8253	8291	8239	8257	8234	8215	8239	8221	8256	8230	8217
170	A/D0	1	6	1040	8243	8277	8293	8297	8297	8275	8264	8219	8218	8243	8267	8244	8264	8332	8303	8246	8252	8232	8204	8226	8302	8267	8272	8295	8339	8305	8276	8264	8254	8220	8262	8280	8320	8323	8333	8317	8241	8229	8209	8255	8283	8249	8345	8339	8335
171	A/D1	0	6	1230	8208	8203	8216	8212	8244	8221	8201	8222	8212	8201	8236	8233	8229	8259	8216	8278	8224	8241	8236	8195	8252	8223	8206	8273	8210	8259	8203	8212	8228	8197	8225	8218	8210	8217	8236	8221	8227	8212	8213	8219	8219	8213	8220	8200	8232
171	A/D0	1	6	1230	8223	8282	8238	8179	8228	8280	8149	8167	8234	8199	8246	8257	8238	8189	8173	8151	8183	8170	8168	8232	8213	8236	8245	8312	8343	8260	8249	8236	8228	8222	8244	8238	8223	8224	8295	8293	8214	8239	8218	8207	8215	8233	8246	8279	8245
172	A/D1	0	6	1180	8295	8447	8579	8607	8585	8663	8624	8499	8376	8286	8291	8378	8439	8652	8715	8763	8707	8537	8382	8272	8290	8370	8464	8590	8610	8596	8550	8442	8355	8290	8316	8356	8492	8561	8685	8738	8670	8486	8361	8267	8307	8503	8553	8655	8580
172	A/D0	1	6	1180	8228	8348	8395	8472	8522	8444	8374	8328	8272	8262	8372	8448	8458	8456	8458	8438	8374	8324	8265	8198	8261	8327	8381	8336	8389	8402	8322	8311	8271	8233	8239	8343	8386	8354	8398	8425	8355	8287	8250	8203	8281	8305	8404	8427	8395
173	A/D1	0	6	1140	8220	8222	8239	8239	8244	8229	8221	8222	8198	8225	8210	8204	8217	8218	8254	8259	8265	8241	8229	8215	8211	8225	8240	8227	8232	8230	8245	8232	8223	8222	8237	8253	8265	8245	8239	8224	8219	8218	8197	8226	8199	8218	8216	8215	8251
173	A/D0	1	6	1140	8272	8330	8365	8407	8327	8374	8322	8218	8238	8208	8226	8344	8373	8350	8328	8330	8299	8207	8214	8238	8266	8301	8373	8402	8350	8329	8284	8218	8197	8238	8284	8316	8303	8415	8406	8365	8383	8310	8200	8249	8299	8340	8370	8447	8416
174	A/D1	0	6	860	8246	8230	8262	8243	8256	8240	8232	8217	8214	8218	8236	8241	8254	8257	8299	8313	8280	8266	8228	8217	8253	8234	8274	8270	8270	8260	8227	8233	8226	8231	8232	8247	8250	8302	8305	8322	8303	8269	8232	8233	8261	8307	8318	8307	8331
174	A/D0	1	6	860	8484	8517	8608	8667	8691	8619	8519	8377	8292	8351	8386	8505	8492	8479	8560	8502	8406	8283	8253	8321	8401	8458	8539	8535	8581	8473	8343	8268	8207	8268	8442	8615	8619	8624	8601	8572	8351	8284	8243	8313	8370	8450	8477	8603	8586
175	A/D1	0	6	1090	8222	8232	8221	8223	8219	8222	8222	8204	8210	8210	8231	8238	8233	8223	8226	8213	8216	8206	8201	8215	8273	8270	8283	8243	8231	8209	8211	8214	8204	8208	8221	8213	8222	8239	8225	8228	8223	8213	8221	8200	8206	8234	8217	8229	8229
175	A/D0	1	6	1090	8197	8197	8223	8195	8225	8236	8238	8211	8226	8257	8244	8233	8239	8247	8207	8236	8217	8218	8212	8226	8231	8252	8294	8298	8283	8283	8228	8214	8248	8280	8269	8321	8320	8319	8315	8314	8268	8240	8245	8226	8321	8308	8273	8276	8283
176	A/D1	0	7	860	8189	8275	8246	8238	8314	8213	8255	8223	8203	8236	8209	8228	8248	8229	8247	8250	8233	8246	8223	8211	8244	8272	8313	8306	8307	8251	8245	8209	8216	8206	8279	8307	8320	8324	8307	8256	8255	8213	8224	8214	8241	8264	8317	8329	8328
176	A/D0	1	7	860	8279	8316	8310	8318	8364	8338	8285	8227	8269	8266	8277	8310	8320	8285	8261	8317	8247	8213	8213	8270	8270	8303	8342	8311	8300	8268	8209	8213	8229	8203	8266	8301	8318	8280	8309	8321	8268	8231	8255	8308	8243	8301	8394	8323	8321
177	A/D1	0	7	1110	8209	8236	8216	8233	8245	8235	8224	8221	8205	8215	8210	8218	8247	8212	8239	8228	8214	8228	8211	8218	8210	8224	8219	8216	8214	8219	8224	8220	8227	8207	8220	8224	8254	8299	8283	8266	8258	8223	8222	8241	8228	8280	8259	8248	8247
177	A/D0	1	7	1110	8211	8273	8229	8248	8267	8283	8234	8249	8202	8196	8239	8230	8229	8221	8243	8291	8252	8222	8212	8206	8256	8255	8234	8267	8268	8231	8223	8228	8197	8218	8252	8228	8229	8250	8214	8229	8190	8213	8194	8153	8214	8201	8211	8243	8216
178	A/D1	0	7	860	8229	8206	8222	8234	8220	8233	8224	8212	8228	8206	8216	8210	8204	8217	8209	8214	8218	8208	8208	8215	8207	8236	8234	8269	8246	8243	8250	8231	8227	8222	8213	8219	8224	8235	8222	8218	8208	8241	8199	8235	8211	8216	8230	8221	8224
178	A/D0	1	7	860	8543	8864	9225	9297	9266	9241	8827	8616	8379	8351	8653	8895	9104	9273	9251	9280	8937	8615	8391	8359	8674	8992	9178	9256	9256	9283	8974	8661	8377	8343	8725	8851	9244	9237	9303	9240	8890	8547	8377	8304	8632	8839	9157	9254	9397
179	A/D1	0	7	940	8222	8227	8262	8259	8248	8248	8236	8220	8230	8199	8216	8231	8255	8270	8252	8246	8250	8194	8256	8190	8227	8225	8225	8253	8252	8260	8265	8254	8229	8226	8217	8236	8227	8227	8226	8225	8269	8233	8221	8224	8215	8241	8261	8261	8302
179	A/D0	1	7	940	8202	8230	8255	8292	8272	8285	8253	8261	8252	8216	8193	8197	8173	8219	8229	8265	8293	8229	8222	8222	8205	8303	8317	8366	8337	8251	8262	8240	8200	8191	8259	8299	8312	8295	8347	8318	8270	8257	8275	8198	8235	8327	8256	8210	8265
180	A/D1	0	7	980	8213	8211	8209	8230	8228	8226	8218	8221	8209	8215	8225	8203	8220	8235	8231	8245	8233	8219	8218	8207	8215	8224	8227	8225	8257	8246	8242	8229	8208	8219	8208	8215	8237	8215	8228	8225	8240	8220	8203	8219	8214	8218	8223	8235	8236
180	A/D0	1	7	980	8212	8284	8322	8357	8326	8329	8284	8246	8248	8201	8237	8273	8241	8327	8297	8248	8225	8198	8184	8189	8285	8302	8296	8313	8323	8329	8309	8274	8211	8194	8237	8234	8291	8261	8256	8297	8313	8270	8231	8259	8238	8281	8267	8258	8277
181	A/D1	0	7	1100	8222	8215	8214	8243	8232	8231	8248	8227	8223	8218	8203	8218	8207	8213	8230	8234	8233	8231	8214	8215	8209	8215	8230	8226	8230	8245	8212	8234	8221	8204	8204	8225	8193	8242	8211	8192	8233	8182	8237	8202	8209	8220	8202	8219	8214
181	A/D0	1	7	1100	8214	8238	8240	8216	8250	8227	8191	8178	8190	8183	8180	8222	8236	8233	8233	8301	8231	8220	8234	8216	8224	8269	8251	8223	8236	8267	8243	8265	8271	8248	8262	8254	8251	8235	8240	8302	8261	8266	8248	8217	8264	8302	8289	8281	8273
182	A/D1	0	7	1140	8234	8234	8246	8249	8238	8242	8214	8222	8209	8207	8205	8223	8221	8234	8261	8281	8268	8246	8220	8220	8222	8229	8257	8236	8226	8212	8225	8216	8213	8233	8242	8229	8253	8248	8284	8290	8254	8245	8218	8208	8224	8237	8251	8248	8230
182	A/D0	1	7	1140	8609	8852	8913	8968	8985	8872	8577	8399	8290	8295	8569	8734	8992	8987	9072	8973	8729	8446	8312	8443	8698	8994	9054	8949	8902	8878	8594	8366	8275	8273	8398	8675	8759	8930	8984	8885	8603	8445	8288	8312	8564	8797	8981	9235	9123
183	A/D1	0	7	1060	8204	8236	8212	8221	8238	8223	8211	8222	8195	8230	8218	8238	8276	8239	8245	8233	8215	8221	8208	8208	8216	8222	8251	8248	8230	8216	8216	8205	8214	8218	8209	8230	8218	8222	8247	8229	8252	8222	8230	8226	8228	8285	8276	8277	8253
183	A/D0	1	7	1060	8252	8253	8261	8249	8230	8248	8245	8224	8219	8215	8240	8244	8233	8249	8222	8209	8230	8189	8204	8213	8230	8225	8217	8235	8236	8251	8237	8218	8213	8228	8255	8260	8234	8246	8247	8217	8213	8156	8160	8209	8165	8209	8228	8201	8232
184	A/D1	0	7	960	8223	8240	8248	8259	8248	8261	8244	8236	8212	8211	8231	8230	8262	8255	8243	8244	8246	8223	8222	8220	8209	8247	8222	8247	8233	8224	8224	8212	8209	8222	8216	8256	8283	8270	8304	8288	8275	8253	8213	8227	8235	8272	8265	8258	8246
184	A/D0	1	7	960	8312	8380	8375	8438	8450	8379	8342	8262	8237	8250	8323	8430	8477	8415	8484	8439	8355	8298	8298	8302	8405	8395	8448	8427	8366	8373	8335	8221	8218	8282	8355	8356	8559	8536	8533	8404	8360	8283	8192	8311	8384	8380	8463	8535	8515
185	A/D1	0	7	1380	8236	8226	8243	8222	8208	8211	8201	8209	8210	8208	8215	8227	8216	8241	8217	8233	8229	8219	8228	8209	8231	8241	8243	8243	8227	8239	8228	8220	8215	8209	8209	8219	8204	8222	8213	8217	8218	8220	8206	8224	8229	8229	8243	8226	8259
185	A/D0	1	7	1380	8228	8228	8272	8300	8264	8273	8204	8189	8211	8206	8225	8257	8265	8237	8224	8233	8197	8179	8215	8236	8172	8207	8227	8244	8258	8257	8203	8204	8200	8190	8238	8258	8259	8254	8294	8258	8206	8242	8240	8247	8252	8301	8263	8229	8250
186	A/D1	0	7	1370	8226	8240	8226	8212	8209	8214	8202	8219	8210	8217	8238	8236	8254	8227	8239	8235	8222	8227	8215	8218	8234	8211	8227	8216	8223	8230	8221	8214	8225	8208	8215	8239	8227	8237	8227	8226	8220	8207	8218	8203	8223	8200	8202	8206	8208
186	A/D0	1	7	1370	8222	8219	8224	8219	8235	8224	8209	8201	8228	8203	8204	8243	8251	8184	8217	8227	8180	8207	8220	8237	8226	8278	8291	8275	8272	8268	8214	8186	8209	8217	8235	8238	8254	8246	8268	8261	8226	8212	8208	8213	8310	8297	8265	8195	8228
187	A/D1	0	7	990	8213	8225	8225	8241	8221	8215	8219	8218	8210	8198	8231	8243	8292	8288	8296	8277	8250	8245	8238	8218	8212	8217	8197	8222	8215	8219	8219	8237	8210	8236	8192	8233	8224	8241	8235	8255	8220	8228	8225	8193	8233	8215	8247	8252	8244
187	A/D0	1	7	990	8218	8277	8334	8368	8351	8330	8314	8198	8183	8205	8209	8240	8243	8264	8299	8266	8280	8212	8184	8238	8297	8301	8381	8417	8385	8407	8322	8256	8269	8273	8314	8312	8360	8390	8358	8419	8343	8292	8254	8237	8266	8238	8322	8350	8331
188	A/D1	0	7	1360	8210	8244	8241	8257	8237	8240	8254	8234	8229	8222	8209	8224	8215	8238	8221	8224	8250	8229	8228	8215	8211	8226	8214	8240	8253	8234	8247	8231	8218	8218	8214	8214	8232	8239	8239	8228	8227	8226	8212	8206	8206	8209	8208	8210	8219
188	A/D0	1	7	1360	8206	8228	8215	8203	8225	8240	8218	8210	8218	8183	8193	8220	8239	8214	8241	8256	8210	8217	8224	8213	8218	8261	8201	8251	8227	8236	8226	8230	8242	8207	8278	8273	8296	8320	8299	8273	8265	8236	8239	8213	8215	8189	8244	8286	8251
189	A/D1	0	7	1070	8208	8225	8220	8220	8222	8215	8219	8207	8209	8215	8209	8223	8228	8223	8224	8232	8220	8211	8209	8217	8205	8212	8202	8187	8224	8194	8217	8219	8200	8228	8233	8240	8286	8247	8235	8259	8214	8235	8230	8201	8237	8226	8234	8266	8236
189	A/D0	1	7	1070	8307	8426	8546	8503	8660	8546	8437	8294	8230	8292	8335	8477	8562	8637	8587	8527	8405	8292	8248	8361	8495	8584	8610	8658	8538	8474	8447	8233	8233	8330	8415	8457	8550	8557	8413	8383	8267	8165	8179	8261	8386	8423	8529	8649	8683
190	A/D1	0	7	860	8232	8252	8263	8265	8276	8238	8234	8205	8185	8217	8211	8246	8248	8237	8218	8221	8196	8213	8220	8184	8236	8227	8232	8272	8225	8257	8231	8210	8226	8209	8215	8236	8227	8265	8249	8226	8245	8212	8212	8229	8238	8264	8252	8242	8251
190	A/D0	1	7	860	8151	8206	8268	8291	8304	8336	8290	8231	8211	8237	8225	8159	8184	8202	8181	8209	8241	8229	8188	8222	8254	8292	8256	8255	8233	8240	8183	8166	8202	8205	8200	8223	8286	8254	8252	8265	8236	8156	8130	8229	8222	8189	8250	8281	8278
191	A/D1	0	7	960	8221	8210	8232	8224	8228	8223	8248	8226	8227	8220	8209	8245	8273	8279	8282	8250	8233	8222	8215	8218	8223	8233	8246	8245	8260	8268	8241	8226	8213	8218	8249	8241	8295	8225	8264	8273	8254	8259	8212	8238	8227	8257	8242	8224	8261
191	A/D0	1	7	960	8762	9071	9061	9245	9091	8982	8674	8371	8344	8506	8729	8952	9032	9046	9057	8887	8597	8336	8266	8434	8790	9177	9215	9233	9125	8965	8619	8392	8314	8480	8778	8963	9161	9184	9268	9173	8773	8477	8300	8486	8749	8960	9218	9273	9473
192	A/D1	0	7	1030	8208	8225	8219	8222	8207	8218	8201	8212	8205	8212	8213	8242	8218	8227	8220	8206	8216	8219	8191	8235	8203	8198	8238	8209	8255	8219	8230	8238	8209	8236	8233	8209	8260	8241	8232	8241	8218	8216	8218	8200	8215	8216	8210	8217	8217
192	A/D0	1	7	1030	8239	8192	8250	8229	8202	8275	8261	8218	8211	8200	8210	8220	8272	8298	8305	8239	8261	8248	8219	8200	8200	8178	8176	8209	8186	8193	8240	8194	8185	8254	8197	8211	8246	8237	8175	8164	8218	8176	8158	8217	8194	8203	8293	8315	8264
193	A/D1	0	7	1360	8200	8228	8213	8245	8218	8240	8249	8228	8222	8223	8198	8222	8229	8193	8263	8216	8221	8253	8195	8231	8212	8198	8245	8205	8220	8238	8211	8236	8230	8216	8232	8208	8236	8238	8231	8239	8216	8218	8206	8212	8209	8233	8245	8287	8254
193	A/D0	1	7	1360	8174	8199	8214	8243	8229	8256	8220	8168	8249	8250	8239	8272	8285	8272	8240	8268	8277	8172	8223	8226	8202	8223	8252	8275	8250	8259	8259	8205	8187	8204	8239	8216	8242	8258	8253	8252	8278	8220	8250	8236	8206	8262	8258	8258	8263
194	A/D1	0	7	1430	8216	8219	8213	8234	8252	8228	8241	8212	8222	8205	8227	8231	8239	8245	8247	8235	8223	8221	8213	8217	8243	8236	8247	8226	8228	8213	8215	8206	8211	8206	8229	8234	8223	8224	8212	8229	8215	8221	8225	8214	8224	8210	8225	8236	8239
194	A/D0	1	7	1430	8247	8256	8271	8248	8255	8250	8220	8213	8178	8203	8226	8216	8245	8238	8252	8214	8229	8241	8212	8206	8238	8259	8215	8223	8252	8232	8201	8219	8225	8213	8212	8235	8237	8226	8238	8207	8193	8221	8179	8227	8264	8230	8273	8272	8224
195	A/D1	0	7	860	8236	8265	8261	8279	8272	8271	8255	8238	8215	8224	8201	8233	8240	8232	8290	8288	8251	8227	8224	8205	8218	8211	8226	8213	8244	8268	8215	8242	8216	8197	8248	8222	8281	8309	8295	8339	8287	8246	8234	8213	8268	8306	8297	8309	8312
195	A/D0	1	7	860	8269	8277	8309	8329	8278	8263	8213	8183	8170	8170	8144	8221	8252	8257	8339	8316	8266	8237	8219	8212	8232	8297	8275	8227	8256	8318	8267	8226	8238	8243	8320	8358	8393	8331	8306	8311	8251	8208	8193	8300	8309	8335	8370	8302	8282
196	A/D1	0	7	1230	8214	8220	8213	8226	8228	8217	8214	8217	8214	8213	8212	8216	8209	8211	8211	8205	8211	8218	8219	8216	8223	8249	8234	8228	8229	8223	8225	8225	8214	8211	8203	8208	8212	8202	8248	8230	8221	8212	8218	8219	8224	8224	8259	8257	8250
196	A/D0	1	7	1230	8249	8315	8311	8378	8328	8281	8255	8242	8219	8240	8265	8340	8303	8272	8315	8379	8288	8241	8258	8288	8269	8324	8403	8271	8338	8299	8190	8211	8195	8211	8266	8283	8314	8377	8385	8361	8305	8264	8201	8198	8228	8248	8239	8277	8285
197	A/D1	0	7	1420	8215	8234	8206	8243	8205	8246	8225	8217	8220	8220	8207	8215	8219	8196	8228	8218	8204	8236	8191	8220	8218	8205	8238	8225	8254	8251	8229	8213	8226	8202	8238	8247	8227	8239	8224	8250	8242	8228	8218	8218	8207	8228	8232	8239	8271
197	A/D0	1	7	1420	8507	8559	8601	8617	8692	8493	8399	8289	8217	8313	8453	8539	8583	8584	8640	8454	8370	8280	8218	8307	8487	8538	8542	8525	8494	8434	8319	8256	8243	8382	8439	8553	8571	8458	8504	8400	8337	8229	8186	8361	8368	8474	8560	8558	8536
198	A/D1	0	7	1000	8222	8220	8218	8222	8229	8236	8216	8225	8199	8204	8222	8232	8265	8263	8275	8276	8249	8230	8228	8211	8230	8234	8235	8254	8236	8266	8234	8254	8224	8226	8218	8211	8241	8219	8243	8216	8220	8215	8224	8208	8229	8247	8242	8253	8264
198	A/D0	1	7	1000	8328	8457	8617	8635	8609	8567	8400	8280	8249	8296	8398	8575	8681	8673	8705	8669	8532	8334	8235	8281	8453	8618	8657	8702	8696	8676	8528	8369	8296	8294	8529	8584	8607	8672	8635	8637	8454	8320	8287	8274	8537	8668	8790	8761	8741
199	A/D1	0	7	1390	8205	8216	8208	8247	8251	8243	8241	8226	8223	8217	8207	8235	8236	8224	8274	8212	8248	8223	8202	8223	8214	8253	8249	8238	8223	8227	8224	8216	8216	8216	8232	8220	8218	8210	8205	8215	8238	8213	8223	8206	8214	8222	8213	8240	8236
199	A/D0	1	7	1390	8697	9071	9103	9174	9270	8986	8632	8452	8290	8409	8817	8887	9219	9274	9224	9117	8730	8428	8276	8435	8722	9099	9365	9376	9372	9172	8842	8507	8339	8414	8711	8983	9224	9463	9542	9335	8880	8516	8343	8443	8730	9107	9280	9297	9314
200	A/D1	0	7	1150	8225	8217	8231	8254	8251	8243	8220	8221	8195	8210	8217	8185	8232	8199	8224	8232	8197	8222	8202	8210	8220	8216	8211	8235	8216	8228	8222	8205	8214	8212	8209	8227	8224	8233	8227	8234	8199	8232	8196	8226	8215	8220	8244	8215	8248
200	A/D0	1	7	1150	8278	8320	8351	8391	8401	8334	8305	8221	8198	8247	8341	8302	8324	8322	8340	8279	8271	8215	8211	8227	8345	8372	8371	8379	8436	8358	8299	8243	8202	8228	8283	8261	8345	8341	8321	8346	8268	8184	8213	8178	8226	8293	8401	8426	8387
201	A/D1	0	8	1400	8214	8206	8218	8224	8227	8222	8206	8231	8226	8223	8220	8230	8212	8242	8233	8279	8238	8225	8224	8203	8207	8208	8216	8228	8218	8226	8244	8234	8206	8200	8234	8203	8254	8292	8250	8280	8228	8230	8217	8188	8224	8200	8211	8241	8220
201	A/D0	1	8	1400	8238	8233	8277	8394	8291	7839	8218	8865	8460	7970	8039	8220	8356	8310	8428	8297	8036	8205	8355	8309	8343	8251	8084	8067	8214	8457	8537	8327	7961	7902	8179	8411	8420	8196	8109	8207	8348	8368	8278	8206	8110	8100	8185	8361	8387
202	A/D1	0	8	1020	8206	8201	8240	8220	8256	8246	8228	8234	8203	8217	8210	8195	8206	8214	8207	8219	8224	8203	8224	8197	8209	8228	8226	8262	8244	8252	8245	8219	8220	8215	8212	8225	8240	8222	8234	8218	8223	8228	8215	8218	8221	8245	8250	8251	8241
202	A/D0	1	8	1020	8196	8237	8232	8262	8282	8230	8250	8226	8185	8193	8211	8204	8201	8242	8218	8202	8226	8244	8216	8195	8204	8250	8218	8215	8228	8213	8202	8189	8179	8204	8210	8229	8236	8262	8263	8239	8256	8214	8181	8204	8210	8197	8228	8252	8234
203	A/D1	0	8	1090	8218	8216	8218	8209	8237	8224	8212	8216	8206	8210	8213	8204	8218	8227	8236	8225	8219	8206	8214	8210	8209	8215	8212	8222	8212	8215	8233	8221	8224	8211	8211	8220	8236	8233	8242	8234	8224	8220	8218	8217	8210	8213	8222	8228	8265
203	A/D0	1	8	1090	8707	8939	9133	9106	9235	9202	8836	8555	8395	8382	8597	8961	9232	9431	9636	9388	8895	8569	8327	8504	8873	9168	9199	9292	9254	9183	8776	8498	8327	8416	8642	8888	8982	9212	9233	9122	8817	8436	8327	8379	8675	8937	9069	9053	9037
204	A/D1	0	8	860	8215	8248	8246	8237	8290	8292	8276	8280	8255	8233	8263	8191	8287	8356	8337	8261	8335	8206	8245	8194	8258	8229	8326	8269	8309	8265	8269	8225	8246	8222	8253	8311	8304	8356	8347	8346	8316	8257	8224	8224	8252	8261	8296	8299	8321
204	A/D0	1	8	860	8666	8835	9026	9155	9252	9121	8727	8497	8327	8215	8492	8726	8965	9197	9155	9163	8724	8462	8285	8345	8702	8915	8925	9120	9155	9002	8665	8399	8279	8305	8647	8900	9236	9328	9302	9215	8865	8584	8341	8332	8689	8932	9041	9192	9220
205	A/D1	0	8	860	8217	8225	8272	8239	8273	8266	8216	8253	8203	8230	8240	8241	8261	8268	8222	8248	8216	8217	8221	8205	8260	8264	8274	8291	8279	8285	8259	8233	8220	8219	8237	8258	8277	8240	8306	8262	8254	8227	8213	8232	8275	8291	8304	8300	8259
205	A/D0	1	8	860	8939	9227	9299	9345	9413	9137	8828	8442	8342	8539	8845	9228	9336	9418	9364	9141	8803	8465	8318	8531	8902	9230	9285	9412	9399	9076	8773	8454	8351	8543	8886	9248	9436	9490	9619	9123	8748	8439	8334	8588	9051	9297	9461	9437	9336
206	A/D1	0	8	1300	8222	8232	8237	8204	8220	8196	8207	8219	8195	8221	8215	8236	8251	8237	8237	8245	8217	8225	8212	8214	8240	8231	8219	8245	8254	8263	8249	8232	8223	8211	8217	8209	8231	8269	8268	8266	8262	8249	8224	8227	8204	8210	8218	8226	8248
206	A/D0	1	8	1300	8300	8343	8283	8283	8257	8238	8214	8203	8217	8198	8221	8208	8227	8262	8302	8262	8240	8205	8192	8188	8217	8251	8233	8232	8245	8248	8231	8203	8221	8217	8206	8238	8310	8283	8273	8280	8249	8237	8216	8206	8228	8270	8281	8222	8237
207	A/D1	0	8	850	8223	8212	8232	8264	8296	8280	8258	8229	8226	8213	8230	8226	8238	8249	8238	8277	8261	8263	8233	8219	8214	8227	8246	8283	8274	8301	8264	8276	8247	8225	8230	8255	8266	8274	8267	8258	8262	8265	8238	8226	8234	8258	8259	8307	8289
207	A/D0	1	8	850	8277	8356	8481	8488	8418	8460	8367	8282	8220	8237	8284	8352	8476	8443	8504	8493	8361	8343	8238	8213	8267	8366	8371	8378	8454	8456	8329	8296	8263	8208	8306	8421	8506	8466	8477	8471	8388	8341	8217	8246	8321	8380	8481	8517	8595
208	A/D1	0	8	1020	8200	8221	8239	8247	8249	8255	8263	8200	8231	8214	8208	8289	8239	8286	8288	8274	8283	8255	8232	8243	8262	8243	8281	8257	8252	8279	8231	8237	8215	8218	8246	8255	8245	8267	8266	8292	8284	8254	8234	8217	8226	8248	8262	8268	8292
208	A/D0	1	8	1020	8202	8271	8263	8205	8233	8207	8158	8243	8184	8261	8274	8313	8258	8237	8254	8179	8181	8190	8211	8155	8173	8252	8262	8272	8326	8272	8176	8208	8228	8221	8205	8238	8356	8322	8320	8288	8212	8204	8217	8222	8323	8330	8273	8302	8287
209	A/D1	0	8	950	8227	8233	8236	8241	8252	8245	8236	8220	8212	8216	8221	8221	8236	8234	8231	8229	8223	8211	8214	8226	8242	8276	8249	8254	8232	8237	8216	8220	8200	8222	8232	8250	8266	8266	8269	8269	8257	8233	8223	8215	8248	8258	8289	8271	8292
209	A/D0	1	8	950	8379	8371	8412	8390	8401	8363	8306	8249	8197	8302	8392	8410	8399	8383	8420	8355	8293	8269	8204	8258	8337	8363	8426	8430	8521	8395	8339	8238	8221	8333	8431	8451	8449	8449	8421	8382	8344	8223	8212	8219	8254	8283	8415	8428	8455
210	A/D1	0	8	860	8241	8227	8280	8263	8267	8244	8220	8238	8224	8191	8222	8207	8245	8232	8259	8244	8250	8243	8222	8227	8214	8263	8238	8264	8281	8249	8298	8250	8247	8225	8230	8260	8258	8269	8280	8333	8307	8284	8241	8243	8232	8282	8346	8321	8329
210	A/D0	1	8	860	8247	8340	8334	8332	8332	8255	8239	8196	8195	8184	8201	8227	8245	8267	8248	8303	8256	8248	8222	8241	8242	8278	8291	8291	8262	8272	8255	8222	8218	8252	8264	8251	8264	8278	8250	8220	8190	8210	8214	8267	8261	8346	8311	8304	8306
211	A/D1	0	8	870	8208	8226	8235	8247	8264	8259	8276	8247	8245	8218	8230	8242	8230	8244	8246	8231	8244	8231	8224	8244	8225	8277	8258	8254	8248	8227	8224	8224	8214	8211	8209	8218	8219	8226	8243	8256	8248	8243	8222	8218	8207	8221	8271	8270	8288
211	A/D0	1	8	870	8229	8238	8245	8290	8268	8233	8215	8226	8182	8207	8232	8248	8227	8226	8238	8248	8228	8235	8214	8218	8219	8266	8265	8256	8279	8270	8259	8219	8214	8214	8199	8237	8250	8263	8232	8229	8225	8213	8221	8197	8219	8236	8274	8314	8295
212	A/D1	0	8	960	8206	8243	8237	8240	8259	8253	8240	8229	8203	8223	8237	8304	8305	8297	8278	8251	8245	8220	8211	8207	8223	8221	8248	8258	8265	8266	8254	8234	8230	8223	8235	8241	8250	8247	8288	8304	8302	8274	8246	8215	8243	8227	8239	8244	8291
212	A/D0	1	8	960	8897	9238	9503	9379	9419	9107	8721	8436	8323	8530	8814	9184	9369	9391	9280	8943	8613	8373	8317	8596	8733	9115	9331	9472	9408	9084	8728	8377	8323	8489	8760	9107	9264	9322	9261	8899	8648	8351	8316	8526	8798	9175	9330	9231	9299
213	A/D1	0	8	850	8209	8244	8229	8239	8254	8278	8249	8247	8219	8212	8206	8199	8217	8197	8209	8242	8228	8270	8247	8230	8229	8234	8242	8242	8244	8268	8242	8234	8228	8218	8211	8225	8219	8232	8246	8261	8255	8235	8226	8213	8213	8219	8253	8237	8254
213	A/D0	1	8	850	8437	8610	8901	8969	9037	9181	8886	8619	8425	8308	8411	8701	8904	8936	8989	9079	8830	8592	8352	8296	8528	8675	8920	8978	9037	9065	8872	8607	8342	8261	8344	8578	8758	8917	8927	9080	8879	8706	8426	8329	8369	8618	8774	8766	8950
214	A/D1	0	8	1470	8221	8210	8239	8231	8236	8239	8243	8226	8221	8219	8224	8220	8232	8225	8221	8227	8216	8221	8211	8212	8231	8247	8245	8255	8234	8222	8225	8212	8225	8229	8214	8216	8212	8223	8242	8246	8247	8239	8213	8221	8226	8231	8259	8231	8242
214	A/D0	1	8	1470	8684	8958	9135	9198	9264	9057	8811	8456	8324	8564	8853	9159	9275	9235	9293	8958	8645	8406	8280	8409	8772	9131	9261	9235	9268	8974	8718	8403	8292	8521	8810	9107	9280	9358	9237	9028	8697	8401	8318	8518	8929	9189	9320	9256	9234
215	A/D1	0	8	1420	8203	8217	8226	8220	8249	8239	8261	8248	8225	8225	8217	8207	8224	8207	8216	8230	8235	8227	8217	8214	8228	8225	8230	8232	8218	8238	8241	8233	8222	8216	8204	8232	8227	8244	8238	8234	8237	8211	8215	8198	8216	8197	8212	8219	8224
215	A/D0	1	8	1420	8160	8218	8239	8238	8255	8267	8221	8193	8161	8153	8207	8223	8220	8261	8255	8248	8258	8249	8192	8177	8233	8238	8226	8238	8239	8229	8238	8202	8198	8167	8211	8236	8269	8242	8192	8237	8197	8192	8196	8213	8208	8215	8253	8289	8231
216	A/D1	0	8	860	8206	8227	8259	8242	8264	8236	8238	8225	8232	8226	8242	8255	8292	8287	8292	8304	8276	8259	8237	8247	8226	8256	8234	8255	8291	8275	8279	8227	8220	8222	8260	8277	8304	8298	8338	8354	8307	8279	8224	8223	8243	8277	8299	8306	8311
216	A/D0	1	8	860	8206	8222	8214	8224	8254	8190	8219	8224	8212	8238	8244	8290	8292	8275	8280	8241	8210	8180	8231	8163	8182	8238	8290	8272	8258	8321	8283	8188	8182	8223	8247	8273	8343	8323	8222	8233	8262	8204	8202	8223	8247	8211	8227	8252	8229
217	A/D1	0	8	1330	8202	8210	8217	8224	8230	8229	8246	8227	8223	8207	8216	8222	8223	8237	8229	8219	8231	8208	8215	8200	8252	8233	8232	8234	8224	8222	8226	8212	8221	8212	8226	8222	8228	8212	8218	8222	8221	8218	8218	8213	8213	8219	8202	8214	8222
217	A/D0	1	8	1330	8311	8244	8279	8276	8262	8248	8262	8251	8203	8220	8251	8292	8288	8255	8267	8252	8221	8242	8199	8211	8230	8190	8243	8243	8251	8258	8229	8218	8197	8251	8248	8249	8293	8266	8308	8320	8266	8196	8181	8235	8226	8270	8347	8254	8250
218	A/D1	0	8	1360	8213	8228	8236	8225	8236	8232	8222	8222	8222	8211	8214	8213	8221	8236	8227	8230	8225	8213	8223	8203	8210	8212	8213	8240	8229	8223	8216	8212	8209	8206	8208	8224	8234	8234	8253	8256	8226	8225	8203	8211	8231	8224	8226	8239	8228
218	A/D0	1	8	1360	8223	8186	8252	8242	8265	8252	8288	8311	8248	8194	8233	8286	8268	8283	8364	8307	8254	8272	8273	8264	8218	8242	8309	8251	8226	8264	8249	8248	8225	8219	8224	8262	8303	8336	8312	8312	8298	8286	8238	8189	8181	8219	8194	8233	8284
219	A/D1	0	8	900	8228	8235	8211	8232	8255	8231	8229	8215	8206	8216	8226	8236	8238	8224	8232	8207	8228	8216	8219	8224	8224	8215	8240	8270	8241	8246	8213	8218	8205	8204	8224	8216	8283	8271	8305	8276	8260	8238	8221	8219	8219	8269	8260	8262	8256
219	A/D0	1	8	900	8266	8262	8243	8253	8293	8267	8220	8239	8220	8224	8255	8278	8299	8302	8278	8252	8227	8207	8217	8258	8275	8335	8323	8281	8309	8251	8219	8233	8199	8252	8287	8313	8242	8237	8277	8230	8204	8235	8214	8228	8270	8289	8276	8257	8267
220	A/D1	0	8	1280	8285	8286	8358	8378	8378	8360	8335	8276	8241	8244	8266	8346	8333	8364	8358	8318	8303	8270	8235	8250	8282	8308	8333	8333	8348	8345	8282	8277	8231	8233	8281	8357	8441	8470	8451	8392	8358	8282	8245	8259	8373	8439	8483	8465	8435
220	A/D0	1	8	1280	8303	8350	8372	8368	8334	8340	8295	8227	8205	8236	8304	8358	8374	8381	8397	8303	8252	8242	8210	8233	8340	8398	8468	8497	8492	8444	8307	8251	8236	8238	8285	8379	8481	8418	8362	8326	8277	8269	8205	8309	8336	8371	8383	8422	8371
221	A/D1	0	8	1190	8224	8199	8222	8217	8213	8229	8210	8207	8211	8196	8229	8219	8246	8251	8263	8244	8238	8203	8225	8198	8210	8224	8225	8231	8229	8241	8249	8259	8244	8241	8216	8247	8233	8236	8233	8225	8215	8227	8225	8216	8248	8231	8267	8240	8235
221	A/D0	1	8	1190	8223	8247	8257	8257	8229	8223	8212	8172	8215	8210	8233	8268	8305	8253	8212	8252	8204	8185	8180	8206	8196	8214	8227	8236	8222	8229	8201	8171	8201	8175	8196	8233	8237	8227	8238	8270	8221	8205	8200	8236	8199	8197	8227	8229	8194
222	A/D1	0	8	1060	8218	8218	8218	8216	8244	8238	8221	8236	8197	8213	8222	8238	8226	8223	8233	8230	8217	8224	8213	8215	8251	8229	8245	8225	8219	8235	8215	8218	8213	8200	8234	8221	8250	8242	8240	8227	8217	8211	8209	8217	8216	8243	8255	8233	8223
222	A/D0	1	8	1060	8170	8267	8212	8220	8236	8235	8229	8225	8244	8238	8230	8273	8236	8187	8205	8205	8224	8163	8225	8231	8215	8271	8245	8259	8248	8229	8217	8207	8190	8206	8242	8254	8237	8253	8273	8252	8237	8244	8236	8213	8198	8246	8230	8253	8270
223	A/D1	0	8	1340	8234	8241	8236	8235	8229	8240	8227	8223	8222	8210	8216	8205	8189	8209	8228	8182	8312	8171	8225	8160	8252	8190	8260	8228	8263	8173	8296	8188	8226	8198	8225	8232	8217	8223	8227	8234	8211	8233	8207	8204	8205	8208	8215	8225	8213
223	A/D0	1	8	1340	8644	8800	9038	9198	9199	8970	8639	8367	8283	8334	8720	9038	9116	9172	9256	8962	8836	8425	8364	8576	8691	8967	9183	9106	9125	8731	8656	8444	8339	8441	8674	8856	8960	9190	9223	9020	8673	8395	8336	8413	8666	9105	9064	9048	9100
224	A/D1	0	8	1010	8234	8235	8242	8244	8241	8227	8217	8212	8207	8211	8216	8227	8260	8257	8249	8247	8217	8220	8216	8206	8225	8216	8219	8209	8220	8250	8237	8242	8219	8223	8246	8262	8261	8239	8271	8234	8233	8228	8197	8211	8204	8219	8252	8238	8244
224	A/D0	1	8	1010	8250	8361	8399	8415	8358	8289	8247	8241	8223	8199	8262	8316	8313	8275	8266	8268	8227	8191	8235	8222	8286	8336	8335	8274	8280	8300	8258	8215	8225	8251	8309	8331	8396	8314	8352	8327	8248	8246	8247	8228	8261	8336	8340	8352	8349
225	A/D1	0	8	1170	8208	8241	8215	8230	8220	8219	8224	8206	8206	8226	8205	8221	8223	8228	8247	8256	8237	8236	8215	8225	8213	8231	8249	8235	8227	8232	8223	8225	8213	8213	8213	8223	8239	8240	8249	8253	8257	8244	8228	8219	8209	8221	8203	8215	8215
225	A/D0	1	8	1170	8271	8239	8323	8331	8363	8321	8299	8250	8214	8247	8245	8240	8274	8252	8261	8254	8270	8251	8190	8220	8230	8224	8236	8246	8246	8251	8219	8199	8199	8177	8199	8219	8224	8246	8235	8232	8238	8219	8209	8228	8280	8263	8312	8277	8253
226	A/D1	0	9	1170	8225	8239	8216	8230	8207	8200	8214	8210	8219	8222	8218	8228	8212	8233	8234	8198	8217	8199	8199	8222	8222	8158	8236	8228	8174	8247	8199	8225	8233	8206	8266	8178	8236	8200	8211	8211	8215	8210	8190	8237	8229	8274	8257	8244	8245
226	A/D0	1	9	1170	8307	8365	8350	8315	8307	8298	8226	8233	8248	8270	8302	8336	8370	8326	8346	8293	8218	8134	8128	8128	8325	8223	8365	8299	8421	8355	8352	8262	8181	8124	8232	8275	8293	8367	8330	8340	8261	8260	8244	8222	8321	8339	8400	8332	8313
227	A/D1	0	9	1350	8206	8218	8231	8234	8225	8234	8222	8219	8213	8233	8226	8238	8231	8220	8228	8218	8231	8214	8208	8213	8223	8222	8230	8222	8217	8212	8213	8208	8206	8210	8193	8232	8206	8229	8205	8218	8208	8202	8208	8222	8216	8226	8216	8231	8228
227	A/D0	1	9	1350	8236	8246	8219	8254	8315	8303	8205	8203	8228	8221	8217	8255	8287	8288	8296	8299	8235	8206	8211	8216	8202	8250	8331	8299	8256	8236	8196	8224	8246	8251	8186	8572	8361	8170	8365	8306	8284	8173	8192	8302	8178	8247	8336	8225	8269
228	A/D1	0	9	860	8229	8246	8291	8299	8321	8357	8302	8271	8229	8214	8238	8236	8280	8304	8317	8311	8309	8256	8232	8206	8259	8305	8316	8370	8359	8366	8343	8307	8259	8236	8261	8273	8317	8338	8404	8494	8449	8374	8297	8233	8272	8339	8346	8372	8359
228	A/D0	1	9	860	8282	8306	8332	8306	8300	8270	8246	8222	8192	8233	8267	8279	8327	8335	8327	8347	8329	8289	8237	8253	8266	8298	8295	8312	8306	8270	8221	8194	8205	8228	8268	8254	8338	8314	8356	8373	8314	8279	8199	8248	8235	8255	8287	8314	8278
229	A/D1	0	9	1180	8238	8254	8237	8268	8226	8229	8212	8203	8213	8210	8217	8228	8235	8236	8233	8227	8250	8217	8235	8201	8223	8227	8251	8226	8304	8222	8249	8243	8207	8272	8187	8252	8220	8200	8285	8232	8260	8258	8210	8228	8220	8261	8270	8262	8244
229	A/D0	1	9	1180	8192	8218	8246	8248	8267	8241	8216	8211	8163	8193	8197	8213	8251	8260	8284	8222	8248	8268	8205	8224	8266	8242	8262	8316	8281	8241	8240	8250	8204	8211	8220	8281	8261	8245	8309	8242	8256	8260	8219	8220	8239	8266	8232	8242	8254
230	A/D1	0	9	1330	8253	8213	8255	8261	8248	8268	8210	8250	8211	8205	8231	8198	8216	8257	8242	8250	8231	8210	8224	8200	8210	8225	8204	8224	8244	8224	8231	8218	8213	8217	8215	8219	8214	8219	8225	8235	8235	8259	8224	8241	8239	8229	8252	8227	8249
230	A/D0	1	9	1330	8278	8292	8329	8322	8339	8350	8279	8285	8237	8229	8345	8398	8350	8397	8426	8343	8269	8223	8224	8222	8290	8366	8405	8409	8396	8416	8292	8245	8255	8195	8212	8259	8296	8326	8288	8249	8256	8154	8189	8182	8213	8327	8338	8378	8343
231	A/D1	0	9	1500	8218	8219	8236	8219	8262	8224	8226	8221	8209	8214	8229	8251	8290	8282	8285	8238	8238	8210	8213	8211	8234	8232	8236	8232	8233	8227	8228	8219	8209	8221	8240	8246	8293	8271	8270	8254	8249	8230	8216	8227	8234	8233	8239	8255	8281
231	A/D0	1	9	1500	8307	8328	8355	8384	8425	8392	8311	8267	8244	8271	8366	8396	8396	8431	8462	8386	8340	8250	8218	8236	8290	8384	8416	8435	8402	8375	8321	8248	8259	8287	8321	8317	8381	8379	8329	8330	8263	8243	8196	8206	8293	8360	8342	8389	8365
232	A/D1	0	9	1130	8213	8216	8250	8261	8258	8233	8240	8232	8231	8237	8213	8215	8227	8224	8223	8229	8208	8218	8211	8207	8214	8211	8229	8233	8225	8231	8221	8220	8215	8219	8226	8223	8216	8221	8224	8212	8233	8230	8213	8231	8215	8225	8241	8238	8247
232	A/D0	1	9	1130	8169	8148	8224	8235	8256	8267	8253	8252	8207	8233	8320	8250	8211	8277	8249	8194	8212	8241	8193	8188	8274	8262	8237	8280	8310	8256	8229	8225	8190	8212	8223	8235	8254	8250	8222	8248	8225	8215	8197	8202	8216	8248	8242	8272	8324
233	A/D1	0	9	940	8225	8223	8215	8236	8213	8214	8216	8203	8214	8206	8209	8211	8210	8226	8236	8232	8230	8211	8207	8218	8206	8243	8219	8233	8231	8230	8235	8218	8224	8220	8216	8234	8242	8245	8238	8244	8248	8217	8218	8205	8218	8258	8250	8244	8238
233	A/D0	1	9	940	8230	8288	8274	8282	8285	8332	8273	8252	8213	8206	8221	8210	8226	8257	8246	8272	8268	8246	8219	8245	8258	8252	8246	8285	8267	8250	8267	8234	8187	8228	8239	8221	8275	8296	8275	8289	8259	8195	8192	8216	8238	8260	8241	8283	8253
234	A/D1	0	9	1320	8203	8235	8227	8221	8263	8229	8229	8225	8205	8205	8205	8209	8211	8212	8249	8235	8225	8217	8207	8199	8214	8241	8249	8259	8245	8226	8235	8216	8210	8211	8218	8240	8256	8251	8235	8230	8231	8228	8219	8236	8220	8212	8213	8207	8215
234	A/D0	1	9	1320	8209	8233	8226	8230	8303	8282	8283	8260	8233	8219	8241	8231	8262	8296	8305	8303	8266	8206	8186	8166	8211	8229	8224	8263	8233	8235	8286	8274	8227	8223	8224	8220	8203	8206	8249	8240	8209	8224	8190	8196	8221	8265	8256	8291	8268
235	A/D1	0	9	1210	8202	8229	8224	8227	8237	8241	8231	8230	8206	8210	8239	8227	8237	8236	8234	8237	8229	8219	8215	8209	8206	8204	8218	8212	8213	8218	8208	8207	8207	8212	8220	8222	8216	8220	8230	8226	8242	8225	8209	8215	8224	8252	8198	8269	8200
235	A/D0	1	9	1210	8626	8604	8644	8731	8632	8480	8429	8324	8241	8361	8535	8564	8509	8586	8670	8567	8432	8335	8291	8420	8511	8628	8612	8618	8599	8512	8394	8273	8250	8435	8607	8763	8660	8710	8679	8530	8447	8282	8257	8368	8503	8571	8524	8664	8581
236	A/D1	0	9	1450	8221	8209	8216	8206	8218	8205	8223	8206	8212	8200	8208	8212	8214	8221	8213	8231	8227	8221	8226	8209	8233	8200	8223	8236	8231	8234	8214	8210	8221	8209	8219	8249	8231	8237	8218	8224	8215	8206	8217	8219	8225	8225	8228	8240	8225
236	A/D0	1	9	1450	8853	9085	9235	9202	9106	8869	8552	8322	8315	8583	8828	9050	9108	9111	9247	8906	8700	8404	8312	8498	8709	8848	8992	9186	9176	8986	8663	8411	8358	8611	8857	9104	9107	9127	8991	8785	8538	8310	8304	8607	8924	9139	9156	9172	9141
237	A/D1	0	9	1010	8214	8223	8210	8209	8216	8219	8216	8198	8212	8209	8234	8228	8230	8226	8214	8225	8207	8205	8210	8205	8210	8235	8220	8233	8237	8234	8243	8229	8227	8217	8214	8218	8226	8227	8246	8232	8219	8211	8210	8208	8224	8222	8235	8217	8242
237	A/D0	1	9	1010	8242	8270	8316	8313	8260	8236	8243	8199	8209	8251	8200	8208	8235	8225	8227	8222	8226	8202	8192	8189	8228	8235	8248	8208	8234	8252	8220	8216	8227	8206	8209	8220	8237	8244	8220	8226	8221	8187	8193	8217	8214	8222	8246	8272	8220
238	A/D1	0	9	1420	8230	8234	8231	8216	8231	8236	8254	8242	8233	8223	8209	8220	8254	8238	8265	8245	8233	8233	8214	8220	8214	8228	8241	8225	8228	8229	8234	8212	8219	8207	8252	8246	8281	8257	8244	8271	8244	8242	8216	8224	8225	8228	8268	8281	8257
238	A/D0	1	9	1420	8228	8214	8258	8220	8242	8226	8221	8264	8206	8221	8254	8206	8251	8300	8235	8246	8243	8210	8192	8200	8226	8209	8239	8239	8236	8201	8219	8214	8195	8233	8244	8275	8299	8311	8261	8274	8228	8204	8205	8227	8255	8256	8282	8293	8293
239	A/D1	0	9	1010	8239	8234	8234	8224	8224	8230	8216	8217	8220	8217	8215	8211	8223	8227	8228	8224	8246	8226	8229	8223	8229	8236	8246	8267	8249	8232	8235	8218	8219	8211	8214	8205	8246	8239	8239	8231	8216	8213	8212	8206	8220	8230	8224	8248	8251
239	A/D0	1	9	1010	8253	8247	8248	8304	8263	8261	8235	8202	8203	8224	8225	8211	8256	8246	8244	8201	8193	8206	8208	8207	8222	8260	8257	8251	8278	8269	8239	8219	8226	8247	8204	8208	8255	8193	8205	8221	8207	8199	8224	8262	8265	8343	8359	8330	8323
240	A/D1	0	9	870	8211	8217	8239	8240	8233	8238	8213	8238	8216	8219	8217	8244	8242	8241	8225	8218	8208	8216	8229	8192	8251	8220	8258	8287	8225	8250	8238	8203	8245	8194	8215	8232	8221	8248	8243	8232	8263	8227	8244	8208	8222	8227	8230	8272	8280
240	A/D0	1	9	870	8430	8519	8700	8703	8768	8859	8606	8437	8307	8260	8407	8497	8574	8687	8751	8726	8519	8386	8268	8271	8396	8511	8681	8631	8691	8645	8473	8323	8254	8289	8427	8558	8664	8674	8792	8620	8501	8374	8251	8279	8412	8507	8687	8568	8864
241	A/D1	0	9	860	8215	8241	8225	8256	8260	8299	8260	8259	8221	8218	8223	8255	8285	8268	8275	8259	8247	8232	8223	8204	8232	8258	8261	8316	8301	8285	8257	8219	8216	8206	8217	8282	8260	8277	8263	8252	8247	8239	8212	8227	8233	8240	8250	8246	8268
241	A/D0	1	9	860	8250	8268	8325	8317	8431	8310	8302	8238	8227	8232	8263	8414	8441	8465	8483	8501	8352	8280	8297	8277	8312	8346	8314	8371	8318	8392	8313	8261	8258	8317	8447	8526	8520	8513	8482	8427	8314	8257	8223	8224	8297	8445	8400	8434	8396
242	A/D1	0	9	900	8218	8240	8230	8227	8229	8222	8229	8215	8205	8211	8213	8236	8245	8236	8282	8250	8250	8211	8217	8213	8216	8243	8266	8281	8281	8262	8248	8228	8226	8204	8222	8227	8268	8257	8270	8239	8231	8220	8209	8210	8221	8221	8250	8224	8263
242	A/D0	1	9	900	8569	8766	8950	8993	8834	8695	8501	8304	8286	8382	8611	8845	8992	8905	8890	8752	8531	8342	8279	8434	8659	8803	8740	8791	8797	8686	8504	8339	8293	8394	8608	8721	8881	8925	9083	8856	8634	8393	8294	8402	8761	8947	9067	8972	8904
243	A/D1	0	9	1260	8219	8222	8237	8244	8236	8235	8223	8208	8215	8222	8225	8245	8240	8251	8241	8242	8227	8225	8211	8213	8206	8206	8215	8217	8221	8227	8213	8228	8206	8223	8219	8218	8218	8212	8220	8219	8210	8214	8212	8208	8218	8215	8215	8225	8240
243	A/D0	1	9	1260	8194	8250	8283	8272	8245	8265	8233	8215	8209	8236	8219	8207	8232	8241	8223	8233	8224	8241	8196	8243	8219	8254	8281	8231	8294	8312	8244	8234	8238	8230	8228	8261	8276	8271	8282	8269	8228	8209	8185	8232	8246	8293	8241	8264	8267
244	A/D1	0	9	1240	8223	8203	8214	8229	8212	8223	8218	8219	8221	8203	8224	8212	8211	8231	8243	8240	8240	8217	8211	8213	8210	8222	8238	8229	8230	8221	8222	8216	8217	8208	8214	8236	8215	8238	8214	8210	8224	8207	8217	8204	8204	8223	8233	8229	8248
244	A/D0	1	9	1240	8340	8388	8481	8415	8431	8379	8312	8226	8203	8217	8245	8358	8322	8359	8401	8344	8269	8242	8219	8227	8321	8347	8374	8369	8375	8375	8263	8270	8228	8237	8269	8323	8380	8467	8448	8351	8309	8274	8243	8274	8301	8364	8348	8378	8399
245	A/D1	0	9	1050	8191	8258	8231	8213	8251	8215	8222	8250	8180	8226	8211	8192	8264	8211	8249	8315	8254	8276	8231	8203	8237	8250	8254	8262	8222	8223	8218	8204	8217	8200	8213	8231	8233	8258	8263	8231	8235	8200	8209	8211	8220	8242	8245	8270	8255
245	A/D0	1	9	1050	8335	8341	8400	8416	8398	8351	8325	8233	8216	8256	8228	8363	8374	8436	8451	8417	8342	8230	8277	8301	8348	8455	8461	8483	8435	8394	8319	8226	8230	8214	8298	8384	8377	8385	8424	8397	8288	8243	8226	8275	8319	8437	8448	8426	8440
246	A/D1	0	9	880	8225	8259	8282	8273	8257	8253	8237	8218	8215	8211	8237	8253	8245	8293	8277	8280	8258	8240	8219	8252	8225	8238	8229	8226	8258	8299	8266	8271	8244	8234	8290	8272	8293	8245	8259	8264	8253	8247	8247	8239	8251	8308	8275	8295	8296
246	A/D0	1	9	880	8260	8271	8205	8205	8272	8203	8209	8225	8217	8214	8271	8315	8294	8295	8307	8280	8237	8186	8218	8209	8220	8262	8267	8255	8265	8284	8264	8213	8206	8239	8234	8265	8304	8321	8251	8245	8248	8217	8210	8260	8268	8253	8324	8320	8260
247	A/D1	0	9	970	8218	8227	8233	8252	8258	8249	8223	8225	8199	8223	8254	8240	8231	8252	8239	8258	8221	8227	8193	8229	8221	8257	8306	8253	8296	8236	8238	8221	8211	8231	8239	8269	8281	8308	8281	8272	8244	8237	8216	8238	8227	8240	8238	8258	8261
247	A/D0	1	9	970	8742	9012	8995	9176	9059	8705	8519	8326	8325	8694	9017	9189	9157	9152	9039	8757	8526	8329	8299	8530	8774	9102	9010	9144	9102	8826	8598	8401	8301	8481	8768	8974	9003	9027	9000	8703	8493	8334	8339	8635	8808	8921	9028	9126	9129
248	A/D1	0	9	860	8204	8267	8264	8263	8260	8252	8248	8235	8218	8226	8225	8255	8250	8261	8284	8265	8244	8238	8220	8221	8257	8283	8275	8294	8290	8291	8265	8253	8227	8218	8257	8273	8266	8326	8305	8323	8301	8269	8212	8249	8206	8310	8323	8355	8378
248	A/D0	1	9	860	8499	8611	8685	8714	8713	8599	8440	8341	8196	8333	8404	8531	8643	8772	8844	8750	8518	8340	8272	8353	8475	8636	8695	8655	8873	8733	8538	8378	8275	8348	8496	8680	8820	8777	8878	8724	8511	8314	8285	8334	8416	8661	8692	8820	8877
249	A/D1	0	9	1070	8223	8227	8284	8256	8272	8236	8225	8216	8218	8215	8242	8245	8253	8228	8234	8228	8217	8218	8209	8209	8199	8219	8261	8258	8256	8249	8233	8247	8227	8219	8219	8200	8238	8215	8232	8216	8222	8218	8220	8214	8218	8240	8228	8263	8290
249	A/D0	1	9	1070	8243	8262	8221	8312	8294	8305	8353	8288	8264	8277	8321	8341	8304	8336	8310	8280	8255	8214	8224	8197	8264	8365	8387	8366	8392	8393	8300	8269	8262	8252	8195	8237	8282	8290	8340	8381	8325	8346	8276	8266	8241	8285	8287	8313	8258
250	A/D1	0	9	1260	8206	8231	8244	8244	8235	8253	8239	8229	8208	8210	8208	8224	8234	8220	8235	8233	8232	8235	8218	8217	8212	8221	8207	8235	8223	8229	8247	8232	8213	8228	8202	8220	8223	8212	8243	8204	8234	8215	8215	8211	8219	8240	8237	8226	8213
250	A/D0	1	9	1260	8184	8200	8226	8228	8219	8263	8262	8215	8228	8225	8220	8214	8233	8240	8268	8299	8290	8253	8249	8238	8259	8269	8223	8242	8268	8252	8242	8189	8244	8256	8259	8266	8293	8281	8284	8285	8246	8214	8220	8175	8197	8214	8212	8209	8204
251	A/D1	0	10	1100	8242	8213	8221	8245	8201	8244	8219	8219	8219	8211	8205	8218	8210	8204	8231	8217	8216	8226	8223	8212	8229	8218	8217	8226	8208	8215	8237	8226	8220	8209	8208	8223	8222	8231	8230	8234	8242	8229	8222	8218	8241	8229	8257	8252	8238
251	A/D0	1	10	1100	8183	8214	8273	8254	8268	8263	8234	8215	8223	8231	8280	8292	8257	8233	8313	8261	8233	8234	8208	8218	8220	8254	8250	8229	8256	8246	8248	8197	8225	8251	8210	8254	8263	8236	8274	8282	8259	8200	8210	8237	8232	8233	8247	8249	8227
252	A/D1	0	10	1030	8219	8215	8225	8221	8233	8229	8214	8215	8214	8200	8218	8213	8226	8251	8244	8258	8228	8219	8215	8211	8227	8252	8252	8267	8267	8247	8235	8217	8211	8198	8220	8269	8256	8259	8224	8246	8202	8225	8210	8196	8226	8215	8219	8239	8224
252	A/D0	1	10	1030	8774	8936	9094	9121	9151	9084	8791	8445	8337	8482	8780	8980	9283	9254	9360	9201	8844	8475	8330	8441	8802	9089	9267	9345	9302	9160	8863	8464	8361	8489	8666	9032	9145	9130	9062	8956	8619	8422	8347	8465	8755	9018	9134	9171	9237
253	A/D1	0	10	870	8232	8286	8281	8330	8293	8279	8255	8242	8215	8239	8239	8293	8340	8368	8375	8395	8353	8328	8268	8232	8251	8248	8344	8336	8337	8377	8317	8292	8255	8238	8287	8332	8323	8337	8350	8379	8373	8323	8251	8258	8252	8275	8319	8357	8345
253	A/D0	1	10	870	8887	9191	9356	9456	9518	9262	8839	8506	8375	8633	8881	9132	9263	9322	9391	9283	8878	8496	8361	8563	8943	9186	9415	9579	9601	9309	8891	8506	8346	8603	9113	9407	9559	9466	9326	9061	8699	8419	8305	8511	8905	9247	9395	9571	9534
254	A/D1	0	10	1050	8204	8217	8228	8233	8245	8250	8233	8245	8211	8210	8239	8232	8230	8226	8226	8235	8234	8211	8230	8210	8228	8213	8218	8220	8217	8209	8217	8208	8208	8220	8211	8233	8217	8218	8232	8214	8229	8218	8221	8231	8223	8222	8237	8206	8233
254	A/D0	1	10	1050	8258	8274	8311	8281	8258	8247	8218	8210	8169	8218	8239	8274	8300	8289	8279	8242	8244	8220	8187	8199	8212	8212	8227	8252	8285	8289	8276	8196	8231	8229	8236	8258	8298	8287	8276	8289	8238	8193	8208	8292	8288	8305	8301	8273	8261
255	A/D1	0	10	860	8228	8227	8245	8260	8243	8270	8253	8243	8246	8237	8278	8264	8267	8316	8280	8332	8298	8269	8242	8217	8248	8284	8357	8305	8311	8298	8282	8245	8236	8217	8247	8250	8280	8371	8330	8325	8277	8250	8213	8216	8264	8269	8314	8294	8306
255	A/D0	1	10	860	8248	8291	8345	8309	8341	8366	8319	8260	8242	8223	8252	8291	8358	8387	8322	8319	8264	8191	8202	8243	8251	8242	8283	8356	8343	8311	8252	8238	8197	8207	8305	8428	8410	8502	8514	8436	8331	8249	8241	8181	8247	8332	8326	8325	8392
256	A/D1	0	10	1500	8220	8231	8216	8241	8233	8224	8224	8221	8207	8217	8217	8231	8239	8244	8244	8259	8226	8233	8211	8219	8211	8239	8234	8232	8228	8223	8212	8207	8218	8207	8262	8249	8228	8229	8241	8238	8244	8221	8230	8212	8215	8234	8228	8241	8228
256	A/D0	1	10	1500	8660	8848	9018	8999	8863	8758	8504	8330	8269	8415	8636	8746	8783	8871	8839	8761	8512	8345	8270	8323	8586	8744	8934	8884	8896	8843	8562	8342	8304	8458	8495	8768	8814	8867	8895	8764	8533	8294	8302	8428	8574	8786	9001	9087	9058
257	A/D1	0	10	1340	8209	8214	8208	8241	8242	8241	8226	8222	8206	8215	8206	8220	8236	8234	8240	8231	8243	8239	8225	8216	8203	8222	8219	8227	8249	8256	8247	8221	8239	8222	8213	8218	8221	8217	8217	8228	8244	8229	8218	8218	8211	8226	8235	8226	8228
257	A/D0	1	10	1340	8252	8169	8158	8178	8165	8188	8248	8213	8160	8185	8239	8257	8290	8285	8280	8247	8211	8199	8201	8212	8214	8204	8294	8237	8186	8286	8204	8188	8190	8187	8222	8207	8258	8258	8234	8219	8237	8259	8231	8201	8227	8263	8250	8225	8280
258	A/D1	0	10	1230	8211	8209	8210	8227	8238	8247	8234	8231	8215	8215	8207	8208	8209	8213	8249	8245	8245	8234	8221	8215	8215	8217	8235	8228	8237	8223	8207	8244	8225	8228	8213	8208	8209	8207	8223	8248	8257	8242	8236	8204	8227	8238	8236	8234	8212
258	A/D0	1	10	1230	8221	8219	8201	8210	8260	8261	8202	8229	8241	8219	8204	8280	8277	8276	8239	8258	8188	8214	8206	8203	8201	8222	8204	8200	8227	8226	8200	8252	8203	8181	8221	8205	8215	8228	8285	8273	8233	8245	8215	8181	8198	8235	8252	8195	8195
259	A/D1	0	10	1320	8240	8263	8258	8252	8250	8232	8237	8214	8224	8215	8225	8227	8217	8219	8215	8209	8214	8215	8207	8218	8217	8217	8214	8211	8206	8215	8212	8203	8222	8187	8217	8204	8207	8239	8210	8242	8229	8206	8214	8206	8225	8220	8231	8218	8220
259	A/D0	1	10	1320	8188	8230	8272	8280	8279	8293	8256	8250	8206	8215	8276	8292	8324	8292	8291	8267	8217	8239	8214	8219	8300	8327	8315	8283	8300	8306	8245	8235	8229	8272	8236	8300	8311	8304	8287	8294	8292	8255	8205	8259	8332	8262	8276	8332	8316
260	A/D1	0	10	1080	8219	8206	8222	8262	8251	8243	8204	8220	8218	8200	8221	8225	8235	8231	8226	8226	8220	8218	8217	8216	8230	8223	8219	8231	8226	8221	8222	8218	8225	8212	8215	8221	8234	8248	8246	8240	8224	8214	8211	8218	8223	8212	8248	8229	8237
260	A/D0	1	10	1080	9043	9310	9560	9560	9357	9097	8742	8451	8356	8450	8826	8929	9133	9194	9239	9105	8764	8455	8284	8451	8721	9065	9213	9271	9209	8973	8656	8403	8315	8525	8923	9089	9192	9395	9644	9268	8928	8476	8271	8456	8826	9156	9285	9435	9324
261	A/D1	0	10	1230	8214	8215	8219	8226	8236	8230	8218	8210	8211	8212	8212	8232	8237	8240	8245	8237	8238	8220	8208	8217	8221	8233	8228	8228	8222	8199	8225	8201	8203	8208	8207	8209	8211	8206	8218	8235	8221	8218	8207	8214	8204	8230	8260	8251	8248
261	A/D0	1	10	1230	8220	8241	8225	8256	8228	8228	8216	8214	8217	8213	8256	8229	8272	8286	8300	8238	8244	8259	8208	8200	8265	8233	8254	8258	8281	8248	8243	8233	8252	8201	8225	8289	8250	8281	8306	8308	8224	8223	8238	8216	8242	8299	8301	8265	8274
262	A/D1	0	10	1170	8214	8208	8219	8207	8224	8234	8215	8237	8234	8212	8217	8207	8220	8222	8228	8233	8242	8221	8223	8210	8216	8221	8221	8226	8236	8226	8242	8230	8233	8210	8212	8233	8251	8263	8252	8234	8219	8213	8208	8224	8244	8233	8234	8226	8240
262	A/D0	1	10	1170	8255	8267	8298	8313	8300	8305	8289	8232	8239	8231	8217	8227	8312	8329	8365	8353	8300	8239	8231	8217	8281	8298	8340	8315	8275	8290	8228	8208	8247	8248	8222	8299	8297	8321	8344	8278	8264	8201	8190	8235	8239	8272	8382	8324	8389
263	A/D1	0	10	1130	8205	8212	8216	8253	8255	8249	8230	8231	8226	8224	8214	8239	8220	8255	8226	8245	8249	8238	8235	8219	8218	8232	8227	8239	8243	8227	8222	8221	8207	8216	8205	8202	8220	8242	8266	8280	8240	8272	8225	8215	8219	8191	8211	8225	8197
263	A/D0	1	10	1130	8212	8251	8268	8231	8221	8265	8246	8174	8254	8214	8186	8219	8256	8262	8292	8279	8226	8214	8224	8195	8196	8211	8213	8215	8265	8243	8201	8175	8197	8184	8250	8293	8299	8382	8353	8295	8309	8262	8269	8232	8255	8259	8206	8245	8293
264	A/D1	0	10	1300	8201	8222	8218	8221	8247	8238	8237	8229	8230	8223	8224	8220	8234	8229	8234	8255	8230	8221	8223	8197	8221	8214	8211	8221	8203	8267	8243	8241	8218	8217	8212	8212	8230	8218	8235	8266	8269	8221	8277	8152	8283	8204	8234	8187	8285
264	A/D0	1	10	1300	8351	8439	8462	8434	8348	8269	8201	8222	8201	8218	8351	8377	8381	8458	8432	8346	8285	8259	8221	8254	8314	8422	8377	8397	8428	8401	8356	8301	8242	8367	8430	8422	8487	8395	8388	8305	8311	8191	8261	8228	8396	8471	8523	8511	8405
265	A/D1	0	10	1330	8231	8230	8242	8255	8251	8250	8244	8225	8229	8220	8203	8204	8216	8236	8226	8230	8232	8214	8224	8213	8227	8220	8279	8248	8259	8244	8208	8226	8204	8197	8220	8194	8210	8212	8200	8236	8205	8203	8221	8194	8220	8246	8244	8298	8255
265	A/D0	1	10	1330	8380	8440	8435	8452	8431	8402	8316	8246	8229	8224	8245	8369	8403	8473	8415	8381	8361	8237	8219	8263	8343	8422	8402	8528	8521	8472	8414	8274	8272	8254	8278	8301	8387	8346	8358	8375	8303	8255	8247	8277	8281	8420	8427	8453	8428
266	A/D1	0	10	1170	8214	8226	8220	8225	8219	8234	8234	8216	8218	8211	8209	8218	8219	8212	8221	8231	8219	8230	8212	8208	8224	8226	8231	8241	8206	8226	8212	8210	8220	8203	8230	8238	8217	8239	8224	8213	8220	8206	8215	8215	8224	8225	8225	8221	8238
266	A/D0	1	10	1170	8234	8246	8226	8265	8233	8263	8215	8201	8207	8201	8250	8247	8251	8282	8274	8276	8220	8197	8208	8173	8228	8245	8206	8223	8229	8167	8163	8163	8175	8180	8211	8248	8246	8257	8268	8238	8219	8192	8207	8201	8205	8223	8228	8244	8242
267	A/D1	0	10	1310	8211	8245	8241	8233	8235	8210	8223	8212	8213	8219	8199	8223	8230	8222	8232	8222	8239	8230	8219	8205	8227	8208	8226	8234	8227	8230	8230	8216	8200	8214	8203	8223	8224	8223	8233	8244	8187	8244	8193	8237	8217	8216	8220	8202	8230
267	A/D0	1	10	1310	8410	8530	8628	8639	8643	8554	8433	8351	8248	8262	8381	8504	8605	8687	8638	8651	8474	8370	8277	8216	8399	8442	8614	8604	8638	8649	8487	8364	8270	8210	8431	8544	8700	8682	8597	8573	8372	8300	8251	8238	8347	8427	8490	8659	8663
268	A/D1	0	10	1250	8210	8218	8247	8229	8264	8226	8221	8229	8212	8215	8226	8218	8234	8222	8216	8211	8221	8209	8209	8232	8203	8229	8211	8222	8225	8240	8214	8229	8216	8201	8222	8211	8230	8250	8219	8225	8226	8203	8223	8201	8219	8223	8236	8240	8242
268	A/D0	1	10	1250	8445	8631	8812	8906	8874	8825	8549	8371	8280	8340	8409	8534	8611	8672	8745	8680	8552	8327	8300	8324	8510	8604	8782	8855	8986	8917	8636	8390	8295	8315	8398	8609	8850	8987	9035	8850	8616	8409	8282	8341	8520	8654	8792	8881	8892
269	A/D1	0	10	960	8217	8214	8221	8280	8261	8271	8247	8229	8222	8222	8214	8236	8252	8227	8264	8251	8225	8235	8206	8231	8202	8260	8205	8278	8252	8248	8273	8208	8254	8207	8243	8247	8256	8271	8253	8248	8256	8236	8227	8255	8211	8271	8251	8251	8282
269	A/D0	1	10	960	8222	8230	8236	8235	8278	8267	8209	8192	8212	8217	8210	8225	8229	8234	8320	8218	8269	8231	8192	8244	8273	8274	8217	8256	8276	8178	8221	8216	8223	8215	8258	8282	8228	8290	8304	8207	8225	8238	8265	8237	8218	8279	8293	8291	8352
270	A/D1	0	10	950	8204	8219	8203	8230	8247	8235	8229	8217	8215	8206	8223	8216	8233	8225	8256	8233	8230	8213	8213	8206	8230	8236	8226	8242	8243	8238	8226	8209	8216	8199	8218	8216	8264	8251	8253	8236	8225	8225	8217	8220	8205	8227	8226	8219	8227
270	A/D0	1	10	950	8217	8225	8237	8245	8214	8263	8220	8230	8207	8256	8247	8284	8278	8332	8252	8296	8243	8220	8176	8222	8273	8251	8290	8331	8332	8303	8295	8242	8211	8196	8215	8224	8249	8296	8314	8252	8255	8211	8203	8209	8232	8233	8219	8227	8263
271	A/D1	0	10	1450	8210	8206	8221	8236	8241	8241	8207	8221	8206	8210	8209	8205	8211	8203	8204	8214	8206	8206	8231	8211	8217	8208	8206	8215	8241	8239	8255	8245	8223	8211	8216	8200	8211	8216	8244	8235	8206	8255	8176	8230	8227	8208	8242	8210	8267
271	A/D0	1	10	1450	8224	8276	8322	8295	8218	8275	8272	8202	8186	8228	8247	8252	8341	8318	8225	8287	8277	8255	8239	8230	8237	8247	8313	8267	8259	8323	8245	8230	8234	8197	8236	8283	8319	8297	8256	8238	8242	8209	8206	8165	8264	8205	8247	8313	8347
272	A/D1	0	10	1260	8218	8234	8246	8230	8234	8227	8222	8225	8218	8217	8224	8234	8225	8221	8221	8216	8211	8218	8208	8205	8208	8211	8215	8218	8215	8223	8216	8211	8211	8216	8207	8224	8213	8219	8229	8214	8226	8223	8225	8226	8226	8216	8231	8224	8235
272	A/D0	1	10	1260	8263	8297	8263	8236	8217	8207	8197	8201	8180	8196	8233	8250	8215	8294	8330	8301	8302	8269	8257	8236	8259	8250	8277	8273	8308	8257	8245	8218	8203	8245	8296	8290	8297	8298	8277	8293	8248	8214	8209	8235	8233	8222	8243	8257	8278
273	A/D1	0	10	1230	8214	8248	8241	8233	8218	8236	8218	8226	8220	8211	8243	8229	8240	8229	8228	8224	8231	8216	8217	8222	8213	8224	8215	8221	8233	8223	8226	8213	8217	8206	8205	8223	8227	8243	8238	8257	8242	8232	8215	8210	8214	8220	8227	8243	8244
273	A/D0	1	10	1230	8265	8292	8277	8282	8330	8267	8246	8236	8176	8202	8277	8251	8323	8320	8309	8297	8253	8241	8201	8219	8245	8277	8292	8325	8313	8267	8234	8225	8216	8221	8246	8293	8249	8254	8258	8239	8222	8205	8213	8221	8220	8249	8284	8285	8276
274	A/D1	0	10	1460	8223	8218	8241	8240	8247	8231	8225	8209	8214	8214	8209	8225	8234	8246	8243	8247	8236	8256	8224	8221	8216	8224	8232	8226	8233	8235	8234	8232	8217	8212	8207	8230	8232	8221	8218	8227	8220	8228	8209	8211	8214	8217	8216	8225	8230
274	A/D0	1	10	1460	8217	8196	8227	8279	8265	8241	8207	8194	8167	8210	8212	8209	8208	8194	8235	8215	8207	8222	8213	8191	8183	8224	8289	8259	8261	8246	8218	8224	8230	8231	8243	8258	8256	8226	8254	8219	8227	8223	8201	8174	8207	8236	8205	8260	8275
275	A/D1	0	10	1500	8198	8238	8255	8244	8264	8239	8222	8239	8220	8230	8232	8262	8238	8257	8232	8234	8220	8219	8205	8210	8198	8214	8241	8215	8228	8233	8231	8237	8226	8237	8265	8254	8259	8251	8223	8237	8213	8213	8223	8208	8209	8217	8220	8235	8243
275	A/D0	1	10	1500	8195	8233	8200	8209	8243	8216	8193	8207	8205	8244	8251	8295	8317	8241	8244	8283	8270	8216	8253	8299	8275	8257	8272	8259	8197	8233	8253	8194	8187	8293	8261	8229	8300	8273	8242	8233	8186	8154	8123	8188	8193	8243	8236	8310	8264
276	A/D1	0	11	1300	8203	8213	8235	8199	8251	8209	8217	8219	8196	8227	8238	8214	8250	8222	8206	8228	8207	8215	8219	8186	8218	8211	8196	8230	8228	8224	8234	8198	8212	8205	8212	8222	8210	8223	8230	8235	8214	8216	8224	8203	8247	8198	8249	8212	8236
276	A/D0	1	11	1300	8770	9051	9186	9172	9090	8826	8534	8311	8305	8580	8819	9033	9129	9170	9058	8858	8566	8360	8264	8515	8756	8992	9023	9045	9077	8764	8550	8343	8336	8631	8941	9111	9140	9152	9009	8792	8553	8354	8278	8477	8724	8894	8977	9179	9162
277	A/D1	0	11	980	8209	8228	8246	8249	8271	8254	8247	8231	8229	8201	8242	8215	8256	8262	8253	8238	8222	8217	8199	8220	8209	8214	8220	8227	8226	8223	8228	8216	8218	8202	8214	8229	8244	8257	8232	8232	8250	8240	8233	8227	8204	8217	8219	8247	8277
277	A/D0	1	11	980	8300	8321	8290	8407	8418	8421	8334	8232	8192	8186	8245	8336	8366	8368	8399	8389	8313	8252	8237	8239	8217	8288	8381	8500	8535	8481	8452	8298	8218	8223	8267	8350	8351	8390	8430	8308	8310	8279	8223	8224	8319	8365	8399	8357	8316
278	A/D1	0	11	1190	8194	8213	8236	8242	8256	8206	8221	8220	8195	8226	8236	8232	8256	8225	8240	8231	8234	8228	8210	8207	8223	8210	8212	8218	8207	8252	8243	8249	8233	8228	8220	8218	8230	8243	8249	8224	8222	8213	8232	8208	8222	8199	8217	8221	8246
278	A/D0	1	11	1190	8260	8258	8247	8224	8213	8231	8192	8212	8231	8176	8219	8266	8244	8242	8247	8232	8207	8197	8196	8192	8220	8235	8249	8215	8269	8228	8214	8197	8211	8220	8255	8271	8227	8226	8208	8230	8194	8171	8227	8265	8176	8215	8282	8300	8287
279	A/D1	0	11	1070	8231	8216	8229	8248	8203	8235	8232	8222	8238	8213	8245	8256	8244	8240	8230	8240	8250	8252	8213	8215	8210	8212	8208	8233	8240	8254	8290	8249	8250	8215	8220	8227	8285	8250	8272	8244	8225	8214	8212	8212	8214	8235	8241	8263	8259
279	A/D0	1	11	1070	8255	8339	8420	8482	8492	8437	8385	8275	8233	8235	8327	8361	8374	8438	8379	8396	8334	8274	8203	8215	8295	8331	8419	8457	8502	8467	8366	8323	8231	8241	8308	8422	8508	8471	8477	8438	8351	8305	8250	8220	8296	8385	8407	8470	8523
280	A/D1	0	11	880	8235	8208	8237	8204	8256	8240	8254	8245	8229	8226	8227	8224	8248	8237	8243	8232	8220	8214	8206	8202	8241	8241	8241	8256	8262	8270	8230	8249	8203	8211	8241	8234	8277	8247	8261	8243	8242	8202	8223	8208	8223	8264	8263	8274	8258
280	A/D0	1	11	880	8583	8792	8864	9037	9036	8875	8623	8423	8255	8339	8583	8704	8876	8928	9053	9044	8693	8482	8302	8308	8567	8804	8985	8857	8944	8840	8652	8483	8270	8305	8478	8744	8872	9033	9134	8920	8693	8431	8250	8329	8583	8820	9031	9073	9149
281	A/D1	0	11	1260	8236	8229	8225	8224	8233	8228	8252	8228	8218	8201	8212	8216	8200	8221	8219	8237	8227	8249	8218	8246	8226	8218	8229	8220	8237	8246	8243	8221	8225	8206	8207	8229	8217	8229	8209	8245	8235	8228	8209	8217	8217	8213	8228	8217	8216
281	A/D0	1	11	1260	8205	8331	8364	8251	8239	8206	8157	8203	8194	8182	8241	8293	8254	8272	8299	8304	8264	8244	8230	8192	8225	8236	8196	8227	8230	8306	8268	8238	8211	8210	8255	8262	8213	8235	8295	8261	8269	8256	8204	8179	8234	8323	8296	8314	8391
282	A/D1	0	11	970	8210	8242	8249	8256	8211	8254	8198	8205	8226	8183	8243	8214	8223	8246	8234	8252	8255	8208	8227	8212	8214	8262	8235	8262	8249	8265	8251	8227	8206	8219	8208	8228	8235	8234	8241	8264	8235	8233	8219	8206	8217	8197	8222	8236	8245
282	A/D0	1	11	970	8277	8296	8249	8245	8272	8246	8206	8242	8251	8194	8241	8274	8274	8248	8231	8271	8245	8184	8233	8240	8233	8224	8239	8191	8199	8240	8289	8221	8215	8201	8245	8220	8268	8273	8217	8177	8154	8189	8196	8194	8218	8235	8259	8251	8254
283	A/D1	0	11	1300	8199	8219	8206	8208	8215	8233	8241	8232	8232	8239	8224	8245	8252	8236	8239	8233	8210	8224	8201	8216	8221	8216	8240	8236	8294	8267	8243	8225	8215	8206	8225	8229	8227	8227	8211	8209	8220	8191	8220	8203	8219	8235	8220	8252	8241
283	A/D0	1	11	1300	8176	8227	8272	8273	8307	8291	8241	8205	8205	8236	8286	8270	8313	8324	8269	8246	8195	8190	8195	8230	8299	8309	8327	8383	8315	8289	8244	8199	8200	8217	8247	8269	8262	8311	8283	8297	8280	8211	8220	8249	8305	8300	8277	8274	8257
284	A/D1	0	11	1110	8209	8238	8231	8248	8229	8227	8223	8220	8214	8209	8218	8243	8226	8228	8231	8215	8216	8222	8213	8220	8226	8222	8227	8210	8211	8212	8223	8215	8217	8215	8222	8218	8239	8228	8231	8215	8225	8205	8218	8212	8209	8249	8228	8233	8231
284	A/D0	1	11	1110	8542	8661	8742	8901	8794	8605	8459	8311	8229	8329	8483	8627	8800	8860	8825	8610	8495	8292	8226	8354	8564	8696	8652	8820	8736	8667	8505	8322	8240	8269	8421	8548	8614	8730	8672	8756	8562	8320	8285	8383	8627	8726	8785	8769	8744
285	A/D1	0	11	1340	8222	8227	8228	8252	8222	8218	8236	8227	8230	8217	8210	8215	8211	8222	8241	8241	8235	8218	8209	8219	8202	8231	8246	8234	8286	8256	8278	8267	8223	8199	8235	8173	8225	8216	8171	8242	8199	8232	8228	8207	8225	8198	8228	8226	8217
285	A/D0	1	11	1340	8235	8239	8246	8209	8218	8252	8220	8216	8236	8211	8222	8207	8220	8253	8238	8234	8245	8214	8195	8209	8223	8222	8206	8234	8303	8293	8255	8290	8245	8244	8247	8301	8270	8265	8252	8308	8241	8221	8225	8269	8204	8244	8273	8245	8248
286	A/D1	0	11	870	8217	8243	8260	8263	8245	8250	8222	8225	8220	8202	8217	8219	8232	8233	8241	8263	8247	8240	8225	8219	8220	8205	8223	8236	8242	8230	8225	8216	8216	8219	8215	8217	8224	8268	8228	8256	8220	8213	8219	8200	8195	8231	8204	8226	8259
286	A/D0	1	11	870	8576	8763	9053	9136	9138	9024	8760	8499	8341	8283	8518	8823	8905	8897	8847	8965	8694	8509	8310	8276	8378	8549	8797	8964	8967	8832	8652	8462	8291	8322	8520	8670	8863	8903	9074	8961	8772	8550	8346	8307	8416	8739	8948	9006	8943
287	A/D1	0	11	1020	8202	8218	8207	8207	8251	8245	8246	8242	8220	8216	8223	8214	8227	8232	8234	8266	8241	8232	8208	8211	8203	8213	8207	8218	8220	8207	8218	8201	8209	8222	8214	8246	8229	8218	8227	8210	8218	8211	8197	8220	8231	8234	8247	8233	8216
287	A/D0	1	11	1020	8355	8426	8338	8243	8112	8123	8248	8337	8315	8237	8181	8142	8236	8296	8317	8262	8187	8156	8261	8410	8351	8243	8254	8311	8259	8280	8320	8294	8201	8204	8264	8250	8291	8393	8314	8208	8225	8276	8248	8195	8196	8224	8192	8315	8371
288	A/D1	0	11	1080	8233	8235	8230	8246	8227	8237	8250	8226	8214	8223	8210	8230	8237	8230	8235	8228	8262	8231	8236	8223	8221	8213	8241	8244	8224	8241	8275	8255	8258	8231	8221	8226	8240	8229	8251	8235	8240	8221	8220	8219	8197	8242	8238	8269	8272
288	A/D0	1	11	1080	8265	8264	8290	8331	8270	8264	8255	8236	8212	8212	8274	8260	8319	8310	8307	8332	8264	8264	8199	8209	8223	8207	8280	8331	8305	8335	8341	8289	8235	8246	8257	8260	8265	8273	8257	8310	8274	8273	8242	8226	8207	8270	8299	8313	8321
289	A/D1	0	11	1030	8246	8248	8243	8261	8222	8228	8225	8198	8215	8213	8208	8223	8206	8224	8229	8233	8248	8228	8220	8222	8220	8217	8229	8239	8241	8261	8239	8237	8219	8220	8225	8223	8231	8249	8246	8255	8227	8227	8212	8202	8226	8239	8258	8269	8248
289	A/D0	1	11	1030	8235	8273	8286	8275	8255	8236	8247	8212	8170	8213	8227	8267	8293	8289	8296	8239	8247	8243	8207	8195	8199	8219	8202	8309	8275	8283	8277	8214	8208	8235	8213	8244	8271	8251	8251	8219	8239	8221	8195	8207	8231	8245	8248	8305	8292
290	A/D1	0	11	940	8233	8223	8215	8219	8239	8227	8223	8215	8213	8233	8230	8228	8229	8239	8220	8241	8209	8242	8210	8205	8233	8188	8233	8219	8199	8235	8203	8217	8219	8203	8213	8220	8232	8222	8230	8214	8229	8212	8212	8219	8239	8265	8242	8242	8224
290	A/D0	1	11	940	8158	8195	8236	8217	8259	8223	8175	8227	8238	8225	8236	8274	8248	8254	8255	8201	8226	8230	8182	8208	8265	8249	8259	8315	8354	8227	8258	8261	8215	8218	8234	8237	8260	8215	8285	8291	8210	8205	8227	8235	8201	8212	8233	8218	8242
291	A/D1	0	11	1110	8226	8201	8225	8226	8233	8216	8232	8209	8222	8237	8196	8225	8209	8189	8239	8194	8230	8226	8197	8231	8200	8212	8271	8251	8238	8230	8209	8218	8200	8211	8226	8236	8238	8235	8243	8230	8221	8218	8227	8222	8227	8218	8260	8239	8258
291	A/D0	1	11	1110	8293	8240	8266	8320	8309	8302	8275	8258	8217	8226	8266	8230	8244	8311	8293	8283	8253	8215	8197	8246	8312	8309	8407	8363	8325	8307	8269	8216	8197	8242	8271	8276	8331	8334	8301	8321	8291	8254	8240	8270	8236	8340	8301	8289	8286
292	A/D1	0	11	1490	8235	8239	8238	8239	8215	8245	8219	8213	8239	8211	8215	8263	8216	8295	8251	8239	8244	8187	8226	8203	8207	8239	8230	8241	8274	8256	8268	8249	8215	8226	8210	8221	8251	8257	8285	8261	8275	8253	8230	8210	8224	8220	8222	8280	8310
292	A/D0	1	11	1490	8279	8401	8458	8543	8480	8462	8419	8320	8259	8241	8321	8470	8540	8558	8675	8547	8516	8381	8266	8200	8281	8403	8521	8473	8574	8559	8507	8442	8304	8271	8358	8508	8638	8672	8537	8525	8419	8358	8264	8242	8270	8329	8415	8500	8470
293	A/D1	0	11	1210	8215	8207	8222	8239	8236	8227	8232	8216	8224	8212	8211	8219	8221	8226	8243	8214	8223	8233	8208	8228	8211	8226	8228	8239	8211	8240	8228	8211	8235	8205	8213	8240	8215	8250	8234	8220	8240	8233	8231	8224	8216	8205	8216	8203	8218
293	A/D0	1	11	1210	8215	8227	8233	8291	8240	8241	8214	8209	8204	8205	8235	8255	8248	8274	8291	8282	8286	8230	8186	8209	8213	8172	8269	8278	8268	8252	8272	8248	8215	8224	8234	8215	8226	8306	8276	8277	8239	8222	8204	8199	8199	8244	8247	8247	8265
294	A/D1	0	11	1170	8222	8222	8189	8239	8210	8225	8199	8225	8199	8220	8229	8203	8250	8217	8211	8250	8200	8234	8210	8191	8231	8201	8213	8221	8203	8221	8223	8200	8230	8200	8215	8216	8213	8249	8235	8237	8233	8225	8209	8218	8215	8211	8221	8209	8241
294	A/D0	1	11	1170	8453	8646	8796	8856	8800	8786	8595	8467	8311	8273	8416	8641	8905	8993	8916	8806	8612	8430	8299	8271	8398	8593	8771	8947	9002	9039	8719	8512	8329	8287	8455	8568	8884	8922	8924	8875	8665	8485	8274	8268	8438	8731	8814	8905	8787
295	A/D1	0	11	1320	8211	8249	8237	8258	8255	8243	8228	8221	8216	8212	8215	8229	8228	8247	8262	8234	8229	8214	8211	8209	8221	8227	8229	8227	8218	8224	8210	8201	8225	8212	8222	8248	8248	8274	8242	8235	8225	8210	8207	8224	8204	8228	8244	8244	8248
295	A/D0	1	11	1320	8677	8869	9064	9102	9043	9038	8654	8411	8315	8384	8522	8724	8840	8755	8879	8819	8635	8354	8264	8354	8539	8773	8945	9009	9004	8967	8636	8408	8255	8256	8600	8704	8863	9052	8964	8804	8554	8337	8246	8275	8559	8757	8935	8857	8928
296	A/D1	0	11	990	8209	8208	8232	8228	8230	8225	8205	8222	8201	8212	8212	8229	8204	8239	8222	8218	8248	8207	8226	8201	8248	8270	8250	8242	8238	8211	8215	8207	8201	8227	8209	8224	8229	8238	8238	8220	8207	8219	8192	8208	8210	8217	8228	8240	8241
296	A/D0	1	11	990	8230	8246	8232	8285	8271	8222	8258	8217	8214	8208	8252	8239	8252	8308	8297	8289	8287	8248	8222	8242	8234	8292	8260	8275	8276	8231	8253	8235	8201	8237	8246	8248	8236	8307	8228	8242	8259	8244	8194	8242	8191	8223	8218	8264	8244
297	A/D1	0	11	1230	8211	8216	8219	8207	8217	8216	8209	8211	8207	8213	8206	8218	8217	8220	8217	8237	8232	8226	8235	8215	8211	8242	8222	8234	8241	8211	8227	8205	8215	8219	8225	8243	8219	8212	8225	8206	8224	8228	8232	8206	8225	8218	8222	8225	8218
297	A/D0	1	11	1230	8273	8399	8419	8389	8438	8373	8307	8259	8274	8337	8350	8451	8480	8551	8518	8482	8379	8256	8256	8376	8305	8477	8363	8340	8390	8397	8327	8231	8217	8268	8283	8395	8373	8425	8455	8390	8287	8226	8188	8247	8258	8342	8332	8301	8553
298	A/D1	0	11	1210	8210	8218	8202	8241	8202	8247	8235	8227	8234	8215	8209	8228	8213	8229	8229	8232	8215	8216	8207	8218	8226	8250	8267	8252	8246	8260	8236	8232	8227	8209	8211	8227	8228	8230	8220	8214	8210	8210	8216	8215	8212	8218	8201	8220	8205
298	A/D0	1	11	1210	8284	8371	8418	8398	8401	8410	8342	8248	8253	8248	8285	8313	8350	8379	8336	8467	8368	8280	8232	8210	8363	8384	8403	8480	8488	8418	8338	8254	8246	8209	8322	8465	8483	8450	8410	8438	8336	8284	8276	8256	8273	8344	8380	8390	8438
299	A/D1	0	11	1060	8209	8214	8242	8233	8248	8230	8219	8214	8206	8203	8222	8207	8222	8224	8211	8236	8222	8230	8217	8210	8217	8211	8242	8228	8223	8218	8221	8219	8211	8209	8207	8220	8230	8242	8257	8255	8250	8231	8227	8217	8214	8234	8231	8240	8257
299	A/D0	1	11	1060	8238	8245	8246	8258	8245	8227	8223	8225	8191	8212	8239	8240	8215	8275	8277	8262	8224	8224	8239	8227	8240	8258	8253	8256	8258	8262	8232	8218	8191	8149	8214	8188	8244	8260	8232	8272	8233	8187	8196	8185	8185	8204	8214	8241	8220
300	A/D1	0	11	1330	8200	8215	8218	8209	8215	8227	8233	8227	8221	8218	8215	8209	8240	8240	8240	8236	8225	8227	8209	8211	8223	8234	8240	8230	8223	8234	8218	8229	8223	8220	8227	8233	8259	8247	8251	8227	8229	8218	8212	8214	8216	8220	8211	8239	8220
300	A/D0	1	11	1330	8206	8220	8195	8221	8200	8221	8207	8204	8215	8201	8195	8237	8238	8245	8228	8227	8215	8202	8213	8192	8202	8251	8242	8252	8226	8238	8219	8214	8219	8190	8209	8258	8257	8272	8251	8242	8192	8204	8236	8224	8204	8293	8278	8320	8306
301	A/D1	0	12	1160	8233	8207	8309	8204	8251	8231	8202	8217	8189	8247	8190	8230	8198	8222	8237	8238	8244	8219	8227	8213	8205	8212	8206	8224	8199	8217	8204	8225	8217	8221	8195	8236	8251	8234	8242	8220	8237	8211	8215	8222	8212	8241	8225	8230	8235
301	A/D0	1	12	1160	8253	8196	8257	8320	8317	8298	8246	8254	8190	8182	8239	8243	8205	8256	8283	8269	8196	8200	8229	8202	8218	8284	8322	8332	8321	8280	8256	8224	8225	8218	8203	8227	8287	8326	8386	8345	8325	8307	8260	8215	8298	8297	8293	8351	8420
302	A/D1	0	12	870	8259	8241	8291	8303	8327	8373	8316	8291	8249	8224	8243	8298	8359	8371	8389	8366	8370	8300	8288	8232	8221	8271	8274	8319	8363	8351	8350	8280	8248	8245	8250	8329	8323	8303	8378	8355	8383	8343	8294	8250	8276	8321	8394	8409	8450
302	A/D0	1	12	870	8333	8331	8412	8426	8426	8382	8305	8226	8220	8239	8321	8341	8477	8427	8436	8456	8355	8319	8217	8235	8340	8368	8495	8479	8490	8502	8334	8263	8239	8237	8308	8432	8530	8479	8486	8474	8337	8287	8277	8300	8335	8436	8493	8470	8474
303	A/D1	0	12	870	8218	8225	8224	8203	8231	8219	8210	8224	8211	8205	8254	8236	8267	8271	8264	8291	8258	8262	8235	8226	8246	8225	8250	8262	8258	8311	8303	8253	8242	8222	8225	8229	8264	8253	8280	8240	8259	8218	8224	8215	8228	8236	8274	8303	8283
303	A/D0	1	12	870	8274	8285	8281	8279	8288	8270	8236	8235	8188	8227	8272	8236	8255	8271	8230	8187	8223	8197	8140	8265	8250	8181	8238	8340	8262	8251	8294	8271	8196	8298	8302	8278	8279	8283	8220	8203	8142	8151	8170	8237	8214	8244	8208	8279	8308
304	A/D1	0	12	1290	8224	8206	8239	8232	8237	8251	8258	8239	8222	8199	8227	8206	8219	8244	8258	8264	8249	8223	8215	8211	8215	8223	8227	8218	8242	8216	8215	8219	8202	8204	8205	8190	8223	8205	8214	8224	8200	8224	8210	8202	8212	8207	8212	8243	8232
304	A/D0	1	12	1290	8219	8227	8240	8239	8276	8225	8246	8256	8223	8183	8163	8258	8245	8235	8282	8280	8233	8252	8252	8258	8200	8264	8273	8217	8205	8281	8248	8269	8274	8277	8291	8294	8307	8332	8262	8267	8260	8233	8184	8199	8206	8209	8247	8212	8260
305	A/D1	0	12	1100	8209	8213	8202	8221	8227	8224	8234	8215	8228	8196	8227	8220	8219	8222	8219	8218	8206	8209	8205	8209	8209	8210	8210	8235	8235	8225	8257	8232	8241	8226	8231	8230	8193	8217	8193	8192	8226	8200	8223	8247	8216	8219	8234	8202	8232
305	A/D0	1	12	1100	8206	8215	8238	8264	8231	8267	8192	8185	8206	8204	8216	8227	8208	8264	8285	8301	8227	8210	8216	8203	8227	8232	8254	8278	8271	8224	8194	8265	8199	8268	8340	8334	8292	8335	8293	8291	8223	8259	8268	8190	8167	8170	8148	8225	8215
306	A/D1	0	12	860	8194	8236	8230	8229	8227	8260	8188	8237	8201	8186	8228	8180	8251	8227	8244	8227	8203	8226	8214	8205	8228	8216	8209	8226	8200	8219	8221	8211	8239	8215	8237	8219	8254	8247	8264	8250	8249	8233	8218	8236	8232	8241	8235	8245	8265
306	A/D0	1	12	860	8863	9084	9323	9223	9199	9128	8798	8578	8307	8263	8693	8969	9269	9425	9237	9318	8842	8622	8375	8329	8636	9016	9043	9164	9221	9100	8786	8533	8325	8333	8661	8822	9206	9360	9349	9235	8834	8600	8330	8367	8581	8841	9273	9444	9512
307	A/D1	0	12	870	8218	8229	8231	8242	8231	8231	8242	8225	8229	8231	8215	8236	8243	8275	8264	8249	8243	8224	8222	8212	8228	8228	8240	8232	8244	8223	8219	8222	8211	8212	8214	8221	8235	8237	8231	8242	8255	8231	8266	8229	8221	8260	8239	8270	8298
307	A/D0	1	12	870	8325	8406	8480	8392	8408	8369	8330	8293	8207	8255	8358	8398	8474	8520	8552	8508	8465	8403	8266	8268	8273	8300	8352	8383	8449	8439	8365	8316	8239	8246	8312	8289	8378	8477	8434	8455	8351	8266	8204	8228	8187	8187	8425	8368	8405
308	A/D1	0	12	1270	8214	8218	8220	8225	8244	8241	8228	8226	8230	8207	8234	8233	8224	8229	8230	8233	8231	8213	8215	8217	8228	8235	8221	8235	8228	8224	8238	8233	8216	8219	8215	8203	8216	8203	8225	8217	8224	8235	8218	8211	8217	8200	8217	8221	8230
308	A/D0	1	12	1270	8146	8191	8246	8223	8273	8288	8241	8251	8272	8214	8152	8230	8235	8220	8193	8251	8231	8208	8202	8255	8237	8209	8220	8189	8238	8181	8209	8208	8175	8169	8226	8258	8258	8289	8258	8257	8177	8165	8207	8166	8150	8237	8256	8245	8258
309	A/D1	0	12	860	8229	8205	8239	8286	8271	8302	8266	8237	8233	8215	8224	8244	8245	8268	8264	8282	8270	8256	8220	8219	8214	8214	8242	8243	8245	8257	8246	8250	8236	8216	8238	8233	8247	8278	8281	8311	8288	8258	8242	8215	8230	8233	8254	8275	8316
309	A/D0	1	12	860	8303	8318	8351	8374	8408	8393	8301	8271	8249	8312	8336	8372	8394	8401	8382	8387	8286	8228	8215	8231	8286	8329	8292	8299	8351	8386	8358	8289	8264	8307	8252	8325	8421	8389	8333	8324	8253	8219	8215	8294	8303	8392	8366	8376	8398
310	A/D1	0	12	880	8243	8205	8232	8249	8200	8253	8212	8215	8243	8190	8225	8222	8212	8251	8227	8239	8252	8222	8227	8212	8224	8218	8213	8221	8241	8229	8251	8239	8231	8213	8217	8206	8206	8209	8206	8221	8241	8243	8241	8229	8221	8241	8236	8258	8276
310	A/D0	1	12	880	8224	8283	8287	8311	8370	8349	8314	8279	8226	8222	8252	8305	8312	8294	8312	8315	8284	8282	8236	8216	8270	8279	8318	8335	8372	8358	8306	8284	8250	8230	8234	8262	8262	8304	8335	8352	8309	8232	8191	8201	8211	8194	8232	8278	8369
311	A/D1	0	12	1500	8218	8199	8209	8228	8219	8263	8259	8253	8241	8231	8224	8208	8226	8232	8241	8240	8235	8216	8219	8209	8224	8225	8233	8246	8253	8250	8258	8247	8240	8221	8221	8227	8228	8245	8257	8273	8300	8274	8269	8216	8229	8205	8238	8237	8226
311	A/D0	1	12	1500	8530	8870	9063	9196	9326	9333	8936	8678	8413	8282	8494	8733	8957	9062	9077	9150	8852	8578	8345	8292	8577	8768	9030	9095	9253	9264	9019	8748	8377	8311	8505	8805	9062	9041	9137	9067	8753	8556	8353	8326	8554	8659	8892	8959	9225
312	A/D1	0	12	1180	8223	8212	8229	8236	8225	8240	8226	8219	8219	8204	8221	8189	8228	8215	8208	8227	8212	8207	8270	8218	8246	8232	8262	8263	8251	8227	8251	8195	8224	8226	8231	8239	8253	8228	8235	8219	8222	8214	8209	8210	8223	8241	8248	8255	8228
312	A/D0	1	12	1180	8175	8208	8286	8267	8306	8305	8279	8252	8246	8230	8225	8211	8249	8214	8262	8287	8202	8215	8209	8214	8224	8246	8233	8232	8260	8263	8225	8213	8210	8216	8233	8294	8315	8320	8312	8311	8280	8218	8210	8208	8257	8222	8272	8320	8292
313	A/D1	0	12	1060	8218	8234	8205	8238	8216	8217	8233	8213	8231	8210	8250	8194	8247	8202	8216	8234	8206	8235	8236	8226	8236	8217	8241	8255	8215	8228	8219	8199	8231	8200	8215	8226	8199	8230	8224	8217	8219	8212	8212	8213	8231	8229	8230	8218	8219
313	A/D0	1	12	1060	8208	8246	8225	8248	8214	8204	8195	8210	8153	8116	8208	8238	8211	8204	8186	8202	8185	8235	8169	8190	8326	8261	8277	8246	8273	8227	8228	8252	8160	8109	8175	8220	8234	8258	8290	8240	8211	8254	8244	8227	8227	8229	8230	8212	8212
314	A/D1	0	12	910	8233	8269	8276	8319	8259	8278	8269	8223	8241	8210	8196	8224	8250	8268	8281	8254	8247	8233	8222	8220	8216	8240	8289	8277	8330	8287	8304	8260	8265	8230	8237	8242	8263	8310	8292	8306	8279	8264	8252	8223	8263	8257	8272	8286	8271
314	A/D0	1	12	910	8312	8338	8478	8510	8490	8546	8427	8389	8266	8272	8345	8426	8490	8574	8551	8639	8499	8357	8290	8233	8310	8325	8499	8560	8606	8607	8463	8358	8254	8273	8309	8440	8563	8570	8619	8709	8494	8408	8301	8250	8303	8433	8540	8558	8620
315	A/D1	0	12	920	8255	8203	8254	8281	8277	8308	8267	8247	8236	8227	8245	8266	8269	8295	8308	8259	8256	8229	8211	8218	8273	8320	8308	8258	8230	8261	8237	8254	8220	8228	8266	8270	8267	8278	8312	8338	8286	8260	8226	8241	8262	8279	8289	8279	8274
315	A/D0	1	12	920	8348	8365	8516	8534	8545	8430	8355	8218	8198	8230	8362	8381	8420	8450	8403	8339	8261	8244	8180	8242	8257	8391	8417	8556	8472	8384	8307	8239	8227	8267	8327	8408	8429	8408	8432	8438	8346	8225	8208	8300	8306	8351	8376	8372	8425
316	A/D1	0	12	1390	8220	8245	8232	8248	8226	8237	8235	8229	8229	8225	8215	8223	8214	8201	8210	8221	8216	8223	8217	8216	8211	8212	8212	8251	8224	8225	8219	8213	8212	8213	8217	8216	8227	8248	8248	8258	8240	8239	8214	8228	8213	8215	8235	8236	8232
316	A/D0	1	12	1390	8395	8481	8568	8600	8637	8663	8503	8388	8354	8288	8417	8566	8589	8584	8717	8606	8456	8371	8295	8259	8300	8510	8483	8445	8558	8479	8389	8343	8267	8231	8259	8480	8449	8566	8613	8660	8494	8418	8289	8244	8367	8519	8601	8626	8654
317	A/D1	0	12	920	8257	8273	8309	8301	8276	8284	8240	8237	8222	8205	8271	8250	8299	8320	8337	8334	8272	8265	8219	8215	8275	8227	8276	8274	8301	8301	8263	8266	8228	8213	8226	8234	8258	8306	8291	8365	8302	8270	8230	8220	8280	8318	8339	8361	8343
317	A/D0	1	12	920	8640	8955	9199	9178	9179	8797	8579	8380	8256	8528	8671	8975	9008	9182	9111	8831	8706	8366	8312	8471	8689	8920	8975	9074	9128	9030	8756	8428	8290	8448	8783	9039	9127	9144	9158	8878	8670	8349	8283	8530	8754	8940	9128	9115	9092
318	A/D1	0	12	870	8217	8229	8229	8248	8271	8256	8287	8234	8244	8215	8232	8226	8302	8375	8329	8303	8269	8240	8218	8224	8242	8269	8328	8289	8311	8283	8307	8262	8250	8228	8241	8272	8288	8296	8297	8302	8310	8262	8245	8210	8248	8248	8268	8328	8324
318	A/D0	1	12	870	8168	8206	8301	8315	8291	8261	8226	8227	8225	8218	8270	8255	8279	8295	8306	8255	8180	8197	8191	8160	8204	8309	8258	8280	8270	8339	8319	8301	8248	8213	8205	8213	8271	8306	8315	8314	8243	8221	8217	8230	8275	8274	8334	8312	8275
319	A/D1	0	12	1000	8213	8215	8300	8287	8298	8258	8252	8226	8218	8232	8242	8262	8266	8271	8263	8299	8270	8258	8228	8214	8213	8214	8218	8235	8283	8259	8280	8241	8228	8216	8213	8227	8245	8257	8307	8309	8309	8270	8237	8225	8234	8262	8326	8311	8288
319	A/D0	1	12	1000	8194	8177	8219	8232	8256	8228	8213	8209	8195	8208	8223	8246	8259	8226	8258	8275	8234	8206	8216	8190	8223	8253	8282	8268	8272	8250	8235	8216	8181	8217	8222	8214	8230	8244	8249	8254	8242	8249	8213	8214	8233	8276	8273	8254	8255
320	A/D1	0	12	980	8215	8250	8254	8246	8249	8248	8223	8243	8207	8214	8222	8209	8261	8243	8263	8243	8238	8218	8245	8207	8232	8230	8247	8258	8230	8231	8215	8213	8210	8219	8227	8225	8234	8247	8254	8237	8268	8221	8224	8226	8247	8269	8268	8252	8229
320	A/D0	1	12	980	8252	8301	8324	8315	8355	8342	8304	8215	8210	8254	8257	8335	8337	8329	8334	8289	8271	8264	8231	8284	8276	8304	8281	8309	8323	8249	8256	8221	8218	8239	8291	8308	8290	8327	8366	8317	8285	8250	8227	8249	8254	8273	8280	8276	8294
321	A/D1	0	12	930	8209	8226	8239	8242	8238	8221	8230	8213	8205	8212	8212	8222	8218	8231	8224	8237	8225	8211	8219	8206	8225	8265	8249	8247	8230	8225	8231	8225	8220	8215	8214	8236	8235	8235	8218	8230	8222	8224	8219	8209	8225	8217	8227	8251	8259
321	A/D0	1	12	930	8250	8285	8379	8378	8358	8387	8302	8271	8207	8208	8317	8301	8337	8337	8403	8364	8294	8298	8210	8238	8266	8268	8356	8317	8337	8328	8301	8265	8220	8225	8261	8244	8352	8375	8333	8321	8260	8230	8178	8180	8286	8299	8350	8423	8398
322	A/D1	0	12	1040	8201	8215	8241	8195	8242	8230	8234	8244	8216	8215	8215	8203	8219	8225	8194	8225	8204	8208	8218	8196	8222	8210	8234	8243	8245	8254	8251	8231	8212	8216	8220	8222	8230	8228	8238	8239	8234	8233	8221	8211	8229	8236	8253	8244	8254
322	A/D0	1	12	1040	8237	8267	8303	8295	8316	8313	8296	8247	8257	8301	8319	8359	8416	8452	8424	8372	8314	8249	8224	8202	8234	8339	8352	8364	8380	8320	8295	8223	8228	8201	8241	8290	8322	8350	8372	8328	8297	8282	8249	8240	8233	8275	8267	8323	8369
323	A/D1	0	12	1180	8228	8217	8243	8234	8236	8225	8239	8218	8218	8205	8215	8257	8227	8230	8212	8219	8210	8209	8207	8212	8211	8215	8229	8210	8228	8266	8241	8242	8218	8227	8244	8276	8279	8257	8232	8224	8215	8210	8214	8206	8217	8227	8231	8209	8238
323	A/D0	1	12	1180	8224	8228	8244	8239	8225	8226	8247	8221	8201	8240	8245	8215	8246	8265	8254	8218	8240	8222	8194	8205	8227	8242	8246	8261	8262	8218	8269	8213	8207	8207	8197	8224	8245	8218	8221	8240	8237	8207	8223	8216	8211	8259	8288	8265	8268
324	A/D1	0	12	990	8203	8210	8223	8232	8270	8265	8265	8243	8226	8219	8203	8204	8227	8195	8229	8246	8223	8257	8218	8218	8219	8214	8238	8227	8247	8246	8236	8226	8222	8209	8209	8204	8242	8240	8260	8258	8240	8247	8204	8214	8200	8202	8221	8218	8218
324	A/D0	1	12	990	8396	8480	8664	8792	8875	8918	8694	8516	8330	8328	8481	8562	8693	8681	8810	8903	8719	8504	8330	8279	8530	8597	8818	8737	8632	8623	8524	8405	8306	8267	8439	8552	8653	8733	8729	8623	8539	8402	8263	8252	8489	8538	8771	8754	8740
325	A/D1	0	12	1270	8207	8213	8195	8243	8247	8260	8240	8266	8198	8231	8228	8215	8259	8238	8263	8223	8217	8235	8210	8218	8225	8220	8225	8227	8210	8216	8238	8214	8234	8211	8209	8226	8213	8222	8235	8204	8215	8207	8203	8221	8206	8230	8240	8230	8254
325	A/D0	1	12	1270	8485	8704	8877	9000	8944	9045	8732	8503	8322	8259	8511	8575	8788	8797	8949	8913	8732	8528	8263	8279	8625	8750	8962	9097	9168	8939	8752	8511	8266	8234	8448	8673	8911	8981	8961	8958	8740	8551	8380	8338	8506	8743	8958	9058	9183
326	A/D1	0	13	860	8213	8253	8251	8239	8240	8227	8256	8250	8241	8239	8217	8228	8248	8302	8306	8304	8272	8272	8254	8224	8258	8268	8307	8294	8297	8273	8289	8264	8242	8222	8220	8234	8269	8261	8283	8297	8271	8262	8233	8235	8237	8283	8281	8299	8303
326	A/D0	1	13	860	8219	8244	8238	8282	8276	8282	8310	8259	8239	8247	8284	8253	8279	8321	8313	8302	8240	8213	8210	8217	8268	8266	8319	8355	8354	8365	8304	8240	8218	8201	8206	8294	8321	8332	8367	8337	8295	8265	8235	8220	8259	8303	8318	8334	8345
327	A/D1	0	13	1000	8209	8227	8241	8228	8253	8248	8246	8234	8229	8220	8222	8213	8244	8235	8224	8247	8230	8230	8219	8212	8236	8219	8258	8249	8240	8245	8237	8227	8223	8209	8233	8236	8273	8281	8298	8274	8248	8243	8223	8219	8199	8221	8232	8236	8224
327	A/D0	1	13	1000	8265	8299	8250	8268	8325	8253	8241	8179	8126	8133	8171	8210	8241	8299	8290	8247	8301	8261	8242	8236	8234	8206	8203	8252	8270	8234	8241	8230	8169	8191	8278	8229	8301	8305	8317	8371	8278	8231	8242	8223	8257	8310	8379	8296	8302
328	A/D1	0	13	1260	8231	8212	8242	8216	8221	8237	8233	8234	8227	8212	8214	8222	8215	8223	8221	8228	8220	8215	8206	8213	8216	8223	8225	8218	8237	8229	8232	8222	8212	8210	8234	8220	8242	8233	8229	8265	8248	8235	8223	8213	8211	8224	8232	8243	8247
328	A/D0	1	13	1260	8245	8228	8255	8223	8247	8277	8210	8215	8201	8200	8205	8234	8267	8257	8274	8269	8241	8242	8220	8220	8215	8236	8248	8231	8233	8233	8224	8230	8189	8215	8226	8257	8277	8300	8299	8292	8236	8225	8191	8188	8262	8294	8255	8259	8268
329	A/D1	0	13	990	8228	8232	8261	8308	8284	8289	8245	8234	8215	8222	8206	8227	8234	8234	8227	8246	8242	8236	8238	8209	8246	8221	8245	8253	8221	8260	8230	8242	8231	8212	8231	8245	8245	8266	8248	8281	8278	8256	8236	8216	8211	8249	8227	8266	8281
329	A/D0	1	13	990	8311	8295	8274	8316	8293	8215	8230	8166	8171	8177	8189	8231	8271	8264	8292	8283	8292	8288	8239	8266	8272	8289	8256	8229	8273	8241	8241	8277	8245	8190	8234	8275	8292	8314	8259	8246	8212	8196	8230	8186	8238	8299	8321	8363	8386
330	A/D1	0	13	860	8188	8240	8232	8206	8231	8218	8214	8226	8208	8205	8218	8206	8218	8230	8233	8244	8219	8251	8229	8221	8228	8226	8226	8225	8239	8258	8263	8234	8235	8210	8253	8249	8266	8261	8275	8227	8234	8208	8202	8222	8235	8272	8278	8296	8269
330	A/D0	1	13	860	8187	8234	8296	8275	8217	8242	8237	8176	8171	8174	8189	8203	8248	8250	8237	8230	8232	8209	8243	8257	8236	8248	8272	8203	8204	8252	8192	8172	8208	8223	8210	8276	8285	8270	8275	8290	8231	8213	8210	8242	8277	8264	8269	8263	8268
331	A/D1	0	13	880	8215	8215	8227	8191	8233	8248	8222	8247	8217	8226	8218	8243	8236	8241	8215	8232	8190	8220	8216	8201	8245	8222	8216	8231	8192	8216	8209	8213	8238	8215	8230	8239	8213	8214	8216	8188	8213	8203	8195	8221	8201	8244	8224	8214	8223
331	A/D0	1	13	880	8363	8497	8497	8438	8377	8369	8252	8216	8252	8274	8329	8409	8479	8422	8453	8425	8336	8249	8215	8252	8283	8449	8479	8510	8506	8423	8347	8327	8274	8335	8336	8490	8510	8488	8434	8380	8300	8260	8279	8291	8373	8418	8408	8482	8491
332	A/D1	0	13	1500	8219	8250	8229	8280	8232	8248	8267	8210	8231	8214	8217	8243	8229	8232	8250	8268	8254	8245	8210	8214	8211	8225	8243	8221	8225	8230	8220	8215	8218	8217	8216	8218	8223	8224	8218	8254	8225	8231	8232	8193	8255	8234	8273	8283	8249
332	A/D0	1	13	1500	8216	8206	8229	8260	8258	8247	8247	8258	8240	8225	8244	8258	8242	8226	8233	8225	8223	8213	8208	8236	8234	8275	8310	8293	8229	8248	8252	8207	8191	8238	8251	8263	8259	8236	8241	8239	8241	8225	8224	8188	8230	8255	8223	8203	8243
333	A/D1	0	13	870	8235	8236	8250	8240	8220	8266	8249	8244	8226	8211	8212	8221	8214	8226	8234	8247	8254	8256	8239	8237	8236	8238	8244	8224	8247	8220	8217	8215	8220	8218	8223	8222	8244	8250	8256	8287	8256	8232	8228	8223	8219	8224	8229	8216	8252
333	A/D0	1	13	870	8189	8283	8294	8290	8236	8273	8251	8212	8243	8255	8191	8204	8294	8194	8192	8318	8251	8187	8271	8298	8201	8239	8321	8196	8193	8219	8191	8117	8154	8222	8220	8270	8352	8329	8290	8300	8316	8240	8216	8220	8199	8186	8257	8248	8269
334	A/D1	0	13	1490	8210	8222	8215	8233	8223	8230	8220	8220	8216	8195	8248	8211	8256	8235	8221	8243	8215	8195	8248	8160	8238	8232	8226	8253	8213	8258	8239	8226	8235	8209	8214	8224	8241	8252	8290	8312	8271	8231	8216	8203	8208	8230	8219	8232	8253
334	A/D0	1	13	1490	8213	8217	8240	8267	8275	8277	8230	8255	8187	8146	8189	8248	8211	8183	8235	8256	8242	8230	8219	8165	8164	8200	8188	8234	8212	8178	8238	8206	8159	8183	8203	8241	8253	8265	8279	8242	8284	8266	8211	8193	8206	8213	8200	8188	8221
335	A/D1	0	13	910	8244	8239	8231	8244	8216	8262	8244	8206	8262	8193	8230	8224	8240	8265	8249	8253	8244	8220	8219	8221	8234	8264	8273	8261	8285	8268	8286	8265	8224	8218	8223	8263	8273	8302	8300	8285	8242	8237	8209	8233	8296	8323	8348	8309	8296
335	A/D0	1	13	910	8207	8302	8273	8332	8364	8307	8250	8212	8225	8232	8194	8256	8253	8274	8286	8277	8270	8228	8224	8245	8217	8307	8282	8304	8263	8224	8235	8240	8212	8214	8263	8278	8261	8340	8308	8280	8228	8239	8226	8212	8271	8275	8284	8305	8286
336	A/D1	0	13	860	8245	8227	8255	8246	8246	8294	8269	8252	8237	8214	8209	8226	8222	8243	8247	8259	8252	8235	8222	8215	8241	8253	8256	8264	8265	8280	8276	8264	8241	8211	8213	8219	8232	8262	8256	8246	8231	8225	8233	8216	8237	8237	8246	8242	8253
336	A/D0	1	13	860	8559	8886	8973	9015	8964	8883	8626	8419	8278	8333	8466	8717	8886	9025	8958	8934	8668	8411	8294	8298	8503	8714	8998	9197	9183	9122	8804	8523	8312	8272	8458	8778	8989	9185	9175	8901	8663	8427	8299	8327	8543	8895	8995	8984	9031
337	A/D1	0	13	1170	8196	8212	8223	8204	8227	8211	8231	8220	8208	8227	8206	8221	8238	8238	8272	8244	8247	8227	8200	8213	8216	8199	8218	8212	8229	8212	8218	8223	8202	8221	8209	8221	8227	8247	8244	8224	8220	8204	8212	8205	8209	8212	8225	8218	8232
337	A/D0	1	13	1170	8295	8352	8322	8329	8333	8293	8260	8260	8239	8227	8300	8340	8337	8319	8335	8288	8282	8238	8224	8189	8198	8263	8253	8334	8402	8390	8386	8325	8300	8244	8323	8306	8307	8289	8287	8281	8265	8260	8254	8222	8291	8367	8416	8429	8325
338	A/D1	0	13	920	8220	8221	8244	8248	8230	8242	8209	8237	8222	8223	8229	8228	8237	8246	8213	8236	8201	8216	8226	8211	8196	8258	8225	8253	8250	8214	8264	8200	8239	8212	8201	8243	8215	8226	8292	8235	8277	8243	8226	8224	8220	8223	8232	8239	8230
338	A/D0	1	13	920	8222	8251	8225	8261	8315	8292	8275	8291	8229	8236	8244	8295	8294	8335	8365	8369	8323	8288	8283	8265	8247	8349	8318	8336	8335	8293	8245	8225	8220	8237	8270	8376	8304	8389	8400	8400	8308	8271	8230	8199	8220	8265	8270	8288	8328
339	A/D1	0	13	1300	8211	8267	8250	8247	8236	8212	8217	8218	8207	8229	8205	8225	8215	8209	8214	8232	8213	8228	8212	8212	8222	8218	8218	8206	8214	8226	8226	8221	8212	8214	8231	8227	8224	8228	8232	8225	8225	8216	8210	8218	8211	8254	8235	8240	8240
339	A/D0	1	13	1300	8235	8225	8239	8278	8288	8338	8323	8246	8230	8261	8225	8231	8235	8238	8251	8257	8246	8212	8240	8261	8297	8239	8280	8254	8226	8220	8199	8186	8210	8229	8258	8274	8304	8302	8314	8289	8245	8241	8198	8214	8236	8253	8290	8295	8316
340	A/D1	0	13	950	8219	8234	8234	8234	8250	8216	8233	8218	8208	8215	8201	8211	8215	8222	8240	8218	8237	8225	8217	8225	8206	8217	8233	8224	8225	8229	8230	8223	8227	8214	8227	8223	8242	8234	8237	8231	8237	8221	8209	8218	8225	8258	8241	8250	8257
340	A/D0	1	13	950	8214	8248	8206	8296	8296	8280	8230	8235	8177	8209	8259	8255	8266	8275	8286	8225	8263	8235	8204	8218	8230	8230	8247	8336	8265	8280	8273	8232	8212	8225	8266	8247	8236	8324	8310	8270	8267	8268	8197	8179	8282	8261	8271	8369	8379
341	A/D1	0	13	1040	8206	8217	8216	8220	8258	8206	8264	8191	8226	8214	8196	8225	8202	8244	8226	8235	8236	8227	8212	8222	8210	8224	8249	8237	8228	8220	8205	8215	8219	8205	8232	8212	8235	8241	8239	8224	8232	8215	8215	8226	8218	8219	8252	8260	8272
341	A/D0	1	13	1040	8177	8219	8265	8214	8257	8298	8225	8231	8201	8230	8156	8230	8284	8216	8238	8289	8236	8202	8225	8243	8240	8235	8322	8275	8280	8312	8235	8221	8209	8199	8177	8220	8250	8258	8251	8273	8248	8222	8215	8252	8284	8268	8330	8335	8275
342	A/D1	0	13	970	8217	8211	8232	8245	8245	8241	8241	8230	8210	8212	8207	8222	8231	8230	8216	8238	8241	8234	8237	8212	8219	8233	8223	8242	8225	8248	8229	8216	8209	8212	8207	8217	8202	8214	8217	8212	8215	8205	8209	8217	8213	8221	8216	8225	8222
342	A/D0	1	13	970	8180	8181	8256	8238	8228	8243	8202	8161	8194	8181	8188	8208	8278	8256	8236	8252	8221	8186	8200	8221	8208	8221	8276	8228	8243	8235	8209	8195	8222	8208	8206	8187	8227	8276	8243	8254	8248	8225	8225	8222	8255	8235	8262	8277	8331
343	A/D1	0	13	860	8232	8234	8231	8236	8252	8267	8261	8230	8227	8222	8271	8257	8251	8275	8272	8329	8286	8266	8246	8230	8219	8253	8260	8305	8308	8294	8292	8240	8245	8216	8229	8235	8246	8259	8269	8279	8276	8251	8246	8210	8256	8269	8272	8319	8320
343	A/D0	1	13	860	8271	8260	8287	8287	8221	8224	8232	8203	8228	8216	8252	8224	8303	8294	8244	8274	8215	8210	8208	8216	8282	8252	8244	8284	8296	8319	8250	8237	8240	8200	8227	8297	8329	8329	8344	8310	8289	8223	8247	8276	8235	8307	8313	8317	8313
344	A/D1	0	13	1140	8237	8219	8247	8229	8226	8223	8215	8213	8228	8199	8217	8215	8224	8243	8249	8244	8233	8224	8206	8215	8220	8216	8230	8210	8223	8223	8228	8220	8219	8205	8244	8233	8237	8214	8212	8225	8219	8233	8220	8212	8221	8206	8221	8229	8226
344	A/D0	1	13	1140	8495	8628	8804	8773	8725	8688	8485	8352	8280	8296	8448	8588	8681	8679	8690	8647	8439	8336	8301	8232	8474	8559	8619	8676	8692	8677	8470	8318	8271	8271	8406	8585	8632	8671	8656	8598	8416	8343	8272	8292	8404	8526	8527	8534	8656
345	A/D1	0	13	1290	8213	8219	8241	8250	8254	8243	8234	8223	8209	8209	8215	8215	8215	8246	8220	8239	8218	8219	8212	8196	8207	8204	8200	8216	8230	8223	8225	8222	8219	8216	8261	8240	8255	8231	8221	8213	8215	8197	8210	8207	8213	8215	8215	8221	8220
345	A/D0	1	13	1290	8258	8280	8270	8307	8299	8260	8236	8209	8205	8224	8277	8302	8337	8291	8319	8285	8281	8255	8239	8276	8270	8278	8305	8286	8300	8266	8250	8205	8208	8222	8242	8233	8317	8318	8307	8298	8264	8226	8225	8296	8250	8261	8300	8301	8325
346	A/D1	0	13	1080	8228	8211	8220	8199	8200	8218	8232	8191	8258	8198	8228	8226	8211	8234	8224	8233	8213	8212	8215	8206	8205	8222	8210	8234	8234	8218	8229	8210	8212	8225	8206	8229	8221	8220	8235	8242	8231	8224	8207	8214	8208	8211	8223	8215	8227
346	A/D0	1	13	1080	8189	8227	8230	8294	8258	8288	8254	8272	8191	8165	8151	8166	8175	8218	8254	8313	8235	8260	8270	8216	8285	8310	8267	8195	8157	8211	8159	8158	8178	8186	8173	8224	8254	8256	8219	8272	8251	8213	8215	8213	8207	8232	8246	8270	8247
347	A/D1	0	13	1200	8247	8204	8254	8220	8222	8226	8210	8218	8228	8220	8243	8231	8223	8250	8229	8233	8248	8221	8226	8223	8255	8253	8255	8239	8244	8221	8216	8234	8210	8214	8221	8214	8264	8261	8277	8310	8271	8262	8225	8218	8220	8224	8245	8242	8245
347	A/D0	1	13	1200	8682	9046	9122	9271	9187	9110	8768	8481	8313	8406	8653	8883	9168	9199	9353	9086	8760	8460	8267	8329	8560	8725	8867	9065	9066	8981	8673	8461	8286	8273	8589	8835	9061	9180	9216	9020	8751	8440	8315	8390	8636	8864	9059	9067	8932
348	A/D1	0	13	1050	8234	8221	8250	8228	8257	8268	8240	8238	8218	8209	8212	8205	8219	8230	8224	8251	8236	8221	8215	8211	8206	8216	8218	8238	8217	8248	8222	8216	8201	8225	8202	8230	8233	8205	8243	8193	8237	8206	8213	8223	8193	8226	8236	8218	8251
348	A/D0	1	13	1050	8654	8946	9096	9224	9206	9172	8853	8554	8334	8411	8749	9119	9366	9391	9429	9280	8884	8554	8335	8338	8618	9003	9177	9284	9324	9379	9041	8608	8406	8435	8770	8979	9189	9303	9150	9047	8737	8573	8339	8352	8678	8898	9185	9422	9427
349	A/D1	0	13	1430	8212	8236	8219	8232	8231	8258	8237	8245	8228	8210	8232	8229	8240	8239	8230	8258	8222	8215	8200	8208	8210	8205	8235	8212	8259	8239	8245	8227	8224	8205	8214	8238	8254	8297	8301	8288	8253	8224	8201	8214	8210	8253	8269	8248	8264
349	A/D0	1	13	1430	8611	8807	8936	8898	9045	8962	8757	8466	8291	8332	8557	8810	8983	9094	9092	9123	8822	8555	8363	8389	8634	8884	9003	9078	9000	8938	8731	8467	8304	8359	8750	8932	9114	9182	9127	9129	8741	8545	8366	8366	8722	8982	9088	9223	9214
350	A/D1	0	13	1390	8208	8212	8198	8220	8201	8212	8222	8230	8233	8214	8216	8205	8216	8224	8239	8238	8230	8230	8217	8210	8220	8226	8253	8245	8253	8236	8229	8221	8211	8200	8210	8206	8228	8229	8244	8239	8250	8221	8220	8212	8221	8221	8202	8230	8204
350	A/D0	1	13	1390	8186	8203	8182	8255	8293	8313	8261	8271	8230	8186	8238	8265	8272	8211	8306	8277	8223	8251	8227	8160	8214	8261	8196	8228	8296	8323	8245	8258	8241	8196	8236	8291	8323	8298	8279	8300	8286	8246	8228	8221	8263	8233	8241	8250	8228
351	A/D1	0	14	1150	8207	8215	8212	8229	8228	8238	8227	8219	8218	8197	8221	8207	8204	8215	8204	8224	8218	8210	8213	8204	8206	8203	8210	8218	8233	8238	8240	8231	8232	8215	8209	8211	8215	8234	8227	8245	8252	8226	8224	8212	8197	8202	8216	8227	8249
351	A/D0	1	14	1150	8187	8202	8279	8259	8263	8284	8283	8271	8223	8260	8240	8182	8214	8193	8178	8222	8208	8225	8238	8201	8238	8263	8255	8302	8300	8253	8228	8233	8186	8181	8206	8243	8251	8242	8233	8251	8227	8211	8225	8188	8209	8227	8246	8236	8211
352	A/D1	0	14	1220	8208	8222	8229	8217	8232	8230	8224	8236	8210	8212	8217	8208	8218	8220	8232	8246	8241	8235	8218	8208	8229	8203	8222	8213	8245	8255	8260	8253	8292	8164	8186	8267	8215	8228	8277	8202	8228	8190	8247	8226	8203	8218	8231	8212	8244
352	A/D0	1	14	1220	8442	8584	8759	8669	8781	8810	8615	8452	8293	8302	8439	8626	8811	8814	8750	8792	8554	8346	8293	8284	8389	8425	8658	8733	8765	8789	8641	8386	8449	8324	8539	8648	8768	8984	8938	8801	8462	8317	8333	8307	8445	8639	8760	8672	8635
353	A/D1	0	14	1300	8225	8241	8238	8225	8234	8216	8223	8211	8210	8222	8237	8230	8228	8247	8230	8223	8212	8212	8213	8209	8236	8238	8251	8226	8242	8248	8233	8227	8211	8220	8216	8216	8229	8222	8225	8220	8209	8216	8208	8214	8213	8261	8263	8259	8250
353	A/D0	1	14	1300	8225	8215	8211	8202	8260	8292	8261	8238	8216	8224	8203	8220	8247	8246	8231	8232	8206	8205	8216	8232	8240	8229	8281	8267	8243	8243	8211	8191	8189	8210	8234	8232	8256	8241	8241	8228	8214	8208	8204	8214	8224	8236	8261	8242	8193
354	A/D1	0	14	940	8229	8241	8238	8222	8228	8258	8232	8237	8224	8208	8220	8260	8274	8279	8285	8254	8249	8208	8210	8210	8215	8240	8235	8227	8258	8275	8268	8288	8234	8244	8226	8218	8232	8217	8272	8254	8270	8253	8232	8216	8228	8259	8253	8267	8265
354	A/D0	1	14	940	8198	8270	8252	8282	8274	8250	8202	8200	8186	8179	8196	8248	8241	8205	8217	8231	8218	8210	8193	8202	8214	8190	8219	8237	8243	8263	8209	8224	8152	8151	8224	8183	8249	8259	8206	8263	8271	8193	8216	8217	8202	8210	8276	8254	8235
355	A/D1	0	14	1170	8210	8215	8211	8231	8226	8235	8233	8224	8227	8205	8232	8240	8232	8223	8205	8223	8224	8227	8227	8213	8216	8218	8197	8219	8205	8230	8221	8228	8222	8213	8224	8214	8234	8233	8228	8222	8209	8221	8205	8223	8225	8233	8229	8253	8263
355	A/D0	1	14	1170	8214	8241	8211	8237	8244	8225	8214	8205	8188	8207	8234	8246	8241	8200	8230	8238	8216	8205	8227	8248	8251	8276	8276	8223	8220	8237	8218	8192	8216	8238	8200	8246	8224	8217	8246	8219	8208	8191	8160	8166	8205	8183	8205	8201	8245
356	A/D1	0	14	1220	8204	8224	8208	8225	8246	8233	8228	8233	8216	8231	8217	8212	8221	8227	8233	8229	8231	8231	8210	8222	8231	8229	8247	8243	8248	8234	8228	8219	8223	8224	8232	8224	8229	8230	8220	8212	8222	8218	8213	8217	8208	8208	8224	8220	8225
356	A/D0	1	14	1220	8485	8688	8829	8879	8801	8754	8515	8389	8297	8265	8434	8544	8647	8714	8890	8847	8647	8437	8312	8311	8499	8628	8760	8885	8839	8835	8599	8402	8324	8279	8413	8510	8616	8687	8766	8737	8490	8371	8280	8263	8510	8653	8753	8811	8905
357	A/D1	0	14	860	8221	8226	8218	8213	8219	8242	8225	8230	8213	8211	8216	8227	8224	8243	8233	8236	8229	8232	8220	8216	8224	8220	8213	8249	8219	8232	8227	8211	8234	8212	8240	8240	8219	8230	8226	8247	8238	8234	8215	8212	8243	8228	8245	8244	8239
357	A/D0	1	14	860	8275	8304	8289	8306	8305	8288	8232	8249	8222	8195	8285	8290	8276	8296	8389	8354	8264	8245	8239	8266	8282	8331	8334	8321	8289	8265	8222	8219	8187	8228	8266	8289	8280	8311	8328	8319	8250	8237	8221	8193	8202	8253	8302	8277	8334
358	A/D1	0	14	1380	8214	8212	8210	8215	8229	8224	8237	8239	8221	8229	8209	8216	8220	8242	8236	8222	8213	8215	8204	8221	8215	8210	8222	8228	8256	8245	8244	8229	8219	8208	8213	8240	8236	8270	8244	8253	8225	8228	8216	8210	8208	8229	8222	8231	8237
358	A/D0	1	14	1380	8285	8351	8363	8369	8345	8383	8308	8295	8253	8198	8286	8336	8384	8377	8358	8349	8284	8239	8212	8201	8245	8304	8301	8361	8349	8333	8297	8241	8236	8197	8244	8309	8338	8348	8352	8344	8287	8229	8210	8199	8243	8315	8373	8493	8469
359	A/D1	0	14	880	8249	8209	8268	8233	8241	8234	8221	8231	8233	8198	8214	8222	8224	8251	8232	8245	8235	8218	8216	8217	8211	8214	8216	8245	8250	8246	8224	8218	8206	8220	8202	8213	8219	8204	8221	8204	8213	8222	8210	8220	8231	8229	8245	8254	8237
359	A/D0	1	14	880	8260	8224	8214	8180	8234	8245	8209	8256	8252	8239	8274	8320	8279	8229	8289	8264	8226	8239	8213	8233	8265	8262	8244	8265	8250	8236	8213	8224	8204	8178	8220	8228	8272	8251	8263	8226	8215	8227	8212	8199	8197	8271	8294	8254	8256
360	A/D1	0	14	860	8226	8226	8258	8263	8280	8335	8321	8281	8251	8203	8226	8225	8218	8242	8229	8241	8230	8216	8209	8226	8234	8268	8294	8317	8304	8278	8255	8229	8224	8207	8225	8228	8250	8260	8235	8236	8213	8215	8208	8209	8231	8305	8337	8355	8351
360	A/D0	1	14	860	8214	8268	8380	8330	8410	8415	8337	8268	8318	8293	8240	8274	8266	8288	8355	8354	8273	8224	8255	8240	8281	8313	8345	8357	8323	8327	8218	8220	8213	8196	8245	8290	8256	8287	8310	8306	8253	8232	8244	8216	8268	8252	8323	8321	8414
361	A/D1	0	14	1220	8219	8228	8269	8253	8251	8232	8219	8213	8215	8226	8218	8269	8242	8227	8230	8231	8227	8231	8207	8221	8225	8206	8261	8207	8226	8238	8183	8237	8211	8194	8231	8192	8223	8225	8222	8234	8234	8224	8224	8212	8211	8225	8211	8219	8208
361	A/D0	1	14	1220	8216	8249	8282	8259	8233	8236	8228	8209	8245	8238	8229	8303	8258	8245	8287	8240	8252	8214	8216	8193	8167	8202	8183	8191	8229	8248	8249	8211	8214	8210	8193	8204	8183	8204	8257	8249	8248	8225	8206	8253	8248	8210	8174	8247	8236
362	A/D1	0	14	1270	8242	8192	8221	8229	8202	8229	8215	8217	8221	8211	8213	8213	8210	8211	8230	8212	8234	8209	8221	8218	8212	8228	8219	8220	8227	8223	8224	8217	8216	8206	8218	8208	8224	8212	8208	8210	8217	8213	8214	8212	8215	8213	8235	8242	8241
362	A/D0	1	14	1270	8193	8241	8234	8238	8256	8270	8213	8204	8233	8216	8216	8232	8248	8280	8242	8234	8235	8216	8218	8219	8222	8228	8257	8239	8264	8253	8221	8231	8208	8197	8214	8212	8221	8240	8236	8222	8245	8199	8161	8194	8236	8224	8309	8280	8243
363	A/D1	0	14	1380	8207	8219	8232	8235	8223	8219	8238	8209	8210	8211	8230	8220	8257	8231	8242	8228	8223	8226	8217	8225	8223	8215	8250	8251	8257	8254	8231	8227	8207	8206	8226	8214	8252	8255	8239	8265	8243	8215	8241	8186	8214	8216	8214	8215	8224
363	A/D0	1	14	1380	8234	8204	8202	8209	8240	8224	8222	8166	8154	8149	8203	8220	8242	8259	8220	8235	8204	8221	8219	8210	8172	8222	8248	8237	8262	8220	8198	8210	8233	8249	8229	8251	8293	8255	8248	8252	8251	8262	8258	8197	8261	8317	8241	8283	8294
364	A/D1	0	14	1020	8205	8211	8205	8217	8240	8240	8240	8213	8217	8215	8211	8238	8237	8225	8248	8225	8231	8226	8209	8217	8209	8200	8218	8230	8233	8234	8217	8214	8205	8203	8230	8219	8255	8243	8240	8223	8207	8208	8208	8207	8217	8213	8213	8213	8209
364	A/D0	1	14	1020	8212	8203	8216	8240	8255	8214	8182	8228	8183	8171	8198	8194	8214	8192	8199	8198	8190	8179	8214	8180	8217	8229	8262	8284	8277	8270	8228	8240	8207	8185	8231	8193	8215	8238	8240	8231	8215	8227	8227	8193	8225	8224	8232	8247	8269
365	A/D1	0	14	1080	8212	8243	8245	8250	8248	8235	8248	8227	8218	8219	8220	8233	8237	8232	8254	8282	8283	8253	8236	8227	8213	8231	8232	8244	8227	8265	8239	8231	8225	8212	8226	8224	8227	8230	8232	8229	8218	8223	8215	8211	8226	8241	8249	8274	8257
365	A/D0	1	14	1080	8888	9139	9310	9288	9240	9091	8747	8449	8307	8414	8674	8948	9094	9182	9234	9018	8674	8455	8323	8399	8598	8909	9044	9130	9128	9033	8735	8399	8294	8382	8753	9076	9248	9201	9212	9257	8885	8524	8357	8382	8688	9032	9149	9319	9326
366	A/D1	0	14	1240	8214	8209	8213	8224	8221	8221	8222	8212	8225	8210	8213	8225	8192	8210	8224	8211	8254	8233	8237	8220	8221	8226	8221	8213	8224	8199	8222	8215	8212	8216	8215	8217	8216	8215	8216	8243	8227	8241	8211	8212	8217	8207	8235	8243	8248
366	A/D0	1	14	1240	8200	8251	8237	8196	8273	8290	8225	8219	8252	8232	8241	8245	8277	8260	8286	8280	8197	8143	8176	8242	8239	8208	8249	8286	8296	8257	8250	8228	8203	8205	8195	8240	8241	8244	8274	8315	8246	8284	8260	8251	8240	8229	8240	8255	8274
367	A/D1	0	14	980	8216	8221	8245	8246	8232	8230	8232	8211	8228	8212	8211	8216	8227	8239	8226	8241	8235	8228	8223	8217	8215	8227	8226	8221	8236	8241	8232	8223	8216	8219	8201	8267	8261	8244	8257	8228	8223	8214	8208	8222	8231	8229	8225	8239	8231
367	A/D0	1	14	980	8225	8225	8249	8268	8239	8263	8237	8206	8177	8210	8226	8240	8252	8258	8256	8231	8237	8227	8201	8221	8227	8262	8244	8210	8275	8243	8219	8209	8218	8231	8230	8237	8256	8270	8253	8247	8226	8200	8189	8209	8255	8230	8251	8293	8292
368	A/D1	0	14	1270	8229	8222	8199	8220	8235	8243	8250	8246	8212	8218	8200	8249	8243	8236	8241	8218	8257	8231	8228	8228	8202	8226	8224	8213	8230	8217	8217	8230	8216	8227	8223	8222	8241	8236	8241	8231	8222	8216	8214	8202	8222	8212	8218	8217	8232
368	A/D0	1	14	1270	8166	8246	8291	8246	8315	8290	8222	8168	8182	8214	8182	8223	8286	8229	8274	8330	8260	8201	8231	8207	8235	8330	8336	8331	8296	8296	8272	8216	8221	8239	8241	8272	8353	8295	8343	8356	8252	8250	8244	8222	8282	8301	8353	8356	8365
369	A/D1	0	14	1120	8203	8221	8227	8224	8231	8228	8219	8222	8216	8211	8217	8224	8221	8229	8224	8225	8219	8206	8215	8215	8236	8239	8244	8242	8235	8211	8238	8205	8218	8209	8224	8244	8234	8240	8240	8222	8215	8218	8210	8209	8232	8217	8261	8255	8243
369	A/D0	1	14	1120	8244	8280	8290	8258	8317	8285	8237	8223	8215	8232	8269	8272	8308	8297	8316	8300	8248	8235	8214	8222	8291	8336	8309	8385	8315	8255	8228	8241	8210	8268	8298	8316	8313	8301	8380	8332	8270	8218	8217	8208	8261	8270	8316	8361	8350
370	A/D1	0	14	1300	8211	8219	8232	8212	8235	8234	8228	8249	8198	8237	8212	8197	8258	8229	8268	8266	8211	8242	8204	8208	8219	8195	8221	8218	8211	8223	8213	8206	8210	8224	8218	8242	8263	8250	8237	8241	8230	8216	8226	8218	8224	8222	8229	8235	8237
370	A/D0	1	14	1300	8830	9083	9217	9246	9302	9162	8759	8451	8331	8428	8734	8947	9198	9175	9241	8974	8709	8412	8291	8476	8693	8902	9091	9227	9199	8991	8752	8432	8305	8436	8635	8932	9111	9127	9185	8948	8628	8372	8298	8502	8768	9106	9174	9224	9165
371	A/D1	0	14	1180	8210	8221	8245	8235	8229	8227	8216	8220	8217	8211	8204	8202	8216	8218	8227	8223	8220	8224	8196	8222	8203	8248	8249	8226	8236	8233	8237	8231	8216	8210	8212	8210	8206	8237	8212	8236	8231	8209	8245	8225	8219	8241	8232	8235	8239
371	A/D0	1	14	1180	8494	8640	8791	8868	8902	8942	8676	8461	8331	8265	8472	8692	9002	9131	9086	9031	8755	8496	8364	8403	8633	8811	8919	9027	9069	8974	8740	8494	8313	8307	8495	8882	8954	8989	8963	8930	8693	8480	8336	8288	8478	8767	8828	8940	8989
372	A/D1	0	14	980	8244	8270	8265	8266	8274	8246	8248	8224	8228	8200	8249	8215	8227	8255	8228	8268	8247	8215	8238	8229	8237	8275	8235	8259	8267	8257	8261	8244	8207	8238	8251	8264	8285	8271	8264	8242	8240	8214	8208	8225	8237	8269	8299	8292	8338
372	A/D0	1	14	980	8689	8869	8962	9078	9019	8749	8535	8321	8260	8397	8557	8873	8943	8958	9032	8760	8586	8344	8273	8531	8673	8944	8953	8969	9037	8765	8583	8344	8280	8420	8651	8837	8820	8946	9020	8777	8528	8354	8259	8403	8775	8918	8928	8958	8912
373	A/D1	0	14	1410	8211	8222	8255	8243	8259	8243	8234	8209	8211	8206	8215	8220	8250	8250	8237	8239	8218	8212	8219	8211	8212	8221	8215	8231	8245	8242	8237	8228	8220	8204	8228	8233	8240	8237	8217	8219	8223	8212	8218	8223	8221	8251	8261	8232	8278
373	A/D0	1	14	1410	8610	8714	8895	8956	8910	8846	8591	8375	8288	8416	8576	8761	8953	8872	8864	8758	8509	8340	8294	8272	8563	8738	8969	8926	8974	8977	8610	8409	8319	8463	8591	8736	8833	8903	8947	8816	8546	8334	8269	8332	8636	8762	8781	8906	8928
374	A/D1	0	14	1190	8213	8201	8227	8212	8218	8219	8207	8221	8208	8210	8218	8212	8241	8247	8251	8237	8223	8218	8206	8211	8208	8217	8211	8216	8211	8214	8217	8207	8226	8219	8212	8251	8231	8222	8227	8206	8206	8211	8193	8216	8199	8214	8240	8225	8240
374	A/D0	1	14	1190	8190	8231	8234	8247	8246	8211	8200	8189	8191	8216	8220	8281	8242	8231	8209	8225	8228	8211	8206	8231	8206	8218	8276	8273	8246	8230	8210	8187	8228	8215	8221	8258	8231	8251	8257	8221	8199	8200	8197	8229	8233	8278	8244	8237	8249
375	A/D1	0	14	980	8227	8203	8244	8220	8236	8289	8203	8251	8183	8234	8218	8231	8313	8271	8265	8282	8238	8254	8233	8233	8234	8244	8241	8292	8254	8241	8241	8204	8219	8208	8202	8229	8242	8234	8249	8238	8231	8236	8218	8231	8248	8275	8287	8268	8261
375	A/D0	1	14	980	8278	8416	8369	8490	8422	8461	8381	8255	8248	8241	8298	8399	8476	8466	8518	8438	8392	8323	8225	8246	8279	8370	8429	8509	8479	8490	8384	8324	8237	8193	8265	8377	8377	8458	8465	8467	8370	8301	8298	8276	8262	8369	8470	8437	8425
376	A/D1	0	15	1010	8199	8216	8221	8240	8237	8223	8219	8209	8214	8216	8211	8206	8236	8224	8225	8229	8210	8206	8205	8219	8229	8218	8231	8223	8225	8204	8244	8194	8235	8225	8192	8230	8200	8214	8227	8197	8230	8221	8201	8231	8211	8212	8219	8215	8216
376	A/D0	1	15	1010	8227	8251	8269	8205	8256	8266	8226	8224	8204	8219	8207	8259	8316	8316	8269	8308	8216	8216	8211	8153	8206	8210	8205	8247	8303	8253	8237	8267	8216	8185	8224	8229	8170	8180	8227	8244	8240	8223	8195	8192	8247	8234	8247	8257	8256
377	A/D1	0	15	1220	8214	8215	8220	8227	8218	8233	8242	8223	8218	8205	8214	8228	8220	8217	8218	8202	8238	8222	8228	8223	8226	8260	8242	8233	8209	8230	8241	8234	8229	8220	8212	8209	8223	8238	8237	8267	8212	8251	8219	8213	8214	8195	8290	8256	8283
377	A/D0	1	15	1220	8218	8251	8260	8280	8204	8192	8201	8173	8151	8195	8230	8244	8301	8336	8308	8231	8247	8229	8208	8213	8231	8234	8255	8232	8242	8269	8234	8199	8197	8160	8180	8193	8261	8225	8199	8257	8240	8210	8226	8229	8226	8212	8253	8260	8275
378	A/D1	0	15	1190	8214	8244	8224	8220	8243	8216	8226	8214	8217	8205	8223	8212	8214	8224	8201	8232	8226	8221	8221	8218	8203	8227	8205	8203	8268	8196	8244	8221	8189	8241	8186	8212	8224	8187	8234	8226	8224	8242	8207	8208	8211	8225	8251	8242	8226
378	A/D0	1	15	1190	8615	8804	9059	9075	8995	9112	8741	8523	8326	8311	8636	8882	9124	9225	9195	9156	8818	8525	8337	8293	8490	8780	8993	9167	9166	9093	8734	8486	8341	8280	8622	8896	9133	9222	9156	9089	8753	8517	8329	8278	8541	8690	8999	9192	9262
379	A/D1	0	15	1230	8238	8239	8255	8260	8238	8260	8242	8240	8229	8217	8222	8219	8219	8227	8217	8256	8232	8226	8228	8199	8215	8238	8213	8235	8210	8212	8232	8212	8221	8217	8212	8214	8214	8221	8227	8224	8223	8207	8209	8215	8214	8231	8222	8229	8219
379	A/D0	1	15	1230	8259	8294	8310	8262	8243	8204	8223	8185	8191	8181	8186	8234	8260	8267	8274	8262	8239	8231	8188	8213	8231	8229	8249	8213	8250	8232	8255	8212	8182	8231	8244	8210	8240	8255	8225	8196	8182	8197	8215	8220	8257	8272	8255	8283	8263
380	A/D1	0	15	1190	8234	8203	8227	8215	8231	8245	8239	8234	8220	8206	8206	8219	8215	8228	8234	8218	8224	8199	8213	8212	8217	8233	8244	8238	8262	8233	8244	8218	8209	8214	8208	8226	8247	8239	8251	8279	8247	8248	8214	8214	8210	8211	8228	8238	8229
380	A/D0	1	15	1190	8279	8273	8250	8274	8278	8232	8216	8194	8180	8206	8253	8238	8255	8267	8279	8266	8233	8262	8208	8187	8225	8242	8239	8262	8274	8227	8220	8245	8200	8211	8243	8250	8217	8230	8225	8225	8235	8187	8189	8232	8200	8246	8294	8256	8226
381	A/D1	0	15	1430	8208	8225	8235	8242	8237	8242	8234	8218	8221	8205	8205	8217	8227	8239	8242	8238	8224	8225	8208	8220	8215	8211	8235	8241	8235	8258	8206	8226	8217	8203	8224	8223	8240	8272	8232	8260	8222	8232	8217	8211	8212	8244	8276	8239	8292
381	A/D0	1	15	1430	8267	8280	8289	8331	8375	8372	8339	8290	8187	8229	8221	8212	8247	8273	8301	8284	8259	8221	8221	8226	8214	8232	8251	8258	8281	8253	8252	8223	8195	8215	8244	8268	8280	8339	8309	8272	8254	8228	8230	8173	8252	8276	8318	8299	8390
382	A/D1	0	15	1120	8217	8244	8226	8231	8231	8214	8228	8183	8247	8127	8227	8225	8241	8173	8242	8202	8243	8206	8275	8180	8224	8210	8215	8212	8206	8270	8206	8236	8222	8216	8249	8254	8263	8250	8246	8252	8221	8212	8217	8209	8208	8224	8209	8250	8231
382	A/D0	1	15	1120	8247	8269	8280	8228	8275	8282	8237	8114	8207	8096	8163	8106	8109	8200	8184	8115	8319	8193	8201	8265	8244	8198	8191	8211	8189	8173	8187	8188	8164	8189	8251	8277	8181	8245	8224	8197	8212	8184	8191	8220	8255	8274	8259	8289	8240
383	A/D1	0	15	890	8209	8249	8212	8247	8224	8209	8217	8206	8198	8220	8227	8212	8222	8210	8221	8232	8207	8219	8206	8219	8244	8232	8241	8262	8226	8239	8234	8213	8228	8212	8209	8219	8214	8231	8272	8283	8264	8234	8211	8211	8240	8248	8231	8261	8264
383	A/D0	1	15	890	8706	8980	9065	9147	9203	8900	8625	8379	8313	8582	8759	9017	9098	9135	9135	8882	8613	8353	8243	8439	8711	9043	9258	9307	9236	9024	8687	8375	8281	8464	8798	9006	9181	9263	9335	9003	8766	8435	8328	8459	8714	8895	9031	9058	9040
384	A/D1	0	15	1070	8218	8220	8215	8232	8210	8228	8212	8209	8212	8216	8218	8244	8251	8246	8233	8226	8233	8213	8213	8213	8219	8247	8251	8254	8259	8249	8234	8228	8203	8212	8234	8234	8252	8218	8213	8221	8219	8237	8219	8224	8215	8212	8214	8232	8221
384	A/D0	1	15	1070	8260	8330	8365	8330	8340	8309	8237	8201	8229	8260	8249	8260	8250	8252	8244	8293	8250	8251	8215	8234	8254	8228	8228	8270	8296	8270	8231	8228	8202	8204	8272	8254	8273	8220	8281	8263	8272	8215	8208	8254	8210	8214	8235	8265	8319
385	A/D1	0	15	1340	8236	8233	8247	8241	8259	8242	8227	8230	8201	8223	8208	8213	8228	8208	8230	8221	8216	8227	8211	8210	8213	8211	8226	8216	8217	8236	8241	8240	8238	8223	8245	8241	8233	8240	8269	8259	8268	8235	8227	8217	8218	8231	8245	8260	8278
385	A/D0	1	15	1340	8302	8312	8283	8245	8267	8290	8260	8227	8232	8185	8253	8282	8277	8261	8252	8237	8197	8197	8196	8200	8215	8314	8335	8268	8304	8301	8252	8193	8217	8237	8288	8316	8322	8309	8277	8314	8294	8233	8248	8173	8242	8291	8276	8292	8308
386	A/D1	0	15	1110	8220	8224	8220	8218	8266	8275	8254	8237	8220	8197	8220	8211	8217	8212	8220	8230	8201	8227	8207	8224	8211	8248	8233	8237	8219	8261	8235	8236	8216	8208	8217	8226	8231	8235	8249	8236	8230	8226	8221	8209	8229	8258	8262	8250	8245
386	A/D0	1	15	1110	8583	8860	9039	9180	9331	9169	8818	8621	8384	8363	8560	8899	9240	9117	9190	9153	8875	8531	8348	8402	8645	8837	9206	9191	9319	9489	9099	8722	8431	8356	8583	8810	9106	9123	9129	9337	8992	8625	8416	8332	8627	8892	9179	9318	9368
387	A/D1	0	15	1020	8227	8209	8235	8231	8219	8233	8216	8214	8207	8210	8230	8241	8249	8260	8277	8250	8237	8218	8211	8216	8215	8219	8213	8213	8225	8237	8241	8231	8224	8214	8222	8220	8227	8247	8220	8258	8229	8236	8229	8219	8228	8222	8220	8213	8215
387	A/D0	1	15	1020	8215	8240	8282	8265	8287	8227	8263	8214	8189	8223	8232	8238	8235	8243	8264	8263	8263	8247	8213	8192	8232	8255	8235	8228	8242	8230	8202	8191	8174	8189	8231	8305	8259	8255	8259	8256	8224	8219	8187	8215	8208	8284	8229	8190	8252
388	A/D1	0	15	1000	8211	8217	8201	8224	8204	8224	8242	8226	8215	8220	8211	8230	8209	8231	8210	8214	8240	8223	8217	8203	8224	8210	8242	8233	8227	8241	8220	8216	8228	8195	8224	8210	8224	8227	8235	8246	8248	8225	8221	8218	8207	8219	8214	8233	8249
388	A/D0	1	15	1000	8238	8236	8232	8227	8250	8244	8270	8281	8252	8242	8237	8257	8281	8220	8281	8301	8252	8223	8231	8230	8211	8232	8263	8267	8245	8275	8277	8234	8198	8229	8199	8255	8256	8242	8218	8208	8203	8202	8222	8184	8220	8228	8240	8254	8241
389	A/D1	0	15	1330	8214	8195	8242	8211	8234	8213	8190	8214	8211	8174	8252	8196	8220	8238	8247	8268	8220	8238	8218	8194	8223	8217	8211	8215	8215	8237	8239	8232	8217	8217	8217	8210	8219	8217	8225	8240	8241	8236	8235	8217	8215	8210	8211	8205	8217
389	A/D0	1	15	1330	8264	8246	8320	8365	8360	8360	8355	8287	8237	8234	8310	8344	8357	8352	8348	8274	8260	8259	8190	8204	8282	8285	8321	8338	8312	8339	8255	8255	8207	8195	8229	8289	8334	8338	8328	8298	8277	8236	8221	8210	8259	8230	8308	8300	8317
390	A/D1	0	15	1370	8215	8207	8200	8233	8217	8234	8230	8233	8211	8202	8225	8220	8255	8241	8224	8233	8241	8199	8249	8187	8242	8243	8255	8265	8232	8254	8221	8229	8228	8225	8213	8256	8245	8251	8220	8221	8246	8226	8237	8217	8212	8217	8232	8231	8228
390	A/D0	1	15	1370	8237	8178	8178	8229	8210	8226	8225	8286	8181	8198	8223	8257	8171	8261	8284	8168	8173	8149	8165	8200	8213	8304	8223	8261	8259	8280	8271	8250	8191	8205	8193	8176	8231	8241	8209	8239	8252	8245	8177	8233	8240	8167	8213	8263	8219
391	A/D1	0	15	1300	8224	8233	8243	8245	8239	8243	8236	8211	8215	8213	8208	8208	8217	8222	8230	8256	8260	8248	8247	8233	8228	8199	8256	8233	8259	8245	8243	8227	8217	8215	8215	8232	8232	8229	8237	8220	8234	8215	8211	8216	8227	8224	8230	8219	8256
391	A/D0	1	15	1300	8436	8713	8835	8855	8761	8643	8457	8327	8258	8276	8439	8653	8737	8803	8745	8753	8533	8399	8279	8344	8494	8593	8778	8768	8793	8654	8510	8392	8289	8343	8579	8733	8763	8748	8746	8620	8489	8333	8242	8314	8606	8721	8804	8843	8784
392	A/D1	0	15	940	8251	8267	8281	8333	8316	8329	8291	8296	8221	8220	8232	8246	8246	8281	8228	8289	8259	8237	8236	8202	8231	8224	8281	8291	8264	8288	8244	8227	8208	8209	8221	8227	8220	8263	8292	8316	8271	8253	8237	8212	8230	8289	8284	8282	8274
392	A/D0	1	15	940	8354	8453	8452	8450	8403	8368	8249	8182	8174	8198	8285	8367	8376	8392	8332	8383	8316	8213	8232	8254	8388	8470	8412	8431	8431	8403	8262	8211	8208	8241	8317	8427	8434	8433	8494	8428	8338	8222	8252	8277	8322	8490	8526	8574	8598
393	A/D1	0	15	1080	8198	8207	8221	8222	8223	8226	8220	8220	8232	8215	8218	8218	8242	8231	8217	8225	8231	8220	8231	8225	8225	8235	8227	8235	8231	8218	8227	8225	8216	8221	8222	8222	8230	8218	8240	8250	8239	8242	8216	8219	8213	8239	8256	8251	8257
393	A/D0	1	15	1080	8250	8218	8230	8277	8255	8216	8226	8231	8221	8195	8215	8261	8282	8221	8233	8257	8229	8202	8195	8225	8222	8196	8240	8288	8247	8215	8230	8212	8174	8232	8255	8234	8254	8268	8282	8246	8240	8268	8230	8215	8285	8296	8274	8258	8247
394	A/D1	0	15	890	8229	8278	8285	8293	8343	8299	8279	8257	8236	8224	8277	8285	8332	8347	8345	8437	8368	8325	8268	8231	8278	8315	8381	8424	8394	8397	8364	8311	8254	8241	8295	8373	8399	8404	8410	8344	8327	8275	8249	8221	8235	8354	8402	8470	8515
394	A/D0	1	15	890	8342	8419	8339	8400	8396	8330	8292	8278	8257	8236	8286	8327	8324	8378	8350	8327	8227	8231	8213	8203	8236	8285	8294	8356	8384	8361	8306	8264	8232	8301	8300	8359	8362	8358	8335	8307	8261	8239	8210	8288	8324	8391	8378	8411	8386
395	A/D1	0	15	1060	8213	8225	8207	8217	8210	8254	8227	8232	8222	8195	8223	8218	8225	8248	8207	8210	8228	8196	8218	8213	8214	8235	8236	8247	8241	8231	8231	8204	8208	8221	8218	8225	8239	8220	8235	8226	8228	8222	8206	8217	8221	8219	8227	8226	8217
395	A/D0	1	15	1060	8211	8235	8206	8230	8306	8316	8297	8294	8258	8211	8227	8297	8298	8284	8323	8307	8256	8246	8248	8224	8299	8280	8264	8295	8268	8220	8239	8220	8172	8183	8243	8257	8250	8243	8305	8296	8255	8247	8241	8201	8213	8245	8201	8238	8242
396	A/D1	0	15	1080	8216	8206	8225	8229	8231	8248	8234	8227	8207	8209	8213	8213	8200	8243	8218	8241	8233	8238	8227	8223	8222	8212	8226	8224	8235	8231	8228	8214	8223	8206	8230	8219	8262	8249	8256	8227	8245	8213	8239	8227	8233	8232	8270	8281	8283
396	A/D0	1	15	1080	8259	8164	8251	8509	8176	8118	8295	8295	8195	8064	8304	8336	8138	8374	8386	8210	8262	8233	8228	8223	8291	8384	8320	8296	8290	8263	8325	8283	8148	8197	8271	8331	8287	8282	8297	8231	8187	8194	8203	8232	8262	8279	8187	8217	8250
397	A/D1	0	15	1010	8256	8174	8221	8227	8219	8236	8222	8209	8230	8202	8209	8255	8228	8286	8263	8256	8259	8211	8224	8225	8206	8226	8252	8233	8244	8219	8226	8235	8224	8225	8258	8268	8269	8260	8238	8238	8215	8220	8219	8226	8253	8273	8259	8282	8280
397	A/D0	1	15	1010	8270	8256	8303	8278	8261	8239	8243	8216	8186	8199	8239	8288	8287	8292	8250	8228	8198	8207	8225	8194	8238	8269	8262	8255	8272	8277	8223	8191	8215	8218	8212	8236	8297	8254	8254	8236	8211	8212	8210	8207	8285	8274	8304	8301	8290
398	A/D1	0	15	1490	8219	8234	8268	8259	8266	8244	8229	8209	8211	8211	8218	8218	8231	8240	8241	8239	8229	8229	8223	8218	8225	8227	8241	8237	8238	8262	8239	8244	8223	8211	8217	8210	8221	8225	8226	8230	8230	8231	8227	8224	8224	8227	8232	8253	8244
398	A/D0	1	15	1490	8313	8317	8374	8352	8399	8405	8340	8258	8250	8284	8319	8332	8402	8369	8360	8330	8276	8233	8202	8293	8338	8363	8448	8414	8499	8382	8339	8253	8246	8294	8381	8521	8522	8494	8532	8414	8305	8222	8199	8256	8361	8359	8415	8408	8419
399	A/D1	0	15	860	8238	8247	8240	8261	8235	8265	8248	8258	8224	8215	8242	8232	8312	8272	8293	8294	8244	8235	8229	8198	8243	8241	8278	8294	8300	8299	8302	8280	8242	8237	8210	8229	8275	8308	8313	8315	8273	8256	8229	8214	8252	8314	8308	8360	8322
399	A/D0	1	15	860	8282	8328	8297	8319	8328	8297	8246	8232	8223	8179	8245	8329	8374	8368	8443	8470	8390	8363	8279	8260	8300	8292	8277	8345	8321	8369	8295	8250	8223	8204	8268	8318	8317	8373	8407	8349	8349	8269	8228	8233	8291	8329	8372	8386	8440
400	A/D1	0	15	1290	8207	8238	8214	8230	8222	8239	8223	8236	8222	8226	8216	8207	8211	8203	8214	8219	8222	8228	8224	8212	8206	8214	8217	8211	8220	8213	8212	8216	8212	8205	8210	8229	8217	8225	8228	8227	8235	8227	8226	8220	8231	8237	8223	8229	8218
400	A/D0	1	15	1290	8218	8250	8238	8222	8238	8228	8202	8186	8217	8188	8183	8229	8205	8258	8267	8245	8234	8209	8203	8212	8214	8215	8225	8271	8272	8221	8226	8230	8196	8213	8239	8234	8214	8213	8253	8183	8204	8235	8214	8207	8251	8257	8269	8252	8248
401	A/D1	0	16	1200	8228	8210	8223	8209	8215	8220	8207	8228	8220	8211	8220	8208	8243	8229	8231	8221	8219	8205	8211	8218	8218	8223	8220	8227	8210	8222	8210	8218	8220	8217	8214	8218	8236	8219	8242	8227	8232	8218	8222	8211	8208	8227	8227	8223	8248
401	A/D0	1	16	1200	8557	8889	9073	9307	9349	9345	9017	8718	8381	8297	8515	8801	9203	9341	9358	9400	8956	8728	8369	8301	8460	8671	9033	9136	9095	9025	8781	8551	8337	8306	8582	8810	9036	9220	9169	9158	8918	8615	8380	8286	8536	8770	9085	9231	9087
402	A/D1	0	16	930	8214	8231	8205	8211	8239	8218	8228	8206	8215	8216	8231	8234	8231	8230	8225	8222	8213	8219	8203	8197	8239	8210	8239	8236	8227	8255	8227	8226	8221	8210	8199	8252	8207	8263	8239	8246	8247	8235	8222	8214	8214	8227	8232	8224	8239
402	A/D0	1	16	930	8296	8360	8344	8323	8330	8317	8282	8195	8215	8266	8258	8284	8377	8304	8352	8343	8230	8253	8251	8277	8308	8318	8278	8346	8336	8287	8241	8226	8224	8244	8255	8371	8346	8360	8347	8270	8251	8234	8214	8286	8350	8338	8329	8396	8386
403	A/D1	0	16	940	8216	8237	8232	8256	8247	8243	8242	8221	8218	8219	8207	8221	8227	8219	8252	8253	8258	8252	8223	8219	8227	8222	8275	8285	8284	8272	8257	8243	8226	8208	8244	8279	8254	8242	8234	8218	8238	8224	8222	8225	8230	8260	8302	8261	8270
403	A/D0	1	16	940	8239	8207	8211	8264	8242	8226	8235	8234	8187	8247	8227	8190	8244	8255	8247	8296	8270	8211	8162	8195	8210	8206	8245	8298	8251	8193	8241	8247	8181	8207	8247	8217	8219	8246	8319	8244	8221	8265	8240	8185	8181	8228	8262	8236	8185
404	A/D1	0	16	920	8212	8242	8222	8232	8259	8269	8250	8232	8217	8214	8225	8239	8232	8231	8242	8237	8232	8245	8230	8223	8215	8235	8248	8244	8254	8265	8253	8275	8241	8213	8237	8260	8265	8274	8311	8266	8261	8232	8223	8206	8217	8245	8254	8276	8248
404	A/D0	1	16	920	8619	8889	9065	9128	9033	9181	8790	8475	8354	8292	8640	8870	9061	9235	9265	9253	8899	8520	8385	8446	8758	8931	9019	9061	9002	8954	8632	8477	8316	8349	8620	9028	9201	9207	9199	9032	8696	8458	8338	8413	8718	8980	9255	9234	9247
405	A/D1	0	16	1320	8227	8215	8278	8237	8238	8240	8223	8231	8214	8209	8225	8218	8217	8215	8221	8243	8240	8222	8219	8205	8202	8210	8208	8213	8236	8221	8235	8212	8218	8212	8219	8213	8220	8200	8224	8248	8227	8245	8215	8222	8215	8198	8215	8202	8212
405	A/D0	1	16	1320	8275	8299	8261	8250	8238	8230	8241	8205	8183	8194	8209	8186	8261	8269	8252	8253	8282	8209	8200	8236	8197	8200	8207	8250	8200	8228	8222	8220	8200	8262	8263	8285	8307	8276	8244	8220	8223	8219	8206	8204	8210	8201	8263	8271	8246
406	A/D1	0	16	860	8252	8272	8267	8292	8268	8292	8263	8258	8218	8214	8224	8313	8304	8312	8292	8277	8261	8239	8225	8233	8239	8243	8279	8281	8329	8340	8313	8281	8242	8213	8252	8246	8290	8304	8308	8347	8308	8279	8245	8227	8270	8305	8328	8344	8353
406	A/D0	1	16	860	8239	8277	8263	8297	8318	8275	8251	8221	8216	8217	8255	8325	8356	8338	8348	8294	8267	8227	8239	8249	8320	8323	8344	8303	8326	8299	8278	8270	8225	8244	8280	8315	8299	8316	8286	8255	8238	8231	8213	8207	8260	8331	8344	8333	8291
407	A/D1	0	16	860	8220	8253	8248	8261	8270	8289	8271	8252	8229	8217	8244	8231	8241	8251	8242	8262	8239	8224	8224	8205	8223	8225	8228	8261	8298	8300	8272	8253	8232	8201	8217	8250	8228	8286	8248	8267	8248	8229	8222	8213	8220	8260	8274	8302	8306
407	A/D0	1	16	860	8226	8246	8286	8279	8245	8268	8268	8223	8237	8207	8263	8326	8330	8345	8327	8341	8222	8247	8239	8182	8235	8276	8311	8324	8368	8355	8334	8295	8293	8288	8247	8231	8251	8275	8249	8274	8283	8277	8264	8280	8326	8334	8330	8299	8282
408	A/D1	0	16	870	8210	8212	8214	8211	8212	8226	8231	8219	8210	8210	8208	8234	8249	8251	8253	8246	8233	8223	8225	8208	8214	8212	8212	8204	8238	8243	8246	8238	8218	8221	8213	8227	8231	8260	8271	8309	8258	8248	8213	8207	8218	8224	8264	8268	8266
408	A/D0	1	16	870	8205	8252	8235	8296	8228	8269	8256	8264	8241	8228	8253	8242	8263	8324	8262	8283	8213	8208	8196	8212	8220	8262	8278	8297	8265	8240	8264	8262	8222	8229	8302	8307	8307	8310	8367	8342	8289	8289	8253	8232	8270	8269	8253	8287	8287
409	A/D1	0	16	1260	8219	8210	8207	8243	8237	8232	8221	8205	8209	8224	8214	8238	8219	8212	8245	8231	8234	8225	8212	8212	8210	8216	8214	8208	8210	8213	8195	8225	8202	8209	8231	8219	8227	8229	8203	8222	8197	8197	8198	8189	8226	8266	8218	8280	8200
409	A/D0	1	16	1260	8278	8278	8253	8294	8283	8235	8186	8178	8231	8229	8261	8308	8277	8304	8303	8326	8213	8240	8258	8278	8298	8283	8355	8248	8255	8254	8215	8184	8208	8218	8220	8325	8316	8315	8357	8341	8301	8235	8268	8275	8265	8297	8303	8247	8272
410	A/D1	0	16	1190	8258	8314	8440	8501	8613	8636	8685	8549	8415	8298	8314	8446	8563	8673	8667	8665	8558	8446	8320	8251	8306	8439	8588	8721	8710	8683	8620	8463	8359	8267	8308	8376	8594	8672	8882	8813	8763	8520	8384	8260	8316	8450	8593	8702	8820
410	A/D0	1	16	1190	8392	8460	8579	8641	8702	8715	8563	8468	8306	8301	8451	8604	8739	8656	8601	8565	8430	8353	8248	8258	8386	8511	8591	8577	8647	8580	8465	8363	8274	8241	8333	8548	8686	8714	8677	8668	8481	8373	8289	8309	8406	8539	8532	8600	8704
411	A/D1	0	16	1330	8202	8268	8225	8259	8237	8215	8251	8182	8244	8190	8197	8258	8186	8252	8277	8255	8272	8248	8216	8224	8220	8220	8239	8210	8257	8243	8239	8256	8215	8215	8219	8219	8246	8239	8249	8235	8252	8228	8244	8206	8225	8226	8266	8259	8257
411	A/D0	1	16	1330	8234	8281	8314	8267	8340	8270	8276	8243	8263	8201	8270	8337	8224	8252	8331	8232	8172	8262	8268	8167	8218	8306	8239	8199	8274	8226	8127	8140	8154	8149	8226	8246	8262	8250	8272	8295	8292	8255	8244	8217	8227	8249	8249	8242	8305
412	A/D1	0	16	1350	8226	8223	8231	8215	8234	8248	8244	8233	8217	8208	8213	8224	8229	8249	8237	8229	8215	8215	8228	8219	8219	8217	8222	8235	8225	8227	8235	8208	8224	8208	8213	8219	8231	8240	8238	8215	8225	8218	8212	8208	8209	8212	8209	8225	8232
412	A/D0	1	16	1350	8204	8208	8191	8221	8247	8208	8160	8204	8172	8162	8227	8238	8233	8228	8270	8265	8236	8225	8210	8206	8204	8198	8200	8229	8223	8209	8217	8228	8180	8187	8230	8251	8254	8265	8284	8251	8193	8202	8197	8164	8203	8277	8251	8233	8316
413	A/D1	0	16	1010	8217	8223	8240	8232	8240	8229	8239	8241	8219	8224	8225	8240	8266	8259	8257	8254	8236	8214	8213	8204	8231	8234	8228	8254	8269	8265	8245	8221	8220	8201	8226	8240	8238	8242	8221	8231	8221	8211	8212	8195	8244	8254	8274	8259	8244
413	A/D0	1	16	1010	8457	8589	8692	8675	8760	8537	8466	8324	8273	8385	8456	8627	8736	8846	8802	8654	8448	8312	8208	8352	8550	8650	8734	8979	8934	8785	8527	8356	8255	8271	8527	8604	8684	8671	8623	8543	8395	8281	8205	8280	8498	8666	8801	8839	8784
414	A/D1	0	16	1450	8220	8232	8252	8236	8259	8237	8229	8218	8217	8220	8220	8222	8247	8235	8245	8234	8233	8226	8213	8236	8226	8237	8231	8237	8224	8218	8215	8214	8215	8215	8215	8208	8217	8222	8217	8250	8237	8244	8234	8194	8235	8230	8209	8269	8182
414	A/D0	1	16	1450	8238	8302	8324	8324	8284	8247	8248	8215	8211	8247	8246	8276	8283	8339	8298	8269	8254	8207	8204	8243	8278	8288	8293	8282	8250	8234	8231	8203	8201	8227	8243	8274	8298	8336	8391	8297	8288	8211	8182	8236	8200	8246	8208	8242	8276
415	A/D1	0	16	1250	8218	8229	8238	8238	8254	8243	8242	8268	8231	8239	8221	8268	8252	8255	8224	8227	8206	8227	8218	8229	8244	8238	8246	8260	8266	8245	8247	8226	8216	8222	8208	8209	8213	8233	8242	8251	8247	8239	8218	8212	8231	8270	8282	8276	8248
415	A/D0	1	16	1250	8227	8229	8215	8252	8262	8241	8240	8210	8171	8156	8180	8180	8254	8270	8259	8213	8227	8195	8201	8206	8175	8199	8195	8181	8238	8219	8244	8226	8212	8196	8200	8230	8203	8199	8242	8247	8251	8226	8194	8189	8263	8257	8230	8275	8312
416	A/D1	0	16	890	8241	8223	8237	8302	8300	8291	8270	8239	8210	8232	8236	8262	8307	8273	8310	8305	8296	8270	8226	8220	8243	8266	8295	8316	8333	8320	8295	8262	8246	8220	8252	8307	8299	8303	8316	8396	8361	8342	8271	8245	8231	8307	8333	8351	8363
416	A/D0	1	16	890	8212	8243	8324	8291	8306	8336	8257	8226	8202	8197	8176	8244	8290	8257	8280	8281	8249	8244	8234	8215	8249	8257	8250	8244	8244	8236	8192	8196	8227	8230	8235	8288	8290	8253	8273	8308	8243	8211	8219	8208	8226	8254	8299	8358	8330
417	A/D1	0	16	890	8229	8269	8279	8269	8298	8265	8257	8242	8224	8210	8223	8212	8252	8256	8253	8270	8244	8228	8220	8210	8218	8268	8281	8277	8299	8263	8268	8235	8227	8215	8211	8254	8284	8317	8303	8292	8280	8248	8227	8216	8228	8274	8253	8294	8269
417	A/D0	1	16	890	8269	8363	8410	8465	8478	8523	8440	8375	8261	8239	8270	8361	8443	8453	8548	8551	8461	8349	8265	8249	8287	8361	8388	8496	8458	8449	8400	8343	8224	8231	8370	8379	8437	8472	8499	8499	8458	8352	8267	8216	8338	8433	8461	8523	8439
418	A/D1	0	16	960	8200	8226	8216	8219	8216	8250	8235	8228	8207	8208	8215	8206	8239	8284	8270	8243	8260	8175	8243	8208	8240	8277	8250	8280	8224	8236	8213	8194	8209	8221	8222	8231	8219	8228	8221	8236	8231	8225	8212	8218	8227	8222	8241	8224	8235
418	A/D0	1	16	960	8701	8946	9199	9324	9441	9230	8847	8496	8307	8421	8925	9190	9300	9327	9314	8976	8708	8432	8297	8477	8711	9134	9100	9362	9379	9077	8765	8441	8334	8437	8826	9153	9306	9237	9146	9043	8718	8465	8351	8504	8777	9114	9269	9370	9336
419	A/D1	0	16	1430	8218	8251	8239	8219	8217	8233	8226	8230	8231	8235	8224	8234	8237	8242	8238	8220	8212	8204	8211	8210	8215	8211	8232	8222	8221	8218	8210	8212	8210	8206	8230	8258	8287	8307	8271	8288	8269	8255	8227	8221	8229	8236	8267	8252	8256
419	A/D0	1	16	1430	8438	8527	8654	8629	8558	8481	8394	8261	8198	8294	8441	8465	8560	8612	8576	8401	8362	8298	8246	8324	8423	8517	8622	8690	8684	8479	8368	8293	8219	8276	8432	8514	8500	8506	8483	8408	8350	8244	8233	8319	8343	8370	8448	8447	8434
420	A/D1	0	16	1470	8231	8217	8240	8220	8229	8213	8216	8218	8215	8218	8218	8232	8243	8258	8258	8238	8239	8231	8224	8223	8209	8241	8219	8231	8224	8252	8226	8228	8211	8221	8228	8240	8257	8256	8246	8240	8227	8218	8218	8213	8199	8235	8221	8242	8247
420	A/D0	1	16	1470	8533	8868	8993	9287	9262	9286	8903	8535	8402	8388	8692	8934	9132	9136	9202	9203	8838	8584	8399	8410	8829	8998	9186	9212	9259	9164	8792	8569	8371	8406	8812	9096	9255	9388	9418	9263	8951	8571	8385	8378	8593	8885	9152	9256	9255
421	A/D1	0	16	1140	8218	8249	8221	8256	8268	8240	8261	8222	8228	8210	8213	8216	8224	8256	8235	8222	8220	8206	8214	8215	8222	8226	8230	8241	8228	8249	8271	8234	8228	8215	8207	8254	8210	8233	8230	8199	8226	8208	8201	8225	8227	8239	8248	8241	8276
421	A/D0	1	16	1140	8233	8237	8245	8279	8222	8269	8221	8241	8243	8233	8266	8273	8280	8258	8269	8274	8220	8201	8213	8192	8203	8274	8260	8254	8288	8303	8262	8254	8252	8224	8267	8240	8246	8290	8238	8256	8232	8231	8209	8201	8252	8267	8235	8259	8295
422	A/D1	0	16	860	8242	8264	8245	8264	8248	8238	8244	8222	8228	8214	8228	8233	8265	8275	8264	8246	8266	8239	8233	8221	8232	8219	8232	8237	8237	8248	8231	8220	8222	8207	8256	8267	8244	8257	8268	8260	8251	8228	8219	8209	8228	8296	8301	8332	8339
422	A/D0	1	16	860	8384	8455	8538	8589	8541	8427	8344	8310	8216	8289	8391	8478	8558	8528	8466	8436	8350	8302	8240	8307	8510	8523	8572	8594	8579	8461	8349	8276	8255	8333	8392	8500	8640	8647	8664	8576	8436	8288	8251	8352	8443	8607	8686	8748	8763
423	A/D1	0	16	1180	8197	8204	8215	8222	8222	8230	8216	8204	8229	8206	8199	8232	8200	8243	8225	8211	8238	8206	8224	8219	8198	8237	8222	8235	8209	8219	8205	8208	8211	8204	8212	8222	8213	8238	8229	8234	8252	8235	8216	8221	8206	8221	8217	8215	8233
423	A/D0	1	16	1180	8357	8352	8408	8467	8425	8445	8348	8302	8244	8234	8284	8389	8383	8464	8443	8390	8302	8277	8244	8247	8348	8405	8526	8567	8517	8479	8366	8337	8234	8219	8252	8377	8480	8570	8460	8475	8403	8317	8226	8276	8386	8456	8488	8563	8474
424	A/D1	0	16	1110	8233	8203	8235	8232	8235	8239	8228	8226	8231	8222	8235	8238	8227	8213	8215	8212	8229	8220	8211	8219	8216	8230	8227	8218	8218	8225	8219	8218	8227	8210	8235	8241	8240	8234	8238	8238	8242	8223	8225	8211	8208	8213	8212	8255	8243
424	A/D0	1	16	1110	8240	8214	8153	8233	8248	8212	8258	8249	8211	8242	8273	8310	8286	8248	8219	8192	8192	8193	8241	8250	8268	8294	8299	8310	8264	8282	8259	8210	8188	8194	8229	8221	8229	8272	8221	8213	8238	8231	8204	8193	8214	8211	8211	8258	8220
425	A/D1	0	16	1140	8205	8242	8258	8228	8253	8212	8204	8218	8192	8228	8221	8211	8234	8181	8208	8206	8209	8193	8242	8191	8235	8223	8211	8231	8214	8245	8224	8214	8227	8211	8208	8219	8231	8231	8246	8228	8240	8218	8216	8215	8212	8215	8213	8205	8218
425	A/D0	1	16	1140	8247	8246	8214	8284	8263	8235	8261	8237	8214	8172	8279	8309	8233	8275	8284	8267	8230	8242	8256	8184	8246	8295	8219	8302	8246	8283	8196	8180	8216	8194	8225	8232	8265	8241	8228	8240	8256	8219	8195	8231	8289	8243	8251	8256	8219
426	A/D1	0	17	1310	8210	8220	8227	8233	8212	8237	8212	8241	8209	8185	8243	8185	8228	8262	8168	8284	8178	8229	8227	8174	8236	8226	8232	8273	8251	8248	8255	8224	8228	8213	8204	8214	8209	8234	8251	8228	8239	8220	8208	8213	8212	8209	8215	8203	8230
426	A/D0	1	17	1310	8545	8701	8853	9058	9004	8771	8468	8301	8200	8322	8484	8733	8709	8832	8862	8729	8621	8409	8320	8365	8525	8665	8676	8699	8699	8550	8372	8313	8257	8386	8477	8778	8784	8948	8936	8727	8500	8324	8234	8341	8586	8766	9045	9103	9142
427	A/D1	0	17	1170	8200	8215	8214	8218	8251	8224	8237	8220	8218	8213	8242	8245	8234	8233	8226	8239	8245	8237	8223	8219	8207	8233	8248	8255	8238	8229	8215	8221	8207	8212	8217	8204	8231	8236	8237	8226	8209	8213	8212	8214	8235	8255	8242	8261	8243
427	A/D0	1	17	1170	9016	9215	9173	9153	9161	8918	8620	8360	8300	8491	8723	8992	9114	9044	8984	8783	8592	8342	8297	8485	8744	8945	9051	9016	9022	8777	8624	8364	8287	8445	8692	8865	8838	8953	8945	8817	8594	8388	8343	8495	8788	9003	9027	9141	9175
428	A/D1	0	17	1050	8230	8223	8214	8250	8241	8236	8240	8211	8219	8223	8202	8248	8288	8271	8276	8244	8235	8236	8217	8218	8213	8214	8231	8222	8248	8224	8233	8208	8224	8207	8214	8220	8249	8237	8228	8231	8252	8221	8233	8212	8212	8232	8221	8238	8240
428	A/D0	1	17	1050	8293	8343	8297	8289	8264	8232	8245	8219	8216	8191	8207	8227	8234	8216	8211	8225	8192	8185	8169	8183	8210	8228	8236	8248	8234	8206	8251	8203	8168	8201	8226	8200	8228	8253	8226	8247	8238	8237	8188	8244	8227	8252	8296	8239	8245
429	A/D1	0	17	1260	8221	8218	8217	8231	8227	8242	8218	8238	8203	8219	8198	8219	8225	8226	8206	8261	8205	8236	8238	8235	8257	8240	8251	8241	8215	8221	8215	8209	8218	8214	8207	8214	8223	8199	8222	8245	8225	8231	8203	8208	8234	8230	8248	8227	8205
429	A/D0	1	17	1260	8202	8239	8246	8218	8245	8216	8175	8171	8211	8229	8257	8325	8351	8319	8297	8278	8238	8197	8191	8182	8197	8207	8236	8259	8266	8241	8223	8224	8207	8195	8201	8218	8230	8204	8230	8262	8194	8226	8245	8227	8269	8284	8300	8266	8215
430	A/D1	0	17	1260	8215	8241	8235	8237	8222	8246	8254	8257	8214	8219	8224	8219	8241	8262	8305	8274	8284	8260	8232	8216	8229	8230	8236	8222	8219	8249	8231	8232	8210	8213	8245	8236	8263	8247	8250	8230	8246	8240	8207	8223	8205	8239	8272	8278	8269
430	A/D0	1	17	1260	8202	8215	8254	8232	8328	8263	8250	8224	8139	8191	8233	8236	8236	8227	8226	8222	8182	8177	8210	8209	8186	8238	8225	8211	8264	8279	8263	8227	8244	8219	8243	8202	8245	8260	8197	8188	8206	8235	8153	8194	8293	8221	8234	8280	8310
431	A/D1	0	17	890	8220	8209	8218	8234	8256	8239	8244	8231	8211	8230	8236	8264	8254	8253	8248	8248	8251	8227	8226	8216	8232	8235	8242	8252	8255	8257	8267	8242	8212	8224	8211	8246	8288	8261	8298	8250	8253	8247	8211	8222	8227	8249	8288	8261	8273
431	A/D0	1	17	890	8320	8361	8323	8385	8280	8319	8299	8197	8198	8211	8227	8238	8272	8323	8306	8345	8291	8259	8213	8219	8303	8330	8309	8368	8348	8316	8223	8214	8215	8150	8233	8324	8284	8377	8384	8327	8272	8253	8198	8196	8255	8342	8390	8408	8332
432	A/D1	0	17	1300	8243	8239	8242	8238	8211	8233	8222	8205	8216	8204	8221	8236	8238	8276	8240	8220	8240	8183	8220	8211	8186	8240	8202	8272	8222	8232	8259	8223	8240	8222	8222	8207	8221	8216	8233	8218	8245	8250	8232	8245	8215	8248	8236	8237	8211
432	A/D0	1	17	1300	8227	8205	8255	8238	8182	8216	8208	8165	8183	8220	8313	8275	8248	8233	8281	8282	8208	8246	8229	8235	8262	8242	8266	8232	8238	8267	8222	8219	8237	8218	8217	8197	8288	8250	8227	8234	8179	8206	8179	8212	8235	8185	8239	8194	8186
433	A/D1	0	17	1340	8218	8231	8218	8234	8208	8224	8242	8249	8244	8214	8225	8220	8210	8236	8215	8224	8219	8214	8223	8218	8208	8217	8219	8215	8222	8217	8213	8214	8214	8215	8220	8227	8221	8220	8259	8242	8248	8228	8224	8209	8251	8233	8224	8268	8213
433	A/D0	1	17	1340	8210	8211	8236	8239	8223	8235	8229	8249	8203	8218	8251	8254	8255	8271	8292	8215	8212	8235	8190	8180	8223	8206	8236	8255	8292	8233	8220	8265	8186	8179	8216	8219	8219	8254	8242	8216	8221	8227	8195	8194	8220	8225	8216	8259	8280
434	A/D1	0	17	1300	8213	8220	8226	8233	8256	8207	8234	8193	8215	8210	8219	8230	8217	8225	8215	8219	8205	8209	8217	8214	8220	8206	8209	8207	8209	8224	8249	8221	8237	8210	8218	8227	8219	8233	8227	8224	8236	8226	8214	8214	8202	8223	8254	8247	8268
434	A/D0	1	17	1300	8268	8278	8259	8291	8282	8279	8241	8216	8206	8170	8203	8227	8265	8264	8245	8264	8263	8234	8240	8269	8273	8297	8312	8313	8283	8265	8236	8204	8195	8215	8230	8249	8198	8229	8237	8206	8190	8233	8204	8196	8260	8313	8292	8258	8320
435	A/D1	0	17	980	8218	8231	8244	8235	8245	8221	8223	8205	8235	8232	8228	8230	8207	8225	8230	8228	8248	8241	8235	8227	8218	8219	8215	8228	8268	8265	8284	8231	8233	8212	8225	8251	8237	8258	8271	8278	8267	8242	8226	8207	8209	8210	8251	8256	8265
435	A/D0	1	17	980	8566	8974	9156	9388	9312	9312	8845	8563	8394	8291	8475	8818	8952	9134	9181	9030	8791	8519	8318	8332	8655	8859	8995	9064	9182	9174	8861	8548	8384	8267	8638	8821	9006	9067	9336	9194	8814	8604	8325	8282	8454	8693	8832	8907	9074
436	A/D1	0	17	900	8237	8215	8251	8283	8257	8284	8228	8227	8223	8202	8213	8212	8220	8232	8218	8250	8261	8239	8237	8210	8220	8233	8227	8250	8235	8247	8223	8220	8213	8235	8225	8230	8225	8217	8218	8227	8235	8222	8212	8217	8221	8223	8232	8223	8242
436	A/D0	1	17	900	8219	8184	8162	8189	8231	8198	8207	8205	8202	8183	8235	8238	8227	8219	8228	8212	8200	8180	8207	8196	8214	8233	8218	8261	8289	8215	8255	8216	8180	8201	8202	8190	8203	8221	8229	8207	8245	8219	8208	8225	8246	8239	8249	8250	8211
437	A/D1	0	17	1390	8205	8225	8216	8223	8209	8233	8212	8210	8211	8211	8213	8218	8230	8232	8247	8259	8252	8248	8235	8222	8220	8219	8242	8229	8235	8236	8235	8237	8236	8218	8217	8218	8217	8222	8236	8238	8252	8232	8215	8221	8200	8214	8213	8203	8219
437	A/D0	1	17	1390	8259	8222	8234	8278	8272	8210	8227	8208	8193	8215	8220	8209	8237	8219	8200	8224	8228	8187	8199	8195	8211	8205	8210	8255	8240	8194	8254	8221	8196	8195	8225	8210	8222	8275	8251	8194	8212	8231	8198	8163	8257	8237	8241	8210	8203
438	A/D1	0	17	1360	8207	8239	8241	8247	8260	8237	8251	8226	8212	8222	8205	8222	8231	8210	8230	8214	8225	8233	8210	8227	8215	8226	8226	8240	8228	8224	8247	8218	8214	8209	8203	8221	8216	8216	8226	8198	8231	8226	8218	8229	8211	8221	8232	8213	8239
438	A/D0	1	17	1360	8224	8215	8255	8265	8250	8240	8246	8217	8213	8182	8232	8270	8304	8260	8249	8262	8232	8192	8205	8200	8213	8240	8239	8276	8295	8243	8304	8243	8214	8244	8247	8223	8230	8225	8229	8231	8247	8229	8216	8199	8219	8225	8249	8240	8251
439	A/D1	0	17	930	8202	8222	8246	8222	8236	8229	8230	8226	8207	8222	8210	8210	8238	8213	8229	8247	8231	8239	8225	8222	8220	8216	8238	8234	8244	8240	8240	8216	8215	8211	8211	8217	8227	8240	8261	8242	8235	8219	8216	8212	8238	8226	8249	8240	8232
439	A/D0	1	17	930	8246	8269	8261	8272	8273	8270	8262	8216	8200	8185	8233	8227	8243	8279	8254	8281	8275	8228	8221	8232	8237	8242	8278	8248	8249	8220	8198	8164	8151	8179	8197	8208	8258	8266	8312	8284	8306	8235	8237	8265	8249	8278	8279	8222	8274
440	A/D1	0	17	1160	8212	8214	8205	8205	8218	8230	8250	8252	8228	8227	8215	8225	8230	8244	8234	8238	8222	8244	8225	8223	8240	8213	8218	8208	8196	8236	8213	8169	8247	8235	8154	8253	8196	8228	8272	8242	8264	8183	8212	8214	8202	8212	8252	8205	8228
440	A/D0	1	17	1160	8245	8286	8288	8364	8347	8364	8326	8306	8273	8213	8339	8306	8335	8363	8435	8393	8326	8262	8239	8242	8288	8362	8398	8463	8412	8464	8446	8168	8173	8132	8194	8218	8247	8345	8330	8322	8326	8336	8248	8206	8303	8309	8431	8396	8430
441	A/D1	0	17	1030	8203	8232	8237	8234	8233	8213	8225	8219	8199	8244	8206	8203	8235	8194	8220	8219	8199	8239	8199	8211	8224	8213	8238	8239	8242	8248	8244	8222	8220	8209	8230	8229	8256	8241	8264	8243	8244	8224	8220	8223	8227	8217	8251	8263	8253
441	A/D0	1	17	1030	8226	8240	8288	8277	8270	8260	8216	8207	8214	8217	8228	8220	8222	8246	8233	8253	8238	8241	8231	8255	8262	8241	8294	8271	8315	8251	8234	8224	8178	8199	8197	8269	8233	8268	8312	8248	8208	8229	8215	8230	8255	8296	8329	8265	8296
442	A/D1	0	17	1310	8208	8210	8227	8225	8271	8261	8243	8222	8222	8212	8231	8234	8217	8231	8206	8216	8220	8225	8214	8217	8218	8222	8245	8229	8243	8228	8227	8216	8209	8204	8203	8222	8219	8248	8244	8239	8231	8219	8215	8205	8214	8221	8232	8242	8247
442	A/D0	1	17	1310	8242	8220	8328	8371	8379	8381	8285	8211	8213	8246	8205	8234	8297	8308	8248	8320	8266	8141	8179	8255	8213	8215	8345	8410	8365	8417	8376	8291	8196	8161	8168	8178	8219	8224	8305	8325	8271	8260	8242	8223	8303	8321	8246	8222	8298
443	A/D1	0	17	1230	8202	8217	8217	8220	8226	8221	8219	8232	8211	8213	8210	8203	8245	8250	8258	8265	8222	8248	8221	8215	8235	8219	8229	8224	8220	8241	8223	8244	8228	8218	8239	8215	8232	8218	8229	8236	8228	8212	8211	8214	8219	8248	8236	8229	8232
443	A/D0	1	17	1230	8213	8210	8254	8272	8259	8232	8218	8190	8197	8177	8217	8267	8260	8219	8266	8271	8249	8193	8232	8200	8217	8255	8249	8227	8260	8225	8249	8215	8206	8207	8206	8223	8231	8217	8275	8248	8222	8215	8214	8177	8215	8240	8243	8188	8230
444	A/D1	0	17	1140	8222	8225	8239	8239	8243	8247	8218	8235	8212	8210	8240	8220	8245	8239	8227	8223	8210	8203	8215	8199	8211	8217	8218	8237	8263	8250	8244	8234	8211	8224	8215	8231	8243	8221	8226	8222	8216	8220	8230	8198	8217	8218	8213	8201	8236
444	A/D0	1	17	1140	8254	8301	8255	8275	8288	8213	8198	8238	8194	8148	8166	8162	8210	8288	8231	8219	8218	8202	8219	8267	8241	8234	8226	8242	8222	8189	8186	8201	8183	8192	8191	8246	8208	8205	8205	8201	8190	8188	8204	8222	8246	8266	8256	8245	8278
445	A/D1	0	17	930	8255	8213	8237	8225	8218	8232	8221	8215	8213	8210	8217	8236	8218	8215	8215	8199	8222	8221	8216	8221	8243	8218	8243	8231	8239	8239	8223	8218	8210	8207	8210	8227	8233	8260	8237	8261	8220	8215	8226	8194	8222	8218	8208	8256	8222
445	A/D0	1	17	930	8190	8181	8167	8226	8250	8253	8245	8263	8237	8246	8257	8254	8205	8210	8231	8261	8218	8227	8230	8211	8200	8266	8281	8272	8263	8272	8233	8179	8222	8218	8208	8237	8271	8276	8245	8236	8234	8215	8162	8160	8190	8195	8230	8257	8279
446	A/D1	0	17	1220	8210	8222	8229	8229	8228	8238	8220	8217	8219	8213	8215	8222	8225	8228	8218	8222	8220	8217	8211	8208	8207	8220	8220	8233	8226	8224	8213	8212	8206	8209	8222	8206	8235	8210	8224	8222	8220	8221	8213	8214	8217	8216	8218	8217	8218
446	A/D0	1	17	1220	8223	8217	8245	8239	8270	8283	8284	8250	8228	8222	8211	8209	8242	8286	8289	8265	8253	8239	8200	8216	8246	8233	8228	8264	8255	8255	8263	8224	8203	8206	8202	8250	8223	8288	8298	8265	8231	8217	8194	8195	8211	8234	8235	8277	8268
447	A/D1	0	17	860	8211	8243	8224	8242	8256	8220	8232	8210	8197	8220	8205	8242	8230	8233	8240	8225	8211	8223	8210	8208	8271	8243	8302	8276	8295	8303	8261	8255	8228	8211	8230	8243	8221	8266	8250	8208	8290	8207	8243	8236	8229	8275	8252	8295	8310
447	A/D0	1	17	860	8316	8364	8294	8357	8333	8278	8257	8264	8226	8268	8310	8309	8324	8393	8409	8393	8270	8272	8290	8284	8302	8374	8337	8384	8407	8348	8308	8241	8231	8304	8323	8357	8331	8361	8404	8313	8280	8256	8207	8211	8339	8337	8313	8364	8365
448	A/D1	0	17	990	8230	8237	8231	8233	8254	8276	8279	8263	8241	8227	8230	8236	8245	8255	8267	8234	8232	8213	8222	8217	8220	8241	8285	8257	8274	8314	8260	8260	8243	8200	8287	8253	8295	8326	8302	8311	8286	8230	8239	8204	8212	8242	8225	8228	8282
448	A/D0	1	17	990	8243	8293	8293	8263	8250	8293	8229	8232	8224	8214	8211	8288	8290	8305	8381	8303	8302	8260	8198	8257	8270	8242	8262	8265	8247	8222	8209	8237	8162	8166	8220	8200	8237	8281	8273	8230	8195	8190	8218	8213	8219	8284	8274	8242	8275
449	A/D1	0	17	1410	8217	8227	8244	8231	8226	8236	8218	8226	8218	8209	8237	8212	8220	8231	8219	8242	8220	8215	8218	8211	8218	8243	8235	8257	8246	8251	8241	8218	8217	8213	8231	8258	8295	8272	8254	8245	8239	8217	8214	8217	8273	8265	8272	8249	8262
449	A/D0	1	17	1410	8279	8265	8270	8250	8224	8211	8204	8206	8190	8215	8206	8202	8215	8232	8233	8216	8205	8211	8173	8207	8242	8237	8235	8241	8245	8198	8181	8222	8173	8195	8219	8207	8275	8220	8249	8270	8244	8193	8220	8238	8175	8200	8218	8221	8247
450	A/D1	0	17	1380	8213	8213	8224	8207	8225	8222	8214	8216	8210	8240	8241	8231	8278	8258	8291	8306	8242	8263	8196	8224	8242	8221	8245	8220	8232	8228	8224	8217	8215	8212	8211	8218	8208	8224	8211	8225	8241	8215	8226	8225	8225	8218	8224	8230	8273
450	A/D0	1	17	1380	8568	8791	9109	9148	9109	9201	8834	8523	8375	8343	8683	8987	9127	9197	9142	9184	8799	8488	8340	8323	8733	9025	9175	9396	9299	9191	8823	8559	8346	8328	8561	8931	9232	9339	9217	9089	8773	8474	8324	8424	8776	9016	9221	9284	9356
451	A/D1	0	18	1370	8205	8236	8248	8249	8255	8259	8236	8228	8211	8206	8211	8232	8244	8234	8265	8260	8258	8240	8218	8219	8207	8252	8236	8239	8226	8217	8222	8207	8214	8214	8216	8225	8226	8229	8224	8244	8228	8227	8220	8220	8213	8237	8239	8237	8245
451	A/D0	1	18	1370	8227	8263	8304	8244	8274	8293	8279	8252	8255	8276	8304	8351	8343	8390	8319	8259	8250	8202	8190	8231	8241	8301	8332	8276	8301	8291	8271	8260	8245	8236	8291	8370	8313	8375	8375	8368	8309	8292	8255	8283	8276	8290	8261	8341	8328
452	A/D1	0	18	900	8245	8255	8266	8264	8253	8239	8260	8241	8240	8207	8228	8208	8234	8252	8244	8238	8250	8209	8204	8211	8205	8213	8216	8200	8238	8210	8212	8241	8196	8223	8239	8235	8275	8228	8222	8257	8185	8233	8208	8195	8234	8197	8227	8223	8205
452	A/D0	1	18	900	8216	8221	8240	8259	8293	8286	8244	8217	8188	8199	8245	8229	8285	8300	8279	8274	8263	8183	8207	8221	8208	8242	8245	8247	8234	8298	8268	8236	8208	8215	8190	8232	8256	8241	8269	8292	8286	8158	8241	8202	8146	8234	8313	8256	8234
453	A/D1	0	18	1270	8212	8239	8254	8251	8247	8247	8240	8247	8240	8215	8221	8226	8249	8255	8227	8239	8216	8206	8218	8197	8211	8226	8230	8248	8223	8256	8260	8258	8247	8227	8222	8228	8222	8236	8234	8254	8263	8239	8237	8221	8214	8226	8252	8268	8281
453	A/D0	1	18	1270	8254	8295	8341	8311	8318	8329	8272	8247	8193	8203	8263	8326	8352	8369	8298	8355	8257	8257	8266	8216	8257	8295	8342	8346	8335	8352	8294	8260	8260	8244	8255	8301	8254	8222	8305	8266	8261	8225	8185	8186	8223	8257	8245	8269	8318
454	A/D1	0	18	1050	8214	8220	8217	8217	8245	8266	8242	8240	8212	8216	8213	8212	8237	8231	8228	8233	8227	8221	8222	8212	8224	8210	8217	8229	8203	8231	8205	8207	8211	8212	8238	8232	8262	8260	8250	8222	8226	8204	8224	8223	8214	8236	8231	8236	8263
454	A/D0	1	18	1050	8238	8226	8266	8287	8291	8259	8260	8233	8186	8218	8226	8248	8301	8334	8318	8306	8258	8229	8191	8229	8235	8188	8240	8326	8214	8242	8281	8202	8155	8245	8271	8208	8315	8404	8235	8246	8298	8289	8145	8235	8274	8219	8281	8271	8197
455	A/D1	0	18	860	8229	8223	8223	8234	8248	8272	8266	8244	8237	8212	8229	8305	8310	8281	8271	8240	8238	8225	8212	8222	8231	8243	8263	8240	8236	8221	8202	8225	8205	8239	8272	8239	8270	8254	8226	8295	8216	8250	8220	8207	8244	8236	8295	8300	8295
455	A/D0	1	18	860	8221	8247	8231	8241	8224	8213	8237	8218	8218	8251	8255	8250	8257	8275	8276	8220	8208	8211	8203	8209	8299	8324	8264	8294	8281	8269	8179	8164	8155	8144	8207	8260	8276	8315	8322	8253	8250	8225	8203	8235	8297	8275	8277	8268	8291
456	A/D1	0	18	1200	8215	8244	8262	8254	8255	8252	8245	8241	8229	8218	8222	8228	8258	8269	8256	8304	8266	8244	8234	8231	8229	8286	8266	8278	8245	8231	8231	8202	8205	8211	8218	8224	8244	8241	8269	8241	8270	8245	8225	8223	8216	8226	8241	8245	8280
456	A/D0	1	18	1200	8283	8324	8423	8479	8458	8414	8344	8254	8183	8307	8398	8360	8446	8496	8468	8416	8383	8267	8216	8225	8367	8358	8406	8416	8451	8404	8372	8296	8244	8280	8374	8398	8428	8370	8395	8362	8297	8245	8224	8214	8260	8389	8388	8458	8425
457	A/D1	0	18	1380	8215	8228	8223	8243	8254	8248	8226	8218	8217	8214	8224	8240	8230	8234	8231	8238	8225	8249	8208	8228	8220	8243	8236	8248	8249	8232	8245	8211	8221	8210	8202	8247	8217	8230	8218	8248	8225	8220	8217	8224	8223	8241	8242	8233	8223
457	A/D0	1	18	1380	8622	8912	9028	9128	9125	8868	8600	8362	8290	8435	8755	8855	8953	8873	9085	8952	8719	8421	8262	8483	8713	8853	9018	9103	9301	9055	8765	8415	8295	8470	8810	9011	9221	9214	9055	8884	8562	8355	8288	8437	8708	9064	9295	9225	9175
458	A/D1	0	18	1190	8218	8185	8206	8212	8206	8211	8212	8216	8226	8202	8217	8218	8229	8225	8221	8217	8235	8224	8217	8206	8213	8204	8211	8219	8219	8227	8215	8216	8209	8201	8212	8214	8234	8258	8262	8260	8256	8237	8219	8214	8214	8208	8217	8224	8219
458	A/D0	1	18	1190	8240	8245	8252	8256	8234	8251	8218	8198	8205	8210	8226	8238	8262	8279	8248	8261	8256	8213	8199	8190	8208	8234	8245	8277	8258	8263	8254	8227	8211	8198	8208	8238	8243	8260	8260	8300	8299	8278	8233	8215	8204	8216	8197	8223	8195
459	A/D1	0	18	1170	8197	8203	8218	8197	8217	8206	8212	8213	8211	8205	8204	8216	8216	8224	8220	8217	8225	8247	8220	8227	8223	8232	8220	8228	8216	8234	8218	8222	8208	8214	8211	8201	8225	8217	8211	8216	8203	8215	8212	8216	8211	8214	8244	8217	8228
459	A/D0	1	18	1170	8222	8272	8213	8239	8247	8268	8229	8222	8211	8187	8218	8222	8189	8227	8212	8197	8182	8207	8226	8171	8198	8268	8299	8296	8248	8247	8255	8238	8243	8232	8241	8241	8311	8299	8287	8246	8269	8265	8205	8237	8227	8250	8271	8277	8246
460	A/D1	0	18	1260	8209	8221	8208	8225	8223	8235	8225	8213	8210	8210	8218	8220	8257	8263	8279	8248	8232	8220	8221	8231	8228	8254	8238	8254	8231	8258	8244	8235	8223	8214	8208	8215	8215	8224	8230	8221	8218	8219	8225	8220	8209	8219	8248	8260	8246
460	A/D0	1	18	1260	8342	8330	8320	8356	8367	8281	8278	8206	8178	8246	8323	8334	8426	8399	8302	8271	8246	8201	8204	8229	8307	8322	8363	8380	8337	8293	8246	8234	8207	8327	8317	8328	8320	8341	8345	8280	8266	8229	8227	8229	8283	8317	8351	8381	8315
461	A/D1	0	18	1180	8206	8216	8227	8227	8218	8218	8252	8225	8238	8213	8194	8208	8214	8209	8233	8220	8242	8234	8204	8252	8183	8220	8213	8184	8261	8217	8215	8284	8172	8252	8218	8223	8252	8224	8252	8242	8219	8216	8204	8197	8229	8210	8201	8231	8205
461	A/D0	1	18	1180	8590	8705	8986	9081	9205	9183	8795	8502	8372	8294	8516	8800	9060	9094	9118	9062	8706	8522	8345	8347	8600	8822	9081	9168	9158	9171	8837	8533	8314	8274	8625	8890	9090	9175	9190	9144	8762	8531	8300	8292	8651	8760	8827	8830	8938
462	A/D1	0	18	1010	8217	8224	8217	8222	8221	8233	8231	8240	8208	8223	8208	8221	8219	8213	8224	8212	8216	8209	8208	8215	8213	8229	8220	8232	8219	8213	8218	8214	8221	8230	8213	8248	8225	8220	8238	8218	8226	8220	8203	8218	8198	8216	8225	8222	8241
462	A/D0	1	18	1010	8211	8240	8236	8249	8233	8274	8242	8219	8223	8200	8238	8208	8227	8259	8207	8240	8255	8230	8200	8205	8230	8213	8207	8234	8194	8189	8201	8194	8211	8239	8221	8243	8229	8205	8209	8247	8202	8183	8226	8202	8183	8225	8211	8229	8221
463	A/D1	0	18	1110	8208	8210	8221	8200	8240	8227	8219	8207	8214	8198	8217	8201	8233	8200	8246	8229	8237	8250	8212	8206	8231	8198	8262	8224	8216	8232	8212	8218	8230	8208	8227	8211	8219	8227	8211	8223	8247	8230	8232	8219	8223	8265	8249	8256	8243
463	A/D0	1	18	1110	8216	8225	8181	8208	8262	8252	8236	8221	8214	8178	8198	8214	8253	8233	8283	8302	8251	8265	8244	8254	8262	8278	8268	8238	8230	8222	8244	8220	8195	8224	8208	8225	8243	8240	8267	8224	8260	8243	8204	8221	8268	8241	8223	8244	8223
464	A/D1	0	18	1310	8231	8237	8233	8219	8248	8249	8227	8229	8218	8213	8218	8218	8237	8225	8252	8240	8229	8216	8214	8217	8208	8229	8210	8220	8223	8214	8208	8213	8205	8209	8219	8216	8235	8225	8239	8219	8223	8209	8224	8209	8219	8225	8211	8234	8224
464	A/D0	1	18	1310	8325	8310	8387	8425	8424	8454	8334	8253	8230	8242	8354	8428	8484	8490	8436	8441	8371	8255	8242	8234	8364	8494	8472	8504	8515	8594	8425	8331	8284	8298	8385	8427	8430	8541	8512	8549	8391	8298	8245	8250	8396	8489	8526	8553	8609
465	A/D1	0	18	1200	8212	8218	8223	8219	8220	8232	8232	8230	8218	8216	8235	8224	8244	8215	8229	8236	8237	8237	8232	8214	8217	8220	8222	8227	8222	8232	8242	8233	8219	8216	8210	8223	8229	8217	8223	8222	8223	8221	8225	8215	8227	8215	8222	8228	8224
465	A/D0	1	18	1200	8213	8230	8236	8244	8242	8232	8217	8225	8207	8216	8217	8211	8224	8222	8234	8262	8287	8255	8224	8226	8200	8222	8228	8247	8229	8222	8228	8224	8215	8239	8233	8258	8250	8250	8250	8244	8244	8230	8209	8197	8201	8241	8246	8300	8278
466	A/D1	0	18	1280	8212	8218	8219	8224	8213	8266	8240	8286	8234	8231	8214	8211	8221	8223	8227	8235	8215	8221	8220	8220	8219	8225	8222	8245	8238	8246	8221	8222	8206	8216	8209	8214	8220	8218	8238	8243	8230	8230	8202	8222	8220	8245	8240	8242	8237
466	A/D0	1	18	1280	8242	8240	8266	8225	8205	8190	8199	8186	8184	8215	8198	8210	8244	8248	8259	8271	8231	8213	8231	8225	8190	8245	8232	8235	8260	8253	8258	8223	8193	8224	8171	8190	8246	8230	8199	8235	8249	8240	8221	8240	8252	8224	8258	8278	8238
467	A/D1	0	18	1170	8215	8217	8229	8228	8228	8222	8216	8211	8204	8212	8208	8232	8243	8241	8245	8242	8246	8228	8221	8218	8201	8238	8234	8256	8258	8247	8228	8219	8207	8214	8211	8252	8259	8233	8230	8206	8207	8206	8214	8202	8219	8202	8208	8228	8228
467	A/D0	1	18	1170	8640	8887	8932	8920	8889	8654	8547	8298	8291	8579	8750	8997	8930	8882	8793	8717	8509	8338	8301	8470	8661	8743	8907	8926	8846	8672	8434	8314	8286	8454	8607	8911	8964	8877	8813	8667	8480	8312	8297	8468	8598	8770	8796	8815	8866
468	A/D1	0	18	1130	8206	8214	8207	8238	8227	8229	8278	8244	8246	8222	8212	8239	8248	8246	8257	8273	8279	8249	8231	8213	8226	8209	8232	8251	8234	8235	8216	8213	8221	8219	8215	8225	8220	8260	8228	8234	8222	8207	8212	8205	8233	8257	8263	8273	8273
468	A/D0	1	18	1130	8185	8212	8218	8208	8223	8238	8235	8205	8178	8220	8188	8186	8198	8221	8162	8200	8245	8201	8161	8235	8219	8201	8249	8241	8265	8253	8266	8238	8222	8225	8220	8193	8229	8226	8198	8200	8205	8161	8178	8178	8225	8222	8229	8274	8278
469	A/D1	0	18	1140	8216	8216	8218	8228	8214	8225	8220	8212	8217	8197	8215	8211	8247	8228	8238	8258	8235	8231	8226	8210	8201	8223	8222	8221	8220	8210	8198	8224	8204	8234	8220	8242	8234	8245	8254	8215	8221	8213	8192	8220	8195	8218	8207	8198	8219
469	A/D0	1	18	1140	8288	8259	8246	8232	8208	8176	8213	8213	8191	8180	8218	8278	8266	8270	8307	8252	8221	8199	8218	8160	8257	8265	8231	8231	8238	8267	8206	8233	8227	8191	8211	8255	8214	8228	8289	8250	8200	8221	8210	8205	8212	8266	8319	8267	8317
470	A/D1	0	18	1480	8220	8244	8270	8247	8249	8246	8225	8246	8220	8192	8230	8203	8256	8238	8246	8260	8228	8230	8213	8183	8250	8190	8245	8246	8260	8260	8243	8231	8233	8209	8214	8258	8213	8248	8244	8210	8230	8230	8212	8244	8224	8254	8250	8232	8259
470	A/D0	1	18	1480	8247	8225	8305	8268	8263	8246	8259	8209	8164	8137	8213	8268	8270	8371	8335	8327	8325	8279	8230	8270	8277	8266	8271	8257	8261	8232	8234	8222	8164	8203	8229	8177	8211	8268	8260	8259	8265	8231	8219	8180	8196	8231	8229	8283	8297
471	A/D1	0	18	1270	8214	8227	8222	8232	8227	8240	8223	8220	8215	8223	8199	8213	8234	8237	8248	8243	8277	8241	8237	8235	8231	8243	8216	8237	8220	8240	8236	8220	8221	8206	8210	8214	8212	8209	8208	8204	8217	8204	8216	8220	8217	8234	8241	8227	8219
471	A/D0	1	18	1270	8244	8254	8199	8230	8242	8198	8219	8186	8206	8221	8215	8198	8215	8207	8195	8228	8212	8206	8183	8235	8251	8219	8285	8287	8272	8245	8245	8217	8196	8192	8206	8178	8213	8256	8233	8259	8258	8246	8199	8252	8309	8230	8290	8272	8218
472	A/D1	0	18	910	8236	8246	8266	8269	8242	8232	8246	8246	8238	8212	8221	8261	8256	8278	8250	8246	8255	8252	8224	8217	8216	8251	8277	8266	8309	8287	8257	8239	8227	8228	8231	8281	8260	8277	8245	8287	8293	8266	8218	8250	8211	8300	8343	8324	8367
472	A/D0	1	18	910	8236	8239	8283	8297	8320	8281	8259	8232	8201	8213	8276	8241	8254	8285	8297	8280	8275	8241	8237	8223	8247	8289	8283	8295	8315	8261	8213	8220	8219	8222	8296	8334	8324	8319	8303	8357	8301	8226	8216	8256	8224	8238	8331	8278	8272
473	A/D1	0	18	870	8215	8231	8244	8278	8271	8292	8270	8239	8235	8212	8223	8242	8266	8247	8284	8263	8262	8227	8213	8204	8269	8271	8311	8299	8336	8298	8286	8249	8230	8221	8261	8286	8312	8285	8346	8374	8332	8301	8225	8232	8245	8329	8350	8364	8388
473	A/D0	1	18	870	8746	9080	9193	9295	9334	9210	8845	8479	8341	8499	8844	9171	9323	9266	9231	9085	8739	8437	8284	8434	8833	9121	9195	9256	9319	9224	8809	8490	8340	8486	8753	9137	9129	9226	9191	9017	8664	8374	8327	8420	8766	9053	9174	9222	9191
474	A/D1	0	18	1300	8207	8208	8224	8205	8214	8234	8225	8233	8213	8205	8216	8206	8220	8209	8207	8247	8249	8253	8235	8207	8216	8194	8212	8223	8229	8262	8242	8237	8219	8201	8208	8218	8212	8219	8247	8241	8235	8219	8211	8215	8204	8208	8208	8219	8222
474	A/D0	1	18	1300	8550	8741	8948	9063	9136	9179	8856	8527	8316	8294	8486	8731	8934	9117	9088	9094	8839	8541	8372	8346	8542	8894	9115	9282	9155	9054	8750	8556	8342	8266	8480	8651	8921	8999	9097	9073	8763	8526	8348	8288	8492	8783	8902	9021	9047
475	A/D1	0	18	890	8211	8240	8237	8277	8247	8243	8231	8207	8229	8205	8221	8219	8223	8237	8254	8236	8236	8224	8210	8209	8223	8239	8295	8258	8267	8252	8258	8225	8223	8208	8220	8260	8291	8289	8282	8248	8250	8245	8223	8219	8227	8243	8283	8263	8267
475	A/D0	1	18	890	8172	8245	8263	8230	8299	8231	8240	8181	8179	8209	8209	8234	8293	8266	8280	8266	8296	8240	8197	8251	8238	8251	8268	8312	8293	8258	8242	8212	8200	8210	8202	8252	8247	8240	8252	8280	8243	8218	8223	8222	8227	8206	8259	8232	8276
476	A/D1	0	19	1130	8211	8222	8222	8212	8209	8212	8230	8228	8231	8208	8226	8219	8213	8248	8242	8274	8266	8238	8224	8205	8204	8216	8227	8236	8236	8225	8227	8203	8219	8212	8216	8243	8253	8247	8251	8228	8231	8219	8213	8225	8226	8239	8250	8259	8270
476	A/D0	1	19	1130	8235	8280	8373	8389	8349	8310	8227	8223	8182	8174	8287	8269	8335	8356	8419	8373	8307	8288	8216	8170	8262	8316	8280	8317	8318	8283	8248	8245	8223	8228	8253	8319	8332	8299	8289	8277	8214	8236	8217	8207	8218	8265	8278	8379	8411
477	A/D1	0	19	880	8216	8237	8238	8228	8253	8265	8251	8248	8219	8216	8233	8231	8236	8230	8220	8243	8225	8229	8222	8215	8206	8217	8221	8229	8225	8246	8241	8256	8229	8221	8220	8216	8226	8247	8264	8270	8246	8229	8217	8214	8228	8249	8270	8311	8295
477	A/D0	1	19	880	8503	8756	9054	9273	9372	9288	8875	8552	8304	8315	8536	8694	9119	9254	9280	9250	8860	8610	8353	8326	8695	8969	9103	9152	9311	9378	8863	8615	8357	8283	8486	8669	8915	9017	9132	9279	8941	8641	8378	8357	8774	8952	9104	9218	9167
478	A/D1	0	19	930	8221	8224	8225	8230	8236	8225	8223	8219	8214	8218	8216	8229	8236	8235	8228	8220	8227	8219	8219	8220	8203	8217	8213	8225	8247	8241	8230	8231	8207	8222	8217	8211	8231	8281	8257	8275	8236	8229	8220	8206	8215	8221	8216	8227	8243
478	A/D0	1	19	930	8229	8290	8246	8273	8221	8244	8215	8183	8158	8130	8167	8190	8166	8225	8231	8224	8294	8258	8215	8184	8217	8257	8285	8230	8267	8243	8185	8192	8224	8190	8184	8249	8245	8214	8229	8231	8209	8219	8197	8193	8245	8247	8238	8283	8306
479	A/D1	0	19	1000	8233	8224	8227	8233	8224	8229	8237	8233	8228	8219	8212	8235	8219	8241	8225	8220	8219	8221	8212	8211	8204	8215	8219	8224	8239	8227	8225	8215	8226	8224	8224	8237	8220	8239	8255	8251	8285	8236	8225	8213	8207	8262	8251	8276	8251
479	A/D0	1	19	1000	8547	8857	9119	9248	9376	9360	8999	8617	8371	8322	8616	9027	9252	9318	9313	9150	8937	8644	8368	8303	8518	8791	8999	9176	9211	9241	8906	8644	8380	8285	8598	8708	8976	9096	9149	9226	8934	8649	8337	8321	8631	8933	9144	9236	9353
480	A/D1	0	19	960	8242	8233	8236	8273	8230	8260	8220	8193	8233	8183	8253	8254	8262	8284	8219	8240	8235	8191	8224	8206	8197	8231	8235	8249	8284	8257	8259	8228	8219	8227	8267	8256	8274	8233	8239	8269	8286	8279	8247	8231	8215	8220	8266	8251	8281
480	A/D0	1	19	960	8267	8287	8314	8314	8323	8318	8271	8260	8226	8254	8243	8219	8297	8291	8277	8298	8239	8249	8199	8175	8261	8231	8291	8293	8307	8236	8205	8213	8193	8202	8267	8280	8281	8275	8302	8326	8274	8237	8209	8231	8257	8301	8343	8390	8342
481	A/D1	0	19	870	8208	8238	8250	8224	8292	8250	8238	8229	8218	8219	8247	8228	8243	8293	8297	8286	8279	8256	8243	8221	8240	8283	8264	8287	8259	8278	8254	8233	8217	8218	8219	8233	8275	8248	8290	8252	8253	8230	8209	8215	8218	8239	8230	8241	8270
481	A/D0	1	19	870	8522	8664	8807	8901	9012	9053	8704	8441	8302	8376	8607	8903	8916	9094	9055	8941	8757	8444	8352	8449	8729	8912	9103	9202	9142	9001	8590	8358	8309	8488	8772	8975	9014	9098	9124	9077	8739	8394	8296	8367	8553	8894	8880	9231	9315
482	A/D1	0	19	1140	8217	8223	8214	8224	8219	8215	8218	8216	8213	8218	8212	8225	8204	8218	8230	8250	8238	8223	8227	8204	8207	8202	8203	8211	8214	8240	8225	8226	8207	8205	8208	8219	8217	8221	8222	8224	8240	8221	8217	8223	8235	8232	8228	8208	8222
482	A/D0	1	19	1140	8232	8247	8217	8219	8235	8223	8206	8226	8212	8176	8276	8268	8282	8288	8315	8261	8243	8244	8210	8219	8270	8298	8252	8277	8287	8251	8234	8238	8224	8178	8242	8292	8276	8254	8257	8247	8196	8221	8211	8223	8225	8268	8263	8248	8278
483	A/D1	0	19	1140	8203	8206	8216	8214	8235	8228	8245	8226	8220	8216	8216	8220	8250	8224	8245	8209	8204	8236	8201	8224	8213	8207	8222	8197	8211	8246	8226	8228	8219	8202	8226	8215	8241	8247	8249	8237	8231	8223	8214	8218	8203	8210	8218	8253	8254
483	A/D0	1	19	1140	8251	8299	8237	8234	8286	8294	8235	8220	8232	8191	8244	8269	8267	8294	8321	8307	8268	8257	8294	8249	8258	8311	8252	8257	8362	8319	8308	8296	8256	8237	8262	8306	8308	8364	8340	8298	8222	8190	8213	8212	8291	8304	8330	8366	8348
484	A/D1	0	19	1320	8217	8210	8243	8230	8228	8228	8222	8227	8228	8212	8229	8211	8211	8225	8234	8227	8242	8228	8221	8203	8221	8207	8234	8243	8283	8269	8256	8226	8229	8200	8213	8215	8218	8221	8240	8242	8218	8218	8210	8204	8211	8214	8227	8233	8226
484	A/D0	1	19	1320	8255	8270	8265	8255	8330	8273	8236	8262	8217	8206	8247	8269	8233	8250	8275	8236	8220	8244	8183	8204	8290	8285	8296	8294	8305	8296	8253	8272	8251	8186	8260	8243	8172	8225	8227	8203	8214	8260	8231	8232	8264	8267	8268	8221	8221
485	A/D1	0	19	890	8212	8239	8214	8241	8223	8231	8239	8216	8225	8208	8214	8223	8234	8261	8252	8269	8237	8230	8218	8204	8234	8254	8278	8291	8301	8307	8269	8246	8209	8228	8219	8288	8289	8298	8301	8294	8272	8255	8223	8240	8239	8252	8284	8307	8297
485	A/D0	1	19	890	8306	8308	8262	8297	8398	8288	8246	8247	8245	8200	8253	8347	8323	8350	8296	8252	8225	8156	8190	8229	8247	8224	8305	8452	8407	8409	8366	8239	8191	8181	8280	8285	8316	8273	8338	8289	8262	8264	8218	8261	8292	8358	8371	8313	8285
486	A/D1	0	19	880	8237	8232	8248	8243	8252	8245	8237	8237	8220	8215	8246	8250	8247	8287	8293	8280	8260	8224	8213	8214	8245	8254	8257	8257	8285	8264	8261	8252	8227	8222	8241	8235	8221	8223	8203	8255	8239	8236	8222	8222	8241	8262	8263	8274	8272
486	A/D0	1	19	880	8273	8293	8269	8285	8252	8288	8232	8223	8255	8220	8222	8226	8258	8258	8298	8267	8222	8216	8239	8259	8244	8317	8292	8277	8312	8312	8297	8245	8243	8259	8288	8293	8273	8271	8238	8279	8274	8227	8194	8207	8239	8278	8363	8360	8366
487	A/D1	0	19	910	8197	8249	8263	8252	8256	8253	8225	8225	8235	8234	8254	8239	8257	8279	8261	8266	8241	8207	8213	8212	8250	8254	8352	8306	8324	8320	8266	8249	8205	8240	8224	8229	8279	8255	8263	8264	8242	8225	8219	8213	8243	8322	8345	8361	8345
487	A/D0	1	19	910	8229	8264	8278	8284	8298	8290	8230	8222	8188	8173	8282	8299	8290	8305	8340	8276	8215	8200	8214	8235	8264	8361	8340	8312	8292	8284	8223	8208	8208	8216	8262	8314	8347	8272	8303	8268	8225	8213	8236	8206	8295	8298	8268	8295	8315
488	A/D1	0	19	1140	8226	8196	8221	8231	8226	8237	8219	8220	8240	8199	8224	8201	8214	8238	8235	8214	8225	8215	8236	8215	8207	8260	8222	8255	8246	8212	8244	8208	8205	8231	8193	8223	8221	8212	8232	8206	8226	8204	8211	8216	8217	8208	8219	8215	8209
488	A/D0	1	19	1140	8217	8222	8290	8270	8283	8239	8257	8247	8221	8260	8272	8243	8240	8320	8255	8221	8267	8231	8170	8263	8284	8249	8231	8288	8237	8191	8215	8197	8189	8210	8234	8252	8229	8272	8246	8235	8221	8180	8221	8229	8246	8282	8287	8266	8293
489	A/D1	0	19	1240	8202	8225	8222	8230	8220	8219	8232	8215	8220	8215	8212	8217	8221	8226	8265	8247	8258	8223	8221	8221	8239	8234	8236	8218	8244	8234	8251	8232	8222	8214	8236	8245	8265	8256	8234	8217	8230	8211	8221	8225	8212	8246	8221	8214	8228
489	A/D0	1	19	1240	8306	8317	8366	8364	8349	8364	8313	8248	8191	8201	8238	8237	8325	8320	8322	8327	8271	8232	8227	8200	8268	8277	8356	8354	8346	8369	8292	8257	8222	8241	8297	8403	8413	8430	8435	8365	8227	8199	8185	8180	8233	8255	8329	8335	8282
490	A/D1	0	19	1320	8208	8233	8239	8225	8222	8218	8230	8207	8209	8219	8205	8225	8224	8248	8240	8264	8233	8200	8235	8191	8216	8253	8222	8284	8228	8246	8228	8213	8219	8218	8200	8244	8234	8278	8269	8271	8244	8243	8218	8213	8219	8214	8222	8232	8224
490	A/D0	1	19	1320	8221	8270	8248	8322	8321	8312	8339	8216	8215	8219	8176	8238	8260	8267	8302	8276	8282	8263	8192	8273	8272	8317	8332	8287	8259	8288	8256	8227	8211	8243	8276	8327	8349	8411	8331	8331	8327	8237	8189	8226	8210	8216	8278	8310	8335
491	A/D1	0	19	1380	8190	8245	8204	8242	8236	8208	8232	8216	8212	8226	8218	8221	8223	8201	8229	8226	8230	8229	8211	8211	8213	8218	8247	8247	8238	8233	8211	8213	8224	8213	8221	8211	8211	8225	8219	8242	8243	8227	8223	8217	8245	8238	8236	8249	8233
491	A/D0	1	19	1380	8372	8548	8705	8841	8768	8773	8589	8384	8274	8329	8443	8718	8756	8775	8800	8709	8550	8407	8288	8278	8499	8765	8779	8772	8756	8744	8491	8359	8316	8280	8483	8583	8721	8728	8685	8748	8525	8399	8306	8270	8490	8660	8759	8836	8817
492	A/D1	0	19	1050	8211	8216	8221	8209	8251	8222	8243	8230	8213	8214	8215	8209	8218	8207	8252	8230	8244	8232	8232	8210	8217	8222	8254	8242	8241	8235	8222	8215	8209	8203	8213	8209	8209	8214	8223	8215	8222	8210	8208	8216	8245	8232	8236	8225	8237
492	A/D0	1	19	1050	8170	8175	8213	8195	8209	8230	8216	8215	8211	8174	8244	8233	8221	8240	8280	8243	8212	8233	8226	8199	8212	8244	8241	8237	8247	8235	8212	8202	8196	8223	8227	8206	8235	8301	8240	8238	8244	8233	8207	8218	8221	8206	8243	8239	8251
493	A/D1	0	19	1360	8227	8205	8224	8220	8209	8245	8201	8228	8219	8193	8234	8230	8212	8261	8220	8231	8222	8206	8228	8216	8224	8225	8212	8220	8237	8224	8255	8227	8213	8223	8202	8218	8225	8217	8244	8257	8231	8263	8234	8230	8237	8231	8274	8258	8256
493	A/D0	1	19	1360	8307	8310	8372	8298	8340	8310	8270	8251	8224	8198	8266	8301	8313	8343	8352	8278	8250	8263	8214	8207	8292	8280	8279	8353	8367	8357	8287	8263	8217	8203	8245	8218	8264	8325	8288	8299	8262	8275	8237	8205	8298	8353	8314	8308	8343
494	A/D1	0	19	1140	8222	8219	8222	8212	8227	8236	8227	8209	8210	8205	8202	8218	8233	8216	8263	8221	8277	8253	8226	8242	8246	8207	8267	8193	8243	8224	8208	8227	8191	8224	8229	8215	8273	8248	8248	8259	8225	8231	8224	8217	8227	8217	8242	8252	8230
494	A/D0	1	19	1140	8270	8314	8270	8321	8301	8333	8232	8256	8228	8169	8199	8233	8223	8242	8208	8254	8147	8209	8222	8183	8240	8249	8275	8262	8244	8253	8178	8199	8203	8204	8223	8233	8280	8293	8298	8270	8207	8237	8253	8264	8234	8248	8244	8296	8309
495	A/D1	0	19	980	8207	8218	8213	8224	8233	8219	8225	8204	8211	8217	8215	8224	8213	8229	8230	8222	8220	8206	8221	8216	8222	8228	8230	8237	8228	8228	8229	8219	8216	8218	8215	8241	8230	8223	8222	8221	8215	8233	8220	8225	8217	8226	8254	8262	8270
495	A/D0	1	19	980	8274	8346	8280	8320	8357	8278	8285	8284	8203	8207	8273	8293	8279	8288	8312	8272	8245	8246	8211	8232	8229	8183	8247	8287	8270	8297	8302	8230	8179	8222	8252	8243	8248	8281	8309	8279	8297	8273	8187	8233	8230	8203	8296	8273	8315
496	A/D1	0	19	1060	8211	8220	8251	8229	8234	8223	8202	8230	8193	8218	8205	8205	8242	8217	8212	8228	8212	8197	8223	8205	8212	8231	8195	8240	8232	8229	8264	8227	8222	8226	8191	8217	8217	8215	8217	8207	8215	8218	8206	8218	8216	8220	8251	8234	8234
496	A/D0	1	19	1060	8248	8265	8260	8316	8307	8276	8283	8220	8254	8213	8238	8291	8230	8286	8321	8307	8276	8240	8242	8234	8262	8277	8259	8232	8241	8235	8208	8182	8210	8200	8199	8254	8239	8245	8260	8251	8236	8204	8205	8198	8221	8257	8262	8254	8263
497	A/D1	0	19	1260	8218	8245	8235	8229	8232	8201	8221	8207	8208	8211	8216	8230	8235	8211	8217	8223	8218	8239	8207	8218	8222	8216	8243	8221	8227	8233	8249	8238	8216	8254	8196	8236	8214	8207	8222	8228	8196	8224	8206	8201	8234	8195	8245	8223	8209
497	A/D0	1	19	1260	8836	9211	9247	9376	9403	9144	8785	8456	8319	8494	8925	9289	9427	9454	9362	9119	8724	8387	8358	8551	8723	9101	9192	9366	9278	9074	8792	8426	8306	8595	8800	9095	9168	9198	9223	8941	8690	8447	8256	8573	8895	9140	9380	9478	9401
498	A/D1	0	19	920	8205	8204	8218	8200	8213	8215	8227	8238	8222	8229	8205	8221	8229	8236	8226	8239	8217	8207	8219	8208	8221	8248	8239	8249	8227	8212	8224	8208	8218	8211	8210	8232	8208	8224	8234	8215	8226	8216	8214	8218	8207	8210	8205	8204	8207
498	A/D0	1	19	920	8269	8325	8310	8321	8299	8315	8305	8235	8219	8215	8275	8248	8331	8356	8297	8285	8322	8300	8193	8210	8252	8264	8301	8389	8342	8295	8278	8266	8227	8222	8296	8285	8285	8338	8338	8331	8306	8280	8214	8223	8237	8239	8326	8440	8364
499	A/D1	0	19	960	8222	8228	8228	8216	8243	8234	8216	8214	8200	8202	8212	8207	8236	8252	8233	8232	8232	8201	8222	8206	8216	8227	8206	8212	8224	8217	8220	8203	8209	8218	8224	8234	8225	8226	8233	8238	8233	8219	8210	8213	8207	8218	8264	8239	8279
499	A/D0	1	19	960	8215	8243	8204	8248	8281	8296	8271	8268	8246	8256	8256	8250	8259	8282	8248	8214	8227	8218	8186	8254	8262	8236	8227	8251	8245	8189	8213	8206	8199	8217	8247	8291	8275	8269	8261	8245	8232	8203	8227	8226	8204	8199	8224	8228	8191
500	A/D1	0	19	1170	8219	8209	8234	8243	8238	8252	8223	8223	8221	8208	8219	8221	8231	8239	8221	8232	8221	8213	8216	8212	8215	8218	8212	8211	8204	8212	8209	8224	8213	8215	8220	8222	8225	8231	8237	8238	8223	8237	8215	8218	8210	8226	8240	8246	8237
500	A/D0	1	19	1170	8258	8297	8308	8320	8329	8288	8246	8214	8205	8229	8252	8302	8278	8307	8321	8252	8272	8248	8225	8248	8254	8248	8229	8229	8280	8259	8221	8241	8222	8263	8292	8284	8307	8267	8260	8251	8239	8216	8208	8200	8213	8222	8230	8280	8324
501	A/D1	0	20	1180	8213	8214	8205	8228	8229	8259	8241	8229	8222	8209	8207	8229	8213	8231	8249	8226	8232	8219	8217	8209	8216	8203	8212	8237	8239	8257	8243	8233	8229	8199	8243	8230	8253	8263	8282	8271	8262	8234	8216	8245	8218	8240	8235	8244	8308
501	A/D0	1	20	1180	8324	8327	8350	8344	8371	8319	8273	8234	8233	8239	8324	8355	8376	8382	8296	8230	8241	8222	8191	8206	8257	8284	8305	8339	8341	8300	8225	8254	8247	8195	8231	8284	8270	8253	8305	8336	8265	8234	8238	8263	8236	8314	8277	8236	8282
502	A/D1	0	20	1500	8200	8239	8255	8255	8262	8276	8215	8240	8209	8193	8253	8217	8276	8230	8238	8243	8214	8239	8234	8211	8242	8237	8245	8256	8260	8276	8257	8239	8222	8212	8217	8240	8224	8226	8231	8221	8222	8210	8216	8209	8235	8252	8263	8265	8246
502	A/D0	1	20	1500	8249	8291	8298	8249	8271	8279	8277	8252	8259	8230	8253	8269	8236	8237	8246	8211	8193	8206	8206	8208	8216	8291	8283	8303	8276	8209	8240	8212	8196	8228	8212	8238	8229	8281	8276	8229	8230	8208	8187	8196	8233	8247	8230	8242	8206
503	A/D1	0	20	1080	8232	8209	8203	8231	8208	8238	8217	8216	8223	8198	8235	8207	8246	8217	8226	8240	8211	8235	8212	8207	8236	8192	8229	8233	8232	8224	8212	8203	8215	8198	8212	8214	8210	8244	8226	8246	8222	8225	8210	8206	8234	8224	8252	8256	8250
503	A/D0	1	20	1080	8247	8259	8317	8296	8323	8236	8261	8191	8146	8235	8201	8198	8260	8297	8213	8215	8337	8280	8136	8223	8257	8224	8208	8313	8228	8153	8218	8220	8155	8177	8219	8251	8214	8268	8280	8257	8245	8270	8210	8219	8226	8215	8216	8229	8232
504	A/D1	0	20	1370	8218	8214	8211	8229	8234	8245	8246	8244	8225	8213	8213	8254	8245	8251	8231	8236	8237	8232	8223	8210	8213	8220	8227	8236	8205	8237	8245	8228	8230	8229	8176	8227	8260	8225	8288	8256	8308	8236	8239	8225	8192	8222	8231	8233	8244
504	A/D0	1	20	1370	8216	8241	8244	8248	8289	8224	8251	8228	8184	8193	8236	8243	8214	8252	8254	8228	8215	8228	8205	8199	8240	8274	8259	8288	8330	8355	8327	8267	8280	8243	8213	8278	8285	8290	8319	8276	8262	8239	8228	8230	8222	8179	8217	8270	8256
505	A/D1	0	20	860	8258	8292	8345	8353	8324	8369	8310	8272	8233	8225	8215	8271	8312	8354	8391	8366	8350	8284	8248	8249	8293	8294	8305	8300	8294	8312	8275	8268	8233	8239	8262	8295	8317	8419	8417	8393	8316	8275	8226	8244	8245	8344	8333	8418	8416
505	A/D0	1	20	860	8402	8427	8465	8484	8517	8506	8388	8228	8264	8251	8323	8537	8563	8531	8471	8450	8341	8226	8233	8364	8382	8467	8536	8554	8521	8427	8336	8266	8239	8258	8337	8424	8497	8595	8729	8652	8446	8318	8271	8331	8423	8544	8520	8552	8651
506	A/D1	0	20	1040	8218	8200	8197	8221	8209	8217	8219	8229	8236	8226	8222	8269	8233	8241	8226	8247	8257	8248	8226	8220	8214	8199	8231	8245	8275	8261	8236	8228	8217	8211	8221	8215	8215	8213	8218	8211	8206	8208	8208	8207	8223	8210	8233	8247	8239
506	A/D0	1	20	1040	8397	8524	8563	8807	8879	8857	8605	8370	8291	8383	8471	8776	8739	8901	8827	8688	8476	8315	8241	8312	8426	8653	8700	8843	8940	8765	8522	8366	8247	8297	8478	8566	8643	8740	8796	8841	8605	8411	8316	8367	8512	8686	8782	8873	8706
507	A/D1	0	20	940	8211	8220	8211	8257	8273	8252	8250	8235	8224	8246	8226	8242	8230	8238	8248	8275	8247	8235	8220	8211	8216	8221	8246	8261	8266	8290	8242	8229	8245	8204	8212	8228	8199	8276	8279	8265	8273	8230	8223	8211	8243	8220	8256	8264	8289
507	A/D0	1	20	940	8278	8230	8259	8277	8261	8236	8223	8213	8198	8225	8249	8292	8295	8293	8301	8258	8244	8213	8188	8265	8248	8252	8276	8272	8290	8339	8320	8288	8289	8248	8283	8289	8313	8283	8246	8293	8272	8251	8226	8260	8353	8313	8333	8309	8262
508	A/D1	0	20	1210	8221	8209	8264	8239	8254	8256	8233	8244	8212	8214	8223	8214	8220	8227	8227	8245	8223	8218	8218	8205	8221	8218	8224	8220	8217	8227	8221	8226	8217	8208	8218	8224	8223	8209	8214	8213	8216	8219	8209	8211	8212	8222	8222	8243	8228
508	A/D0	1	20	1210	8154	8206	8192	8175	8162	8182	8177	8153	8188	8182	8152	8227	8237	8196	8251	8273	8246	8233	8195	8207	8189	8229	8210	8216	8286	8278	8212	8187	8195	8250	8215	8207	8195	8232	8246	8236	8229	8181	8190	8184	8194	8209	8251	8233	8240
509	A/D1	0	20	1130	8213	8229	8239	8240	8242	8241	8234	8214	8222	8211	8227	8226	8256	8232	8229	8217	8207	8212	8215	8213	8214	8234	8256	8251	8246	8237	8233	8221	8206	8218	8208	8244	8225	8248	8216	8222	8211	8213	8206	8212	8224	8246	8255	8270	8233
509	A/D0	1	20	1130	8221	8189	8240	8245	8225	8210	8205	8200	8174	8210	8241	8215	8213	8278	8268	8248	8234	8220	8210	8250	8250	8244	8236	8240	8252	8247	8238	8225	8198	8238	8236	8224	8259	8230	8217	8200	8239	8197	8152	8257	8252	8237	8312	8299	8258
510	A/D1	0	20	1250	8218	8237	8230	8235	8233	8224	8226	8233	8224	8215	8211	8229	8210	8229	8218	8240	8232	8225	8213	8214	8217	8206	8203	8215	8216	8225	8208	8217	8198	8213	8217	8207	8203	8215	8222	8214	8219	8222	8227	8215	8206	8212	8203	8225	8241
510	A/D0	1	20	1250	8228	8257	8238	8265	8283	8264	8275	8286	8208	8225	8243	8222	8230	8237	8262	8244	8245	8213	8205	8217	8234	8280	8249	8235	8239	8215	8201	8215	8244	8186	8221	8263	8229	8258	8329	8312	8211	8229	8316	8218	8230	8285	8317	8228	8337
511	A/D1	0	20	1000	8207	8218	8236	8266	8264	8257	8241	8224	8210	8223	8222	8219	8227	8218	8245	8232	8226	8215	8210	8215	8218	8242	8233	8240	8235	8239	8225	8220	8228	8212	8238	8225	8221	8230	8251	8239	8247	8229	8232	8212	8210	8220	8209	8228	8264
511	A/D0	1	20	1000	8312	8366	8390	8428	8394	8329	8306	8249	8220	8237	8265	8323	8320	8335	8315	8315	8303	8249	8194	8202	8298	8364	8375	8327	8425	8349	8330	8299	8249	8237	8283	8419	8382	8388	8395	8316	8273	8230	8205	8247	8310	8370	8313	8354	8345
512	A/D1	0	20	930	8219	8233	8227	8212	8215	8205	8211	8218	8212	8216	8213	8205	8233	8202	8255	8236	8242	8238	8220	8221	8245	8236	8260	8246	8228	8233	8226	8213	8214	8215	8205	8206	8224	8213	8244	8234	8216	8219	8208	8201	8220	8210	8209	8215	8219
512	A/D0	1	20	930	8748	9169	9176	9170	9084	8915	8583	8350	8301	8560	8784	9010	9156	9219	9397	9176	8851	8460	8298	8625	8926	9175	9305	9295	9273	9023	8724	8417	8334	8492	8615	8841	8970	9149	9130	8921	8578	8374	8297	8475	8812	9009	9264	9213	9148
513	A/D1	0	20	1110	8199	8233	8256	8242	8255	8261	8243	8246	8236	8235	8214	8220	8227	8212	8229	8236	8227	8231	8242	8213	8222	8231	8226	8258	8228	8246	8235	8218	8223	8205	8221	8231	8226	8249	8238	8249	8235	8226	8216	8225	8209	8257	8232	8232	8244
513	A/D0	1	20	1110	8698	8925	9285	9316	9493	9384	8908	8547	8341	8295	8617	8847	9144	9234	9264	9185	8832	8577	8332	8299	8688	8886	9115	9202	9243	9258	8871	8621	8386	8283	8603	8981	9256	9297	9244	9439	9079	8706	8444	8321	8562	8872	9139	9207	9321
514	A/D1	0	20	880	8230	8221	8239	8260	8272	8258	8230	8210	8211	8208	8213	8250	8261	8294	8306	8300	8284	8243	8223	8218	8212	8258	8254	8300	8258	8270	8268	8246	8237	8224	8236	8298	8303	8317	8288	8309	8285	8236	8242	8209	8229	8236	8269	8304	8295
514	A/D0	1	20	880	8234	8277	8265	8233	8271	8321	8279	8256	8242	8225	8223	8266	8311	8288	8273	8290	8273	8226	8209	8236	8240	8219	8265	8303	8263	8241	8236	8210	8177	8224	8272	8225	8224	8272	8286	8277	8270	8270	8231	8212	8283	8294	8332	8321	8280
515	A/D1	0	20	1030	8214	8215	8214	8217	8202	8210	8214	8208	8217	8200	8215	8230	8230	8234	8244	8248	8244	8226	8218	8215	8200	8203	8224	8211	8228	8221	8226	8223	8219	8214	8202	8217	8227	8237	8242	8225	8241	8217	8231	8221	8207	8232	8214	8227	8241
515	A/D0	1	20	1030	8292	8235	8244	8267	8251	8254	8232	8263	8214	8202	8222	8222	8235	8227	8247	8227	8219	8244	8212	8181	8196	8263	8261	8235	8283	8253	8271	8199	8212	8238	8244	8246	8254	8227	8244	8214	8241	8200	8202	8202	8216	8246	8236	8243	8271
516	A/D1	0	20	1420	8205	8223	8224	8237	8234	8247	8240	8216	8215	8221	8216	8240	8243	8222	8232	8223	8222	8213	8220	8216	8213	8211	8230	8244	8238	8232	8222	8226	8211	8216	8219	8207	8222	8225	8235	8238	8225	8223	8211	8205	8225	8209	8247	8222	8249
516	A/D0	1	20	1420	8203	8263	8263	8311	8293	8255	8227	8197	8191	8197	8249	8212	8255	8245	8242	8268	8232	8218	8219	8208	8239	8246	8262	8263	8236	8223	8254	8216	8195	8276	8305	8245	8299	8279	8266	8270	8237	8225	8204	8200	8244	8260	8277	8297	8280
517	A/D1	0	20	1110	8223	8211	8242	8253	8210	8269	8195	8223	8208	8195	8247	8242	8232	8247	8218	8227	8220	8209	8216	8217	8224	8252	8231	8252	8237	8240	8232	8215	8214	8213	8211	8206	8231	8213	8216	8225	8219	8217	8216	8222	8239	8229	8231	8230	8214
517	A/D0	1	20	1110	8216	8236	8247	8267	8226	8244	8230	8174	8197	8160	8203	8244	8222	8264	8295	8223	8227	8252	8235	8205	8225	8276	8211	8255	8271	8244	8230	8193	8205	8214	8254	8253	8222	8269	8212	8222	8238	8196	8184	8227	8291	8288	8279	8292	8281
518	A/D1	0	20	1360	8212	8205	8229	8240	8251	8231	8245	8211	8221	8212	8209	8216	8212	8231	8222	8226	8213	8223	8206	8212	8212	8214	8231	8227	8228	8244	8252	8235	8232	8220	8224	8234	8244	8229	8255	8249	8260	8247	8240	8213	8220	8216	8225	8231	8246
518	A/D0	1	20	1360	8247	8244	8288	8298	8298	8267	8225	8229	8177	8185	8196	8204	8219	8233	8255	8306	8269	8272	8231	8207	8216	8235	8217	8235	8250	8214	8228	8223	8216	8223	8169	8214	8216	8212	8283	8272	8249	8237	8221	8209	8217	8213	8219	8223	8210
519	A/D1	0	20	1180	8214	8202	8211	8213	8214	8208	8230	8223	8231	8210	8213	8210	8198	8227	8222	8219	8229	8216	8216	8217	8200	8233	8222	8226	8264	8212	8228	8217	8213	8219	8220	8219	8241	8237	8225	8229	8215	8224	8209	8208	8225	8222	8215	8226	8250
519	A/D0	1	20	1180	8210	8250	8204	8262	8253	8246	8195	8196	8218	8186	8212	8273	8189	8191	8202	8189	8189	8171	8162	8155	8146	8204	8228	8214	8220	8239	8239	8232	8231	8205	8263	8246	8213	8238	8268	8233	8234	8236	8218	8193	8185	8256	8182	8210	8244
520	A/D1	0	20	1010	8227	8228	8228	8237	8237	8238	8242	8221	8222	8209	8223	8238	8276	8301	8289	8285	8275	8248	8245	8219	8209	8233	8235	8253	8278	8253	8255	8237	8217	8216	8216	8257	8253	8260	8263	8276	8240	8230	8242	8220	8261	8258	8283	8274	8265
520	A/D0	1	20	1010	8649	8962	9269	9400	9464	9348	8909	8590	8338	8365	8670	8910	9049	9275	9389	9221	8855	8547	8341	8358	8690	8934	9121	9131	9203	9122	8833	8584	8332	8383	8617	8904	8972	9220	9278	9196	8881	8541	8258	8315	8638	8899	9004	9002	9117
521	A/D1	0	20	890	8229	8244	8244	8251	8236	8251	8239	8223	8225	8210	8205	8238	8245	8285	8295	8296	8297	8265	8233	8231	8243	8235	8254	8232	8266	8257	8245	8242	8223	8219	8211	8227	8240	8247	8255	8237	8234	8223	8211	8208	8228	8226	8251	8249	8254
521	A/D0	1	20	890	8229	8239	8222	8240	8229	8247	8266	8232	8241	8246	8248	8277	8362	8398	8330	8354	8276	8211	8236	8276	8268	8316	8335	8356	8292	8309	8240	8222	8254	8220	8262	8296	8376	8391	8383	8445	8360	8275	8266	8291	8268	8263	8350	8388	8325
522	A/D1	0	20	1400	8232	8238	8237	8239	8234	8219	8218	8207	8212	8205	8204	8219	8206	8221	8221	8214	8220	8219	8219	8216	8208	8244	8229	8241	8221	8209	8216	8224	8211	8221	8205	8221	8244	8227	8273	8223	8241	8248	8204	8238	8216	8201	8230	8194	8239
522	A/D0	1	20	1400	8700	8906	9150	9251	9143	9300	8923	8639	8468	8338	8636	8924	9349	9354	9464	9288	8847	8565	8363	8359	8704	8960	9280	9329	9413	9248	8954	8624	8374	8341	8787	9093	9315	9277	9435	9323	9046	8697	8408	8346	8671	8996	9249	9337	9288
523	A/D1	0	20	1310	8220	8200	8200	8240	8189	8235	8232	8196	8239	8183	8224	8211	8202	8244	8201	8238	8239	8211	8227	8219	8228	8238	8250	8257	8246	8250	8231	8224	8206	8206	8201	8209	8201	8212	8203	8222	8228	8213	8217	8210	8207	8222	8214	8239	8253
523	A/D0	1	20	1310	8261	8237	8245	8260	8269	8280	8225	8260	8233	8198	8196	8238	8204	8166	8284	8302	8188	8227	8248	8216	8214	8271	8296	8235	8192	8187	8164	8157	8191	8191	8242	8263	8271	8247	8309	8321	8280	8256	8188	8177	8212	8276	8294	8186	8225
524	A/D1	0	20	1380	8236	8226	8229	8225	8230	8246	8242	8239	8227	8212	8237	8227	8222	8228	8247	8237	8235	8215	8213	8198	8221	8232	8216	8250	8235	8218	8241	8203	8218	8203	8201	8216	8196	8223	8207	8214	8216	8224	8225	8231	8226	8214	8222	8220	8246
524	A/D0	1	20	1380	8170	8219	8266	8253	8278	8288	8270	8205	8222	8232	8279	8274	8316	8281	8292	8248	8222	8249	8199	8164	8244	8234	8242	8245	8259	8261	8244	8262	8232	8218	8264	8216	8232	8278	8253	8238	8240	8261	8206	8201	8204	8263	8229	8235	8285
525	A/D1	0	20	1250	8214	8215	8219	8228	8211	8234	8234	8217	8224	8211	8232	8245	8218	8242	8211	8228	8237	8227	8229	8216	8243	8245	8251	8286	8261	8294	8249	8244	8213	8224	8212	8249	8244	8233	8261	8236	8242	8226	8226	8207	8235	8209	8224	8238	8224
525	A/D0	1	20	1250	8470	8740	8784	8838	8793	8781	8622	8393	8304	8317	8510	8636	8763	8929	8969	9019	8711	8478	8301	8274	8470	8645	8757	8828	8846	8808	8564	8433	8297	8268	8470	8572	8685	8785	8872	8914	8653	8416	8289	8274	8425	8660	8742	8920	8887
526	A/D1	0	21	980	8211	8206	8204	8212	8227	8235	8231	8223	8226	8207	8221	8211	8226	8235	8225	8224	8222	8219	8218	8210	8215	8210	8226	8217	8217	8223	8222	8225	8207	8216	8253	8232	8243	8242	8240	8240	8239	8226	8232	8207	8213	8215	8204	8228	8217
526	A/D0	1	21	980	8231	8215	8209	8217	8245	8220	8171	8233	8205	8204	8231	8285	8250	8244	8272	8244	8210	8213	8194	8198	8209	8210	8249	8244	8261	8232	8233	8219	8190	8205	8206	8209	8246	8247	8244	8220	8217	8259	8195	8205	8220	8290	8267	8236	8204
527	A/D1	0	21	1170	8240	8225	8226	8222	8257	8242	8255	8228	8231	8222	8216	8216	8220	8225	8228	8217	8234	8249	8220	8225	8225	8215	8222	8213	8213	8220	8194	8243	8194	8217	8222	8200	8241	8217	8223	8244	8211	8234	8214	8213	8228	8227	8235	8252	8213
527	A/D0	1	21	1170	8408	8510	8711	8865	8817	8710	8524	8419	8290	8260	8341	8464	8605	8678	8614	8580	8415	8337	8214	8253	8381	8442	8564	8636	8694	8627	8510	8412	8241	8208	8362	8534	8665	8741	8741	8676	8524	8410	8267	8199	8301	8433	8486	8614	8644
528	A/D1	0	21	1100	8213	8213	8223	8215	8239	8238	8226	8227	8226	8221	8208	8210	8218	8204	8212	8213	8229	8236	8211	8218	8230	8229	8261	8239	8238	8251	8228	8210	8215	8216	8225	8223	8224	8226	8221	8230	8228	8234	8209	8215	8225	8234	8241	8242	8244
528	A/D0	1	21	1100	8285	8309	8286	8287	8316	8278	8268	8262	8240	8274	8342	8355	8276	8358	8371	8317	8289	8267	8214	8201	8224	8279	8283	8340	8319	8307	8236	8170	8182	8243	8250	8272	8334	8320	8277	8288	8263	8214	8180	8234	8304	8307	8365	8347	8334
529	A/D1	0	21	1240	8216	8206	8215	8232	8226	8232	8229	8229	8223	8222	8205	8218	8220	8230	8247	8224	8251	8220	8220	8224	8205	8210	8219	8207	8233	8241	8230	8243	8211	8212	8223	8205	8225	8204	8210	8226	8222	8229	8222	8211	8222	8226	8251	8248	8270
529	A/D0	1	21	1240	8248	8267	8299	8253	8247	8251	8221	8214	8191	8214	8221	8268	8275	8253	8256	8228	8224	8202	8208	8222	8231	8291	8269	8232	8261	8256	8223	8206	8212	8229	8194	8238	8264	8263	8248	8259	8241	8205	8205	8218	8234	8248	8220	8219	8265
530	A/D1	0	21	880	8242	8264	8268	8361	8381	8417	8382	8304	8264	8226	8232	8273	8332	8358	8403	8427	8402	8340	8261	8249	8267	8353	8371	8391	8379	8381	8315	8277	8234	8225	8297	8331	8377	8419	8427	8452	8371	8338	8266	8250	8276	8311	8338	8410	8401
530	A/D0	1	21	880	8303	8404	8455	8457	8462	8431	8343	8275	8241	8233	8320	8381	8540	8427	8509	8557	8447	8320	8251	8240	8333	8442	8471	8421	8404	8400	8342	8276	8237	8281	8328	8518	8463	8450	8377	8391	8293	8226	8257	8218	8337	8442	8514	8550	8606
531	A/D1	0	21	1470	8216	8233	8254	8273	8273	8271	8249	8243	8219	8218	8214	8224	8207	8214	8229	8211	8219	8208	8208	8215	8211	8230	8240	8254	8254	8246	8237	8235	8220	8209	8225	8221	8232	8244	8217	8259	8237	8213	8238	8177	8209	8216	8212	8248	8231
531	A/D0	1	21	1470	8222	8220	8237	8216	8200	8243	8233	8236	8225	8229	8254	8260	8250	8249	8264	8254	8246	8231	8215	8219	8197	8224	8273	8248	8264	8291	8244	8219	8270	8254	8270	8331	8311	8352	8310	8322	8280	8279	8277	8246	8268	8287	8275	8278	8306
532	A/D1	0	21	860	8182	8264	8243	8230	8253	8215	8221	8216	8209	8232	8226	8229	8241	8242	8231	8270	8268	8252	8238	8227	8237	8289	8346	8312	8321	8291	8286	8262	8236	8221	8222	8220	8265	8266	8277	8295	8285	8264	8232	8219	8249	8261	8293	8323	8295
532	A/D0	1	21	860	8218	8224	8218	8271	8291	8261	8243	8238	8200	8206	8244	8205	8246	8292	8341	8289	8258	8216	8187	8215	8263	8253	8304	8309	8316	8286	8261	8222	8201	8182	8214	8217	8251	8269	8276	8260	8238	8230	8235	8202	8219	8240	8273	8338	8367
533	A/D1	0	21	1240	8206	8215	8245	8225	8236	8221	8228	8220	8214	8218	8223	8228	8231	8224	8226	8220	8235	8231	8226	8227	8242	8229	8235	8219	8231	8206	8215	8214	8205	8216	8213	8233	8224	8213	8231	8228	8237	8231	8222	8213	8222	8241	8253	8250	8238
533	A/D0	1	21	1240	8216	8204	8204	8230	8202	8179	8208	8204	8192	8217	8262	8245	8200	8191	8236	8198	8205	8207	8208	8191	8201	8208	8223	8186	8227	8223	8213	8163	8192	8190	8178	8210	8246	8251	8251	8234	8237	8219	8175	8197	8187	8204	8184	8226	8209
534	A/D1	0	21	980	8244	8253	8234	8230	8218	8232	8222	8208	8204	8218	8228	8242	8248	8251	8256	8242	8218	8224	8212	8221	8220	8240	8245	8240	8251	8234	8241	8221	8229	8222	8249	8242	8240	8226	8241	8265	8235	8238	8218	8197	8231	8228	8216	8255	8239
534	A/D0	1	21	980	8220	8260	8257	8254	8299	8370	8278	8245	8246	8227	8249	8256	8279	8290	8299	8331	8263	8249	8247	8317	8284	8357	8397	8321	8347	8287	8207	8213	8196	8228	8256	8297	8279	8287	8325	8324	8295	8243	8246	8224	8273	8318	8301	8254	8267
535	A/D1	0	21	1090	8207	8213	8227	8245	8228	8238	8228	8228	8223	8211	8211	8243	8223	8242	8225	8225	8206	8202	8212	8192	8219	8227	8229	8239	8226	8220	8205	8207	8215	8210	8213	8225	8230	8231	8229	8223	8217	8214	8216	8210	8209	8217	8206	8210	8223
535	A/D0	1	21	1090	8193	8216	8252	8233	8223	8291	8291	8214	8180	8234	8278	8289	8250	8254	8296	8239	8265	8215	8186	8207	8165	8230	8231	8255	8247	8277	8242	8219	8232	8260	8267	8264	8267	8243	8279	8240	8246	8231	8205	8196	8230	8260	8241	8245	8223
536	A/D1	0	21	850	8327	8461	8557	8683	8737	8731	8687	8579	8430	8318	8295	8415	8555	8626	8706	8807	8728	8605	8479	8311	8272	8444	8526	8679	8731	8725	8740	8588	8408	8300	8252	8456	8485	8769	8811	8804	8738	8675	8479	8352	8314	8475	8654	8762	8755
536	A/D0	1	21	850	8555	8833	9147	9268	9472	9426	9269	8833	8482	8342	8667	9071	9359	9470	9351	9263	8935	8640	8387	8324	8586	8781	9285	9344	9335	9294	9190	8845	8480	8372	8653	8946	9389	9496	9576	9502	9134	8731	8437	8270	8432	8898	9179	9460	9449
537	A/D1	0	21	1310	8209	8230	8217	8220	8239	8229	8223	8225	8208	8207	8215	8227	8240	8242	8256	8250	8232	8225	8218	8208	8212	8235	8241	8241	8264	8246	8258	8231	8244	8222	8218	8220	8235	8229	8224	8226	8235	8215	8216	8209	8209	8210	8230	8243	8262
537	A/D0	1	21	1310	8648	8911	8940	9166	9205	9028	8655	8402	8311	8342	8560	8805	8895	8954	8935	8855	8587	8400	8275	8331	8511	8784	9031	9183	9052	8854	8632	8397	8271	8387	8687	8905	8939	8989	8906	8745	8576	8416	8341	8356	8608	8840	8911	8886	8939
538	A/D1	0	21	1230	8206	8210	8214	8222	8243	8227	8234	8238	8236	8230	8225	8226	8223	8232	8236	8256	8238	8226	8195	8204	8208	8235	8203	8272	8216	8236	8245	8216	8257	8205	8228	8238	8228	8256	8235	8247	8235	8227	8209	8212	8208	8223	8247	8250	8248
538	A/D0	1	21	1230	8199	8202	8262	8332	8377	8363	8327	8273	8223	8209	8269	8241	8227	8294	8240	8254	8240	8245	8230	8266	8291	8351	8347	8324	8277	8271	8243	8200	8220	8180	8244	8257	8284	8325	8279	8254	8259	8222	8180	8159	8170	8244	8218	8291	8303
539	A/D1	0	21	1500	8218	8243	8267	8281	8267	8285	8254	8233	8226	8209	8207	8233	8215	8266	8223	8249	8233	8207	8227	8221	8225	8248	8257	8287	8255	8283	8251	8237	8218	8208	8213	8231	8257	8282	8267	8249	8245	8213	8212	8214	8249	8251	8246	8259	8243
539	A/D0	1	21	1500	8250	8311	8325	8338	8322	8331	8263	8207	8216	8220	8246	8283	8322	8289	8343	8302	8247	8255	8212	8200	8273	8280	8227	8248	8278	8294	8226	8236	8213	8193	8225	8254	8284	8305	8274	8278	8260	8207	8171	8198	8239	8241	8310	8308	8321
540	A/D1	0	21	910	8239	8238	8249	8271	8250	8247	8230	8222	8209	8211	8241	8271	8293	8290	8272	8259	8267	8235	8228	8217	8211	8218	8225	8243	8262	8263	8251	8227	8224	8211	8204	8248	8255	8253	8260	8252	8265	8225	8226	8220	8215	8241	8234	8290	8283
540	A/D0	1	21	910	8219	8274	8317	8301	8261	8233	8223	8186	8154	8196	8211	8179	8246	8279	8263	8290	8294	8247	8206	8204	8234	8218	8268	8246	8296	8258	8243	8231	8227	8244	8266	8274	8287	8273	8255	8261	8227	8211	8193	8208	8233	8253	8294	8304	8299
541	A/D1	0	21	1460	8220	8209	8210	8233	8221	8233	8219	8214	8215	8214	8214	8210	8215	8219	8239	8259	8269	8255	8231	8223	8226	8210	8272	8233	8243	8235	8222	8225	8220	8200	8215	8208	8218	8238	8239	8224	8220	8232	8240	8223	8223	8228	8230	8242	8222
541	A/D0	1	21	1460	8228	8198	8229	8233	8245	8209	8237	8252	8233	8223	8212	8210	8224	8199	8251	8224	8221	8222	8201	8201	8265	8272	8250	8271	8236	8256	8275	8221	8201	8215	8254	8223	8236	8265	8229	8242	8228	8254	8192	8168	8204	8165	8213	8207	8228
542	A/D1	0	21	1040	8216	8229	8197	8222	8232	8214	8239	8213	8195	8235	8220	8241	8278	8196	8252	8214	8219	8237	8191	8222	8218	8198	8221	8214	8202	8234	8222	8225	8234	8206	8232	8224	8230	8226	8207	8226	8227	8222	8221	8220	8211	8214	8225	8242	8236
542	A/D0	1	21	1040	8364	8387	8408	8421	8355	8289	8251	8210	8205	8305	8263	8309	8304	8302	8303	8323	8232	8211	8219	8265	8256	8303	8340	8299	8319	8320	8275	8194	8195	8193	8239	8304	8293	8292	8321	8300	8237	8235	8216	8193	8296	8324	8397	8355	8387
543	A/D1	0	21	1130	8243	8256	8245	8240	8236	8230	8233	8218	8208	8217	8202	8224	8229	8217	8242	8227	8228	8219	8210	8220	8218	8223	8225	8231	8247	8248	8252	8215	8236	8201	8222	8231	8185	8231	8202	8225	8234	8220	8223	8224	8215	8234	8225	8235	8260
543	A/D0	1	21	1130	8264	8235	8270	8298	8283	8260	8242	8239	8222	8237	8264	8302	8306	8313	8284	8274	8233	8202	8192	8200	8256	8234	8242	8268	8264	8279	8246	8234	8252	8186	8169	8225	8203	8169	8216	8240	8200	8164	8212	8218	8228	8262	8320	8309	8262
544	A/D1	0	21	860	8221	8233	8225	8238	8237	8233	8247	8218	8227	8227	8218	8229	8258	8245	8260	8257	8246	8238	8218	8216	8219	8243	8266	8258	8289	8259	8252	8222	8218	8216	8225	8269	8241	8241	8252	8227	8250	8228	8230	8218	8244	8266	8269	8289	8252
544	A/D0	1	21	860	8246	8241	8221	8287	8267	8300	8267	8260	8223	8232	8260	8246	8237	8276	8259	8274	8240	8233	8218	8234	8230	8268	8276	8261	8251	8252	8215	8250	8206	8220	8290	8278	8258	8277	8315	8246	8236	8221	8188	8211	8284	8299	8277	8284	8289
545	A/D1	0	21	900	8219	8231	8215	8221	8208	8234	8212	8223	8215	8215	8241	8225	8224	8218	8233	8228	8221	8221	8213	8212	8243	8271	8272	8255	8233	8266	8270	8260	8239	8221	8226	8253	8245	8259	8272	8269	8251	8238	8220	8222	8224	8235	8267	8227	8247
545	A/D0	1	21	900	8329	8334	8405	8399	8415	8354	8288	8245	8251	8243	8297	8379	8390	8375	8397	8328	8286	8231	8220	8227	8344	8290	8348	8320	8293	8279	8279	8198	8165	8254	8320	8279	8297	8362	8312	8318	8279	8251	8143	8276	8317	8191	8277	8220	8271
546	A/D1	0	21	930	8209	8237	8229	8258	8245	8228	8212	8210	8197	8219	8219	8207	8229	8226	8228	8224	8209	8213	8199	8217	8247	8228	8266	8258	8247	8255	8217	8233	8212	8212	8211	8212	8214	8247	8238	8262	8234	8229	8213	8212	8235	8240	8241	8289	8261
546	A/D0	1	21	930	8794	9035	9135	9108	9169	8907	8663	8377	8244	8447	8706	9009	9069	9225	9251	9047	8752	8466	8323	8547	8771	9077	9154	9190	9244	8971	8687	8433	8292	8604	8834	9038	9055	9231	9181	8894	8641	8368	8299	8515	8682	8931	9024	9077	9109
547	A/D1	0	21	1040	8209	8205	8206	8252	8219	8263	8215	8224	8219	8211	8228	8227	8245	8228	8229	8234	8228	8223	8219	8219	8238	8229	8216	8238	8229	8236	8231	8222	8210	8213	8232	8216	8235	8238	8255	8229	8218	8203	8202	8209	8208	8228	8219	8282	8250
547	A/D0	1	21	1040	8218	8199	8282	8235	8268	8230	8194	8203	8208	8227	8216	8260	8260	8226	8224	8246	8220	8207	8207	8235	8214	8238	8260	8252	8274	8223	8216	8199	8204	8225	8249	8272	8271	8251	8231	8264	8208	8204	8209	8225	8221	8290	8277	8251	8250
548	A/D1	0	21	1470	8215	8236	8227	8248	8234	8250	8236	8228	8213	8222	8211	8209	8247	8254	8267	8252	8235	8215	8217	8204	8212	8217	8201	8230	8215	8258	8237	8229	8215	8221	8259	8254	8259	8223	8223	8220	8236	8245	8221	8218	8222	8222	8233	8234	8244
548	A/D0	1	21	1470	8644	8981	9149	9176	9131	9058	8792	8562	8326	8310	8654	8893	9194	9255	9189	9080	8784	8532	8315	8321	8676	9011	9232	9229	9185	9173	8883	8601	8373	8375	8609	8971	9149	9238	9269	9214	8865	8612	8336	8300	8568	8807	9194	9317	9286
549	A/D1	0	21	860	8211	8215	8247	8242	8281	8283	8275	8254	8244	8221	8222	8220	8243	8239	8259	8286	8256	8248	8246	8185	8243	8205	8247	8230	8225	8280	8236	8253	8230	8208	8224	8234	8261	8306	8293	8276	8287	8270	8246	8253	8204	8262	8301	8270	8306
549	A/D0	1	21	860	8241	8298	8312	8313	8288	8260	8228	8227	8239	8239	8253	8233	8221	8264	8209	8247	8227	8193	8186	8183	8235	8286	8256	8303	8293	8306	8270	8248	8232	8209	8232	8261	8326	8300	8331	8289	8285	8221	8218	8205	8230	8255	8262	8312	8299
550	A/D1	0	21	1190	8219	8220	8233	8246	8232	8234	8234	8221	8222	8215	8207	8234	8233	8232	8241	8221	8236	8214	8218	8213	8218	8221	8227	8227	8251	8228	8237	8239	8213	8220	8209	8251	8243	8242	8251	8239	8218	8213	8221	8210	8203	8258	8180	8291	8233
550	A/D0	1	21	1190	8572	8639	8758	8705	8698	8645	8538	8406	8309	8252	8367	8544	8685	8815	8875	8858	8638	8477	8306	8273	8418	8541	8678	8745	8843	8899	8681	8498	8326	8196	8346	8514	8717	8780	8786	8843	8543	8447	8310	8257	8485	8640	8743	8625	8689
551	A/D1	0	22	900	8214	8198	8215	8204	8220	8217	8211	8220	8201	8211	8205	8218	8239	8221	8208	8219	8199	8221	8222	8199	8238	8197	8243	8237	8231	8230	8230	8180	8240	8195	8211	8273	8235	8280	8227	8240	8234	8211	8231	8216	8218	8227	8233	8217	8262
551	A/D0	1	22	900	8204	8273	8318	8289	8313	8382	8264	8272	8293	8280	8249	8319	8361	8305	8301	8306	8261	8238	8255	8241	8349	8423	8369	8376	8430	8401	8316	8266	8237	8200	8190	8325	8328	8304	8309	8299	8255	8207	8248	8201	8201	8224	8279	8300	8269
552	A/D1	0	22	1150	8217	8209	8239	8239	8214	8249	8214	8205	8261	8179	8243	8217	8229	8233	8211	8236	8231	8207	8223	8203	8219	8223	8232	8251	8241	8275	8243	8229	8222	8200	8218	8246	8258	8264	8242	8259	8242	8221	8225	8212	8206	8227	8215	8238	8268
552	A/D0	1	22	1150	8171	8199	8237	8262	8257	8268	8268	8226	8234	8241	8224	8258	8218	8246	8224	8202	8244	8200	8225	8210	8218	8246	8201	8223	8254	8214	8213	8189	8201	8176	8236	8269	8205	8277	8267	8255	8228	8218	8213	8190	8238	8243	8230	8224	8221
553	A/D1	0	22	1140	8221	8190	8247	8242	8250	8247	8260	8209	8243	8193	8226	8226	8220	8253	8205	8228	8222	8185	8226	8200	8211	8221	8226	8221	8221	8188	8214	8219	8223	8199	8243	8195	8216	8212	8223	8246	8223	8225	8218	8206	8218	8219	8240	8241	8238
553	A/D0	1	22	1140	8219	8217	8245	8228	8196	8199	8208	8209	8177	8198	8226	8220	8232	8235	8219	8198	8209	8202	8193	8178	8207	8219	8212	8232	8194	8257	8270	8277	8223	8226	8247	8197	8222	8227	8161	8218	8222	8204	8170	8211	8250	8218	8248	8239	8199
554	A/D1	0	22	920	8212	8235	8227	8249	8263	8251	8248	8230	8218	8219	8207	8238	8233	8337	8294	8352	8254	8249	8218	8204	8263	8258	8275	8303	8286	8296	8288	8245	8224	8222	8246	8293	8269	8279	8282	8274	8287	8253	8235	8238	8219	8271	8281	8298	8291
554	A/D0	1	22	920	8635	8758	8825	8813	8946	8766	8597	8330	8296	8394	8496	8678	8717	8764	8743	8650	8438	8244	8248	8396	8581	8782	8822	8835	8971	8784	8585	8336	8320	8444	8519	8784	8766	8956	8947	8740	8506	8315	8323	8465	8506	8703	8842	8940	9027
555	A/D1	0	22	1360	8181	8294	8220	8242	8202	8289	8175	8238	8203	8217	8181	8262	8210	8256	8225	8278	8241	8228	8226	8213	8227	8219	8261	8270	8270	8251	8246	8206	8234	8200	8214	8241	8241	8247	8262	8232	8222	8213	8194	8212	8209	8218	8225	8227	8230
555	A/D0	1	22	1360	8313	8319	8348	8313	8383	8232	8283	8314	8239	8239	8182	8199	8287	8219	8274	8234	8230	8229	8262	8213	8227	8270	8279	8265	8319	8257	8243	8241	8217	8185	8185	8218	8273	8202	8295	8232	8210	8220	8191	8185	8227	8220	8221	8248	8229
556	A/D1	0	22	1400	8226	8219	8234	8237	8236	8249	8234	8225	8229	8223	8217	8233	8236	8248	8239	8240	8228	8214	8226	8216	8222	8228	8254	8262	8262	8268	8249	8239	8228	8211	8223	8211	8229	8228	8233	8219	8243	8209	8229	8226	8205	8235	8246	8243	8269
556	A/D0	1	22	1400	8333	8439	8598	8521	8580	8547	8429	8345	8238	8262	8308	8331	8384	8454	8444	8449	8374	8273	8213	8254	8309	8327	8353	8387	8412	8379	8336	8290	8215	8237	8317	8334	8382	8526	8463	8475	8335	8242	8199	8219	8238	8382	8453	8503	8445
557	A/D1	0	22	1240	8220	8216	8219	8232	8225	8246	8221	8221	8222	8205	8228	8193	8211	8223	8218	8229	8215	8237	8213	8219	8220	8205	8218	8230	8222	8245	8227	8227	8231	8203	8219	8228	8266	8238	8254	8249	8229	8277	8235	8225	8244	8183	8265	8197	8250
557	A/D0	1	22	1240	8176	8251	8253	8260	8255	8279	8216	8188	8228	8210	8182	8178	8156	8232	8250	8248	8264	8211	8202	8185	8199	8210	8202	8146	8203	8239	8205	8214	8257	8225	8184	8238	8246	8221	8202	8254	8226	8156	8216	8183	8248	8307	8237	8269	8281
558	A/D1	0	22	1220	8215	8221	8235	8250	8245	8245	8222	8222	8204	8227	8244	8240	8269	8247	8252	8233	8231	8224	8215	8208	8213	8217	8233	8231	8231	8228	8215	8212	8210	8202	8203	8205	8209	8216	8241	8242	8224	8224	8208	8213	8234	8237	8254	8248	8264
558	A/D0	1	22	1220	8284	8244	8253	8245	8248	8160	8181	8205	8204	8223	8274	8316	8234	8266	8287	8241	8197	8199	8200	8183	8172	8239	8279	8242	8295	8303	8247	8251	8251	8229	8223	8254	8288	8263	8291	8261	8205	8220	8240	8188	8275	8282	8282	8296	8300
559	A/D1	0	22	1000	8215	8214	8226	8218	8210	8215	8202	8217	8211	8205	8223	8240	8259	8251	8233	8245	8231	8228	8218	8226	8223	8221	8258	8267	8266	8253	8234	8228	8212	8226	8243	8275	8300	8295	8284	8269	8259	8234	8216	8242	8248	8248	8246	8230	8234
559	A/D0	1	22	1000	8239	8237	8236	8223	8268	8212	8208	8233	8209	8202	8200	8239	8257	8296	8312	8226	8244	8243	8169	8233	8239	8272	8298	8351	8336	8264	8275	8219	8206	8216	8271	8244	8266	8280	8288	8289	8262	8185	8220	8265	8212	8320	8337	8270	8259
560	A/D1	0	22	1430	8222	8220	8237	8251	8229	8234	8220	8224	8232	8211	8224	8225	8217	8222	8227	8227	8226	8239	8217	8231	8221	8235	8225	8225	8237	8213	8226	8224	8220	8218	8211	8211	8257	8267	8296	8290	8258	8236	8209	8218	8211	8224	8249	8240	8272
560	A/D0	1	22	1430	8210	8272	8246	8228	8251	8215	8222	8203	8200	8241	8242	8248	8265	8249	8275	8189	8195	8215	8174	8193	8287	8276	8237	8252	8245	8240	8216	8194	8221	8198	8183	8251	8209	8192	8219	8213	8208	8186	8217	8224	8199	8256	8265	8220	8232
561	A/D1	0	22	1160	8213	8215	8221	8232	8237	8232	8218	8215	8199	8208	8211	8218	8225	8231	8227	8220	8218	8226	8217	8222	8224	8210	8212	8224	8203	8239	8232	8226	8220	8219	8225	8228	8223	8263	8253	8255	8226	8235	8209	8228	8208	8224	8213	8202	8220
561	A/D0	1	22	1160	8246	8262	8230	8261	8296	8222	8235	8238	8191	8211	8230	8244	8230	8236	8292	8299	8300	8245	8229	8202	8221	8237	8252	8232	8252	8243	8251	8218	8230	8267	8221	8262	8282	8267	8235	8229	8270	8222	8221	8277	8246	8322	8321	8338	8279
562	A/D1	0	22	1320	8211	8206	8213	8242	8240	8242	8228	8226	8220	8221	8209	8225	8222	8236	8238	8253	8241	8234	8219	8210	8210	8230	8232	8234	8243	8238	8254	8224	8230	8215	8246	8255	8289	8287	8262	8276	8237	8232	8246	8210	8243	8260	8238	8271	8268
562	A/D0	1	22	1320	8237	8261	8253	8239	8274	8253	8218	8212	8216	8226	8232	8257	8253	8234	8243	8315	8285	8213	8222	8232	8222	8241	8271	8272	8241	8213	8247	8227	8201	8202	8220	8257	8207	8236	8337	8261	8158	8229	8254	8203	8254	8330	8261	8284	8309
563	A/D1	0	22	1480	8243	8281	8284	8275	8257	8241	8229	8227	8221	8211	8209	8256	8254	8267	8240	8272	8235	8245	8227	8194	8230	8206	8224	8257	8208	8257	8197	8228	8220	8194	8237	8213	8235	8245	8237	8251	8236	8238	8254	8216	8238	8228	8224	8245	8222
563	A/D0	1	22	1480	8518	8725	8975	9188	9232	9206	9013	8703	8410	8338	8531	8807	8934	9143	9164	9207	9040	8679	8422	8358	8602	8849	9049	9093	9186	9154	8861	8569	8310	8261	8468	8801	9185	9325	9351	9354	8990	8711	8386	8317	8614	8850	9104	9156	9230
564	A/D1	0	22	860	8239	8249	8250	8288	8255	8278	8237	8242	8222	8216	8215	8220	8214	8252	8243	8241	8242	8230	8211	8233	8244	8253	8302	8249	8294	8306	8276	8283	8247	8230	8226	8224	8263	8279	8271	8280	8238	8221	8222	8197	8228	8255	8276	8337	8307
564	A/D0	1	22	860	8920	9313	9441	9465	9406	9020	8686	8387	8293	8551	8950	9327	9558	9426	9211	8931	8628	8317	8273	8482	8906	9233	9358	9383	9338	9040	8676	8365	8299	8514	8765	9040	9232	9244	9286	8984	8724	8411	8317	8603	8999	9157	9237	9361	9386
565	A/D1	0	22	1020	8207	8244	8196	8234	8244	8234	8232	8228	8218	8196	8226	8219	8252	8242	8249	8240	8226	8225	8222	8206	8224	8241	8234	8247	8240	8249	8224	8215	8235	8231	8242	8250	8218	8267	8235	8255	8251	8210	8214	8223	8189	8236	8207	8226	8234
565	A/D0	1	22	1020	8309	8364	8376	8380	8364	8284	8220	8192	8215	8207	8195	8240	8312	8308	8401	8347	8287	8237	8232	8279	8328	8365	8387	8356	8366	8333	8270	8264	8211	8279	8391	8367	8308	8271	8350	8300	8220	8240	8240	8247	8307	8372	8361	8376	8359
566	A/D1	0	22	1430	8223	8228	8229	8247	8236	8222	8219	8220	8213	8215	8229	8234	8250	8259	8240	8212	8232	8209	8210	8213	8206	8225	8205	8254	8255	8232	8227	8217	8205	8218	8215	8261	8265	8256	8254	8244	8253	8238	8221	8219	8207	8250	8238	8235	8241
566	A/D0	1	22	1430	8219	8252	8236	8236	8277	8242	8210	8256	8207	8176	8238	8251	8251	8261	8240	8270	8235	8214	8209	8183	8254	8257	8321	8314	8304	8223	8190	8205	8184	8183	8252	8281	8232	8281	8342	8289	8252	8231	8203	8190	8240	8291	8235	8269	8260
567	A/D1	0	22	1070	8213	8239	8199	8238	8273	8241	8231	8262	8196	8243	8255	8224	8290	8245	8255	8224	8230	8214	8205	8206	8240	8227	8228	8238	8223	8225	8227	8211	8209	8222	8205	8222	8225	8263	8274	8278	8266	8259	8213	8233	8200	8210	8229	8243	8280
567	A/D0	1	22	1070	8190	8189	8252	8211	8223	8171	8183	8207	8203	8223	8283	8275	8282	8246	8281	8255	8245	8207	8165	8216	8216	8224	8232	8232	8230	8225	8235	8216	8178	8196	8193	8188	8189	8191	8245	8183	8186	8238	8187	8192	8240	8274	8249	8257	8289
568	A/D1	0	22	1060	8241	8237	8218	8228	8222	8237	8228	8217	8227	8213	8225	8228	8232	8234	8212	8212	8224	8213	8209	8204	8212	8209	8211	8215	8213	8243	8242	8221	8223	8205	8224	8224	8242	8264	8238	8322	8281	8258	8238	8229	8243	8248	8227	8243	8259
568	A/D0	1	22	1060	8295	8302	8329	8317	8307	8255	8258	8233	8209	8240	8238	8227	8248	8241	8222	8203	8203	8247	8213	8257	8213	8226	8340	8244	8280	8279	8220	8193	8246	8227	8218	8272	8247	8305	8277	8262	8228	8197	8172	8242	8224	8198	8269	8285	8238
569	A/D1	0	22	1200	8208	8216	8206	8217	8231	8214	8228	8217	8228	8227	8213	8224	8220	8216	8219	8222	8214	8234	8200	8226	8225	8207	8239	8231	8202	8258	8191	8226	8222	8206	8248	8188	8232	8250	8235	8265	8303	8275	8192	8183	8283	8244	8259	8283	8216
569	A/D0	1	22	1200	8802	9136	9131	9137	9239	8936	8691	8396	8318	8517	8772	9053	9180	9430	9316	9015	8665	8341	8344	8551	8887	9169	9406	9420	9278	9022	8657	8349	8361	8629	8933	9167	9335	9334	9345	8996	8581	8529	8363	8772	8934	9133	9393	9437	9408
570	A/D1	0	22	1300	8204	8184	8210	8236	8237	8237	8266	8200	8257	8215	8234	8234	8211	8239	8201	8226	8219	8208	8224	8217	8223	8203	8210	8228	8233	8231	8210	8202	8206	8202	8214	8207	8217	8222	8228	8209	8237	8200	8213	8205	8219	8237	8225	8212	8220
570	A/D0	1	22	1300	8589	8945	9161	9296	9317	9275	8892	8586	8377	8293	8594	8864	9091	9187	9225	9105	8835	8644	8379	8333	8501	8711	8986	9088	9309	9224	8897	8586	8368	8310	8565	8852	9067	9223	9266	9340	9020	8628	8388	8318	8570	8737	8969	9091	9190
571	A/D1	0	22	870	8207	8261	8266	8267	8308	8225	8327	8275	8252	8183	8287	8299	8330	8296	8337	8222	8288	8246	8242	8236	8238	8233	8252	8287	8275	8307	8280	8256	8247	8221	8241	8291	8288	8357	8327	8326	8296	8231	8233	8200	8216	8244	8286	8323	8342
571	A/D0	1	22	870	8246	8289	8323	8244	8367	8222	8201	8271	8216	8256	8240	8307	8322	8349	8288	8305	8230	8207	8186	8226	8250	8314	8345	8304	8275	8276	8244	8183	8171	8216	8312	8389	8407	8434	8344	8321	8325	8257	8272	8333	8385	8335	8371	8277	8330
572	A/D1	0	22	1290	8208	8218	8213	8221	8235	8235	8260	8233	8232	8217	8219	8228	8256	8252	8282	8285	8273	8248	8226	8213	8221	8216	8221	8254	8223	8248	8227	8223	8212	8206	8217	8220	8233	8238	8230	8228	8241	8247	8230	8220	8236	8217	8269	8234	8249
572	A/D0	1	22	1290	8285	8295	8336	8329	8345	8396	8335	8280	8227	8248	8225	8276	8401	8382	8381	8349	8291	8258	8260	8244	8286	8323	8284	8302	8282	8309	8279	8220	8228	8250	8268	8312	8378	8351	8309	8326	8261	8216	8211	8229	8234	8259	8388	8441	8320
573	A/D1	0	22	1170	8211	8219	8247	8237	8226	8225	8197	8223	8214	8225	8231	8223	8229	8218	8226	8226	8223	8225	8218	8205	8230	8227	8227	8223	8233	8227	8220	8220	8223	8223	8241	8225	8240	8220	8224	8211	8214	8218	8205	8224	8207	8208	8217	8218	8223
573	A/D0	1	22	1170	8268	8239	8235	8245	8251	8231	8227	8246	8203	8190	8237	8256	8199	8241	8263	8206	8190	8230	8202	8181	8221	8222	8214	8217	8264	8218	8212	8236	8205	8247	8229	8236	8210	8231	8210	8198	8214	8194	8185	8174	8209	8256	8245	8295	8317
574	A/D1	0	22	960	8225	8271	8319	8311	8342	8288	8237	8238	8210	8233	8228	8227	8256	8249	8255	8269	8241	8232	8209	8215	8220	8232	8268	8261	8259	8258	8229	8225	8221	8212	8246	8243	8260	8253	8243	8293	8281	8259	8232	8216	8239	8246	8266	8259	8277
574	A/D0	1	22	960	8357	8443	8384	8429	8471	8402	8263	8240	8213	8215	8317	8379	8432	8428	8450	8376	8275	8223	8233	8309	8449	8461	8484	8531	8592	8564	8418	8315	8277	8312	8402	8471	8554	8533	8589	8425	8315	8273	8241	8274	8417	8590	8552	8531	8671
575	A/D1	0	22	860	8207	8260	8237	8243	8248	8254	8253	8237	8235	8213	8225	8237	8241	8255	8252	8274	8246	8239	8225	8207	8236	8253	8282	8287	8261	8255	8278	8248	8247	8218	8223	8210	8273	8258	8292	8280	8251	8274	8206	8247	8213	8246	8298	8334	8423
575	A/D0	1	22	860	8498	8724	9018	9237	9170	9177	8799	8501	8367	8299	8609	8787	8954	9070	8981	9059	8828	8530	8359	8321	8554	8707	8918	8877	8879	8842	8680	8422	8290	8250	8496	8614	8888	9075	9056	9048	8745	8511	8350	8282	8620	8730	8995	8987	9164
576	A/D1	0	23	950	8211	8231	8227	8227	8237	8225	8227	8237	8207	8220	8213	8227	8255	8244	8228	8241	8211	8226	8213	8188	8274	8220	8252	8236	8219	8232	8218	8197	8236	8225	8206	8248	8206	8249	8298	8223	8277	8216	8217	8240	8214	8230	8228	8209	8234
576	A/D0	1	23	950	8191	8233	8204	8223	8216	8244	8211	8219	8203	8201	8236	8254	8215	8255	8235	8222	8278	8258	8210	8276	8254	8217	8228	8230	8252	8205	8209	8187	8168	8190	8232	8269	8268	8277	8256	8258	8249	8197	8229	8248	8264	8280	8231	8231	8244
577	A/D1	0	23	1010	8218	8233	8244	8292	8269	8281	8266	8247	8221	8226	8221	8290	8269	8289	8267	8290	8272	8275	8239	8233	8234	8254	8301	8308	8311	8288	8282	8252	8251	8207	8256	8244	8292	8310	8309	8327	8333	8287	8249	8223	8251	8231	8321	8315	8318
577	A/D0	1	23	1010	8219	8236	8232	8280	8290	8261	8264	8196	8198	8201	8206	8231	8261	8288	8285	8252	8258	8257	8179	8214	8262	8264	8255	8353	8323	8264	8259	8241	8175	8171	8237	8239	8227	8284	8319	8286	8284	8276	8230	8266	8313	8275	8255	8281	8265
578	A/D1	0	23	980	8228	8217	8242	8252	8243	8240	8216	8212	8212	8194	8221	8210	8218	8220	8200	8208	8222	8200	8211	8224	8194	8241	8215	8207	8232	8226	8225	8233	8206	8219	8216	8203	8241	8206	8220	8209	8206	8212	8212	8208	8234	8206	8206	8247	8218
578	A/D0	1	23	980	8250	8254	8305	8292	8277	8283	8262	8205	8199	8247	8219	8223	8233	8229	8215	8223	8209	8168	8183	8221	8220	8215	8250	8205	8227	8212	8181	8201	8218	8212	8184	8234	8236	8221	8239	8240	8207	8190	8220	8232	8231	8281	8270	8221	8247
579	A/D1	0	23	1340	8210	8235	8222	8233	8231	8238	8233	8217	8231	8211	8211	8230	8230	8264	8254	8252	8236	8223	8220	8221	8222	8220	8232	8224	8233	8250	8260	8239	8237	8217	8209	8214	8219	8239	8232	8266	8245	8233	8218	8196	8214	8217	8239	8241	8237
579	A/D0	1	23	1340	8530	8605	8662	8813	8847	8886	8632	8424	8273	8322	8516	8662	8819	8862	8801	8892	8610	8432	8289	8296	8532	8681	8724	8979	9263	9150	8775	8527	8327	8339	8622	8794	8884	9097	9106	9085	8734	8483	8343	8371	8764	8943	9037	9027	8956
580	A/D1	0	23	1000	8210	8241	8196	8220	8219	8237	8247	8235	8230	8209	8222	8240	8206	8249	8191	8240	8214	8224	8228	8202	8217	8235	8264	8261	8257	8237	8245	8221	8218	8212	8217	8235	8217	8245	8220	8220	8226	8208	8209	8210	8207	8214	8220	8216	8225
580	A/D0	1	23	1000	8318	8264	8206	8240	8240	8191	8181	8189	8179	8170	8202	8267	8208	8267	8310	8285	8233	8201	8208	8223	8237	8224	8263	8235	8240	8249	8245	8228	8179	8229	8224	8233	8234	8248	8243	8222	8209	8191	8192	8187	8193	8238	8244	8263	8291
581	A/D1	0	23	860	8227	8274	8304	8250	8310	8243	8267	8240	8215	8228	8193	8212	8239	8242	8259	8263	8250	8249	8223	8224	8237	8230	8231	8243	8244	8259	8245	8231	8223	8212	8235	8238	8250	8276	8232	8265	8261	8238	8233	8231	8186	8266	8246	8239	8343
581	A/D0	1	23	860	8780	9158	9128	9138	9132	8932	8646	8418	8308	8479	8785	8881	9034	9198	9145	8874	8614	8331	8246	8414	8591	8846	8903	9090	9207	9006	8746	8454	8333	8535	8696	8967	9089	9119	9138	8904	8674	8413	8325	8516	8661	8847	9095	9213	9249
582	A/D1	0	23	870	8237	8218	8269	8266	8265	8286	8274	8257	8239	8215	8246	8243	8274	8273	8265	8294	8290	8274	8251	8226	8257	8281	8329	8369	8359	8349	8335	8283	8249	8240	8251	8355	8360	8387	8323	8328	8266	8280	8236	8234	8272	8308	8325	8324	8355
582	A/D0	1	23	870	8241	8259	8233	8240	8218	8312	8246	8226	8209	8245	8274	8317	8336	8355	8296	8287	8245	8211	8206	8232	8226	8264	8256	8272	8246	8286	8249	8209	8223	8224	8213	8245	8250	8229	8265	8299	8280	8244	8244	8241	8243	8266	8272	8286	8337
583	A/D1	0	23	910	8194	8230	8210	8225	8258	8212	8255	8225	8218	8223	8210	8221	8227	8243	8297	8273	8257	8250	8218	8212	8213	8235	8253	8263	8256	8266	8269	8251	8235	8210	8220	8222	8243	8281	8276	8271	8258	8220	8214	8211	8208	8221	8230	8259	8261
583	A/D0	1	23	910	8257	8267	8348	8356	8343	8342	8309	8252	8245	8196	8261	8389	8382	8352	8395	8375	8273	8270	8206	8175	8287	8357	8394	8351	8398	8337	8259	8255	8220	8175	8247	8284	8256	8333	8378	8327	8303	8268	8221	8216	8269	8328	8337	8342	8413
584	A/D1	0	23	990	8208	8236	8226	8229	8221	8241	8221	8229	8226	8216	8215	8231	8208	8220	8208	8272	8238	8237	8213	8215	8209	8234	8234	8232	8225	8228	8222	8220	8219	8213	8251	8232	8243	8224	8259	8242	8228	8235	8205	8219	8220	8237	8286	8254	8242
584	A/D0	1	23	990	8239	8261	8325	8357	8339	8289	8233	8193	8217	8187	8230	8268	8296	8310	8311	8360	8299	8258	8248	8234	8239	8305	8314	8317	8296	8294	8281	8229	8215	8239	8255	8337	8302	8378	8312	8288	8249	8228	8193	8168	8219	8280	8267	8304	8331
585	A/D1	0	23	1230	8216	8208	8215	8201	8211	8232	8190	8210	8219	8204	8219	8220	8217	8241	8236	8225	8228	8211	8202	8226	8199	8226	8229	8220	8278	8240	8249	8222	8188	8216	8217	8228	8220	8238	8234	8243	8234	8212	8210	8215	8225	8227	8240	8249	8227
585	A/D0	1	23	1230	8637	9148	9259	9268	9053	8898	8643	8441	8336	8255	8516	8878	9013	9153	9251	9103	8820	8543	8356	8284	8637	8739	9009	9068	9188	9030	8785	8552	8317	8269	8542	8698	8923	9101	9201	9177	8855	8569	8368	8278	8583	8776	8994	9065	9068
586	A/D1	0	23	880	8210	8210	8250	8243	8258	8256	8229	8225	8216	8206	8208	8221	8247	8242	8239	8222	8223	8221	8210	8214	8227	8234	8271	8244	8255	8267	8239	8231	8219	8222	8229	8233	8233	8254	8264	8280	8272	8263	8234	8229	8235	8243	8255	8245	8251
586	A/D0	1	23	880	8256	8375	8397	8412	8383	8340	8299	8251	8203	8252	8290	8313	8380	8397	8325	8331	8297	8224	8224	8306	8391	8454	8478	8475	8449	8454	8344	8262	8220	8211	8251	8374	8384	8328	8422	8417	8339	8262	8214	8223	8271	8364	8469	8412	8364
587	A/D1	0	23	1160	8208	8206	8222	8249	8249	8260	8229	8229	8210	8205	8220	8222	8226	8222	8225	8210	8215	8205	8215	8200	8215	8224	8236	8254	8226	8235	8214	8221	8217	8203	8208	8212	8218	8222	8224	8237	8232	8229	8224	8204	8228	8201	8246	8212	8233
587	A/D0	1	23	1160	8343	8331	8294	8299	8290	8271	8211	8195	8206	8225	8259	8287	8332	8302	8281	8289	8268	8198	8186	8274	8285	8287	8291	8311	8321	8280	8268	8211	8228	8262	8296	8397	8350	8311	8363	8304	8237	8217	8254	8233	8285	8291	8366	8399	8391
588	A/D1	0	23	860	8216	8227	8236	8236	8236	8264	8257	8237	8235	8228	8212	8231	8218	8245	8243	8262	8247	8231	8223	8211	8216	8241	8238	8232	8218	8246	8217	8238	8211	8212	8210	8222	8230	8261	8255	8239	8271	8232	8224	8234	8179	8239	8214	8237	8248
588	A/D0	1	23	860	8211	8276	8311	8286	8274	8260	8250	8240	8209	8239	8211	8220	8255	8304	8280	8248	8242	8216	8200	8175	8257	8277	8283	8312	8330	8272	8195	8257	8216	8158	8272	8315	8244	8272	8299	8313	8235	8277	8244	8146	8239	8213	8282	8333	8308
589	A/D1	0	23	1260	8223	8233	8212	8233	8246	8245	8208	8237	8206	8208	8226	8203	8235	8200	8238	8224	8226	8247	8234	8218	8223	8214	8196	8223	8245	8226	8251	8220	8207	8225	8203	8208	8234	8233	8243	8246	8230	8247	8208	8218	8218	8196	8227	8242	8241
589	A/D0	1	23	1260	8229	8188	8244	8278	8254	8265	8243	8239	8211	8199	8231	8230	8208	8208	8295	8239	8232	8252	8210	8214	8235	8225	8205	8207	8201	8199	8190	8185	8186	8213	8243	8251	8264	8293	8251	8241	8223	8213	8233	8193	8251	8279	8222	8242	8257
590	A/D1	0	23	1180	8217	8209	8232	8211	8215	8214	8200	8207	8204	8208	8211	8211	8229	8226	8221	8224	8231	8216	8227	8212	8210	8217	8207	8215	8224	8218	8219	8210	8229	8215	8218	8224	8228	8248	8242	8236	8215	8219	8209	8213	8245	8241	8267	8257	8254
590	A/D0	1	23	1180	8297	8256	8268	8265	8244	8269	8262	8219	8224	8241	8245	8260	8316	8321	8288	8318	8253	8224	8226	8242	8221	8220	8225	8241	8249	8250	8237	8241	8217	8238	8220	8235	8266	8282	8288	8250	8223	8186	8203	8222	8197	8215	8280	8298	8288
591	A/D1	0	23	1290	8219	8225	8238	8238	8230	8230	8214	8225	8223	8225	8217	8226	8217	8226	8224	8225	8226	8229	8223	8222	8235	8229	8232	8228	8210	8207	8224	8201	8219	8215	8209	8224	8225	8231	8240	8252	8257	8255	8248	8216	8231	8210	8252	8219	8216
591	A/D0	1	23	1290	8226	8239	8273	8222	8228	8240	8237	8214	8191	8211	8253	8206	8253	8253	8253	8219	8219	8213	8195	8186	8221	8235	8194	8213	8210	8201	8209	8219	8202	8223	8220	8261	8279	8224	8222	8261	8238	8230	8179	8235	8255	8244	8289	8260	8256
592	A/D1	0	23	1190	8221	8209	8201	8235	8222	8230	8227	8211	8214	8212	8218	8217	8224	8239	8256	8253	8236	8218	8224	8211	8227	8211	8219	8208	8219	8224	8219	8216	8212	8229	8229	8222	8235	8218	8221	8226	8222	8227	8210	8212	8214	8210	8213	8237	8224
592	A/D0	1	23	1190	8698	8992	8981	9128	9166	8965	8612	8370	8250	8328	8600	8879	9141	9240	9244	9059	8693	8404	8300	8437	8623	8918	8971	9085	9108	8937	8648	8392	8280	8454	8720	8880	8902	9023	8942	8771	8587	8357	8300	8410	8593	8741	8841	8969	9131
593	A/D1	0	23	970	8219	8240	8251	8244	8245	8250	8236	8231	8225	8229	8215	8223	8228	8244	8265	8273	8256	8241	8226	8219	8214	8210	8232	8225	8239	8241	8229	8240	8221	8227	8217	8224	8234	8229	8220	8266	8257	8250	8223	8213	8235	8226	8240	8246	8251
593	A/D0	1	23	970	8423	8535	8708	8736	8931	8825	8626	8471	8300	8308	8422	8538	8576	8688	8707	8725	8570	8422	8255	8232	8523	8694	8795	8759	8779	8793	8592	8469	8312	8331	8492	8606	8827	8812	8877	8752	8601	8418	8247	8252	8361	8595	8713	8868	8898
594	A/D1	0	23	1150	8203	8217	8220	8217	8230	8223	8222	8223	8218	8222	8207	8209	8215	8235	8268	8256	8251	8240	8209	8211	8217	8206	8226	8226	8218	8234	8214	8232	8223	8209	8223	8213	8245	8225	8238	8221	8214	8220	8207	8218	8214	8219	8238	8218	8221
594	A/D0	1	23	1150	8223	8300	8253	8211	8265	8274	8222	8182	8218	8204	8156	8222	8235	8233	8236	8202	8262	8226	8173	8219	8230	8199	8210	8252	8248	8226	8229	8247	8188	8230	8255	8205	8159	8167	8110	8143	8166	8149	8165	8236	8245	8291	8268	8291	8230
595	A/D1	0	23	1400	8220	8222	8223	8198	8214	8219	8226	8220	8228	8208	8236	8223	8243	8254	8259	8291	8267	8268	8216	8219	8211	8197	8230	8200	8242	8254	8239	8244	8220	8209	8210	8227	8227	8250	8210	8228	8202	8208	8208	8207	8224	8210	8240	8232	8236
595	A/D0	1	23	1400	8252	8246	8245	8267	8269	8242	8236	8226	8210	8211	8218	8229	8266	8246	8264	8238	8264	8239	8202	8199	8219	8300	8284	8255	8278	8295	8246	8220	8202	8206	8237	8206	8294	8282	8220	8190	8237	8214	8152	8214	8319	8272	8267	8251	8246
596	A/D1	0	23	870	8206	8228	8227	8249	8252	8238	8250	8236	8228	8221	8228	8243	8244	8252	8268	8246	8263	8245	8214	8219	8203	8264	8280	8296	8291	8268	8273	8245	8249	8221	8210	8247	8229	8255	8271	8247	8306	8234	8244	8223	8205	8260	8270	8268	8303
596	A/D0	1	23	870	8231	8341	8329	8365	8362	8385	8311	8258	8233	8211	8288	8346	8353	8353	8391	8360	8307	8263	8229	8180	8250	8309	8314	8437	8410	8462	8333	8309	8270	8201	8239	8282	8350	8335	8361	8452	8342	8297	8201	8228	8308	8367	8465	8473	8419
597	A/D1	0	23	940	8212	8210	8212	8246	8235	8237	8224	8213	8213	8208	8224	8225	8242	8269	8232	8238	8226	8222	8216	8225	8215	8220	8230	8216	8229	8224	8215	8232	8218	8208	8241	8224	8258	8230	8280	8272	8256	8216	8232	8190	8222	8249	8214	8269	8241
597	A/D0	1	23	940	8275	8260	8279	8252	8246	8219	8207	8213	8219	8199	8221	8270	8268	8245	8219	8246	8230	8191	8194	8222	8211	8229	8251	8284	8274	8240	8261	8239	8258	8262	8273	8276	8280	8305	8256	8277	8239	8219	8223	8267	8246	8237	8304	8333	8298
598	A/D1	0	23	970	8218	8240	8253	8306	8263	8252	8222	8228	8198	8218	8206	8228	8226	8232	8266	8277	8274	8245	8242	8217	8233	8237	8239	8287	8291	8273	8271	8231	8241	8216	8240	8260	8240	8292	8276	8330	8308	8252	8236	8216	8239	8246	8247	8269	8264
598	A/D0	1	23	970	8595	8808	8935	9063	8995	8916	8605	8343	8306	8381	8531	8716	8781	8886	8867	8882	8577	8327	8307	8465	8620	8922	8978	9155	9140	8956	8681	8451	8343	8377	8713	8825	8972	9052	9100	8911	8630	8408	8299	8355	8687	8777	8961	9026	9100
599	A/D1	0	23	1010	8220	8208	8225	8216	8222	8224	8208	8217	8206	8211	8225	8215	8223	8221	8239	8242	8244	8256	8247	8224	8218	8217	8214	8229	8235	8242	8230	8227	8216	8216	8217	8234	8239	8231	8237	8219	8222	8223	8216	8220	8214	8225	8225	8237	8239
599	A/D0	1	23	1010	8220	8291	8263	8202	8201	8241	8219	8184	8196	8200	8179	8232	8282	8261	8261	8293	8244	8198	8222	8220	8191	8199	8201	8245	8286	8351	8331	8262	8226	8214	8240	8259	8271	8264	8229	8238	8196	8201	8204	8205	8242	8237	8245	8296	8263
600	A/D1	0	23	1250	8236	8202	8213	8222	8205	8258	8209	8297	8232	8224	8202	8315	8180	8255	8198	8239	8182	8254	8202	8232	8200	8229	8232	8208	8254	8215	8241	8211	8224	8222	8228	8223	8243	8238	8255	8247	8243	8226	8221	8219	8220	8208	8217	8233	8230
600	A/D0	1	23	1250	8193	8259	8254	8214	8179	8297	8207	8274	8280	8266	8309	8215	8277	8365	8316	8278	8133	8172	8227	8212	8225	8249	8199	8245	8277	8327	8266	8268	8230	8204	8201	8218	8285	8265	8278	8208	8193	8138	8216	8214	8190	8201	8249	8295	8266
601	A/D1	0	24	1330	8217	8205	8223	8225	8239	8275	8254	8251	8227	8212	8215	8204	8222	8213	8226	8231	8221	8220	8207	8212	8212	8211	8222	8209	8230	8233	8217	8216	8212	8205	8211	8215	8217	8228	8217	8243	8258	8218	8241	8205	8229	8234	8215	8291	8246
601	A/D0	1	24	1330	8504	8772	9181	9162	9241	9160	8799	8523	8325	8359	8646	8836	9154	9211	9115	9086	8759	8580	8340	8316	8676	8815	9182	9257	9242	9126	8817	8590	8336	8334	8648	8861	9045	9119	9173	8994	8774	8520	8360	8382	8668	8987	9298	9345	9268
602	A/D1	0	24	1350	8199	8248	8259	8254	8261	8243	8222	8219	8212	8211	8230	8214	8238	8232	8231	8243	8230	8217	8212	8210	8211	8218	8233	8232	8220	8223	8216	8217	8214	8209	8231	8224	8254	8232	8232	8237	8223	8222	8223	8218	8210	8219	8210	8238	8232
602	A/D0	1	24	1350	8231	8257	8252	8271	8280	8267	8218	8188	8214	8195	8211	8224	8220	8220	8249	8255	8253	8235	8222	8225	8238	8239	8245	8325	8310	8310	8257	8224	8197	8186	8206	8211	8243	8254	8264	8229	8229	8243	8217	8187	8201	8201	8201	8246	8313
603	A/D1	0	24	1270	8221	8210	8200	8215	8220	8227	8228	8207	8222	8201	8210	8210	8221	8218	8235	8237	8214	8210	8163	8215	8195	8259	8160	8249	8205	8210	8200	8225	8190	8253	8157	8282	8174	8254	8205	8233	8215	8218	8205	8196	8215	8201	8248	8207	8214
603	A/D0	1	24	1270	8222	8204	8332	8395	8372	8291	8250	8237	8224	8211	8287	8293	8264	8278	8225	8236	8227	8239	8170	8179	8211	8420	8211	8292	8214	8250	8251	8316	8283	8195	8134	8229	8285	8287	8255	8334	8294	8211	8230	8274	8186	8265	8232	8261	8212
604	A/D1	0	24	1080	8203	8203	8216	8245	8222	8239	8212	8213	8215	8205	8216	8215	8268	8230	8260	8250	8236	8243	8205	8210	8217	8212	8230	8206	8211	8213	8204	8211	8215	8208	8217	8223	8235	8260	8242	8247	8245	8250	8215	8221	8213	8235	8241	8238	8241
604	A/D0	1	24	1080	8270	8280	8331	8306	8312	8250	8259	8244	8219	8208	8254	8286	8237	8286	8271	8226	8216	8238	8221	8200	8201	8262	8242	8286	8278	8252	8224	8198	8220	8205	8238	8230	8262	8238	8226	8251	8236	8206	8242	8223	8191	8225	8230	8192	8233
605	A/D1	0	24	1320	8252	8200	8245	8248	8207	8247	8200	8211	8223	8196	8226	8208	8212	8240	8221	8227	8228	8231	8232	8220	8233	8255	8263	8289	8263	8243	8237	8221	8217	8217	8218	8209	8235	8251	8268	8253	8235	8226	8206	8217	8211	8230	8229	8230	8227
605	A/D0	1	24	1320	8216	8245	8247	8251	8241	8272	8217	8210	8198	8178	8200	8205	8205	8241	8239	8236	8247	8215	8220	8199	8198	8260	8251	8239	8239	8222	8220	8183	8216	8224	8234	8284	8315	8240	8233	8259	8239	8187	8237	8207	8174	8221	8250	8204	8235
606	A/D1	0	24	880	8257	8265	8285	8243	8266	8288	8243	8262	8218	8219	8234	8275	8284	8308	8274	8244	8270	8220	8238	8229	8200	8239	8244	8230	8261	8247	8259	8249	8212	8221	8237	8251	8286	8288	8267	8296	8262	8243	8218	8242	8252	8303	8311	8359	8346
606	A/D0	1	24	880	8267	8286	8355	8335	8385	8311	8309	8263	8239	8265	8302	8315	8318	8244	8280	8275	8202	8223	8266	8290	8267	8273	8328	8258	8331	8333	8278	8222	8214	8334	8365	8431	8453	8383	8404	8360	8304	8257	8229	8318	8296	8330	8283	8277	8276
607	A/D1	0	24	1020	8213	8221	8206	8210	8242	8232	8230	8223	8201	8213	8219	8219	8216	8215	8212	8227	8217	8211	8222	8217	8214	8224	8223	8209	8224	8219	8213	8229	8190	8207	8207	8200	8228	8221	8217	8247	8216	8212	8219	8192	8232	8223	8219	8250	8237
607	A/D0	1	24	1020	8213	8271	8271	8305	8328	8298	8248	8230	8234	8199	8213	8233	8313	8284	8295	8322	8216	8276	8234	8245	8330	8248	8243	8263	8302	8299	8272	8271	8240	8213	8251	8320	8315	8305	8432	8425	8307	8273	8271	8229	8211	8280	8302	8301	8253
608	A/D1	0	24	1060	8208	8217	8213	8227	8230	8224	8214	8217	8203	8214	8215	8208	8221	8212	8210	8247	8227	8231	8226	8221	8213	8221	8199	8216	8225	8218	8253	8218	8243	8208	8225	8250	8216	8245	8209	8230	8239	8234	8229	8224	8217	8234	8237	8229	8269
608	A/D0	1	24	1060	8252	8266	8281	8335	8342	8341	8363	8307	8241	8261	8314	8277	8297	8304	8303	8271	8268	8253	8224	8208	8202	8266	8287	8291	8228	8279	8201	8173	8201	8197	8197	8220	8300	8269	8301	8258	8238	8206	8194	8186	8237	8291	8246	8263	8309
609	A/D1	0	24	960	8208	8242	8221	8221	8220	8203	8242	8233	8229	8230	8231	8235	8255	8236	8264	8274	8242	8255	8232	8208	8242	8224	8225	8246	8207	8240	8235	8214	8237	8216	8243	8251	8213	8253	8239	8235	8240	8219	8206	8227	8214	8219	8221	8246	8276
609	A/D0	1	24	960	8713	8908	9192	9378	9409	9097	8689	8411	8320	8509	8814	9085	9285	9300	9439	9219	8872	8504	8375	8612	8882	9235	9218	9312	9348	9098	8821	8455	8348	8427	8843	9231	9500	9502	9307	9028	8759	8390	8323	8545	8795	9088	9177	9301	9252
610	A/D1	0	24	1170	8209	8209	8225	8216	8223	8238	8228	8223	8216	8209	8214	8215	8216	8228	8216	8217	8217	8218	8215	8214	8217	8218	8214	8219	8221	8220	8222	8213	8208	8215	8206	8210	8227	8222	8224	8252	8221	8232	8217	8213	8217	8211	8218	8223	8223
610	A/D0	1	24	1170	8289	8284	8304	8305	8250	8223	8236	8206	8184	8209	8210	8210	8261	8263	8247	8195	8226	8225	8203	8205	8258	8240	8246	8236	8261	8249	8237	8269	8224	8199	8257	8229	8263	8300	8208	8207	8238	8211	8187	8218	8205	8218	8266	8250	8204
611	A/D1	0	24	870	8235	8221	8241	8250	8231	8234	8217	8211	8211	8223	8211	8238	8222	8230	8228	8226	8219	8217	8211	8199	8218	8206	8217	8229	8208	8240	8213	8213	8225	8204	8233	8243	8242	8245	8225	8238	8222	8216	8211	8210	8216	8260	8259	8261	8240
611	A/D0	1	24	870	8258	8263	8284	8272	8264	8288	8255	8221	8199	8275	8282	8265	8271	8352	8362	8320	8279	8276	8238	8254	8281	8318	8312	8307	8300	8289	8246	8177	8220	8295	8276	8324	8350	8327	8309	8288	8228	8192	8200	8215	8231	8302	8340	8375	8376
612	A/D1	0	24	1190	8202	8216	8222	8232	8230	8237	8233	8231	8229	8188	8218	8214	8208	8216	8213	8222	8235	8218	8226	8215	8224	8240	8231	8250	8243	8228	8212	8222	8208	8220	8220	8214	8235	8214	8223	8227	8202	8225	8196	8207	8221	8235	8222	8259	8217
612	A/D0	1	24	1190	8271	8362	8344	8365	8387	8348	8266	8241	8230	8167	8252	8357	8309	8341	8315	8261	8224	8215	8212	8201	8250	8322	8335	8251	8310	8311	8244	8241	8241	8286	8322	8388	8360	8363	8329	8270	8235	8157	8157	8202	8257	8339	8327	8367	8398
613	A/D1	0	24	1250	8221	8219	8233	8249	8238	8224	8229	8203	8219	8215	8221	8240	8215	8237	8227	8212	8231	8223	8214	8211	8210	8213	8212	8221	8208	8235	8229	8226	8219	8223	8220	8223	8253	8239	8261	8229	8226	8210	8216	8219	8234	8236	8243	8249	8257
613	A/D0	1	24	1250	8495	8547	8616	8588	8640	8561	8395	8272	8244	8362	8502	8640	8758	8768	8765	8631	8481	8262	8231	8304	8384	8530	8593	8715	8681	8565	8476	8357	8262	8464	8580	8749	8772	8792	8726	8549	8381	8367	8268	8322	8578	8752	8798	8714	8843
614	A/D1	0	24	870	8224	8242	8280	8279	8316	8282	8246	8250	8194	8214	8232	8205	8256	8244	8255	8299	8246	8262	8229	8207	8253	8242	8270	8312	8300	8301	8279	8238	8223	8210	8245	8241	8287	8271	8286	8280	8261	8248	8220	8220	8254	8224	8264	8252	8294
614	A/D0	1	24	870	8252	8364	8412	8362	8429	8421	8283	8224	8261	8303	8232	8329	8515	8475	8467	8419	8341	8214	8300	8364	8331	8312	8379	8357	8393	8380	8317	8246	8200	8274	8398	8436	8415	8440	8493	8378	8338	8263	8274	8268	8293	8470	8497	8499	8545
615	A/D1	0	24	960	8231	8238	8277	8297	8283	8302	8272	8262	8228	8220	8245	8251	8268	8253	8286	8256	8249	8226	8208	8216	8213	8210	8232	8243	8248	8279	8255	8252	8223	8215	8219	8266	8271	8290	8304	8280	8269	8233	8221	8218	8206	8231	8247	8251	8239
615	A/D0	1	24	960	8273	8251	8256	8259	8262	8236	8215	8196	8199	8206	8275	8271	8260	8252	8272	8226	8218	8221	8195	8200	8206	8237	8272	8283	8346	8298	8272	8238	8203	8250	8239	8235	8262	8297	8271	8270	8261	8228	8214	8226	8221	8243	8275	8278	8286
616	A/D1	0	24	1270	8240	8230	8253	8244	8240	8249	8239	8227	8222	8212	8206	8213	8218	8219	8229	8217	8218	8223	8215	8229	8224	8249	8251	8237	8230	8232	8228	8253	8231	8233	8216	8219	8242	8233	8225	8239	8248	8228	8230	8220	8241	8254	8231	8228	8239
616	A/D0	1	24	1270	8650	8989	9077	8934	9007	8896	8728	8431	8346	8363	8814	9198	9290	9330	9224	9120	8756	8405	8298	8385	8765	9099	9213	9310	9373	9178	8823	8472	8323	8398	8646	8947	9147	9175	9205	8960	8715	8428	8322	8446	8765	8937	9015	9140	9126
617	A/D1	0	24	1190	8214	8240	8193	8222	8232	8234	8244	8228	8215	8225	8207	8227	8237	8214	8234	8204	8208	8218	8192	8211	8199	8207	8250	8249	8254	8240	8225	8221	8212	8211	8218	8205	8244	8221	8232	8222	8214	8220	8208	8212	8213	8209	8202	8207	8215
617	A/D0	1	24	1190	8222	8258	8252	8249	8263	8227	8181	8227	8216	8179	8222	8224	8223	8275	8260	8271	8250	8232	8238	8206	8230	8209	8239	8273	8258	8224	8212	8206	8205	8197	8250	8241	8197	8220	8256	8235	8232	8261	8235	8222	8248	8258	8244	8265	8267
618	A/D1	0	24	1070	8215	8242	8226	8224	8230	8233	8232	8230	8207	8209	8209	8216	8213	8216	8243	8237	8224	8218	8220	8210	8217	8219	8216	8249	8231	8266	8238	8244	8221	8212	8206	8213	8219	8228	8213	8234	8215	8216	8204	8219	8206	8237	8249	8273	8273
618	A/D0	1	24	1070	8477	8557	8717	8874	8851	8685	8500	8308	8249	8372	8425	8558	8623	8767	8710	8615	8460	8329	8269	8306	8397	8508	8552	8619	8576	8516	8415	8260	8256	8322	8389	8469	8537	8474	8571	8575	8432	8322	8288	8327	8507	8575	8640	8613	8688
619	A/D1	0	24	860	8223	8221	8229	8217	8242	8220	8239	8223	8214	8205	8215	8237	8259	8254	8245	8234	8221	8215	8211	8228	8229	8251	8251	8244	8260	8263	8266	8255	8237	8239	8223	8225	8249	8247	8280	8267	8262	8247	8234	8227	8222	8247	8269	8278	8286
619	A/D0	1	24	860	8222	8273	8255	8191	8231	8244	8189	8220	8220	8224	8205	8224	8222	8214	8271	8263	8234	8213	8198	8165	8207	8231	8290	8300	8293	8268	8267	8223	8207	8221	8231	8195	8214	8264	8277	8288	8279	8262	8247	8226	8292	8290	8261	8263	8307
620	A/D1	0	24	1420	8229	8218	8237	8227	8249	8274	8250	8252	8218	8220	8208	8214	8216	8220	8223	8216	8225	8204	8205	8209	8211	8216	8241	8221	8241	8230	8228	8225	8213	8225	8211	8216	8233	8255	8254	8245	8221	8225	8199	8199	8234	8265	8250	8249	8232
620	A/D0	1	24	1420	8259	8234	8238	8243	8272	8257	8226	8168	8173	8224	8288	8207	8212	8269	8313	8294	8253	8201	8219	8228	8159	8191	8203	8200	8204	8194	8200	8150	8200	8229	8259	8234	8233	8253	8262	8239	8193	8188	8156	8190	8260	8229	8227	8297	8353
621	A/D1	0	24	1390	8224	8193	8223	8226	8242	8255	8229	8223	8225	8204	8235	8225	8223	8233	8236	8241	8228	8239	8223	8225	8214	8220	8240	8224	8240	8232	8247	8242	8240	8227	8218	8206	8211	8220	8227	8219	8214	8232	8213	8233	8217	8217	8230	8218	8244
621	A/D0	1	24	1390	8204	8275	8273	8258	8272	8285	8248	8236	8214	8229	8240	8269	8297	8218	8197	8225	8245	8205	8224	8224	8209	8256	8256	8238	8231	8271	8188	8194	8192	8206	8184	8255	8286	8229	8236	8277	8276	8207	8194	8207	8190	8221	8248	8250	8209
622	A/D1	0	24	1420	8226	8228	8224	8210	8235	8244	8233	8238	8247	8190	8256	8204	8241	8222	8202	8222	8206	8218	8229	8202	8233	8219	8216	8224	8245	8231	8244	8227	8218	8221	8229	8255	8245	8234	8235	8227	8227	8227	8214	8214	8217	8204	8242	8222	8237
622	A/D0	1	24	1420	8224	8215	8220	8218	8191	8206	8214	8221	8203	8204	8228	8222	8234	8231	8191	8241	8199	8201	8229	8192	8204	8236	8249	8247	8273	8246	8239	8202	8199	8209	8226	8211	8274	8299	8277	8243	8297	8248	8236	8274	8288	8260	8261	8275	8259
623	A/D1	0	24	890	8212	8226	8222	8246	8281	8226	8261	8214	8224	8213	8219	8189	8251	8228	8231	8247	8207	8252	8212	8204	8225	8224	8253	8243	8228	8230	8226	8224	8209	8238	8228	8258	8236	8229	8244	8227	8247	8235	8221	8229	8222	8252	8252	8248	8252
623	A/D0	1	24	890	8248	8222	8256	8212	8195	8250	8273	8257	8273	8278	8287	8253	8287	8327	8342	8287	8260	8210	8176	8206	8275	8260	8327	8278	8327	8254	8224	8202	8155	8185	8202	8190	8234	8246	8246	8301	8257	8240	8207	8280	8234	8236	8277	8265	8293
624	A/D1	0	24	1040	8227	8257	8238	8250	8228	8231	8212	8215	8208	8224	8242	8231	8242	8227	8239	8229	8219	8208	8222	8216	8235	8273	8250	8247	8256	8230	8225	8215	8205	8211	8215	8228	8229	8216	8241	8268	8243	8234	8223	8202	8225	8229	8285	8246	8297
624	A/D0	1	24	1040	8234	8243	8222	8241	8250	8227	8234	8229	8213	8210	8250	8253	8301	8253	8237	8243	8208	8224	8235	8251	8229	8240	8221	8263	8245	8240	8219	8205	8187	8243	8234	8231	8280	8308	8290	8267	8229	8214	8244	8195	8212	8252	8255	8266	8271
625	A/D1	0	24	900	8217	8226	8235	8291	8266	8268	8242	8226	8200	8225	8227	8241	8244	8289	8257	8259	8258	8210	8244	8208	8209	8249	8224	8277	8274	8248	8275	8222	8230	8226	8222	8238	8252	8256	8272	8275	8254	8238	8214	8207	8232	8254	8319	8275	8300
625	A/D0	1	24	900	8218	8211	8247	8219	8255	8260	8223	8202	8223	8221	8268	8248	8260	8274	8260	8263	8288	8245	8231	8274	8269	8335	8329	8325	8318	8259	8245	8240	8195	8255	8275	8322	8315	8252	8271	8256	8213	8204	8252	8262	8238	8365	8362	8354	8311
626	A/D1	0	25	1490	8220	8225	8220	8245	8219	8236	8222	8208	8215	8206	8222	8215	8228	8226	8228	8249	8245	8231	8224	8212	8216	8221	8211	8236	8247	8253	8247	8236	8211	8221	8210	8228	8237	8235	8256	8227	8227	8225	8211	8217	8216	8214	8221	8218	8213
626	A/D0	1	25	1490	8249	8265	8262	8255	8247	8247	8264	8224	8195	8183	8229	8233	8245	8262	8225	8230	8214	8243	8205	8214	8246	8253	8217	8282	8267	8242	8187	8205	8183	8189	8237	8265	8251	8283	8293	8264	8249	8234	8222	8204	8219	8207	8238	8293	8309
627	A/D1	0	25	910	8214	8221	8240	8236	8246	8236	8226	8228	8216	8225	8224	8260	8261	8245	8236	8238	8216	8215	8230	8206	8235	8238	8252	8275	8245	8261	8258	8235	8234	8209	8234	8252	8243	8225	8222	8232	8236	8221	8212	8211	8217	8212	8228	8213	8227
627	A/D0	1	25	910	8281	8252	8225	8242	8235	8231	8238	8209	8192	8192	8247	8274	8277	8258	8320	8269	8233	8222	8194	8215	8198	8204	8232	8221	8205	8215	8208	8204	8192	8211	8281	8286	8320	8306	8288	8252	8224	8203	8200	8197	8209	8239	8285	8280	8284
628	A/D1	0	25	1320	8206	8218	8198	8233	8224	8217	8221	8211	8201	8217	8207	8210	8201	8222	8221	8227	8214	8217	8198	8207	8210	8208	8196	8240	8230	8240	8254	8249	8227	8219	8214	8229	8226	8232	8225	8221	8253	8232	8223	8221	8206	8208	8216	8226	8243
628	A/D0	1	25	1320	8707	8901	9194	9293	9119	9083	8732	8527	8304	8318	8710	8935	9135	9242	9231	9331	9023	8694	8392	8297	8575	8870	9194	9272	9381	9356	8954	8675	8382	8334	8630	8896	9047	9066	9256	9043	8820	8550	8315	8233	8452	8740	8955	9046	9165
629	A/D1	0	25	1010	8241	8272	8264	8245	8302	8325	8286	8289	8222	8228	8243	8273	8313	8292	8265	8269	8241	8254	8256	8227	8236	8233	8260	8266	8266	8261	8251	8223	8227	8192	8237	8242	8277	8289	8275	8304	8302	8245	8283	8199	8254	8247	8279	8281	8275
629	A/D0	1	25	1010	8553	8838	9019	9038	9028	8973	8680	8427	8301	8406	8478	8790	8866	8994	9061	8837	8620	8360	8271	8295	8516	8732	8927	8888	8930	8919	8607	8479	8325	8357	8591	8861	8851	9065	9002	8973	8751	8431	8337	8408	8585	8804	8932	9030	9060
630	A/D1	0	25	960	8222	8206	8221	8227	8216	8251	8235	8225	8222	8206	8216	8218	8209	8236	8238	8219	8223	8213	8220	8219	8202	8213	8219	8215	8227	8217	8244	8242	8227	8233	8216	8222	8224	8230	8218	8231	8232	8228	8236	8219	8230	8232	8238	8248	8238
630	A/D0	1	25	960	8281	8276	8273	8274	8199	8221	8218	8211	8196	8180	8202	8238	8220	8275	8262	8218	8207	8177	8211	8188	8190	8212	8213	8236	8248	8264	8263	8233	8225	8215	8212	8210	8213	8244	8224	8168	8185	8166	8188	8208	8221	8229	8261	8277	8251
631	A/D1	0	25	1340	8215	8229	8220	8226	8231	8223	8224	8212	8213	8217	8232	8247	8240	8225	8237	8221	8219	8220	8203	8217	8215	8231	8220	8223	8219	8241	8265	8257	8235	8231	8219	8219	8212	8232	8230	8242	8240	8218	8219	8214	8220	8236	8221	8223	8224
631	A/D0	1	25	1340	8234	8252	8227	8262	8236	8224	8211	8211	8209	8210	8223	8252	8258	8304	8278	8276	8227	8201	8223	8196	8218	8245	8222	8197	8226	8222	8224	8219	8219	8226	8237	8232	8236	8231	8226	8225	8197	8192	8199	8211	8229	8242	8248	8260	8246
632	A/D1	0	25	1010	8223	8211	8216	8229	8232	8239	8246	8253	8247	8231	8228	8239	8226	8242	8231	8285	8251	8270	8233	8222	8214	8255	8238	8280	8259	8298	8251	8245	8218	8215	8235	8225	8263	8282	8308	8281	8296	8235	8227	8210	8231	8247	8288	8300	8307
632	A/D0	1	25	1010	8235	8236	8206	8245	8296	8238	8227	8234	8190	8169	8192	8206	8210	8275	8244	8267	8248	8234	8210	8187	8216	8192	8198	8263	8245	8232	8210	8218	8179	8201	8223	8205	8233	8255	8265	8254	8221	8182	8201	8216	8173	8228	8280	8288	8277
633	A/D1	0	25	1040	8212	8250	8204	8234	8235	8240	8255	8233	8220	8209	8205	8214	8235	8210	8261	8242	8239	8251	8221	8213	8213	8207	8215	8230	8228	8244	8227	8224	8218	8193	8219	8217	8204	8240	8222	8228	8242	8200	8222	8203	8227	8233	8232	8250	8250
633	A/D0	1	25	1040	8227	8270	8327	8279	8334	8362	8307	8241	8219	8216	8275	8293	8398	8348	8307	8333	8301	8304	8278	8272	8313	8344	8340	8349	8361	8285	8239	8248	8205	8213	8291	8329	8285	8286	8320	8343	8319	8291	8205	8230	8286	8297	8398	8387	8464
634	A/D1	0	25	1150	8212	8218	8228	8231	8245	8245	8239	8225	8231	8216	8213	8220	8211	8219	8237	8235	8235	8216	8219	8201	8212	8232	8219	8220	8230	8228	8223	8220	8213	8202	8206	8203	8210	8224	8226	8233	8228	8224	8221	8210	8232	8216	8225	8230	8242
634	A/D0	1	25	1150	8193	8238	8319	8260	8277	8313	8251	8221	8239	8219	8210	8207	8254	8224	8260	8341	8307	8283	8243	8205	8216	8242	8233	8220	8265	8233	8219	8228	8204	8192	8226	8236	8258	8220	8228	8254	8201	8215	8208	8174	8264	8262	8262	8272	8267
635	A/D1	0	25	880	8201	8218	8263	8273	8309	8286	8258	8264	8235	8241	8218	8233	8251	8278	8281	8286	8250	8227	8231	8209	8217	8246	8276	8287	8311	8299	8268	8237	8224	8212	8235	8277	8303	8314	8321	8313	8318	8258	8236	8225	8242	8245	8272	8268	8258
635	A/D0	1	25	880	8458	8692	8959	9073	8997	9075	8746	8450	8367	8342	8465	8723	8955	9041	9049	9097	8639	8491	8327	8399	8712	8991	9329	9296	9206	8997	8650	8461	8318	8285	8568	8826	9087	9196	9173	9063	8732	8513	8354	8363	8594	8802	9063	9122	9192
636	A/D1	0	25	1300	8218	8185	8220	8215	8205	8234	8203	8225	8217	8194	8233	8219	8239	8234	8257	8263	8269	8235	8239	8207	8220	8238	8237	8250	8250	8231	8241	8231	8217	8218	8231	8245	8276	8249	8251	8239	8215	8220	8200	8210	8210	8207	8224	8212	8228
636	A/D0	1	25	1300	8251	8281	8313	8274	8310	8307	8241	8228	8234	8248	8229	8258	8269	8279	8288	8312	8279	8220	8201	8214	8194	8221	8209	8235	8245	8220	8205	8212	8255	8177	8214	8263	8238	8206	8232	8263	8158	8135	8264	8221	8181	8270	8331	8288	8294
637	A/D1	0	25	1350	8212	8241	8223	8242	8240	8261	8277	8250	8224	8230	8211	8237	8222	8242	8242	8246	8232	8227	8220	8204	8229	8214	8233	8227	8225	8220	8213	8205	8210	8209	8208	8216	8219	8219	8213	8219	8218	8217	8218	8209	8214	8221	8220	8226	8237
637	A/D0	1	25	1350	8316	8342	8282	8280	8233	8249	8225	8232	8225	8225	8260	8291	8276	8326	8342	8314	8273	8233	8180	8160	8196	8238	8251	8330	8335	8309	8320	8266	8229	8247	8252	8307	8338	8334	8294	8269	8249	8253	8246	8255	8253	8327	8329	8327	8356
638	A/D1	0	25	1390	8249	8222	8243	8233	8227	8224	8254	8228	8249	8212	8210	8254	8211	8250	8238	8212	8254	8210	8228	8236	8231	8227	8238	8207	8232	8216	8199	8222	8209	8206	8223	8209	8226	8242	8224	8237	8224	8222	8232	8216	8209	8225	8262	8266	8276
638	A/D0	1	25	1390	8383	8369	8362	8447	8446	8419	8341	8300	8215	8222	8302	8346	8395	8446	8439	8378	8325	8261	8228	8236	8252	8319	8444	8513	8487	8451	8378	8281	8226	8248	8281	8308	8321	8434	8413	8401	8331	8265	8248	8217	8256	8305	8341	8367	8398
639	A/D1	0	25	1380	8187	8242	8233	8223	8244	8221	8206	8213	8203	8207	8198	8216	8233	8232	8263	8271	8222	8259	8196	8222	8203	8194	8239	8247	8248	8234	8229	8230	8220	8218	8216	8224	8212	8247	8246	8264	8235	8222	8214	8203	8218	8220	8224	8239	8234
639	A/D0	1	25	1380	8229	8263	8253	8277	8317	8280	8216	8246	8216	8189	8226	8266	8224	8260	8270	8220	8253	8224	8227	8230	8254	8243	8218	8242	8255	8215	8247	8267	8199	8202	8229	8275	8281	8281	8314	8240	8253	8242	8216	8196	8236	8257	8252	8212	8234
640	A/D1	0	25	1110	8199	8234	8248	8208	8251	8191	8224	8232	8205	8232	8221	8217	8231	8220	8229	8221	8222	8211	8218	8205	8216	8208	8228	8228	8226	8265	8250	8228	8213	8251	8232	8235	8226	8216	8238	8231	8231	8232	8209	8217	8224	8208	8232	8217	8233
640	A/D0	1	25	1110	8258	8275	8274	8249	8264	8216	8229	8211	8213	8271	8288	8309	8329	8366	8360	8288	8296	8250	8196	8240	8271	8228	8293	8321	8289	8287	8280	8229	8221	8224	8263	8261	8347	8352	8309	8266	8236	8222	8240	8223	8202	8216	8226	8283	8320
641	A/D1	0	25	1030	8221	8206	8214	8204	8216	8204	8209	8207	8214	8213	8209	8212	8206	8211	8223	8220	8241	8244	8221	8223	8227	8219	8226	8230	8238	8231	8232	8231	8219	8208	8246	8235	8235	8234	8251	8246	8239	8227	8223	8220	8217	8218	8250	8230	8236
641	A/D0	1	25	1030	8228	8254	8267	8355	8367	8385	8320	8284	8241	8260	8287	8325	8319	8334	8377	8324	8275	8259	8200	8190	8278	8315	8333	8399	8455	8374	8334	8299	8235	8239	8324	8380	8429	8368	8436	8325	8324	8266	8225	8248	8257	8289	8311	8324	8389
642	A/D1	0	25	1220	8226	8239	8240	8269	8241	8241	8221	8218	8213	8206	8244	8245	8278	8267	8225	8266	8227	8218	8246	8179	8239	8202	8222	8228	8204	8237	8213	8227	8233	8200	8234	8242	8226	8251	8245	8217	8239	8195	8221	8209	8204	8219	8203	8218	8217
642	A/D0	1	25	1220	8239	8262	8231	8274	8268	8274	8233	8224	8222	8213	8205	8236	8236	8232	8258	8251	8267	8223	8230	8317	8269	8277	8278	8288	8240	8229	8220	8225	8183	8218	8277	8255	8239	8307	8273	8217	8250	8230	8197	8227	8256	8258	8252	8277	8286
643	A/D1	0	25	1100	8203	8214	8224	8194	8231	8222	8217	8242	8210	8228	8209	8199	8221	8215	8220	8227	8217	8232	8218	8225	8217	8213	8233	8219	8221	8216	8209	8221	8212	8210	8222	8212	8212	8213	8221	8220	8222	8226	8212	8216	8212	8211	8226	8213	8225
643	A/D0	1	25	1100	8235	8245	8307	8285	8278	8291	8243	8223	8228	8212	8234	8242	8262	8260	8246	8299	8256	8236	8217	8209	8254	8265	8274	8266	8267	8252	8227	8250	8222	8200	8254	8270	8276	8253	8275	8280	8257	8240	8215	8228	8213	8234	8238	8270	8253
644	A/D1	0	25	1050	8221	8201	8217	8224	8227	8260	8234	8238	8229	8197	8220	8205	8222	8235	8239	8252	8227	8226	8220	8203	8213	8207	8230	8209	8224	8216	8216	8222	8208	8210	8200	8225	8243	8227	8234	8221	8224	8201	8215	8212	8210	8218	8228	8255	8230
644	A/D0	1	25	1050	8246	8280	8293	8213	8244	8255	8231	8170	8240	8218	8210	8239	8242	8205	8210	8259	8195	8203	8245	8244	8255	8264	8289	8260	8253	8251	8207	8215	8176	8164	8192	8249	8256	8229	8260	8283	8295	8245	8230	8240	8265	8247	8254	8241	8237
645	A/D1	0	25	1360	8218	8230	8224	8243	8223	8233	8224	8219	8219	8205	8206	8242	8244	8253	8226	8222	8213	8218	8226	8209	8219	8213	8227	8229	8228	8220	8233	8217	8220	8205	8212	8208	8230	8220	8222	8239	8237	8233	8217	8223	8192	8251	8245	8308	8258
645	A/D0	1	25	1360	8525	8719	8887	9050	9012	9043	8760	8551	8378	8373	8597	8655	8901	8943	9046	9005	8665	8492	8313	8262	8679	8788	8891	8886	8950	8988	8721	8526	8357	8311	8466	8654	8810	8839	8978	8907	8626	8434	8307	8250	8497	8678	8834	8866	8957
646	A/D1	0	25	1210	8206	8226	8209	8220	8225	8240	8236	8228	8216	8213	8214	8216	8214	8210	8211	8216	8209	8220	8223	8221	8225	8206	8242	8252	8235	8247	8229	8229	8218	8215	8225	8222	8234	8246	8273	8257	8246	8237	8220	8215	8223	8233	8252	8273	8270
646	A/D0	1	25	1210	8300	8345	8374	8376	8430	8392	8310	8251	8212	8205	8310	8334	8434	8491	8521	8508	8422	8315	8248	8218	8284	8393	8425	8510	8527	8461	8329	8286	8244	8280	8305	8411	8414	8397	8450	8564	8409	8354	8268	8235	8271	8353	8387	8425	8434
647	A/D1	0	25	850	8223	8269	8250	8262	8236	8237	8263	8241	8220	8229	8239	8250	8287	8268	8271	8271	8280	8262	8239	8221	8212	8222	8236	8257	8273	8276	8266	8253	8223	8213	8222	8240	8260	8293	8296	8296	8323	8295	8259	8220	8211	8222	8244	8260	8277
647	A/D0	1	25	850	8261	8240	8240	8295	8371	8305	8283	8237	8181	8173	8254	8269	8369	8355	8369	8343	8275	8254	8209	8199	8217	8233	8228	8262	8298	8267	8238	8246	8211	8193	8228	8269	8295	8332	8374	8348	8280	8269	8230	8188	8202	8248	8288	8343	8371
648	A/D1	0	25	1200	8222	8220	8225	8233	8221	8225	8218	8210	8215	8220	8231	8242	8245	8227	8236	8225	8208	8224	8203	8220	8214	8200	8219	8200	8207	8226	8207	8219	8230	8220	8241	8221	8237	8238	8245	8248	8224	8211	8216	8196	8216	8229	8213	8225	8232
648	A/D0	1	25	1200	8816	9003	9180	9181	9312	9016	8639	8405	8247	8472	8663	8911	9222	9278	9161	8909	8674	8377	8250	8515	8765	8937	9120	9043	9090	8847	8555	8306	8292	8600	8839	9095	9190	9253	9188	9005	8683	8372	8298	8560	8673	8959	9081	9208	9310
649	A/D1	0	25	1200	8220	8203	8230	8223	8237	8237	8233	8215	8219	8200	8208	8218	8226	8224	8233	8234	8252	8237	8224	8230	8214	8220	8209	8237	8258	8267	8259	8246	8211	8230	8226	8256	8242	8248	8236	8241	8246	8219	8222	8210	8206	8229	8227	8289	8281
649	A/D0	1	25	1200	8573	8869	9056	9076	9170	9274	8893	8583	8406	8370	8726	9124	9291	9247	9216	9109	8730	8503	8349	8396	8590	8765	9089	9084	9205	9062	8746	8501	8310	8351	8730	8943	9135	9097	9158	9111	8759	8523	8288	8331	8752	9004	9226	9308	9290
650	A/D1	0	25	1330	8212	8216	8216	8220	8208	8214	8208	8217	8211	8213	8206	8208	8215	8250	8253	8258	8230	8230	8213	8215	8213	8213	8226	8215	8211	8216	8235	8223	8229	8208	8217	8259	8243	8256	8224	8221	8209	8219	8229	8202	8218	8208	8195	8215	8208
650	A/D0	1	25	1330	8229	8353	8361	8293	8306	8305	8235	8222	8246	8215	8243	8296	8314	8317	8396	8294	8228	8225	8190	8195	8223	8239	8251	8245	8267	8271	8218	8218	8183	8197	8248	8257	8280	8276	8290	8250	8233	8241	8180	8207	8219	8272	8297	8229	8299
651	A/D1	0	26	1500	8212	8238	8234	8270	8232	8232	8243	8207	8225	8203	8220	8241	8220	8222	8221	8212	8276	8242	8246	8217	8217	8222	8247	8239	8241	8248	8238	8234	8235	8211	8223	8238	8266	8264	8254	8251	8259	8243	8226	8223	8212	8229	8231	8236	8230
651	A/D0	1	26	1500	8241	8288	8312	8309	8414	8385	8282	8227	8265	8200	8226	8411	8313	8246	8376	8346	8251	8198	8306	8221	8224	8292	8295	8258	8305	8334	8214	8211	8201	8167	8257	8319	8309	8295	8314	8293	8252	8260	8246	8239	8233	8265	8236	8229	8241
652	A/D1	0	26	1310	8219	8208	8227	8237	8265	8254	8256	8228	8223	8214	8219	8217	8238	8220	8242	8238	8234	8221	8232	8195	8242	8239	8211	8243	8204	8208	8224	8194	8223	8204	8214	8230	8222	8253	8244	8218	8224	8210	8205	8218	8213	8229	8232	8227	8235
652	A/D0	1	26	1310	8281	8275	8329	8282	8381	8320	8291	8257	8201	8226	8225	8249	8249	8245	8329	8284	8218	8221	8164	8211	8210	8230	8250	8254	8261	8282	8252	8243	8223	8254	8279	8295	8314	8288	8295	8263	8234	8188	8204	8276	8326	8272	8351	8274	8315
653	A/D1	0	26	1190	8222	8203	8230	8217	8218	8218	8197	8214	8213	8205	8206	8215	8217	8210	8237	8227	8224	8221	8210	8218	8224	8230	8229	8231	8243	8237	8236	8253	8218	8218	8219	8204	8214	8225	8226	8220	8221	8210	8211	8209	8205	8237	8214	8225	8232
653	A/D0	1	26	1190	8298	8352	8328	8318	8322	8351	8285	8240	8232	8220	8213	8257	8283	8283	8271	8279	8242	8218	8206	8213	8254	8246	8259	8270	8278	8311	8264	8270	8229	8174	8250	8252	8236	8258	8322	8270	8228	8233	8237	8220	8209	8243	8249	8254	8240
654	A/D1	0	26	1350	8216	8244	8239	8239	8280	8219	8241	8220	8193	8237	8209	8206	8209	8195	8211	8213	8211	8225	8220	8217	8230	8261	8222	8244	8252	8256	8260	8231	8224	8217	8209	8210	8212	8226	8224	8211	8211	8211	8210	8213	8211	8231	8226	8241	8239
654	A/D0	1	26	1350	8238	8250	8249	8250	8230	8212	8207	8211	8209	8212	8194	8240	8195	8192	8254	8146	8197	8188	8161	8256	8295	8251	8235	8285	8221	8229	8232	8207	8186	8198	8212	8214	8192	8219	8212	8195	8223	8183	8187	8222	8234	8212	8237	8266	8230
655	A/D1	0	26	950	8243	8295	8366	8408	8366	8419	8310	8290	8241	8226	8283	8302	8357	8378	8392	8357	8322	8255	8237	8207	8262	8252	8339	8328	8324	8298	8300	8233	8239	8225	8277	8273	8402	8312	8396	8358	8316	8291	8244	8223	8291	8291	8340	8363	8413
655	A/D0	1	26	950	8293	8332	8267	8303	8262	8194	8178	8164	8176	8170	8251	8277	8297	8340	8376	8350	8304	8255	8213	8201	8219	8280	8346	8427	8354	8401	8359	8252	8230	8305	8316	8281	8341	8429	8368	8403	8364	8277	8234	8299	8392	8399	8427	8445	8456
656	A/D1	0	26	1310	8223	8215	8252	8231	8243	8231	8219	8228	8213	8216	8214	8224	8231	8211	8233	8225	8235	8233	8210	8244	8208	8233	8254	8225	8255	8222	8225	8226	8197	8225	8224	8220	8232	8216	8243	8239	8218	8218	8214	8205	8233	8224	8224	8232	8240
656	A/D0	1	26	1310	8594	8973	8977	9096	9094	9002	8713	8393	8296	8464	8737	8900	9081	9106	9074	8834	8622	8371	8275	8530	8825	8865	9148	9184	9190	8989	8717	8398	8281	8471	8611	8957	8950	8991	9123	8943	8644	8379	8299	8391	8698	8993	9226	9208	9095
657	A/D1	0	26	1010	8236	8226	8237	8245	8248	8234	8222	8208	8212	8212	8228	8265	8241	8257	8240	8228	8249	8199	8228	8211	8196	8229	8218	8222	8268	8239	8226	8231	8209	8220	8230	8244	8266	8249	8251	8237	8234	8217	8229	8217	8226	8250	8258	8264	8258
657	A/D0	1	26	1010	8183	8260	8224	8250	8235	8242	8233	8203	8199	8256	8245	8240	8308	8340	8277	8296	8288	8225	8185	8247	8232	8255	8271	8294	8297	8257	8236	8211	8190	8186	8205	8267	8305	8327	8262	8253	8241	8186	8200	8203	8237	8227	8304	8346	8275
658	A/D1	0	26	910	8267	8225	8267	8229	8230	8199	8213	8225	8219	8186	8243	8214	8237	8254	8250	8257	8221	8250	8207	8204	8222	8239	8261	8276	8275	8267	8256	8239	8225	8207	8238	8225	8247	8249	8236	8232	8224	8221	8212	8212	8222	8230	8227	8255	8297
658	A/D0	1	26	910	8219	8253	8266	8302	8296	8219	8262	8242	8182	8194	8210	8175	8160	8230	8216	8220	8206	8196	8169	8148	8220	8184	8269	8280	8256	8257	8258	8214	8206	8241	8251	8264	8270	8309	8268	8229	8254	8248	8194	8196	8218	8207	8225	8254	8262
659	A/D1	0	26	1130	8214	8241	8225	8217	8235	8219	8242	8227	8222	8213	8206	8222	8200	8231	8220	8220	8218	8213	8213	8211	8210	8236	8218	8246	8224	8220	8235	8186	8246	8207	8228	8246	8221	8228	8226	8198	8238	8190	8206	8221	8201	8227	8232	8214	8231
659	A/D0	1	26	1130	8223	8238	8298	8294	8274	8278	8240	8215	8215	8202	8222	8261	8265	8277	8275	8243	8213	8222	8222	8227	8243	8309	8309	8247	8251	8266	8281	8233	8255	8314	8323	8341	8322	8286	8269	8282	8266	8243	8218	8238	8261	8305	8337	8305	8309
660	A/D1	0	26	1100	8220	8232	8250	8239	8237	8237	8218	8215	8218	8208	8214	8222	8229	8242	8221	8291	8247	8254	8233	8210	8223	8241	8229	8264	8237	8245	8239	8230	8227	8214	8224	8218	8236	8264	8265	8291	8259	8250	8231	8211	8209	8239	8264	8285	8290
660	A/D0	1	26	1100	8528	8716	8944	9144	9216	9220	8907	8593	8363	8353	8642	8942	9288	9348	9493	9304	8890	8598	8336	8375	8776	8958	9051	9050	9219	9375	8961	8656	8406	8340	8628	8924	9153	9127	9183	9206	8871	8572	8365	8386	8596	8962	9048	9116	9145
661	A/D1	0	26	1310	8220	8227	8235	8234	8229	8212	8202	8206	8202	8235	8225	8217	8225	8224	8231	8226	8215	8212	8212	8216	8213	8211	8216	8220	8202	8217	8221	8202	8222	8212	8212	8213	8213	8232	8230	8233	8225	8215	8213	8216	8225	8246	8233	8224	8234
661	A/D0	1	26	1310	8215	8262	8319	8304	8282	8279	8275	8207	8161	8156	8191	8178	8192	8231	8222	8249	8238	8210	8234	8234	8202	8267	8267	8254	8266	8202	8224	8192	8202	8220	8206	8245	8247	8243	8227	8209	8218	8164	8176	8185	8215	8215	8207	8231	8237
662	A/D1	0	26	1210	8227	8212	8229	8221	8231	8214	8223	8212	8211	8219	8215	8225	8219	8234	8245	8240	8213	8219	8202	8200	8214	8209	8214	8232	8239	8240	8227	8217	8216	8212	8202	8214	8230	8221	8218	8204	8228	8218	8222	8228	8224	8229	8252	8222	8255
662	A/D0	1	26	1210	8267	8292	8343	8436	8396	8374	8287	8278	8202	8196	8291	8279	8333	8385	8437	8421	8326	8291	8240	8236	8257	8285	8341	8342	8392	8408	8360	8276	8213	8247	8267	8299	8457	8486	8484	8435	8330	8278	8220	8254	8297	8343	8400	8340	8354
663	A/D1	0	26	1130	8212	8211	8208	8219	8237	8223	8249	8206	8208	8231	8217	8195	8266	8193	8244	8218	8215	8243	8184	8219	8223	8210	8228	8224	8237	8246	8233	8215	8226	8219	8233	8228	8224	8243	8256	8233	8261	8207	8227	8211	8203	8203	8219	8210	8243
663	A/D0	1	26	1130	8193	8236	8290	8257	8291	8267	8271	8256	8226	8240	8197	8256	8311	8270	8293	8277	8238	8235	8219	8240	8214	8261	8336	8236	8276	8238	8243	8225	8206	8268	8259	8265	8275	8271	8234	8178	8248	8202	8164	8251	8244	8186	8230	8267	8269
664	A/D1	0	26	860	8248	8236	8273	8281	8246	8262	8228	8216	8229	8218	8210	8236	8245	8262	8290	8258	8252	8228	8214	8229	8236	8239	8288	8275	8266	8269	8238	8244	8223	8229	8252	8247	8279	8273	8279	8260	8259	8231	8221	8228	8236	8275	8247	8237	8228
664	A/D0	1	26	860	8267	8251	8318	8330	8383	8354	8339	8254	8228	8235	8255	8302	8352	8314	8299	8253	8239	8199	8204	8239	8256	8323	8314	8348	8330	8272	8262	8216	8195	8242	8314	8331	8347	8404	8432	8363	8305	8268	8264	8284	8356	8412	8446	8348	8312
665	A/D1	0	26	1270	8198	8225	8225	8231	8220	8231	8241	8239	8222	8234	8239	8222	8257	8214	8242	8240	8208	8227	8204	8207	8216	8215	8212	8212	8210	8223	8228	8211	8220	8210	8228	8235	8220	8233	8227	8236	8226	8222	8202	8215	8212	8210	8217	8215	8231
665	A/D0	1	26	1270	8237	8302	8272	8300	8296	8278	8248	8168	8197	8267	8244	8357	8333	8341	8293	8293	8260	8237	8241	8302	8294	8315	8298	8239	8197	8215	8181	8190	8239	8284	8289	8363	8432	8452	8429	8385	8279	8194	8187	8216	8212	8234	8278	8277	8329
666	A/D1	0	26	1100	8190	8233	8232	8222	8272	8235	8252	8262	8200	8242	8201	8210	8243	8209	8228	8232	8211	8218	8223	8204	8227	8230	8213	8221	8216	8222	8228	8236	8221	8224	8202	8230	8224	8246	8252	8251	8228	8226	8212	8220	8221	8241	8256	8251	8246
666	A/D0	1	26	1100	8253	8288	8288	8299	8276	8306	8255	8209	8228	8192	8245	8287	8355	8342	8343	8286	8255	8241	8196	8186	8218	8206	8179	8229	8287	8207	8235	8245	8213	8181	8272	8299	8245	8257	8243	8264	8215	8217	8249	8216	8235	8312	8282	8279	8248
667	A/D1	0	26	1060	8206	8224	8224	8242	8255	8238	8232	8223	8221	8196	8249	8205	8205	8246	8205	8262	8258	8210	8271	8201	8235	8245	8195	8236	8222	8199	8215	8205	8206	8213	8230	8227	8252	8230	8247	8266	8244	8237	8233	8211	8247	8249	8243	8236	8218
667	A/D0	1	26	1060	8198	8223	8213	8239	8244	8225	8228	8203	8214	8209	8176	8170	8196	8169	8184	8208	8191	8187	8178	8192	8200	8241	8234	8254	8246	8260	8199	8248	8205	8200	8245	8212	8208	8273	8263	8247	8303	8262	8195	8224	8247	8252	8243	8326	8266
668	A/D1	0	26	1060	8212	8218	8217	8233	8230	8221	8211	8225	8200	8228	8230	8215	8254	8201	8215	8221	8199	8220	8216	8211	8223	8206	8213	8218	8207	8221	8212	8214	8220	8204	8210	8222	8235	8235	8228	8229	8222	8223	8207	8220	8211	8218	8225	8196	8239
668	A/D0	1	26	1060	8779	9058	9214	9186	9156	8922	8667	8410	8386	8707	8934	9197	9141	9136	9082	8786	8551	8332	8253	8466	8611	8948	9103	9083	9236	8851	8618	8407	8281	8471	8690	8905	9002	9090	9115	8896	8649	8376	8310	8542	8724	9042	9167	9292	9217
669	A/D1	0	26	1010	8223	8217	8223	8218	8217	8209	8209	8216	8197	8216	8224	8233	8221	8228	8219	8225	8226	8213	8229	8208	8219	8221	8223	8220	8223	8211	8225	8215	8207	8217	8213	8228	8243	8254	8255	8256	8237	8233	8215	8215	8245	8246	8263	8273	8243
669	A/D0	1	26	1010	8190	8201	8235	8211	8241	8220	8212	8223	8235	8243	8262	8231	8275	8281	8297	8305	8250	8210	8215	8215	8213	8251	8271	8279	8292	8229	8202	8214	8189	8125	8202	8183	8158	8189	8202	8199	8195	8195	8190	8191	8232	8220	8201	8243	8232
670	A/D1	0	26	950	8208	8224	8227	8223	8252	8230	8243	8218	8212	8208	8208	8221	8215	8224	8215	8224	8215	8231	8215	8201	8229	8219	8213	8242	8223	8247	8274	8244	8267	8235	8258	8239	8248	8240	8242	8234	8242	8243	8225	8218	8208	8226	8240	8257	8255
670	A/D0	1	26	950	8230	8243	8353	8375	8397	8376	8277	8233	8209	8207	8240	8335	8458	8434	8443	8425	8335	8269	8232	8259	8236	8312	8331	8304	8312	8364	8350	8310	8237	8229	8269	8267	8356	8380	8357	8386	8299	8260	8193	8197	8231	8229	8315	8352	8350
671	A/D1	0	26	1010	8211	8230	8245	8255	8259	8256	8228	8226	8219	8211	8221	8221	8254	8317	8290	8304	8261	8244	8239	8204	8215	8240	8225	8270	8276	8270	8260	8219	8234	8208	8217	8252	8277	8274	8302	8292	8297	8269	8245	8232	8223	8238	8286	8263	8268
671	A/D0	1	26	1010	8206	8259	8260	8276	8269	8281	8241	8244	8232	8228	8227	8216	8244	8242	8246	8289	8258	8233	8218	8233	8273	8278	8359	8292	8249	8289	8254	8258	8224	8225	8243	8279	8268	8275	8286	8273	8262	8215	8211	8247	8206	8296	8369	8305	8243
672	A/D1	0	26	1230	8231	8199	8231	8229	8233	8254	8228	8231	8232	8204	8208	8229	8228	8258	8278	8225	8257	8214	8210	8228	8195	8221	8227	8217	8230	8215	8227	8218	8208	8215	8209	8216	8238	8234	8243	8239	8246	8237	8225	8212	8226	8213	8220	8221	8209
672	A/D0	1	26	1230	8206	8189	8233	8262	8242	8244	8247	8198	8177	8193	8187	8227	8192	8227	8249	8199	8215	8225	8208	8178	8215	8240	8219	8260	8233	8256	8230	8209	8222	8217	8199	8219	8281	8248	8243	8279	8247	8214	8201	8167	8226	8210	8230	8291	8258
673	A/D1	0	26	1080	8202	8217	8207	8217	8223	8230	8236	8229	8213	8208	8210	8216	8214	8212	8250	8221	8231	8218	8208	8219	8222	8231	8231	8233	8238	8228	8215	8219	8205	8213	8212	8235	8252	8247	8240	8230	8243	8225	8229	8215	8214	8218	8219	8260	8297
673	A/D0	1	26	1080	8559	8629	8871	9029	9120	8985	8775	8543	8326	8314	8429	8560	8846	8953	8971	8943	8690	8442	8290	8274	8401	8537	8678	8842	8945	9014	8790	8518	8337	8265	8519	8642	8811	8819	8859	8828	8591	8468	8304	8261	8437	8529	8759	8874	8910
674	A/D1	0	26	1130	8226	8214	8243	8244	8248	8249	8234	8217	8227	8205	8227	8237	8228	8223	8204	8210	8208	8211	8214	8221	8215	8242	8238	8234	8232	8229	8226	8217	8212	8214	8213	8214	8213	8229	8268	8252	8253	8222	8216	8212	8217	8221	8221	8244	8250
674	A/D0	1	26	1130	8204	8265	8267	8264	8275	8245	8224	8204	8201	8214	8211	8255	8288	8294	8304	8344	8271	8219	8222	8228	8226	8277	8325	8296	8317	8302	8251	8227	8199	8199	8245	8286	8272	8302	8269	8253	8213	8195	8178	8201	8245	8331	8298	8318	8333
675	A/D1	0	26	1290	8214	8241	8209	8201	8236	8221	8230	8248	8181	8242	8207	8237	8226	8209	8228	8202	8210	8231	8210	8202	8222	8218	8221	8232	8219	8228	8220	8214	8223	8206	8219	8254	8246	8260	8243	8237	8250	8220	8223	8212	8208	8212	8223	8220	8269
675	A/D0	1	26	1290	8548	8813	8945	8961	9022	8986	8698	8482	8332	8279	8399	8577	8744	8927	8891	8825	8635	8411	8305	8331	8431	8624	8838	8900	8936	8923	8663	8446	8297	8264	8404	8697	8923	9016	8921	8864	8571	8372	8267	8269	8543	8702	8818	8879	9013
676	A/D1	0	27	900	8264	8276	8328	8292	8319	8310	8288	8263	8235	8217	8262	8280	8297	8316	8285	8344	8290	8278	8237	8240	8268	8279	8285	8317	8339	8350	8314	8266	8235	8219	8277	8332	8394	8413	8427	8391	8357	8301	8249	8244	8262	8325	8376	8462	8391
676	A/D0	1	27	900	8203	8200	8176	8274	8262	8238	8224	8223	8190	8254	8253	8285	8270	8231	8247	8209	8217	8222	8213	8313	8321	8353	8308	8313	8330	8297	8272	8232	8207	8264	8272	8272	8287	8255	8257	8243	8237	8261	8236	8201	8281	8391	8403	8295	8390
677	A/D1	0	27	1180	8223	8215	8213	8217	8219	8219	8220	8221	8209	8210	8204	8242	8220	8234	8228	8223	8224	8201	8222	8208	8208	8222	8219	8236	8233	8227	8234	8225	8209	8234	8219	8228	8238	8236	8283	8255	8237	8245	8189	8223	8199	8212	8224	8196	8244
677	A/D0	1	27	1180	8233	8276	8260	8210	8255	8243	8222	8235	8213	8167	8210	8226	8213	8204	8227	8246	8184	8186	8220	8188	8159	8224	8221	8261	8263	8249	8222	8201	8212	8223	8255	8256	8254	8298	8296	8303	8264	8244	8264	8184	8251	8238	8265	8287	8353
678	A/D1	0	27	900	8225	8216	8216	8216	8206	8219	8218	8219	8218	8209	8206	8217	8215	8223	8242	8235	8232	8228	8214	8214	8211	8221	8220	8218	8212	8209	8218	8220	8225	8224	8212	8230	8221	8217	8245	8232	8238	8234	8201	8224	8207	8210	8229	8214	8227
678	A/D0	1	27	900	8224	8247	8215	8249	8261	8227	8225	8229	8208	8188	8247	8308	8259	8257	8271	8246	8205	8188	8202	8237	8226	8277	8273	8254	8261	8302	8229	8228	8237	8243	8231	8232	8253	8229	8211	8198	8188	8181	8197	8247	8282	8260	8302	8235	8284
679	A/D1	0	27	1170	8212	8210	8200	8210	8216	8217	8220	8227	8204	8216	8208	8200	8245	8224	8252	8232	8231	8224	8209	8213	8214	8225	8239	8223	8223	8218	8216	8210	8210	8214	8210	8212	8225	8207	8215	8224	8215	8227	8217	8208	8233	8204	8232	8250	8215
679	A/D0	1	27	1170	8711	8969	9053	9215	9284	9021	8734	8408	8304	8461	8695	9038	9100	9322	9341	9059	8727	8433	8305	8491	8628	9030	9195	9372	9257	9034	8670	8401	8318	8487	8741	9032	9182	9338	9332	9009	8751	8427	8273	8435	8750	8876	9154	9250	9273
680	A/D1	0	27	1370	8214	8203	8228	8241	8244	8241	8227	8214	8207	8207	8223	8230	8223	8228	8224	8239	8247	8244	8223	8231	8211	8210	8229	8203	8249	8246	8235	8227	8229	8213	8220	8205	8226	8235	8254	8233	8273	8247	8243	8235	8229	8209	8251	8240	8220
680	A/D0	1	27	1370	8242	8231	8256	8285	8255	8261	8265	8237	8213	8195	8246	8190	8227	8264	8267	8283	8295	8243	8248	8245	8249	8243	8269	8234	8244	8276	8268	8217	8197	8245	8238	8264	8335	8287	8240	8272	8323	8260	8224	8289	8255	8264	8296	8366	8307
681	A/D1	0	27	1120	8230	8258	8238	8273	8246	8247	8234	8214	8213	8214	8212	8222	8213	8222	8250	8242	8238	8223	8218	8210	8235	8216	8219	8217	8218	8259	8240	8230	8229	8211	8225	8238	8221	8239	8256	8231	8271	8232	8230	8225	8225	8192	8241	8225	8235
681	A/D0	1	27	1120	8331	8291	8212	8253	8270	8226	8261	8260	8227	8233	8257	8227	8239	8231	8237	8224	8227	8208	8223	8245	8265	8231	8259	8259	8252	8285	8270	8232	8229	8206	8244	8227	8224	8235	8292	8283	8256	8305	8242	8256	8272	8252	8243	8232	8257
682	A/D1	0	27	880	8219	8249	8224	8232	8214	8219	8245	8238	8250	8222	8229	8238	8234	8233	8240	8233	8254	8220	8240	8218	8211	8232	8236	8238	8236	8235	8210	8228	8195	8192	8216	8205	8230	8246	8229	8250	8238	8209	8241	8199	8218	8231	8207	8238	8224
682	A/D0	1	27	880	8250	8334	8458	8429	8366	8375	8282	8266	8203	8208	8207	8258	8305	8318	8283	8340	8309	8277	8201	8217	8226	8261	8310	8324	8430	8413	8405	8371	8284	8289	8289	8274	8319	8327	8325	8333	8283	8220	8186	8197	8203	8284	8313	8334	8359
683	A/D1	0	27	1270	8208	8227	8211	8219	8228	8213	8237	8202	8206	8237	8186	8250	8234	8216	8228	8224	8189	8240	8188	8202	8228	8210	8266	8210	8223	8244	8219	8257	8231	8212	8229	8216	8218	8216	8243	8234	8252	8218	8224	8222	8200	8223	8207	8213	8224
683	A/D0	1	27	1270	8212	8248	8286	8285	8279	8277	8255	8253	8260	8235	8254	8283	8300	8341	8292	8239	8237	8193	8196	8196	8231	8223	8261	8262	8264	8242	8181	8261	8286	8195	8154	8259	8255	8261	8287	8272	8218	8190	8219	8209	8212	8217	8247	8226	8241
684	A/D1	0	27	860	8244	8205	8248	8240	8204	8256	8194	8225	8214	8189	8227	8220	8216	8244	8241	8283	8260	8239	8216	8219	8201	8229	8222	8234	8262	8234	8249	8234	8224	8219	8217	8248	8269	8267	8261	8250	8222	8235	8204	8231	8230	8244	8288	8285	8304
684	A/D0	1	27	860	8204	8247	8273	8263	8270	8254	8236	8212	8205	8246	8219	8252	8258	8258	8256	8253	8258	8244	8220	8217	8207	8225	8243	8267	8277	8253	8207	8241	8216	8250	8226	8290	8284	8273	8314	8300	8248	8228	8215	8234	8185	8235	8296	8219	8230
685	A/D1	0	27	1500	8193	8208	8221	8219	8247	8211	8217	8213	8198	8213	8216	8216	8231	8224	8218	8244	8231	8234	8211	8204	8213	8217	8261	8237	8232	8260	8229	8244	8213	8220	8211	8221	8217	8249	8254	8274	8256	8243	8221	8216	8200	8227	8217	8243	8254
685	A/D0	1	27	1500	8415	8694	8746	8842	8843	8890	8643	8552	8353	8290	8371	8510	8736	8756	8832	8953	8727	8530	8362	8282	8485	8593	8793	8862	8911	8811	8648	8517	8294	8259	8398	8562	8665	8766	8817	8817	8686	8525	8367	8283	8427	8576	8838	8871	8876
686	A/D1	0	27	1150	8220	8240	8216	8232	8218	8203	8212	8213	8203	8215	8207	8220	8217	8219	8225	8219	8216	8227	8224	8219	8238	8226	8238	8215	8222	8217	8198	8213	8212	8216	8211	8215	8220	8232	8221	8217	8215	8215	8205	8217	8218	8211	8222	8227	8225
686	A/D0	1	27	1150	8183	8168	8175	8202	8186	8161	8179	8203	8180	8219	8299	8326	8267	8294	8316	8295	8195	8221	8208	8175	8241	8247	8221	8227	8233	8243	8229	8206	8174	8211	8214	8176	8213	8232	8235	8255	8254	8227	8205	8221	8223	8215	8230	8225	8223
687	A/D1	0	27	1250	8223	8200	8218	8211	8243	8227	8230	8207	8211	8205	8206	8238	8235	8252	8252	8230	8238	8217	8210	8231	8210	8225	8246	8215	8244	8228	8218	8236	8204	8220	8240	8222	8248	8234	8240	8251	8222	8233	8214	8211	8213	8238	8238	8270	8228
687	A/D0	1	27	1250	8191	8238	8267	8249	8302	8277	8243	8276	8285	8249	8307	8302	8285	8233	8284	8258	8209	8180	8208	8206	8217	8256	8230	8198	8239	8227	8221	8174	8160	8202	8269	8228	8243	8286	8234	8221	8222	8236	8178	8188	8204	8216	8197	8220	8223
688	A/D1	0	27	940	8184	8238	8210	8229	8249	8210	8218	8210	8204	8212	8208	8214	8235	8233	8219	8240	8243	8232	8229	8220	8217	8209	8216	8220	8222	8227	8243	8223	8224	8214	8214	8222	8216	8232	8228	8240	8241	8226	8219	8211	8207	8223	8245	8265	8238
688	A/D0	1	27	940	8496	8630	8761	8733	8689	8747	8525	8395	8312	8276	8460	8631	8717	8833	8879	8918	8628	8443	8277	8245	8463	8665	8844	8951	9031	8869	8660	8442	8291	8263	8428	8519	8712	8725	8660	8756	8520	8409	8291	8319	8506	8711	8847	8845	8886
689	A/D1	0	27	890	8239	8251	8243	8245	8280	8278	8263	8243	8215	8241	8228	8255	8266	8301	8291	8270	8238	8234	8211	8212	8230	8254	8292	8251	8253	8255	8231	8220	8221	8240	8261	8269	8245	8248	8237	8249	8245	8231	8230	8216	8253	8271	8247	8302	8307
689	A/D0	1	27	890	8194	8209	8199	8224	8249	8198	8229	8201	8178	8258	8278	8315	8289	8294	8312	8243	8245	8185	8174	8266	8193	8228	8229	8233	8250	8238	8235	8189	8230	8265	8273	8267	8240	8253	8249	8258	8255	8241	8250	8228	8292	8309	8360	8367	8299
690	A/D1	0	27	1170	8226	8219	8224	8249	8212	8258	8229	8225	8244	8218	8227	8230	8218	8217	8223	8218	8220	8225	8211	8213	8218	8212	8220	8221	8231	8221	8215	8219	8221	8211	8222	8237	8232	8237	8243	8233	8225	8227	8208	8216	8225	8257	8235	8270	8231
690	A/D0	1	27	1170	8840	9011	9069	8973	9042	8900	8633	8384	8315	8591	8800	9077	9167	9168	9152	8918	8710	8385	8282	8459	8754	9035	9069	9186	9157	8911	8636	8380	8305	8543	8758	9163	9283	9269	9195	8945	8592	8378	8292	8546	8785	9103	9135	9112	9225
691	A/D1	0	27	1250	8221	8227	8253	8233	8223	8219	8217	8211	8222	8212	8214	8208	8223	8222	8241	8255	8248	8230	8219	8214	8219	8222	8244	8245	8268	8263	8247	8222	8214	8213	8223	8227	8239	8242	8241	8231	8225	8217	8203	8222	8217	8213	8225	8207	8221
691	A/D0	1	27	1250	8298	8314	8331	8313	8363	8317	8267	8242	8232	8285	8268	8316	8330	8330	8385	8339	8290	8228	8196	8271	8277	8276	8302	8334	8259	8293	8244	8218	8205	8292	8279	8275	8289	8328	8333	8316	8284	8232	8184	8247	8246	8274	8284	8273	8344
692	A/D1	0	27	920	8226	8213	8238	8224	8242	8231	8225	8213	8223	8205	8203	8237	8199	8240	8234	8210	8250	8202	8224	8214	8205	8215	8219	8218	8221	8235	8235	8241	8225	8213	8244	8239	8239	8219	8228	8210	8215	8202	8219	8215	8213	8249	8231	8258	8244
692	A/D0	1	27	920	8214	8310	8291	8254	8267	8245	8197	8197	8193	8187	8213	8240	8251	8280	8286	8279	8255	8245	8195	8202	8228	8245	8233	8257	8269	8272	8237	8234	8221	8223	8242	8299	8311	8295	8330	8277	8205	8203	8223	8215	8224	8256	8271	8252	8290
693	A/D1	0	27	990	8210	8241	8232	8270	8284	8245	8258	8228	8220	8228	8222	8253	8255	8247	8258	8244	8252	8243	8225	8235	8230	8256	8242	8226	8244	8218	8219	8221	8202	8223	8235	8250	8253	8235	8241	8257	8232	8234	8213	8211	8228	8241	8250	8256	8271
693	A/D0	1	27	990	8214	8329	8318	8325	8261	8267	8215	8217	8224	8243	8227	8241	8318	8338	8319	8265	8223	8197	8202	8249	8254	8332	8335	8370	8379	8336	8280	8232	8212	8281	8289	8312	8318	8352	8333	8337	8285	8250	8214	8219	8300	8309	8322	8285	8287
694	A/D1	0	27	960	8238	8213	8261	8221	8232	8228	8202	8232	8193	8224	8219	8235	8230	8231	8221	8235	8228	8214	8223	8213	8251	8231	8237	8260	8244	8251	8231	8219	8216	8218	8217	8215	8215	8239	8236	8230	8226	8219	8204	8210	8239	8237	8261	8264	8244
694	A/D0	1	27	960	8254	8248	8227	8240	8230	8212	8200	8213	8202	8179	8248	8262	8300	8315	8327	8316	8246	8205	8228	8201	8222	8304	8294	8297	8308	8311	8273	8216	8223	8216	8231	8272	8288	8275	8369	8279	8277	8253	8178	8188	8230	8261	8228	8226	8300
695	A/D1	0	27	1040	8207	8231	8213	8213	8223	8233	8235	8242	8224	8230	8217	8213	8231	8237	8238	8236	8224	8235	8210	8205	8219	8214	8224	8231	8246	8249	8262	8241	8237	8207	8208	8233	8235	8232	8267	8256	8252	8244	8224	8213	8215	8233	8245	8237	8228
695	A/D0	1	27	1040	8235	8312	8275	8229	8295	8270	8203	8248	8233	8156	8182	8194	8244	8242	8307	8316	8267	8251	8230	8206	8190	8215	8285	8255	8267	8269	8230	8225	8190	8220	8205	8295	8315	8254	8314	8282	8225	8244	8259	8216	8167	8195	8244	8221	8230
696	A/D1	0	27	870	8209	8232	8268	8253	8271	8248	8231	8233	8213	8210	8210	8228	8228	8235	8254	8290	8260	8244	8235	8225	8206	8238	8233	8259	8304	8292	8295	8263	8229	8218	8211	8228	8222	8265	8268	8265	8273	8246	8222	8212	8256	8270	8274	8273	8277
696	A/D0	1	27	870	8232	8231	8225	8328	8232	8247	8238	8207	8188	8185	8190	8222	8245	8228	8218	8288	8216	8202	8260	8207	8202	8279	8257	8250	8255	8277	8242	8203	8192	8176	8224	8285	8280	8321	8309	8313	8247	8234	8241	8187	8213	8276	8293	8268	8317
697	A/D1	0	27	1130	8221	8231	8228	8212	8227	8218	8225	8229	8220	8219	8213	8218	8226	8228	8217	8219	8216	8228	8214	8229	8210	8206	8218	8217	8228	8236	8234	8222	8206	8215	8203	8209	8220	8229	8240	8225	8224	8209	8215	8217	8205	8218	8213	8222	8222
697	A/D0	1	27	1130	8221	8248	8239	8226	8254	8219	8194	8200	8198	8205	8219	8207	8233	8206	8239	8253	8269	8277	8231	8194	8211	8259	8254	8247	8252	8238	8215	8232	8203	8254	8247	8298	8341	8318	8278	8220	8240	8262	8192	8238	8251	8265	8294	8281	8293
698	A/D1	0	27	910	8217	8214	8223	8236	8235	8248	8237	8220	8218	8216	8219	8236	8239	8264	8317	8301	8259	8252	8199	8230	8241	8202	8298	8240	8271	8250	8216	8231	8225	8196	8289	8252	8253	8266	8240	8258	8241	8245	8228	8222	8254	8247	8275	8297	8273
698	A/D0	1	27	910	8239	8275	8270	8289	8264	8263	8203	8173	8158	8187	8223	8238	8272	8279	8276	8304	8287	8270	8251	8256	8250	8262	8270	8230	8252	8255	8230	8215	8191	8242	8264	8276	8304	8250	8248	8227	8210	8177	8194	8211	8219	8259	8303	8291	8331
699	A/D1	0	27	890	8238	8274	8254	8266	8300	8320	8308	8292	8250	8238	8273	8285	8294	8324	8321	8335	8279	8265	8227	8224	8221	8250	8284	8337	8324	8294	8262	8231	8216	8231	8286	8346	8350	8386	8328	8352	8323	8289	8251	8243	8252	8302	8379	8371	8372
699	A/D0	1	27	890	8738	9207	9303	9372	9323	9132	8771	8421	8328	8422	8783	9103	9276	9388	9370	9111	8778	8450	8333	8542	8694	9036	9228	9353	9341	9312	8951	8527	8367	8499	8819	9060	9264	9346	9365	9168	8860	8501	8353	8551	8784	9137	9361	9468	9462
700	A/D1	0	27	910	8220	8236	8236	8237	8262	8253	8253	8235	8209	8202	8216	8223	8246	8215	8243	8239	8238	8234	8219	8214	8207	8219	8205	8211	8256	8241	8240	8217	8220	8205	8219	8218	8222	8252	8229	8258	8216	8276	8223	8229	8221	8209	8227	8200	8244
700	A/D0	1	27	910	8587	8801	8907	8877	8873	8697	8565	8390	8308	8333	8514	8704	8772	8797	8778	8682	8455	8344	8300	8292	8466	8627	8807	8927	8972	8854	8634	8417	8265	8282	8491	8672	8771	8802	8859	8824	8585	8400	8303	8281	8482	8571	8829	8809	8920
701	A/D1	0	28	990	8225	8218	8260	8247	8241	8255	8241	8232	8224	8219	8213	8243	8253	8270	8285	8289	8254	8239	8218	8211	8213	8223	8241	8231	8222	8261	8228	8227	8229	8205	8222	8246	8257	8284	8287	8321	8275	8264	8223	8221	8210	8248	8262	8295	8309
701	A/D0	1	28	990	8284	8301	8306	8276	8272	8313	8286	8243	8203	8207	8241	8238	8299	8281	8264	8282	8266	8224	8177	8232	8215	8214	8264	8305	8314	8340	8309	8261	8233	8258	8243	8257	8269	8277	8261	8308	8271	8213	8204	8222	8202	8223	8255	8283	8251
702	A/D1	0	28	1260	8213	8226	8227	8241	8228	8222	8223	8216	8218	8215	8217	8231	8216	8243	8261	8254	8268	8242	8246	8233	8255	8235	8247	8253	8275	8268	8243	8231	8215	8212	8220	8212	8246	8232	8243	8226	8239	8218	8216	8212	8220	8261	8257	8246	8253
702	A/D0	1	28	1260	8208	8266	8300	8233	8264	8241	8198	8243	8208	8207	8183	8246	8207	8171	8252	8267	8253	8252	8266	8273	8273	8283	8282	8222	8277	8234	8210	8168	8181	8255	8248	8259	8324	8332	8343	8314	8298	8305	8235	8244	8255	8221	8274	8284	8300
703	A/D1	0	28	1080	8217	8225	8244	8217	8238	8212	8239	8220	8206	8212	8208	8207	8223	8214	8225	8237	8199	8214	8213	8195	8208	8220	8220	8246	8244	8253	8229	8223	8219	8216	8216	8222	8211	8219	8231	8225	8234	8215	8218	8217	8208	8218	8227	8219	8220
703	A/D0	1	28	1080	8338	8307	8331	8356	8359	8382	8288	8246	8263	8294	8310	8455	8476	8443	8421	8423	8347	8267	8252	8233	8316	8365	8431	8476	8457	8394	8302	8297	8243	8228	8339	8340	8401	8400	8452	8405	8288	8278	8242	8212	8234	8357	8378	8421	8391
704	A/D1	0	28	960	8217	8217	8229	8228	8258	8268	8256	8243	8236	8221	8238	8232	8232	8252	8228	8238	8232	8225	8214	8207	8201	8244	8238	8258	8268	8229	8283	8235	8253	8200	8233	8241	8224	8271	8233	8240	8259	8229	8248	8213	8222	8238	8251	8239	8259
704	A/D0	1	28	960	8308	8331	8380	8370	8343	8328	8280	8194	8204	8200	8259	8329	8340	8365	8429	8414	8351	8299	8177	8221	8214	8318	8335	8309	8392	8291	8245	8237	8160	8182	8237	8386	8328	8408	8502	8516	8389	8327	8256	8231	8253	8310	8380	8398	8429
705	A/D1	0	28	1150	8214	8215	8224	8232	8229	8225	8221	8208	8211	8209	8227	8236	8229	8236	8239	8245	8245	8231	8214	8217	8219	8227	8221	8214	8222	8219	8225	8223	8218	8221	8228	8226	8221	8224	8228	8227	8230	8212	8221	8207	8219	8219	8212	8228	8215
705	A/D0	1	28	1150	8198	8189	8260	8333	8284	8260	8275	8230	8202	8244	8255	8238	8209	8232	8237	8218	8210	8202	8215	8181	8240	8287	8267	8280	8261	8250	8242	8219	8204	8227	8219	8197	8198	8250	8294	8253	8200	8220	8201	8203	8273	8343	8330	8268	8268
706	A/D1	0	28	1130	8216	8224	8250	8255	8252	8244	8223	8226	8216	8227	8210	8213	8219	8205	8233	8222	8229	8218	8220	8203	8219	8225	8255	8251	8241	8238	8227	8232	8229	8202	8226	8253	8224	8261	8243	8256	8226	8236	8207	8199	8247	8236	8280	8266	8254
706	A/D0	1	28	1130	8251	8278	8297	8306	8281	8238	8217	8196	8176	8188	8239	8218	8261	8282	8218	8220	8214	8184	8183	8214	8230	8219	8241	8244	8273	8168	8179	8210	8149	8154	8219	8236	8207	8240	8255	8207	8186	8221	8197	8199	8213	8270	8255	8262	8301
707	A/D1	0	28	1120	8223	8225	8229	8229	8239	8235	8232	8217	8219	8206	8190	8224	8207	8223	8204	8211	8218	8213	8217	8211	8226	8190	8250	8245	8237	8259	8203	8215	8213	8199	8225	8200	8224	8254	8215	8241	8211	8202	8217	8204	8211	8252	8253	8291	8265
707	A/D0	1	28	1120	8204	8201	8219	8211	8229	8274	8290	8262	8259	8245	8269	8225	8271	8255	8267	8228	8228	8223	8195	8230	8267	8248	8261	8263	8267	8295	8203	8173	8143	8206	8193	8246	8347	8277	8311	8302	8260	8223	8210	8267	8254	8189	8206	8215	8227
708	A/D1	0	28	940	8200	8213	8202	8215	8220	8215	8215	8211	8207	8198	8236	8208	8242	8224	8210	8231	8225	8187	8254	8188	8256	8225	8231	8247	8249	8268	8266	8230	8238	8226	8224	8247	8234	8231	8228	8221	8216	8214	8207	8219	8212	8268	8251	8254	8230
708	A/D0	1	28	940	8242	8276	8290	8303	8320	8254	8244	8228	8207	8229	8201	8210	8218	8252	8235	8184	8233	8197	8169	8224	8223	8284	8243	8252	8265	8233	8208	8222	8220	8241	8250	8234	8227	8201	8233	8225	8224	8199	8186	8280	8237	8250	8275	8239	8262
709	A/D1	0	28	1470	8205	8215	8243	8224	8240	8226	8220	8235	8209	8218	8234	8224	8221	8225	8225	8238	8226	8210	8221	8198	8227	8219	8229	8245	8232	8245	8223	8223	8217	8211	8212	8213	8216	8219	8223	8242	8229	8223	8212	8213	8208	8217	8203	8236	8233
709	A/D0	1	28	1470	8178	8179	8274	8311	8344	8353	8298	8279	8220	8231	8272	8260	8219	8235	8212	8233	8216	8206	8204	8213	8201	8216	8240	8220	8224	8241	8236	8193	8211	8240	8215	8199	8242	8265	8210	8244	8225	8176	8162	8201	8228	8216	8237	8296	8247
710	A/D1	0	28	880	8227	8217	8227	8249	8229	8249	8228	8214	8204	8211	8220	8231	8232	8254	8256	8247	8231	8227	8213	8230	8215	8231	8241	8237	8232	8229	8229	8219	8220	8216	8253	8245	8245	8260	8240	8233	8226	8219	8209	8241	8217	8229	8223	8247	8289
710	A/D0	1	28	880	8231	8262	8253	8245	8277	8239	8213	8218	8203	8254	8273	8289	8299	8276	8261	8252	8252	8227	8189	8240	8288	8296	8284	8297	8270	8234	8238	8238	8215	8259	8280	8265	8280	8294	8249	8213	8231	8215	8215	8230	8246	8285	8321	8375	8369
711	A/D1	0	28	1080	8227	8206	8221	8211	8213	8207	8212	8230	8222	8233	8220	8206	8222	8214	8218	8229	8214	8221	8212	8208	8218	8221	8211	8224	8233	8237	8235	8216	8208	8205	8207	8209	8213	8210	8223	8215	8216	8219	8211	8213	8209	8219	8228	8217	8250
711	A/D0	1	28	1080	8201	8286	8405	8432	8351	8252	8240	8193	8148	8182	8190	8223	8262	8355	8346	8330	8263	8222	8226	8269	8267	8255	8239	8281	8226	8210	8232	8231	8210	8200	8222	8247	8288	8312	8340	8225	8207	8224	8240	8243	8248	8287	8274	8334	8318
712	A/D1	0	28	1090	8209	8213	8207	8198	8229	8228	8227	8231	8197	8228	8206	8225	8273	8194	8262	8185	8224	8208	8207	8216	8207	8228	8231	8214	8199	8228	8189	8206	8216	8186	8250	8213	8222	8228	8199	8224	8214	8196	8216	8204	8203	8222	8222	8217	8227
712	A/D0	1	28	1090	8290	8273	8274	8313	8210	8281	8258	8165	8210	8169	8247	8264	8231	8260	8288	8228	8192	8212	8254	8223	8254	8269	8287	8269	8275	8304	8276	8247	8251	8220	8227	8219	8235	8228	8184	8214	8193	8183	8196	8192	8221	8267	8259	8249	8267
713	A/D1	0	28	950	8208	8270	8223	8252	8258	8237	8235	8198	8218	8212	8211	8239	8232	8242	8240	8272	8231	8253	8213	8221	8240	8225	8246	8224	8223	8239	8240	8248	8230	8238	8215	8262	8266	8271	8288	8270	8249	8247	8230	8218	8209	8219	8220	8239	8246
713	A/D0	1	28	950	8199	8220	8265	8261	8329	8316	8305	8230	8199	8278	8268	8288	8294	8285	8251	8230	8258	8245	8215	8257	8257	8269	8297	8289	8309	8300	8274	8275	8268	8246	8278	8310	8308	8324	8309	8287	8255	8239	8228	8303	8280	8316	8297	8317	8351
714	A/D1	0	28	1270	8247	8269	8268	8249	8228	8249	8216	8230	8218	8228	8230	8238	8234	8220	8252	8229	8236	8214	8224	8205	8207	8222	8215	8241	8217	8233	8208	8232	8199	8226	8237	8222	8236	8204	8213	8217	8201	8209	8206	8205	8245	8246	8239	8230	8211
714	A/D0	1	28	1270	8243	8257	8235	8242	8263	8270	8270	8223	8249	8245	8195	8228	8233	8228	8250	8233	8222	8174	8212	8219	8243	8305	8313	8277	8257	8219	8227	8169	8185	8160	8206	8241	8227	8227	8264	8258	8215	8228	8247	8240	8179	8255	8274	8187	8288
715	A/D1	0	28	1220	8215	8232	8255	8263	8254	8247	8236	8221	8227	8196	8226	8202	8219	8230	8237	8237	8238	8188	8242	8191	8235	8218	8228	8241	8222	8233	8217	8219	8216	8219	8222	8219	8230	8240	8243	8264	8252	8234	8219	8213	8208	8220	8212	8238	8249
715	A/D0	1	28	1220	8219	8304	8290	8261	8252	8248	8205	8210	8253	8233	8206	8296	8278	8297	8290	8293	8268	8229	8200	8223	8221	8235	8260	8249	8297	8289	8244	8246	8225	8231	8247	8274	8306	8306	8340	8352	8307	8262	8258	8250	8234	8263	8339	8352	8339
716	A/D1	0	28	1480	8208	8216	8229	8228	8228	8228	8218	8213	8215	8205	8227	8222	8217	8225	8215	8228	8222	8222	8219	8228	8202	8225	8226	8234	8245	8250	8261	8233	8225	8225	8208	8235	8227	8230	8261	8243	8249	8232	8208	8218	8210	8216	8231	8237	8227
716	A/D0	1	28	1480	8281	8230	8229	8331	8300	8312	8262	8225	8210	8175	8222	8256	8252	8283	8292	8267	8240	8231	8213	8216	8253	8310	8257	8261	8285	8270	8217	8215	8207	8194	8242	8257	8284	8300	8336	8313	8263	8198	8218	8229	8211	8226	8232	8218	8238
717	A/D1	0	28	1290	8224	8229	8231	8231	8229	8211	8219	8204	8207	8213	8216	8225	8211	8219	8227	8214	8220	8209	8216	8211	8219	8213	8215	8218	8215	8225	8222	8218	8216	8218	8215	8233	8268	8245	8244	8235	8224	8226	8213	8209	8230	8220	8225	8244	8227
717	A/D0	1	28	1290	8192	8194	8207	8233	8210	8235	8204	8216	8216	8187	8178	8231	8183	8191	8244	8235	8219	8229	8219	8235	8222	8256	8276	8224	8229	8243	8214	8206	8228	8203	8215	8205	8178	8215	8216	8204	8184	8143	8142	8175	8226	8236	8212	8197	8260
718	A/D1	0	28	1370	8224	8223	8219	8220	8234	8220	8224	8213	8222	8223	8223	8235	8215	8240	8221	8235	8215	8224	8221	8221	8229	8223	8240	8219	8255	8245	8200	8256	8175	8219	8253	8214	8257	8216	8214	8238	8216	8212	8217	8204	8218	8225	8231	8257	8243
718	A/D0	1	28	1370	8261	8274	8259	8301	8302	8257	8226	8249	8266	8246	8253	8317	8264	8224	8328	8219	8231	8244	8241	8244	8271	8276	8256	8236	8268	8209	8220	8205	8198	8234	8280	8286	8254	8264	8289	8214	8223	8212	8204	8213	8200	8274	8225	8243	8313
719	A/D1	0	28	1130	8206	8216	8238	8202	8237	8211	8222	8220	8241	8223	8236	8229	8235	8261	8231	8223	8237	8204	8228	8201	8216	8236	8223	8236	8224	8234	8244	8242	8227	8221	8227	8217	8232	8241	8237	8228	8216	8217	8213	8216	8225	8214	8224	8228	8214
719	A/D0	1	28	1130	8503	8710	8974	9028	8952	8915	8688	8464	8296	8331	8539	8690	8826	8857	8829	8918	8650	8503	8291	8216	8442	8466	8781	8885	8910	8752	8551	8392	8276	8265	8485	8583	8848	8895	8952	9027	8811	8516	8325	8301	8445	8597	8715	8822	8852
720	A/D1	0	28	1100	8215	8219	8207	8220	8213	8211	8212	8200	8220	8209	8226	8225	8226	8224	8239	8219	8217	8227	8196	8215	8222	8230	8275	8262	8235	8256	8219	8222	8226	8200	8257	8224	8222	8234	8221	8225	8226	8211	8224	8217	8224	8218	8215	8231	8226
720	A/D0	1	28	1100	8191	8246	8318	8292	8290	8259	8242	8215	8186	8197	8221	8207	8256	8274	8291	8268	8230	8229	8199	8217	8181	8215	8268	8250	8311	8275	8235	8194	8218	8236	8248	8315	8291	8285	8274	8256	8236	8196	8215	8240	8212	8249	8300	8292	8269
721	A/D1	0	28	1010	8208	8210	8210	8216	8216	8216	8202	8217	8200	8216	8215	8219	8231	8243	8240	8225	8218	8209	8217	8213	8219	8221	8206	8236	8228	8246	8249	8228	8218	8214	8224	8227	8223	8241	8232	8222	8236	8216	8218	8209	8203	8226	8225	8259	8255
721	A/D0	1	28	1010	8237	8305	8296	8248	8226	8204	8181	8195	8204	8156	8210	8259	8248	8247	8278	8273	8241	8209	8209	8212	8202	8237	8222	8207	8227	8218	8198	8201	8218	8181	8226	8260	8228	8219	8195	8232	8184	8162	8194	8184	8196	8248	8264	8238	8226
722	A/D1	0	28	1060	8232	8192	8222	8226	8217	8251	8232	8228	8229	8200	8210	8214	8218	8235	8218	8222	8212	8203	8208	8207	8208	8224	8217	8235	8233	8274	8247	8257	8228	8227	8207	8217	8206	8213	8218	8209	8236	8224	8224	8216	8211	8214	8270	8250	8286
722	A/D0	1	28	1060	8259	8311	8253	8320	8331	8282	8225	8236	8198	8185	8214	8290	8297	8250	8314	8241	8228	8232	8208	8225	8242	8272	8274	8254	8260	8256	8244	8214	8233	8231	8214	8243	8261	8255	8301	8281	8247	8232	8211	8212	8254	8254	8278	8298	8275
723	A/D1	0	28	1070	8216	8260	8228	8241	8225	8215	8216	8211	8212	8222	8214	8231	8224	8234	8246	8227	8223	8218	8214	8210	8230	8219	8238	8222	8231	8216	8210	8220	8205	8220	8216	8226	8228	8240	8222	8225	8218	8211	8211	8211	8219	8247	8229	8228	8223
723	A/D0	1	28	1070	8214	8264	8260	8248	8247	8261	8208	8196	8256	8225	8208	8235	8242	8242	8260	8294	8230	8205	8238	8249	8222	8255	8306	8271	8207	8283	8235	8214	8242	8230	8238	8276	8290	8303	8314	8269	8233	8235	8250	8225	8259	8282	8276	8280	8264
724	A/D1	0	28	980	8215	8246	8264	8265	8261	8238	8237	8212	8218	8209	8214	8251	8236	8248	8235	8288	8268	8280	8242	8230	8226	8229	8242	8261	8256	8280	8257	8236	8218	8214	8222	8233	8247	8248	8241	8235	8238	8224	8216	8210	8247	8214	8263	8233	8237
724	A/D0	1	28	980	8235	8225	8215	8291	8265	8267	8229	8231	8216	8215	8268	8278	8306	8260	8245	8247	8227	8230	8200	8211	8260	8244	8306	8349	8308	8328	8275	8221	8209	8225	8230	8244	8278	8325	8286	8241	8256	8200	8222	8274	8273	8312	8325	8305	8330
725	A/D1	0	28	1090	8206	8227	8219	8237	8232	8229	8233	8229	8216	8213	8244	8223	8251	8243	8247	8282	8253	8232	8230	8206	8245	8230	8260	8286	8271	8266	8252	8221	8217	8213	8209	8256	8243	8254	8286	8277	8265	8242	8210	8219	8219	8243	8272	8294	8303
725	A/D0	1	28	1090	8625	8790	8863	9001	9018	8877	8628	8542	8283	8269	8527	8757	8881	8946	8988	8848	8599	8357	8183	8192	8370	8636	8836	8890	9019	9006	8769	8558	8334	8377	8550	8726	8836	9046	8977	8877	8652	8444	8243	8289	8552	8771	8906	9110	9059
726	A/D1	0	29	1290	8247	8235	8234	8223	8228	8231	8231	8221	8215	8220	8228	8266	8252	8246	8242	8224	8224	8224	8238	8230	8264	8239	8246	8236	8232	8218	8219	8213	8208	8208	8216	8232	8219	8228	8214	8228	8223	8220	8220	8213	8227	8237	8224	8235	8222
726	A/D0	1	29	1290	8358	8421	8423	8466	8490	8380	8301	8221	8209	8241	8272	8364	8447	8387	8504	8413	8334	8292	8262	8324	8387	8428	8430	8447	8442	8375	8316	8251	8229	8261	8312	8360	8406	8447	8406	8369	8334	8259	8201	8270	8333	8420	8496	8465	8448
727	A/D1	0	29	970	8243	8245	8255	8250	8227	8228	8206	8219	8211	8212	8227	8231	8230	8210	8220	8228	8227	8221	8207	8211	8206	8217	8245	8240	8261	8267	8256	8245	8223	8206	8233	8215	8263	8298	8322	8304	8274	8236	8200	8227	8209	8222	8250	8227	8280
727	A/D0	1	29	970	8238	8245	8258	8302	8299	8268	8326	8276	8261	8247	8266	8280	8245	8313	8286	8240	8267	8232	8207	8202	8240	8303	8247	8260	8259	8221	8228	8223	8220	8218	8256	8276	8225	8275	8248	8248	8193	8200	8217	8220	8255	8264	8276	8302	8264
728	A/D1	0	29	1260	8211	8253	8205	8264	8228	8220	8229	8213	8219	8234	8258	8238	8237	8213	8220	8235	8212	8225	8210	8206	8237	8215	8236	8235	8213	8229	8225	8202	8229	8203	8216	8224	8216	8226	8241	8228	8238	8226	8215	8213	8216	8208	8234	8230	8227
728	A/D0	1	29	1260	8252	8276	8280	8280	8255	8231	8211	8258	8206	8206	8255	8280	8283	8293	8317	8292	8211	8237	8238	8194	8217	8270	8258	8236	8292	8253	8221	8226	8229	8240	8190	8182	8208	8183	8226	8196	8218	8195	8199	8232	8278	8266	8250	8331	8261
729	A/D1	0	29	1220	8220	8216	8229	8209	8220	8237	8213	8238	8226	8197	8250	8215	8216	8259	8192	8233	8219	8185	8236	8198	8204	8267	8212	8273	8243	8236	8241	8223	8198	8232	8207	8224	8216	8248	8239	8240	8226	8215	8211	8214	8219	8233	8243	8243	8235
729	A/D0	1	29	1220	8398	8443	8621	8805	8912	8842	8626	8455	8290	8244	8359	8518	8680	8796	8934	8915	8669	8518	8331	8244	8473	8591	8836	8841	8845	8835	8601	8418	8285	8253	8459	8626	8830	8862	8871	8818	8607	8449	8291	8219	8400	8489	8732	8810	8878
730	A/D1	0	29	870	8266	8305	8327	8325	8331	8309	8298	8246	8243	8222	8251	8288	8284	8300	8289	8276	8268	8233	8235	8213	8242	8297	8315	8399	8406	8399	8330	8272	8233	8226	8248	8343	8358	8370	8349	8368	8350	8291	8275	8228	8280	8346	8372	8360	8371
730	A/D0	1	29	870	8324	8378	8490	8482	8545	8463	8334	8258	8215	8255	8332	8441	8529	8530	8532	8455	8348	8239	8197	8290	8319	8530	8492	8512	8574	8515	8385	8344	8275	8237	8407	8591	8535	8548	8552	8467	8339	8334	8251	8175	8298	8356	8437	8511	8546
731	A/D1	0	29	1060	8218	8240	8232	8219	8203	8227	8181	8221	8223	8204	8223	8215	8216	8222	8210	8215	8217	8213	8242	8204	8217	8194	8224	8220	8228	8224	8253	8239	8205	8246	8192	8181	8224	8209	8258	8245	8219	8247	8200	8208	8202	8191	8221	8220	8207
731	A/D0	1	29	1060	8368	8190	8055	8323	8470	8290	8318	8127	7990	8013	8291	8567	8542	8242	7969	8007	8322	8477	8297	8086	8147	8263	8379	8399	8339	8229	8150	8095	8228	8389	8404	8280	8228	8198	8194	8253	8259	8141	8105	8191	8314	8415	8401	8279	8287
732	A/D1	0	29	1110	8229	8226	8234	8235	8267	8233	8253	8208	8210	8202	8210	8233	8212	8226	8234	8214	8239	8214	8226	8197	8244	8227	8216	8231	8227	8221	8240	8203	8249	8220	8211	8227	8218	8218	8234	8220	8223	8216	8216	8218	8228	8203	8229	8232	8216
732	A/D0	1	29	1110	8190	8255	8244	8225	8244	8264	8231	8159	8154	8180	8207	8239	8260	8296	8276	8300	8336	8312	8196	8101	8467	8295	8108	8305	8353	8303	8172	8213	8342	8155	8202	8387	8255	8267	8278	8289	8244	8196	8273	8262	8215	8248	8233	8341	8381
733	A/D1	0	29	1240	8223	8216	8221	8218	8236	8224	8230	8209	8215	8204	8210	8224	8229	8224	8232	8259	8222	8221	8205	8202	8226	8223	8200	8251	8227	8244	8249	8212	8242	8201	8228	8222	8233	8260	8244	8211	8264	8214	8212	8213	8194	8209	8220	8237	8258
733	A/D0	1	29	1240	8335	8307	8297	8278	8287	8286	8248	8218	8172	8207	8175	8212	8301	8267	8270	8331	8340	8239	8272	8315	8286	8191	8238	8288	8240	8260	8278	8232	8201	8227	8345	8306	8291	8385	8292	8270	8277	8243	8247	8239	8255	8228	8273	8272	8227
734	A/D1	0	29	1280	8221	8210	8229	8209	8226	8255	8221	8235	8209	8210	8215	8206	8232	8227	8238	8222	8226	8216	8225	8205	8214	8219	8228	8223	8232	8241	8237	8227	8211	8220	8205	8215	8215	8221	8222	8213	8220	8209	8208	8209	8230	8213	8230	8243	8247
734	A/D0	1	29	1280	8209	8257	8300	8298	8280	8287	8259	8212	8196	8209	8231	8256	8314	8338	8358	8384	8288	8227	8196	8158	8223	8305	8316	8335	8360	8320	8269	8233	8222	8208	8226	8274	8355	8357	8340	8310	8261	8230	8228	8243	8268	8247	8303	8344	8343
735	A/D1	0	29	1090	8219	8218	8236	8250	8232	8250	8268	8241	8243	8217	8212	8232	8225	8239	8233	8242	8227	8220	8206	8212	8211	8226	8252	8259	8265	8257	8253	8238	8212	8209	8227	8237	8247	8226	8232	8261	8245	8240	8228	8219	8216	8217	8230	8227	8254
735	A/D0	1	29	1090	8405	8433	8613	8733	8724	8771	8581	8386	8292	8316	8431	8504	8685	8814	8818	8766	8548	8390	8242	8278	8417	8539	8712	8720	8691	8679	8503	8374	8267	8292	8454	8639	8751	8692	8759	8728	8569	8408	8273	8293	8414	8563	8618	8656	8788
736	A/D1	0	29	1340	8188	8237	8216	8220	8254	8196	8239	8196	8219	8215	8190	8214	8214	8217	8250	8247	8226	8229	8203	8205	8217	8202	8224	8236	8230	8227	8216	8222	8209	8217	8214	8225	8224	8234	8207	8223	8215	8197	8235	8213	8205	8242	8198	8232	8218
736	A/D0	1	29	1340	8247	8259	8270	8245	8281	8247	8251	8240	8232	8203	8238	8266	8267	8252	8244	8263	8225	8207	8220	8191	8213	8222	8234	8248	8248	8239	8266	8210	8193	8219	8195	8233	8284	8268	8260	8264	8195	8184	8198	8208	8193	8217	8330	8309	8251
737	A/D1	0	29	1020	8180	8237	8202	8206	8229	8199	8244	8206	8217	8214	8207	8231	8249	8235	8274	8238	8244	8216	8212	8213	8227	8234	8268	8252	8240	8246	8228	8224	8212	8223	8274	8273	8255	8249	8246	8226	8223	8217	8210	8216	8238	8226	8252	8235	8258
737	A/D0	1	29	1020	8256	8244	8233	8254	8272	8238	8222	8213	8212	8182	8218	8247	8193	8229	8202	8236	8188	8185	8220	8201	8220	8198	8220	8194	8206	8210	8211	8206	8176	8239	8241	8260	8241	8213	8251	8205	8183	8181	8168	8190	8246	8273	8245	8212	8231
738	A/D1	0	29	1350	8207	8234	8243	8235	8224	8225	8241	8227	8227	8220	8209	8218	8212	8222	8243	8245	8234	8232	8224	8216	8220	8249	8228	8264	8228	8228	8209	8219	8211	8212	8213	8234	8238	8235	8213	8236	8223	8226	8218	8210	8224	8208	8240	8224	8222
738	A/D0	1	29	1350	8221	8243	8316	8399	8310	8319	8232	8187	8224	8171	8209	8239	8271	8350	8327	8270	8268	8241	8220	8218	8249	8293	8257	8286	8284	8238	8235	8219	8223	8235	8297	8284	8294	8327	8287	8288	8245	8205	8177	8205	8223	8217	8243	8264	8300
739	A/D1	0	29	1430	8203	8215	8209	8212	8215	8213	8251	8229	8219	8218	8207	8215	8221	8211	8237	8230	8238	8229	8221	8210	8225	8217	8233	8262	8239	8251	8221	8210	8213	8197	8213	8219	8216	8245	8244	8263	8241	8230	8220	8226	8212	8227	8214	8247	8235
739	A/D0	1	29	1430	8436	8581	8735	9011	9021	9060	8821	8569	8378	8298	8423	8597	8909	9044	9168	9171	8862	8606	8383	8311	8451	8648	8891	9008	9019	8995	8724	8450	8336	8249	8447	8649	8845	9101	9181	9237	8921	8616	8360	8263	8384	8589	8824	8821	8936
740	A/D1	0	29	1080	8228	8231	8227	8237	8209	8232	8214	8213	8204	8213	8211	8231	8231	8212	8232	8210	8227	8240	8220	8224	8218	8209	8225	8219	8230	8265	8238	8234	8232	8209	8216	8219	8199	8282	8221	8264	8249	8221	8228	8204	8206	8235	8240	8258	8283
740	A/D0	1	29	1080	8232	8214	8247	8227	8273	8258	8235	8212	8228	8241	8207	8217	8243	8236	8221	8240	8245	8204	8205	8237	8257	8252	8276	8261	8252	8217	8223	8162	8192	8191	8188	8212	8207	8205	8202	8208	8228	8145	8195	8175	8202	8211	8278	8229	8216
741	A/D1	0	29	1230	8209	8223	8247	8250	8242	8237	8233	8214	8215	8207	8221	8215	8232	8243	8235	8230	8223	8214	8220	8208	8201	8217	8226	8245	8262	8239	8256	8225	8217	8231	8202	8221	8220	8230	8247	8222	8215	8216	8196	8221	8204	8240	8262	8251	8246
741	A/D0	1	29	1230	8217	8213	8219	8212	8221	8236	8198	8192	8189	8220	8242	8226	8225	8239	8216	8243	8233	8208	8164	8194	8154	8178	8182	8189	8214	8219	8216	8188	8195	8216	8225	8241	8247	8219	8187	8195	8172	8197	8200	8216	8259	8213	8224	8220	8183
742	A/D1	0	29	1030	8218	8236	8225	8212	8267	8169	8277	8155	8218	8195	8204	8235	8222	8230	8214	8229	8201	8227	8205	8215	8213	8222	8214	8219	8206	8209	8196	8204	8212	8206	8227	8223	8231	8251	8240	8238	8239	8214	8218	8209	8214	8232	8236	8250	8233
742	A/D0	1	29	1030	8318	8331	8334	8337	8300	8249	8237	8300	8248	8209	8296	8377	8344	8378	8339	8310	8243	8197	8278	8210	8298	8353	8365	8352	8325	8304	8353	8277	8236	8209	8303	8307	8347	8349	8286	8309	8261	8250	8246	8265	8278	8325	8326	8318	8311
743	A/D1	0	29	1340	8210	8228	8233	8221	8221	8217	8213	8227	8210	8221	8228	8223	8237	8244	8240	8253	8222	8216	8221	8212	8225	8223	8218	8220	8227	8224	8232	8214	8212	8209	8213	8212	8227	8213	8250	8238	8250	8240	8224	8226	8214	8238	8228	8239	8224
743	A/D0	1	29	1340	8186	8176	8231	8289	8273	8280	8245	8236	8197	8174	8180	8188	8179	8180	8205	8248	8206	8232	8230	8198	8183	8218	8223	8202	8252	8256	8213	8220	8194	8194	8198	8238	8249	8248	8213	8229	8251	8182	8179	8210	8210	8221	8231	8249	8220
744	A/D1	0	29	1200	8203	8206	8218	8202	8222	8214	8211	8214	8201	8219	8210	8243	8222	8231	8236	8263	8236	8230	8230	8213	8209	8218	8224	8220	8230	8236	8234	8221	8219	8214	8210	8212	8221	8216	8215	8211	8221	8223	8217	8231	8222	8213	8216	8217	8248
744	A/D0	1	29	1200	8677	8886	9116	9263	9287	9205	8787	8534	8338	8361	8642	8895	9206	9396	9479	9413	8951	8580	8350	8368	8594	8856	9028	9096	9113	9073	8738	8497	8328	8362	8590	8983	9234	9306	9248	9225	8792	8522	8369	8289	8791	8952	9265	9288	9332
745	A/D1	0	29	1070	8229	8209	8214	8211	8238	8230	8247	8226	8221	8206	8218	8201	8216	8218	8217	8224	8223	8220	8212	8216	8209	8225	8215	8213	8222	8219	8238	8235	8224	8217	8219	8204	8212	8211	8215	8214	8209	8223	8209	8212	8226	8224	8226	8223	8212
745	A/D0	1	29	1070	8220	8231	8256	8253	8243	8285	8207	8254	8197	8185	8223	8215	8242	8251	8247	8213	8197	8202	8196	8169	8188	8221	8240	8236	8275	8301	8273	8248	8222	8223	8205	8213	8267	8242	8276	8281	8254	8224	8193	8197	8253	8237	8241	8257	8232
746	A/D1	0	29	860	8213	8207	8217	8236	8240	8244	8227	8229	8221	8213	8233	8268	8257	8267	8249	8256	8237	8224	8204	8221	8261	8303	8289	8266	8276	8235	8243	8240	8225	8212	8232	8248	8262	8317	8295	8306	8287	8239	8236	8215	8227	8250	8301	8327	8340
746	A/D0	1	29	860	8354	8429	8385	8378	8382	8339	8281	8277	8243	8223	8282	8383	8399	8350	8433	8396	8319	8326	8208	8237	8331	8352	8431	8471	8414	8420	8357	8273	8226	8259	8362	8416	8400	8407	8397	8449	8353	8309	8203	8230	8264	8312	8342	8349	8400
747	A/D1	0	29	1060	8223	8216	8219	8243	8239	8236	8219	8236	8218	8202	8248	8207	8239	8212	8227	8203	8209	8211	8203	8204	8206	8235	8194	8243	8242	8215	8246	8213	8226	8237	8202	8242	8234	8224	8237	8243	8229	8247	8215	8206	8220	8230	8256	8257	8235
747	A/D0	1	29	1060	8271	8213	8253	8275	8353	8261	8263	8315	8249	8275	8424	8369	8417	8392	8343	8358	8289	8279	8206	8242	8307	8338	8358	8361	8350	8337	8305	8246	8210	8194	8245	8306	8274	8313	8363	8362	8286	8303	8250	8216	8243	8235	8311	8274	8349
748	A/D1	0	29	1500	8221	8228	8224	8275	8272	8292	8270	8245	8235	8218	8206	8255	8258	8268	8278	8258	8270	8250	8223	8217	8213	8228	8244	8238	8250	8272	8264	8252	8249	8199	8213	8236	8220	8262	8240	8239	8266	8225	8221	8208	8208	8247	8247	8258	8232
748	A/D0	1	29	1500	8199	8252	8236	8234	8296	8300	8197	8210	8248	8214	8180	8225	8242	8208	8225	8278	8252	8201	8230	8230	8173	8237	8252	8236	8247	8314	8198	8222	8246	8178	8223	8283	8250	8226	8279	8246	8182	8213	8218	8178	8224	8212	8253	8215	8225
749	A/D1	0	29	890	8220	8213	8212	8224	8209	8227	8217	8222	8215	8227	8237	8228	8245	8230	8255	8240	8231	8245	8238	8215	8219	8227	8245	8229	8245	8224	8251	8221	8220	8207	8212	8233	8240	8247	8242	8248	8242	8227	8232	8202	8222	8218	8229	8254	8277
749	A/D0	1	29	890	8234	8205	8263	8272	8251	8252	8232	8218	8174	8193	8241	8214	8243	8251	8257	8255	8269	8256	8236	8222	8243	8266	8260	8256	8247	8268	8240	8223	8207	8243	8245	8209	8273	8274	8233	8249	8255	8204	8188	8250	8241	8224	8271	8334	8236
750	A/D1	0	29	860	8215	8212	8214	8222	8266	8248	8241	8229	8206	8211	8232	8221	8231	8205	8222	8201	8208	8224	8184	8228	8208	8211	8239	8233	8284	8287	8246	8254	8209	8207	8213	8217	8254	8249	8240	8251	8251	8223	8240	8206	8271	8250	8259	8244	8242
750	A/D0	1	29	860	8223	8216	8212	8287	8291	8271	8218	8252	8219	8239	8263	8318	8328	8376	8384	8418	8254	8282	8246	8229	8231	8300	8309	8328	8350	8294	8246	8225	8247	8283	8322	8369	8344	8358	8387	8311	8287	8261	8233	8222	8288	8304	8310	8321	8310
751	A/D1	0	30	890	8227	8245	8245	8282	8281	8276	8245	8229	8210	8200	8247	8238	8312	8270	8265	8237	8226	8213	8221	8210	8232	8257	8290	8280	8289	8323	8288	8257	8239	8209	8249	8300	8336	8330	8315	8292	8279	8228	8230	8224	8228	8273	8307	8306	8295
751	A/D0	1	30	890	8219	8231	8252	8267	8273	8270	8250	8252	8223	8234	8234	8322	8306	8287	8330	8278	8257	8204	8199	8270	8279	8325	8302	8303	8274	8260	8263	8214	8151	8187	8210	8208	8272	8268	8327	8287	8247	8211	8185	8198	8237	8259	8288	8315	8294
752	A/D1	0	30	1320	8229	8231	8245	8224	8235	8246	8223	8229	8211	8213	8214	8218	8221	8239	8237	8248	8239	8225	8227	8208	8204	8218	8223	8227	8251	8236	8243	8224	8210	8202	8207	8219	8232	8235	8235	8248	8233	8230	8209	8213	8213	8220	8247	8232	8232
752	A/D0	1	30	1320	8257	8306	8368	8346	8307	8369	8285	8203	8247	8232	8215	8235	8294	8295	8317	8352	8281	8225	8190	8244	8254	8296	8312	8346	8368	8368	8282	8260	8218	8224	8245	8256	8318	8290	8280	8209	8213	8266	8233	8185	8294	8288	8330	8314	8386
753	A/D1	0	30	1500	8219	8254	8250	8263	8268	8252	8239	8231	8209	8215	8207	8239	8219	8254	8242	8243	8219	8248	8212	8223	8223	8215	8243	8255	8268	8255	8228	8213	8214	8206	8209	8230	8234	8261	8249	8283	8257	8236	8218	8221	8219	8228	8240	8258	8254
753	A/D0	1	30	1500	8284	8265	8290	8239	8292	8241	8184	8236	8220	8210	8210	8218	8224	8238	8283	8304	8238	8253	8217	8179	8241	8294	8305	8291	8319	8256	8253	8238	8196	8194	8226	8264	8324	8344	8290	8292	8262	8236	8210	8244	8259	8277	8287	8305	8330
754	A/D1	0	30	1300	8210	8234	8255	8218	8235	8220	8238	8227	8224	8220	8233	8240	8241	8230	8214	8235	8225	8222	8227	8221	8223	8229	8232	8235	8251	8225	8239	8229	8219	8221	8211	8218	8229	8265	8284	8259	8251	8224	8217	8213	8211	8208	8217	8206	8218
754	A/D0	1	30	1300	8251	8249	8265	8244	8250	8251	8255	8244	8195	8212	8244	8247	8289	8312	8308	8268	8260	8248	8228	8207	8296	8250	8255	8284	8252	8233	8208	8221	8194	8189	8228	8271	8246	8259	8251	8244	8224	8206	8209	8206	8206	8196	8293	8291	8273
755	A/D1	0	30	1320	8215	8215	8214	8206	8215	8211	8222	8216	8210	8223	8207	8222	8234	8247	8249	8250	8259	8235	8237	8224	8213	8225	8225	8222	8219	8235	8228	8247	8213	8228	8215	8228	8228	8242	8203	8237	8207	8237	8225	8197	8232	8189	8209	8238	8194
755	A/D0	1	30	1320	8256	8249	8309	8279	8277	8253	8232	8223	8206	8187	8212	8213	8244	8253	8277	8254	8216	8240	8211	8188	8214	8190	8210	8238	8250	8283	8272	8233	8237	8244	8208	8225	8268	8251	8253	8259	8258	8229	8221	8236	8202	8179	8229	8217	8208
756	A/D1	0	30	860	8253	8345	8306	8419	8430	8444	8426	8317	8276	8249	8235	8315	8385	8447	8484	8488	8484	8388	8312	8253	8230	8284	8343	8446	8464	8518	8452	8379	8286	8237	8298	8388	8436	8497	8482	8531	8463	8404	8304	8267	8230	8289	8355	8445	8453
756	A/D0	1	30	860	8248	8377	8357	8365	8421	8369	8349	8274	8258	8229	8349	8387	8385	8402	8376	8361	8320	8252	8225	8242	8254	8342	8447	8528	8493	8436	8341	8243	8184	8252	8297	8346	8446	8533	8522	8511	8424	8327	8251	8238	8303	8312	8428	8354	8449
757	A/D1	0	30	1120	8211	8210	8225	8232	8237	8216	8235	8202	8224	8215	8206	8227	8218	8231	8243	8222	8229	8212	8209	8208	8229	8202	8225	8223	8228	8240	8231	8212	8215	8207	8205	8231	8201	8237	8240	8228	8250	8228	8227	8213	8219	8243	8239	8245	8263
757	A/D0	1	30	1120	8175	8200	8199	8211	8247	8238	8184	8195	8192	8177	8210	8196	8219	8218	8264	8218	8263	8240	8209	8236	8263	8248	8258	8261	8271	8276	8238	8239	8233	8190	8192	8209	8172	8214	8198	8183	8185	8187	8212	8194	8194	8216	8194	8226	8281
758	A/D1	0	30	890	8233	8223	8273	8271	8256	8297	8231	8265	8211	8196	8222	8209	8241	8240	8247	8300	8271	8253	8231	8217	8229	8263	8304	8321	8301	8256	8245	8227	8210	8216	8201	8263	8257	8254	8294	8270	8264	8234	8221	8208	8225	8247	8250	8282	8274
758	A/D0	1	30	890	8274	8329	8311	8314	8269	8242	8260	8202	8199	8230	8245	8252	8291	8313	8303	8337	8274	8235	8224	8219	8251	8286	8265	8277	8281	8346	8286	8285	8234	8208	8244	8291	8319	8291	8301	8311	8279	8244	8235	8221	8259	8287	8313	8292	8285
759	A/D1	0	30	890	8224	8218	8237	8275	8281	8262	8287	8239	8233	8233	8214	8223	8237	8255	8286	8294	8272	8245	8221	8215	8202	8219	8300	8314	8328	8322	8291	8248	8235	8210	8272	8244	8285	8266	8258	8302	8247	8277	8241	8207	8243	8222	8275	8280	8274
759	A/D0	1	30	890	8237	8265	8271	8310	8319	8310	8244	8230	8236	8206	8259	8303	8317	8319	8368	8353	8281	8224	8203	8193	8182	8248	8281	8305	8318	8358	8260	8207	8228	8185	8243	8291	8275	8310	8356	8388	8322	8256	8240	8221	8290	8320	8302	8387	8394
760	A/D1	0	30	1240	8213	8220	8235	8265	8274	8253	8248	8219	8214	8209	8215	8209	8204	8207	8210	8215	8228	8234	8230	8221	8210	8219	8213	8217	8210	8219	8209	8209	8207	8205	8207	8210	8200	8225	8219	8205	8221	8207	8212	8208	8205	8231	8209	8227	8244
760	A/D0	1	30	1240	8319	8374	8366	8395	8421	8415	8306	8268	8283	8246	8217	8342	8399	8395	8387	8440	8335	8221	8254	8280	8347	8355	8420	8401	8385	8388	8330	8252	8196	8210	8295	8318	8345	8454	8459	8318	8348	8274	8212	8232	8270	8344	8301	8364	8426
761	A/D1	0	30	1120	8206	8209	8221	8218	8231	8225	8217	8238	8211	8220	8231	8228	8226	8226	8262	8267	8257	8228	8225	8211	8213	8211	8214	8209	8208	8220	8211	8223	8212	8222	8212	8211	8230	8220	8220	8257	8211	8229	8236	8180	8242	8196	8250	8236	8240
761	A/D0	1	30	1120	8260	8322	8359	8358	8340	8284	8258	8198	8206	8226	8251	8329	8299	8324	8332	8281	8266	8255	8244	8230	8235	8266	8318	8340	8372	8350	8295	8248	8257	8282	8276	8278	8327	8265	8321	8295	8277	8232	8230	8279	8291	8349	8313	8314	8335
762	A/D1	0	30	880	8220	8230	8235	8233	8221	8221	8215	8205	8213	8207	8211	8217	8204	8215	8220	8218	8243	8232	8235	8244	8248	8245	8225	8242	8226	8231	8222	8225	8214	8235	8204	8229	8231	8221	8223	8233	8220	8220	8218	8214	8203	8236	8219	8274	8243
762	A/D0	1	30	880	8196	8252	8292	8279	8283	8268	8268	8243	8190	8227	8233	8212	8250	8222	8220	8212	8235	8234	8195	8227	8223	8254	8213	8239	8294	8266	8260	8247	8198	8208	8206	8248	8267	8267	8281	8265	8256	8225	8194	8180	8217	8219	8224	8209	8211
763	A/D1	0	30	1220	8216	8212	8205	8203	8210	8201	8212	8218	8216	8221	8216	8225	8225	8233	8264	8266	8242	8230	8218	8208	8223	8208	8218	8219	8218	8237	8239	8237	8231	8209	8220	8224	8217	8239	8241	8225	8224	8215	8214	8221	8228	8220	8237	8219	8226
763	A/D0	1	30	1220	8397	8346	8369	8278	8267	8216	8170	8197	8178	8206	8250	8260	8280	8311	8362	8313	8262	8202	8209	8265	8227	8281	8301	8296	8324	8356	8335	8232	8207	8214	8230	8298	8348	8344	8289	8294	8241	8220	8215	8283	8282	8330	8326	8350	8309
764	A/D1	0	30	1400	8209	8258	8266	8260	8310	8244	8286	8245	8229	8237	8209	8212	8239	8220	8223	8226	8211	8223	8205	8206	8210	8234	8241	8243	8269	8252	8251	8210	8219	8204	8224	8219	8226	8222	8237	8231	8258	8247	8232	8218	8208	8207	8222	8214	8221
764	A/D0	1	30	1400	8254	8311	8290	8372	8336	8312	8273	8251	8226	8202	8241	8314	8308	8342	8337	8324	8297	8251	8207	8221	8227	8307	8306	8334	8315	8358	8326	8252	8230	8223	8279	8331	8367	8350	8325	8359	8338	8261	8216	8199	8229	8280	8313	8316	8379
765	A/D1	0	30	1500	8207	8212	8203	8223	8212	8223	8221	8207	8227	8220	8214	8219	8242	8245	8238	8236	8233	8220	8215	8223	8219	8217	8220	8205	8236	8227	8223	8206	8218	8231	8241	8258	8228	8244	8235	8231	8241	8218	8221	8225	8220	8237	8247	8233	8239
765	A/D0	1	30	1500	8226	8246	8285	8284	8263	8227	8241	8196	8184	8232	8215	8214	8290	8295	8263	8271	8246	8196	8204	8217	8213	8183	8272	8250	8228	8267	8199	8160	8203	8208	8165	8230	8235	8180	8187	8210	8198	8171	8190	8211	8197	8218	8283	8276	8244
766	A/D1	0	30	870	8220	8225	8234	8228	8221	8239	8238	8256	8232	8222	8218	8240	8235	8260	8238	8259	8261	8259	8255	8228	8213	8232	8221	8241	8238	8262	8234	8223	8208	8208	8219	8237	8248	8289	8303	8286	8284	8247	8225	8244	8236	8250	8256	8246	8257
766	A/D0	1	30	870	8229	8228	8297	8262	8202	8240	8242	8184	8186	8225	8228	8222	8252	8228	8228	8297	8258	8248	8228	8216	8224	8269	8329	8273	8245	8257	8256	8220	8211	8238	8236	8228	8262	8268	8236	8253	8231	8233	8206	8196	8254	8230	8254	8284	8290
767	A/D1	0	30	860	8244	8217	8269	8249	8227	8276	8209	8257	8224	8225	8239	8204	8245	8227	8284	8301	8276	8270	8230	8217	8223	8286	8272	8287	8309	8321	8320	8271	8269	8208	8250	8275	8260	8307	8319	8328	8337	8287	8251	8229	8271	8347	8358	8383	8377
767	A/D0	1	30	860	8213	8253	8254	8282	8275	8283	8262	8196	8211	8194	8262	8277	8275	8345	8317	8286	8259	8236	8236	8258	8312	8401	8373	8378	8407	8308	8265	8241	8212	8245	8278	8368	8360	8329	8350	8307	8296	8244	8255	8252	8281	8313	8314	8310	8286
768	A/D1	0	30	1260	8203	8240	8234	8231	8221	8217	8205	8207	8200	8219	8188	8244	8218	8210	8234	8204	8208	8218	8202	8217	8226	8219	8256	8231	8234	8218	8226	8214	8217	8210	8233	8226	8228	8236	8222	8227	8221	8208	8209	8203	8213	8228	8220	8218	8227
768	A/D0	1	30	1260	8318	8402	8406	8383	8318	8297	8283	8247	8220	8286	8313	8377	8423	8431	8385	8364	8262	8248	8213	8273	8318	8359	8405	8455	8440	8323	8333	8272	8194	8306	8406	8320	8400	8500	8523	8362	8350	8298	8197	8224	8285	8222	8351	8305	8421
769	A/D1	0	30	1180	8212	8196	8236	8199	8227	8232	8228	8224	8230	8223	8215	8222	8217	8212	8209	8231	8254	8219	8253	8192	8239	8222	8218	8222	8208	8236	8240	8236	8224	8209	8206	8217	8226	8220	8231	8209	8221	8218	8213	8208	8218	8200	8228	8216	8212
769	A/D0	1	30	1180	8663	8893	9130	9264	9083	9203	8924	8623	8414	8302	8563	8868	9143	9301	9336	9424	9008	8650	8371	8278	8553	8701	8931	9168	9176	9132	8904	8639	8376	8275	8522	8740	8892	9088	9101	9066	8770	8553	8360	8254	8599	8827	9003	9249	9315
770	A/D1	0	30	1040	8235	8234	8265	8240	8233	8248	8225	8245	8225	8221	8211	8213	8215	8221	8229	8228	8245	8231	8232	8216	8231	8239	8227	8260	8269	8294	8347	8298	8274	8218	8269	8225	8245	8256	8240	8263	8222	8231	8213	8210	8230	8240	8220	8270	8257
770	A/D0	1	30	1040	8197	8260	8275	8268	8300	8308	8234	8246	8232	8225	8233	8311	8334	8300	8330	8362	8286	8319	8255	8232	8295	8290	8301	8301	8329	8256	8224	8247	8232	8178	8264	8287	8209	8270	8364	8296	8240	8226	8214	8164	8210	8269	8352	8306	8325
771	A/D1	0	30	880	8253	8270	8292	8272	8256	8283	8241	8245	8221	8218	8235	8309	8346	8397	8389	8419	8392	8331	8290	8226	8263	8205	8305	8298	8338	8355	8276	8291	8212	8243	8305	8303	8364	8347	8349	8384	8388	8303	8268	8233	8307	8360	8440	8447	8452
771	A/D0	1	30	880	8590	8830	9016	9013	9078	8977	8666	8389	8317	8319	8512	8700	8839	8745	8847	8765	8545	8351	8247	8314	8498	8734	8827	8934	8986	8897	8618	8415	8272	8301	8549	8704	8817	8946	9006	8955	8662	8420	8336	8422	8569	8812	8849	8831	8884
772	A/D1	0	30	1370	8237	8185	8216	8222	8214	8251	8235	8232	8214	8220	8198	8229	8215	8228	8232	8207	8221	8226	8210	8234	8213	8252	8252	8262	8252	8230	8219	8213	8212	8208	8218	8228	8231	8246	8248	8242	8238	8220	8212	8218	8231	8279	8265	8289	8254
772	A/D0	1	30	1370	8202	8275	8297	8272	8331	8280	8255	8227	8200	8235	8277	8317	8378	8330	8319	8281	8184	8184	8223	8266	8248	8310	8315	8295	8330	8268	8222	8195	8220	8238	8223	8303	8326	8334	8328	8327	8236	8228	8250	8236	8305	8331	8367	8383	8348
773	A/D1	0	30	1190	8208	8218	8199	8214	8220	8222	8222	8217	8218	8231	8218	8228	8218	8207	8222	8212	8222	8220	8209	8236	8223	8220	8224	8214	8205	8208	8215	8202	8214	8216	8204	8209	8221	8263	8252	8258	8236	8210	8220	8196	8227	8221	8207	8221	8208
773	A/D0	1	30	1190	8166	8184	8201	8208	8226	8242	8219	8220	8228	8233	8239	8222	8196	8233	8222	8223	8233	8179	8220	8256	8259	8299	8276	8269	8247	8222	8216	8200	8195	8250	8251	8244	8256	8250	8288	8246	8229	8212	8163	8199	8187	8198	8220	8274	8278
774	A/D1	0	30	1370	8206	8241	8224	8245	8258	8225	8228	8223	8187	8242	8196	8220	8238	8195	8221	8213	8201	8215	8209	8204	8206	8215	8214	8261	8224	8226	8260	8213	8220	8234	8174	8245	8194	8237	8236	8200	8243	8203	8203	8243	8232	8247	8245	8225	8224
774	A/D0	1	30	1370	8250	8314	8318	8250	8292	8273	8242	8230	8238	8261	8282	8310	8293	8269	8272	8221	8225	8270	8194	8200	8278	8284	8241	8260	8236	8202	8201	8265	8209	8216	8291	8301	8262	8261	8232	8225	8254	8252	8201	8208	8245	8184	8221	8237	8214
775	A/D1	0	30	1310	8207	8222	8221	8214	8217	8247	8225	8228	8217	8209	8211	8216	8208	8229	8205	8232	8233	8213	8241	8208	8214	8214	8218	8246	8241	8244	8254	8234	8201	8231	8205	8206	8241	8203	8227	8262	8221	8244	8209	8224	8221	8203	8240	8220	8223
775	A/D0	1	30	1310	8254	8284	8366	8338	8353	8346	8283	8255	8202	8230	8295	8245	8276	8283	8374	8322	8324	8289	8241	8252	8302	8341	8348	8295	8301	8324	8252	8263	8224	8224	8214	8248	8360	8311	8290	8368	8283	8257	8230	8271	8274	8278	8282	8313	8312
776	A/D1	0	31	1410	8232	8220	8244	8227	8243	8234	8218	8222	8213	8201	8226	8248	8266	8272	8256	8254	8225	8212	8221	8188	8209	8203	8218	8231	8223	8278	8242	8240	8230	8231	8214	8241	8229	8233	8249	8201	8225	8205	8192	8228	8222	8228	8237	8230	8248
776	A/D0	1	31	1410	8695	9035	9348	9397	9288	9302	8956	8696	8390	8342	8689	8964	9250	9518	9560	9438	9043	8652	8385	8351	8718	9059	9403	9306	9317	9351	8928	8676	8384	8349	8631	9018	9306	9304	9255	9300	8891	8572	8399	8354	8754	9098	9385	9531	9623
777	A/D1	0	31	1170	8216	8220	8223	8231	8220	8239	8237	8231	8233	8218	8249	8220	8209	8243	8202	8223	8233	8189	8239	8182	8226	8231	8227	8247	8202	8221	8211	8206	8213	8213	8226	8228	8210	8224	8200	8207	8227	8231	8224	8225	8214	8217	8214	8213	8212
777	A/D0	1	31	1170	8262	8258	8336	8366	8391	8394	8344	8315	8217	8284	8390	8341	8398	8366	8479	8383	8290	8311	8225	8255	8279	8358	8389	8405	8448	8381	8307	8227	8185	8245	8288	8298	8304	8372	8350	8395	8321	8254	8225	8230	8273	8324	8333	8370	8391
778	A/D1	0	31	1420	8214	8220	8235	8250	8251	8235	8223	8219	8209	8238	8224	8225	8233	8223	8221	8227	8205	8220	8212	8203	8223	8219	8243	8301	8271	8268	8253	8228	8225	8216	8239	8256	8236	8239	8223	8212	8218	8205	8224	8225	8212	8232	8238	8226	8251
778	A/D0	1	31	1420	8213	8172	8211	8234	8230	8221	8209	8218	8173	8169	8231	8235	8217	8269	8301	8288	8235	8241	8237	8200	8235	8252	8245	8230	8244	8245	8196	8194	8181	8200	8207	8248	8225	8166	8212	8270	8225	8189	8183	8185	8204	8239	8273	8238	8251
779	A/D1	0	31	1130	8246	8234	8257	8237	8247	8233	8231	8229	8218	8232	8220	8210	8210	8218	8219	8219	8222	8206	8216	8204	8217	8230	8242	8214	8239	8237	8227	8219	8216	8218	8222	8220	8230	8234	8221	8233	8216	8225	8227	8209	8234	8223	8211	8219	8219
779	A/D0	1	31	1130	8749	9027	9243	9242	9199	9070	8799	8428	8336	8718	8942	9193	9367	9469	9416	9080	8784	8415	8292	8428	8836	9193	9285	9302	9236	9012	8624	8343	8318	8639	8792	9013	9000	9114	9152	8848	8631	8351	8301	8457	8712	9026	9132	9251	9200
780	A/D1	0	31	1380	8216	8227	8221	8253	8234	8242	8220	8214	8213	8219	8211	8240	8225	8226	8222	8238	8216	8242	8211	8222	8202	8212	8235	8235	8252	8253	8217	8238	8205	8223	8209	8227	8240	8248	8229	8263	8236	8228	8224	8212	8205	8211	8226	8222	8245
780	A/D0	1	31	1380	8271	8343	8332	8319	8275	8264	8264	8198	8210	8224	8245	8314	8304	8282	8255	8272	8231	8169	8264	8260	8215	8253	8363	8272	8267	8362	8246	8155	8213	8205	8208	8237	8316	8326	8335	8246	8265	8187	8170	8238	8193	8225	8253	8224	8246
781	A/D1	0	31	1320	8211	8233	8222	8219	8208	8222	8214	8238	8231	8227	8215	8221	8215	8218	8215	8224	8215	8222	8220	8216	8211	8239	8228	8231	8225	8222	8209	8215	8207	8208	8201	8234	8215	8255	8248	8257	8259	8238	8217	8215	8217	8240	8237	8239	8251
781	A/D0	1	31	1320	8240	8273	8264	8247	8258	8217	8189	8189	8177	8182	8189	8238	8273	8290	8268	8279	8230	8229	8196	8182	8183	8187	8235	8219	8235	8251	8236	8250	8227	8200	8248	8221	8211	8224	8231	8248	8202	8222	8200	8198	8218	8178	8216	8164	8187
782	A/D1	0	31	1080	8221	8229	8197	8251	8222	8222	8230	8212	8221	8220	8232	8253	8253	8231	8241	8238	8233	8219	8200	8213	8217	8219	8237	8260	8268	8250	8235	8219	8210	8210	8220	8251	8258	8255	8264	8249	8231	8222	8212	8215	8218	8227	8253	8253	8246
782	A/D0	1	31	1080	8675	9016	9171	9127	9256	9005	8727	8440	8332	8347	8534	8845	9086	9282	9307	9132	8761	8403	8299	8466	8652	8920	9167	9358	9362	9114	8732	8428	8342	8509	8662	8879	9030	9160	9307	9083	8757	8478	8316	8593	8984	9460	9471	9545	9297
783	A/D1	0	31	870	8215	8222	8228	8235	8268	8260	8264	8226	8204	8217	8196	8221	8251	8269	8281	8259	8236	8241	8208	8231	8214	8205	8234	8236	8236	8239	8221	8233	8220	8206	8239	8217	8245	8253	8257	8261	8238	8234	8216	8210	8217	8228	8224	8242	8230
783	A/D0	1	31	870	8219	8279	8221	8253	8251	8207	8154	8138	8183	8149	8151	8193	8188	8208	8199	8230	8190	8174	8202	8201	8211	8303	8275	8263	8255	8238	8218	8221	8213	8197	8237	8243	8238	8295	8323	8305	8239	8236	8245	8246	8306	8292	8289	8240	8247
784	A/D1	0	31	1040	8217	8220	8227	8221	8252	8265	8245	8236	8216	8223	8208	8219	8215	8217	8230	8231	8225	8220	8213	8222	8217	8218	8213	8218	8210	8234	8220	8226	8220	8211	8214	8218	8212	8207	8211	8232	8226	8221	8209	8215	8221	8237	8237	8230	8251
784	A/D0	1	31	1040	8228	8251	8258	8244	8296	8305	8255	8252	8249	8246	8251	8240	8276	8297	8299	8263	8237	8230	8220	8210	8220	8239	8257	8258	8279	8269	8230	8233	8238	8220	8215	8247	8252	8261	8234	8241	8272	8230	8197	8234	8321	8275	8319	8394	8303
785	A/D1	0	31	1500	8215	8216	8243	8233	8258	8239	8261	8231	8225	8217	8218	8218	8251	8271	8276	8252	8231	8227	8201	8242	8233	8217	8262	8206	8226	8215	8212	8239	8206	8217	8250	8237	8266	8272	8251	8272	8227	8217	8208	8210	8219	8229	8236	8262	8260
785	A/D0	1	31	1500	8500	8587	8730	8790	8672	8733	8442	8309	8260	8238	8465	8552	8607	8584	8521	8576	8454	8290	8245	8288	8355	8537	8702	8705	8667	8616	8477	8318	8287	8383	8575	8583	8632	8608	8584	8582	8482	8338	8273	8272	8471	8615	8644	8686	8670
786	A/D1	0	31	1320	8217	8209	8216	8202	8209	8225	8220	8210	8213	8212	8222	8199	8210	8223	8227	8238	8236	8225	8214	8209	8220	8214	8228	8253	8234	8231	8211	8211	8204	8208	8219	8234	8221	8224	8226	8237	8225	8213	8222	8205	8227	8220	8227	8220	8239
786	A/D0	1	31	1320	8323	8371	8421	8382	8314	8277	8290	8226	8284	8268	8241	8274	8352	8325	8375	8319	8302	8250	8220	8257	8357	8339	8358	8357	8340	8287	8268	8243	8214	8205	8306	8290	8394	8423	8402	8318	8273	8213	8205	8267	8281	8317	8431	8419	8388
787	A/D1	0	31	860	8223	8217	8211	8227	8255	8259	8261	8243	8244	8222	8228	8250	8247	8258	8237	8252	8272	8241	8243	8219	8243	8249	8257	8282	8302	8307	8286	8261	8234	8216	8249	8237	8285	8306	8341	8300	8278	8229	8210	8208	8225	8251	8279	8260	8271
787	A/D0	1	31	860	8291	8281	8268	8275	8256	8272	8242	8241	8220	8208	8258	8268	8263	8278	8271	8262	8202	8216	8181	8202	8232	8256	8249	8242	8229	8254	8219	8211	8214	8221	8245	8272	8264	8273	8268	8268	8264	8223	8222	8204	8213	8244	8250	8267	8277
788	A/D1	0	31	1380	8231	8232	8247	8240	8255	8206	8242	8227	8196	8235	8200	8206	8252	8228	8252	8228	8216	8228	8213	8215	8226	8228	8235	8250	8230	8235	8241	8213	8222	8218	8190	8214	8208	8213	8243	8233	8247	8234	8213	8221	8223	8221	8249	8268	8261
788	A/D0	1	31	1380	8233	8293	8278	8269	8275	8284	8251	8243	8173	8201	8224	8237	8243	8250	8250	8318	8307	8276	8255	8272	8282	8302	8288	8267	8306	8272	8261	8216	8227	8226	8200	8220	8226	8252	8233	8251	8232	8219	8202	8215	8256	8223	8241	8292	8259
789	A/D1	0	31	1200	8218	8207	8220	8219	8222	8241	8223	8246	8192	8223	8202	8207	8233	8187	8218	8205	8188	8237	8200	8228	8222	8208	8238	8212	8232	8232	8213	8228	8208	8201	8222	8226	8231	8243	8227	8239	8231	8230	8218	8205	8223	8219	8232	8232	8236
789	A/D0	1	31	1200	8205	8301	8309	8315	8322	8360	8289	8246	8237	8225	8270	8236	8264	8289	8223	8282	8241	8250	8192	8194	8251	8255	8270	8293	8331	8355	8273	8285	8250	8196	8229	8273	8298	8308	8316	8300	8268	8248	8220	8228	8255	8336	8278	8314	8311
790	A/D1	0	31	1220	8231	8205	8214	8250	8228	8230	8217	8216	8208	8211	8213	8211	8214	8225	8235	8217	8224	8219	8220	8205	8238	8200	8220	8228	8228	8231	8230	8222	8203	8200	8210	8222	8236	8258	8243	8248	8219	8210	8206	8206	8221	8248	8252	8234	8230
790	A/D0	1	31	1220	8563	8787	8867	8984	8933	8817	8550	8356	8292	8374	8648	8855	8812	8916	8897	8909	8606	8413	8305	8387	8642	8817	8969	8964	9008	9045	8727	8430	8337	8381	8632	8838	8887	9001	8950	8793	8554	8389	8288	8482	8771	8968	9179	9072	9124
791	A/D1	0	31	950	8185	8255	8213	8225	8224	8233	8226	8249	8195	8220	8239	8200	8227	8233	8198	8262	8209	8233	8222	8195	8218	8208	8195	8261	8245	8231	8234	8214	8211	8214	8217	8237	8234	8242	8233	8227	8220	8239	8203	8217	8243	8231	8246	8244	8248
791	A/D0	1	31	950	8228	8240	8188	8239	8236	8198	8234	8235	8192	8176	8261	8268	8232	8255	8298	8232	8229	8233	8235	8210	8243	8265	8216	8288	8270	8263	8253	8198	8183	8236	8202	8202	8240	8245	8256	8234	8237	8200	8185	8205	8193	8193	8212	8229	8231
792	A/D1	0	31	860	8205	8227	8227	8238	8249	8237	8242	8233	8198	8223	8216	8229	8241	8240	8224	8232	8232	8230	8225	8205	8226	8208	8229	8273	8243	8269	8232	8227	8221	8214	8231	8238	8236	8236	8234	8259	8252	8238	8223	8211	8219	8228	8225	8225	8246
792	A/D0	1	31	860	8206	8287	8233	8261	8253	8207	8273	8237	8218	8212	8228	8221	8218	8255	8241	8218	8200	8236	8204	8190	8231	8262	8265	8271	8236	8267	8224	8206	8184	8191	8207	8239	8259	8257	8259	8222	8250	8231	8174	8205	8237	8220	8229	8254	8231
793	A/D1	0	31	940	8210	8224	8240	8270	8241	8244	8232	8216	8224	8209	8230	8250	8219	8224	8233	8241	8237	8233	8218	8207	8236	8263	8278	8264	8227	8242	8228	8241	8240	8227	8216	8250	8225	8270	8256	8256	8264	8236	8234	8241	8211	8242	8238	8245	8266
793	A/D0	1	31	940	8406	8457	8587	8669	8647	8521	8412	8306	8284	8339	8455	8533	8534	8576	8644	8516	8365	8271	8236	8341	8442	8527	8545	8639	8598	8474	8344	8270	8221	8305	8351	8425	8492	8496	8527	8473	8333	8242	8250	8270	8352	8538	8584	8617	8518
794	A/D1	0	31	960	8213	8245	8244	8276	8256	8279	8258	8265	8231	8228	8215	8237	8270	8302	8281	8281	8266	8244	8232	8211	8227	8233	8232	8241	8243	8257	8266	8255	8243	8219	8254	8238	8231	8232	8252	8238	8272	8250	8228	8219	8237	8246	8250	8266	8320
794	A/D0	1	31	960	8428	8635	8724	8774	8686	8653	8535	8392	8287	8315	8454	8665	8856	8954	8855	9010	8714	8525	8337	8267	8444	8564	8775	8931	8940	8955	8692	8521	8298	8264	8453	8611	8722	8763	8869	8775	8606	8497	8303	8292	8548	8607	8691	8740	8888
795	A/D1	0	31	960	8231	8225	8261	8246	8262	8256	8231	8221	8205	8218	8205	8231	8220	8225	8251	8220	8242	8220	8198	8237	8229	8244	8221	8217	8258	8225	8244	8226	8204	8221	8207	8225	8240	8223	8245	8232	8220	8223	8202	8229	8228	8248	8236	8231	8220
795	A/D0	1	31	960	8236	8230	8240	8241	8240	8181	8209	8186	8206	8241	8252	8257	8239	8251	8215	8230	8214	8172	8209	8201	8205	8199	8268	8286	8297	8271	8264	8195	8203	8227	8230	8228	8204	8271	8267	8246	8232	8229	8197	8213	8255	8252	8252	8275	8252
796	A/D1	0	31	870	8235	8274	8288	8288	8304	8301	8321	8274	8252	8228	8259	8260	8311	8336	8357	8323	8303	8248	8230	8225	8251	8268	8290	8306	8352	8331	8278	8270	8214	8228	8238	8235	8312	8300	8318	8336	8268	8256	8230	8216	8279	8287	8301	8360	8360
796	A/D0	1	31	870	8820	8973	9311	9144	9225	8916	8666	8387	8334	8559	8887	9099	9243	9417	9330	9142	8746	8406	8330	8586	8891	9223	9326	9362	9321	9129	8808	8456	8383	8545	8914	9152	9253	9327	9387	9048	8662	8423	8323	8632	8921	9225	9292	9506	9466
797	A/D1	0	31	960	8226	8266	8268	8274	8235	8274	8215	8289	8228	8241	8253	8213	8284	8241	8248	8254	8197	8224	8216	8195	8211	8233	8237	8262	8237	8262	8250	8232	8252	8217	8227	8247	8251	8270	8266	8281	8292	8250	8231	8211	8212	8221	8219	8218	8237
797	A/D0	1	31	960	8202	8171	8206	8215	8236	8208	8206	8189	8146	8160	8181	8231	8278	8270	8281	8254	8230	8233	8211	8203	8199	8250	8233	8246	8241	8297	8260	8238	8246	8244	8220	8223	8256	8267	8226	8233	8212	8191	8215	8224	8255	8263	8297	8283	8325
798	A/D1	0	31	1040	8210	8233	8221	8245	8242	8233	8220	8219	8210	8205	8216	8215	8214	8217	8244	8237	8243	8235	8209	8219	8203	8216	8236	8221	8237	8247	8229	8222	8227	8200	8222	8224	8242	8255	8247	8247	8248	8223	8232	8208	8205	8210	8229	8219	8242
798	A/D0	1	31	1040	8677	8901	9174	9370	9331	9192	8790	8495	8341	8332	8604	8954	9259	9176	9278	9449	8963	8762	8414	8342	8658	8943	9063	9277	9111	9142	8789	8544	8366	8337	8764	8975	9174	9088	9082	8996	8695	8518	8325	8338	8690	8867	9074	9007	9189
799	A/D1	0	31	870	8267	8244	8256	8266	8247	8234	8232	8222	8214	8229	8256	8239	8266	8253	8242	8242	8252	8237	8217	8207	8209	8213	8243	8227	8265	8248	8238	8253	8230	8249	8251	8264	8253	8292	8272	8293	8237	8234	8219	8221	8240	8257	8271	8296	8291
799	A/D0	1	31	870	8221	8246	8318	8334	8301	8227	8241	8197	8183	8228	8235	8246	8238	8302	8297	8265	8243	8257	8186	8206	8219	8220	8236	8249	8204	8227	8215	8185	8190	8210	8257	8286	8287	8282	8266	8222	8255	8212	8211	8209	8238	8249	8274	8267	8287
800	A/D1	0	31	1300	8218	8202	8213	8221	8217	8235	8238	8231	8213	8209	8216	8206	8258	8243	8256	8241	8237	8222	8216	8211	8222	8216	8211	8237	8214	8258	8232	8214	8236	8179	8236	8238	8193	8287	8219	8244	8232	8195	8247	8197	8226	8265	8218	8237	8216
800	A/D0	1	31	1300	8305	8300	8296	8332	8353	8277	8295	8258	8201	8207	8321	8289	8269	8416	8368	8238	8258	8250	8239	8234	8305	8311	8291	8320	8287	8258	8218	8141	8199	8207	8190	8286	8296	8355	8297	8317	8295	8206	8196	8220	8255	8222	8284	8292	8305
801	A/D1	0	32	1380	8222	8214	8215	8228	8241	8242	8251	8227	8227	8193	8227	8207	8214	8245	8237	8232	8241	8221	8222	8225	8200	8208	8181	8200	8201	8269	8159	8274	8167	8247	8219	8233	8234	8274	8176	8309	8177	8240	8210	8196	8213	8224	8216	8222	8224
801	A/D0	1	32	1380	8243	8212	8194	8229	8292	8218	8257	8293	8246	8235	8236	8285	8247	8288	8311	8248	8222	8226	8184	8232	8241	8248	8166	8251	8223	8365	8160	8253	8181	8163	8229	8287	8236	8279	8198	8224	8261	8239	8215	8187	8201	8238	8217	8244	8259
802	A/D1	0	32	980	8222	8258	8246	8238	8268	8267	8267	8251	8231	8236	8226	8235	8244	8213	8240	8207	8212	8212	8215	8220	8213	8255	8239	8229	8225	8229	8246	8238	8237	8224	8232	8248	8243	8245	8237	8250	8227	8227	8208	8219	8202	8231	8238	8242	8238
802	A/D0	1	32	980	8170	8176	8196	8222	8225	8248	8235	8184	8218	8210	8178	8238	8257	8225	8273	8308	8217	8182	8250	8199	8203	8254	8272	8281	8313	8280	8260	8207	8226	8216	8232	8241	8161	8215	8239	8274	8261	8216	8212	8173	8202	8212	8249	8232	8316
803	A/D1	0	32	1200	8211	8224	8212	8192	8219	8194	8207	8223	8212	8221	8210	8212	8212	8219	8224	8220	8222	8218	8218	8202	8202	8217	8201	8222	8208	8223	8227	8212	8224	8218	8208	8207	8222	8210	8229	8210	8210	8216	8209	8221	8198	8215	8219	8223	8218
803	A/D0	1	32	1200	8290	8194	8232	8293	8333	8229	8247	8225	8162	8153	8213	8196	8212	8249	8263	8214	8225	8270	8216	8255	8248	8191	8266	8260	8207	8221	8226	8161	8193	8221	8216	8261	8257	8255	8259	8250	8260	8246	8231	8233	8223	8271	8314	8293	8374
804	A/D1	0	32	1280	8203	8230	8233	8224	8220	8207	8204	8222	8201	8215	8217	8203	8222	8233	8241	8240	8238	8224	8226	8226	8217	8232	8244	8255	8237	8246	8226	8221	8209	8201	8210	8213	8232	8236	8231	8249	8217	8222	8211	8201	8228	8218	8226	8224	8223
804	A/D0	1	32	1280	8220	8204	8232	8241	8251	8255	8252	8190	8187	8199	8219	8201	8219	8214	8203	8235	8202	8218	8215	8220	8197	8233	8240	8221	8207	8261	8171	8195	8194	8212	8206	8252	8244	8180	8224	8301	8246	8270	8218	8210	8247	8280	8289	8231	8221
805	A/D1	0	32	1130	8231	8228	8232	8245	8221	8235	8219	8221	8211	8205	8217	8215	8224	8224	8229	8225	8215	8211	8221	8211	8210	8208	8206	8207	8207	8223	8215	8222	8219	8208	8220	8231	8263	8254	8239	8233	8211	8220	8220	8207	8219	8228	8219	8218	8211
805	A/D0	1	32	1130	8224	8236	8247	8227	8244	8235	8221	8198	8197	8234	8210	8235	8257	8248	8254	8201	8243	8205	8193	8226	8231	8214	8226	8254	8291	8256	8228	8233	8213	8194	8228	8270	8224	8213	8251	8228	8235	8236	8217	8238	8249	8235	8226	8246	8241
806	A/D1	0	32	900	8224	8239	8274	8264	8260	8271	8231	8235	8206	8232	8220	8230	8233	8230	8271	8241	8237	8223	8217	8206	8229	8236	8238	8256	8260	8255	8226	8227	8213	8206	8233	8237	8278	8293	8284	8263	8238	8220	8208	8215	8227	8241	8240	8276	8317
806	A/D0	1	32	900	8249	8309	8271	8281	8275	8245	8196	8193	8180	8199	8262	8270	8272	8247	8259	8249	8253	8254	8216	8223	8269	8260	8302	8354	8316	8267	8235	8221	8187	8229	8263	8261	8252	8235	8220	8208	8205	8229	8195	8229	8237	8259	8289	8303	8259
807	A/D1	0	32	1130	8231	8203	8241	8217	8215	8257	8206	8236	8222	8213	8228	8203	8211	8232	8212	8230	8212	8208	8213	8217	8208	8214	8202	8197	8208	8182	8212	8219	8197	8214	8215	8208	8238	8228	8222	8235	8219	8227	8219	8219	8247	8220	8218	8224	8204
807	A/D0	1	32	1130	8480	8611	8652	8772	8753	8562	8429	8294	8272	8378	8469	8532	8578	8695	8789	8596	8457	8341	8342	8465	8533	8704	8689	8729	8849	8639	8475	8323	8249	8377	8549	8710	8792	8795	8767	8537	8416	8303	8237	8355	8472	8606	8737	8698	8743
808	A/D1	0	32	870	8213	8276	8295	8326	8338	8353	8345	8290	8249	8220	8266	8272	8306	8355	8403	8433	8390	8331	8256	8237	8239	8279	8357	8420	8491	8471	8415	8322	8250	8226	8250	8295	8392	8383	8407	8410	8354	8298	8246	8246	8300	8357	8387	8413	8425
808	A/D0	1	32	870	8256	8288	8328	8349	8347	8341	8264	8266	8229	8254	8278	8312	8359	8333	8327	8359	8282	8251	8216	8211	8291	8396	8350	8348	8347	8321	8292	8261	8230	8225	8286	8313	8286	8293	8288	8302	8274	8269	8250	8200	8245	8265	8274	8287	8277
809	A/D1	0	32	1360	8202	8235	8224	8253	8250	8243	8226	8216	8222	8211	8220	8217	8231	8236	8223	8224	8224	8210	8219	8210	8199	8217	8214	8222	8263	8244	8255	8217	8222	8217	8231	8222	8225	8236	8240	8254	8244	8254	8228	8233	8215	8215	8215	8223	8226
809	A/D0	1	32	1360	8272	8364	8454	8490	8556	8512	8428	8335	8256	8263	8378	8435	8512	8521	8561	8609	8510	8396	8320	8324	8332	8425	8473	8464	8536	8525	8393	8312	8254	8270	8360	8372	8532	8430	8385	8360	8318	8294	8255	8253	8300	8344	8451	8505	8501
810	A/D1	0	32	890	8208	8223	8219	8201	8247	8243	8249	8253	8216	8234	8227	8222	8250	8214	8240	8239	8205	8237	8203	8202	8214	8193	8243	8227	8230	8251	8256	8250	8258	8226	8239	8223	8210	8222	8219	8237	8229	8220	8209	8214	8215	8238	8244	8235	8238
810	A/D0	1	32	890	8240	8255	8259	8228	8211	8167	8191	8173	8163	8178	8184	8245	8242	8291	8357	8290	8218	8185	8224	8194	8203	8328	8380	8275	8339	8284	8301	8209	8251	8254	8179	8208	8288	8271	8299	8265	8265	8226	8193	8239	8309	8289	8251	8290	8287
811	A/D1	0	32	1060	8210	8214	8222	8208	8244	8250	8232	8229	8226	8214	8223	8207	8223	8213	8225	8232	8244	8234	8226	8220	8219	8221	8217	8230	8236	8258	8247	8237	8213	8213	8211	8220	8220	8223	8218	8231	8228	8228	8222	8214	8207	8214	8216	8227	8236
811	A/D0	1	32	1060	8210	8228	8262	8307	8310	8273	8232	8214	8170	8199	8214	8262	8270	8283	8260	8246	8230	8192	8207	8180	8208	8207	8201	8227	8228	8215	8231	8216	8222	8246	8205	8225	8214	8216	8225	8227	8189	8199	8207	8215	8261	8232	8248	8244	8218
812	A/D1	0	32	1170	8207	8225	8207	8209	8208	8220	8209	8214	8217	8209	8211	8220	8224	8249	8235	8236	8221	8204	8208	8205	8219	8225	8233	8226	8222	8211	8232	8218	8217	8212	8226	8242	8227	8226	8204	8202	8221	8205	8212	8210	8196	8183	8210	8218	8228
812	A/D0	1	32	1170	8209	8239	8286	8289	8271	8273	8207	8202	8164	8186	8208	8270	8255	8330	8295	8238	8177	8199	8181	8246	8276	8256	8268	8252	8295	8242	8234	8250	8188	8215	8232	8264	8401	8007	7921	8642	8780	8104	7922	8097	8316	8277	8316	8423	8166
813	A/D1	0	32	1060	8211	8203	8229	8214	8220	8219	8214	8223	8205	8230	8218	8243	8231	8222	8243	8222	8218	8239	8204	8217	8220	8218	8221	8227	8234	8233	8226	8234	8213	8223	8205	8217	8228	8243	8240	8227	8226	8218	8222	8210	8228	8228	8245	8239	8237
813	A/D0	1	32	1060	8479	8616	8594	8544	8502	8427	8340	8259	8222	8283	8451	8559	8567	8625	8701	8440	8329	8330	8265	8300	8543	8657	8668	8687	8721	8534	8310	8243	8192	8356	8437	8537	8552	8640	8624	8548	8423	8306	8266	8365	8497	8621	8556	8564	8585
[truncated: 374 more rows]
[truncated: 1,455 more columns]
