# Supplementary material for: Measuring and Sorting Cell Populations Expressing Isospectral Fluorescent Proteins with Different Fluorescence Lifetimes
Source: PLoS One. 2014 Oct 10;9(10):e109940. doi: 10.1371/journal.pone.0109940 (PMC4193854; doi:10.1371/journal.pone.0109940)
Supplement: Figure S9 — Apr01_Mix.zip: Flow cytometry data archive, including waveform data (*.csv) as well as list mode data (*.fcs), for a mixture of BSY034 and BSY035. (ZIP) [file pone.0109940.s009.zip]

Archive with 2 entries (2 files):
- Mix.fcs
- Mix_shapes.csv
