# Supplementary material for: Measuring and Sorting Cell Populations Expressing Isospectral Fluorescent Proteins with Different Fluorescence Lifetimes
Source: PLoS One. 2014 Oct 10;9(10):e109940. doi: 10.1371/journal.pone.0109940 (PMC4193854; doi:10.1371/journal.pone.0109940)
Supplement: Figure S9 — Apr01_Mix.zip: Flow cytometry data archive, including waveform data (*.csv) as well as list mode data (*.fcs), for a mixture of BSY034 and BSY035. (ZIP) [file pone.0109940.s009.zip › Mix_shapes.csv]

Software	Kytos	2.0.1
Instrument	BlackBart	0.90
Summary	Detectors	2	Events	1000	Seconds	10	First Event	33	Last Event	1032	Data Line	9
Settings	Trigger		Threshold	-1	SampleRate	1	TimeUnits	1
Detectors
ID	Name	Alias	Range
0	A/D1	A/D1	16383
1	A/D0	A/D0	16383
Data
Event	Detector	ID	Time	Length	Data
1	A/D1	0	0	850	8228	8229	8240	8263	8267	8288	8278	8269	8243	8222	8244	8250	8268	8263	8260	8265	8278	8268	8248	8234	8226	8231	8244	8238	8266	8279	8277	8259	8225	8212	8216	8211	8253	8266	8271	8258	8275	8259	8248	8219	8244	8257	8292	8291	8297
1	A/D0	1	0	850	8246	8260	8295	8279	8287	8300	8237	8196	8222	8221	8221	8279	8291	8278	8254	8291	8209	8192	8230	8218	8197	8273	8307	8307	8290	8306	8280	8213	8254	8229	8286	8340	8343	8290	8318	8307	8188	8232	8267	8227	8278	8376	8355	8223	8333
2	A/D1	0	0	1100	8215	8214	8221	8218	8237	8223	8204	8225	8201	8232	8228	8197	8243	8232	8212	8255	8173	8230	8197	8202	8229	8194	8268	8234	8218	8229	8229	8213	8229	8210	8224	8215	8227	8256	8276	8260	8235	8218	8207	8248	8226	8236	8258	8236	8224
2	A/D0	1	0	1100	8235	8247	8244	8295	8266	8221	8209	8172	8212	8231	8272	8313	8228	8287	8282	8209	8253	8212	8206	8191	8238	8243	8241	8249	8245	8216	8224	8210	8210	8246	8257	8229	8243	8262	8276	8249	8250	8229	8199	8249	8270	8302	8284	8353	8333
3	A/D1	0	0	1060	8217	8232	8225	8241	8226	8230	8231	8224	8225	8209	8239	8236	8277	8279	8267	8241	8246	8213	8221	8208	8215	8210	8221	8226	8262	8254	8293	8253	8262	8228	8246	8267	8279	8251	8254	8272	8269	8260	8240	8220	8238	8226	8237	8237	8247
3	A/D0	1	0	1060	8282	8259	8328	8299	8264	8279	8245	8178	8208	8196	8227	8236	8336	8342	8339	8379	8270	8241	8221	8250	8240	8262	8309	8347	8372	8348	8241	8249	8231	8211	8286	8369	8403	8446	8443	8426	8321	8246	8250	8261	8336	8376	8459	8426	8386
4	A/D1	0	0	1160	8204	8214	8222	8224	8224	8214	8205	8213	8212	8217	8235	8233	8243	8225	8233	8250	8224	8215	8220	8197	8226	8221	8224	8232	8213	8216	8225	8230	8231	8224	8221	8254	8245	8269	8271	8244	8231	8215	8200	8215	8204	8212	8218	8207	8231
4	A/D0	1	0	1160	8283	8304	8306	8293	8259	8220	8220	8135	8183	8212	8251	8286	8308	8310	8273	8242	8212	8178	8192	8258	8232	8288	8315	8306	8286	8283	8225	8216	8195	8237	8260	8294	8330	8326	8381	8341	8312	8251	8229	8211	8249	8283	8323	8278	8280
5	A/D1	0	0	860	8206	8246	8179	8244	8228	8212	8241	8198	8217	8206	8211	8207	8221	8246	8293	8299	8272	8270	8208	8224	8232	8272	8272	8267	8225	8261	8236	8236	8216	8218	8234	8212	8230	8233	8239	8257	8241	8215	8225	8218	8219	8224	8227	8243	8239
5	A/D0	1	0	860	8246	8312	8234	8313	8349	8188	8266	8215	8194	8166	8223	8256	8191	8293	8274	8252	8252	8235	8242	8261	8257	8285	8294	8290	8264	8274	8240	8216	8185	8220	8236	8225	8240	8287	8310	8304	8262	8238	8202	8195	8211	8232	8220	8246	8291
6	A/D1	0	0	1320	8205	8219	8210	8229	8238	8229	8223	8206	8214	8209	8220	8208	8220	8212	8217	8234	8211	8218	8213	8210	8208	8220	8228	8217	8230	8208	8227	8207	8223	8210	8217	8230	8228	8229	8224	8237	8237	8227	8223	8205	8221	8223	8216	8222	8226
6	A/D0	1	0	1320	8246	8252	8223	8230	8262	8259	8216	8199	8234	8226	8284	8277	8240	8234	8245	8229	8215	8237	8223	8222	8237	8230	8244	8242	8264	8246	8216	8230	8245	8233	8211	8268	8259	8224	8225	8212	8190	8181	8209	8186	8217	8267	8228	8270	8251
7	A/D1	0	0	1340	8239	8225	8226	8224	8213	8224	8229	8208	8241	8195	8236	8220	8212	8197	8223	8181	8224	8223	8194	8235	8212	8250	8219	8212	8223	8203	8214	8226	8205	8207	8224	8216	8230	8227	8217	8215	8203	8224	8219	8213	8237	8231	8243	8224	8240
7	A/D0	1	0	1340	8209	8259	8229	8225	8279	8272	8207	8169	8206	8233	8190	8273	8265	8231	8226	8244	8235	8202	8192	8233	8236	8237	8232	8257	8225	8222	8268	8195	8190	8195	8203	8247	8224	8182	8258	8212	8180	8181	8218	8191	8184	8243	8209	8208	8219
8	A/D1	0	0	1410	8235	8227	8240	8259	8252	8241	8227	8218	8203	8202	8207	8211	8230	8243	8247	8242	8226	8216	8205	8207	8207	8231	8245	8267	8282	8269	8280	8232	8228	8206	8222	8231	8230	8239	8227	8250	8248	8235	8227	8216	8216	8229	8231	8245	8253
8	A/D0	1	0	1410	8223	8250	8224	8260	8269	8293	8265	8210	8200	8190	8197	8188	8217	8219	8225	8241	8240	8240	8231	8214	8242	8258	8241	8216	8211	8195	8170	8188	8221	8232	8249	8266	8307	8266	8261	8270	8225	8207	8181	8205	8219	8225	8215	8231	8230
9	A/D1	0	0	1340	8220	8202	8232	8218	8210	8230	8221	8225	8220	8217	8207	8259	8231	8241	8229	8223	8230	8212	8204	8206	8211	8210	8219	8247	8257	8251	8221	8245	8227	8230	8200	8222	8238	8230	8246	8226	8229	8223	8197	8241	8202	8221	8225	8217	8248
9	A/D0	1	0	1340	8216	8213	8230	8246	8306	8268	8257	8214	8193	8192	8201	8271	8287	8315	8279	8246	8235	8222	8205	8208	8269	8289	8303	8285	8299	8298	8267	8198	8220	8199	8124	8214	8226	8167	8256	8355	8237	8192	8212	8193	8193	8236	8297	8249	8261
10	A/D1	0	0	1310	8209	8214	8225	8219	8247	8223	8233	8214	8216	8210	8222	8239	8247	8242	8215	8218	8219	8197	8212	8206	8219	8224	8224	8255	8227	8239	8233	8206	8227	8208	8216	8228	8226	8224	8241	8189	8261	8190	8228	8214	8194	8258	8224	8245	8240
10	A/D0	1	0	1310	8187	8202	8215	8225	8234	8239	8232	8201	8199	8195	8202	8215	8222	8220	8138	8181	8182	8157	8193	8172	8164	8249	8223	8222	8212	8218	8184	8164	8157	8158	8132	8183	8223	8196	8240	8233	8197	8204	8165	8221	8179	8189	8252	8228	8183
11	A/D1	0	0	1080	8221	8221	8215	8249	8222	8253	8232	8222	8223	8209	8210	8214	8220	8228	8237	8242	8229	8231	8206	8218	8220	8219	8226	8229	8236	8238	8214	8226	8206	8211	8220	8211	8220	8251	8236	8240	8220	8226	8216	8205	8215	8214	8241	8263	8253
11	A/D0	1	0	1080	8214	8227	8259	8220	8229	8220	8216	8196	8182	8222	8191	8186	8233	8234	8271	8258	8244	8215	8188	8220	8223	8186	8202	8217	8245	8203	8227	8233	8222	8228	8280	8235	8235	8211	8215	8182	8180	8192	8207	8235	8238	8275	8296	8310	8291
12	A/D1	0	0	1100	8211	8221	8244	8234	8244	8219	8219	8218	8223	8210	8214	8204	8213	8204	8200	8232	8224	8223	8219	8211	8206	8223	8208	8229	8228	8248	8268	8232	8243	8220	8206	8215	8207	8216	8222	8226	8228	8225	8210	8210	8225	8237	8232	8227	8234
12	A/D0	1	0	1100	8229	8227	8218	8252	8280	8313	8279	8313	8255	8211	8275	8286	8277	8253	8274	8252	8294	8261	8259	8120	8302	8457	8128	8196	8323	8273	8222	8124	8293	8221	8132	8338	8255	8191	8264	8230	8237	8202	8256	8283	8215	8251	8241	8276	8398
13	A/D1	0	0	1060	8217	8219	8232	8222	8209	8208	8208	8211	8219	8217	8206	8213	8200	8212	8205	8238	8230	8222	8212	8229	8213	8218	8234	8215	8224	8199	8216	8209	8217	8221	8211	8215	8213	8219	8235	8244	8245	8239	8212	8231	8228	8213	8251	8259	8246
13	A/D0	1	0	1060	8573	8737	8872	8987	8908	8742	8513	8334	8271	8308	8564	8827	8985	9043	9102	8946	8655	8407	8345	8423	8640	8828	8863	8893	8841	8694	8468	8267	8258	8392	8618	8854	9091	9056	9185	8940	8656	8408	8273	8368	8472	8745	8851	9042	9063
14	A/D1	0	0	910	8230	8243	8238	8251	8250	8228	8224	8215	8210	8214	8223	8218	8249	8248	8256	8293	8272	8271	8260	8243	8261	8271	8295	8300	8294	8283	8280	8248	8232	8205	8226	8221	8254	8320	8308	8303	8290	8235	8234	8212	8236	8266	8242	8245	8238
14	A/D0	1	0	910	8292	8282	8275	8277	8290	8260	8209	8195	8183	8181	8262	8355	8334	8339	8325	8291	8212	8216	8223	8207	8259	8309	8400	8364	8350	8324	8265	8240	8231	8216	8278	8297	8276	8266	8309	8335	8284	8263	8236	8317	8378	8369	8341	8348	8309
15	A/D1	0	0	1040	8237	8226	8226	8216	8214	8209	8219	8212	8212	8231	8225	8231	8226	8240	8241	8222	8223	8220	8217	8213	8227	8225	8226	8235	8205	8225	8209	8212	8215	8216	8238	8228	8216	8233	8221	8229	8220	8218	8207	8220	8204	8213	8220	8212	8241
15	A/D0	1	0	1040	8648	8906	9007	8976	9095	8693	8488	8355	8265	8463	8834	9074	9161	9199	9084	8759	8577	8337	8310	8450	8690	8869	8984	9088	8989	8710	8542	8309	8269	8472	8700	9066	9093	9165	9044	8690	8516	8321	8224	8502	8625	8869	9032	9008	8861
16	A/D1	0	0	1230	8203	8210	8222	8229	8222	8218	8214	8213	8220	8205	8224	8208	8217	8209	8215	8227	8222	8225	8218	8233	8200	8207	8235	8197	8268	8246	8259	8239	8213	8213	8210	8213	8231	8245	8236	8246	8237	8228	8229	8219	8256	8231	8243	8220	8244
16	A/D0	1	0	1230	8248	8195	8250	8267	8247	8213	8278	8233	8201	8231	8219	8182	8223	8205	8269	8193	8262	8232	8207	8225	8259	8313	8200	8219	8346	8189	8215	8266	8194	8215	8241	8231	8228	8299	8236	8238	8214	8224	8159	8211	8221	8228	8225	8235	8307
17	A/D1	0	0	1190	8212	8223	8219	8230	8239	8214	8227	8208	8219	8189	8201	8216	8252	8220	8276	8233	8273	8250	8218	8240	8200	8231	8222	8230	8232	8224	8238	8230	8230	8209	8223	8231	8239	8225	8241	8219	8215	8220	8204	8216	8212	8216	8222	8214	8225
17	A/D0	1	0	1190	8583	8770	8929	8909	8988	8715	8481	8327	8245	8454	8526	8735	8772	8880	8787	8673	8426	8282	8236	8432	8598	8963	8981	9052	8992	8726	8481	8303	8255	8341	8435	8736	8921	8980	8798	8658	8467	8306	8265	8411	8539	8759	8835	8936	8886
18	A/D1	0	0	860	8254	8263	8231	8268	8257	8220	8275	8180	8234	8194	8226	8246	8238	8257	8238	8230	8236	8222	8208	8220	8223	8221	8229	8251	8258	8262	8243	8235	8227	8199	8233	8229	8284	8298	8267	8286	8261	8244	8240	8219	8241	8243	8229	8252	8255
18	A/D0	1	0	860	8236	8219	8229	8260	8322	8252	8226	8246	8197	8205	8224	8270	8257	8233	8246	8246	8213	8224	8219	8255	8256	8211	8287	8230	8221	8215	8223	8211	8171	8194	8236	8215	8226	8301	8277	8264	8262	8260	8209	8199	8231	8211	8212	8238	8241
19	A/D1	0	0	860	8228	8239	8244	8227	8216	8204	8233	8213	8211	8211	8215	8228	8238	8241	8236	8224	8223	8216	8204	8223	8214	8232	8228	8213	8226	8209	8224	8210	8222	8224	8230	8252	8287	8259	8265	8261	8251	8225	8214	8209	8210	8233	8252	8271	8277
19	A/D0	1	0	860	8312	8288	8319	8324	8279	8243	8235	8207	8176	8238	8240	8228	8265	8273	8259	8249	8242	8239	8213	8214	8236	8223	8257	8233	8295	8264	8177	8198	8215	8216	8214	8253	8316	8287	8271	8326	8237	8223	8224	8268	8259	8314	8330	8302	8306
20	A/D1	0	0	1000	8206	8219	8212	8225	8230	8249	8216	8206	8219	8208	8206	8234	8183	8260	8198	8246	8222	8203	8217	8199	8218	8212	8219	8215	8229	8226	8223	8204	8212	8196	8220	8224	8229	8221	8213	8216	8207	8212	8201	8210	8215	8240	8220	8223	8220
20	A/D0	1	0	1000	8267	8248	8287	8271	8275	8247	8210	8228	8193	8269	8252	8214	8226	8260	8219	8157	8256	8255	8165	8260	8280	8235	8267	8270	8258	8158	8161	8189	8156	8207	8186	8257	8263	8273	8315	8316	8267	8227	8239	8230	8204	8244	8256	8213	8217
21	A/D1	0	0	1030	8217	8202	8211	8222	8214	8225	8223	8205	8224	8199	8214	8245	8238	8255	8229	8210	8233	8205	8208	8211	8192	8229	8217	8232	8242	8226	8228	8226	8213	8221	8206	8203	8223	8201	8263	8237	8234	8227	8208	8218	8232	8222	8234	8214	8212
21	A/D0	1	0	1030	8235	8203	8219	8253	8282	8238	8226	8242	8203	8206	8272	8281	8275	8288	8269	8232	8188	8207	8184	8171	8157	8193	8191	8200	8214	8184	8164	8179	8173	8204	8234	8218	8241	8202	8201	8220	8226	8179	8224	8219	8227	8240	8252	8228	8232
22	A/D1	0	0	1130	8220	8230	8216	8217	8245	8246	8262	8235	8223	8231	8204	8225	8232	8224	8225	8229	8235	8238	8227	8218	8218	8205	8219	8218	8238	8249	8227	8229	8211	8216	8204	8212	8247	8236	8249	8246	8264	8247	8235	8223	8240	8227	8243	8237	8276
22	A/D0	1	0	1130	8257	8300	8293	8325	8359	8372	8294	8225	8265	8243	8213	8288	8367	8293	8346	8402	8285	8257	8246	8257	8269	8308	8407	8372	8313	8337	8300	8254	8231	8246	8274	8286	8297	8296	8363	8334	8299	8299	8247	8228	8297	8307	8360	8333	8292
23	A/D1	0	0	1360	8220	8224	8224	8240	8234	8229	8238	8212	8219	8217	8210	8226	8219	8218	8235	8244	8235	8234	8213	8216	8219	8212	8246	8240	8272	8274	8271	8249	8231	8232	8221	8221	8244	8235	8245	8239	8261	8231	8226	8215	8216	8251	8236	8225	8216
23	A/D0	1	0	1360	8254	8261	8263	8223	8232	8281	8223	8218	8253	8179	8297	8281	8274	8251	8238	8201	8164	8163	8188	8162	8206	8230	8269	8260	8248	8270	8246	8194	8187	8207	8261	8245	8242	8266	8294	8270	8241	8227	8199	8194	8279	8288	8319	8332	8301
24	A/D1	0	0	1190	8213	8208	8242	8233	8225	8218	8218	8192	8224	8197	8212	8224	8248	8226	8237	8230	8236	8200	8228	8172	8223	8215	8189	8274	8237	8268	8235	8210	8226	8195	8267	8255	8254	8241	8240	8217	8220	8220	8211	8222	8212	8244	8242	8241	8232
24	A/D0	1	0	1190	8577	8779	8972	8969	8855	8677	8486	8271	8234	8458	8440	8717	8869	8929	8882	8750	8553	8335	8273	8380	8506	8595	8719	8722	8832	8630	8524	8344	8307	8426	8546	8670	8784	8892	8904	8676	8507	8300	8243	8376	8566	8732	8962	8924	8932
25	A/D1	0	0	1120	8200	8277	8244	8227	8261	8204	8231	8229	8208	8215	8226	8214	8219	8225	8223	8237	8223	8211	8217	8216	8211	8224	8223	8244	8251	8236	8225	8217	8204	8217	8221	8225	8254	8252	8242	8249	8243	8225	8227	8220	8224	8220	8232	8226	8225
25	A/D0	1	0	1120	8294	8326	8309	8351	8295	8331	8281	8262	8225	8215	8306	8315	8358	8387	8373	8282	8251	8212	8217	8204	8226	8238	8280	8365	8368	8290	8251	8249	8217	8217	8301	8309	8333	8382	8382	8322	8265	8262	8235	8213	8329	8397	8388	8386	8365
26	A/D1	0	0	1410	8238	8264	8241	8261	8239	8250	8235	8238	8224	8219	8219	8224	8236	8218	8222	8209	8216	8208	8208	8224	8223	8256	8243	8248	8249	8221	8218	8213	8220	8208	8230	8228	8252	8238	8231	8250	8229	8217	8228	8212	8226	8235	8240	8248	8235
26	A/D0	1	0	1410	8265	8306	8263	8235	8298	8307	8256	8265	8222	8215	8233	8316	8364	8359	8405	8309	8264	8233	8206	8211	8268	8291	8318	8318	8335	8283	8247	8191	8174	8236	8290	8323	8411	8345	8320	8310	8263	8216	8198	8247	8267	8278	8253	8302	8276
27	A/D1	0	0	1150	8215	8236	8244	8247	8260	8251	8240	8223	8214	8216	8218	8209	8210	8210	8225	8233	8231	8234	8218	8212	8221	8223	8221	8266	8234	8233	8223	8204	8211	8207	8238	8257	8263	8249	8260	8236	8240	8221	8219	8221	8216	8213	8216	8211	8226
27	A/D0	1	0	1150	8683	8856	8992	9029	9109	8927	8706	8374	8306	8396	8824	9008	9124	9104	9039	8860	8574	8394	8286	8347	8604	8860	9025	9010	9037	8784	8568	8352	8290	8381	8633	8929	8927	9012	8987	8923	8667	8408	8285	8417	8777	8941	9067	9282	9204
28	A/D1	0	0	1230	8216	8224	8211	8229	8221	8216	8217	8208	8208	8211	8211	8214	8217	8241	8231	8223	8230	8222	8217	8212	8220	8197	8215	8235	8222	8231	8231	8217	8220	8212	8215	8217	8221	8255	8223	8227	8239	8198	8225	8208	8232	8229	8214	8244	8238
28	A/D0	1	0	1230	8270	8246	8242	8246	8263	8234	8236	8228	8206	8219	8200	8221	8266	8241	8270	8245	8208	8230	8186	8194	8264	8195	8237	8273	8236	8169	8240	8232	8147	8208	8329	8211	8250	8308	8344	8190	8292	8293	8173	8141	8181	8138	8145	8208	8208
29	A/D1	0	0	1100	8205	8209	8226	8220	8229	8227	8209	8225	8212	8211	8235	8258	8288	8259	8269	8257	8253	8237	8215	8209	8226	8251	8228	8224	8211	8217	8236	8249	8220	8228	8240	8286	8268	8261	8263	8238	8255	8227	8235	8217	8223	8221	8244	8262	8285
29	A/D0	1	0	1100	8269	8254	8274	8244	8248	8269	8237	8217	8240	8238	8237	8272	8304	8266	8260	8250	8229	8191	8187	8247	8246	8231	8273	8273	8300	8303	8276	8228	8201	8192	8245	8224	8238	8236	8226	8251	8214	8215	8244	8227	8233	8291	8269	8330	8316
30	A/D1	0	0	1410	8251	8256	8279	8257	8251	8223	8245	8210	8222	8219	8214	8244	8233	8237	8238	8228	8230	8236	8199	8222	8225	8220	8248	8218	8226	8234	8204	8234	8202	8215	8235	8239	8245	8251	8242	8240	8236	8221	8235	8229	8234	8237	8235	8257	8270
30	A/D0	1	0	1410	8208	8216	8247	8218	8235	8272	8219	8198	8192	8249	8237	8235	8254	8235	8219	8226	8211	8213	8194	8239	8240	8272	8264	8286	8264	8265	8231	8207	8182	8251	8226	8225	8227	8218	8252	8217	8229	8225	8199	8266	8256	8269	8233	8235	8266
31	A/D1	0	0	1330	8209	8217	8234	8223	8230	8226	8226	8213	8225	8207	8220	8229	8235	8238	8251	8229	8229	8209	8216	8210	8223	8241	8226	8237	8226	8220	8233	8218	8245	8228	8244	8257	8238	8235	8258	8230	8244	8226	8210	8221	8209	8235	8238	8231	8250
31	A/D0	1	0	1330	8310	8280	8327	8371	8383	8334	8355	8280	8206	8255	8317	8439	8456	8433	8419	8336	8268	8225	8214	8247	8247	8326	8364	8382	8376	8351	8261	8209	8206	8191	8225	8279	8255	8253	8347	8282	8233	8246	8219	8236	8316	8379	8363	8350	8371
32	A/D1	0	0	1240	8221	8234	8248	8263	8249	8246	8237	8218	8221	8207	8207	8217	8210	8235	8236	8233	8216	8224	8217	8207	8219	8224	8242	8258	8298	8280	8259	8229	8221	8206	8220	8252	8257	8261	8259	8256	8234	8223	8226	8210	8234	8227	8242	8249	8257
32	A/D0	1	0	1240	8314	8348	8387	8402	8386	8322	8314	8200	8154	8271	8247	8248	8391	8400	8415	8422	8352	8245	8175	8255	8308	8303	8422	8414	8372	8294	8288	8277	8196	8213	8225	8279	8338	8452	8468	8360	8316	8248	8220	8291	8280	8332	8434	8399	8382
33	A/D1	0	0	1150	8226	8225	8223	8218	8226	8210	8217	8201	8203	8208	8204	8217	8218	8220	8218	8233	8212	8224	8206	8215	8215	8215	8226	8227	8230	8235	8228	8232	8221	8222	8220	8229	8224	8217	8208	8215	8224	8208	8216	8210	8217	8207	8218	8233	8226
33	A/D0	1	0	1150	8239	8273	8227	8304	8288	8280	8303	8226	8200	8251	8277	8288	8302	8276	8212	8247	8201	8149	8213	8179	8228	8232	8233	8271	8272	8279	8278	8198	8197	8180	8183	8206	8263	8249	8263	8259	8276	8263	8254	8232	8256	8229	8231	8236	8194
34	A/D1	0	0	1050	8236	8232	8230	8236	8243	8243	8252	8229	8224	8217	8223	8216	8242	8222	8225	8226	8224	8225	8215	8223	8226	8233	8236	8249	8236	8239	8255	8235	8230	8210	8206	8222	8222	8235	8265	8269	8232	8228	8212	8202	8219	8248	8247	8270	8260
34	A/D0	1	0	1050	8237	8270	8245	8256	8278	8245	8171	8187	8227	8214	8198	8233	8252	8204	8180	8231	8187	8189	8231	8257	8248	8260	8283	8275	8242	8230	8208	8175	8182	8183	8209	8220	8230	8196	8253	8232	8185	8236	8230	8216	8250	8327	8341	8304	8297
35	A/D1	0	0	1230	8210	8205	8213	8213	8220	8222	8224	8219	8214	8212	8206	8207	8208	8240	8243	8257	8278	8240	8242	8186	8210	8233	8237	8205	8277	8209	8240	8226	8204	8236	8199	8240	8212	8244	8261	8207	8255	8234	8191	8243	8197	8223	8229	8207	8230
35	A/D0	1	0	1230	8209	8224	8231	8225	8232	8255	8238	8214	8213	8222	8253	8267	8296	8263	8285	8237	8255	8226	8185	8243	8235	8261	8255	8232	8275	8209	8213	8212	8187	8203	8193	8258	8238	8209	8246	8194	8197	8194	8211	8196	8215	8232	8232	8204	8200
36	A/D1	0	0	1250	8238	8241	8241	8229	8220	8213	8205	8209	8184	8221	8207	8235	8231	8201	8265	8219	8215	8261	8168	8242	8205	8228	8248	8234	8253	8235	8219	8225	8206	8200	8214	8207	8217	8230	8211	8207	8213	8199	8215	8216	8218	8235	8250	8225	8235
36	A/D0	1	0	1250	8224	8214	8265	8242	8206	8221	8225	8194	8159	8229	8226	8196	8207	8231	8186	8223	8218	8187	8196	8220	8238	8205	8245	8245	8243	8221	8262	8202	8173	8225	8243	8236	8228	8288	8247	8232	8227	8214	8205	8197	8220	8233	8233	8235	8232
37	A/D1	0	0	1250	8233	8252	8262	8245	8225	8228	8220	8222	8214	8207	8212	8229	8252	8254	8245	8242	8227	8212	8212	8221	8237	8245	8227	8237	8250	8242	8232	8225	8210	8222	8211	8225	8216	8228	8237	8223	8248	8231	8225	8231	8239	8260	8227	8230	8230
37	A/D0	1	0	1250	8230	8225	8196	8214	8234	8245	8241	8207	8213	8203	8236	8285	8255	8263	8266	8263	8193	8188	8223	8217	8242	8283	8278	8267	8278	8308	8244	8216	8221	8206	8181	8214	8188	8206	8249	8237	8241	8237	8204	8236	8231	8239	8221	8218	8250
38	A/D1	0	0	1160	8196	8248	8215	8207	8260	8188	8244	8217	8198	8226	8195	8247	8234	8220	8240	8248	8227	8236	8218	8221	8219	8211	8248	8233	8246	8256	8251	8222	8246	8205	8223	8220	8222	8229	8240	8220	8250	8235	8228	8224	8216	8269	8245	8235	8243
38	A/D0	1	0	1160	8417	8447	8448	8516	8426	8384	8284	8268	8204	8329	8456	8467	8505	8523	8527	8467	8381	8260	8251	8280	8354	8446	8545	8531	8604	8568	8429	8344	8269	8299	8397	8430	8434	8464	8451	8455	8362	8297	8252	8245	8343	8431	8465	8553	8669
39	A/D1	0	0	1320	8214	8239	8234	8231	8228	8219	8216	8218	8226	8198	8220	8219	8212	8242	8222	8244	8242	8220	8231	8209	8218	8222	8215	8222	8217	8218	8221	8214	8210	8216	8194	8217	8219	8202	8221	8218	8216	8227	8219	8215	8249	8223	8233	8208	8229
39	A/D0	1	0	1320	8688	8961	9055	9030	8963	8824	8568	8356	8314	8378	8704	8938	9013	9175	9063	8827	8580	8309	8287	8518	8680	8933	9104	9059	8962	8757	8548	8299	8270	8530	8785	8982	9061	8983	8930	8711	8555	8332	8273	8482	8708	8931	9007	9084	9102
40	A/D1	0	0	1310	8228	8233	8228	8226	8221	8222	8220	8224	8227	8214	8228	8225	8220	8217	8213	8240	8247	8240	8229	8216	8224	8228	8237	8246	8237	8233	8225	8232	8231	8234	8225	8225	8206	8212	8201	8213	8209	8209	8220	8214	8227	8223	8217	8238	8218
40	A/D0	1	0	1310	8446	8633	8855	8988	8964	9041	8707	8522	8313	8280	8536	8705	8887	8896	8920	8879	8585	8460	8299	8278	8618	8751	8979	9029	9160	9081	8743	8481	8312	8267	8464	8615	8881	9039	9125	9096	8704	8485	8307	8340	8596	8752	8867	8969	9008
41	A/D1	0	0	1500	8218	8220	8245	8229	8238	8235	8233	8226	8214	8216	8209	8227	8227	8227	8235	8227	8225	8240	8214	8229	8219	8232	8224	8222	8258	8253	8255	8233	8221	8219	8210	8220	8234	8263	8248	8243	8242	8244	8238	8238	8227	8225	8228	8225	8232
41	A/D0	1	0	1500	8547	8746	8867	8934	8827	8861	8631	8421	8276	8267	8476	8753	8965	9223	9097	8851	8618	8404	8275	8302	8484	8614	8795	8913	8939	8838	8676	8446	8297	8253	8448	8599	8719	8918	8992	8949	8720	8475	8301	8260	8463	8602	8860	9030	8979
42	A/D1	0	0	1080	8170	8244	8221	8224	8267	8213	8241	8223	8206	8228	8211	8214	8230	8222	8252	8244	8241	8232	8213	8219	8206	8211	8218	8209	8234	8231	8242	8221	8207	8213	8205	8247	8229	8262	8262	8237	8240	8231	8223	8227	8208	8224	8220	8225	8272
42	A/D0	1	0	1080	8271	8282	8359	8302	8293	8337	8273	8219	8219	8220	8267	8317	8347	8371	8305	8329	8296	8264	8223	8255	8248	8278	8279	8319	8336	8334	8254	8226	8199	8215	8236	8286	8281	8233	8263	8309	8280	8207	8219	8231	8258	8284	8319	8318	8294
43	A/D1	0	0	1050	8207	8223	8222	8210	8224	8214	8225	8229	8216	8228	8219	8213	8231	8202	8213	8215	8239	8231	8229	8215	8211	8221	8210	8258	8243	8249	8233	8227	8244	8222	8229	8245	8234	8221	8212	8224	8222	8224	8221	8209	8228	8218	8222	8230	8247
43	A/D0	1	0	1050	8231	8218	8238	8216	8215	8238	8239	8211	8198	8227	8238	8250	8266	8296	8271	8247	8236	8201	8196	8233	8249	8259	8258	8254	8241	8210	8219	8223	8187	8239	8252	8218	8238	8269	8244	8229	8259	8257	8224	8254	8291	8271	8265	8267	8272
44	A/D1	0	0	1180	8207	8221	8227	8235	8245	8224	8221	8222	8197	8217	8255	8236	8256	8259	8235	8231	8227	8225	8228	8209	8227	8209	8222	8236	8232	8255	8206	8254	8187	8241	8206	8233	8235	8204	8234	8226	8219	8217	8216	8230	8245	8237	8237	8257	8248
44	A/D0	1	0	1180	8290	8370	8349	8373	8387	8309	8268	8241	8205	8293	8368	8408	8354	8364	8450	8302	8280	8248	8196	8282	8374	8404	8479	8366	8441	8365	8301	8259	8218	8276	8314	8413	8443	8406	8340	8280	8230	8193	8178	8286	8334	8434	8440	8454	8398
45	A/D1	0	0	1140	8255	8227	8219	8237	8208	8236	8218	8204	8221	8198	8206	8238	8220	8224	8226	8207	8220	8222	8217	8225	8216	8232	8220	8225	8222	8221	8218	8211	8218	8200	8220	8203	8218	8228	8222	8244	8221	8227	8211	8208	8207	8218	8237	8243	8250
45	A/D0	1	0	1140	8216	8232	8278	8312	8304	8259	8192	8217	8180	8167	8206	8242	8235	8181	8248	8241	8256	8265	8247	8241	8279	8272	8343	8303	8287	8224	8226	8206	8191	8245	8233	8269	8260	8243	8287	8249	8219	8222	8219	8186	8222	8267	8267	8266	8296
46	A/D1	0	0	1150	8212	8207	8207	8215	8221	8223	8227	8232	8220	8215	8208	8213	8206	8218	8239	8238	8242	8229	8233	8202	8219	8222	8219	8215	8219	8217	8208	8225	8213	8218	8226	8229	8235	8236	8251	8237	8233	8225	8217	8216	8217	8216	8219	8235	8239
46	A/D0	1	0	1150	8257	8336	8428	8424	8424	8401	8344	8261	8213	8214	8299	8291	8332	8359	8372	8458	8336	8305	8229	8231	8301	8382	8405	8466	8396	8464	8363	8288	8244	8249	8303	8331	8386	8396	8438	8400	8359	8272	8227	8239	8357	8355	8369	8447	8406
47	A/D1	0	0	980	8236	8236	8241	8221	8229	8212	8224	8224	8211	8220	8224	8223	8240	8240	8257	8229	8229	8228	8205	8214	8216	8210	8221	8214	8210	8212	8212	8210	8213	8211	8221	8218	8224	8244	8236	8254	8240	8230	8227	8213	8216	8228	8233	8237	8236
47	A/D0	1	0	980	8253	8273	8289	8271	8263	8262	8225	8205	8206	8191	8219	8219	8224	8278	8260	8299	8270	8260	8265	8225	8287	8265	8238	8233	8227	8221	8228	8221	8202	8252	8251	8232	8251	8252	8237	8211	8222	8238	8189	8200	8260	8240	8201	8273	8255
48	A/D1	0	0	880	8215	8240	8241	8221	8230	8216	8210	8215	8209	8204	8229	8225	8232	8222	8221	8216	8222	8203	8217	8213	8217	8233	8299	8289	8285	8256	8246	8220	8208	8227	8238	8239	8232	8232	8260	8247	8245	8238	8222	8203	8225	8242	8247	8263	8270
48	A/D0	1	0	880	8187	8201	8245	8231	8242	8254	8203	8210	8216	8209	8272	8221	8228	8271	8272	8232	8199	8238	8207	8234	8239	8270	8234	8238	8248	8239	8191	8203	8194	8198	8237	8251	8259	8259	8241	8240	8226	8228	8206	8180	8228	8194	8198	8254	8232
49	A/D1	0	0	1120	8210	8227	8228	8209	8229	8222	8215	8221	8210	8210	8213	8209	8234	8228	8244	8264	8227	8229	8205	8208	8232	8231	8247	8256	8249	8227	8240	8225	8225	8222	8218	8238	8232	8240	8240	8220	8201	8235	8185	8215	8229	8193	8261	8233	8266
49	A/D0	1	0	1120	8308	8371	8379	8362	8321	8265	8240	8168	8197	8237	8254	8287	8270	8303	8325	8306	8287	8202	8263	8311	8327	8339	8326	8318	8254	8313	8239	8165	8240	8261	8317	8402	8354	8331	8351	8284	8211	8248	8277	8259	8309	8473	8367	8337	8345
50	A/D1	0	0	1210	8217	8232	8215	8225	8228	8233	8245	8229	8238	8195	8224	8220	8187	8237	8203	8222	8221	8207	8247	8217	8230	8233	8242	8231	8238	8235	8230	8224	8212	8211	8202	8222	8227	8219	8236	8244	8240	8221	8222	8214	8213	8228	8241	8269	8250
50	A/D0	1	0	1210	8255	8308	8360	8388	8384	8342	8280	8262	8214	8207	8278	8368	8428	8417	8470	8339	8275	8218	8204	8209	8221	8273	8341	8440	8372	8423	8405	8281	8215	8206	8241	8326	8527	8522	8438	8418	8337	8312	8262	8240	8301	8308	8335	8390	8354
51	A/D1	0	0	880	8220	8242	8239	8244	8281	8272	8305	8261	8243	8221	8227	8235	8224	8226	8211	8236	8246	8223	8242	8217	8225	8221	8236	8318	8323	8307	8263	8236	8218	8205	8216	8236	8232	8289	8260	8262	8255	8242	8224	8221	8241	8265	8262	8265	8220
51	A/D0	1	0	880	8255	8266	8271	8306	8295	8269	8248	8200	8209	8217	8267	8270	8252	8262	8275	8266	8229	8211	8184	8235	8213	8184	8260	8286	8273	8270	8266	8222	8174	8230	8283	8223	8239	8273	8232	8220	8272	8250	8185	8184	8244	8210	8201	8229	8283
52	A/D1	0	0	1270	8244	8242	8232	8227	8212	8210	8205	8203	8211	8215	8215	8249	8242	8242	8226	8238	8220	8237	8210	8226	8219	8226	8230	8214	8216	8214	8223	8220	8220	8215	8216	8236	8234	8240	8232	8231	8226	8219	8205	8218	8209	8214	8216	8218	8212
52	A/D0	1	0	1270	8246	8254	8229	8214	8223	8235	8235	8216	8220	8214	8206	8243	8226	8239	8315	8260	8246	8211	8252	8261	8229	8239	8229	8236	8238	8240	8238	8180	8207	8252	8262	8287	8265	8269	8246	8227	8253	8208	8225	8251	8236	8223	8236	8227	8215
53	A/D1	0	0	1130	8216	8243	8212	8247	8229	8231	8211	8246	8215	8213	8231	8186	8239	8245	8206	8254	8195	8228	8225	8208	8254	8215	8217	8250	8232	8243	8234	8224	8216	8213	8199	8217	8212	8218	8231	8217	8221	8221	8203	8214	8206	8206	8232	8217	8219
53	A/D0	1	0	1130	8223	8226	8191	8163	8221	8188	8152	8180	8215	8182	8173	8235	8248	8285	8250	8246	8206	8191	8194	8195	8186	8198	8176	8206	8232	8218	8205	8211	8213	8178	8194	8254	8210	8210	8223	8201	8183	8180	8207	8159	8170	8250	8242	8238	8261
54	A/D1	0	0	1190	8229	8215	8219	8219	8235	8215	8219	8207	8218	8235	8231	8244	8255	8254	8232	8224	8221	8218	8213	8234	8235	8225	8216	8215	8206	8215	8207	8211	8212	8209	8219	8222	8215	8221	8202	8246	8230	8231	8227	8214	8219	8218	8210	8220	8210
54	A/D0	1	0	1190	8272	8341	8317	8316	8368	8282	8257	8244	8222	8293	8326	8359	8326	8271	8317	8228	8237	8223	8173	8265	8261	8305	8328	8313	8288	8218	8224	8223	8165	8217	8240	8221	8277	8328	8328	8284	8261	8205	8198	8235	8252	8256	8323	8325	8291
55	A/D1	0	0	1500	8191	8233	8250	8260	8284	8300	8269	8253	8224	8213	8220	8211	8240	8217	8233	8233	8222	8218	8220	8212	8211	8245	8237	8236	8235	8224	8219	8221	8209	8220	8232	8251	8254	8259	8298	8289	8262	8240	8219	8216	8231	8255	8233	8247	8240
55	A/D0	1	0	1500	8494	8712	8862	9030	9191	9237	8845	8555	8376	8386	8622	8843	9084	9161	9119	8995	8685	8513	8275	8320	8538	8694	9037	9255	9245	9088	8756	8552	8336	8287	8580	8851	8998	9032	9024	9026	8724	8480	8334	8280	8461	8761	9009	9111	9106
56	A/D1	0	0	970	8275	8274	8263	8257	8257	8295	8272	8262	8241	8246	8226	8272	8247	8279	8251	8245	8256	8216	8224	8217	8238	8259	8261	8282	8266	8321	8247	8260	8214	8233	8261	8276	8313	8339	8325	8330	8300	8259	8239	8224	8241	8240	8325	8325	8320
56	A/D0	1	0	970	8204	8283	8259	8169	8258	8304	8212	8153	8297	8212	8170	8271	8322	8247	8291	8316	8207	8157	8176	8152	8217	8233	8246	8229	8269	8248	8237	8252	8222	8243	8222	8285	8276	8248	8293	8272	8246	8223	8208	8199	8193	8277	8275	8347	8367
57	A/D1	0	0	1500	8226	8222	8245	8231	8253	8265	8279	8259	8225	8224	8215	8214	8276	8248	8303	8296	8269	8265	8216	8241	8231	8242	8244	8236	8240	8258	8232	8229	8212	8207	8217	8227	8234	8229	8224	8242	8247	8252	8240	8236	8233	8221	8235	8241	8255
57	A/D0	1	0	1500	8249	8286	8311	8307	8323	8259	8230	8216	8220	8296	8363	8435	8372	8364	8421	8278	8229	8177	8201	8266	8351	8365	8347	8362	8317	8317	8272	8225	8202	8220	8291	8391	8353	8430	8434	8366	8285	8245	8218	8249	8329	8349	8358	8349	8331
58	A/D1	0	0	1160	8221	8200	8214	8207	8216	8214	8212	8220	8215	8207	8203	8216	8221	8227	8231	8237	8220	8227	8226	8215	8216	8204	8200	8213	8206	8260	8230	8232	8225	8221	8225	8241	8225	8237	8228	8236	8225	8207	8223	8197	8230	8217	8223	8215	8233
58	A/D0	1	0	1160	8265	8289	8293	8375	8390	8337	8271	8228	8251	8254	8276	8314	8366	8352	8348	8330	8252	8219	8222	8294	8291	8335	8336	8293	8297	8291	8280	8217	8165	8252	8200	8249	8309	8347	8311	8298	8298	8257	8196	8220	8254	8268	8243	8301	8261
59	A/D1	0	0	1060	8237	8263	8279	8312	8327	8323	8278	8253	8221	8203	8236	8239	8288	8311	8330	8360	8310	8257	8232	8229	8262	8300	8324	8363	8349	8369	8329	8280	8235	8252	8234	8327	8323	8315	8313	8303	8275	8249	8224	8243	8265	8310	8330	8316	8322
59	A/D0	1	0	1060	8467	8683	8628	8765	8693	8531	8442	8282	8224	8357	8567	8658	8686	8649	8744	8572	8439	8294	8246	8420	8599	8716	8762	8820	8758	8570	8444	8325	8209	8321	8525	8615	8755	8907	8804	8660	8441	8318	8253	8395	8560	8627	8716	8691	8748
60	A/D1	0	0	1100	8223	8215	8229	8204	8210	8210	8210	8223	8209	8221	8219	8213	8209	8221	8229	8223	8224	8217	8218	8206	8210	8209	8214	8213	8235	8222	8237	8225	8210	8214	8201	8230	8249	8254	8251	8239	8221	8222	8222	8210	8238	8240	8240	8245	8252
60	A/D0	1	0	1100	8278	8335	8322	8244	8239	8254	8205	8197	8247	8207	8219	8276	8248	8235	8259	8232	8189	8219	8213	8209	8243	8325	8309	8306	8277	8254	8187	8198	8199	8243	8263	8306	8279	8298	8296	8258	8230	8241	8201	8199	8297	8270	8235	8208	8219
61	A/D1	0	0	1350	8216	8218	8246	8224	8257	8233	8229	8214	8222	8182	8238	8213	8226	8242	8219	8249	8214	8224	8211	8199	8221	8215	8222	8225	8229	8232	8244	8243	8232	8216	8213	8220	8215	8234	8244	8277	8236	8235	8217	8203	8192	8203	8225	8211	8226
61	A/D0	1	0	1350	8240	8227	8250	8263	8277	8298	8262	8273	8211	8234	8221	8227	8252	8258	8264	8241	8225	8224	8186	8199	8227	8212	8265	8242	8247	8263	8240	8249	8212	8187	8220	8191	8222	8173	8206	8205	8220	8198	8171	8198	8161	8181	8226	8212	8215
62	A/D1	0	0	1320	8246	8252	8268	8283	8257	8247	8236	8230	8214	8205	8239	8221	8234	8222	8244	8256	8242	8240	8218	8219	8214	8221	8255	8232	8284	8265	8256	8230	8225	8215	8223	8241	8262	8252	8244	8213	8231	8212	8211	8219	8207	8223	8246	8248	8251
62	A/D0	1	0	1320	8230	8243	8274	8331	8362	8357	8271	8246	8213	8186	8191	8236	8272	8252	8234	8275	8254	8207	8224	8215	8244	8212	8260	8337	8273	8270	8301	8217	8176	8224	8296	8233	8262	8320	8313	8332	8303	8253	8204	8189	8231	8244	8218	8271	8230
63	A/D1	0	0	890	8235	8211	8223	8239	8283	8258	8273	8233	8242	8234	8213	8247	8220	8210	8249	8212	8268	8229	8211	8221	8213	8230	8267	8240	8243	8252	8244	8266	8234	8223	8232	8205	8255	8250	8225	8251	8224	8215	8223	8207	8207	8217	8219	8252	8249
63	A/D0	1	0	890	8224	8228	8264	8336	8315	8305	8266	8205	8243	8213	8225	8273	8279	8293	8312	8369	8298	8271	8243	8210	8239	8285	8292	8294	8307	8286	8260	8238	8240	8221	8240	8286	8295	8337	8337	8322	8258	8218	8221	8179	8185	8228	8260	8263	8298
64	A/D1	0	0	1230	8217	8240	8246	8245	8246	8232	8235	8217	8221	8229	8241	8229	8248	8243	8247	8244	8240	8236	8210	8227	8212	8226	8222	8243	8229	8238	8229	8219	8225	8204	8226	8214	8227	8230	8239	8232	8224	8218	8222	8220	8218	8209	8216	8219	8225
64	A/D0	1	0	1230	8579	8695	8835	8814	8778	8653	8472	8306	8292	8500	8748	8843	9008	8900	8812	8584	8455	8297	8244	8389	8558	8689	8742	8724	8795	8638	8515	8349	8293	8432	8516	8642	8714	8721	8637	8522	8403	8255	8261	8333	8504	8606	8758	8784	8842
65	A/D1	0	0	950	8204	8218	8204	8223	8214	8231	8238	8227	8221	8224	8214	8227	8229	8251	8238	8227	8217	8209	8206	8207	8210	8207	8206	8229	8226	8214	8251	8249	8245	8225	8215	8244	8230	8246	8251	8247	8241	8244	8208	8233	8209	8220	8225	8242	8258
65	A/D0	1	0	950	8603	8799	9024	9139	9112	9009	8696	8508	8319	8243	8450	8676	8836	8916	9079	9053	8796	8560	8367	8247	8518	8707	8793	8833	8921	8857	8663	8523	8336	8227	8520	8841	9014	9134	9187	9005	8714	8544	8327	8208	8564	8709	8899	9088	9178
66	A/D1	0	0	990	8217	8229	8213	8254	8268	8231	8237	8209	8213	8201	8216	8230	8228	8234	8245	8236	8242	8225	8205	8208	8220	8244	8243	8241	8225	8230	8210	8222	8200	8209	8222	8206	8232	8266	8259	8262	8230	8229	8214	8206	8223	8251	8255	8282	8234
66	A/D0	1	0	990	8833	9070	9150	9131	9105	8871	8585	8365	8324	8578	8837	9112	9085	9246	9217	8987	8652	8406	8329	8627	8896	9063	9197	9060	9085	8686	8485	8366	8281	8612	8866	9088	9156	9146	9078	8790	8515	8345	8282	8467	8675	8887	8975	9035	9088
67	A/D1	0	0	1500	8231	8239	8235	8241	8255	8277	8259	8236	8232	8215	8233	8235	8243	8232	8257	8212	8264	8216	8225	8237	8218	8262	8244	8267	8274	8332	8295	8276	8221	8225	8237	8223	8240	8239	8246	8261	8258	8239	8245	8217	8223	8219	8259	8274	8246
67	A/D0	1	0	1500	8230	8232	8255	8250	8254	8203	8175	8207	8202	8183	8201	8265	8244	8223	8262	8238	8196	8178	8208	8212	8206	8238	8235	8245	8229	8225	8221	8184	8169	8166	8223	8208	8210	8271	8222	8210	8214	8203	8176	8197	8223	8205	8210	8212	8174
68	A/D1	0	0	1470	8228	8223	8216	8238	8230	8288	8300	8252	8253	8220	8223	8230	8243	8251	8270	8255	8248	8240	8226	8225	8233	8277	8238	8265	8278	8259	8238	8252	8228	8221	8205	8225	8239	8241	8245	8268	8275	8236	8249	8223	8205	8230	8219	8259	8256
68	A/D0	1	0	1470	8205	8265	8273	8226	8248	8265	8227	8202	8195	8204	8191	8214	8246	8219	8244	8247	8170	8159	8217	8197	8172	8270	8270	8212	8288	8311	8213	8210	8267	8149	8106	8202	8173	8184	8198	8251	8189	8177	8229	8229	8302	8260	8252	8277	8283
69	A/D1	0	0	1500	8229	8231	8244	8258	8247	8244	8240	8227	8206	8222	8240	8246	8260	8254	8226	8205	8217	8217	8223	8195	8269	8185	8276	8285	8223	8303	8203	8267	8224	8216	8259	8217	8231	8246	8211	8232	8241	8223	8240	8224	8217	8263	8222	8239	8274
69	A/D0	1	0	1500	8252	8219	8218	8264	8266	8293	8271	8235	8216	8196	8205	8249	8255	8280	8253	8302	8252	8225	8176	8208	8237	8284	8259	8279	8255	8235	8231	8235	8182	8206	8261	8220	8261	8306	8292	8227	8252	8236	8187	8206	8252	8249	8249	8290	8292
70	A/D1	0	0	1350	8222	8233	8233	8222	8232	8220	8213	8228	8206	8221	8214	8210	8237	8226	8233	8228	8234	8230	8228	8219	8247	8228	8244	8245	8236	8241	8247	8217	8229	8216	8206	8229	8227	8210	8218	8214	8230	8211	8212	8229	8231	8259	8261	8251	8247
70	A/D0	1	0	1350	8386	8436	8424	8452	8492	8479	8362	8233	8298	8382	8452	8559	8729	8560	8475	8386	8338	8227	8255	8415	8386	8433	8443	8532	8482	8488	8330	8268	8238	8264	8505	8558	8601	8664	8634	8565	8407	8278	8265	8294	8388	8472	8604	8545	8579
71	A/D1	0	0	920	8240	8249	8245	8272	8255	8247	8243	8218	8211	8220	8231	8243	8259	8255	8261	8243	8240	8221	8199	8221	8216	8249	8239	8256	8314	8240	8276	8215	8238	8252	8258	8275	8279	8275	8286	8266	8245	8254	8209	8235	8244	8228	8255	8248	8269
71	A/D0	1	0	920	8326	8376	8449	8433	8526	8440	8353	8258	8242	8250	8327	8451	8425	8511	8482	8434	8318	8265	8243	8223	8264	8400	8390	8418	8452	8399	8272	8271	8256	8288	8375	8428	8443	8458	8415	8353	8301	8221	8234	8278	8340	8339	8422	8457	8391
72	A/D1	0	0	1020	8235	8231	8246	8244	8231	8242	8225	8215	8224	8196	8225	8231	8233	8228	8272	8240	8262	8226	8212	8209	8218	8229	8261	8257	8275	8263	8239	8242	8205	8215	8234	8238	8254	8243	8253	8254	8253	8229	8231	8219	8213	8232	8249	8239	8250
72	A/D0	1	0	1020	8803	8992	9224	9102	9248	8882	8634	8367	8304	8614	8792	9201	9249	9268	9363	8991	8723	8368	8263	8514	8838	9104	9139	9218	9238	8910	8686	8388	8313	8619	8877	9181	9195	9108	9105	8777	8594	8308	8291	8505	8722	8980	9050	9013	9126
73	A/D1	0	0	1230	8217	8232	8211	8245	8243	8243	8230	8221	8208	8212	8228	8223	8219	8242	8224	8227	8216	8200	8214	8205	8215	8240	8222	8231	8234	8250	8248	8230	8226	8215	8215	8230	8225	8234	8246	8241	8244	8224	8217	8221	8215	8212	8237	8218	8233
73	A/D0	1	0	1230	8266	8300	8313	8352	8375	8310	8259	8219	8190	8193	8245	8306	8322	8329	8293	8323	8270	8206	8213	8225	8250	8223	8262	8220	8214	8246	8245	8225	8210	8243	8263	8239	8274	8329	8321	8302	8274	8203	8193	8212	8216	8257	8291	8337	8344
74	A/D1	0	0	1150	8237	8248	8240	8238	8216	8222	8219	8222	8206	8211	8216	8214	8228	8229	8238	8235	8242	8226	8228	8215	8222	8225	8239	8253	8250	8237	8221	8210	8211	8209	8221	8215	8228	8219	8235	8232	8223	8223	8211	8210	8213	8224	8229	8230	8224
74	A/D0	1	0	1150	8260	8234	8321	8267	8301	8279	8250	8221	8196	8289	8310	8321	8368	8427	8372	8383	8347	8215	8166	8252	8302	8307	8365	8391	8431	8426	8365	8287	8254	8245	8286	8308	8417	8431	8376	8368	8300	8210	8243	8222	8343	8373	8436	8376	8380
75	A/D1	0	0	980	8227	8257	8247	8258	8249	8271	8261	8253	8234	8255	8222	8255	8235	8227	8271	8242	8250	8218	8222	8203	8232	8247	8270	8271	8259	8277	8244	8236	8214	8210	8222	8252	8242	8285	8279	8297	8268	8244	8225	8216	8263	8302	8299	8287	8285
75	A/D0	1	0	980	8268	8275	8269	8299	8307	8281	8292	8195	8212	8221	8205	8258	8325	8275	8258	8254	8231	8184	8178	8232	8247	8233	8246	8241	8257	8233	8253	8203	8220	8223	8240	8260	8278	8278	8338	8283	8247	8210	8217	8268	8239	8276	8301	8278	8263
76	A/D1	0	0	1300	8234	8224	8218	8256	8226	8232	8216	8209	8214	8211	8216	8216	8234	8236	8237	8221	8238	8235	8218	8235	8211	8221	8231	8235	8238	8228	8225	8222	8214	8214	8210	8226	8230	8240	8240	8229	8247	8228	8228	8209	8213	8215	8203	8215	8226
76	A/D0	1	0	1300	8181	8292	8275	8266	8253	8207	8160	8215	8217	8179	8233	8267	8247	8267	8267	8294	8224	8227	8209	8165	8229	8201	8213	8230	8247	8250	8271	8226	8180	8191	8205	8197	8214	8220	8263	8288	8254	8265	8236	8215	8228	8238	8235	8194	8216
77	A/D1	0	0	1040	8225	8215	8251	8227	8237	8225	8225	8222	8211	8221	8235	8245	8245	8286	8256	8269	8226	8249	8193	8225	8227	8218	8202	8255	8192	8259	8224	8207	8242	8190	8234	8206	8213	8245	8215	8243	8239	8213	8211	8219	8203	8236	8222	8241	8233
77	A/D0	1	0	1040	8641	8809	8732	8706	8801	8617	8479	8315	8265	8463	8534	8787	8788	8834	8745	8555	8404	8315	8324	8422	8606	8790	8793	8914	8918	8687	8496	8341	8332	8456	8588	8697	8678	8682	8702	8532	8359	8254	8286	8421	8598	8738	8826	8745	8715
78	A/D1	0	0	1150	8206	8217	8205	8226	8254	8222	8225	8210	8211	8208	8208	8247	8274	8282	8256	8256	8228	8230	8233	8227	8229	8217	8215	8243	8225	8253	8218	8222	8215	8224	8226	8234	8232	8227	8216	8222	8245	8221	8227	8212	8206	8220	8219	8243	8265
78	A/D0	1	0	1150	8286	8339	8387	8346	8375	8397	8346	8285	8195	8209	8307	8391	8396	8463	8364	8327	8344	8286	8238	8254	8359	8412	8390	8411	8356	8372	8301	8285	8237	8256	8288	8297	8353	8343	8383	8392	8335	8272	8230	8300	8384	8417	8404	8421	8400
79	A/D1	0	0	1400	8204	8209	8211	8200	8238	8220	8209	8245	8200	8228	8208	8212	8241	8241	8238	8235	8232	8229	8234	8204	8227	8204	8214	8233	8225	8264	8256	8238	8224	8209	8212	8226	8223	8226	8248	8236	8265	8259	8213	8231	8212	8215	8229	8245	8279
79	A/D0	1	0	1400	8196	8215	8297	8270	8246	8265	8268	8256	8236	8271	8256	8236	8258	8266	8241	8211	8209	8211	8209	8180	8237	8263	8265	8291	8242	8243	8221	8193	8181	8197	8208	8227	8248	8270	8232	8200	8225	8212	8167	8220	8228	8206	8235	8228	8188
80	A/D1	0	0	910	8222	8232	8192	8263	8229	8258	8282	8234	8247	8206	8227	8238	8232	8219	8261	8241	8263	8226	8213	8221	8225	8248	8264	8265	8278	8265	8246	8248	8219	8206	8239	8245	8251	8258	8217	8234	8226	8210	8240	8217	8225	8228	8223	8253	8262
80	A/D0	1	0	910	8208	8229	8216	8216	8232	8225	8243	8198	8216	8216	8247	8263	8283	8276	8242	8261	8196	8206	8206	8170	8247	8305	8266	8302	8281	8236	8229	8220	8194	8211	8296	8291	8293	8318	8390	8356	8308	8262	8242	8225	8226	8264	8275	8246	8266
81	A/D1	0	0	1200	8222	8190	8221	8228	8218	8239	8219	8218	8215	8209	8223	8222	8219	8218	8214	8221	8228	8222	8210	8219	8220	8192	8227	8202	8222	8218	8209	8219	8201	8218	8220	8212	8263	8249	8251	8240	8219	8219	8218	8199	8202	8214	8216	8225	8225
81	A/D0	1	0	1200	8238	8227	8243	8211	8233	8218	8191	8217	8209	8224	8240	8256	8247	8208	8221	8196	8191	8204	8184	8220	8202	8206	8204	8216	8228	8214	8211	8197	8194	8226	8240	8253	8261	8258	8217	8212	8210	8187	8200	8216	8201	8195	8227	8226	8210
82	A/D1	0	0	1400	8208	8209	8235	8226	8237	8231	8232	8232	8227	8222	8220	8215	8211	8223	8205	8217	8210	8216	8228	8216	8215	8225	8230	8234	8250	8235	8231	8227	8238	8211	8242	8221	8230	8223	8249	8245	8235	8229	8216	8219	8213	8242	8250	8249	8269
82	A/D0	1	0	1400	8624	8933	9035	9115	9081	8867	8620	8371	8291	8471	8731	8845	9038	9092	9134	9008	8737	8433	8319	8422	8676	8892	9098	9112	9093	8834	8581	8353	8310	8520	8791	9093	9337	9194	9066	8966	8640	8321	8261	8481	8721	8979	9157	9263	9193
83	A/D1	0	0	940	8205	8217	8202	8214	8206	8212	8219	8217	8211	8207	8212	8231	8214	8243	8244	8259	8245	8235	8215	8202	8186	8214	8197	8222	8267	8234	8233	8223	8205	8232	8221	8228	8246	8220	8237	8258	8235	8248	8216	8218	8219	8223	8209	8240	8224
83	A/D0	1	0	940	8276	8273	8276	8261	8306	8263	8214	8253	8244	8279	8233	8301	8282	8304	8317	8317	8239	8261	8280	8287	8320	8231	8275	8295	8287	8238	8277	8279	8230	8258	8299	8353	8349	8374	8353	8253	8212	8223	8215	8230	8244	8291	8280	8255	8286
84	A/D1	0	0	1030	8214	8241	8249	8239	8226	8225	8218	8219	8214	8219	8199	8224	8224	8195	8238	8218	8206	8251	8177	8227	8221	8193	8245	8204	8239	8237	8223	8218	8217	8201	8213	8222	8213	8228	8208	8224	8226	8222	8230	8206	8211	8214	8233	8225	8224
84	A/D0	1	0	1030	8264	8337	8341	8334	8292	8298	8217	8248	8206	8271	8245	8316	8319	8365	8356	8326	8238	8227	8194	8245	8278	8297	8337	8277	8345	8299	8262	8188	8248	8266	8231	8309	8314	8269	8270	8325	8271	8223	8269	8288	8251	8293	8401	8372	8298
85	A/D1	0	0	1200	8211	8210	8221	8224	8212	8251	8225	8238	8224	8224	8212	8227	8236	8254	8256	8241	8225	8234	8204	8227	8206	8225	8199	8229	8230	8194	8232	8198	8197	8240	8198	8246	8255	8236	8255	8210	8212	8230	8195	8218	8213	8224	8240	8223	8218
85	A/D0	1	0	1200	8183	8273	8248	8287	8266	8267	8214	8188	8195	8148	8164	8202	8222	8219	8259	8286	8266	8224	8190	8176	8228	8226	8204	8216	8199	8158	8169	8157	8185	8202	8231	8264	8235	8233	8273	8275	8234	8208	8185	8196	8210	8251	8211	8224	8234
86	A/D1	0	0	1110	8211	8214	8234	8234	8224	8235	8209	8218	8206	8203	8209	8211	8212	8217	8234	8222	8235	8204	8227	8211	8222	8211	8212	8222	8210	8223	8216	8196	8216	8193	8192	8236	8208	8211	8246	8187	8241	8212	8201	8244	8205	8248	8235	8216	8242
86	A/D0	1	0	1110	8198	8213	8256	8291	8315	8259	8268	8231	8198	8216	8287	8240	8221	8207	8222	8206	8217	8223	8193	8175	8195	8248	8322	8239	8350	8307	8231	8235	8233	8255	8225	8260	8247	8224	8269	8259	8215	8199	8220	8205	8201	8240	8231	8241	8297
87	A/D1	0	0	1250	8220	8228	8237	8233	8234	8217	8225	8202	8209	8220	8208	8221	8218	8224	8233	8228	8229	8204	8211	8219	8225	8251	8254	8249	8269	8256	8239	8222	8216	8225	8229	8227	8220	8224	8206	8212	8216	8205	8215	8210	8212	8214	8235	8234	8235
87	A/D0	1	0	1250	8214	8182	8194	8222	8240	8193	8187	8192	8218	8237	8250	8267	8265	8247	8210	8226	8220	8196	8190	8233	8216	8218	8252	8238	8231	8191	8217	8199	8175	8186	8195	8206	8215	8249	8241	8219	8232	8240	8216	8257	8250	8248	8258	8257	8241
88	A/D1	0	0	880	8234	8261	8274	8263	8253	8278	8253	8245	8241	8236	8212	8244	8262	8285	8286	8257	8288	8224	8237	8234	8222	8260	8242	8273	8256	8265	8263	8234	8243	8233	8218	8220	8240	8243	8327	8294	8288	8266	8249	8232	8241	8288	8309	8310	8342
88	A/D0	1	0	880	8222	8250	8274	8291	8282	8278	8256	8223	8209	8226	8256	8269	8300	8277	8303	8280	8246	8238	8199	8211	8227	8250	8296	8282	8260	8231	8206	8214	8217	8214	8226	8235	8237	8264	8286	8274	8251	8199	8143	8214	8225	8230	8226	8259	8259
89	A/D1	0	0	1060	8201	8221	8205	8204	8223	8247	8242	8240	8205	8232	8220	8215	8251	8212	8219	8237	8224	8235	8212	8205	8212	8197	8235	8227	8252	8237	8228	8231	8229	8218	8245	8218	8247	8246	8231	8235	8216	8210	8215	8211	8213	8216	8245	8243	8239
89	A/D0	1	0	1060	8191	8264	8298	8260	8299	8244	8222	8184	8181	8228	8219	8224	8287	8260	8266	8254	8209	8203	8213	8193	8218	8212	8265	8247	8261	8238	8206	8153	8174	8202	8214	8216	8243	8254	8252	8252	8249	8202	8188	8185	8209	8216	8309	8325	8306
90	A/D1	0	0	1140	8220	8218	8192	8217	8204	8209	8237	8191	8220	8224	8217	8247	8233	8229	8238	8245	8228	8230	8215	8226	8226	8202	8230	8214	8217	8222	8220	8209	8215	8212	8230	8216	8237	8220	8242	8248	8243	8229	8214	8212	8210	8215	8212	8218	8236
90	A/D0	1	0	1140	8245	8260	8289	8262	8234	8264	8217	8177	8207	8219	8204	8233	8272	8227	8237	8228	8211	8198	8180	8199	8225	8222	8247	8229	8233	8195	8181	8205	8171	8223	8261	8225	8226	8277	8241	8219	8222	8209	8151	8154	8180	8210	8227	8242	8212
91	A/D1	0	0	1070	8214	8218	8223	8219	8226	8208	8216	8214	8219	8198	8224	8212	8217	8239	8228	8237	8224	8218	8216	8213	8210	8225	8228	8218	8221	8260	8238	8234	8213	8215	8226	8232	8257	8252	8244	8231	8232	8236	8221	8229	8218	8209	8244	8230	8250
91	A/D0	1	0	1070	8276	8240	8312	8325	8277	8219	8236	8226	8134	8180	8222	8184	8229	8312	8343	8379	8333	8303	8215	8210	8251	8257	8240	8255	8257	8304	8274	8247	8230	8202	8212	8219	8242	8255	8250	8253	8264	8244	8224	8228	8290	8279	8301	8285	8246
92	A/D1	0	0	1020	8212	8220	8235	8216	8226	8218	8218	8215	8212	8213	8227	8210	8219	8209	8209	8222	8214	8232	8224	8217	8208	8227	8226	8224	8226	8222	8218	8222	8217	8225	8212	8225	8231	8239	8243	8225	8235	8216	8216	8224	8218	8236	8242	8220	8228
92	A/D0	1	0	1020	8239	8266	8365	8293	8259	8302	8256	8191	8193	8242	8223	8222	8228	8246	8251	8216	8209	8189	8164	8223	8221	8243	8251	8265	8260	8252	8226	8174	8224	8250	8230	8219	8272	8246	8163	8202	8255	8169	8123	8220	8265	8229	8261	8318	8247
93	A/D1	0	0	860	8210	8226	8244	8258	8233	8255	8224	8234	8223	8203	8224	8218	8229	8220	8204	8215	8231	8238	8239	8231	8203	8260	8239	8225	8232	8237	8215	8265	8213	8230	8227	8217	8257	8261	8233	8249	8234	8213	8234	8205	8215	8240	8235	8257	8241
93	A/D0	1	0	860	8211	8198	8209	8272	8251	8233	8258	8203	8191	8210	8204	8196	8197	8210	8195	8248	8254	8262	8235	8230	8309	8215	8240	8266	8171	8173	8193	8178	8160	8179	8221	8219	8249	8305	8273	8285	8285	8235	8224	8198	8193	8247	8255	8246	8262
94	A/D1	0	0	1330	8218	8204	8223	8221	8240	8243	8230	8217	8219	8209	8212	8213	8221	8224	8217	8223	8230	8222	8227	8211	8213	8222	8229	8243	8257	8241	8222	8242	8206	8226	8209	8217	8233	8211	8222	8235	8238	8238	8224	8222	8204	8214	8248	8252	8277
94	A/D0	1	0	1330	8189	8261	8234	8207	8248	8275	8284	8252	8248	8234	8217	8280	8248	8224	8254	8248	8246	8217	8193	8173	8224	8272	8234	8239	8226	8221	8205	8223	8224	8174	8168	8220	8208	8229	8228	8247	8259	8245	8213	8215	8230	8221	8223	8260	8332
95	A/D1	0	0	1000	8197	8227	8227	8232	8259	8230	8273	8222	8214	8234	8191	8229	8228	8225	8250	8253	8248	8240	8226	8211	8223	8220	8230	8241	8216	8247	8214	8228	8230	8218	8219	8222	8220	8233	8236	8239	8267	8237	8224	8223	8209	8206	8213	8217	8256
95	A/D0	1	0	1000	8196	8219	8298	8297	8273	8283	8237	8203	8191	8191	8266	8261	8276	8291	8261	8268	8259	8223	8260	8211	8257	8268	8250	8268	8205	8299	8280	8206	8187	8243	8269	8169	8209	8289	8228	8215	8271	8255	8171	8243	8320	8219	8227	8219	8271
96	A/D1	0	0	1240	8214	8220	8232	8216	8222	8228	8201	8226	8208	8209	8226	8220	8227	8243	8229	8248	8244	8222	8230	8212	8209	8221	8203	8213	8218	8203	8225	8226	8222	8219	8214	8211	8212	8216	8220	8211	8215	8237	8222	8227	8211	8211	8208	8211	8217
96	A/D0	1	0	1240	8483	8717	8800	8800	8916	8875	8691	8480	8368	8295	8340	8619	8689	8812	8827	8820	8603	8412	8325	8268	8479	8494	8662	8727	8712	8837	8666	8484	8341	8275	8443	8648	8693	8911	8917	8849	8599	8391	8295	8304	8474	8533	8625	8881	8823
97	A/D1	0	0	1130	8223	8215	8215	8229	8241	8228	8241	8216	8222	8213	8200	8227	8199	8245	8219	8223	8238	8214	8211	8236	8218	8254	8259	8205	8263	8215	8267	8241	8221	8230	8217	8214	8230	8201	8205	8227	8242	8241	8225	8217	8233	8210	8231	8233	8227
97	A/D0	1	0	1130	8218	8223	8248	8229	8261	8228	8212	8239	8196	8183	8194	8194	8202	8256	8237	8149	8188	8193	8098	8146	8194	8205	8218	8355	8330	8246	8344	8297	8177	8252	8257	8175	8218	8195	8229	8137	8183	8250	8172	8190	8277	8263	8300	8293	8291
98	A/D1	0	0	1080	8205	8202	8217	8210	8225	8235	8226	8239	8204	8225	8222	8217	8242	8230	8221	8221	8220	8226	8214	8225	8201	8216	8211	8216	8240	8236	8238	8219	8224	8215	8222	8234	8283	8264	8280	8258	8244	8240	8222	8219	8220	8217	8238	8228	8236
98	A/D0	1	0	1080	8586	8829	8897	9081	9065	8948	8722	8565	8319	8409	8578	8919	8940	9125	8979	8873	8613	8383	8243	8345	8569	8696	8862	8943	8790	8799	8629	8424	8313	8339	8621	8843	9017	9079	8953	8876	8607	8462	8285	8271	8619	8657	8952	9111	9182
99	A/D1	0	0	1010	8218	8209	8227	8224	8218	8219	8209	8208	8219	8207	8227	8218	8249	8246	8272	8252	8241	8225	8207	8199	8216	8201	8215	8210	8232	8245	8227	8234	8207	8215	8227	8226	8230	8228	8227	8224	8213	8216	8210	8194	8226	8204	8213	8230	8235
99	A/D0	1	0	1010	8250	8284	8321	8324	8297	8329	8267	8202	8222	8205	8220	8286	8352	8348	8355	8314	8289	8247	8204	8213	8241	8307	8340	8322	8327	8289	8208	8194	8237	8153	8169	8284	8241	8283	8277	8293	8238	8203	8205	8186	8202	8283	8239	8295	8316
100	A/D1	0	0	1200	8220	8206	8217	8207	8210	8218	8206	8234	8205	8206	8203	8203	8214	8253	8238	8251	8218	8211	8219	8203	8214	8194	8229	8234	8246	8207	8240	8175	8241	8214	8218	8235	8183	8236	8194	8213	8228	8215	8220	8224	8222	8219	8234	8222	8239
100	A/D0	1	0	1200	8272	8256	8201	8125	8169	8205	8184	8164	8180	8180	8168	8207	8333	8270	8250	8280	8229	8179	8200	8252	8174	8218	8242	8252	8286	8252	8231	8188	8150	8199	8182	8205	8250	8240	8217	8229	8276	8265	8220	8233	8244	8239	8257	8289	8253
101	A/D1	0	1	1170	8203	8241	8182	8238	8207	8206	8244	8195	8225	8216	8206	8269	8232	8241	8232	8203	8226	8208	8209	8237	8206	8263	8252	8253	8246	8220	8224	8211	8212	8206	8210	8214	8207	8220	8207	8229	8231	8212	8222	8211	8243	8244	8248	8237	8235
101	A/D0	1	1	1170	8201	8217	8213	8225	8281	8247	8250	8238	8209	8244	8253	8226	8220	8199	8200	8203	8195	8197	8209	8188	8238	8199	8241	8226	8234	8261	8233	8213	8205	8182	8220	8272	8240	8242	8269	8249	8209	8230	8212	8215	8251	8267	8219	8228	8270
102	A/D1	0	1	1090	8211	8225	8252	8223	8223	8242	8230	8231	8233	8210	8219	8231	8227	8251	8224	8232	8238	8210	8229	8207	8215	8231	8215	8229	8229	8228	8233	8221	8231	8228	8223	8208	8235	8229	8237	8229	8228	8219	8211	8212	8216	8210	8215	8246	8251
102	A/D0	1	1	1090	8211	8296	8302	8303	8253	8291	8242	8221	8226	8201	8250	8291	8286	8377	8325	8300	8263	8245	8219	8206	8246	8295	8343	8391	8390	8381	8287	8264	8230	8220	8282	8302	8326	8393	8379	8377	8345	8267	8240	8240	8261	8323	8305	8391	8406
103	A/D1	0	1	1000	8225	8284	8275	8268	8258	8204	8246	8197	8238	8219	8203	8228	8222	8209	8231	8210	8212	8224	8215	8209	8231	8243	8247	8227	8233	8233	8222	8215	8214	8212	8216	8214	8225	8217	8218	8215	8223	8223	8214	8213	8223	8214	8237	8232	8238
103	A/D0	1	1	1000	8208	8211	8174	8208	8285	8194	8223	8240	8227	8239	8246	8277	8236	8208	8267	8252	8208	8198	8224	8192	8164	8251	8228	8211	8219	8211	8215	8183	8157	8182	8231	8253	8268	8253	8273	8212	8220	8239	8187	8221	8318	8275	8174	8237	8296
104	A/D1	0	1	980	8217	8202	8214	8219	8199	8215	8220	8231	8230	8217	8234	8219	8227	8215	8212	8220	8203	8209	8204	8216	8238	8220	8232	8230	8224	8262	8234	8240	8216	8216	8211	8217	8224	8194	8223	8215	8236	8233	8204	8229	8220	8196	8259	8192	8245
104	A/D0	1	1	980	8589	8815	8885	8936	8950	8725	8530	8387	8293	8393	8696	8895	9015	9041	9259	8837	8560	8382	8280	8518	8646	8883	8952	8958	9039	8965	8682	8348	8272	8338	8568	8693	8796	8785	8842	8728	8538	8360	8271	8415	8688	8814	8894	9020	8898
105	A/D1	0	1	890	8225	8223	8231	8286	8246	8289	8243	8240	8217	8215	8244	8266	8263	8270	8268	8265	8276	8253	8226	8214	8227	8219	8281	8290	8312	8300	8258	8243	8227	8211	8218	8232	8239	8277	8274	8280	8272	8258	8249	8219	8217	8223	8286	8321	8370
105	A/D0	1	1	890	8168	8197	8267	8254	8244	8278	8257	8218	8178	8210	8232	8221	8249	8286	8260	8243	8264	8238	8222	8250	8263	8289	8295	8229	8224	8251	8256	8216	8218	8231	8242	8265	8288	8299	8333	8347	8303	8257	8193	8214	8252	8264	8235	8262	8268
106	A/D1	0	1	1180	8214	8217	8223	8224	8223	8239	8214	8217	8213	8199	8224	8212	8245	8239	8261	8278	8268	8242	8241	8200	8222	8205	8213	8222	8219	8215	8233	8218	8221	8209	8202	8230	8234	8228	8236	8219	8224	8227	8220	8198	8218	8208	8224	8245	8235
106	A/D0	1	1	1180	8199	8214	8265	8227	8227	8237	8207	8198	8193	8191	8207	8181	8183	8220	8251	8251	8216	8204	8225	8208	8216	8235	8249	8210	8279	8296	8248	8197	8207	8221	8206	8216	8283	8240	8245	8257	8221	8226	8199	8188	8243	8263	8244	8259	8287
107	A/D1	0	1	980	8214	8221	8229	8252	8241	8251	8223	8226	8208	8220	8239	8243	8238	8238	8233	8249	8230	8217	8216	8205	8249	8265	8265	8253	8250	8257	8267	8240	8245	8228	8231	8300	8274	8309	8278	8276	8251	8215	8230	8207	8241	8271	8259	8250	8247
107	A/D0	1	1	980	8767	8853	9054	9090	9038	8676	8515	8363	8325	8521	8878	8972	8955	9018	9011	8717	8558	8355	8351	8628	8867	9042	9231	9251	9224	8893	8526	8345	8389	8622	8935	9023	9067	9157	9058	8812	8555	8311	8346	8736	9002	9107	9212	9242	9100
108	A/D1	0	1	870	8215	8253	8240	8301	8274	8254	8248	8234	8216	8229	8206	8253	8243	8250	8298	8303	8326	8294	8250	8238	8219	8260	8294	8338	8302	8338	8299	8283	8253	8222	8219	8234	8283	8336	8289	8316	8329	8288	8263	8226	8235	8284	8277	8294	8299
108	A/D0	1	1	870	8302	8350	8317	8302	8291	8297	8333	8298	8267	8236	8291	8313	8323	8389	8390	8312	8275	8259	8222	8189	8216	8234	8219	8316	8297	8317	8292	8270	8210	8212	8295	8272	8300	8311	8295	8225	8208	8241	8201	8206	8274	8320	8301	8293	8345
109	A/D1	0	1	1250	8219	8212	8216	8202	8213	8214	8215	8218	8213	8207	8211	8219	8219	8238	8221	8239	8231	8227	8221	8211	8228	8204	8221	8214	8222	8202	8219	8196	8211	8222	8208	8272	8215	8253	8221	8224	8236	8235	8246	8221	8216	8218	8212	8222	8218
109	A/D0	1	1	1250	8196	8235	8235	8195	8208	8236	8187	8197	8235	8249	8206	8217	8256	8225	8218	8266	8217	8154	8163	8207	8157	8198	8275	8270	8304	8320	8250	8233	8222	8244	8253	8239	8243	8183	8212	8237	8228	8206	8234	8233	8207	8243	8310	8261	8292
110	A/D1	0	1	1270	8216	8215	8204	8223	8209	8235	8224	8223	8221	8212	8215	8220	8235	8232	8213	8219	8208	8204	8216	8198	8211	8219	8235	8224	8229	8256	8257	8235	8222	8211	8211	8250	8244	8246	8227	8251	8246	8238	8217	8223	8202	8208	8218	8217	8221
110	A/D0	1	1	1270	8311	8444	8629	8709	8744	8823	8659	8446	8310	8251	8293	8398	8487	8558	8672	8666	8531	8405	8279	8254	8361	8480	8657	8727	8724	8617	8490	8351	8257	8244	8401	8427	8544	8626	8605	8664	8527	8405	8282	8249	8338	8469	8512	8557	8524
111	A/D1	0	1	1340	8215	8235	8263	8250	8251	8234	8231	8224	8215	8203	8219	8198	8225	8219	8242	8240	8229	8212	8220	8206	8214	8227	8244	8243	8249	8206	8226	8203	8205	8201	8202	8212	8215	8257	8228	8236	8221	8221	8219	8216	8218	8211	8222	8239	8220
111	A/D0	1	1	1340	8263	8258	8278	8261	8242	8226	8262	8209	8172	8236	8218	8178	8250	8306	8242	8238	8237	8189	8150	8209	8201	8260	8293	8344	8297	8305	8251	8175	8195	8261	8232	8262	8256	8237	8219	8277	8284	8225	8219	8238	8227	8179	8224	8222	8211
112	A/D1	0	1	1380	8202	8206	8251	8230	8251	8235	8228	8242	8216	8234	8225	8221	8236	8219	8238	8229	8207	8229	8199	8209	8214	8234	8233	8230	8219	8234	8233	8217	8223	8217	8208	8221	8225	8232	8257	8232	8224	8210	8210	8203	8218	8244	8247	8241	8252
112	A/D0	1	1	1380	8690	8844	8810	8959	9073	8962	8650	8425	8312	8411	8698	8873	9121	9065	8988	8777	8570	8323	8284	8461	8593	8807	8934	9016	9040	8832	8523	8354	8259	8449	8606	8851	9051	9023	8986	8850	8551	8311	8259	8435	8664	8917	8948	9017	8955
113	A/D1	0	1	860	8223	8224	8210	8215	8224	8213	8239	8212	8232	8224	8227	8221	8238	8267	8268	8253	8229	8211	8219	8203	8249	8250	8230	8242	8228	8235	8254	8216	8242	8206	8229	8232	8242	8241	8234	8235	8257	8218	8231	8224	8198	8234	8228	8243	8229
113	A/D0	1	1	860	8316	8422	8472	8414	8446	8434	8358	8245	8254	8328	8383	8504	8631	8593	8566	8494	8399	8292	8257	8299	8433	8485	8448	8459	8499	8419	8315	8245	8174	8220	8229	8424	8539	8494	8556	8479	8373	8299	8250	8324	8395	8446	8505	8624	8572
114	A/D1	0	1	920	8212	8225	8213	8224	8241	8250	8242	8231	8223	8204	8213	8213	8221	8223	8229	8216	8204	8218	8208	8211	8222	8211	8256	8248	8261	8244	8228	8240	8227	8220	8221	8223	8227	8221	8234	8211	8227	8204	8210	8220	8219	8236	8231	8254	8270
114	A/D0	1	1	920	8289	8366	8334	8326	8314	8222	8172	8226	8263	8215	8280	8319	8350	8361	8372	8329	8241	8191	8207	8208	8275	8319	8351	8355	8358	8289	8280	8268	8221	8212	8339	8409	8383	8391	8387	8280	8219	8235	8230	8232	8299	8353	8339	8302	8294
115	A/D1	0	1	980	8236	8215	8234	8235	8237	8257	8265	8251	8217	8239	8217	8280	8300	8284	8285	8269	8255	8274	8221	8229	8226	8231	8264	8261	8279	8289	8255	8248	8233	8208	8239	8236	8246	8274	8269	8277	8273	8250	8223	8226	8266	8266	8307	8261	8272
115	A/D0	1	1	980	8268	8240	8320	8285	8293	8276	8279	8237	8212	8220	8257	8272	8283	8280	8362	8297	8262	8229	8223	8253	8238	8290	8300	8316	8319	8346	8262	8238	8205	8248	8277	8314	8296	8327	8287	8254	8233	8226	8220	8224	8243	8283	8278	8303	8348
116	A/D1	0	1	1110	8211	8229	8223	8223	8211	8206	8207	8209	8209	8221	8209	8228	8233	8231	8254	8255	8240	8247	8222	8196	8217	8198	8221	8212	8240	8208	8250	8254	8245	8238	8201	8226	8215	8247	8219	8206	8215	8226	8212	8218	8226	8243	8249	8221	8256
116	A/D0	1	1	1110	8187	8200	8212	8223	8201	8225	8237	8191	8203	8218	8206	8250	8254	8236	8278	8269	8209	8220	8197	8185	8205	8251	8238	8237	8250	8212	8201	8190	8195	8200	8217	8264	8273	8245	8280	8233	8240	8233	8185	8209	8243	8236	8267	8252	8292
117	A/D1	0	1	1250	8213	8201	8258	8259	8237	8229	8231	8236	8223	8211	8218	8220	8221	8242	8239	8230	8240	8221	8218	8209	8204	8212	8216	8232	8215	8234	8227	8227	8221	8216	8228	8227	8233	8226	8232	8234	8230	8241	8223	8217	8218	8214	8226	8224	8235
117	A/D0	1	1	1250	8246	8240	8245	8284	8267	8277	8266	8234	8221	8228	8231	8256	8293	8257	8276	8228	8225	8237	8218	8220	8215	8244	8254	8282	8275	8277	8262	8232	8239	8222	8216	8219	8196	8253	8239	8238	8231	8233	8229	8266	8224	8238	8286	8348	8298
118	A/D1	0	1	1380	8211	8228	8227	8229	8235	8222	8249	8229	8227	8220	8217	8246	8224	8245	8232	8236	8222	8213	8213	8218	8209	8227	8223	8231	8230	8224	8211	8240	8228	8222	8227	8226	8238	8224	8237	8248	8233	8228	8224	8208	8228	8222	8243	8245	8239
118	A/D0	1	1	1380	8320	8341	8404	8388	8326	8309	8274	8216	8206	8231	8255	8234	8293	8325	8404	8383	8352	8273	8255	8215	8252	8307	8370	8353	8446	8396	8291	8275	8269	8199	8294	8387	8395	8334	8325	8411	8319	8320	8269	8236	8266	8280	8269	8340	8372
119	A/D1	0	1	850	8243	8247	8240	8297	8294	8273	8316	8253	8230	8207	8235	8225	8268	8251	8275	8261	8244	8230	8229	8221	8217	8221	8228	8233	8235	8254	8250	8228	8213	8215	8197	8239	8228	8258	8264	8270	8259	8229	8222	8208	8232	8246	8258	8295	8297
119	A/D0	1	1	850	8267	8232	8231	8263	8292	8277	8224	8191	8182	8225	8272	8273	8266	8325	8231	8247	8240	8199	8160	8194	8238	8175	8277	8273	8265	8264	8237	8238	8177	8194	8242	8220	8244	8310	8345	8293	8236	8208	8207	8204	8294	8311	8276	8309	8303
120	A/D1	0	1	1230	8211	8229	8244	8269	8243	8224	8218	8206	8206	8199	8222	8208	8229	8199	8226	8229	8200	8245	8181	8235	8226	8232	8250	8221	8251	8240	8235	8233	8230	8212	8232	8227	8242	8251	8261	8240	8254	8215	8230	8214	8214	8218	8198	8251	8234
120	A/D0	1	1	1230	8228	8243	8264	8292	8293	8258	8257	8203	8208	8257	8248	8243	8246	8253	8315	8266	8248	8232	8172	8241	8262	8317	8302	8274	8236	8195	8220	8228	8187	8228	8246	8244	8259	8251	8247	8244	8240	8213	8184	8207	8268	8209	8188	8211	8225
121	A/D1	0	1	1100	8228	8229	8239	8233	8223	8219	8211	8211	8219	8214	8208	8223	8208	8221	8228	8225	8228	8223	8218	8217	8223	8245	8243	8269	8280	8262	8239	8221	8211	8217	8224	8218	8216	8220	8236	8227	8237	8227	8221	8216	8244	8255	8251	8234	8255
121	A/D0	1	1	1100	8315	8345	8379	8437	8377	8330	8274	8255	8236	8282	8345	8389	8405	8410	8432	8417	8360	8264	8220	8244	8319	8322	8373	8390	8386	8434	8316	8268	8226	8248	8348	8385	8434	8477	8504	8456	8350	8293	8236	8221	8277	8320	8391	8425	8453
122	A/D1	0	1	1260	8239	8206	8261	8229	8221	8250	8241	8239	8220	8206	8216	8227	8226	8224	8222	8269	8247	8228	8209	8230	8229	8224	8249	8202	8241	8225	8204	8238	8179	8242	8208	8222	8229	8220	8257	8248	8249	8204	8234	8194	8232	8227	8242	8255	8286
122	A/D0	1	1	1260	8609	8991	9056	9118	9016	8975	8709	8481	8329	8409	8620	8785	8845	8996	9009	8979	8702	8417	8339	8371	8676	8847	8965	8895	8956	8966	8637	8453	8336	8319	8610	8655	8994	8994	9040	8970	8697	8437	8301	8391	8663	8918	8962	8987	8889
123	A/D1	0	1	970	8212	8208	8203	8204	8209	8211	8228	8226	8229	8216	8213	8217	8236	8227	8225	8223	8213	8215	8210	8204	8215	8208	8218	8248	8264	8268	8243	8224	8221	8213	8216	8216	8229	8253	8241	8246	8252	8230	8231	8216	8211	8231	8246	8256	8233
123	A/D0	1	1	970	8219	8220	8251	8274	8251	8242	8212	8190	8213	8205	8218	8226	8237	8224	8260	8256	8228	8209	8194	8169	8162	8199	8195	8199	8191	8207	8246	8227	8205	8258	8281	8244	8254	8245	8244	8239	8254	8250	8169	8186	8225	8249	8210	8206	8237
124	A/D1	0	1	1000	8229	8240	8245	8267	8261	8249	8254	8221	8212	8215	8223	8248	8241	8293	8294	8307	8258	8259	8218	8223	8220	8255	8259	8270	8264	8243	8250	8221	8212	8228	8229	8248	8247	8219	8226	8217	8240	8235	8223	8223	8227	8267	8267	8257	8254
124	A/D0	1	1	1000	8258	8256	8290	8289	8367	8306	8284	8266	8231	8237	8316	8330	8360	8356	8406	8371	8289	8253	8217	8222	8254	8278	8351	8388	8351	8384	8362	8281	8261	8285	8274	8274	8331	8306	8266	8342	8294	8261	8231	8265	8263	8253	8315	8294	8287
125	A/D1	0	1	1040	8301	8325	8442	8462	8426	8441	8338	8329	8260	8251	8359	8371	8451	8466	8523	8467	8413	8308	8258	8273	8306	8386	8432	8454	8490	8510	8431	8342	8260	8260	8350	8412	8524	8579	8591	8577	8480	8376	8294	8245	8332	8410	8450	8540	8513
125	A/D0	1	1	1040	8795	9082	9090	9177	9157	8918	8735	8391	8291	8411	8724	9039	9148	9328	9252	9013	8647	8387	8268	8559	8786	9049	9321	9537	9560	9403	8941	8537	8360	8647	8866	9188	9085	9160	9263	8952	8646	8405	8308	8456	8818	9056	9182	9234	9287
126	A/D1	0	1	860	8248	8268	8238	8249	8227	8242	8226	8220	8212	8207	8217	8245	8231	8257	8236	8249	8238	8229	8234	8213	8240	8249	8252	8264	8252	8223	8231	8205	8214	8201	8215	8264	8254	8264	8295	8287	8275	8243	8218	8217	8228	8266	8293	8275	8284
126	A/D0	1	1	860	8256	8225	8227	8278	8275	8235	8236	8205	8187	8213	8227	8286	8256	8258	8269	8188	8177	8214	8181	8186	8193	8219	8234	8243	8240	8256	8245	8185	8223	8245	8232	8287	8291	8278	8253	8244	8257	8227	8242	8284	8278	8303	8298	8297	8291
127	A/D1	0	1	1390	8218	8216	8207	8226	8210	8215	8228	8216	8221	8213	8212	8204	8225	8249	8238	8228	8215	8208	8216	8212	8214	8253	8244	8243	8231	8224	8205	8225	8213	8218	8235	8229	8249	8235	8232	8272	8222	8250	8236	8211	8236	8217	8251	8257	8226
127	A/D0	1	1	1390	8267	8238	8273	8218	8198	8219	8184	8190	8191	8249	8227	8233	8280	8259	8280	8248	8208	8189	8156	8190	8191	8207	8248	8235	8288	8294	8266	8240	8284	8284	8247	8241	8270	8269	8231	8248	8253	8203	8201	8271	8236	8257	8276	8252	8218
128	A/D1	0	1	880	8223	8243	8259	8269	8290	8269	8240	8224	8215	8212	8230	8242	8252	8238	8231	8230	8236	8230	8225	8215	8237	8224	8262	8247	8263	8248	8241	8236	8229	8217	8219	8227	8255	8258	8264	8279	8240	8217	8225	8214	8217	8223	8232	8268	8261
128	A/D0	1	1	880	8222	8259	8237	8252	8235	8218	8196	8193	8199	8220	8252	8273	8297	8283	8279	8226	8245	8200	8190	8226	8215	8231	8260	8262	8255	8276	8261	8248	8219	8229	8254	8257	8247	8272	8275	8211	8185	8141	8151	8170	8178	8226	8194	8193	8193
129	A/D1	0	1	1440	8231	8237	8274	8258	8263	8284	8293	8246	8229	8224	8210	8206	8231	8234	8225	8274	8259	8256	8221	8220	8210	8234	8243	8242	8232	8257	8235	8240	8222	8212	8236	8226	8258	8276	8258	8265	8249	8235	8234	8207	8235	8243	8235	8253	8226
129	A/D0	1	1	1440	8304	8286	8417	8427	8387	8392	8322	8278	8239	8241	8365	8347	8341	8431	8387	8431	8357	8287	8250	8261	8335	8436	8438	8477	8470	8499	8374	8279	8250	8199	8316	8276	8327	8360	8315	8327	8298	8246	8209	8266	8258	8273	8266	8360	8352
130	A/D1	0	1	1140	8232	8235	8226	8219	8211	8216	8203	8216	8220	8215	8217	8211	8232	8231	8222	8238	8212	8228	8207	8215	8248	8239	8252	8234	8230	8233	8210	8217	8224	8205	8222	8214	8213	8218	8204	8221	8208	8211	8217	8206	8213	8235	8224	8229	8221
130	A/D0	1	1	1140	8310	8347	8382	8354	8373	8296	8288	8251	8207	8310	8319	8380	8356	8350	8354	8271	8224	8197	8157	8244	8279	8331	8337	8318	8310	8296	8254	8205	8203	8252	8266	8321	8392	8368	8329	8304	8225	8185	8170	8288	8265	8322	8322	8340	8366
131	A/D1	0	1	1080	8265	8170	8245	8198	8250	8215	8218	8223	8211	8222	8215	8199	8231	8212	8200	8250	8210	8207	8244	8214	8224	8283	8181	8284	8209	8229	8244	8177	8230	8222	8225	8221	8224	8222	8230	8202	8254	8226	8212	8231	8202	8239	8237	8246	8236
131	A/D0	1	1	1080	8151	8173	8252	8302	8267	8274	8235	8189	8163	8206	8187	8139	8181	8273	8172	8148	8231	8197	8164	8154	8213	8265	8196	8261	8264	8174	8221	8219	8263	8233	8254	8230	8224	8205	8144	8232	8205	8161	8231	8242	8208	8293	8297	8279	8269
132	A/D1	0	1	1010	8220	8212	8215	8241	8225	8227	8236	8232	8220	8214	8210	8208	8204	8200	8214	8228	8222	8230	8213	8217	8223	8239	8254	8272	8270	8270	8230	8217	8217	8202	8227	8233	8204	8248	8256	8247	8268	8228	8206	8234	8192	8212	8224	8209	8246
132	A/D0	1	1	1010	8249	8233	8210	8270	8283	8225	8203	8239	8195	8163	8199	8271	8258	8225	8306	8275	8209	8209	8248	8232	8218	8274	8316	8256	8253	8241	8210	8154	8187	8218	8199	8263	8257	8306	8227	8250	8299	8207	8195	8282	8281	8219	8246	8303	8280
133	A/D1	0	1	1380	8227	8227	8245	8220	8220	8218	8201	8213	8208	8209	8233	8217	8229	8224	8210	8219	8234	8223	8228	8224	8205	8220	8248	8235	8233	8225	8243	8220	8227	8216	8210	8214	8225	8224	8233	8223	8237	8225	8203	8228	8223	8232	8247	8238	8244
133	A/D0	1	1	1380	8253	8244	8232	8226	8237	8196	8172	8216	8196	8167	8294	8211	8198	8285	8258	8239	8234	8240	8148	8162	8213	8164	8185	8230	8216	8213	8222	8235	8236	8274	8274	8235	8218	8212	8207	8191	8145	8163	8138	8125	8199	8174	8184	8213	8187
134	A/D1	0	1	880	8208	8212	8221	8212	8208	8208	8235	8218	8229	8223	8205	8243	8222	8247	8271	8255	8262	8242	8218	8224	8223	8220	8244	8221	8262	8237	8252	8249	8232	8219	8223	8236	8241	8249	8246	8239	8225	8217	8216	8215	8224	8210	8216	8209	8249
134	A/D0	1	1	880	8210	8236	8258	8274	8243	8276	8248	8199	8231	8230	8212	8246	8272	8312	8270	8266	8255	8192	8219	8207	8221	8259	8233	8280	8272	8247	8228	8242	8213	8188	8216	8256	8263	8265	8284	8250	8227	8189	8226	8242	8242	8304	8301	8345	8310
135	A/D1	0	1	1050	8215	8236	8240	8233	8222	8227	8221	8215	8208	8211	8220	8236	8233	8251	8247	8273	8269	8259	8244	8215	8240	8199	8233	8173	8201	8221	8202	8202	8247	8180	8247	8209	8210	8242	8188	8266	8217	8204	8245	8180	8216	8235	8202	8236	8254
135	A/D0	1	1	1050	8222	8213	8229	8215	8238	8236	8268	8248	8245	8226	8221	8225	8215	8216	8226	8235	8213	8220	8234	8244	8255	8272	8228	8241	8239	8277	8248	8207	8240	8195	8219	8225	8215	8268	8224	8221	8206	8181	8202	8182	8233	8247	8274	8292	8253
136	A/D1	0	1	1260	8209	8202	8227	8238	8232	8208	8225	8211	8226	8230	8200	8233	8205	8219	8224	8195	8234	8219	8212	8232	8216	8223	8262	8220	8234	8271	8217	8265	8209	8212	8220	8192	8228	8223	8213	8229	8213	8213	8209	8208	8219	8219	8217	8228	8211
136	A/D0	1	1	1260	8221	8235	8222	8236	8239	8257	8213	8205	8213	8194	8206	8228	8231	8209	8222	8246	8221	8191	8210	8225	8261	8264	8329	8336	8287	8318	8268	8226	8255	8243	8241	8259	8302	8283	8276	8251	8237	8195	8181	8237	8223	8258	8275	8328	8288
137	A/D1	0	1	1120	8203	8210	8261	8212	8272	8199	8219	8211	8203	8233	8207	8208	8253	8243	8248	8232	8212	8214	8209	8206	8221	8204	8240	8231	8236	8245	8228	8235	8226	8206	8224	8212	8242	8252	8231	8230	8218	8228	8208	8213	8214	8213	8211	8220	8213
137	A/D0	1	1	1120	8238	8254	8233	8251	8259	8210	8195	8169	8114	8203	8182	8197	8207	8192	8260	8274	8263	8233	8208	8189	8219	8224	8201	8213	8193	8187	8186	8213	8230	8208	8265	8255	8205	8219	8230	8268	8254	8238	8206	8139	8183	8225	8229	8248	8274
138	A/D1	0	1	1120	8218	8228	8213	8239	8219	8210	8231	8211	8201	8221	8213	8216	8219	8228	8231	8231	8227	8219	8207	8212	8209	8204	8222	8239	8241	8232	8223	8209	8212	8206	8219	8217	8227	8219	8211	8238	8212	8233	8204	8218	8214	8214	8215	8219	8222
138	A/D0	1	1	1120	8256	8309	8318	8313	8286	8253	8205	8197	8192	8208	8250	8263	8263	8284	8314	8278	8263	8243	8218	8187	8203	8276	8285	8279	8308	8274	8243	8238	8236	8241	8252	8291	8267	8312	8272	8246	8237	8184	8190	8212	8244	8253	8285	8299	8308
139	A/D1	0	1	900	8225	8264	8232	8275	8273	8252	8275	8239	8207	8248	8206	8218	8217	8204	8234	8233	8231	8243	8204	8238	8217	8250	8258	8316	8284	8265	8242	8224	8225	8221	8226	8227	8225	8233	8236	8264	8248	8240	8230	8215	8228	8250	8250	8249	8249
139	A/D0	1	1	900	8250	8269	8234	8295	8285	8287	8240	8200	8235	8237	8227	8254	8287	8299	8312	8277	8248	8226	8201	8287	8247	8256	8343	8253	8196	8252	8237	8166	8231	8343	8249	8324	8366	8315	8286	8252	8212	8166	8184	8186	8230	8271	8243	8263	8265
140	A/D1	0	1	860	8231	8232	8221	8240	8229	8233	8209	8224	8201	8219	8245	8221	8282	8237	8230	8251	8195	8228	8212	8206	8259	8256	8288	8280	8250	8258	8240	8222	8227	8214	8223	8233	8229	8230	8233	8243	8229	8235	8215	8238	8252	8257	8270	8298	8260
140	A/D0	1	1	860	8234	8232	8269	8278	8241	8204	8213	8204	8172	8203	8258	8268	8197	8283	8270	8235	8214	8215	8196	8211	8196	8221	8256	8250	8245	8230	8229	8194	8171	8239	8245	8240	8221	8240	8263	8205	8232	8222	8198	8227	8260	8278	8248	8324	8218
141	A/D1	0	1	870	8199	8209	8225	8210	8236	8221	8210	8218	8204	8214	8206	8215	8231	8226	8236	8239	8259	8234	8224	8219	8226	8249	8244	8247	8225	8227	8217	8205	8219	8201	8199	8211	8201	8229	8231	8241	8242	8215	8222	8214	8234	8257	8253	8257	8246
141	A/D0	1	1	870	8203	8238	8204	8258	8230	8244	8239	8194	8230	8268	8277	8298	8268	8292	8264	8217	8217	8215	8183	8210	8236	8231	8262	8255	8290	8246	8221	8221	8211	8219	8248	8276	8258	8275	8238	8233	8250	8185	8203	8261	8232	8245	8227	8259	8211
142	A/D1	0	1	860	8224	8203	8218	8233	8226	8232	8235	8210	8222	8231	8231	8239	8217	8219	8232	8210	8206	8204	8199	8211	8217	8219	8237	8230	8223	8225	8214	8206	8207	8198	8229	8222	8245	8248	8242	8270	8241	8222	8222	8219	8257	8266	8282	8267	8243
142	A/D0	1	1	860	8229	8269	8269	8252	8255	8244	8232	8213	8237	8237	8228	8236	8222	8243	8211	8224	8229	8190	8213	8209	8255	8277	8217	8272	8319	8215	8225	8217	8208	8247	8257	8269	8220	8250	8291	8238	8180	8199	8198	8225	8284	8263	8216	8257	8270
143	A/D1	0	1	1190	8217	8207	8226	8216	8212	8212	8203	8216	8211	8208	8217	8232	8211	8230	8218	8227	8225	8221	8212	8218	8202	8208	8222	8233	8244	8233	8220	8221	8206	8211	8220	8206	8202	8218	8215	8230	8227	8232	8237	8206	8251	8256	8243	8259	8226
143	A/D0	1	1	1190	8204	8228	8226	8242	8245	8231	8231	8197	8223	8249	8276	8268	8240	8208	8207	8203	8209	8206	8193	8281	8267	8288	8240	8292	8296	8275	8225	8222	8248	8285	8266	8257	8287	8275	8302	8254	8195	8199	8211	8242	8294	8293	8307	8303	8275
144	A/D1	0	1	1260	8213	8214	8214	8213	8211	8221	8219	8219	8211	8214	8237	8229	8241	8227	8251	8242	8223	8230	8223	8211	8235	8221	8219	8225	8210	8229	8210	8212	8215	8238	8209	8215	8248	8203	8240	8229	8194	8235	8189	8223	8224	8220	8247	8242	8243
144	A/D0	1	1	1260	8427	8586	8710	8760	8797	8677	8435	8321	8244	8296	8504	8662	8544	8575	8678	8624	8468	8341	8275	8266	8403	8548	8569	8636	8670	8560	8466	8310	8226	8242	8371	8486	8494	8589	8612	8549	8456	8347	8279	8279	8369	8623	8641	8642	8653
145	A/D1	0	1	860	8248	8262	8236	8255	8290	8274	8277	8235	8238	8230	8252	8257	8249	8247	8242	8245	8216	8227	8201	8243	8230	8228	8250	8244	8263	8275	8236	8231	8202	8219	8266	8275	8304	8282	8272	8287	8264	8260	8232	8222	8270	8280	8275	8317	8255
145	A/D0	1	1	860	8474	8592	8608	8598	8553	8367	8358	8274	8235	8296	8430	8554	8660	8705	8711	8489	8391	8306	8226	8350	8503	8532	8615	8720	8617	8585	8375	8231	8181	8279	8368	8467	8547	8627	8572	8436	8378	8193	8211	8341	8436	8535	8611	8696	8674
146	A/D1	0	1	880	8231	8226	8247	8294	8286	8269	8238	8222	8206	8227	8271	8307	8351	8404	8350	8334	8292	8264	8249	8229	8247	8281	8309	8307	8341	8331	8302	8274	8235	8228	8230	8255	8288	8338	8327	8347	8286	8264	8231	8225	8223	8242	8275	8344	8366
146	A/D0	1	1	880	8914	9153	9264	9224	9210	8946	8655	8379	8300	8493	8835	9033	9163	9312	9318	9131	8753	8432	8316	8476	8780	9017	9091	9109	9164	8930	8764	8441	8243	8394	8779	8886	9084	9234	9356	9130	8794	8477	8295	8500	8711	9022	9123	9308	9350
147	A/D1	0	1	1060	8205	8207	8210	8222	8221	8231	8231	8230	8213	8217	8215	8216	8213	8219	8215	8227	8238	8248	8234	8223	8213	8224	8221	8223	8225	8237	8239	8228	8227	8211	8214	8199	8219	8217	8233	8222	8218	8219	8204	8220	8215	8202	8226	8219	8226
147	A/D0	1	1	1060	8262	8284	8231	8275	8296	8269	8237	8218	8197	8148	8196	8230	8220	8236	8315	8272	8245	8266	8249	8210	8253	8280	8308	8250	8287	8272	8231	8230	8225	8218	8227	8278	8256	8286	8248	8208	8248	8206	8195	8246	8229	8250	8285	8310	8258
148	A/D1	0	1	900	8199	8214	8229	8254	8232	8227	8236	8217	8210	8213	8202	8205	8266	8248	8265	8237	8233	8221	8211	8217	8217	8223	8233	8230	8237	8250	8257	8255	8247	8226	8221	8212	8219	8223	8234	8263	8255	8243	8225	8208	8215	8225	8258	8263	8264
148	A/D0	1	1	900	8422	8608	8727	8870	8806	8706	8587	8433	8270	8364	8462	8633	8619	8684	8727	8772	8620	8451	8283	8303	8611	8675	8821	8874	8755	8638	8528	8344	8293	8345	8480	8620	8698	8737	8807	8696	8534	8361	8247	8296	8452	8593	8816	8973	8893
149	A/D1	0	1	960	8206	8212	8217	8219	8235	8218	8234	8222	8207	8215	8210	8219	8229	8241	8253	8263	8225	8236	8218	8208	8231	8227	8253	8268	8245	8233	8224	8208	8216	8208	8219	8219	8231	8266	8259	8274	8282	8255	8232	8220	8235	8262	8277	8265	8284
149	A/D0	1	1	960	8255	8248	8221	8225	8214	8180	8141	8153	8151	8184	8216	8239	8232	8248	8265	8259	8193	8167	8175	8179	8195	8197	8279	8304	8235	8255	8234	8195	8216	8219	8246	8212	8201	8224	8247	8227	8235	8227	8212	8201	8236	8234	8217	8238	8257
150	A/D1	0	1	1500	8217	8222	8228	8221	8221	8240	8228	8233	8203	8225	8249	8278	8282	8250	8248	8245	8254	8235	8232	8223	8217	8217	8216	8232	8228	8235	8231	8230	8213	8214	8224	8239	8239	8259	8262	8244	8220	8211	8235	8200	8222	8230	8230	8254	8266
150	A/D0	1	1	1500	8732	8955	9105	9164	9151	8874	8606	8347	8282	8519	8784	8973	9258	9149	9151	8890	8582	8368	8235	8479	8717	8864	8880	9061	9052	8762	8584	8387	8252	8458	8638	8910	9070	9045	9058	8939	8574	8401	8347	8543	8765	9058	9079	9079	8984
151	A/D1	0	1	900	8217	8207	8234	8215	8238	8242	8251	8257	8228	8223	8225	8212	8233	8239	8237	8244	8256	8234	8224	8214	8216	8207	8241	8255	8249	8257	8230	8222	8220	8224	8221	8217	8238	8234	8249	8266	8250	8248	8218	8215	8221	8215	8240	8233	8244
151	A/D0	1	1	900	8206	8237	8240	8256	8291	8296	8277	8252	8238	8200	8196	8226	8250	8246	8264	8260	8268	8235	8239	8248	8225	8226	8218	8217	8301	8214	8269	8219	8185	8228	8256	8274	8309	8273	8272	8310	8273	8233	8231	8215	8252	8257	8304	8265	8287
152	A/D1	0	1	1300	8237	8213	8242	8245	8234	8260	8217	8239	8217	8206	8233	8228	8259	8252	8241	8234	8256	8230	8233	8210	8216	8241	8233	8232	8238	8233	8246	8237	8251	8236	8228	8240	8239	8235	8242	8246	8233	8221	8213	8209	8224	8217	8241	8219	8243
152	A/D0	1	1	1300	8309	8336	8345	8335	8327	8320	8292	8240	8218	8214	8249	8254	8323	8299	8304	8254	8251	8221	8188	8233	8252	8280	8341	8291	8308	8284	8234	8229	8234	8274	8297	8303	8301	8268	8245	8252	8243	8195	8200	8233	8274	8274	8302	8333	8332
153	A/D1	0	1	940	8223	8230	8229	8230	8228	8214	8237	8211	8231	8236	8219	8240	8220	8242	8249	8224	8243	8221	8200	8225	8221	8244	8248	8234	8241	8224	8235	8233	8222	8218	8229	8210	8235	8239	8235	8239	8239	8223	8230	8222	8232	8255	8225	8234	8233
153	A/D0	1	1	940	8260	8327	8298	8226	8222	8226	8141	8175	8206	8217	8274	8256	8245	8268	8315	8275	8295	8207	8181	8219	8242	8249	8296	8328	8281	8275	8236	8224	8194	8229	8254	8284	8289	8328	8357	8340	8299	8219	8215	8246	8284	8302	8297	8277	8247
154	A/D1	0	1	1050	8223	8222	8226	8225	8219	8210	8208	8214	8213	8242	8233	8246	8270	8253	8244	8241	8214	8225	8212	8235	8252	8274	8269	8256	8260	8237	8220	8222	8210	8208	8212	8222	8229	8235	8242	8244	8241	8227	8210	8216	8217	8204	8241	8232	8281
154	A/D0	1	1	1050	8275	8278	8265	8288	8281	8274	8256	8220	8206	8204	8247	8238	8251	8268	8280	8218	8231	8204	8195	8227	8212	8266	8223	8201	8212	8215	8182	8205	8217	8212	8266	8323	8280	8276	8286	8252	8212	8183	8173	8198	8194	8210	8251	8225	8233
155	A/D1	0	1	1060	8238	8270	8286	8257	8249	8206	8205	8212	8204	8228	8230	8235	8261	8254	8235	8227	8221	8214	8216	8220	8247	8251	8251	8225	8221	8221	8220	8213	8215	8221	8215	8226	8225	8236	8223	8213	8215	8216	8211	8204	8216	8233	8226	8247	8269
155	A/D0	1	1	1060	8238	8217	8223	8231	8202	8184	8217	8206	8166	8179	8208	8217	8221	8248	8259	8244	8231	8213	8180	8216	8162	8181	8205	8207	8210	8227	8246	8211	8205	8230	8221	8189	8188	8219	8202	8194	8260	8181	8213	8238	8170	8182	8227	8210	8189
156	A/D1	0	1	1400	8209	8220	8241	8227	8237	8213	8239	8224	8210	8231	8203	8237	8241	8250	8263	8250	8231	8229	8215	8209	8223	8207	8226	8254	8263	8265	8245	8225	8221	8202	8214	8225	8237	8231	8223	8246	8235	8228	8225	8209	8211	8209	8207	8225	8247
156	A/D0	1	1	1400	8197	8265	8282	8277	8245	8248	8205	8227	8224	8234	8211	8201	8247	8231	8221	8231	8207	8196	8179	8214	8252	8265	8288	8254	8231	8202	8207	8212	8194	8198	8205	8257	8292	8269	8313	8301	8245	8225	8215	8197	8208	8218	8232	8207	8213
157	A/D1	0	1	880	8225	8228	8235	8250	8239	8227	8223	8212	8212	8212	8206	8214	8226	8219	8222	8210	8213	8214	8216	8216	8219	8214	8224	8228	8260	8246	8237	8222	8210	8211	8232	8220	8251	8230	8228	8231	8212	8216	8218	8213	8221	8215	8226	8242	8259
157	A/D0	1	1	880	8293	8292	8230	8218	8204	8188	8205	8190	8219	8273	8292	8323	8328	8283	8279	8236	8208	8195	8172	8188	8210	8216	8219	8219	8218	8226	8204	8189	8204	8222	8205	8237	8224	8209	8206	8211	8212	8193	8211	8204	8245	8224	8231	8237	8235
158	A/D1	0	1	860	8222	8209	8215	8235	8224	8246	8226	8217	8223	8209	8214	8221	8233	8249	8245	8232	8229	8224	8198	8229	8215	8230	8249	8246	8239	8260	8227	8248	8213	8215	8250	8188	8293	8218	8243	8261	8211	8237	8224	8208	8227	8245	8221	8246	8229
158	A/D0	1	1	860	8256	8297	8297	8360	8400	8363	8333	8263	8233	8238	8267	8335	8319	8335	8401	8314	8258	8242	8218	8205	8256	8338	8358	8401	8381	8367	8257	8226	8223	8262	8293	8316	8374	8343	8342	8361	8298	8249	8209	8292	8289	8301	8309	8326	8344
159	A/D1	0	1	1020	8214	8247	8210	8226	8247	8248	8226	8250	8186	8243	8230	8230	8266	8248	8272	8251	8289	8249	8230	8212	8228	8247	8238	8252	8233	8258	8249	8243	8229	8231	8223	8239	8229	8230	8263	8252	8251	8226	8205	8211	8203	8204	8225	8215	8248
159	A/D0	1	1	1020	8176	8189	8214	8221	8232	8252	8218	8215	8185	8201	8230	8205	8263	8222	8268	8258	8218	8216	8175	8174	8242	8272	8288	8273	8269	8255	8199	8226	8214	8218	8199	8223	8216	8208	8257	8295	8249	8229	8217	8229	8232	8230	8288	8278	8259
160	A/D1	0	1	1130	8223	8205	8218	8215	8226	8269	8254	8246	8223	8209	8212	8207	8211	8231	8233	8223	8240	8210	8219	8212	8204	8236	8235	8228	8245	8240	8235	8236	8235	8205	8222	8221	8220	8214	8208	8220	8236	8208	8232	8209	8208	8228	8266	8245	8294
160	A/D0	1	1	1130	8227	8235	8234	8304	8341	8317	8289	8251	8208	8202	8202	8254	8236	8322	8302	8314	8286	8235	8223	8234	8252	8332	8334	8369	8333	8285	8259	8213	8218	8178	8276	8305	8283	8285	8308	8317	8283	8316	8292	8239	8311	8313	8307	8319	8329
161	A/D1	0	1	1030	8241	8245	8256	8247	8264	8242	8227	8217	8217	8208	8227	8212	8224	8222	8211	8219	8219	8219	8222	8206	8230	8238	8293	8272	8272	8266	8234	8249	8215	8228	8238	8218	8254	8256	8255	8256	8224	8220	8216	8205	8227	8259	8273	8285	8266
161	A/D0	1	1	1030	8264	8266	8278	8230	8234	8239	8213	8182	8194	8218	8203	8244	8253	8291	8310	8252	8256	8208	8187	8221	8229	8265	8267	8301	8286	8248	8252	8229	8182	8216	8218	8228	8228	8309	8281	8251	8269	8227	8191	8181	8224	8261	8290	8254	8317
162	A/D1	0	1	860	8221	8210	8231	8237	8237	8230	8225	8215	8208	8209	8210	8213	8212	8212	8218	8210	8218	8217	8204	8222	8205	8222	8219	8210	8224	8204	8228	8230	8221	8218	8208	8203	8215	8200	8214	8210	8219	8216	8225	8214	8218	8202	8214	8229	8225
162	A/D0	1	1	860	8184	8210	8261	8222	8232	8235	8230	8239	8215	8227	8260	8252	8257	8299	8269	8274	8217	8242	8231	8221	8252	8312	8328	8303	8296	8285	8255	8226	8234	8212	8250	8288	8304	8319	8310	8276	8271	8263	8203	8205	8226	8222	8235	8250	8290
163	A/D1	0	1	1320	8216	8212	8251	8242	8269	8242	8222	8220	8213	8190	8254	8215	8249	8224	8203	8231	8208	8219	8226	8220	8222	8218	8212	8213	8242	8229	8193	8249	8182	8237	8231	8231	8245	8196	8250	8210	8223	8205	8223	8196	8210	8232	8183	8255	8241
163	A/D0	1	1	1320	8459	8444	8499	8438	8433	8328	8268	8222	8223	8266	8394	8511	8548	8522	8471	8417	8315	8250	8217	8291	8325	8359	8471	8539	8580	8434	8332	8253	8224	8300	8433	8445	8457	8560	8540	8442	8291	8254	8239	8255	8350	8448	8437	8506	8538
164	A/D1	0	1	860	8229	8241	8233	8246	8245	8237	8242	8202	8221	8231	8244	8272	8251	8270	8246	8234	8215	8227	8215	8221	8228	8240	8262	8227	8253	8240	8248	8225	8221	8219	8215	8241	8224	8254	8247	8265	8282	8242	8237	8215	8225	8257	8269	8259	8260
164	A/D0	1	1	860	8227	8224	8251	8296	8280	8240	8226	8198	8206	8235	8268	8280	8312	8332	8328	8277	8226	8229	8211	8210	8236	8225	8260	8318	8299	8305	8237	8252	8232	8263	8308	8345	8332	8326	8297	8279	8206	8230	8181	8248	8218	8268	8288	8376	8364
165	A/D1	0	1	1170	8203	8231	8208	8233	8212	8216	8221	8205	8226	8218	8215	8226	8215	8224	8232	8222	8229	8211	8218	8219	8234	8236	8225	8218	8210	8226	8215	8215	8216	8219	8215	8208	8225	8218	8220	8230	8237	8226	8221	8215	8216	8222	8212	8243	8230
165	A/D0	1	1	1170	8232	8281	8295	8281	8302	8255	8211	8229	8229	8238	8195	8238	8250	8260	8235	8232	8207	8148	8187	8206	8230	8257	8278	8307	8276	8241	8251	8234	8199	8211	8247	8240	8208	8231	8254	8242	8205	8202	8207	8227	8225	8246	8261	8250	8246
166	A/D1	0	1	980	8233	8212	8220	8225	8218	8229	8216	8230	8224	8209	8232	8239	8251	8251	8242	8237	8220	8215	8207	8221	8216	8245	8237	8199	8242	8209	8226	8238	8201	8226	8236	8229	8253	8228	8244	8248	8223	8219	8208	8206	8221	8202	8230	8229	8235
166	A/D0	1	1	980	8228	8248	8275	8291	8284	8269	8238	8214	8219	8207	8243	8273	8253	8223	8237	8222	8213	8199	8269	8273	8278	8325	8261	8330	8270	8247	8256	8211	8195	8249	8252	8236	8257	8293	8245	8227	8246	8206	8200	8222	8248	8259	8241	8243	8244
167	A/D1	0	1	1150	8226	8222	8245	8240	8250	8229	8216	8213	8225	8216	8225	8219	8249	8241	8251	8231	8236	8213	8216	8206	8206	8212	8249	8237	8248	8234	8236	8215	8222	8208	8206	8220	8213	8223	8215	8222	8208	8220	8202	8217	8204	8240	8235	8239	8241
167	A/D0	1	1	1150	8235	8236	8236	8265	8262	8236	8198	8222	8214	8214	8256	8264	8264	8258	8259	8219	8208	8220	8229	8221	8223	8218	8205	8224	8268	8234	8205	8188	8188	8225	8277	8267	8281	8240	8281	8272	8205	8207	8201	8152	8208	8227	8199	8214	8229
168	A/D1	0	1	1170	8206	8223	8218	8222	8215	8222	8213	8209	8205	8217	8206	8227	8236	8242	8247	8230	8218	8212	8208	8221	8209	8227	8261	8229	8242	8216	8196	8209	8190	8205	8236	8213	8248	8249	8230	8238	8219	8211	8229	8206	8233	8234	8225	8237	8223
168	A/D0	1	1	1170	8508	8570	8743	8727	8575	8552	8403	8231	8223	8446	8639	8714	8693	8721	8665	8518	8380	8294	8259	8431	8546	8619	8697	8641	8634	8523	8409	8276	8234	8369	8398	8440	8590	8737	8721	8591	8475	8271	8248	8346	8487	8535	8628	8626	8654
169	A/D1	0	1	1200	8222	8207	8235	8214	8233	8240	8226	8225	8211	8206	8218	8201	8219	8223	8205	8225	8209	8215	8220	8210	8222	8232	8215	8244	8224	8239	8242	8232	8219	8223	8200	8220	8212	8228	8233	8229	8217	8219	8205	8214	8222	8209	8219	8200	8208
169	A/D0	1	1	1200	8270	8285	8292	8244	8201	8217	8252	8207	8202	8248	8243	8229	8252	8243	8248	8223	8225	8223	8191	8247	8234	8228	8272	8240	8305	8256	8232	8242	8191	8239	8237	8257	8237	8260	8269	8276	8281	8235	8230	8245	8248	8278	8248	8285	8287
170	A/D1	0	1	1430	8225	8235	8241	8254	8272	8270	8252	8218	8221	8211	8226	8248	8252	8262	8244	8270	8245	8242	8227	8219	8216	8234	8231	8218	8220	8216	8207	8220	8221	8184	8226	8213	8263	8230	8277	8228	8257	8230	8234	8222	8201	8248	8194	8235	8241
170	A/D0	1	1	1430	8257	8218	8252	8333	8292	8238	8254	8229	8212	8233	8282	8339	8356	8347	8286	8260	8271	8200	8191	8252	8233	8251	8303	8336	8361	8336	8289	8254	8203	8239	8271	8279	8353	8302	8289	8277	8230	8200	8214	8248	8197	8258	8282	8221	8259
171	A/D1	0	1	1320	8216	8230	8235	8244	8225	8233	8204	8215	8207	8200	8222	8217	8257	8278	8275	8267	8250	8231	8264	8222	8235	8231	8221	8241	8246	8261	8268	8230	8232	8221	8209	8243	8234	8241	8246	8224	8220	8234	8214	8227	8219	8224	8216	8218	8217
171	A/D0	1	1	1320	8219	8207	8245	8286	8267	8260	8249	8218	8190	8198	8244	8228	8275	8293	8335	8302	8248	8234	8220	8218	8231	8261	8238	8176	8219	8263	8251	8197	8241	8231	8207	8240	8234	8239	8226	8262	8262	8213	8248	8233	8231	8267	8219	8273	8210
172	A/D1	0	1	900	8244	8230	8257	8237	8252	8275	8281	8265	8235	8216	8222	8251	8246	8282	8255	8270	8242	8260	8245	8238	8236	8237	8281	8269	8273	8290	8341	8275	8273	8212	8223	8225	8254	8285	8327	8341	8289	8283	8245	8231	8248	8277	8277	8260	8278
172	A/D0	1	1	900	8264	8292	8275	8308	8301	8270	8299	8260	8199	8219	8283	8263	8272	8298	8287	8247	8250	8256	8222	8219	8259	8266	8328	8372	8346	8347	8286	8208	8206	8231	8268	8294	8340	8295	8314	8312	8328	8231	8236	8218	8255	8311	8315	8349	8333
173	A/D1	0	1	1020	8193	8240	8186	8235	8219	8197	8235	8195	8215	8210	8207	8235	8233	8253	8262	8257	8230	8217	8207	8217	8225	8207	8244	8233	8245	8247	8243	8214	8232	8245	8224	8214	8257	8210	8240	8234	8209	8241	8195	8229	8215	8244	8254	8271	8285
173	A/D0	1	1	1020	8279	8276	8288	8281	8280	8205	8222	8236	8179	8194	8223	8276	8247	8265	8301	8229	8196	8214	8198	8162	8175	8209	8152	8248	8233	8220	8261	8230	8266	8349	8291	8247	8321	8288	8281	8228	8230	8194	8174	8223	8249	8307	8294	8278	8276
174	A/D1	0	1	880	8210	8230	8236	8244	8237	8226	8214	8218	8208	8214	8206	8222	8232	8227	8218	8232	8243	8224	8215	8225	8193	8216	8218	8228	8247	8256	8253	8246	8216	8211	8211	8214	8249	8240	8253	8242	8227	8225	8208	8222	8226	8259	8236	8238	8236
174	A/D0	1	1	880	8229	8227	8221	8244	8280	8284	8231	8231	8213	8233	8255	8249	8263	8304	8272	8277	8229	8217	8211	8224	8249	8325	8275	8319	8307	8262	8252	8245	8236	8210	8238	8216	8235	8291	8280	8281	8235	8215	8217	8232	8237	8259	8238	8268	8243
175	A/D1	0	1	1070	8210	8252	8222	8222	8232	8199	8232	8205	8206	8213	8215	8212	8212	8207	8219	8222	8215	8223	8194	8217	8218	8215	8237	8220	8226	8207	8210	8204	8203	8214	8214	8245	8232	8216	8219	8215	8213	8214	8205	8197	8212	8206	8209	8226	8217
175	A/D0	1	1	1070	8213	8274	8338	8297	8328	8289	8289	8241	8219	8266	8236	8306	8282	8321	8347	8298	8273	8234	8216	8302	8321	8365	8309	8305	8346	8301	8276	8224	8230	8248	8292	8366	8378	8325	8340	8304	8248	8233	8226	8220	8297	8335	8385	8339	8319
176	A/D1	0	1	1120	8218	8226	8220	8228	8223	8212	8216	8227	8229	8215	8263	8211	8254	8235	8221	8240	8208	8215	8221	8200	8224	8213	8217	8226	8216	8214	8217	8203	8216	8212	8217	8229	8237	8237	8238	8232	8237	8217	8210	8209	8206	8211	8224	8243	8222
176	A/D0	1	1	1120	8237	8206	8259	8305	8316	8343	8302	8234	8201	8245	8250	8265	8231	8257	8286	8219	8209	8237	8218	8255	8277	8292	8325	8288	8286	8256	8245	8194	8218	8251	8298	8299	8328	8325	8305	8249	8248	8217	8187	8272	8258	8304	8250	8232	8253
177	A/D1	0	1	1500	8202	8231	8210	8235	8246	8204	8231	8231	8217	8226	8222	8221	8216	8238	8233	8249	8217	8233	8207	8216	8254	8223	8247	8252	8213	8263	8199	8232	8227	8185	8265	8186	8237	8224	8208	8254	8220	8234	8221	8214	8224	8233	8224	8222	8236
177	A/D0	1	1	1500	8237	8239	8260	8256	8236	8161	8198	8228	8167	8201	8262	8250	8242	8256	8266	8222	8212	8213	8201	8194	8244	8270	8274	8249	8236	8259	8208	8239	8185	8204	8215	8234	8222	8249	8247	8247	8243	8257	8191	8190	8254	8227	8237	8278	8289
178	A/D1	0	1	1380	8209	8204	8221	8230	8224	8252	8229	8222	8216	8226	8223	8248	8252	8271	8233	8226	8217	8206	8210	8224	8193	8243	8214	8239	8229	8218	8215	8216	8218	8211	8211	8227	8224	8238	8223	8234	8217	8241	8221	8222	8210	8230	8223	8223	8240
178	A/D0	1	1	1380	8411	8456	8604	8649	8679	8502	8416	8301	8214	8370	8425	8549	8679	8641	8696	8550	8453	8295	8271	8363	8375	8539	8562	8617	8577	8512	8398	8241	8240	8356	8451	8621	8678	8765	8708	8548	8407	8271	8235	8294	8413	8606	8638	8688	8706
179	A/D1	0	1	860	8215	8223	8248	8254	8255	8248	8251	8217	8223	8206	8218	8212	8208	8235	8214	8222	8215	8219	8239	8222	8215	8217	8202	8233	8217	8227	8243	8223	8213	8217	8203	8224	8221	8232	8262	8243	8249	8229	8219	8224	8222	8205	8228	8223	8232
179	A/D0	1	1	860	8719	8940	8909	8869	8927	8833	8634	8415	8301	8353	8545	8820	8957	8938	8850	8811	8667	8401	8355	8362	8561	8850	8916	8986	9020	8879	8626	8429	8306	8335	8523	8737	8932	8973	9065	8915	8665	8436	8284	8334	8509	8765	8896	9021	8969
180	A/D1	0	1	890	8212	8238	8238	8263	8273	8257	8255	8239	8226	8225	8210	8247	8229	8253	8303	8283	8285	8215	8219	8212	8206	8251	8231	8267	8268	8296	8276	8277	8228	8226	8221	8235	8263	8242	8281	8256	8260	8250	8244	8241	8222	8237	8240	8259	8311
180	A/D0	1	1	890	8267	8293	8243	8316	8297	8282	8253	8215	8248	8219	8303	8323	8285	8390	8312	8359	8300	8267	8257	8232	8279	8257	8305	8274	8315	8284	8222	8283	8220	8208	8260	8284	8210	8239	8326	8315	8206	8247	8261	8263	8241	8339	8305	8261	8169
181	A/D1	0	1	1140	8226	8239	8237	8249	8246	8244	8224	8226	8214	8219	8207	8222	8219	8222	8235	8235	8210	8216	8198	8208	8217	8208	8286	8238	8238	8243	8180	8236	8191	8204	8244	8217	8250	8242	8227	8242	8213	8228	8216	8225	8237	8254	8238	8242	8243
181	A/D0	1	1	1140	8556	8779	8801	8786	8781	8627	8533	8424	8311	8297	8450	8670	8863	8972	9073	8887	8635	8437	8306	8423	8573	8853	8843	8846	8871	8783	8535	8367	8270	8313	8493	8657	8825	9007	9083	8966	8683	8424	8304	8344	8550	8775	8853	8897	8923
182	A/D1	0	1	1060	8224	8216	8200	8227	8220	8211	8222	8208	8203	8234	8215	8228	8225	8219	8213	8216	8210	8218	8211	8214	8237	8224	8238	8247	8236	8239	8217	8219	8212	8208	8252	8226	8236	8239	8213	8234	8199	8203	8225	8194	8212	8215	8198	8237	8235
182	A/D0	1	1	1060	8725	8909	9027	9099	9254	8819	8571	8329	8265	8498	8791	9120	9144	8981	9066	8719	8507	8360	8310	8553	8731	8964	9035	8953	8993	8717	8519	8326	8314	8569	8867	8953	9202	9011	9128	8824	8558	8347	8322	8602	8833	8904	8918	8977	9008
183	A/D1	0	1	1080	8217	8210	8226	8231	8230	8252	8251	8238	8238	8208	8216	8223	8224	8239	8244	8259	8264	8251	8244	8218	8215	8233	8229	8250	8236	8257	8252	8239	8238	8210	8212	8251	8255	8273	8270	8253	8277	8242	8217	8223	8193	8232	8251	8254	8258
183	A/D0	1	1	1080	8235	8272	8293	8253	8242	8279	8247	8209	8216	8220	8200	8244	8240	8234	8218	8230	8238	8192	8197	8221	8221	8248	8257	8204	8237	8287	8233	8226	8227	8258	8277	8295	8374	8357	8272	8339	8319	8238	8215	8272	8246	8200	8277	8328	8278
184	A/D1	0	1	940	8240	8242	8279	8286	8308	8309	8283	8257	8234	8219	8218	8242	8260	8269	8244	8266	8289	8262	8257	8227	8236	8239	8309	8312	8323	8326	8267	8263	8233	8222	8263	8323	8307	8341	8291	8327	8311	8284	8260	8219	8231	8280	8275	8322	8350
184	A/D0	1	1	940	8277	8276	8350	8363	8377	8321	8288	8203	8206	8254	8258	8258	8270	8347	8299	8308	8286	8245	8221	8239	8257	8297	8371	8315	8346	8322	8284	8201	8206	8178	8211	8299	8286	8385	8320	8342	8250	8225	8241	8244	8270	8292	8327	8295	8355
185	A/D1	0	1	950	8228	8220	8228	8240	8225	8237	8219	8235	8233	8226	8213	8230	8200	8231	8267	8230	8287	8205	8236	8214	8210	8239	8219	8258	8245	8249	8231	8241	8211	8224	8225	8217	8281	8265	8294	8271	8249	8235	8222	8214	8218	8244	8232	8239	8262
185	A/D0	1	1	950	8228	8245	8273	8253	8294	8295	8270	8263	8254	8236	8265	8271	8279	8305	8271	8287	8246	8225	8195	8207	8236	8253	8290	8289	8298	8304	8264	8236	8215	8213	8254	8212	8252	8276	8242	8237	8239	8237	8215	8246	8261	8246	8228	8240	8308
186	A/D1	0	1	1360	8170	8267	8217	8227	8256	8210	8237	8229	8220	8239	8212	8222	8223	8215	8212	8244	8243	8237	8220	8211	8209	8225	8218	8235	8235	8226	8222	8214	8194	8210	8201	8225	8229	8270	8273	8264	8235	8233	8212	8218	8219	8218	8230	8243	8266
186	A/D0	1	1	1360	8206	8183	8279	8300	8289	8321	8327	8296	8240	8242	8292	8313	8318	8386	8327	8383	8309	8291	8213	8221	8246	8274	8342	8328	8355	8298	8256	8225	8171	8162	8204	8211	8219	8266	8241	8285	8240	8217	8195	8210	8213	8247	8345	8343	8349
187	A/D1	0	1	940	8203	8225	8250	8243	8258	8248	8239	8237	8232	8224	8261	8243	8237	8257	8251	8241	8238	8207	8208	8204	8220	8259	8260	8280	8278	8248	8237	8210	8218	8217	8235	8263	8259	8263	8312	8275	8277	8223	8224	8233	8259	8284	8278	8261	8243
187	A/D0	1	1	940	8266	8276	8241	8231	8234	8205	8151	8189	8174	8187	8252	8280	8321	8271	8335	8280	8257	8206	8184	8199	8265	8247	8267	8295	8283	8241	8220	8212	8199	8234	8261	8233	8248	8231	8267	8235	8240	8226	8206	8200	8224	8302	8273	8283	8253
188	A/D1	0	1	970	8225	8255	8253	8279	8277	8251	8243	8218	8211	8205	8221	8233	8243	8280	8245	8263	8242	8247	8213	8215	8226	8211	8226	8214	8232	8239	8222	8243	8210	8228	8269	8253	8264	8290	8218	8271	8217	8218	8223	8213	8250	8244	8271	8266	8250
188	A/D0	1	1	970	8241	8237	8322	8326	8284	8284	8252	8195	8208	8229	8219	8228	8254	8254	8250	8207	8176	8204	8178	8184	8228	8222	8254	8270	8278	8233	8202	8235	8239	8262	8269	8318	8308	8305	8339	8290	8257	8236	8200	8307	8285	8241	8298	8284	8238
189	A/D1	0	1	1500	8224	8239	8233	8230	8255	8252	8258	8233	8225	8230	8220	8238	8223	8231	8245	8245	8237	8230	8228	8222	8231	8253	8251	8275	8264	8246	8239	8213	8219	8205	8226	8235	8240	8242	8218	8237	8216	8240	8219	8235	8218	8213	8219	8201	8214
189	A/D0	1	1	1500	8495	8536	8615	8622	8648	8537	8367	8270	8252	8317	8502	8561	8584	8608	8615	8528	8393	8310	8228	8316	8487	8550	8601	8568	8540	8474	8353	8251	8219	8296	8427	8534	8627	8590	8599	8595	8459	8311	8266	8269	8424	8450	8528	8588	8551
190	A/D1	0	1	1250	8222	8205	8227	8231	8199	8235	8224	8202	8253	8186	8236	8189	8232	8237	8203	8243	8237	8233	8225	8223	8201	8213	8225	8232	8247	8236	8236	8225	8198	8215	8208	8209	8261	8242	8246	8230	8222	8218	8223	8210	8220	8224	8232	8246	8224
190	A/D0	1	1	1250	8200	8213	8223	8242	8292	8232	8278	8241	8210	8265	8240	8212	8197	8248	8222	8199	8219	8223	8181	8206	8299	8272	8275	8272	8268	8218	8208	8189	8179	8206	8205	8225	8245	8267	8225	8230	8217	8206	8190	8204	8234	8209	8246	8257	8265
191	A/D1	0	1	1390	8221	8212	8235	8223	8222	8212	8221	8210	8213	8208	8233	8231	8226	8218	8240	8213	8225	8209	8215	8205	8203	8228	8242	8253	8252	8246	8220	8240	8208	8213	8245	8238	8243	8236	8259	8283	8262	8238	8227	8207	8226	8229	8239	8230	8224
191	A/D0	1	1	1390	8646	8952	8968	9020	8976	8830	8557	8345	8214	8390	8690	8959	9030	9068	9088	8917	8674	8427	8284	8436	8724	8944	9037	9049	9140	8934	8631	8413	8304	8359	8573	8826	8881	8873	9025	8936	8624	8438	8306	8323	8608	8806	8885	9061	9220
192	A/D1	0	1	1500	8203	8217	8214	8227	8221	8224	8218	8218	8211	8211	8209	8253	8242	8237	8237	8226	8211	8221	8208	8208	8220	8227	8235	8242	8236	8265	8267	8262	8236	8221	8230	8222	8234	8245	8246	8264	8242	8227	8219	8229	8233	8251	8257	8279	8270
192	A/D0	1	1	1500	8408	8514	8590	8546	8598	8481	8374	8283	8258	8421	8515	8563	8640	8714	8695	8558	8380	8226	8227	8353	8457	8575	8713	8680	8756	8594	8450	8301	8223	8346	8436	8581	8755	8695	8722	8539	8400	8284	8240	8366	8420	8573	8644	8549	8629
193	A/D1	0	1	1020	8225	8225	8223	8217	8215	8220	8209	8214	8213	8230	8231	8219	8206	8217	8220	8241	8215	8218	8220	8200	8211	8202	8215	8225	8230	8227	8225	8221	8210	8210	8218	8221	8231	8234	8231	8226	8204	8199	8212	8187	8215	8229	8222	8230	8219
193	A/D0	1	1	1020	8272	8277	8293	8279	8336	8297	8256	8229	8226	8251	8260	8321	8323	8309	8324	8290	8305	8218	8211	8256	8245	8269	8316	8328	8326	8271	8285	8250	8201	8244	8303	8327	8394	8360	8360	8327	8265	8276	8255	8265	8330	8293	8347	8299	8339
194	A/D1	0	1	1200	8223	8217	8215	8222	8234	8255	8256	8229	8229	8216	8205	8206	8205	8210	8207	8212	8212	8215	8217	8215	8218	8195	8216	8198	8211	8213	8220	8214	8202	8221	8210	8223	8217	8218	8215	8234	8230	8226	8221	8206	8209	8203	8215	8232	8232
194	A/D0	1	1	1200	8233	8251	8247	8229	8250	8226	8239	8244	8227	8225	8235	8267	8235	8227	8289	8211	8268	8248	8200	8233	8216	8227	8228	8266	8238	8221	8232	8204	8176	8208	8246	8246	8281	8275	8293	8267	8245	8224	8191	8214	8191	8239	8262	8254	8266
195	A/D1	0	1	990	8211	8221	8215	8201	8209	8213	8230	8208	8211	8220	8213	8220	8212	8224	8225	8211	8227	8204	8210	8213	8223	8252	8249	8223	8240	8224	8247	8246	8223	8230	8214	8221	8217	8211	8217	8202	8210	8218	8208	8239	8220	8229	8222	8230	8244
195	A/D0	1	1	990	8232	8286	8295	8304	8328	8259	8253	8226	8196	8240	8252	8293	8206	8234	8249	8167	8178	8180	8189	8168	8223	8231	8237	8239	8248	8263	8205	8196	8192	8223	8220	8220	8257	8247	8229	8207	8221	8220	8168	8215	8278	8246	8240	8261	8243
196	A/D1	0	1	1270	8218	8214	8242	8238	8231	8220	8234	8224	8222	8216	8209	8217	8229	8226	8231	8216	8223	8217	8219	8217	8217	8214	8208	8221	8225	8218	8215	8204	8218	8196	8213	8209	8194	8223	8206	8233	8245	8213	8225	8216	8221	8261	8237	8235	8237
196	A/D0	1	1	1270	8280	8274	8256	8254	8242	8235	8211	8219	8219	8213	8241	8243	8268	8274	8298	8308	8258	8232	8201	8201	8220	8222	8240	8243	8273	8277	8270	8279	8229	8249	8253	8247	8301	8282	8306	8313	8287	8231	8233	8254	8226	8240	8248	8228	8230
197	A/D1	0	1	940	8236	8225	8248	8231	8244	8259	8233	8226	8231	8202	8234	8201	8219	8211	8214	8225	8254	8252	8247	8215	8226	8239	8233	8221	8217	8236	8214	8232	8219	8211	8228	8252	8235	8235	8225	8225	8219	8220	8214	8223	8218	8232	8230	8212	8217
197	A/D0	1	1	940	8228	8262	8297	8319	8305	8296	8235	8208	8240	8252	8237	8262	8289	8185	8155	8239	8189	8149	8239	8268	8189	8248	8271	8231	8254	8254	8242	8174	8162	8189	8201	8224	8276	8240	8212	8216	8286	8237	8237	8241	8238	8259	8241	8284	8235
198	A/D1	0	1	1260	8213	8233	8254	8219	8267	8226	8216	8239	8201	8242	8226	8220	8230	8219	8231	8243	8235	8245	8228	8213	8220	8204	8219	8225	8194	8228	8202	8220	8224	8209	8217	8220	8228	8250	8255	8258	8242	8224	8220	8208	8215	8215	8218	8229	8255
198	A/D0	1	1	1260	8255	8303	8342	8290	8284	8287	8279	8233	8221	8278	8255	8212	8233	8233	8235	8202	8223	8183	8199	8230	8247	8259	8261	8272	8279	8214	8171	8185	8192	8221	8214	8280	8280	8288	8254	8310	8242	8209	8220	8231	8235	8231	8250	8298	8246
199	A/D1	0	1	1040	8204	8227	8206	8206	8240	8200	8232	8220	8204	8234	8207	8229	8239	8196	8233	8291	8256	8255	8229	8220	8209	8208	8218	8237	8232	8254	8219	8226	8224	8211	8224	8221	8229	8241	8237	8252	8244	8249	8216	8218	8240	8268	8259	8251	8238
199	A/D0	1	1	1040	8294	8257	8252	8295	8312	8241	8255	8232	8190	8236	8227	8239	8265	8265	8273	8277	8207	8218	8224	8192	8205	8216	8249	8233	8239	8214	8223	8202	8218	8217	8222	8229	8226	8252	8281	8242	8196	8221	8208	8218	8248	8253	8252	8236	8242
200	A/D1	0	1	950	8219	8224	8240	8260	8280	8266	8248	8233	8222	8223	8209	8250	8228	8244	8226	8243	8220	8232	8214	8217	8214	8216	8260	8244	8253	8261	8210	8253	8202	8206	8226	8202	8241	8236	8223	8250	8259	8251	8241	8230	8241	8236	8241	8261	8258
200	A/D0	1	1	950	8314	8337	8394	8405	8378	8392	8295	8246	8250	8283	8312	8430	8455	8443	8440	8430	8327	8298	8247	8192	8315	8406	8386	8387	8368	8350	8296	8247	8228	8276	8310	8368	8368	8387	8365	8410	8318	8281	8247	8223	8340	8372	8401	8429	8373
201	A/D1	0	2	1420	8237	8220	8275	8232	8213	8230	8224	8226	8228	8211	8248	8245	8254	8227	8222	8217	8215	8207	8244	8183	8271	8230	8235	8244	8210	8240	8219	8231	8241	8220	8231	8257	8244	8257	8252	8224	8229	8213	8227	8211	8221	8225	8218	8217	8229
201	A/D0	1	2	1420	8249	8293	8197	8275	8272	8214	8186	8228	8175	8170	8168	8120	8142	8173	8192	8260	8217	8205	8232	8227	8182	8214	8198	8222	8206	8207	8196	8170	8194	8210	8196	8198	8197	8230	8249	8242	8252	8202	8188	8195	8191	8255	8235	8252	8242
202	A/D1	0	2	1080	8229	8231	8228	8246	8258	8252	8269	8226	8230	8226	8228	8222	8251	8243	8262	8230	8225	8224	8215	8218	8224	8211	8228	8236	8254	8233	8239	8217	8223	8215	8228	8226	8240	8252	8241	8276	8259	8257	8241	8221	8219	8245	8234	8236	8227
202	A/D0	1	2	1080	8446	8561	8621	8606	8521	8463	8336	8215	8284	8309	8370	8539	8498	8493	8529	8403	8315	8284	8191	8255	8387	8543	8495	8569	8472	8407	8314	8282	8202	8337	8436	8515	8557	8610	8620	8502	8405	8317	8237	8311	8406	8499	8558	8604	8686
203	A/D1	0	2	1060	8218	8213	8223	8241	8224	8228	8217	8204	8225	8211	8223	8220	8238	8243	8233	8219	8225	8211	8216	8221	8212	8224	8211	8203	8229	8205	8205	8226	8211	8220	8232	8213	8230	8234	8222	8232	8212	8209	8220	8203	8225	8240	8233	8255	8230
203	A/D0	1	2	1060	8245	8240	8241	8239	8222	8239	8215	8210	8214	8235	8232	8223	8249	8277	8237	8237	8229	8218	8247	8277	8321	8318	8294	8306	8240	8199	8197	8186	8182	8213	8225	8247	8273	8267	8313	8266	8204	8208	8142	8117	8211	8227	8238	8287	8276
204	A/D1	0	2	1060	8218	8255	8241	8228	8238	8205	8211	8217	8210	8233	8197	8225	8208	8218	8229	8199	8229	8205	8219	8199	8201	8214	8205	8222	8234	8227	8221	8223	8219	8219	8210	8223	8238	8227	8245	8244	8233	8235	8223	8213	8212	8233	8233	8250	8229
204	A/D0	1	2	1060	8251	8269	8293	8267	8280	8275	8245	8234	8211	8239	8236	8286	8286	8286	8303	8281	8228	8207	8211	8219	8241	8341	8327	8342	8307	8293	8230	8196	8215	8211	8240	8260	8326	8322	8355	8257	8284	8234	8183	8220	8320	8243	8300	8311	8234
205	A/D1	0	2	970	8226	8235	8252	8277	8260	8268	8244	8232	8213	8233	8222	8242	8247	8255	8271	8229	8241	8215	8219	8221	8219	8239	8250	8245	8268	8237	8233	8210	8215	8206	8236	8224	8236	8214	8275	8246	8253	8232	8211	8217	8219	8237	8228	8239	8233
205	A/D0	1	2	970	8339	8344	8357	8383	8351	8283	8289	8208	8190	8278	8373	8381	8411	8440	8495	8321	8304	8235	8197	8284	8280	8347	8320	8306	8328	8298	8275	8243	8272	8282	8378	8379	8400	8432	8415	8404	8305	8240	8266	8330	8383	8403	8372	8352	8409
206	A/D1	0	2	1100	8216	8222	8218	8212	8217	8224	8248	8248	8241	8226	8215	8227	8213	8228	8253	8269	8264	8243	8224	8224	8209	8215	8210	8218	8214	8215	8240	8224	8235	8226	8226	8235	8216	8200	8214	8211	8211	8211	8209	8221	8208	8233	8228	8227	8237
206	A/D0	1	2	1100	8271	8206	8198	8237	8224	8232	8226	8200	8187	8183	8210	8197	8212	8236	8206	8221	8218	8177	8171	8210	8206	8261	8256	8263	8247	8254	8226	8215	8229	8194	8233	8276	8249	8268	8258	8279	8233	8207	8233	8223	8210	8220	8257	8235	8236
207	A/D1	0	2	1500	8244	8227	8248	8238	8252	8259	8247	8226	8227	8209	8213	8242	8238	8251	8228	8219	8209	8209	8208	8216	8230	8215	8229	8206	8212	8212	8206	8227	8210	8219	8217	8203	8232	8227	8222	8245	8221	8219	8218	8200	8228	8227	8226	8221	8214
207	A/D0	1	2	1500	8189	8205	8329	8249	8267	8294	8266	8204	8192	8228	8222	8234	8281	8271	8264	8285	8248	8209	8206	8256	8240	8225	8260	8322	8269	8225	8278	8220	8147	8217	8315	8233	8245	8311	8333	8257	8302	8270	8147	8153	8210	8238	8276	8305	8331
208	A/D1	0	2	1280	8211	8208	8232	8231	8229	8239	8220	8222	8217	8210	8218	8231	8274	8240	8234	8233	8232	8205	8227	8210	8209	8237	8221	8275	8245	8257	8250	8234	8218	8217	8209	8221	8235	8221	8240	8222	8229	8226	8201	8228	8205	8217	8251	8232	8238
208	A/D0	1	2	1280	8566	8789	8987	9070	9217	9039	8746	8480	8290	8380	8603	8766	8850	8961	9019	9069	8778	8479	8316	8279	8615	8769	9021	8962	8949	8931	8675	8485	8313	8284	8584	8690	8874	9015	9059	8971	8672	8459	8301	8372	8626	8773	9026	9100	8946
209	A/D1	0	2	1160	8249	8237	8263	8269	8258	8268	8242	8221	8221	8210	8222	8223	8232	8238	8248	8237	8258	8246	8235	8223	8230	8224	8268	8260	8256	8262	8230	8232	8218	8207	8214	8233	8296	8273	8266	8250	8240	8231	8217	8214	8216	8225	8218	8229	8226
209	A/D0	1	2	1160	8579	8883	9001	9117	9193	9155	8775	8561	8348	8307	8537	8856	9121	9052	9137	9061	8704	8528	8302	8310	8580	8839	8979	9151	9155	9111	8787	8489	8312	8237	8558	8768	9039	9173	9163	9139	8839	8573	8376	8287	8474	8856	8815	9095	9113
210	A/D1	0	2	1250	8222	8231	8259	8245	8245	8233	8217	8210	8208	8203	8221	8233	8236	8245	8233	8238	8231	8215	8221	8218	8213	8231	8216	8232	8235	8260	8262	8221	8232	8208	8222	8232	8226	8241	8237	8231	8240	8206	8221	8215	8217	8234	8227	8232	8227
210	A/D0	1	2	1250	8228	8222	8214	8255	8221	8230	8200	8193	8194	8177	8222	8218	8212	8275	8287	8294	8227	8227	8234	8197	8222	8232	8310	8255	8245	8331	8263	8225	8211	8213	8218	8202	8221	8209	8231	8226	8204	8226	8224	8195	8240	8246	8235	8240	8275
211	A/D1	0	2	1160	8212	8218	8220	8213	8218	8236	8212	8222	8220	8203	8230	8215	8225	8236	8230	8240	8227	8221	8215	8217	8198	8221	8212	8207	8243	8218	8218	8269	8198	8248	8209	8208	8259	8245	8266	8257	8216	8222	8220	8201	8236	8224	8232	8244	8213
211	A/D0	1	2	1160	8218	8279	8247	8164	8289	8328	8215	8204	8280	8265	8233	8336	8357	8272	8330	8310	8175	8180	8219	8214	8214	8209	8242	8270	8257	8254	8240	8237	8181	8197	8290	8256	8245	8281	8251	8221	8189	8169	8196	8154	8200	8251	8239	8248	8265
212	A/D1	0	2	1130	8219	8210	8230	8227	8225	8230	8215	8209	8216	8210	8205	8233	8214	8218	8229	8240	8239	8239	8220	8225	8230	8228	8224	8220	8232	8213	8219	8220	8202	8217	8202	8217	8237	8226	8225	8216	8197	8218	8213	8214	8227	8250	8214	8258	8214
212	A/D0	1	2	1130	8256	8215	8184	8225	8226	8200	8207	8223	8186	8168	8218	8210	8193	8248	8304	8220	8162	8217	8278	8212	8194	8257	8250	8257	8260	8261	8229	8171	8207	8218	8217	8283	8256	8281	8274	8220	8267	8224	8243	8220	8196	8249	8227	8242	8237
213	A/D1	0	2	890	8224	8259	8273	8262	8272	8255	8261	8236	8232	8207	8234	8239	8273	8310	8259	8295	8229	8236	8217	8195	8261	8276	8323	8345	8402	8368	8340	8267	8231	8233	8249	8283	8303	8334	8359	8365	8359	8288	8258	8228	8304	8350	8430	8414	8385
213	A/D0	1	2	890	8189	8238	8267	8261	8268	8252	8221	8197	8242	8235	8249	8323	8308	8285	8312	8317	8256	8210	8251	8274	8263	8350	8357	8323	8332	8299	8245	8254	8225	8197	8277	8308	8303	8337	8351	8312	8271	8254	8250	8225	8298	8333	8340	8339	8368
214	A/D1	0	2	1110	8240	8183	8232	8201	8231	8233	8213	8251	8213	8214	8225	8205	8222	8222	8218	8229	8242	8229	8228	8209	8217	8245	8224	8255	8243	8238	8238	8221	8223	8219	8199	8215	8247	8242	8240	8225	8215	8213	8210	8214	8222	8206	8239	8230	8251
214	A/D0	1	2	1110	8266	8262	8255	8248	8265	8253	8224	8229	8158	8177	8233	8177	8207	8221	8259	8229	8257	8252	8220	8234	8272	8270	8275	8278	8305	8240	8269	8183	8205	8208	8234	8294	8344	8289	8263	8296	8251	8203	8196	8223	8222	8242	8303	8308	8263
215	A/D1	0	2	1020	8205	8242	8238	8240	8237	8235	8225	8209	8210	8223	8228	8257	8238	8264	8222	8224	8214	8210	8209	8205	8212	8214	8221	8234	8231	8242	8244	8246	8225	8221	8220	8206	8210	8221	8218	8219	8239	8215	8226	8249	8204	8261	8235	8254	8279
215	A/D0	1	2	1020	8205	8270	8268	8237	8243	8232	8228	8216	8225	8232	8244	8233	8234	8228	8269	8237	8257	8247	8216	8240	8233	8213	8219	8215	8257	8249	8256	8222	8205	8230	8232	8195	8184	8210	8198	8165	8213	8195	8157	8230	8230	8224	8237	8219	8275
216	A/D1	0	2	910	8217	8239	8238	8246	8208	8235	8210	8201	8221	8208	8222	8234	8250	8248	8255	8227	8243	8197	8216	8208	8216	8246	8230	8232	8221	8222	8221	8212	8217	8215	8210	8238	8273	8275	8271	8245	8242	8217	8218	8217	8228	8243	8261	8253	8266
216	A/D0	1	2	910	8238	8245	8257	8237	8257	8259	8236	8232	8206	8229	8261	8248	8280	8279	8282	8244	8232	8216	8223	8210	8246	8265	8276	8313	8289	8291	8241	8253	8211	8229	8212	8213	8268	8273	8222	8276	8243	8228	8191	8236	8218	8180	8233	8269	8252
217	A/D1	0	2	900	8225	8233	8262	8264	8272	8260	8232	8229	8235	8217	8256	8255	8259	8265	8253	8276	8255	8244	8222	8220	8209	8244	8237	8264	8278	8268	8270	8236	8228	8197	8232	8234	8240	8214	8283	8293	8353	8222	8228	8253	8191	8245	8237	8209	8264
217	A/D0	1	2	900	8204	8284	8260	8270	8295	8296	8240	8211	8202	8219	8269	8346	8359	8355	8350	8319	8249	8258	8231	8238	8289	8267	8309	8261	8301	8341	8268	8222	8214	8177	8208	8279	8296	8344	8448	8397	8479	8343	8411	8312	8267	8398	8423	8373	8350
218	A/D1	0	2	1290	8202	8222	8265	8213	8266	8230	8221	8236	8191	8228	8221	8232	8233	8202	8210	8221	8196	8227	8214	8216	8249	8243	8254	8257	8246	8236	8226	8215	8195	8217	8201	8223	8213	8228	8226	8219	8215	8237	8229	8223	8234	8233	8251	8273	8219
218	A/D0	1	2	1290	8397	8749	8893	9029	8948	8939	8815	8546	8390	8244	8489	8783	8818	9035	9129	9128	8798	8606	8342	8230	8495	8721	8816	8901	8986	9121	8785	8626	8372	8288	8495	8690	8928	8959	9086	9058	8882	8652	8333	8321	8638	8951	9062	9174	9086
219	A/D1	0	2	1280	8214	8200	8217	8220	8230	8254	8247	8233	8235	8203	8216	8233	8221	8234	8220	8254	8278	8265	8250	8194	8229	8202	8201	8231	8179	8241	8196	8256	8225	8210	8240	8210	8225	8229	8220	8225	8227	8212	8217	8212	8214	8223	8222	8238	8230
219	A/D0	1	2	1280	8179	8201	8253	8209	8245	8259	8222	8197	8197	8226	8204	8231	8307	8262	8283	8242	8227	8191	8173	8208	8206	8300	8303	8252	8304	8247	8218	8224	8224	8227	8240	8280	8271	8211	8275	8275	8229	8221	8199	8202	8210	8230	8275	8253	8254
220	A/D1	0	2	1410	8203	8208	8206	8209	8216	8201	8222	8208	8204	8212	8202	8220	8222	8238	8236	8222	8240	8219	8215	8226	8209	8209	8217	8201	8239	8228	8235	8242	8199	8229	8212	8211	8238	8213	8230	8226	8230	8224	8219	8209	8218	8207	8225	8219	8218
220	A/D0	1	2	1410	8544	8817	8917	8910	8984	9044	8713	8485	8355	8283	8593	8864	9034	9029	9033	9033	8707	8566	8407	8402	8788	9058	9210	9288	9217	9152	8844	8504	8336	8286	8555	8822	9096	9110	8996	8885	8613	8440	8300	8380	8665	8818	8862	8983	9074
221	A/D1	0	2	1160	8198	8212	8223	8220	8250	8225	8229	8250	8211	8221	8228	8213	8243	8236	8249	8262	8234	8224	8216	8215	8218	8224	8221	8228	8230	8278	8267	8243	8231	8239	8220	8246	8219	8258	8266	8263	8226	8224	8213	8228	8224	8278	8244	8240	8248
221	A/D0	1	2	1160	8241	8268	8292	8279	8237	8224	8252	8205	8198	8236	8227	8257	8277	8249	8269	8265	8239	8217	8219	8277	8253	8317	8284	8274	8218	8215	8209	8185	8199	8226	8232	8231	8241	8272	8311	8244	8280	8246	8195	8179	8194	8190	8178	8246	8300
222	A/D1	0	2	1190	8219	8213	8201	8228	8203	8245	8222	8224	8224	8221	8219	8227	8233	8198	8235	8242	8220	8254	8189	8217	8211	8217	8279	8236	8265	8212	8233	8225	8209	8203	8215	8182	8233	8250	8216	8270	8197	8238	8203	8206	8218	8217	8235	8230	8209
222	A/D0	1	2	1190	8268	8291	8323	8305	8317	8299	8267	8212	8192	8216	8253	8251	8249	8253	8256	8287	8256	8230	8192	8207	8234	8224	8259	8232	8264	8294	8300	8262	8240	8311	8271	8277	8281	8278	8241	8279	8256	8194	8210	8272	8253	8260	8267	8268	8286
223	A/D1	0	2	1140	8233	8233	8201	8232	8212	8229	8238	8234	8215	8222	8208	8226	8226	8244	8239	8227	8233	8217	8209	8224	8236	8234	8216	8237	8233	8221	8235	8220	8229	8219	8203	8217	8202	8212	8217	8213	8227	8226	8209	8214	8208	8212	8233	8220	8223
223	A/D0	1	2	1140	8207	8179	8214	8215	8252	8278	8266	8257	8237	8218	8201	8197	8233	8236	8215	8237	8192	8200	8220	8208	8230	8250	8237	8251	8263	8282	8235	8223	8204	8204	8179	8210	8233	8207	8207	8261	8232	8209	8199	8197	8194	8220	8233	8247	8227
224	A/D1	0	2	880	8238	8302	8288	8334	8335	8330	8320	8238	8260	8221	8183	8280	8261	8286	8293	8277	8282	8236	8219	8278	8295	8322	8331	8274	8288	8312	8317	8274	8265	8237	8300	8330	8362	8357	8381	8317	8343	8278	8217	8238	8230	8358	8365	8395	8345
224	A/D0	1	2	880	8780	8168	8039	8161	8310	8356	8356	8340	8059	8121	8351	8449	8434	8367	8238	8050	8081	8268	8503	8448	8163	8004	8109	8452	8651	8397	8116	8104	8260	8419	8457	8417	8277	8258	8316	8398	8435	8370	8230	8251	8388	8432	8514	8538	8360
225	A/D1	0	2	910	8220	8216	8229	8223	8240	8232	8241	8236	8224	8210	8225	8226	8237	8234	8273	8287	8276	8275	8234	8229	8222	8227	8253	8243	8263	8266	8244	8244	8222	8215	8224	8221	8263	8266	8245	8251	8247	8238	8246	8222	8257	8267	8266	8275	8248
225	A/D0	1	2	910	8348	8510	8439	8531	8535	8500	8436	8310	8220	8265	8489	8562	8581	8595	8585	8553	8424	8303	8239	8195	8318	8504	8500	8549	8567	8537	8430	8338	8284	8259	8297	8446	8448	8432	8504	8505	8418	8353	8260	8253	8338	8431	8526	8571	8638
226	A/D1	0	2	870	8245	8237	8238	8224	8221	8230	8248	8228	8243	8213	8207	8244	8223	8269	8244	8234	8254	8229	8223	8224	8225	8233	8240	8264	8295	8284	8257	8226	8224	8212	8196	8221	8233	8287	8281	8258	8246	8219	8226	8213	8223	8249	8275	8275	8291
226	A/D0	1	2	870	8274	8352	8340	8370	8337	8277	8281	8230	8197	8266	8268	8289	8301	8375	8362	8296	8306	8254	8206	8256	8307	8355	8329	8362	8374	8312	8306	8269	8276	8271	8310	8317	8352	8361	8307	8271	8252	8226	8214	8278	8308	8311	8338	8331	8367
227	A/D1	0	2	1350	8222	8214	8219	8231	8227	8222	8243	8213	8222	8214	8196	8216	8209	8211	8220	8242	8233	8228	8219	8211	8209	8210	8228	8252	8224	8235	8211	8210	8207	8200	8208	8215	8250	8253	8231	8243	8229	8222	8233	8214	8229	8242	8243	8240	8241
227	A/D0	1	2	1350	8223	8259	8295	8285	8324	8357	8279	8273	8240	8212	8264	8274	8333	8328	8302	8322	8297	8226	8219	8254	8254	8243	8313	8367	8364	8363	8323	8249	8245	8222	8243	8252	8344	8314	8389	8430	8322	8283	8243	8225	8250	8300	8313	8350	8358
228	A/D1	0	2	970	8211	8223	8219	8234	8247	8227	8214	8233	8213	8224	8231	8220	8235	8256	8257	8247	8229	8237	8225	8221	8223	8221	8238	8224	8224	8228	8226	8213	8215	8216	8214	8214	8242	8258	8247	8247	8218	8226	8219	8210	8214	8231	8246	8265	8268
228	A/D0	1	2	970	8236	8248	8241	8268	8233	8201	8229	8220	8184	8222	8273	8297	8278	8309	8275	8223	8204	8199	8178	8201	8225	8248	8173	8235	8236	8240	8229	8219	8220	8233	8209	8206	8250	8225	8215	8236	8224	8236	8236	8237	8251	8225	8243	8218	8216
229	A/D1	0	2	860	8235	8217	8237	8235	8231	8271	8256	8245	8233	8215	8235	8247	8250	8256	8255	8252	8266	8226	8229	8218	8227	8236	8248	8220	8278	8269	8271	8272	8227	8238	8215	8240	8246	8241	8302	8313	8290	8281	8240	8227	8259	8269	8259	8250	8263
229	A/D0	1	2	860	8178	8192	8216	8214	8216	8225	8225	8226	8214	8229	8244	8229	8193	8242	8209	8192	8223	8237	8237	8220	8247	8289	8232	8252	8278	8230	8209	8200	8198	8223	8207	8233	8230	8263	8289	8236	8259	8209	8199	8179	8204	8234	8201	8199	8199
230	A/D1	0	2	1000	8218	8244	8225	8236	8240	8238	8227	8227	8211	8215	8223	8220	8233	8219	8219	8224	8216	8212	8213	8206	8222	8224	8225	8229	8259	8253	8246	8220	8221	8213	8211	8242	8238	8241	8226	8239	8214	8237	8221	8210	8238	8220	8233	8248	8213
230	A/D0	1	2	1000	8252	8293	8255	8267	8241	8199	8181	8190	8197	8177	8222	8197	8244	8236	8278	8271	8249	8225	8228	8249	8228	8254	8286	8253	8288	8254	8248	8223	8220	8268	8295	8272	8265	8288	8293	8268	8308	8226	8237	8252	8260	8260	8272	8261	8230
231	A/D1	0	2	1390	8225	8225	8223	8253	8238	8234	8255	8213	8230	8229	8204	8222	8227	8275	8281	8246	8244	8213	8210	8217	8227	8260	8296	8275	8276	8273	8247	8253	8234	8215	8220	8218	8217	8231	8221	8242	8223	8214	8222	8240	8208	8243	8227	8233	8268
231	A/D0	1	2	1390	8261	8302	8346	8320	8331	8249	8272	8228	8173	8235	8235	8214	8250	8279	8262	8279	8250	8230	8202	8239	8301	8320	8311	8323	8289	8319	8279	8231	8211	8247	8270	8310	8307	8306	8262	8282	8251	8205	8184	8238	8250	8245	8298	8365	8310
232	A/D1	0	2	1180	8224	8224	8217	8219	8224	8230	8224	8227	8217	8207	8233	8224	8247	8235	8229	8216	8220	8213	8221	8215	8228	8245	8244	8261	8248	8244	8217	8210	8217	8200	8220	8197	8216	8223	8218	8238	8229	8217	8220	8230	8213	8229	8213	8218	8225
232	A/D0	1	2	1180	8195	8223	8213	8209	8252	8224	8191	8186	8204	8185	8212	8222	8226	8261	8238	8257	8217	8204	8202	8214	8204	8197	8224	8184	8280	8268	8213	8241	8211	8180	8201	8254	8245	8200	8251	8213	8182	8208	8245	8202	8204	8238	8222	8208	8243
233	A/D1	0	2	890	8232	8218	8269	8256	8258	8236	8225	8226	8229	8225	8235	8299	8267	8286	8235	8234	8209	8226	8211	8228	8246	8334	8277	8303	8277	8281	8267	8240	8231	8222	8240	8246	8261	8266	8279	8256	8258	8237	8260	8231	8245	8247	8251	8265	8257
233	A/D0	1	2	890	8257	8265	8267	8342	8248	8224	8228	8211	8194	8236	8254	8270	8225	8275	8264	8209	8240	8225	8178	8186	8200	8211	8243	8221	8235	8223	8228	8219	8230	8229	8202	8210	8231	8200	8217	8199	8175	8180	8165	8208	8244	8251	8300	8290	8290
234	A/D1	0	2	1500	8215	8209	8255	8236	8250	8234	8227	8231	8223	8225	8245	8228	8252	8255	8242	8232	8219	8235	8202	8224	8183	8226	8252	8251	8212	8259	8186	8217	8217	8201	8231	8208	8261	8245	8250	8257	8230	8241	8213	8226	8242	8263	8227	8241	8225
234	A/D0	1	2	1500	8254	8280	8270	8270	8209	8221	8224	8204	8198	8227	8233	8289	8286	8256	8235	8223	8201	8205	8226	8207	8224	8248	8251	8196	8188	8207	8191	8162	8217	8195	8213	8158	8206	8225	8197	8196	8187	8230	8171	8195	8247	8206	8201	8246	8235
235	A/D1	0	2	1300	8216	8216	8237	8234	8251	8248	8236	8228	8220	8201	8231	8218	8228	8234	8219	8225	8205	8223	8198	8205	8221	8203	8239	8229	8231	8220	8229	8234	8241	8228	8239	8217	8218	8217	8241	8242	8258	8231	8230	8213	8209	8207	8228	8225	8228
235	A/D0	1	2	1300	8188	8254	8244	8256	8237	8305	8250	8231	8248	8184	8214	8250	8230	8220	8224	8222	8197	8187	8233	8199	8209	8226	8259	8239	8221	8264	8227	8208	8217	8198	8238	8268	8266	8288	8271	8205	8212	8208	8192	8166	8206	8230	8225	8248	8272
236	A/D1	0	2	1010	8231	8231	8233	8256	8208	8228	8223	8222	8218	8226	8215	8240	8268	8228	8258	8205	8220	8236	8185	8259	8190	8225	8252	8193	8255	8242	8242	8264	8218	8234	8248	8222	8252	8240	8229	8275	8237	8239	8231	8202	8225	8214	8230	8240	8237
236	A/D0	1	2	1010	8197	8252	8291	8280	8257	8242	8248	8195	8214	8208	8231	8187	8201	8246	8173	8187	8235	8218	8188	8239	8223	8225	8200	8181	8187	8161	8162	8158	8176	8222	8207	8268	8291	8271	8241	8228	8234	8175	8177	8190	8187	8198	8229	8230	8234
237	A/D1	0	2	870	8224	8254	8294	8297	8300	8283	8256	8224	8215	8205	8227	8254	8250	8295	8280	8278	8259	8235	8216	8211	8231	8263	8276	8298	8287	8321	8265	8225	8252	8179	8255	8255	8269	8300	8271	8313	8269	8251	8231	8206	8257	8266	8254	8284	8299
237	A/D0	1	2	870	8515	8693	8767	8766	8781	8563	8514	8336	8258	8361	8576	8689	8812	8799	8750	8544	8389	8297	8280	8400	8602	8690	8896	8985	8901	8652	8446	8260	8231	8397	8602	8701	8860	8829	8830	8699	8495	8316	8286	8348	8532	8612	8667	8732	8700
238	A/D1	0	2	1290	8204	8219	8210	8204	8262	8221	8253	8221	8222	8242	8226	8222	8245	8230	8240	8242	8220	8221	8204	8201	8227	8228	8256	8240	8229	8238	8226	8219	8212	8212	8210	8221	8236	8234	8230	8239	8228	8258	8228	8219	8218	8208	8222	8236	8246
238	A/D0	1	2	1290	8205	8214	8228	8205	8220	8258	8276	8259	8256	8306	8267	8246	8289	8299	8264	8272	8282	8211	8211	8239	8244	8222	8215	8257	8264	8242	8231	8198	8189	8192	8225	8233	8274	8259	8278	8250	8203	8204	8239	8158	8182	8240	8199	8173	8183
239	A/D1	0	2	1310	8220	8210	8226	8217	8212	8229	8213	8220	8225	8216	8217	8231	8230	8243	8252	8238	8238	8234	8215	8216	8206	8218	8231	8225	8251	8245	8224	8227	8210	8214	8218	8218	8231	8249	8239	8293	8261	8244	8233	8207	8215	8213	8208	8221	8203
239	A/D0	1	2	1310	8224	8246	8286	8300	8308	8307	8275	8232	8201	8239	8224	8291	8283	8263	8260	8243	8224	8235	8188	8233	8271	8280	8253	8279	8291	8232	8235	8225	8192	8242	8307	8308	8304	8373	8375	8386	8304	8277	8225	8220	8294	8334	8294	8340	8340
240	A/D1	0	2	1280	8210	8213	8230	8229	8227	8230	8222	8217	8213	8210	8209	8214	8221	8212	8212	8212	8207	8205	8217	8206	8215	8212	8217	8217	8218	8226	8217	8215	8207	8208	8213	8210	8224	8216	8235	8242	8230	8220	8215	8211	8220	8210	8225	8213	8204
240	A/D0	1	2	1280	8428	8554	8782	8829	8989	8867	8607	8432	8275	8292	8481	8620	8700	8765	8663	8675	8511	8323	8305	8315	8486	8714	8823	8821	8908	8972	8759	8485	8323	8375	8527	8672	8711	8728	8682	8676	8524	8382	8285	8356	8567	8742	8843	8858	8828
241	A/D1	0	2	880	8220	8229	8222	8246	8229	8220	8229	8197	8231	8205	8231	8235	8235	8249	8244	8227	8228	8213	8218	8219	8232	8239	8239	8273	8254	8276	8236	8227	8215	8219	8229	8248	8270	8252	8247	8243	8231	8220	8222	8218	8228	8246	8232	8230	8229
241	A/D0	1	2	880	8231	8228	8310	8319	8352	8296	8258	8249	8236	8264	8290	8288	8282	8296	8281	8260	8231	8229	8236	8242	8326	8348	8346	8440	8421	8332	8279	8238	8224	8246	8265	8344	8400	8360	8398	8319	8273	8224	8245	8326	8378	8372	8376	8353	8321
242	A/D1	0	2	870	8208	8221	8221	8212	8218	8220	8210	8218	8211	8215	8214	8232	8243	8258	8240	8228	8253	8235	8238	8224	8214	8217	8212	8214	8222	8271	8257	8266	8229	8222	8215	8201	8217	8229	8238	8249	8246	8221	8244	8216	8237	8214	8234	8219	8252
242	A/D0	1	2	870	8251	8214	8312	8259	8281	8297	8290	8219	8208	8252	8301	8263	8274	8267	8221	8254	8235	8215	8217	8212	8219	8269	8298	8253	8283	8277	8226	8225	8216	8226	8202	8220	8278	8227	8242	8251	8220	8171	8199	8263	8270	8307	8339	8258	8231
243	A/D1	0	2	1090	8220	8226	8237	8232	8237	8231	8219	8212	8208	8207	8226	8239	8226	8232	8223	8224	8227	8215	8242	8220	8223	8220	8207	8208	8224	8215	8217	8215	8225	8197	8227	8194	8212	8223	8219	8270	8226	8229	8227	8218	8217	8222	8219	8218	8216
243	A/D0	1	2	1090	8199	8206	8227	8227	8202	8214	8224	8206	8210	8221	8235	8219	8257	8236	8219	8223	8207	8192	8199	8235	8187	8220	8235	8202	8195	8242	8209	8213	8186	8203	8177	8177	8216	8206	8224	8252	8256	8192	8180	8217	8216	8218	8275	8217	8218
244	A/D1	0	2	1090	8215	8212	8220	8224	8233	8230	8256	8237	8238	8209	8208	8221	8228	8228	8216	8224	8219	8215	8214	8211	8216	8233	8258	8261	8235	8245	8239	8212	8211	8208	8210	8239	8239	8248	8221	8241	8231	8224	8215	8209	8243	8228	8231	8219	8211
244	A/D0	1	2	1090	8283	8316	8307	8304	8290	8287	8254	8257	8247	8235	8285	8306	8323	8310	8309	8320	8280	8229	8233	8274	8300	8284	8331	8324	8306	8275	8262	8228	8174	8234	8267	8274	8279	8282	8290	8292	8265	8254	8214	8224	8221	8266	8293	8311	8335
245	A/D1	0	2	1370	8225	8227	8217	8213	8215	8217	8214	8222	8205	8214	8221	8223	8249	8218	8227	8208	8227	8218	8218	8215	8215	8259	8242	8268	8227	8231	8223	8229	8222	8228	8230	8284	8254	8258	8217	8223	8218	8212	8226	8209	8219	8225	8214	8238	8242
245	A/D0	1	2	1370	8236	8314	8292	8297	8358	8251	8271	8235	8206	8246	8336	8315	8350	8389	8323	8265	8227	8286	8211	8276	8327	8343	8390	8409	8315	8286	8291	8179	8225	8287	8294	8304	8368	8309	8324	8275	8260	8246	8203	8233	8278	8222	8347	8390	8367
246	A/D1	0	2	1110	8250	8230	8223	8229	8224	8245	8245	8229	8211	8215	8215	8213	8253	8232	8225	8248	8228	8242	8208	8222	8202	8215	8247	8216	8273	8224	8220	8221	8217	8209	8211	8214	8222	8235	8246	8239	8242	8218	8231	8216	8224	8230	8242	8239	8235
246	A/D0	1	2	1110	8247	8260	8316	8329	8333	8344	8249	8193	8197	8195	8216	8255	8286	8290	8236	8253	8235	8213	8190	8212	8223	8257	8285	8282	8304	8299	8260	8262	8180	8169	8220	8236	8260	8261	8266	8324	8265	8225	8239	8212	8199	8212	8239	8189	8236
247	A/D1	0	2	1110	8241	8268	8277	8281	8283	8349	8322	8304	8258	8226	8259	8260	8307	8309	8290	8322	8294	8315	8253	8241	8222	8225	8215	8309	8286	8311	8324	8246	8281	8206	8237	8276	8325	8351	8326	8340	8294	8277	8248	8229	8242	8263	8310	8335	8344
247	A/D0	1	2	1110	8446	8597	8701	8803	8722	8581	8422	8292	8260	8281	8458	8634	8669	8765	8787	8750	8559	8379	8314	8401	8556	8744	8835	8783	8808	8684	8557	8366	8257	8328	8554	8646	8787	8654	8717	8643	8461	8313	8283	8334	8463	8611	8758	8678	8746
248	A/D1	0	2	1080	8228	8213	8219	8222	8210	8211	8216	8212	8202	8219	8207	8222	8232	8228	8233	8224	8235	8238	8223	8227	8219	8219	8211	8221	8240	8236	8232	8221	8219	8199	8227	8229	8239	8235	8230	8238	8238	8241	8221	8208	8224	8207	8274	8233	8260
248	A/D0	1	2	1080	8252	8364	8367	8375	8415	8434	8315	8256	8268	8229	8236	8300	8410	8419	8555	8642	8461	8336	8287	8223	8250	8404	8416	8373	8404	8458	8441	8369	8281	8244	8268	8402	8417	8434	8495	8394	8369	8317	8237	8202	8282	8337	8360	8502	8536
249	A/D1	0	2	880	8236	8240	8241	8241	8232	8242	8230	8220	8222	8182	8215	8247	8247	8257	8228	8228	8219	8221	8211	8220	8222	8208	8246	8240	8247	8243	8215	8273	8203	8249	8224	8211	8249	8222	8224	8215	8232	8215	8215	8224	8215	8228	8230	8244	8244
249	A/D0	1	2	880	8216	8216	8270	8285	8324	8295	8216	8255	8266	8233	8283	8243	8282	8237	8231	8243	8211	8231	8241	8251	8260	8277	8269	8261	8285	8245	8204	8254	8183	8168	8243	8216	8240	8221	8249	8253	8206	8224	8225	8209	8214	8238	8249	8296	8213
250	A/D1	0	2	950	8223	8240	8228	8239	8248	8234	8263	8217	8227	8210	8206	8243	8221	8238	8254	8247	8246	8227	8222	8231	8248	8248	8245	8241	8241	8236	8231	8222	8215	8204	8205	8228	8231	8238	8217	8233	8227	8219	8223	8226	8249	8250	8246	8228	8234
250	A/D0	1	2	950	8226	8251	8232	8253	8226	8247	8233	8235	8226	8299	8305	8315	8370	8402	8405	8302	8277	8208	8187	8258	8348	8357	8401	8354	8354	8365	8304	8220	8208	8237	8307	8300	8338	8342	8339	8341	8278	8250	8239	8258	8279	8306	8275	8283	8335
251	A/D1	0	2	990	8247	8199	8253	8213	8214	8222	8222	8202	8228	8222	8214	8223	8236	8224	8241	8213	8237	8218	8217	8222	8223	8233	8261	8276	8276	8259	8229	8224	8198	8220	8206	8212	8233	8229	8220	8223	8215	8219	8216	8232	8214	8225	8221	8219	8241
251	A/D0	1	2	990	8201	8243	8224	8202	8251	8293	8229	8188	8238	8249	8204	8215	8213	8227	8239	8205	8179	8246	8193	8126	8221	8255	8153	8244	8331	8239	8216	8237	8231	8206	8206	8256	8205	8211	8203	8167	8185	8217	8254	8280	8287	8322	8260	8312	8276
252	A/D1	0	2	870	8214	8249	8236	8263	8235	8228	8220	8213	8218	8216	8245	8275	8259	8263	8242	8225	8253	8219	8193	8251	8184	8238	8273	8230	8317	8210	8258	8236	8190	8246	8216	8253	8271	8265	8273	8251	8237	8213	8230	8223	8235	8250	8283	8264	8262
252	A/D0	1	2	870	8236	8297	8227	8230	8268	8217	8201	8224	8215	8213	8216	8266	8258	8243	8258	8256	8263	8233	8230	8226	8238	8218	8253	8307	8252	8236	8260	8221	8205	8225	8238	8280	8296	8282	8261	8242	8244	8259	8263	8269	8221	8241	8243	8279	8271
253	A/D1	0	2	1130	8220	8209	8236	8299	8286	8289	8254	8258	8221	8228	8213	8205	8245	8244	8216	8272	8252	8233	8256	8212	8250	8223	8232	8221	8212	8224	8222	8224	8199	8226	8196	8219	8209	8223	8248	8239	8255	8235	8212	8210	8222	8212	8225	8213	8218
253	A/D0	1	2	1130	8226	8234	8240	8267	8274	8222	8208	8197	8237	8245	8255	8304	8310	8286	8298	8271	8215	8190	8237	8228	8268	8243	8287	8300	8274	8283	8244	8254	8229	8224	8224	8248	8245	8242	8241	8262	8253	8211	8238	8251	8223	8243	8271	8230	8268
254	A/D1	0	2	1200	8225	8231	8215	8219	8209	8212	8212	8206	8210	8212	8213	8221	8210	8222	8215	8206	8214	8206	8216	8212	8209	8225	8238	8229	8237	8247	8227	8229	8230	8213	8210	8217	8210	8232	8217	8240	8196	8220	8229	8183	8241	8203	8206	8245	8201
254	A/D0	1	2	1200	8217	8215	8219	8206	8218	8217	8238	8226	8188	8254	8287	8317	8280	8276	8211	8206	8157	8157	8153	8167	8234	8228	8246	8211	8228	8240	8215	8227	8222	8208	8199	8195	8275	8236	8254	8254	8229	8212	8201	8212	8204	8220	8212	8218	8223
255	A/D1	0	2	1180	8202	8238	8239	8227	8258	8221	8213	8239	8199	8224	8206	8188	8237	8220	8232	8240	8213	8215	8211	8194	8219	8223	8229	8236	8221	8233	8218	8210	8215	8213	8205	8232	8218	8216	8218	8208	8212	8212	8218	8213	8209	8203	8229	8229	8247
255	A/D0	1	2	1180	8348	8475	8482	8594	8584	8525	8405	8317	8201	8284	8331	8452	8521	8613	8668	8641	8470	8335	8252	8286	8359	8473	8528	8543	8550	8499	8400	8269	8260	8274	8348	8421	8425	8472	8572	8568	8419	8287	8286	8294	8332	8471	8490	8515	8496
256	A/D1	0	2	1500	8205	8218	8215	8248	8234	8241	8226	8210	8233	8217	8230	8224	8228	8239	8238	8249	8235	8245	8226	8242	8224	8249	8266	8263	8258	8229	8238	8228	8221	8223	8217	8245	8259	8253	8265	8241	8228	8214	8213	8209	8214	8228	8225	8260	8268
256	A/D0	1	2	1500	8238	8259	8308	8267	8264	8252	8197	8205	8190	8196	8226	8227	8232	8244	8251	8235	8233	8225	8213	8227	8231	8243	8274	8263	8293	8273	8241	8224	8223	8228	8240	8306	8318	8245	8285	8250	8199	8196	8185	8185	8215	8233	8247	8282	8260
257	A/D1	0	2	1030	8212	8229	8229	8234	8216	8239	8232	8228	8226	8223	8203	8234	8209	8248	8233	8235	8227	8223	8223	8212	8213	8203	8217	8205	8207	8216	8204	8217	8214	8211	8213	8222	8219	8269	8254	8266	8264	8238	8230	8214	8207	8211	8239	8256	8235
257	A/D0	1	2	1030	8543	8886	8950	9062	9048	9035	8742	8461	8324	8303	8524	8746	8910	9098	9151	9035	8715	8451	8312	8340	8572	8802	8970	9146	9030	9049	8731	8463	8298	8327	8539	8743	9047	9147	9034	8966	8673	8411	8286	8377	8705	8879	9014	9069	9042
258	A/D1	0	2	990	8210	8240	8235	8239	8230	8214	8208	8219	8199	8215	8222	8201	8240	8237	8228	8251	8200	8226	8213	8186	8242	8200	8211	8257	8224	8256	8227	8218	8222	8211	8231	8229	8215	8224	8243	8236	8271	8240	8212	8211	8205	8215	8242	8241	8241
258	A/D0	1	2	990	8169	8182	8231	8214	8264	8257	8261	8219	8214	8254	8205	8221	8237	8215	8244	8233	8217	8220	8218	8245	8252	8260	8237	8280	8272	8235	8203	8221	8215	8224	8208	8227	8271	8270	8290	8297	8224	8239	8212	8203	8247	8240	8259	8244	8231
259	A/D1	0	2	1350	8220	8228	8219	8228	8232	8245	8232	8248	8226	8235	8223	8224	8258	8253	8235	8232	8224	8199	8240	8205	8213	8215	8232	8233	8220	8228	8220	8207	8213	8210	8215	8219	8224	8221	8238	8264	8239	8238	8216	8211	8218	8216	8240	8244	8243
259	A/D0	1	2	1350	8266	8241	8253	8261	8259	8195	8225	8205	8192	8159	8176	8185	8169	8206	8202	8236	8225	8171	8207	8218	8183	8207	8232	8236	8228	8221	8261	8208	8198	8202	8208	8198	8236	8222	8214	8250	8197	8213	8220	8208	8257	8249	8267	8230	8192
260	A/D1	0	2	1020	8240	8253	8241	8235	8226	8235	8232	8227	8228	8213	8226	8228	8232	8224	8230	8237	8244	8226	8224	8214	8215	8231	8240	8249	8245	8269	8229	8240	8217	8220	8203	8200	8223	8206	8243	8292	8257	8271	8221	8243	8219	8224	8233	8235	8226
260	A/D0	1	2	1020	8244	8229	8244	8233	8221	8240	8257	8229	8205	8215	8218	8222	8227	8236	8263	8227	8228	8219	8173	8184	8194	8220	8236	8252	8256	8251	8233	8212	8213	8155	8171	8212	8167	8207	8229	8233	8253	8200	8191	8202	8191	8188	8218	8226	8257
261	A/D1	0	2	1000	8224	8234	8254	8242	8229	8237	8220	8219	8228	8211	8207	8243	8240	8247	8281	8256	8267	8234	8216	8213	8224	8227	8226	8241	8246	8244	8258	8236	8223	8226	8233	8254	8233	8230	8240	8244	8231	8208	8210	8198	8203	8248	8234	8240	8233
261	A/D0	1	2	1000	8213	8253	8282	8288	8340	8330	8249	8239	8263	8222	8178	8220	8227	8204	8215	8232	8232	8208	8213	8267	8254	8272	8244	8251	8267	8228	8211	8231	8205	8182	8245	8242	8254	8287	8296	8225	8205	8165	8142	8150	8186	8192	8188	8240	8214
262	A/D1	0	2	1130	8238	8204	8221	8216	8224	8220	8214	8213	8216	8208	8227	8225	8252	8258	8253	8245	8255	8244	8235	8222	8213	8211	8215	8222	8232	8228	8234	8228	8204	8228	8208	8209	8213	8231	8247	8257	8240	8259	8227	8227	8218	8212	8221	8237	8230
262	A/D0	1	2	1130	8556	8779	8903	8917	9054	8918	8641	8417	8285	8344	8484	8770	8822	8827	8891	8875	8660	8416	8286	8411	8596	8821	8958	9067	9010	8882	8648	8402	8287	8332	8584	8712	8968	9047	9066	8935	8616	8359	8296	8434	8637	8904	9006	9029	8978
263	A/D1	0	2	1330	8213	8214	8229	8236	8264	8248	8232	8211	8209	8226	8267	8235	8301	8219	8274	8276	8243	8255	8223	8229	8241	8229	8259	8232	8250	8249	8226	8221	8218	8209	8229	8255	8263	8237	8233	8219	8228	8210	8215	8212	8201	8227	8227	8231	8283
263	A/D0	1	2	1330	8595	8835	8834	8851	8822	8776	8577	8353	8283	8330	8585	8801	8911	8892	8893	8782	8567	8360	8262	8393	8527	8657	8818	8895	8865	8781	8506	8344	8266	8275	8589	8651	8868	8922	8852	8846	8535	8393	8283	8346	8511	8568	8847	8897	9009
264	A/D1	0	2	1260	8207	8221	8214	8214	8217	8204	8204	8211	8208	8215	8213	8210	8226	8188	8225	8220	8225	8197	8262	8174	8259	8234	8203	8244	8192	8233	8231	8202	8224	8212	8216	8253	8228	8215	8241	8218	8237	8233	8218	8224	8229	8231	8243	8222	8229
264	A/D0	1	2	1260	8228	8250	8214	8256	8274	8271	8239	8217	8209	8261	8277	8261	8217	8182	8214	8242	8267	8286	8192	8219	8260	8307	8347	8343	8354	8282	8252	8216	8243	8207	8192	8288	8327	8360	8333	8301	8238	8155	8202	8244	8215	8252	8307	8266	8236
265	A/D1	0	2	1130	8243	8251	8265	8245	8273	8250	8243	8252	8221	8217	8223	8198	8224	8222	8209	8213	8219	8206	8226	8210	8213	8220	8227	8209	8254	8197	8240	8207	8197	8225	8203	8253	8234	8241	8241	8219	8224	8222	8208	8217	8221	8234	8251	8247	8231
265	A/D0	1	2	1130	8166	8171	8165	8189	8262	8214	8187	8221	8210	8197	8211	8228	8212	8219	8249	8245	8188	8206	8200	8236	8279	8274	8279	8258	8237	8199	8193	8216	8179	8212	8248	8209	8227	8269	8254	8219	8220	8231	8211	8192	8271	8254	8274	8286	8279
266	A/D1	0	2	1140	8208	8232	8231	8215	8216	8203	8206	8215	8217	8214	8212	8213	8217	8226	8229	8234	8227	8227	8207	8221	8225	8218	8223	8218	8223	8212	8213	8205	8200	8229	8222	8249	8235	8219	8227	8217	8206	8225	8202	8220	8218	8227	8222	8210	8238
266	A/D0	1	2	1140	8247	8250	8245	8264	8327	8289	8290	8253	8231	8240	8274	8301	8281	8292	8260	8272	8245	8192	8212	8263	8247	8248	8291	8309	8293	8247	8273	8206	8221	8242	8219	8267	8324	8284	8300	8251	8262	8217	8240	8217	8224	8296	8290	8244	8303
267	A/D1	0	2	1320	8229	8242	8211	8216	8220	8204	8236	8206	8219	8209	8233	8229	8247	8244	8228	8238	8243	8232	8234	8211	8232	8217	8224	8221	8208	8235	8222	8222	8223	8210	8221	8213	8210	8221	8250	8252	8232	8222	8217	8199	8229	8216	8218	8223	8249
267	A/D0	1	2	1320	8249	8230	8235	8253	8248	8273	8231	8225	8195	8216	8185	8193	8225	8227	8236	8268	8244	8231	8203	8239	8231	8218	8243	8233	8212	8228	8216	8192	8197	8221	8212	8226	8246	8263	8261	8265	8197	8200	8219	8229	8249	8246	8263	8258	8231
268	A/D1	0	2	860	8183	8238	8208	8229	8258	8258	8275	8246	8238	8227	8239	8246	8270	8258	8281	8312	8239	8253	8197	8201	8225	8231	8245	8303	8303	8307	8331	8241	8268	8200	8233	8230	8238	8309	8334	8331	8339	8293	8253	8245	8211	8236	8245	8299	8287
268	A/D0	1	2	860	8377	8599	8694	8668	8717	8706	8527	8280	8322	8293	8261	8445	8565	8576	8663	8676	8487	8320	8309	8296	8356	8480	8589	8726	8665	8763	8542	8379	8323	8262	8492	8540	8717	8697	8722	8706	8456	8336	8250	8286	8516	8673	8783	8678	8593
269	A/D1	0	2	860	8217	8234	8237	8244	8245	8262	8245	8210	8219	8210	8203	8247	8244	8252	8240	8221	8252	8223	8227	8219	8194	8227	8222	8229	8231	8226	8230	8246	8230	8226	8232	8246	8267	8284	8264	8262	8238	8230	8219	8203	8208	8210	8205	8223	8238
269	A/D0	1	2	860	8232	8277	8327	8416	8405	8422	8338	8238	8165	8208	8230	8389	8478	8499	8572	8438	8354	8263	8202	8220	8340	8442	8450	8513	8477	8399	8328	8264	8232	8272	8295	8423	8433	8408	8409	8376	8311	8246	8206	8250	8313	8386	8395	8484	8532
270	A/D1	0	2	1240	8204	8214	8205	8210	8220	8219	8227	8218	8210	8222	8201	8240	8225	8217	8244	8209	8224	8214	8211	8215	8232	8246	8246	8245	8221	8230	8205	8208	8211	8201	8230	8218	8227	8220	8238	8231	8243	8216	8215	8208	8206	8213	8222	8228	8246
270	A/D0	1	2	1240	8219	8223	8250	8291	8252	8211	8268	8280	8228	8200	8275	8245	8209	8237	8281	8190	8199	8113	8135	8124	8176	8303	8303	8260	8271	8288	8261	8258	8254	8222	8244	8200	8234	8280	8227	8283	8248	8191	8169	8194	8235	8272	8228	8290	8262
271	A/D1	0	2	1230	8218	8228	8231	8225	8236	8223	8221	8216	8207	8208	8204	8209	8209	8245	8230	8233	8216	8208	8204	8203	8208	8205	8220	8210	8214	8228	8212	8229	8212	8207	8218	8215	8227	8218	8218	8214	8210	8222	8204	8213	8227	8204	8214	8208	8210
271	A/D0	1	2	1230	8216	8223	8276	8254	8254	8250	8216	8192	8220	8223	8230	8225	8250	8252	8233	8240	8202	8205	8197	8229	8194	8225	8246	8240	8202	8211	8204	8199	8240	8263	8245	8203	8260	8232	8215	8203	8214	8195	8137	8233	8205	8211	8284	8233	8221
272	A/D1	0	2	1230	8201	8228	8217	8233	8217	8239	8226	8216	8213	8215	8199	8229	8232	8240	8232	8240	8216	8226	8207	8218	8215	8219	8234	8244	8231	8224	8213	8217	8207	8221	8209	8223	8235	8236	8228	8221	8207	8214	8199	8220	8198	8225	8224	8229	8270
272	A/D0	1	2	1230	8259	8284	8360	8303	8278	8321	8305	8209	8230	8186	8142	8178	8255	8283	8247	8270	8252	8235	8239	8295	8271	8251	8227	8225	8190	8192	8202	8181	8218	8237	8210	8254	8271	8234	8213	8247	8206	8185	8227	8204	8203	8222	8249	8245	8231
273	A/D1	0	2	880	8231	8217	8263	8237	8252	8238	8228	8226	8220	8214	8222	8221	8235	8243	8274	8275	8258	8228	8230	8201	8211	8200	8204	8220	8210	8234	8227	8210	8208	8226	8212	8251	8255	8276	8215	8247	8214	8225	8222	8229	8223	8218	8229	8223	8226
273	A/D0	1	2	880	8217	8273	8339	8320	8343	8301	8273	8223	8205	8215	8262	8324	8312	8304	8308	8288	8235	8219	8213	8243	8308	8362	8376	8448	8452	8435	8264	8220	8281	8274	8253	8309	8248	8364	8325	8303	8311	8257	8205	8244	8312	8329	8361	8365	8388
274	A/D1	0	2	1320	8208	8211	8213	8218	8223	8215	8212	8213	8199	8218	8224	8200	8257	8253	8243	8250	8211	8215	8209	8200	8217	8215	8206	8239	8219	8244	8240	8222	8226	8221	8214	8244	8231	8241	8225	8220	8227	8231	8209	8220	8215	8233	8235	8230	8222
274	A/D0	1	2	1320	8387	8568	8672	8677	8694	8542	8397	8270	8236	8342	8406	8582	8607	8631	8686	8555	8433	8274	8301	8342	8473	8550	8528	8658	8642	8530	8381	8270	8244	8362	8491	8563	8546	8522	8547	8516	8363	8235	8248	8365	8512	8639	8751	8690	8635
275	A/D1	0	2	1500	8225	8245	8264	8284	8257	8269	8248	8228	8214	8213	8237	8256	8263	8270	8286	8275	8257	8236	8241	8222	8238	8243	8241	8243	8235	8263	8242	8245	8223	8232	8226	8251	8263	8277	8283	8276	8270	8249	8217	8212	8231	8250	8290	8293	8292
275	A/D0	1	2	1500	8249	8271	8303	8299	8267	8246	8214	8204	8230	8255	8283	8309	8369	8351	8373	8334	8322	8244	8210	8262	8307	8318	8359	8323	8311	8276	8273	8246	8227	8248	8260	8284	8300	8276	8324	8267	8233	8225	8197	8299	8241	8312	8284	8295	8283
276	A/D1	0	2	1310	8200	8212	8234	8207	8225	8219	8213	8214	8214	8215	8223	8231	8242	8239	8226	8215	8215	8204	8205	8218	8223	8250	8255	8215	8239	8217	8206	8238	8192	8228	8259	8225	8248	8220	8222	8243	8232	8234	8223	8208	8217	8221	8213	8242	8238
276	A/D0	1	2	1310	8158	8150	8179	8173	8216	8223	8220	8201	8192	8247	8250	8265	8343	8281	8239	8238	8238	8203	8195	8189	8277	8224	8306	8310	8301	8230	8231	8228	8186	8229	8316	8281	8239	8260	8257	8242	8251	8242	8203	8231	8276	8292	8273	8254	8196
277	A/D1	0	2	1260	8223	8241	8225	8232	8235	8226	8225	8224	8209	8208	8208	8203	8222	8221	8215	8224	8214	8210	8215	8208	8223	8229	8230	8228	8227	8225	8213	8213	8213	8210	8238	8251	8247	8254	8234	8245	8233	8215	8225	8204	8212	8208	8223	8238	8224
277	A/D0	1	2	1260	8225	8191	8209	8244	8264	8253	8198	8206	8181	8186	8277	8247	8268	8242	8228	8228	8218	8209	8200	8228	8234	8234	8273	8292	8274	8263	8250	8237	8169	8222	8245	8244	8222	8276	8257	8208	8216	8250	8214	8185	8260	8345	8288	8254	8273
278	A/D1	0	2	1200	8222	8225	8207	8225	8229	8224	8241	8196	8222	8206	8195	8222	8198	8223	8219	8216	8215	8207	8214	8213	8231	8224	8238	8243	8245	8240	8248	8232	8232	8215	8213	8222	8238	8245	8244	8217	8232	8217	8219	8221	8215	8222	8232	8239	8239
278	A/D0	1	2	1200	8225	8220	8267	8254	8225	8264	8254	8195	8205	8246	8255	8239	8274	8268	8240	8226	8247	8224	8184	8222	8241	8210	8212	8275	8226	8223	8225	8223	8206	8206	8215	8217	8220	8258	8240	8270	8243	8204	8207	8236	8220	8241	8267	8252	8252
279	A/D1	0	2	1140	8245	8230	8258	8270	8246	8233	8230	8205	8226	8213	8211	8221	8211	8223	8226	8225	8248	8231	8219	8204	8217	8213	8235	8218	8247	8250	8253	8274	8218	8242	8216	8209	8239	8209	8209	8210	8206	8224	8205	8208	8231	8204	8245	8224	8225
279	A/D0	1	2	1140	8224	8221	8251	8255	8259	8264	8281	8209	8179	8196	8280	8340	8273	8334	8389	8356	8276	8314	8221	8180	8254	8316	8313	8322	8353	8335	8309	8256	8230	8265	8262	8331	8326	8319	8321	8278	8270	8241	8200	8235	8301	8296	8307	8316	8303
280	A/D1	0	2	1500	8215	8244	8230	8263	8256	8242	8233	8228	8219	8220	8210	8204	8219	8228	8232	8218	8230	8212	8208	8215	8205	8215	8240	8257	8300	8278	8262	8233	8208	8225	8236	8235	8237	8248	8244	8240	8207	8212	8215	8216	8209	8220	8229	8246	8269
280	A/D0	1	2	1500	8246	8287	8305	8240	8289	8265	8207	8222	8208	8207	8250	8243	8287	8343	8315	8283	8281	8234	8208	8232	8288	8278	8320	8379	8287	8258	8203	8229	8179	8222	8233	8236	8309	8323	8242	8286	8272	8228	8234	8288	8327	8334	8370	8356	8270
281	A/D1	0	2	1460	8228	8250	8230	8277	8231	8234	8208	8211	8205	8208	8224	8248	8236	8247	8236	8217	8231	8221	8227	8227	8225	8225	8235	8240	8228	8224	8239	8221	8228	8217	8216	8213	8210	8226	8222	8243	8210	8231	8217	8223	8207	8279	8215	8276	8255
281	A/D0	1	2	1460	8258	8210	8201	8218	8195	8168	8190	8235	8233	8167	8254	8319	8242	8269	8284	8281	8218	8177	8246	8216	8176	8286	8289	8239	8243	8268	8259	8194	8219	8249	8220	8203	8257	8254	8239	8293	8302	8274	8208	8211	8259	8246	8278	8293	8278
282	A/D1	0	2	980	8223	8233	8228	8248	8216	8240	8216	8220	8220	8203	8219	8219	8214	8229	8251	8250	8236	8229	8209	8217	8204	8216	8212	8244	8253	8247	8249	8232	8220	8216	8219	8243	8250	8264	8294	8282	8262	8246	8213	8220	8223	8223	8247	8247	8245
282	A/D0	1	2	980	8487	8650	8661	8767	8910	8748	8526	8403	8251	8288	8476	8581	8711	8694	8669	8669	8502	8398	8328	8240	8408	8669	8672	8792	8766	8622	8462	8330	8277	8310	8532	8686	8894	8847	8998	8767	8562	8370	8225	8283	8425	8494	8628	8678	8742
283	A/D1	0	2	1240	8210	8204	8220	8234	8231	8247	8234	8224	8224	8198	8223	8201	8221	8223	8204	8218	8222	8191	8213	8201	8220	8199	8311	8221	8285	8235	8231	8237	8184	8231	8201	8211	8226	8189	8224	8225	8229	8221	8218	8214	8247	8239	8258	8215	8235
283	A/D0	1	2	1240	8204	8243	8277	8268	8274	8220	8205	8190	8177	8198	8213	8231	8203	8211	8239	8218	8173	8179	8178	8175	8188	8218	8215	8268	8259	8273	8211	8229	8194	8212	8219	8184	8206	8226	8256	8242	8269	8201	8189	8181	8208	8241	8250	8336	8319
284	A/D1	0	2	1190	8212	8226	8206	8220	8222	8240	8229	8228	8212	8207	8205	8218	8198	8220	8224	8224	8225	8220	8220	8207	8236	8252	8244	8238	8219	8212	8222	8212	8195	8219	8203	8235	8226	8241	8233	8244	8229	8243	8212	8226	8211	8244	8226	8243	8236
284	A/D0	1	2	1190	8218	8241	8229	8247	8276	8264	8217	8214	8229	8196	8238	8265	8281	8251	8275	8265	8247	8198	8214	8271	8294	8295	8255	8242	8239	8244	8263	8179	8103	8487	8261	8070	8332	8346	8311	8212	8213	8329	8137	8221	8328	8243	8281	8270	8271
285	A/D1	0	2	1150	8262	8202	8271	8230	8217	8238	8177	8228	8205	8215	8223	8228	8223	8232	8230	8227	8224	8212	8210	8203	8219	8212	8230	8229	8219	8212	8222	8226	8223	8204	8220	8233	8240	8257	8259	8239	8233	8235	8213	8230	8201	8249	8237	8223	8234
285	A/D0	1	2	1150	8441	8597	8595	8630	8594	8522	8410	8281	8255	8323	8412	8492	8603	8612	8631	8485	8369	8268	8251	8362	8501	8539	8498	8581	8551	8477	8362	8260	8243	8319	8490	8673	8629	8644	8634	8540	8411	8284	8243	8299	8395	8517	8640	8694	8677
286	A/D1	0	2	1400	8234	8226	8223	8230	8199	8223	8224	8223	8226	8217	8225	8219	8230	8218	8209	8212	8200	8211	8212	8211	8218	8221	8238	8241	8253	8242	8227	8209	8225	8206	8223	8207	8212	8244	8222	8232	8225	8211	8225	8226	8198	8227	8236	8214	8265
286	A/D0	1	2	1400	8243	8234	8193	8256	8232	8214	8246	8224	8186	8202	8219	8216	8199	8231	8222	8228	8204	8213	8199	8218	8225	8271	8293	8233	8251	8266	8215	8221	8199	8230	8232	8233	8256	8239	8242	8204	8213	8205	8253	8226	8211	8289	8317	8249	8245
287	A/D1	0	2	1370	8210	8213	8209	8224	8256	8252	8276	8268	8238	8246	8218	8214	8248	8233	8249	8232	8220	8220	8205	8205	8214	8220	8239	8230	8232	8229	8227	8225	8213	8204	8215	8225	8240	8232	8224	8222	8217	8198	8215	8209	8225	8221	8230	8252	8250
287	A/D0	1	2	1370	8228	8226	8240	8295	8267	8236	8196	8226	8222	8200	8285	8291	8302	8294	8307	8255	8226	8212	8219	8198	8278	8303	8346	8312	8278	8271	8249	8221	8195	8201	8254	8262	8243	8277	8256	8240	8251	8214	8224	8225	8292	8305	8331	8299	8281
288	A/D1	0	2	1250	8224	8219	8214	8239	8233	8219	8242	8224	8235	8221	8208	8213	8209	8209	8214	8213	8209	8219	8209	8211	8218	8210	8235	8226	8221	8226	8216	8217	8213	8210	8215	8240	8241	8249	8227	8227	8228	8213	8219	8212	8217	8220	8213	8215	8246
288	A/D0	1	2	1250	8276	8259	8278	8254	8260	8215	8182	8213	8193	8229	8223	8223	8248	8205	8229	8260	8205	8198	8226	8224	8247	8288	8323	8314	8261	8250	8225	8186	8184	8227	8237	8267	8285	8220	8237	8243	8182	8190	8255	8215	8228	8286	8275	8314	8299
289	A/D1	0	2	860	8232	8211	8248	8251	8254	8242	8244	8240	8217	8215	8208	8228	8222	8244	8252	8290	8285	8265	8246	8213	8220	8221	8239	8253	8267	8273	8241	8262	8231	8234	8240	8241	8265	8271	8291	8269	8282	8250	8233	8215	8250	8269	8275	8283	8278
289	A/D0	1	2	860	8258	8362	8410	8502	8597	8441	8388	8256	8205	8227	8339	8384	8407	8409	8458	8435	8367	8298	8236	8286	8334	8417	8444	8440	8486	8447	8360	8290	8210	8233	8304	8297	8350	8403	8446	8455	8399	8317	8227	8250	8337	8406	8452	8479	8403
290	A/D1	0	2	1480	8200	8212	8242	8219	8220	8211	8208	8214	8208	8212	8229	8268	8264	8264	8273	8250	8243	8226	8205	8226	8221	8226	8242	8225	8235	8217	8215	8208	8205	8213	8208	8248	8226	8251	8240	8226	8238	8211	8227	8222	8211	8229	8258	8247	8273
290	A/D0	1	2	1480	8141	8241	8245	8272	8345	8320	8262	8259	8274	8288	8304	8300	8275	8241	8250	8230	8196	8202	8222	8279	8259	8284	8343	8297	8245	8265	8235	8163	8216	8254	8232	8253	8277	8331	8265	8299	8273	8204	8222	8288	8282	8320	8332	8386	8349
291	A/D1	0	2	1360	8207	8210	8218	8218	8215	8230	8220	8245	8229	8224	8254	8245	8228	8246	8236	8263	8252	8252	8226	8224	8228	8184	8231	8231	8218	8246	8221	8214	8222	8201	8212	8221	8216	8233	8220	8220	8224	8204	8205	8216	8226	8243	8234	8241	8236
291	A/D0	1	2	1360	8242	8215	8275	8271	8232	8179	8221	8190	8175	8198	8214	8229	8228	8242	8245	8240	8271	8224	8194	8218	8225	8251	8267	8223	8275	8244	8264	8292	8212	8204	8272	8331	8213	8281	8337	8232	8262	8260	8257	8208	8242	8275	8188	8260	8233
292	A/D1	0	2	1130	8209	8211	8225	8211	8246	8238	8220	8213	8224	8193	8222	8214	8242	8233	8236	8243	8232	8211	8226	8211	8226	8244	8232	8232	8239	8209	8226	8223	8220	8229	8237	8258	8246	8235	8220	8219	8219	8212	8196	8227	8204	8213	8218	8248	8236
292	A/D0	1	2	1130	8247	8312	8290	8241	8262	8252	8176	8210	8231	8215	8197	8288	8249	8237	8242	8217	8213	8186	8225	8241	8226	8291	8324	8311	8263	8227	8199	8199	8192	8184	8230	8243	8261	8281	8279	8237	8219	8203	8234	8207	8259	8252	8254	8306	8250
293	A/D1	0	2	880	8196	8248	8227	8227	8260	8239	8216	8216	8247	8202	8232	8249	8211	8252	8219	8252	8222	8216	8239	8196	8231	8219	8203	8216	8212	8209	8235	8220	8229	8224	8212	8231	8221	8235	8247	8230	8208	8226	8200	8216	8211	8201	8245	8233	8244
293	A/D0	1	2	880	8255	8259	8314	8380	8262	8272	8209	8172	8172	8149	8215	8305	8350	8352	8347	8375	8301	8227	8248	8285	8300	8386	8410	8364	8340	8301	8311	8208	8159	8274	8276	8312	8305	8300	8358	8379	8352	8266	8232	8252	8207	8288	8315	8332	8360
294	A/D1	0	2	1250	8211	8226	8185	8247	8224	8222	8252	8199	8230	8205	8200	8228	8205	8237	8237	8222	8234	8224	8211	8232	8211	8238	8240	8220	8230	8221	8193	8218	8198	8206	8234	8216	8242	8245	8218	8237	8212	8214	8220	8215	8236	8219	8226	8225	8226
294	A/D0	1	2	1250	8775	8971	9029	9109	8949	8685	8486	8286	8309	8556	8691	8922	9157	9052	9144	8806	8551	8367	8296	8668	8808	8980	9015	8877	8891	8657	8465	8337	8326	8601	8746	8986	8876	8876	8805	8639	8462	8282	8275	8481	8723	8857	9028	9054	8966
295	A/D1	0	2	1080	8209	8230	8211	8224	8204	8213	8213	8221	8211	8196	8203	8218	8238	8225	8260	8215	8250	8241	8221	8235	8203	8246	8213	8244	8244	8221	8217	8235	8219	8228	8209	8229	8229	8253	8245	8259	8249	8231	8223	8216	8213	8221	8204	8246	8232
295	A/D0	1	2	1080	8468	8591	8709	8808	8824	8637	8487	8320	8230	8277	8491	8657	8693	8698	8689	8626	8425	8356	8243	8262	8370	8567	8718	8871	8942	8719	8578	8360	8246	8295	8498	8696	8797	8809	8843	8704	8555	8394	8289	8324	8520	8802	8869	8934	8945
296	A/D1	0	2	1070	8196	8223	8223	8208	8232	8205	8216	8213	8225	8251	8230	8243	8249	8242	8239	8228	8221	8218	8207	8216	8239	8221	8232	8223	8234	8231	8225	8218	8211	8210	8215	8228	8215	8220	8215	8210	8208	8203	8225	8219	8219	8233	8219	8247	8219
296	A/D0	1	2	1070	8309	8363	8413	8342	8357	8310	8271	8209	8182	8217	8255	8289	8325	8398	8356	8290	8305	8237	8206	8305	8328	8381	8349	8322	8330	8254	8266	8217	8209	8230	8315	8319	8381	8396	8350	8366	8272	8212	8211	8294	8277	8314	8341	8301	8321
297	A/D1	0	2	1430	8233	8225	8245	8198	8236	8228	8210	8243	8202	8241	8208	8236	8233	8227	8266	8230	8220	8218	8211	8200	8244	8281	8277	8293	8247	8251	8221	8214	8227	8204	8215	8231	8228	8224	8236	8247	8265	8242	8223	8234	8232	8258	8249	8229	8248
297	A/D0	1	2	1430	8764	9069	9185	9097	9085	8801	8576	8359	8313	8469	8779	8986	9100	9057	9058	8678	8576	8336	8284	8377	8566	8877	8942	9087	9133	8826	8610	8376	8287	8516	8650	8917	8957	8953	8984	8735	8553	8345	8276	8466	8559	8851	8985	8972	9044
298	A/D1	0	2	1140	8215	8218	8223	8223	8238	8223	8227	8210	8219	8215	8212	8215	8219	8215	8240	8229	8234	8239	8225	8220	8240	8209	8232	8217	8206	8227	8197	8218	8205	8215	8209	8208	8214	8209	8219	8214	8217	8210	8215	8214	8211	8209	8212	8217	8228
298	A/D0	1	2	1140	8241	8280	8384	8323	8318	8308	8289	8259	8243	8249	8240	8220	8253	8302	8269	8236	8239	8217	8188	8197	8213	8221	8256	8306	8257	8233	8200	8194	8197	8211	8203	8220	8274	8245	8264	8263	8231	8203	8192	8230	8192	8212	8241	8231	8258
299	A/D1	0	2	1160	8213	8222	8220	8234	8236	8218	8220	8218	8221	8220	8218	8223	8212	8243	8230	8237	8227	8216	8214	8213	8204	8206	8210	8217	8209	8215	8224	8205	8222	8202	8211	8214	8244	8215	8223	8214	8227	8214	8238	8164	8237	8196	8203	8260	8221
299	A/D0	1	2	1160	8349	8524	8623	8715	8645	8576	8443	8317	8257	8275	8412	8513	8661	8632	8710	8661	8488	8345	8265	8269	8353	8503	8612	8618	8701	8672	8470	8409	8306	8290	8510	8530	8585	8628	8619	8744	8506	8451	8280	8235	8419	8600	8734	8730	8679
300	A/D1	0	2	1240	8222	8245	8235	8229	8230	8227	8220	8216	8211	8223	8211	8226	8229	8220	8228	8238	8233	8242	8218	8219	8214	8239	8229	8251	8234	8250	8275	8241	8243	8198	8204	8199	8225	8202	8244	8206	8239	8241	8213	8243	8202	8220	8219	8199	8237
300	A/D0	1	2	1240	8462	8626	8636	8725	8623	8554	8377	8250	8207	8296	8495	8539	8614	8701	8723	8654	8477	8347	8250	8374	8583	8699	8711	8619	8589	8510	8363	8334	8281	8321	8439	8603	8718	8767	8700	8588	8404	8272	8243	8301	8388	8498	8503	8549	8617
301	A/D1	0	3	1250	8233	8236	8236	8234	8232	8238	8228	8236	8211	8221	8211	8202	8202	8220	8207	8248	8227	8214	8233	8229	8191	8255	8192	8255	8210	8207	8227	8186	8224	8215	8197	8221	8213	8210	8220	8218	8200	8221	8210	8222	8216	8241	8227	8236	8237
301	A/D0	1	3	1250	8247	8236	8246	8283	8255	8254	8281	8239	8207	8197	8269	8247	8221	8185	8176	8173	8151	8162	8171	8187	8236	8195	8248	8230	8207	8220	8220	8178	8172	8206	8215	8193	8243	8267	8276	8320	8295	8297	8205	8239	8243	8266	8250	8248	8298
302	A/D1	0	3	1260	8231	8214	8218	8232	8224	8243	8229	8221	8223	8204	8209	8220	8212	8219	8211	8211	8217	8218	8219	8218	8204	8209	8219	8237	8238	8221	8230	8230	8223	8222	8205	8212	8252	8231	8241	8222	8218	8218	8215	8228	8236	8252	8256	8276	8268
302	A/D0	1	3	1260	8258	8233	8255	8263	8222	8238	8212	8196	8198	8203	8244	8254	8259	8261	8312	8313	8269	8247	8214	8220	8227	8240	8285	8257	8261	8241	8197	8177	8157	8164	8197	8205	8235	8212	8247	8248	8240	8245	8218	8234	8233	8281	8247	8242	8259
303	A/D1	0	3	900	8225	8214	8229	8213	8230	8234	8210	8214	8208	8204	8209	8207	8213	8218	8214	8245	8217	8222	8212	8204	8225	8238	8220	8227	8211	8234	8232	8230	8234	8208	8226	8227	8242	8229	8228	8248	8219	8223	8215	8211	8238	8239	8238	8256	8282
303	A/D0	1	3	900	8212	8223	8230	8196	8196	8203	8193	8177	8216	8210	8200	8260	8263	8288	8235	8216	8251	8207	8182	8233	8224	8189	8230	8238	8224	8245	8238	8259	8203	8187	8221	8226	8209	8287	8299	8241	8255	8223	8235	8214	8248	8268	8277	8268	8255
304	A/D1	0	3	1120	8218	8232	8227	8237	8223	8236	8226	8222	8219	8211	8215	8217	8210	8219	8210	8216	8208	8224	8212	8200	8239	8210	8221	8214	8205	8228	8212	8213	8222	8200	8240	8253	8226	8254	8225	8242	8245	8219	8224	8217	8198	8222	8233	8250	8268
304	A/D0	1	3	1120	8251	8244	8248	8246	8238	8226	8222	8194	8181	8208	8229	8223	8241	8221	8252	8263	8217	8235	8222	8188	8248	8308	8261	8233	8233	8199	8190	8175	8162	8171	8143	8194	8190	8227	8212	8202	8216	8225	8188	8211	8256	8273	8237	8279	8276
305	A/D1	0	3	1200	8212	8214	8215	8237	8230	8243	8238	8257	8231	8233	8217	8209	8223	8222	8241	8252	8286	8256	8255	8223	8216	8238	8227	8223	8215	8232	8230	8235	8224	8219	8216	8214	8212	8213	8247	8224	8232	8223	8211	8206	8202	8223	8247	8247	8244
305	A/D0	1	3	1200	8200	8209	8210	8196	8218	8228	8196	8190	8209	8217	8240	8260	8319	8287	8273	8269	8174	8143	8181	8173	8177	8240	8247	8250	8303	8321	8282	8228	8228	8188	8151	8229	8258	8245	8282	8273	8202	8231	8232	8151	8178	8217	8214	8194	8263
306	A/D1	0	3	930	8218	8227	8216	8218	8240	8232	8244	8232	8222	8213	8211	8217	8266	8248	8289	8254	8246	8227	8211	8211	8208	8219	8210	8214	8245	8212	8215	8221	8192	8227	8224	8231	8269	8261	8281	8292	8244	8248	8214	8216	8246	8233	8268	8245	8239
306	A/D0	1	3	930	8871	8958	9057	9120	9150	8971	8645	8380	8284	8429	8691	9083	9092	9246	9204	8972	8634	8372	8285	8511	8649	8902	9015	9168	9036	8778	8536	8303	8237	8510	8687	8986	9126	9173	9172	8988	8671	8448	8325	8533	8836	9109	9169	9303	9108
307	A/D1	0	3	1140	8223	8233	8230	8230	8234	8231	8243	8229	8217	8220	8232	8243	8243	8273	8237	8233	8231	8222	8225	8222	8231	8227	8231	8257	8248	8242	8226	8222	8215	8205	8245	8251	8286	8290	8263	8271	8249	8230	8240	8209	8220	8255	8241	8276	8309
307	A/D0	1	3	1140	8542	8820	9039	9148	9045	8940	8579	8426	8303	8283	8673	8814	9049	9050	9043	9012	8685	8494	8350	8354	8608	8840	8883	8998	8939	8958	8651	8440	8300	8341	8642	8746	8842	8827	8869	8836	8639	8485	8337	8317	8627	8868	8985	9188	9157
308	A/D1	0	3	1190	8220	8208	8242	8242	8239	8235	8229	8223	8218	8205	8212	8213	8215	8244	8229	8241	8230	8241	8224	8208	8234	8204	8224	8210	8215	8227	8224	8217	8235	8188	8213	8233	8225	8235	8239	8224	8226	8225	8222	8187	8224	8201	8218	8240	8200
308	A/D0	1	3	1190	8614	8749	8775	8858	8902	8677	8539	8316	8255	8406	8597	8795	8885	8903	8909	8648	8523	8365	8291	8411	8669	8836	8932	9030	9039	8789	8609	8392	8335	8447	8634	8788	8808	8850	8865	8744	8534	8332	8262	8366	8576	8868	8962	9074	9036
309	A/D1	0	3	1410	8211	8201	8217	8224	8233	8237	8227	8212	8215	8216	8209	8227	8240	8229	8239	8243	8220	8239	8228	8224	8230	8208	8220	8234	8234	8247	8242	8221	8230	8208	8207	8220	8227	8240	8258	8239	8272	8228	8235	8214	8213	8265	8237	8267	8267
309	A/D0	1	3	1410	8292	8352	8431	8457	8411	8363	8315	8241	8257	8311	8382	8401	8394	8379	8325	8227	8228	8135	8160	8208	8278	8282	8382	8359	8420	8401	8338	8280	8269	8312	8286	8338	8373	8390	8372	8369	8281	8229	8232	8253	8331	8379	8430	8471	8445
310	A/D1	0	3	1500	8201	8250	8220	8225	8220	8212	8221	8223	8216	8224	8246	8229	8239	8220	8221	8234	8228	8214	8222	8200	8215	8222	8240	8260	8262	8256	8240	8220	8213	8222	8203	8218	8228	8225	8232	8214	8210	8215	8205	8210	8225	8214	8243	8248	8247
310	A/D0	1	3	1500	8222	8194	8224	8256	8202	8208	8196	8221	8208	8242	8301	8273	8258	8273	8230	8225	8222	8187	8211	8226	8218	8202	8286	8293	8299	8269	8251	8236	8187	8191	8263	8271	8251	8293	8252	8244	8239	8204	8225	8232	8229	8233	8269	8269	8247
311	A/D1	0	3	1090	8214	8201	8220	8222	8234	8235	8253	8218	8243	8209	8207	8229	8222	8236	8220	8217	8228	8198	8238	8204	8211	8224	8204	8232	8209	8217	8229	8218	8218	8213	8212	8247	8266	8241	8238	8235	8257	8243	8226	8220	8210	8250	8249	8241	8236
311	A/D0	1	3	1090	8220	8231	8275	8247	8276	8295	8232	8211	8202	8248	8258	8256	8335	8313	8321	8297	8254	8223	8206	8175	8199	8260	8239	8222	8251	8242	8228	8218	8219	8207	8199	8214	8285	8241	8278	8264	8232	8190	8192	8192	8213	8249	8276	8301	8301
312	A/D1	0	3	1320	8227	8236	8241	8238	8206	8213	8223	8202	8221	8218	8214	8224	8205	8245	8264	8247	8282	8224	8227	8222	8208	8248	8235	8249	8222	8236	8218	8224	8210	8217	8211	8226	8244	8230	8227	8230	8218	8218	8211	8210	8225	8212	8226	8238	8241
312	A/D0	1	3	1320	8644	8838	8915	8925	8790	8639	8430	8241	8294	8367	8509	8759	8837	8808	8704	8545	8427	8264	8225	8443	8699	8835	8885	8982	8885	8655	8480	8297	8261	8396	8595	8709	8698	8851	8887	8678	8504	8333	8270	8405	8622	8873	8823	8888	8843
313	A/D1	0	3	1000	8206	8215	8211	8201	8231	8221	8226	8221	8216	8208	8215	8219	8241	8236	8270	8259	8256	8229	8220	8218	8213	8232	8231	8243	8228	8254	8224	8211	8234	8211	8213	8213	8209	8209	8209	8204	8223	8217	8226	8223	8201	8242	8196	8256	8206
313	A/D0	1	3	1000	8237	8291	8281	8234	8257	8268	8279	8231	8237	8230	8254	8265	8281	8270	8251	8198	8229	8207	8226	8208	8231	8239	8222	8289	8302	8269	8259	8223	8225	8212	8213	8224	8214	8204	8190	8216	8242	8191	8224	8225	8214	8227	8269	8232	8230
314	A/D1	0	3	1280	8205	8210	8212	8213	8208	8230	8223	8224	8216	8227	8212	8217	8225	8197	8240	8222	8216	8238	8195	8228	8214	8208	8226	8224	8229	8236	8205	8214	8211	8196	8220	8231	8226	8245	8219	8230	8217	8213	8213	8215	8207	8237	8243	8236	8238
314	A/D0	1	3	1280	8172	8203	8282	8255	8208	8209	8231	8205	8249	8248	8231	8256	8235	8277	8263	8205	8229	8222	8201	8216	8289	8309	8277	8278	8280	8236	8198	8202	8230	8218	8276	8264	8285	8285	8267	8232	8252	8194	8183	8205	8221	8196	8230	8271	8247
315	A/D1	0	3	1240	8214	8209	8213	8216	8203	8216	8221	8210	8216	8219	8208	8217	8218	8206	8216	8224	8224	8194	8234	8227	8198	8250	8199	8200	8241	8193	8231	8213	8198	8235	8196	8219	8221	8206	8236	8216	8205	8225	8202	8222	8208	8199	8224	8204	8218
315	A/D0	1	3	1240	8226	8222	8230	8249	8198	8215	8195	8193	8233	8211	8211	8291	8265	8259	8250	8270	8212	8204	8222	8203	8216	8231	8222	8252	8245	8244	8256	8236	8203	8211	8254	8218	8223	8273	8248	8246	8212	8219	8218	8208	8208	8239	8251	8245	8234
316	A/D1	0	3	860	8218	8206	8249	8233	8245	8220	8219	8207	8242	8219	8217	8229	8232	8251	8249	8268	8257	8247	8224	8221	8204	8217	8219	8198	8249	8216	8219	8253	8193	8243	8215	8205	8255	8194	8220	8226	8185	8244	8221	8221	8256	8219	8235	8255	8175
316	A/D0	1	3	860	8384	8493	8502	8520	8597	8561	8443	8306	8218	8284	8366	8386	8446	8469	8464	8409	8382	8290	8225	8252	8328	8447	8576	8614	8668	8503	8440	8336	8244	8272	8414	8483	8443	8452	8426	8350	8270	8186	8179	8185	8376	8405	8454	8525	8485
317	A/D1	0	3	1120	8222	8229	8235	8254	8226	8260	8240	8231	8233	8218	8232	8250	8237	8254	8264	8211	8266	8222	8213	8239	8199	8224	8225	8222	8226	8210	8205	8240	8218	8220	8223	8202	8231	8251	8240	8250	8230	8226	8221	8206	8211	8203	8221	8216	8215
317	A/D0	1	3	1120	8734	8959	9002	9032	9053	9027	8703	8476	8332	8382	8661	8984	9088	9060	9088	9005	8658	8423	8298	8355	8609	8787	8968	8953	9052	9110	8759	8498	8384	8394	8705	8927	9082	9100	9219	9001	8694	8455	8270	8319	8636	8836	8887	8940	8985
318	A/D1	0	3	1270	8215	8236	8229	8234	8221	8245	8242	8231	8222	8217	8222	8232	8231	8269	8254	8252	8231	8224	8194	8212	8215	8209	8234	8250	8240	8233	8251	8230	8221	8212	8206	8228	8241	8245	8239	8236	8216	8227	8216	8219	8221	8212	8228	8235	8238
318	A/D0	1	3	1270	8160	8184	8221	8219	8258	8266	8256	8201	8206	8245	8222	8280	8307	8263	8187	8244	8268	8220	8158	8227	8230	8215	8254	8270	8276	8189	8225	8185	8148	8175	8151	8176	8187	8131	8208	8246	8261	8218	8205	8259	8243	8271	8266	8263	8253
319	A/D1	0	3	1280	8218	8217	8226	8237	8224	8240	8239	8225	8207	8217	8208	8216	8217	8221	8222	8219	8207	8239	8198	8225	8220	8203	8246	8216	8233	8225	8211	8222	8216	8206	8215	8232	8230	8247	8243	8238	8236	8221	8210	8207	8213	8225	8244	8244	8227
319	A/D0	1	3	1280	8201	8212	8245	8232	8283	8271	8238	8223	8163	8232	8236	8235	8246	8268	8222	8226	8219	8209	8201	8198	8231	8246	8258	8232	8302	8268	8223	8230	8206	8196	8201	8222	8217	8226	8249	8256	8213	8207	8220	8208	8252	8286	8291	8254	8254
320	A/D1	0	3	1190	8211	8224	8211	8234	8232	8243	8243	8230	8213	8227	8200	8225	8233	8218	8212	8238	8196	8212	8206	8186	8237	8210	8241	8244	8218	8239	8207	8212	8216	8203	8205	8214	8204	8223	8234	8210	8236	8208	8209	8224	8211	8232	8229	8223	8243
320	A/D0	1	3	1190	8258	8226	8228	8291	8349	8252	8257	8243	8190	8282	8280	8304	8332	8266	8282	8271	8247	8241	8202	8226	8220	8233	8291	8286	8298	8263	8232	8238	8181	8188	8229	8259	8228	8246	8269	8231	8178	8202	8188	8189	8228	8260	8271	8256	8293
321	A/D1	0	3	1010	8218	8220	8221	8232	8234	8224	8235	8214	8233	8201	8214	8215	8208	8222	8217	8216	8209	8218	8231	8223	8217	8231	8217	8211	8216	8199	8234	8213	8224	8217	8212	8208	8212	8210	8239	8222	8254	8240	8226	8217	8223	8232	8245	8244	8228
321	A/D0	1	3	1010	8244	8214	8239	8280	8265	8227	8229	8225	8190	8196	8195	8235	8235	8206	8258	8221	8227	8229	8190	8215	8210	8203	8223	8208	8250	8250	8200	8226	8225	8194	8257	8256	8204	8200	8229	8187	8172	8231	8210	8180	8199	8249	8277	8294	8273
322	A/D1	0	3	1110	8196	8224	8200	8255	8208	8233	8223	8194	8217	8211	8217	8213	8216	8204	8205	8227	8229	8229	8222	8218	8220	8208	8211	8219	8195	8223	8212	8206	8223	8216	8216	8228	8230	8243	8222	8219	8215	8204	8212	8212	8220	8221	8246	8233	8221
322	A/D0	1	3	1110	8256	8290	8296	8286	8268	8292	8229	8198	8243	8251	8258	8285	8254	8257	8194	8205	8205	8184	8159	8179	8200	8200	8201	8228	8239	8215	8227	8205	8210	8233	8283	8262	8256	8253	8292	8230	8263	8213	8197	8237	8248	8309	8298	8262	8252
323	A/D1	0	3	1130	8208	8213	8213	8210	8232	8207	8228	8226	8219	8228	8210	8224	8209	8218	8224	8239	8236	8229	8215	8211	8208	8207	8210	8240	8229	8229	8221	8218	8196	8220	8211	8236	8239	8228	8222	8229	8233	8215	8218	8215	8215	8228	8231	8247	8229
323	A/D0	1	3	1130	8215	8275	8234	8232	8213	8223	8200	8213	8200	8175	8228	8208	8217	8224	8239	8252	8207	8234	8227	8195	8218	8248	8226	8216	8233	8250	8238	8245	8228	8245	8269	8251	8257	8236	8245	8228	8211	8219	8186	8236	8270	8259	8269	8279	8316
324	A/D1	0	3	1070	8228	8225	8230	8229	8222	8230	8220	8218	8220	8206	8217	8206	8212	8236	8223	8219	8212	8213	8218	8218	8224	8233	8232	8259	8248	8243	8227	8219	8218	8210	8208	8231	8207	8248	8228	8236	8205	8247	8186	8235	8214	8240	8247	8225	8261
324	A/D0	1	3	1070	8242	8262	8209	8239	8268	8223	8200	8225	8216	8180	8215	8235	8211	8189	8230	8217	8187	8187	8199	8186	8192	8264	8281	8280	8260	8255	8230	8200	8202	8185	8202	8178	8231	8233	8261	8233	8221	8201	8184	8235	8226	8240	8242	8192	8227
325	A/D1	0	3	1080	8205	8230	8218	8208	8233	8240	8232	8237	8211	8220	8210	8222	8218	8245	8240	8248	8227	8232	8211	8219	8204	8213	8238	8230	8241	8232	8224	8211	8205	8206	8226	8218	8240	8251	8270	8248	8248	8224	8211	8214	8212	8250	8238	8245	8244
325	A/D0	1	3	1080	8286	8319	8359	8388	8329	8352	8299	8237	8236	8238	8263	8296	8339	8389	8360	8317	8295	8234	8205	8233	8272	8284	8315	8340	8294	8266	8231	8207	8187	8221	8234	8290	8286	8430	8352	8307	8289	8204	8219	8273	8235	8273	8303	8312	8296
326	A/D1	0	3	1050	8208	8218	8222	8228	8248	8263	8239	8230	8214	8214	8218	8238	8221	8234	8232	8226	8223	8221	8204	8215	8221	8219	8261	8245	8252	8228	8220	8237	8205	8221	8208	8220	8226	8246	8240	8233	8223	8210	8206	8201	8216	8216	8247	8236	8250
326	A/D0	1	3	1050	8205	8253	8286	8249	8296	8247	8216	8185	8183	8213	8277	8284	8235	8272	8278	8208	8214	8244	8175	8217	8256	8287	8276	8257	8260	8208	8212	8197	8180	8230	8346	8320	8310	8293	8297	8313	8252	8215	8211	8215	8253	8258	8255	8235	8218
327	A/D1	0	3	1130	8205	8208	8204	8206	8229	8230	8232	8230	8228	8210	8218	8196	8211	8217	8243	8229	8226	8212	8209	8220	8206	8232	8234	8235	8237	8241	8228	8234	8211	8216	8218	8216	8246	8239	8260	8272	8235	8228	8220	8220	8224	8216	8228	8220	8215
327	A/D0	1	3	1130	8334	8350	8327	8315	8259	8259	8247	8225	8229	8293	8261	8297	8273	8309	8300	8285	8243	8230	8252	8251	8282	8342	8353	8345	8346	8314	8262	8209	8228	8258	8252	8315	8365	8324	8301	8333	8275	8246	8258	8251	8253	8317	8332	8302	8300
328	A/D1	0	3	1020	8185	8242	8216	8246	8219	8212	8223	8195	8224	8211	8232	8226	8225	8218	8217	8227	8215	8227	8221	8214	8231	8233	8243	8230	8215	8205	8217	8232	8222	8239	8171	8211	8271	8239	8190	8239	8202	8230	8219	8245	8198	8241	8194	8235	8216
328	A/D0	1	3	1020	8238	8274	8246	8247	8263	8267	8246	8229	8242	8245	8221	8244	8229	8229	8243	8287	8244	8204	8190	8197	8214	8197	8245	8242	8207	8199	8231	8241	8176	8236	8222	8138	8328	8284	8227	8196	8155	8191	8309	8243	8227	8219	8240	8223	8228
329	A/D1	0	3	1390	8206	8210	8239	8229	8249	8247	8273	8238	8238	8215	8210	8209	8240	8239	8240	8230	8240	8232	8221	8203	8214	8202	8245	8243	8243	8244	8196	8212	8211	8200	8231	8203	8231	8252	8215	8279	8219	8225	8211	8204	8212	8234	8231	8250	8218
329	A/D0	1	3	1390	8237	8235	8260	8293	8294	8245	8236	8240	8207	8215	8258	8266	8232	8263	8256	8279	8237	8229	8208	8217	8313	8280	8300	8307	8253	8220	8218	8131	8114	8136	8164	8167	8208	8239	8197	8206	8204	8198	8200	8183	8225	8216	8232	8197	8215
330	A/D1	0	3	940	8198	8260	8254	8277	8260	8264	8238	8241	8224	8205	8246	8252	8299	8369	8336	8335	8303	8269	8251	8225	8217	8268	8260	8323	8314	8363	8303	8314	8246	8254	8238	8266	8257	8281	8311	8320	8323	8301	8260	8210	8274	8236	8290	8329	8347
330	A/D0	1	3	940	8239	8292	8324	8380	8356	8435	8346	8331	8242	8215	8344	8363	8437	8479	8377	8397	8306	8268	8252	8217	8261	8312	8360	8408	8389	8422	8352	8262	8228	8221	8236	8332	8399	8400	8306	8415	8365	8261	8263	8258	8308	8368	8444	8466	8405
331	A/D1	0	3	1380	8214	8209	8207	8209	8220	8211	8222	8224	8216	8217	8206	8201	8218	8247	8265	8254	8260	8220	8229	8215	8228	8229	8247	8237	8219	8216	8206	8217	8214	8219	8206	8219	8218	8214	8220	8205	8208	8211	8222	8206	8215	8222	8215	8213	8221
331	A/D0	1	3	1380	8247	8243	8256	8263	8262	8321	8276	8249	8230	8183	8266	8266	8289	8297	8242	8220	8218	8180	8190	8251	8269	8301	8327	8313	8256	8225	8219	8203	8196	8214	8295	8298	8292	8297	8249	8239	8235	8248	8242	8230	8241	8258	8226	8289	8230
332	A/D1	0	3	940	8228	8235	8231	8230	8225	8229	8231	8206	8235	8214	8213	8217	8218	8213	8221	8203	8211	8213	8204	8206	8245	8254	8265	8248	8245	8236	8222	8222	8220	8220	8235	8251	8240	8265	8235	8247	8235	8223	8222	8194	8219	8215	8236	8241	8231
332	A/D0	1	3	940	8244	8275	8281	8291	8281	8261	8254	8226	8234	8214	8244	8236	8271	8214	8239	8261	8236	8223	8219	8229	8247	8264	8244	8233	8226	8239	8234	8223	8254	8230	8266	8278	8271	8221	8256	8222	8187	8217	8194	8219	8228	8238	8310	8306	8285
333	A/D1	0	3	1310	8217	8222	8226	8226	8243	8231	8234	8228	8213	8219	8222	8244	8250	8263	8255	8261	8274	8252	8226	8219	8231	8283	8282	8290	8300	8285	8262	8242	8226	8231	8244	8262	8286	8316	8288	8285	8267	8239	8229	8228	8256	8263	8271	8276	8297
333	A/D0	1	3	1310	8695	8939	8971	9002	9057	8760	8514	8317	8299	8499	8578	8818	8876	8957	8985	8682	8467	8293	8278	8488	8732	8923	9014	9064	8951	8666	8479	8293	8267	8428	8680	8853	8884	9023	8987	8724	8549	8342	8276	8503	8695	8945	9076	9303	9240
334	A/D1	0	3	1130	8216	8204	8199	8226	8229	8232	8229	8215	8217	8215	8215	8214	8213	8210	8210	8210	8231	8215	8213	8205	8211	8216	8227	8248	8258	8266	8254	8225	8214	8214	8210	8216	8217	8219	8218	8220	8226	8205	8207	8227	8219	8230	8213	8226	8213
334	A/D0	1	3	1130	8251	8285	8293	8267	8220	8232	8234	8215	8224	8232	8317	8308	8235	8336	8317	8235	8222	8263	8227	8216	8296	8294	8293	8236	8297	8286	8244	8197	8228	8287	8301	8206	8267	8283	8186	8201	8306	8250	8200	8232	8288	8296	8285	8332	8283
335	A/D1	0	3	880	8205	8224	8218	8269	8263	8258	8244	8226	8207	8217	8208	8213	8213	8232	8228	8226	8226	8215	8236	8211	8227	8227	8224	8253	8235	8241	8251	8210	8212	8218	8205	8237	8268	8285	8292	8257	8241	8235	8208	8228	8238	8228	8277	8279	8281
335	A/D0	1	3	880	8686	8867	9007	8942	8985	8689	8519	8387	8305	8589	8760	8975	9033	9059	8968	8694	8500	8369	8336	8555	8688	8943	8936	9053	9044	8849	8609	8333	8334	8586	8822	9095	9168	9251	9211	8861	8600	8351	8328	8490	8817	9026	9035	9200	9035
336	A/D1	0	3	930	8199	8209	8218	8209	8225	8224	8214	8228	8211	8211	8212	8226	8210	8249	8225	8232	8251	8214	8235	8204	8221	8235	8209	8219	8222	8224	8249	8250	8233	8236	8207	8215	8213	8200	8225	8223	8218	8236	8226	8218	8231	8243	8228	8236	8226
336	A/D0	1	3	930	8250	8240	8228	8252	8240	8191	8240	8154	8185	8223	8189	8270	8265	8245	8280	8264	8245	8188	8237	8216	8205	8221	8232	8262	8227	8252	8221	8224	8181	8195	8208	8286	8245	8313	8323	8302	8256	8232	8220	8182	8187	8252	8274	8227	8252
337	A/D1	0	3	870	8224	8217	8208	8237	8206	8257	8238	8248	8213	8233	8227	8218	8260	8213	8245	8249	8217	8257	8207	8202	8219	8192	8240	8258	8266	8282	8263	8230	8243	8208	8230	8218	8214	8250	8230	8205	8262	8191	8238	8235	8237	8266	8219	8255	8234
337	A/D0	1	3	870	8274	8233	8233	8272	8244	8250	8196	8179	8179	8200	8219	8284	8297	8307	8293	8292	8270	8220	8192	8195	8212	8227	8248	8310	8319	8270	8247	8243	8208	8216	8190	8230	8196	8218	8219	8216	8191	8182	8207	8266	8224	8309	8266	8299	8259
338	A/D1	0	3	980	8217	8210	8208	8224	8216	8228	8231	8223	8224	8214	8203	8223	8210	8221	8215	8210	8218	8210	8219	8208	8222	8211	8200	8220	8214	8224	8224	8224	8213	8211	8214	8210	8218	8218	8222	8210	8217	8216	8206	8212	8231	8219	8224	8225	8211
338	A/D0	1	3	980	8208	8264	8325	8266	8276	8262	8217	8204	8200	8234	8220	8224	8258	8225	8224	8231	8227	8211	8199	8182	8215	8241	8217	8258	8281	8258	8216	8259	8198	8177	8225	8236	8224	8227	8266	8251	8216	8228	8206	8197	8215	8200	8213	8198	8181
339	A/D1	0	3	860	8248	8279	8303	8341	8316	8293	8251	8240	8223	8224	8220	8225	8275	8337	8339	8367	8319	8291	8236	8234	8237	8230	8258	8272	8284	8305	8279	8255	8232	8220	8227	8247	8265	8276	8306	8324	8283	8252	8220	8220	8250	8273	8309	8403	8393
339	A/D0	1	3	860	8647	8745	8945	8882	8846	8682	8490	8348	8220	8428	8700	8851	8919	8964	9018	8808	8570	8411	8273	8456	8801	9009	8904	8999	8926	8842	8601	8371	8250	8343	8546	8747	9002	9028	9030	8813	8582	8355	8246	8470	8670	8804	8953	8991	8978
340	A/D1	0	3	870	8221	8237	8257	8291	8273	8308	8255	8273	8247	8219	8229	8240	8249	8302	8254	8275	8248	8237	8225	8208	8208	8238	8261	8258	8275	8253	8274	8242	8229	8222	8217	8277	8253	8277	8262	8291	8265	8271	8234	8223	8245	8303	8313	8356	8320
340	A/D0	1	3	870	8263	8281	8296	8298	8298	8314	8278	8275	8228	8245	8274	8308	8252	8260	8255	8232	8218	8217	8196	8197	8191	8235	8268	8312	8307	8341	8274	8231	8225	8244	8234	8243	8311	8306	8302	8274	8251	8233	8205	8229	8231	8250	8254	8289	8315
341	A/D1	0	3	1210	8219	8237	8209	8257	8243	8240	8245	8221	8218	8195	8220	8214	8236	8224	8249	8208	8221	8221	8185	8232	8204	8211	8242	8212	8243	8226	8220	8244	8220	8228	8233	8239	8262	8258	8234	8263	8223	8220	8227	8196	8220	8233	8218	8251	8234
341	A/D0	1	3	1210	8220	8247	8195	8196	8186	8159	8141	8151	8238	8241	8253	8245	8226	8254	8264	8236	8206	8197	8174	8166	8245	8227	8209	8211	8218	8242	8143	8142	8207	8182	8160	8185	8273	8253	8219	8214	8220	8205	8198	8249	8272	8239	8221	8188	8256
342	A/D1	0	3	1160	8199	8218	8209	8214	8221	8213	8213	8205	8209	8215	8215	8223	8216	8209	8216	8223	8215	8233	8238	8213	8233	8208	8218	8228	8227	8227	8215	8209	8207	8208	8199	8231	8214	8225	8268	8215	8245	8197	8205	8224	8196	8235	8234	8211	8232
342	A/D0	1	3	1160	8234	8252	8251	8256	8291	8224	8184	8216	8226	8187	8205	8239	8231	8219	8220	8211	8218	8224	8192	8213	8231	8176	8238	8241	8197	8230	8207	8223	8207	8225	8286	8233	8250	8273	8223	8215	8191	8164	8175	8194	8211	8233	8248	8238	8202
343	A/D1	0	3	980	8211	8220	8223	8234	8213	8220	8229	8216	8215	8226	8241	8238	8244	8235	8233	8235	8219	8224	8210	8218	8235	8227	8229	8227	8219	8224	8214	8211	8208	8213	8217	8218	8223	8251	8234	8242	8233	8218	8215	8220	8221	8242	8222	8226	8217
343	A/D0	1	3	980	8251	8178	8213	8303	8234	8179	8216	8246	8184	8185	8230	8228	8207	8251	8231	8195	8179	8223	8224	8229	8227	8255	8288	8221	8211	8230	8198	8171	8215	8207	8194	8225	8251	8260	8243	8248	8262	8199	8207	8273	8316	8281	8357	8304	8268
344	A/D1	0	3	1120	8205	8208	8217	8204	8207	8233	8237	8241	8222	8211	8214	8215	8209	8235	8218	8213	8223	8205	8208	8225	8194	8222	8258	8247	8246	8257	8191	8238	8195	8208	8211	8196	8227	8207	8236	8233	8216	8216	8224	8197	8206	8214	8215	8232	8214
344	A/D0	1	3	1120	8205	8229	8277	8252	8280	8276	8245	8215	8182	8208	8223	8229	8239	8181	8177	8250	8187	8154	8197	8163	8172	8173	8238	8214	8201	8278	8224	8179	8220	8210	8215	8191	8252	8271	8224	8287	8246	8226	8214	8197	8220	8265	8267	8322	8267
345	A/D1	0	3	950	8256	8241	8266	8298	8284	8298	8270	8240	8231	8206	8227	8275	8267	8305	8241	8270	8226	8237	8226	8221	8232	8260	8231	8275	8238	8228	8252	8199	8236	8207	8223	8229	8209	8240	8286	8257	8272	8241	8208	8213	8229	8230	8255	8239	8246
345	A/D0	1	3	950	8292	8373	8399	8445	8439	8318	8246	8212	8212	8290	8340	8375	8364	8365	8418	8345	8324	8280	8267	8308	8330	8347	8399	8399	8408	8349	8289	8216	8191	8277	8275	8320	8324	8376	8351	8295	8280	8188	8197	8198	8271	8367	8441	8380	8408
346	A/D1	0	3	1430	8209	8215	8218	8225	8223	8244	8234	8222	8217	8227	8222	8229	8218	8219	8220	8226	8223	8217	8211	8194	8214	8222	8235	8249	8229	8234	8222	8212	8222	8206	8220	8227	8213	8238	8233	8237	8245	8214	8212	8215	8208	8223	8241	8226	8233
346	A/D0	1	3	1430	8216	8244	8272	8217	8227	8197	8179	8186	8196	8187	8224	8228	8232	8237	8239	8214	8193	8192	8173	8110	8138	8142	8174	8193	8229	8207	8181	8203	8207	8184	8232	8242	8237	8213	8202	8226	8202	8196	8192	8213	8184	8202	8280	8257	8285
347	A/D1	0	3	910	8247	8240	8254	8253	8250	8303	8268	8268	8240	8221	8252	8266	8246	8284	8308	8329	8291	8257	8226	8217	8231	8264	8267	8297	8313	8321	8273	8240	8218	8204	8264	8256	8279	8313	8278	8282	8238	8227	8215	8214	8240	8257	8285	8319	8359
347	A/D0	1	3	910	8220	8229	8236	8235	8206	8198	8223	8229	8216	8222	8256	8232	8235	8235	8249	8200	8200	8224	8201	8171	8201	8220	8259	8264	8299	8261	8192	8222	8217	8220	8247	8272	8277	8332	8313	8312	8286	8207	8183	8286	8261	8244	8297	8311	8250
348	A/D1	0	3	880	8219	8211	8253	8228	8255	8230	8240	8241	8229	8233	8228	8238	8248	8244	8237	8225	8226	8230	8223	8212	8218	8248	8244	8267	8276	8301	8278	8256	8226	8217	8233	8226	8244	8238	8285	8284	8307	8283	8254	8222	8217	8227	8251	8261	8284
348	A/D0	1	3	880	8190	8245	8234	8225	8233	8241	8244	8148	8189	8198	8191	8200	8199	8253	8270	8263	8231	8222	8208	8232	8245	8232	8266	8249	8245	8268	8241	8211	8217	8211	8248	8249	8262	8295	8371	8336	8325	8278	8244	8203	8212	8279	8247	8218	8323
349	A/D1	0	3	1220	8222	8229	8223	8204	8221	8223	8189	8233	8224	8215	8244	8191	8242	8217	8237	8255	8219	8231	8214	8202	8232	8223	8239	8254	8255	8227	8233	8208	8216	8221	8205	8226	8208	8244	8236	8222	8209	8226	8202	8211	8223	8217	8282	8233	8260
349	A/D0	1	3	1220	8249	8262	8254	8258	8236	8216	8207	8203	8199	8192	8233	8270	8268	8241	8219	8192	8194	8202	8241	8277	8248	8284	8257	8260	8262	8212	8218	8213	8194	8191	8218	8262	8246	8257	8280	8223	8227	8200	8212	8216	8178	8224	8206	8233	8216
350	A/D1	0	3	910	8200	8272	8243	8291	8323	8270	8254	8226	8213	8216	8224	8229	8271	8267	8280	8264	8257	8232	8227	8202	8222	8241	8256	8305	8264	8288	8262	8292	8244	8238	8239	8239	8232	8222	8237	8231	8253	8233	8236	8205	8226	8221	8233	8248	8258
350	A/D0	1	3	910	8277	8353	8322	8432	8423	8417	8318	8253	8282	8254	8310	8384	8399	8399	8439	8453	8381	8304	8264	8292	8340	8402	8460	8487	8452	8445	8330	8324	8231	8217	8309	8388	8426	8450	8455	8394	8316	8308	8252	8239	8297	8315	8329	8385	8393
351	A/D1	0	3	1050	8231	8205	8222	8209	8217	8235	8222	8225	8222	8204	8229	8216	8213	8215	8246	8224	8239	8199	8227	8203	8214	8221	8204	8247	8218	8232	8216	8198	8210	8191	8228	8216	8223	8218	8229	8207	8244	8214	8232	8218	8217	8232	8241	8231	8233
351	A/D0	1	3	1050	8587	8733	8771	8700	8670	8540	8429	8319	8270	8372	8535	8705	8862	9020	8956	8878	8555	8364	8290	8360	8497	8731	8744	8836	8865	8784	8560	8416	8319	8451	8579	8713	8787	8808	8808	8785	8540	8360	8289	8353	8491	8617	8745	8750	8719
352	A/D1	0	3	1050	8221	8214	8225	8241	8241	8254	8244	8226	8230	8212	8214	8232	8239	8262	8277	8240	8245	8224	8207	8239	8221	8239	8256	8221	8256	8230	8218	8228	8207	8212	8217	8212	8239	8216	8248	8230	8222	8231	8210	8217	8230	8218	8255	8236	8248
352	A/D0	1	3	1050	8221	8184	8230	8247	8264	8262	8252	8217	8205	8242	8251	8228	8207	8232	8187	8210	8248	8187	8206	8237	8224	8238	8261	8253	8235	8207	8235	8219	8192	8242	8256	8238	8232	8269	8279	8245	8229	8221	8178	8181	8203	8215	8239	8235	8249
353	A/D1	0	3	1090	8221	8235	8209	8225	8247	8239	8237	8215	8216	8206	8222	8212	8215	8217	8237	8233	8241	8232	8207	8228	8221	8225	8223	8214	8239	8217	8223	8218	8217	8213	8216	8217	8209	8211	8215	8222	8211	8217	8218	8209	8227	8233	8243	8238	8241
353	A/D0	1	3	1090	8226	8243	8234	8261	8243	8251	8220	8227	8222	8206	8262	8277	8245	8231	8264	8272	8250	8264	8250	8216	8299	8293	8267	8277	8291	8289	8200	8230	8197	8195	8249	8254	8306	8272	8303	8275	8241	8232	8219	8193	8191	8244	8222	8251	8267
354	A/D1	0	3	950	8245	8226	8232	8223	8225	8239	8233	8229	8235	8204	8237	8222	8235	8227	8222	8224	8216	8212	8220	8212	8211	8220	8235	8282	8261	8240	8226	8219	8212	8214	8245	8267	8284	8269	8252	8238	8246	8242	8218	8215	8231	8252	8248	8262	8230
354	A/D0	1	3	950	8263	8271	8352	8322	8265	8313	8269	8241	8257	8247	8249	8351	8334	8269	8292	8300	8277	8212	8234	8182	8208	8244	8296	8346	8336	8352	8264	8249	8219	8216	8222	8266	8234	8262	8345	8329	8263	8244	8271	8215	8194	8256	8285	8373	8354
355	A/D1	0	3	1190	8222	8224	8227	8231	8222	8237	8233	8228	8218	8204	8208	8216	8213	8228	8218	8239	8219	8237	8238	8220	8221	8224	8218	8223	8229	8228	8223	8220	8215	8218	8212	8223	8230	8215	8218	8223	8209	8224	8213	8224	8215	8216	8234	8239	8249
355	A/D0	1	3	1190	8243	8235	8314	8285	8260	8216	8215	8209	8155	8180	8205	8166	8199	8213	8213	8228	8229	8226	8216	8211	8207	8227	8233	8238	8231	8213	8201	8183	8184	8247	8219	8218	8250	8187	8194	8163	8178	8161	8136	8181	8208	8198	8256	8247	8251
356	A/D1	0	3	1400	8216	8225	8229	8215	8209	8212	8227	8214	8227	8195	8220	8210	8223	8230	8231	8242	8229	8238	8224	8218	8216	8220	8218	8231	8244	8229	8232	8208	8220	8232	8223	8231	8239	8231	8213	8218	8211	8209	8214	8205	8205	8210	8196	8217	8225
356	A/D0	1	3	1400	8274	8293	8327	8326	8342	8279	8228	8196	8160	8214	8274	8275	8294	8288	8279	8281	8252	8231	8191	8216	8276	8268	8287	8268	8276	8223	8215	8251	8221	8249	8318	8307	8266	8286	8242	8254	8206	8199	8203	8186	8294	8299	8280	8263	8314
357	A/D1	0	3	1280	8216	8217	8229	8223	8230	8212	8212	8208	8194	8204	8198	8213	8238	8221	8255	8229	8234	8236	8219	8233	8223	8230	8225	8213	8226	8219	8225	8212	8214	8209	8209	8210	8214	8205	8236	8225	8222	8222	8208	8209	8209	8234	8217	8226	8233
357	A/D0	1	3	1280	8348	8288	8405	8527	8404	8357	8356	8249	8237	8243	8240	8317	8288	8362	8347	8276	8287	8209	8228	8245	8271	8311	8363	8346	8330	8334	8269	8205	8214	8245	8269	8277	8330	8342	8279	8277	8264	8214	8207	8245	8329	8397	8389	8438	8449
358	A/D1	0	3	1030	8212	8217	8233	8230	8219	8249	8240	8237	8212	8221	8209	8205	8219	8230	8230	8232	8227	8214	8214	8210	8215	8208	8208	8223	8263	8295	8276	8260	8226	8213	8214	8232	8228	8224	8221	8237	8214	8228	8210	8219	8225	8230	8236	8242	8234
358	A/D0	1	3	1030	8214	8241	8284	8240	8244	8198	8201	8217	8215	8242	8231	8227	8239	8252	8230	8233	8223	8231	8212	8204	8215	8217	8224	8246	8318	8284	8241	8250	8218	8212	8214	8276	8236	8235	8225	8241	8233	8197	8200	8228	8203	8232	8247	8251	8250
359	A/D1	0	3	860	8248	8271	8317	8311	8336	8343	8340	8282	8248	8232	8272	8289	8333	8327	8327	8356	8300	8283	8232	8228	8297	8322	8354	8366	8412	8409	8357	8295	8235	8232	8298	8318	8343	8385	8386	8360	8335	8278	8244	8222	8259	8305	8397	8399	8416
359	A/D0	1	3	860	8703	8864	9020	9119	9202	8933	8635	8357	8330	8525	8769	8978	9000	9175	9122	8900	8589	8334	8304	8528	8805	8979	9071	9004	8947	8708	8522	8304	8279	8527	8681	8850	9047	8977	9001	8750	8544	8339	8260	8536	8734	9026	9167	9208	9117
360	A/D1	0	3	1120	8210	8219	8216	8211	8217	8229	8216	8221	8215	8216	8208	8227	8244	8234	8219	8216	8209	8207	8212	8201	8220	8249	8235	8231	8220	8229	8231	8231	8215	8217	8230	8246	8239	8235	8225	8252	8235	8232	8213	8231	8215	8236	8222	8252	8242
360	A/D0	1	3	1120	8253	8254	8271	8286	8270	8261	8233	8225	8216	8219	8221	8237	8254	8260	8262	8233	8223	8208	8196	8237	8252	8244	8237	8239	8259	8247	8239	8225	8217	8250	8231	8266	8311	8245	8279	8250	8229	8225	8208	8247	8233	8269	8296	8272	8321
361	A/D1	0	3	1000	8213	8222	8224	8219	8232	8232	8223	8214	8209	8214	8209	8211	8202	8261	8212	8239	8233	8214	8220	8215	8225	8227	8223	8244	8256	8244	8228	8223	8206	8215	8207	8211	8249	8243	8245	8239	8195	8210	8197	8218	8210	8223	8213	8233	8211
361	A/D0	1	3	1000	8209	8223	8252	8235	8287	8265	8246	8228	8239	8231	8234	8204	8308	8234	8217	8251	8306	8220	8216	8267	8235	8195	8234	8233	8241	8221	8219	8204	8182	8192	8233	8258	8259	8268	8260	8221	8194	8178	8167	8127	8165	8166	8221	8211	8228
362	A/D1	0	3	1010	8221	8235	8195	8237	8214	8209	8218	8213	8206	8220	8208	8197	8214	8206	8235	8227	8219	8223	8211	8204	8211	8201	8228	8218	8221	8241	8225	8227	8225	8219	8213	8224	8215	8225	8228	8231	8227	8225	8213	8202	8224	8247	8254	8272	8244
362	A/D0	1	3	1010	8186	8250	8245	8248	8283	8257	8212	8241	8199	8178	8168	8192	8191	8216	8219	8212	8169	8206	8206	8218	8230	8269	8273	8218	8231	8262	8217	8190	8206	8174	8195	8220	8233	8212	8261	8210	8204	8216	8175	8164	8188	8221	8202	8224	8243
363	A/D1	0	3	1210	8217	8201	8213	8233	8216	8253	8216	8204	8218	8196	8230	8240	8232	8251	8222	8227	8236	8210	8216	8220	8207	8222	8216	8244	8273	8262	8258	8224	8219	8221	8212	8221	8227	8217	8224	8233	8240	8251	8239	8225	8212	8221	8204	8225	8223
363	A/D0	1	3	1210	8203	8196	8275	8208	8217	8264	8250	8237	8218	8231	8222	8211	8252	8312	8256	8277	8261	8191	8141	8191	8207	8199	8273	8248	8225	8219	8223	8214	8201	8242	8218	8209	8218	8187	8217	8249	8225	8217	8208	8184	8182	8210	8247	8198	8226
364	A/D1	0	3	890	8205	8215	8241	8218	8244	8217	8215	8226	8208	8215	8224	8230	8245	8236	8237	8220	8218	8212	8215	8223	8211	8223	8219	8227	8224	8212	8218	8206	8223	8243	8233	8281	8265	8275	8290	8228	8244	8202	8203	8219	8198	8237	8245	8244	8241
364	A/D0	1	3	890	8283	8264	8279	8224	8303	8287	8206	8228	8225	8217	8286	8372	8321	8320	8310	8284	8219	8199	8198	8263	8231	8252	8298	8254	8220	8224	8256	8160	8197	8387	8279	8272	8322	8355	8301	8325	8321	8204	8163	8226	8200	8261	8270	8270	8233
365	A/D1	0	3	1220	8220	8199	8215	8220	8215	8239	8223	8230	8226	8218	8222	8237	8230	8227	8252	8232	8233	8220	8210	8211	8207	8193	8220	8211	8228	8220	8211	8219	8204	8204	8209	8210	8223	8206	8225	8221	8223	8224	8218	8218	8207	8213	8208	8221	8221
365	A/D0	1	3	1220	8199	8196	8219	8203	8225	8264	8224	8192	8198	8229	8204	8241	8247	8277	8240	8244	8242	8202	8176	8215	8198	8215	8261	8238	8272	8259	8261	8243	8195	8180	8189	8177	8179	8215	8224	8202	8229	8202	8206	8226	8275	8271	8255	8214	8238
366	A/D1	0	3	1070	8218	8229	8244	8253	8241	8230	8227	8214	8212	8229	8219	8251	8276	8242	8245	8212	8210	8220	8211	8221	8233	8254	8260	8245	8236	8231	8213	8210	8216	8210	8236	8257	8252	8265	8239	8243	8234	8237	8231	8221	8224	8237	8266	8256	8253
366	A/D0	1	3	1070	8708	8900	8979	9042	8983	8861	8563	8371	8319	8398	8579	8826	9011	9002	8976	8956	8673	8427	8339	8319	8561	8795	9092	9050	9041	9031	8711	8506	8313	8353	8578	8865	8981	8974	9061	8988	8690	8413	8296	8306	8491	8805	8917	9033	9032
367	A/D1	0	3	1360	8199	8220	8209	8251	8227	8205	8227	8202	8188	8248	8178	8255	8220	8221	8233	8191	8238	8212	8207	8216	8224	8210	8240	8248	8254	8263	8242	8240	8241	8230	8230	8212	8219	8225	8228	8231	8236	8218	8242	8205	8221	8216	8219	8224	8261
367	A/D0	1	3	1360	8258	8291	8386	8392	8433	8341	8284	8325	8244	8214	8259	8289	8260	8268	8326	8301	8249	8267	8224	8228	8310	8294	8312	8364	8324	8349	8271	8228	8231	8241	8335	8324	8314	8401	8402	8376	8274	8283	8240	8192	8273	8317	8313	8304	8349
368	A/D1	0	3	1150	8219	8230	8235	8224	8268	8238	8248	8250	8219	8202	8230	8185	8230	8196	8213	8222	8184	8218	8190	8201	8250	8200	8281	8227	8243	8234	8222	8229	8208	8221	8211	8211	8236	8226	8238	8218	8231	8204	8221	8208	8219	8231	8234	8234	8250
368	A/D0	1	3	1150	8306	8322	8399	8380	8411	8315	8306	8234	8216	8256	8299	8353	8372	8392	8415	8432	8341	8251	8316	8250	8315	8399	8457	8402	8442	8347	8247	8240	8264	8292	8301	8371	8342	8384	8383	8349	8310	8198	8254	8227	8287	8326	8382	8374	8384
369	A/D1	0	3	1440	8219	8220	8218	8230	8216	8220	8217	8214	8217	8213	8205	8215	8231	8226	8230	8232	8219	8213	8213	8201	8217	8209	8207	8234	8208	8231	8233	8221	8240	8206	8235	8221	8216	8220	8217	8235	8213	8219	8216	8208	8199	8220	8212	8223	8220
369	A/D0	1	3	1440	8633	8747	8863	8784	8880	8739	8559	8350	8290	8498	8609	8668	8681	8764	8701	8594	8441	8303	8229	8437	8638	8743	8816	8921	8912	8693	8524	8352	8243	8449	8642	8823	8690	8824	8673	8627	8460	8303	8345	8411	8542	8731	8737	8777	8761
370	A/D1	0	3	1060	8226	8257	8235	8252	8228	8235	8254	8255	8233	8228	8211	8224	8240	8239	8253	8222	8228	8214	8213	8204	8217	8227	8245	8244	8260	8295	8293	8256	8235	8222	8218	8235	8261	8244	8289	8233	8246	8221	8214	8214	8210	8236	8245	8281	8268
370	A/D0	1	3	1060	8304	8305	8409	8409	8370	8447	8361	8252	8229	8222	8274	8251	8404	8364	8361	8395	8331	8300	8242	8250	8295	8349	8357	8402	8396	8343	8294	8312	8257	8206	8298	8348	8343	8402	8458	8399	8292	8237	8195	8215	8301	8409	8397	8435	8418
371	A/D1	0	3	1290	8204	8226	8234	8225	8242	8237	8236	8224	8213	8210	8219	8222	8206	8224	8212	8245	8245	8230	8247	8205	8210	8248	8203	8251	8245	8234	8245	8218	8208	8218	8269	8255	8247	8226	8224	8221	8219	8214	8218	8219	8209	8226	8234	8254	8269
371	A/D0	1	3	1290	8207	8221	8205	8270	8278	8197	8193	8235	8197	8236	8279	8287	8277	8264	8235	8160	8174	8150	8100	8137	8203	8207	8230	8250	8283	8199	8254	8253	8186	8205	8295	8257	8188	8244	8296	8233	8183	8236	8228	8239	8290	8301	8259	8243	8277
372	A/D1	0	3	880	8220	8216	8222	8207	8221	8229	8232	8231	8224	8221	8203	8216	8220	8242	8234	8226	8226	8219	8206	8221	8222	8222	8243	8269	8268	8297	8254	8244	8226	8212	8217	8232	8237	8241	8250	8275	8250	8233	8192	8226	8199	8248	8252	8268	8277
372	A/D0	1	3	880	8586	8763	8788	8805	8724	8625	8445	8304	8238	8392	8427	8552	8651	8729	8746	8683	8497	8318	8265	8356	8578	8714	8715	8732	8678	8579	8424	8303	8256	8354	8496	8590	8679	8711	8779	8701	8492	8301	8280	8296	8424	8569	8643	8780	8698
373	A/D1	0	3	1050	8210	8212	8234	8214	8222	8212	8208	8211	8209	8224	8215	8226	8218	8225	8227	8224	8228	8218	8210	8247	8183	8240	8222	8210	8239	8197	8226	8208	8212	8220	8232	8235	8249	8213	8235	8211	8205	8244	8211	8261	8239	8245	8246	8231	8253
373	A/D0	1	3	1050	8389	8413	8383	8350	8373	8298	8275	8230	8235	8309	8322	8373	8352	8300	8290	8242	8236	8194	8181	8253	8228	8237	8277	8253	8308	8254	8267	8245	8236	8264	8270	8335	8356	8404	8349	8238	8213	8205	8164	8297	8350	8442	8364	8405	8384
374	A/D1	0	3	1410	8242	8224	8232	8270	8261	8287	8274	8250	8233	8214	8221	8226	8258	8269	8252	8242	8216	8218	8211	8220	8208	8199	8237	8218	8237	8264	8259	8260	8231	8220	8226	8208	8217	8243	8213	8241	8210	8204	8215	8213	8232	8253	8240	8261	8242
374	A/D0	1	3	1410	8720	8995	9042	9210	9141	9038	8698	8459	8301	8303	8639	8815	8929	9055	8988	8942	8680	8487	8282	8305	8613	8770	8888	9044	8950	8946	8662	8425	8284	8285	8541	8857	8927	9002	8962	8852	8551	8404	8268	8323	8601	8904	9030	9354	9333
375	A/D1	0	3	1370	8249	8268	8266	8232	8234	8233	8215	8235	8211	8220	8246	8229	8258	8240	8244	8287	8267	8252	8237	8220	8250	8263	8267	8259	8265	8246	8304	8258	8262	8225	8253	8262	8260	8265	8265	8276	8277	8237	8242	8221	8226	8224	8237	8256	8272
375	A/D0	1	3	1370	8549	8896	9014	9096	9059	8969	8677	8398	8301	8382	8598	8773	8975	9064	9089	8934	8601	8394	8248	8269	8527	8634	8874	8831	8946	9010	8651	8482	8337	8351	8649	8786	8900	8882	9059	8927	8646	8399	8258	8342	8620	8829	9090	9108	9089
376	A/D1	0	3	980	8257	8279	8303	8263	8277	8245	8227	8230	8204	8217	8233	8265	8250	8245	8226	8297	8247	8242	8229	8209	8220	8259	8247	8286	8246	8249	8221	8220	8211	8212	8238	8299	8340	8322	8282	8282	8241	8237	8229	8224	8250	8309	8338	8311	8296
376	A/D0	1	3	980	8769	9081	9092	9093	8996	8774	8477	8250	8352	8641	8730	9009	9079	9278	9125	8847	8502	8256	8240	8423	8724	8933	9131	9121	8992	8759	8487	8365	8335	8528	8786	9051	9213	9156	9094	8723	8424	8318	8290	8539	8873	9003	9121	9110	9062
377	A/D1	0	3	1480	8202	8234	8263	8246	8257	8242	8232	8241	8205	8246	8214	8292	8282	8235	8282	8252	8260	8268	8208	8232	8220	8232	8266	8282	8251	8274	8217	8219	8228	8196	8229	8228	8252	8278	8272	8266	8283	8229	8243	8217	8204	8227	8221	8219	8227
377	A/D0	1	3	1480	8548	8789	8886	8987	8832	8640	8466	8240	8225	8381	8538	8652	8697	8773	8721	8633	8474	8317	8231	8350	8590	8748	8795	8878	8901	8672	8555	8331	8284	8399	8442	8673	8692	8731	8680	8645	8460	8301	8292	8451	8644	8882	9004	9024	8868
378	A/D1	0	3	1020	8229	8224	8251	8235	8236	8218	8206	8209	8210	8211	8219	8226	8231	8229	8242	8244	8229	8222	8221	8210	8211	8230	8243	8237	8234	8228	8210	8217	8206	8216	8274	8253	8257	8225	8232	8237	8220	8224	8212	8212	8217	8207	8223	8214	8224
378	A/D0	1	3	1020	8364	8427	8456	8452	8416	8467	8390	8269	8255	8212	8322	8453	8447	8443	8460	8320	8282	8235	8197	8234	8323	8431	8387	8433	8437	8392	8337	8238	8248	8276	8319	8337	8394	8389	8393	8363	8299	8252	8227	8302	8340	8441	8371	8399	8485
379	A/D1	0	3	1500	8228	8265	8277	8273	8299	8259	8274	8248	8220	8229	8235	8220	8244	8240	8266	8237	8246	8221	8211	8214	8234	8242	8248	8269	8257	8264	8237	8230	8221	8224	8234	8236	8287	8234	8301	8290	8276	8254	8244	8207	8225	8242	8212	8266	8258
379	A/D0	1	3	1500	8284	8204	8210	8226	8282	8198	8231	8273	8228	8200	8293	8261	8257	8276	8283	8168	8171	8172	8157	8186	8261	8223	8221	8240	8252	8251	8269	8237	8227	8258	8255	8271	8267	8315	8248	8234	8234	8191	8201	8171	8284	8192	8185	8284	8205
380	A/D1	0	3	1340	8219	8207	8223	8223	8237	8237	8225	8224	8209	8220	8213	8232	8224	8221	8228	8239	8232	8243	8222	8219	8230	8231	8222	8230	8243	8251	8241	8229	8219	8202	8212	8216	8200	8215	8220	8218	8249	8231	8215	8228	8200	8208	8242	8211	8250
380	A/D0	1	3	1340	8233	8288	8259	8285	8256	8208	8176	8163	8186	8134	8183	8229	8190	8169	8242	8245	8196	8206	8236	8234	8207	8222	8221	8198	8192	8235	8212	8185	8241	8222	8299	8289	8236	8229	8228	8233	8220	8199	8185	8163	8214	8197	8275	8290	8292
381	A/D1	0	3	1050	8219	8225	8218	8249	8242	8292	8267	8251	8234	8226	8223	8224	8272	8241	8252	8212	8237	8221	8218	8177	8212	8181	8226	8211	8277	8238	8257	8243	8217	8229	8172	8237	8216	8264	8274	8280	8244	8265	8216	8227	8224	8232	8232	8258	8263
381	A/D0	1	3	1050	8550	8794	9001	9006	8942	8948	8646	8448	8289	8348	8627	8775	8894	8963	8978	8852	8629	8463	8319	8370	8585	8830	8992	9004	8946	8789	8539	8352	8251	8345	8487	8631	8757	8815	8834	8745	8504	8341	8250	8412	8524	8775	8821	8901	8998
382	A/D1	0	3	1250	8197	8209	8220	8232	8251	8226	8245	8224	8223	8211	8214	8227	8228	8216	8212	8200	8219	8209	8195	8200	8216	8249	8257	8244	8238	8222	8240	8228	8251	8194	8237	8206	8207	8258	8197	8239	8228	8214	8253	8214	8221	8225	8210	8227	8222
382	A/D0	1	3	1250	8169	8195	8207	8278	8279	8283	8267	8229	8156	8168	8227	8236	8236	8229	8292	8278	8221	8204	8198	8197	8224	8261	8264	8268	8277	8268	8227	8223	8191	8179	8230	8269	8262	8297	8270	8256	8246	8260	8198	8194	8234	8229	8261	8247	8258
383	A/D1	0	3	950	8231	8236	8267	8242	8212	8224	8227	8230	8228	8220	8221	8211	8220	8207	8213	8213	8227	8199	8227	8225	8188	8250	8193	8222	8235	8203	8246	8220	8219	8219	8203	8231	8231	8222	8235	8207	8216	8222	8217	8227	8229	8250	8255	8241	8210
383	A/D0	1	3	950	8219	8295	8267	8302	8297	8289	8226	8173	8206	8241	8210	8240	8273	8259	8240	8283	8223	8229	8208	8223	8246	8246	8231	8366	8291	8256	8236	8178	8158	8194	8230	8287	8294	8300	8356	8312	8316	8270	8219	8215	8240	8211	8248	8244	8319
384	A/D1	0	3	1250	8220	8218	8232	8255	8258	8254	8227	8246	8218	8213	8230	8207	8219	8207	8226	8234	8249	8239	8205	8234	8206	8229	8247	8228	8273	8243	8250	8243	8205	8206	8224	8208	8233	8245	8231	8273	8271	8254	8242	8209	8222	8220	8258	8264	8236
384	A/D0	1	3	1250	8249	8239	8234	8212	8251	8264	8210	8240	8250	8215	8221	8245	8307	8297	8297	8265	8232	8198	8182	8216	8250	8238	8240	8204	8252	8242	8224	8243	8235	8208	8221	8310	8313	8323	8323	8259	8226	8227	8254	8228	8254	8250	8241	8256	8257
385	A/D1	0	3	880	8202	8224	8234	8226	8245	8247	8266	8248	8228	8230	8217	8246	8248	8247	8285	8247	8238	8226	8212	8208	8230	8235	8251	8237	8264	8235	8239	8215	8217	8210	8232	8236	8276	8258	8265	8302	8282	8269	8236	8222	8222	8277	8291	8303	8274
385	A/D0	1	3	880	8174	8216	8246	8270	8287	8351	8240	8184	8233	8193	8200	8228	8243	8262	8261	8253	8244	8180	8176	8190	8203	8287	8275	8261	8306	8302	8272	8227	8217	8188	8253	8245	8261	8242	8274	8318	8264	8231	8250	8239	8251	8275	8271	8267	8236
386	A/D1	0	3	860	8226	8236	8247	8280	8254	8297	8268	8252	8236	8222	8243	8275	8284	8274	8286	8245	8241	8207	8211	8205	8230	8254	8286	8270	8338	8299	8297	8238	8236	8216	8220	8274	8280	8289	8311	8285	8259	8243	8231	8226	8230	8245	8295	8306	8323
386	A/D0	1	3	860	8233	8293	8312	8399	8404	8335	8304	8254	8205	8220	8275	8274	8314	8316	8299	8296	8258	8251	8220	8193	8268	8256	8287	8320	8314	8312	8283	8225	8258	8271	8266	8232	8279	8258	8226	8256	8202	8166	8162	8192	8251	8304	8298	8347	8328
387	A/D1	0	3	1360	8253	8180	8244	8259	8236	8287	8203	8254	8218	8210	8231	8206	8222	8225	8213	8218	8210	8225	8235	8232	8224	8219	8214	8241	8226	8216	8227	8212	8219	8220	8219	8221	8216	8230	8232	8244	8249	8235	8229	8224	8233	8238	8238	8233	8223
387	A/D0	1	3	1360	8188	8183	8206	8219	8199	8247	8154	8225	8211	8168	8231	8283	8218	8195	8264	8269	8204	8216	8255	8187	8205	8270	8288	8219	8314	8240	8187	8185	8178	8166	8191	8214	8209	8223	8258	8261	8264	8251	8207	8164	8167	8236	8256	8250	8261
388	A/D1	0	3	1200	8215	8209	8216	8208	8234	8254	8259	8240	8222	8211	8215	8206	8214	8215	8225	8222	8234	8213	8223	8204	8206	8217	8223	8228	8236	8235	8229	8229	8226	8219	8223	8238	8244	8240	8223	8218	8205	8217	8209	8210	8215	8217	8231	8235	8255
388	A/D0	1	3	1200	8667	8841	8901	8962	8939	8936	8636	8436	8321	8378	8553	8857	9008	9103	9073	8907	8654	8404	8277	8350	8698	9077	9171	9236	9172	8947	8655	8443	8300	8347	8664	8962	9025	9159	9110	9061	8730	8458	8329	8413	8667	9026	9030	9040	9127
389	A/D1	0	3	990	8215	8213	8207	8223	8221	8225	8227	8228	8229	8224	8219	8228	8230	8217	8220	8221	8211	8223	8209	8207	8239	8214	8243	8222	8244	8223	8223	8214	8204	8212	8209	8263	8273	8284	8267	8251	8219	8234	8213	8227	8204	8235	8230	8235	8240
389	A/D0	1	3	990	8388	8600	8613	8704	8733	8660	8443	8360	8294	8295	8373	8543	8563	8665	8681	8657	8502	8339	8273	8284	8437	8517	8556	8609	8684	8567	8443	8348	8246	8297	8401	8596	8607	8611	8692	8616	8427	8351	8284	8280	8331	8446	8530	8565	8650
390	A/D1	0	3	1040	8238	8247	8243	8240	8255	8229	8271	8242	8229	8221	8206	8245	8250	8225	8250	8227	8225	8240	8219	8222	8228	8213	8228	8256	8231	8235	8240	8210	8230	8197	8218	8210	8216	8231	8243	8254	8244	8255	8197	8222	8209	8201	8257	8239	8269
390	A/D0	1	3	1040	8238	8259	8278	8283	8267	8295	8278	8262	8272	8237	8271	8272	8259	8239	8275	8232	8203	8208	8208	8239	8233	8245	8238	8267	8305	8285	8299	8227	8210	8263	8264	8301	8297	8295	8297	8278	8271	8231	8227	8237	8262	8298	8264	8291	8301
391	A/D1	0	3	1050	8215	8226	8238	8252	8244	8223	8243	8214	8229	8206	8224	8218	8207	8246	8258	8242	8227	8217	8206	8214	8198	8243	8211	8246	8243	8210	8245	8192	8210	8218	8185	8240	8245	8256	8291	8239	8241	8221	8206	8214	8223	8232	8261	8273	8247
391	A/D0	1	3	1050	8179	8179	8217	8177	8234	8162	8193	8202	8117	8201	8181	8222	8232	8227	8266	8197	8197	8208	8183	8186	8229	8213	8261	8278	8312	8244	8235	8258	8208	8186	8238	8273	8212	8219	8304	8245	8209	8249	8273	8223	8273	8312	8244	8208	8185
392	A/D1	0	3	1210	8224	8222	8241	8232	8236	8241	8219	8221	8215	8225	8219	8221	8220	8227	8250	8228	8218	8219	8204	8206	8215	8218	8211	8215	8223	8222	8238	8225	8224	8219	8227	8238	8234	8251	8249	8239	8245	8224	8222	8220	8212	8197	8209	8224	8249
392	A/D0	1	3	1210	8257	8293	8334	8320	8252	8292	8273	8191	8196	8234	8253	8310	8326	8308	8319	8318	8235	8237	8223	8216	8250	8300	8279	8246	8304	8224	8192	8188	8209	8187	8244	8265	8276	8301	8381	8319	8319	8297	8218	8237	8247	8267	8255	8275	8263
393	A/D1	0	3	1160	8210	8205	8210	8213	8220	8224	8245	8217	8226	8215	8223	8231	8237	8279	8227	8272	8247	8227	8230	8218	8191	8238	8197	8209	8218	8180	8228	8191	8204	8227	8198	8228	8238	8215	8220	8227	8223	8224	8246	8226	8209	8226	8220	8232	8260
393	A/D0	1	3	1160	8229	8257	8246	8285	8270	8326	8314	8285	8205	8235	8229	8181	8216	8291	8325	8334	8294	8303	8237	8208	8279	8321	8335	8275	8348	8288	8225	8255	8218	8222	8260	8322	8345	8274	8305	8273	8245	8226	8209	8221	8208	8256	8293	8346	8348
394	A/D1	0	3	1310	8213	8218	8216	8241	8231	8238	8247	8251	8230	8231	8220	8208	8247	8212	8283	8257	8232	8235	8203	8213	8216	8204	8263	8226	8244	8247	8230	8219	8223	8211	8262	8234	8228	8232	8207	8229	8235	8219	8227	8208	8221	8231	8245	8245	8258
394	A/D0	1	3	1310	8461	8567	8613	8707	8627	8545	8469	8292	8241	8299	8466	8547	8668	8652	8721	8516	8429	8302	8247	8249	8405	8532	8594	8610	8629	8535	8366	8242	8232	8361	8456	8586	8513	8480	8537	8470	8397	8241	8214	8350	8415	8626	8649	8669	8624
395	A/D1	0	3	1020	8223	8233	8228	8223	8219	8221	8211	8219	8204	8219	8205	8218	8214	8225	8221	8215	8215	8212	8211	8217	8213	8205	8220	8218	8219	8220	8214	8217	8215	8207	8234	8232	8223	8219	8211	8274	8263	8255	8218	8198	8204	8232	8225	8263	8210
395	A/D0	1	3	1020	8227	8263	8244	8334	8359	8376	8293	8289	8258	8194	8224	8237	8244	8270	8303	8326	8218	8297	8211	8218	8206	8212	8273	8323	8300	8270	8229	8215	8192	8220	8294	8318	8310	8292	8285	8277	8223	8226	8180	8159	8206	8262	8289	8276	8323
396	A/D1	0	3	1220	8224	8209	8238	8217	8251	8225	8233	8226	8226	8209	8205	8219	8229	8253	8233	8249	8219	8222	8210	8200	8215	8206	8217	8225	8235	8226	8237	8224	8226	8212	8240	8238	8252	8248	8252	8231	8225	8208	8215	8209	8220	8232	8220	8217	8236
396	A/D0	1	3	1220	8278	8341	8366	8290	8315	8320	8259	8230	8231	8247	8243	8248	8325	8318	8291	8281	8270	8234	8249	8256	8290	8297	8297	8264	8270	8250	8225	8214	8236	8237	8254	8276	8273	8208	8264	8256	8215	8219	8228	8230	8292	8359	8359	8319	8311
397	A/D1	0	3	1150	8239	8250	8240	8221	8224	8209	8213	8218	8211	8229	8242	8217	8239	8229	8212	8239	8197	8210	8210	8214	8224	8209	8206	8219	8210	8241	8228	8222	8220	8215	8231	8230	8225	8239	8228	8215	8220	8199	8213	8228	8219	8236	8231	8220	8240
397	A/D0	1	3	1150	8217	8219	8215	8229	8239	8227	8206	8201	8176	8224	8186	8190	8242	8193	8236	8234	8243	8199	8237	8278	8211	8219	8249	8223	8221	8209	8223	8178	8189	8216	8206	8223	8235	8238	8261	8219	8215	8200	8192	8185	8178	8197	8192	8201	8209
398	A/D1	0	3	1020	8202	8216	8261	8248	8276	8233	8228	8223	8225	8215	8216	8230	8219	8221	8223	8231	8234	8226	8246	8218	8232	8221	8231	8232	8231	8220	8210	8215	8190	8207	8213	8228	8255	8252	8251	8260	8212	8247	8187	8234	8215	8212	8220	8219	8227
398	A/D0	1	3	1020	8394	8457	8572	8555	8510	8457	8363	8322	8291	8276	8373	8368	8455	8504	8448	8461	8393	8267	8223	8231	8331	8402	8463	8511	8649	8532	8476	8308	8254	8207	8261	8353	8451	8445	8505	8516	8357	8283	8234	8247	8375	8420	8443	8375	8465
399	A/D1	0	3	1330	8209	8232	8219	8228	8261	8196	8225	8207	8202	8195	8218	8192	8234	8220	8231	8244	8202	8232	8214	8210	8222	8248	8256	8263	8233	8242	8239	8211	8233	8214	8212	8232	8210	8215	8207	8203	8218	8213	8219	8212	8226	8248	8249	8238	8240
399	A/D0	1	3	1330	8239	8243	8267	8300	8318	8269	8285	8255	8196	8199	8271	8294	8351	8361	8354	8309	8290	8277	8232	8199	8247	8250	8272	8269	8264	8313	8293	8232	8224	8214	8213	8192	8250	8276	8270	8256	8253	8245	8205	8186	8233	8244	8259	8227	8236
400	A/D1	0	3	1200	8218	8212	8231	8219	8269	8267	8256	8238	8218	8227	8238	8226	8273	8238	8245	8223	8222	8225	8212	8215	8245	8240	8266	8250	8257	8261	8236	8237	8209	8219	8212	8231	8260	8241	8274	8281	8239	8237	8212	8217	8221	8259	8253	8262	8238
400	A/D0	1	3	1200	8265	8298	8298	8323	8283	8265	8245	8225	8202	8218	8281	8287	8296	8292	8291	8269	8235	8218	8195	8230	8245	8293	8275	8309	8346	8317	8263	8233	8226	8224	8252	8273	8319	8281	8295	8291	8249	8198	8214	8242	8232	8222	8261	8306	8370
401	A/D1	0	4	1030	8200	8226	8224	8217	8226	8219	8202	8222	8202	8213	8213	8195	8234	8205	8240	8230	8223	8231	8210	8206	8218	8209	8216	8231	8233	8235	8239	8225	8226	8204	8232	8238	8240	8265	8257	8246	8250	8231	8258	8220	8231	8226	8212	8228	8227
401	A/D0	1	4	1030	8507	8779	8848	8972	9065	8952	8727	8441	8353	8356	8461	8713	8831	8893	8893	8788	8609	8360	8306	8274	8421	8685	8861	8855	8966	8901	8613	8418	8304	8240	8420	8626	8721	8785	8953	8955	8639	8458	8383	8314	8514	8736	8822	8894	9113
402	A/D1	0	4	1010	8219	8220	8215	8218	8224	8234	8226	8226	8218	8209	8213	8233	8225	8229	8230	8217	8206	8219	8202	8213	8209	8205	8223	8210	8220	8228	8230	8228	8228	8215	8204	8211	8210	8222	8236	8233	8242	8205	8216	8207	8201	8227	8229	8224	8236
402	A/D0	1	4	1010	8236	8227	8204	8230	8264	8251	8261	8211	8218	8181	8206	8230	8253	8249	8228	8224	8195	8195	8215	8187	8232	8273	8259	8274	8238	8248	8211	8213	8195	8203	8182	8221	8233	8250	8254	8247	8206	8223	8187	8194	8215	8227	8234	8235	8234
403	A/D1	0	4	990	8228	8236	8220	8227	8219	8215	8209	8212	8207	8215	8213	8222	8220	8225	8245	8231	8224	8215	8218	8212	8210	8214	8221	8223	8218	8222	8226	8218	8208	8220	8211	8233	8236	8219	8230	8220	8221	8229	8211	8216	8211	8216	8210	8226	8209
403	A/D0	1	4	990	8318	8414	8442	8439	8446	8405	8340	8256	8261	8340	8359	8390	8436	8418	8341	8301	8242	8198	8183	8332	8345	8382	8437	8492	8546	8443	8407	8286	8207	8266	8288	8379	8433	8458	8477	8385	8285	8223	8256	8299	8343	8457	8514	8494	8442
404	A/D1	0	4	1180	8205	8230	8214	8244	8229	8226	8232	8225	8217	8215	8214	8220	8237	8257	8246	8228	8224	8229	8216	8218	8213	8215	8213	8228	8218	8226	8213	8215	8207	8212	8213	8223	8247	8248	8252	8248	8239	8230	8217	8220	8203	8216	8213	8230	8228
404	A/D0	1	4	1180	8219	8262	8293	8292	8258	8257	8222	8199	8187	8200	8199	8201	8235	8244	8207	8235	8232	8217	8199	8219	8215	8261	8272	8266	8247	8235	8214	8194	8151	8215	8190	8211	8268	8212	8229	8266	8226	8178	8194	8231	8204	8240	8262	8247	8223
405	A/D1	0	4	900	8206	8216	8198	8215	8210	8206	8221	8199	8218	8213	8214	8232	8220	8222	8240	8216	8225	8225	8209	8207	8203	8221	8222	8236	8228	8228	8228	8234	8229	8222	8232	8242	8245	8250	8243	8250	8262	8261	8233	8229	8211	8217	8223	8215	8241
405	A/D0	1	4	900	8237	8252	8222	8218	8237	8251	8232	8210	8185	8218	8208	8236	8262	8272	8293	8287	8221	8222	8217	8216	8224	8245	8233	8239	8261	8225	8200	8197	8216	8236	8253	8257	8251	8264	8287	8260	8216	8198	8191	8236	8236	8266	8278	8238	8233
406	A/D1	0	4	1420	8210	8229	8223	8225	8248	8240	8228	8218	8214	8213	8225	8235	8251	8266	8247	8248	8227	8222	8218	8216	8228	8231	8243	8246	8242	8240	8232	8214	8227	8211	8203	8242	8224	8229	8252	8224	8234	8234	8211	8244	8224	8230	8248	8253	8250
406	A/D0	1	4	1420	8236	8283	8238	8185	8199	8231	8217	8185	8230	8244	8143	8233	8272	8214	8221	8240	8234	8173	8219	8238	8206	8250	8297	8246	8189	8262	8220	8170	8224	8173	8144	8219	8197	8164	8242	8236	8192	8208	8213	8188	8193	8225	8248	8197	8213
407	A/D1	0	4	1090	8217	8203	8206	8225	8206	8229	8234	8231	8222	8208	8216	8207	8216	8247	8222	8233	8215	8212	8219	8210	8216	8227	8220	8210	8213	8211	8210	8216	8215	8209	8216	8223	8236	8216	8232	8212	8214	8220	8206	8203	8219	8207	8281	8290	8302
407	A/D0	1	4	1090	8251	8240	8243	8208	8227	8223	8201	8218	8196	8204	8247	8251	8238	8212	8254	8254	8208	8194	8219	8199	8211	8266	8258	8258	8251	8237	8218	8204	8221	8240	8233	8243	8236	8254	8250	8251	8256	8241	8226	8222	8250	8216	8228	8243	8247
408	A/D1	0	4	1070	8210	8222	8216	8232	8248	8206	8225	8224	8212	8224	8215	8215	8241	8215	8234	8265	8219	8223	8226	8183	8236	8228	8214	8251	8208	8216	8228	8190	8226	8214	8198	8242	8210	8224	8238	8229	8235	8254	8232	8244	8220	8211	8245	8234	8248
408	A/D0	1	4	1070	8236	8229	8216	8298	8246	8295	8257	8230	8221	8200	8245	8252	8258	8262	8274	8258	8242	8208	8189	8245	8237	8220	8332	8323	8299	8324	8283	8258	8254	8243	8255	8255	8272	8200	8289	8264	8175	8201	8296	8214	8254	8287	8330	8294	8315
409	A/D1	0	4	970	8221	8250	8260	8244	8240	8219	8214	8220	8206	8215	8226	8220	8236	8230	8229	8259	8252	8233	8230	8214	8206	8229	8226	8242	8234	8222	8224	8206	8216	8232	8238	8246	8259	8282	8267	8265	8237	8228	8209	8227	8226	8226	8242	8229	8220
409	A/D0	1	4	970	8580	8776	8759	8728	8680	8532	8398	8271	8256	8412	8447	8590	8718	8742	8736	8552	8372	8281	8247	8397	8483	8562	8733	8787	8743	8587	8432	8261	8239	8448	8521	8680	8641	8665	8815	8612	8499	8323	8259	8468	8630	8745	8678	8651	8704
410	A/D1	0	4	860	8243	8329	8347	8318	8269	8280	8253	8220	8244	8213	8213	8245	8243	8249	8262	8268	8279	8263	8218	8229	8231	8229	8234	8236	8230	8266	8261	8265	8241	8209	8257	8289	8317	8350	8302	8339	8292	8241	8237	8207	8270	8283	8326	8321	8307
410	A/D0	1	4	860	8231	8263	8246	8281	8247	8257	8221	8220	8211	8218	8277	8315	8304	8321	8312	8301	8277	8251	8199	8171	8276	8202	8249	8266	8235	8231	8221	8218	8185	8216	8224	8231	8275	8295	8306	8305	8233	8210	8222	8201	8215	8247	8283	8307	8300
411	A/D1	0	4	1360	8235	8241	8233	8222	8222	8219	8224	8224	8208	8222	8206	8231	8231	8225	8235	8248	8250	8241	8223	8215	8215	8225	8248	8232	8249	8242	8237	8225	8210	8215	8205	8240	8222	8229	8246	8233	8251	8221	8224	8219	8225	8248	8255	8249	8229
411	A/D0	1	4	1360	8213	8230	8208	8272	8261	8234	8237	8230	8216	8179	8196	8252	8199	8209	8233	8220	8200	8202	8211	8223	8219	8254	8225	8229	8198	8223	8208	8193	8232	8200	8255	8245	8187	8250	8236	8246	8204	8254	8212	8180	8204	8271	8259	8230	8277
412	A/D1	0	4	860	8240	8241	8245	8252	8229	8259	8253	8237	8238	8221	8218	8257	8256	8329	8301	8317	8269	8228	8227	8213	8226	8276	8263	8293	8280	8253	8264	8251	8219	8249	8207	8263	8279	8245	8318	8270	8274	8239	8220	8220	8231	8258	8305	8311	8325
412	A/D0	1	4	860	8233	8267	8347	8328	8333	8301	8266	8209	8212	8203	8215	8289	8333	8324	8327	8411	8305	8295	8239	8287	8285	8325	8352	8343	8312	8271	8234	8246	8229	8225	8273	8326	8347	8424	8435	8391	8343	8281	8219	8208	8323	8364	8376	8437	8417
413	A/D1	0	4	1040	8232	8232	8226	8260	8209	8254	8218	8211	8244	8190	8238	8208	8208	8217	8208	8217	8239	8212	8244	8230	8218	8237	8225	8203	8221	8218	8251	8224	8215	8226	8200	8216	8236	8197	8242	8234	8249	8261	8215	8229	8222	8203	8202	8223	8215
413	A/D0	1	4	1040	8310	8266	8323	8345	8327	8284	8300	8295	8234	8242	8280	8297	8396	8456	8478	8449	8314	8276	8216	8209	8249	8330	8376	8362	8436	8416	8288	8265	8212	8234	8270	8308	8357	8361	8370	8426	8375	8345	8269	8248	8299	8307	8339	8451	8458
414	A/D1	0	4	1020	8221	8232	8213	8228	8253	8212	8236	8202	8193	8226	8189	8227	8220	8199	8245	8209	8225	8228	8204	8219	8233	8245	8235	8236	8224	8244	8224	8223	8227	8202	8235	8243	8256	8263	8267	8251	8232	8209	8213	8215	8217	8236	8242	8251	8258
414	A/D0	1	4	1020	8583	8744	8787	8725	8681	8463	8353	8210	8302	8407	8531	8646	8696	8836	8705	8596	8435	8278	8280	8547	8590	8710	8824	8834	8894	8616	8539	8328	8273	8431	8546	8711	8686	8710	8741	8531	8417	8278	8320	8384	8493	8558	8675	8666	8599
415	A/D1	0	4	1370	8210	8227	8242	8245	8267	8262	8241	8244	8199	8248	8263	8285	8322	8295	8265	8256	8229	8224	8213	8217	8205	8217	8205	8208	8224	8247	8248	8234	8225	8216	8223	8223	8220	8229	8233	8286	8256	8245	8222	8210	8210	8213	8215	8261	8270
415	A/D0	1	4	1370	8263	8272	8265	8306	8269	8234	8227	8221	8219	8249	8254	8316	8284	8303	8306	8283	8288	8235	8218	8253	8270	8299	8276	8311	8280	8262	8262	8239	8213	8213	8265	8257	8231	8321	8341	8311	8302	8262	8240	8213	8227	8262	8240	8281	8290
416	A/D1	0	4	1060	8203	8222	8215	8232	8230	8207	8225	8202	8210	8217	8210	8214	8226	8215	8210	8211	8212	8205	8218	8208	8211	8218	8225	8243	8241	8236	8228	8222	8225	8207	8218	8219	8218	8228	8217	8222	8215	8208	8206	8214	8217	8230	8236	8234	8257
416	A/D0	1	4	1060	8263	8282	8250	8244	8248	8234	8198	8176	8184	8227	8210	8217	8261	8249	8275	8229	8240	8225	8188	8222	8212	8213	8206	8236	8247	8224	8206	8213	8225	8197	8211	8265	8215	8238	8192	8180	8187	8137	8197	8256	8229	8269	8273	8248	8208
417	A/D1	0	4	1370	8226	8212	8214	8215	8214	8219	8239	8230	8222	8217	8208	8222	8217	8219	8235	8237	8237	8225	8214	8208	8213	8225	8219	8234	8238	8234	8216	8219	8218	8204	8216	8233	8222	8219	8250	8218	8241	8245	8181	8231	8188	8236	8264	8250	8275
417	A/D0	1	4	1370	8258	8341	8364	8288	8278	8274	8234	8182	8212	8222	8259	8254	8343	8322	8352	8308	8231	8242	8246	8240	8238	8307	8290	8294	8333	8324	8259	8200	8228	8248	8276	8282	8298	8324	8244	8276	8302	8238	8221	8209	8277	8261	8300	8325	8343
418	A/D1	0	4	1010	8223	8215	8217	8222	8232	8238	8243	8255	8231	8226	8225	8207	8228	8213	8227	8228	8215	8220	8215	8228	8232	8257	8236	8269	8261	8249	8239	8224	8215	8208	8224	8212	8230	8236	8236	8238	8253	8240	8220	8210	8223	8219	8244	8238	8236
418	A/D0	1	4	1010	8532	8729	8847	8789	8769	8728	8501	8339	8261	8310	8442	8741	8854	8900	8928	8817	8656	8388	8321	8285	8479	8629	8730	8742	8800	8786	8555	8474	8311	8287	8498	8715	8726	8840	8832	8753	8468	8324	8273	8275	8439	8613	8663	8795	8737
419	A/D1	0	4	1210	8233	8237	8234	8230	8234	8229	8215	8220	8212	8205	8209	8218	8215	8213	8219	8213	8212	8213	8204	8210	8207	8219	8224	8220	8234	8224	8213	8221	8215	8220	8221	8213	8222	8229	8230	8233	8247	8241	8245	8214	8270	8265	8260	8271	8285
419	A/D0	1	4	1210	8172	8249	8326	8205	8243	8310	8250	8238	8242	8271	8225	8262	8290	8233	8208	8177	8176	8187	8171	8311	8277	8314	8318	8260	8245	8236	8229	8256	8242	8222	8164	8213	8199	8166	8214	8214	8190	8162	8178	8165	8192	8238	8248	8243	8273
420	A/D1	0	4	1370	8222	8212	8224	8235	8222	8229	8219	8224	8214	8219	8219	8230	8209	8233	8216	8219	8218	8206	8230	8221	8239	8230	8224	8234	8231	8214	8245	8210	8216	8214	8198	8223	8219	8222	8242	8216	8231	8215	8222	8221	8218	8212	8218	8233	8227
420	A/D0	1	4	1370	8733	9073	9221	9155	9090	8894	8577	8368	8311	8500	8676	8819	8963	8963	8940	8811	8528	8333	8246	8380	8590	8805	9018	8939	9058	8879	8656	8385	8292	8351	8553	8975	9080	9069	9069	8848	8572	8356	8339	8510	8617	8803	8897	8925	9023
421	A/D1	0	4	1010	8207	8249	8234	8260	8258	8247	8234	8219	8205	8203	8219	8261	8302	8306	8310	8312	8267	8247	8225	8228	8272	8273	8311	8274	8255	8237	8231	8219	8218	8224	8247	8259	8279	8299	8290	8332	8285	8269	8230	8229	8219	8241	8258	8246	8264
421	A/D0	1	4	1010	8246	8306	8329	8341	8343	8302	8292	8207	8208	8218	8271	8341	8365	8387	8371	8323	8323	8232	8220	8281	8325	8357	8335	8383	8367	8381	8342	8246	8218	8268	8282	8368	8447	8495	8489	8401	8330	8279	8255	8363	8337	8375	8397	8391	8383
422	A/D1	0	4	1200	8211	8231	8183	8221	8229	8239	8227	8250	8193	8233	8222	8215	8253	8188	8254	8240	8239	8266	8218	8209	8226	8219	8233	8255	8226	8278	8228	8221	8232	8209	8214	8214	8211	8221	8243	8233	8240	8219	8210	8216	8218	8245	8243	8238	8234
422	A/D0	1	4	1200	8176	8233	8238	8281	8267	8207	8222	8186	8179	8188	8203	8225	8227	8244	8248	8218	8222	8233	8183	8189	8300	8304	8298	8330	8321	8294	8263	8224	8202	8201	8199	8236	8231	8236	8249	8247	8246	8224	8211	8229	8302	8305	8270	8302	8291
423	A/D1	0	4	1010	8227	8235	8246	8242	8230	8229	8218	8215	8214	8213	8215	8218	8239	8258	8273	8262	8244	8243	8210	8230	8221	8240	8239	8236	8244	8232	8232	8249	8213	8220	8244	8260	8264	8238	8227	8219	8215	8210	8209	8216	8225	8240	8232	8259	8234
423	A/D0	1	4	1010	8618	8899	9025	9121	9032	8845	8567	8358	8246	8388	8608	8740	8995	9065	9073	8827	8595	8458	8306	8445	8684	8859	8908	9088	9028	8743	8612	8387	8269	8470	8712	8918	9018	9068	9082	8867	8594	8393	8342	8530	8694	8864	8991	8940	8890
424	A/D1	0	4	1100	8222	8220	8232	8211	8236	8225	8242	8210	8228	8200	8206	8210	8227	8200	8224	8199	8223	8219	8191	8230	8195	8213	8234	8187	8250	8217	8216	8234	8192	8219	8224	8208	8253	8242	8237	8257	8230	8223	8219	8202	8223	8237	8250	8252	8245
424	A/D0	1	4	1100	8219	8244	8261	8233	8222	8298	8201	8221	8266	8206	8293	8295	8247	8272	8284	8333	8226	8257	8215	8212	8214	8264	8266	8276	8228	8264	8215	8206	8191	8232	8216	8206	8232	8277	8287	8255	8260	8246	8186	8229	8206	8249	8196	8181	8200
425	A/D1	0	4	1350	8198	8242	8215	8223	8227	8191	8238	8193	8219	8211	8194	8223	8211	8249	8226	8227	8215	8218	8223	8205	8205	8202	8206	8210	8220	8219	8221	8211	8218	8209	8212	8240	8230	8260	8237	8235	8221	8202	8215	8207	8194	8222	8252	8243	8246
425	A/D0	1	4	1350	8220	8208	8262	8222	8233	8201	8227	8182	8191	8258	8235	8221	8220	8244	8255	8249	8261	8228	8210	8231	8226	8264	8254	8230	8249	8268	8253	8174	8179	8228	8218	8215	8289	8261	8247	8277	8257	8199	8230	8260	8251	8244	8255	8247	8253
426	A/D1	0	4	880	8216	8226	8211	8248	8224	8224	8233	8235	8219	8229	8219	8223	8234	8256	8282	8272	8252	8231	8212	8219	8200	8232	8240	8256	8295	8303	8270	8260	8229	8218	8223	8278	8233	8306	8269	8260	8254	8256	8234	8233	8222	8236	8246	8243	8295
426	A/D0	1	4	880	8257	8418	8484	8637	8570	8530	8421	8294	8212	8275	8352	8456	8585	8628	8643	8498	8377	8281	8206	8238	8294	8417	8468	8529	8519	8468	8389	8285	8205	8275	8344	8453	8520	8566	8555	8597	8469	8383	8295	8276	8374	8395	8516	8591	8594
427	A/D1	0	4	900	8213	8222	8235	8226	8259	8267	8274	8246	8236	8226	8222	8238	8222	8230	8229	8232	8243	8224	8232	8218	8218	8223	8229	8237	8236	8268	8239	8249	8229	8233	8237	8222	8249	8281	8271	8291	8265	8263	8251	8201	8246	8250	8230	8323	8261
427	A/D0	1	4	900	8302	8273	8305	8381	8361	8305	8275	8226	8217	8239	8318	8354	8358	8339	8307	8280	8251	8200	8215	8261	8263	8329	8362	8373	8349	8317	8295	8181	8208	8286	8304	8320	8355	8377	8326	8271	8244	8200	8228	8233	8258	8313	8348	8317	8375
428	A/D1	0	4	1050	8224	8213	8215	8216	8215	8220	8222	8216	8223	8218	8222	8234	8228	8237	8231	8226	8218	8216	8206	8218	8216	8245	8240	8275	8290	8261	8313	8275	8232	8245	8200	8210	8223	8210	8223	8247	8245	8255	8228	8219	8215	8214	8294	8261	8266
428	A/D0	1	4	1050	8234	8311	8324	8331	8291	8269	8237	8224	8215	8221	8273	8346	8307	8284	8279	8287	8254	8224	8223	8206	8223	8250	8288	8315	8326	8255	8265	8203	8200	8246	8234	8256	8272	8277	8282	8254	8260	8212	8190	8217	8231	8302	8338	8327	8296
429	A/D1	0	4	1280	8225	8205	8225	8217	8226	8220	8228	8215	8215	8213	8217	8211	8220	8215	8211	8212	8225	8210	8210	8222	8216	8219	8212	8220	8231	8239	8254	8228	8219	8212	8224	8224	8253	8246	8261	8255	8235	8237	8214	8220	8226	8218	8215	8207	8223
429	A/D0	1	4	1280	8220	8264	8292	8291	8258	8219	8195	8194	8209	8216	8209	8193	8238	8275	8267	8253	8228	8232	8207	8222	8175	8183	8257	8169	8181	8220	8196	8164	8219	8210	8218	8246	8231	8297	8262	8200	8190	8233	8197	8187	8175	8210	8144	8181	8179
430	A/D1	0	4	1360	8213	8223	8219	8228	8241	8230	8234	8226	8221	8226	8219	8220	8234	8210	8228	8207	8204	8204	8211	8203	8214	8231	8225	8228	8210	8232	8230	8220	8217	8214	8234	8251	8244	8243	8246	8222	8249	8229	8218	8241	8216	8237	8251	8260	8222
430	A/D0	1	4	1360	8555	8705	8793	8799	8887	8713	8502	8354	8283	8413	8470	8654	8722	8967	9028	8918	8644	8407	8312	8436	8596	8852	9007	8982	9090	8736	8550	8294	8207	8359	8524	8813	8898	8889	8873	8692	8463	8298	8323	8342	8513	8852	8794	8744	8843
431	A/D1	0	4	1470	8221	8224	8236	8244	8250	8223	8232	8212	8219	8235	8241	8235	8230	8245	8255	8275	8269	8262	8238	8211	8220	8232	8235	8221	8256	8236	8233	8228	8222	8229	8206	8239	8229	8270	8277	8215	8250	8211	8205	8223	8200	8232	8239	8245	8260
431	A/D0	1	4	1470	8243	8413	8371	8394	8400	8327	8256	8221	8203	8169	8225	8309	8292	8311	8337	8372	8284	8257	8249	8173	8210	8251	8262	8314	8338	8316	8244	8204	8233	8256	8304	8382	8384	8348	8433	8438	8316	8313	8241	8207	8260	8336	8352	8377	8439
432	A/D1	0	4	980	8260	8170	8240	8250	8294	8235	8254	8229	8237	8183	8244	8184	8256	8271	8272	8292	8207	8232	8203	8194	8231	8235	8264	8271	8258	8268	8244	8226	8229	8200	8238	8256	8265	8293	8289	8301	8272	8259	8224	8241	8219	8260	8282	8259	8263
432	A/D0	1	4	980	8660	8847	9000	9137	9051	9005	8710	8439	8300	8538	8590	8871	9054	9296	9365	9184	8784	8501	8288	8429	8864	9128	9337	9397	9356	9062	8768	8427	8315	8424	8628	9025	9122	9273	9280	9086	8720	8400	8279	8551	8760	8925	8971	9089	9085
433	A/D1	0	4	1190	8205	8213	8223	8243	8236	8228	8216	8226	8228	8213	8218	8227	8227	8238	8256	8243	8239	8207	8216	8199	8213	8211	8216	8255	8234	8234	8204	8210	8223	8203	8210	8221	8195	8221	8209	8226	8212	8225	8212	8202	8246	8203	8233	8233	8215
433	A/D0	1	4	1190	8253	8327	8334	8306	8360	8304	8260	8275	8266	8262	8254	8270	8292	8301	8317	8296	8320	8281	8259	8255	8282	8295	8263	8268	8271	8197	8220	8224	8226	8218	8280	8332	8270	8312	8336	8307	8267	8240	8214	8216	8248	8293	8291	8334	8317
434	A/D1	0	4	1490	8196	8235	8215	8244	8249	8195	8246	8224	8215	8218	8228	8240	8254	8268	8256	8240	8215	8236	8187	8211	8249	8206	8263	8241	8244	8264	8215	8227	8211	8203	8225	8220	8213	8229	8217	8223	8227	8211	8229	8210	8220	8222	8238	8240	8246
434	A/D0	1	4	1490	8681	8892	9061	9020	9015	8673	8488	8310	8248	8527	8770	8887	8984	8995	9114	8842	8537	8390	8244	8592	8760	9002	9065	9072	9137	8815	8613	8345	8274	8522	8683	8819	8949	9034	9122	8773	8570	8355	8250	8610	8763	8951	9199	9136	9019
435	A/D1	0	4	1200	8215	8212	8233	8216	8215	8213	8233	8211	8222	8212	8204	8225	8225	8236	8225	8237	8220	8216	8207	8221	8215	8200	8213	8209	8265	8247	8259	8242	8228	8218	8214	8205	8235	8224	8247	8241	8223	8228	8209	8214	8204	8216	8240	8235	8235
435	A/D0	1	4	1200	8199	8241	8243	8246	8267	8317	8254	8254	8229	8223	8244	8254	8253	8274	8252	8230	8265	8211	8202	8226	8226	8260	8254	8312	8263	8247	8268	8233	8197	8238	8276	8322	8283	8297	8274	8217	8228	8184	8205	8248	8284	8291	8282	8255	8240
436	A/D1	0	4	1040	8222	8215	8238	8216	8236	8214	8219	8213	8215	8215	8206	8218	8223	8227	8239	8234	8226	8227	8208	8210	8211	8202	8213	8213	8228	8224	8235	8223	8228	8209	8209	8223	8207	8224	8222	8212	8231	8209	8213	8221	8202	8220	8210	8232	8237
436	A/D0	1	4	1040	8258	8239	8241	8250	8271	8297	8202	8235	8254	8220	8262	8246	8250	8254	8264	8272	8243	8236	8245	8257	8239	8277	8260	8244	8251	8248	8214	8197	8235	8214	8217	8243	8253	8261	8248	8275	8250	8218	8216	8156	8251	8199	8205	8226	8287
437	A/D1	0	4	860	8249	8309	8305	8283	8302	8311	8302	8275	8230	8241	8232	8258	8278	8293	8301	8321	8282	8252	8217	8215	8242	8250	8262	8284	8277	8267	8296	8246	8241	8227	8242	8269	8287	8310	8306	8339	8280	8265	8241	8224	8279	8254	8282	8321	8294
437	A/D0	1	4	860	8219	8199	8230	8199	8266	8242	8218	8197	8212	8214	8270	8264	8251	8214	8228	8222	8170	8237	8184	8222	8232	8237	8239	8236	8271	8259	8259	8211	8171	8202	8230	8237	8193	8279	8272	8253	8282	8221	8206	8238	8279	8238	8298	8333	8281
438	A/D1	0	4	1090	8210	8201	8215	8242	8223	8242	8224	8210	8208	8206	8211	8228	8239	8253	8250	8253	8224	8226	8198	8222	8200	8226	8230	8231	8239	8235	8221	8212	8211	8208	8210	8237	8237	8237	8231	8221	8226	8246	8225	8250	8228	8221	8229	8254	8242
438	A/D0	1	4	1090	8275	8219	8272	8282	8190	8235	8210	8195	8224	8274	8289	8237	8245	8277	8238	8207	8220	8192	8180	8175	8202	8197	8178	8296	8283	8230	8277	8264	8218	8245	8298	8235	8235	8259	8179	8192	8219	8208	8230	8216	8262	8305	8321	8286	8313
439	A/D1	0	4	1050	8210	8228	8231	8226	8225	8218	8205	8214	8211	8223	8216	8219	8239	8220	8246	8225	8233	8229	8204	8215	8209	8195	8214	8214	8240	8231	8235	8230	8206	8228	8214	8255	8223	8252	8209	8208	8240	8196	8240	8212	8233	8270	8231	8259	8256
439	A/D0	1	4	1050	8241	8257	8296	8246	8270	8245	8246	8211	8183	8243	8223	8266	8272	8284	8291	8269	8295	8250	8175	8229	8219	8155	8193	8254	8205	8195	8271	8249	8187	8249	8240	8237	8215	8199	8219	8178	8115	8190	8200	8191	8204	8292	8267	8271	8278
440	A/D1	0	4	1000	8222	8212	8211	8219	8212	8238	8230	8238	8232	8225	8223	8222	8204	8209	8220	8237	8238	8209	8212	8210	8216	8227	8227	8256	8242	8255	8234	8214	8215	8210	8216	8218	8235	8237	8231	8222	8215	8208	8217	8212	8212	8248	8260	8265	8256
440	A/D0	1	4	1000	8303	8381	8432	8438	8414	8365	8288	8291	8262	8289	8345	8369	8462	8413	8421	8345	8271	8259	8217	8255	8358	8340	8358	8376	8371	8375	8326	8253	8187	8317	8387	8456	8401	8485	8448	8343	8305	8262	8202	8258	8264	8326	8405	8362	8364
441	A/D1	0	4	1430	8206	8209	8218	8201	8215	8206	8210	8205	8214	8219	8236	8237	8221	8238	8240	8262	8241	8230	8215	8215	8215	8193	8226	8230	8233	8239	8243	8222	8228	8221	8226	8223	8223	8252	8229	8230	8229	8210	8221	8211	8203	8212	8217	8253	8245
441	A/D0	1	4	1430	8216	8270	8257	8243	8266	8295	8216	8181	8252	8277	8260	8293	8292	8283	8242	8282	8256	8205	8201	8250	8227	8149	8242	8209	8213	8217	8187	8207	8205	8208	8230	8204	8221	8253	8259	8266	8210	8194	8204	8211	8185	8215	8282	8216	8265
442	A/D1	0	4	1320	8230	8219	8277	8227	8231	8246	8188	8237	8227	8197	8252	8207	8216	8229	8207	8220	8215	8215	8233	8214	8217	8215	8238	8227	8241	8222	8225	8207	8205	8207	8222	8238	8233	8257	8255	8267	8243	8235	8226	8203	8212	8223	8207	8234	8219
442	A/D0	1	4	1320	8241	8198	8244	8255	8268	8261	8252	8193	8199	8188	8167	8176	8235	8236	8249	8270	8238	8212	8196	8212	8210	8257	8266	8225	8243	8246	8197	8208	8198	8228	8250	8267	8251	8220	8251	8254	8210	8207	8178	8150	8176	8216	8247	8245	8269
443	A/D1	0	4	1370	8228	8236	8229	8249	8233	8209	8227	8190	8201	8202	8220	8212	8214	8228	8231	8236	8217	8257	8203	8225	8222	8192	8234	8186	8225	8229	8208	8252	8217	8221	8228	8208	8219	8254	8273	8264	8259	8224	8226	8214	8220	8232	8255	8252	8255
443	A/D0	1	4	1370	8241	8276	8350	8351	8362	8366	8293	8225	8249	8263	8266	8334	8377	8292	8357	8350	8293	8235	8201	8256	8226	8353	8427	8386	8360	8358	8280	8219	8175	8213	8265	8228	8290	8379	8282	8270	8289	8282	8159	8237	8401	8335	8326	8321	8339
444	A/D1	0	4	1500	8226	8199	8232	8209	8238	8251	8265	8246	8231	8210	8218	8207	8216	8218	8208	8210	8216	8206	8216	8210	8237	8224	8230	8221	8230	8231	8220	8225	8213	8213	8218	8208	8233	8215	8227	8229	8214	8235	8224	8212	8230	8212	8217	8218	8237
444	A/D0	1	4	1500	8715	8933	9040	9089	9122	8949	8587	8385	8285	8507	8656	8916	9110	9085	9137	8976	8658	8379	8274	8479	8633	8909	8961	9015	9108	8934	8665	8377	8301	8402	8692	8993	9113	9022	9002	8822	8598	8391	8291	8440	8705	8839	9099	9146	9068
445	A/D1	0	4	1210	8217	8210	8211	8212	8215	8215	8214	8211	8212	8215	8213	8211	8207	8214	8207	8226	8231	8206	8220	8218	8207	8216	8208	8217	8212	8204	8212	8219	8207	8206	8213	8225	8229	8224	8218	8214	8221	8215	8213	8219	8211	8216	8228	8234	8228
445	A/D0	1	4	1210	8309	8325	8336	8314	8319	8261	8218	8201	8219	8241	8245	8291	8301	8269	8310	8289	8255	8234	8206	8233	8243	8274	8272	8277	8308	8219	8223	8212	8170	8211	8264	8279	8308	8305	8312	8254	8265	8229	8198	8207	8239	8241	8281	8333	8311
446	A/D1	0	4	890	8214	8276	8249	8240	8263	8268	8264	8247	8229	8228	8225	8236	8278	8260	8250	8254	8242	8243	8212	8207	8254	8224	8253	8227	8241	8243	8243	8224	8229	8244	8269	8269	8240	8250	8257	8260	8271	8241	8225	8232	8243	8254	8284	8287	8296
446	A/D0	1	4	890	8390	8490	8472	8415	8437	8348	8292	8236	8237	8283	8391	8416	8446	8423	8483	8355	8269	8243	8200	8265	8402	8549	8540	8536	8601	8463	8354	8258	8217	8253	8347	8398	8494	8476	8489	8409	8328	8241	8238	8245	8311	8497	8514	8449	8489
447	A/D1	0	4	1360	8218	8214	8245	8249	8248	8228	8213	8220	8217	8221	8221	8204	8234	8254	8249	8280	8211	8244	8209	8217	8223	8216	8233	8221	8243	8215	8250	8207	8232	8210	8229	8213	8223	8209	8219	8229	8208	8234	8203	8203	8227	8185	8232	8203	8201
447	A/D0	1	4	1360	8227	8224	8247	8268	8259	8241	8222	8203	8195	8170	8240	8245	8303	8255	8217	8231	8211	8192	8215	8239	8239	8226	8248	8279	8229	8229	8276	8197	8174	8242	8261	8266	8273	8283	8243	8264	8266	8233	8184	8170	8182	8193	8188	8177	8260
448	A/D1	0	4	950	8250	8266	8289	8268	8276	8237	8248	8237	8221	8225	8241	8264	8299	8285	8285	8285	8260	8262	8242	8226	8241	8263	8280	8281	8295	8305	8284	8247	8235	8222	8247	8271	8296	8325	8326	8380	8319	8282	8234	8226	8243	8282	8283	8276	8325
448	A/D0	1	4	950	8287	8284	8277	8307	8328	8227	8200	8319	8220	8193	8288	8283	8242	8323	8368	8354	8261	8235	8179	8190	8257	8268	8278	8243	8249	8284	8250	8231	8214	8207	8258	8293	8309	8331	8296	8309	8271	8242	8211	8183	8272	8246	8221	8263	8208
449	A/D1	0	4	1410	8226	8242	8259	8260	8246	8230	8245	8213	8229	8204	8220	8229	8221	8250	8238	8262	8263	8237	8224	8225	8211	8265	8239	8250	8246	8241	8242	8225	8209	8220	8210	8206	8229	8242	8243	8250	8235	8237	8223	8210	8235	8220	8237	8260	8236
449	A/D0	1	4	1410	8215	8194	8271	8265	8264	8247	8223	8226	8197	8234	8225	8210	8254	8251	8261	8257	8221	8206	8185	8200	8203	8206	8226	8209	8213	8212	8233	8235	8175	8226	8207	8208	8223	8290	8248	8186	8278	8244	8147	8163	8280	8228	8186	8306	8332
450	A/D1	0	4	1400	8215	8222	8218	8230	8212	8249	8232	8226	8219	8203	8217	8220	8249	8229	8225	8238	8193	8231	8209	8197	8225	8206	8238	8235	8225	8252	8263	8248	8252	8227	8208	8225	8198	8216	8209	8214	8223	8224	8217	8212	8212	8224	8238	8233	8231
450	A/D0	1	4	1400	8322	8368	8386	8452	8403	8387	8334	8259	8236	8277	8331	8371	8387	8364	8370	8351	8332	8287	8210	8213	8297	8345	8381	8374	8438	8423	8324	8311	8255	8262	8340	8411	8504	8473	8472	8442	8350	8277	8216	8247	8245	8339	8389	8442	8506
451	A/D1	0	4	1240	8224	8224	8244	8247	8230	8231	8215	8218	8215	8215	8217	8213	8205	8219	8220	8230	8238	8229	8228	8217	8204	8215	8220	8229	8240	8235	8258	8236	8221	8221	8207	8214	8219	8229	8229	8238	8226	8247	8223	8231	8223	8213	8232	8224	8218
451	A/D0	1	4	1240	8439	8594	8689	8809	8886	8887	8685	8498	8286	8247	8428	8602	8789	8783	8943	8859	8613	8467	8291	8231	8398	8635	8684	8820	8868	8827	8540	8446	8303	8250	8497	8780	8889	8911	9000	8968	8755	8525	8320	8307	8518	8608	8730	8754	8760
452	A/D1	0	4	960	8230	8200	8221	8220	8222	8235	8238	8223	8231	8234	8232	8246	8222	8245	8255	8272	8255	8215	8232	8192	8228	8235	8228	8235	8242	8226	8233	8225	8221	8229	8204	8234	8225	8218	8224	8227	8246	8242	8235	8219	8216	8225	8245	8256	8246
452	A/D0	1	4	960	8222	8235	8211	8251	8227	8229	8257	8226	8213	8231	8260	8194	8251	8256	8240	8269	8255	8229	8224	8214	8232	8246	8261	8298	8268	8253	8244	8213	8191	8218	8259	8247	8250	8229	8242	8263	8213	8230	8219	8242	8268	8219	8251	8239	8226
453	A/D1	0	4	870	8201	8213	8188	8209	8218	8221	8231	8229	8217	8241	8220	8226	8213	8208	8225	8215	8210	8229	8208	8216	8211	8201	8223	8223	8230	8231	8222	8222	8214	8240	8209	8223	8219	8212	8223	8215	8207	8247	8214	8204	8224	8192	8238	8200	8221
453	A/D0	1	4	870	8265	8269	8295	8310	8300	8287	8292	8246	8220	8234	8251	8291	8287	8316	8304	8297	8271	8263	8215	8203	8228	8248	8251	8286	8250	8248	8240	8223	8195	8236	8324	8287	8270	8266	8261	8244	8257	8247	8235	8225	8237	8283	8277	8278	8259
454	A/D1	0	4	860	8230	8250	8285	8266	8288	8268	8274	8240	8231	8216	8224	8224	8234	8251	8260	8266	8261	8239	8222	8210	8242	8269	8294	8327	8323	8313	8268	8258	8228	8243	8265	8277	8272	8303	8336	8316	8299	8250	8225	8227	8245	8273	8344	8359	8378
454	A/D0	1	4	860	8344	8355	8331	8346	8286	8264	8214	8198	8204	8236	8215	8285	8290	8297	8269	8269	8238	8180	8188	8294	8307	8293	8337	8306	8260	8279	8288	8231	8192	8249	8329	8313	8323	8414	8335	8289	8257	8208	8199	8240	8335	8366	8357	8432	8382
455	A/D1	0	4	1070	8240	8225	8227	8230	8215	8225	8209	8216	8215	8214	8237	8221	8225	8239	8248	8238	8236	8218	8209	8211	8210	8214	8235	8239	8233	8230	8220	8211	8206	8217	8213	8207	8235	8204	8235	8236	8229	8227	8215	8198	8224	8204	8241	8219	8204
455	A/D0	1	4	1070	8208	8290	8295	8293	8295	8284	8270	8223	8237	8275	8298	8358	8340	8322	8281	8269	8257	8204	8210	8267	8277	8314	8285	8303	8264	8240	8223	8192	8199	8288	8271	8258	8287	8296	8310	8286	8237	8209	8219	8263	8260	8297	8311	8313	8345
456	A/D1	0	4	1210	8209	8214	8238	8215	8235	8220	8211	8239	8205	8219	8217	8210	8240	8229	8259	8243	8232	8215	8218	8204	8220	8227	8234	8248	8227	8242	8226	8222	8224	8209	8213	8212	8211	8215	8204	8212	8221	8204	8206	8215	8229	8234	8229	8221	8227
456	A/D0	1	4	1210	8246	8293	8296	8249	8266	8213	8202	8152	8142	8180	8218	8191	8256	8258	8225	8266	8236	8222	8201	8214	8228	8238	8250	8272	8282	8237	8222	8241	8206	8238	8244	8240	8251	8249	8239	8220	8232	8195	8182	8238	8289	8245	8279	8266	8243
457	A/D1	0	4	1390	8207	8233	8232	8228	8225	8230	8222	8239	8221	8220	8216	8205	8215	8204	8210	8233	8220	8216	8219	8209	8221	8223	8251	8248	8245	8259	8243	8249	8215	8223	8206	8219	8209	8209	8226	8220	8224	8233	8214	8219	8217	8227	8236	8224	8214
457	A/D0	1	4	1390	8430	8646	8811	8957	9013	9041	8794	8504	8350	8252	8482	8635	8803	8772	8852	8873	8602	8428	8317	8295	8430	8642	8802	8907	8817	8894	8627	8425	8335	8299	8542	8868	9104	8982	8919	8904	8673	8536	8321	8303	8564	8655	8843	8835	8901
458	A/D1	0	4	1480	8213	8229	8221	8222	8220	8219	8227	8231	8218	8214	8206	8228	8224	8219	8249	8229	8226	8220	8216	8228	8222	8211	8222	8206	8217	8218	8205	8223	8211	8216	8221	8255	8245	8244	8241	8234	8234	8210	8220	8224	8246	8271	8260	8256	8262
458	A/D0	1	4	1480	8313	8283	8386	8352	8375	8313	8301	8225	8234	8214	8242	8287	8261	8304	8343	8334	8250	8224	8221	8213	8230	8306	8340	8326	8352	8332	8225	8230	8222	8249	8243	8224	8252	8252	8270	8284	8225	8186	8208	8191	8253	8280	8304	8357	8344
459	A/D1	0	4	1380	8210	8219	8227	8241	8240	8224	8212	8217	8210	8227	8208	8228	8225	8230	8251	8236	8231	8226	8216	8207	8212	8202	8236	8235	8227	8254	8201	8232	8226	8208	8236	8236	8227	8227	8266	8275	8271	8234	8220	8209	8229	8234	8228	8244	8241
459	A/D0	1	4	1380	8235	8245	8273	8291	8263	8274	8261	8197	8179	8201	8198	8191	8218	8235	8240	8274	8249	8196	8215	8247	8219	8289	8303	8242	8224	8210	8210	8169	8229	8208	8219	8248	8249	8249	8216	8233	8206	8163	8171	8169	8197	8300	8283	8314	8335
460	A/D1	0	4	1300	8218	8204	8236	8236	8239	8244	8232	8214	8225	8203	8204	8226	8219	8226	8214	8231	8236	8230	8222	8211	8218	8214	8203	8225	8210	8217	8231	8210	8223	8222	8205	8237	8231	8232	8231	8229	8237	8223	8220	8221	8216	8222	8242	8234	8229
460	A/D0	1	4	1300	8519	8782	8939	9041	9007	9066	8777	8517	8337	8278	8523	8704	8966	8992	9120	9131	8867	8644	8363	8336	8528	8693	8833	9069	9059	9060	8765	8541	8342	8305	8493	8649	8768	8933	8895	8936	8690	8479	8310	8315	8631	8712	8841	8936	9005
461	A/D1	0	4	1070	8232	8227	8235	8238	8213	8217	8220	8210	8225	8219	8207	8230	8227	8249	8263	8246	8242	8221	8212	8228	8212	8224	8222	8234	8230	8228	8223	8222	8203	8207	8228	8230	8227	8214	8232	8205	8219	8218	8202	8218	8212	8207	8217	8200	8202
461	A/D0	1	4	1070	8234	8274	8284	8260	8250	8261	8247	8215	8226	8248	8260	8259	8288	8256	8327	8290	8236	8187	8212	8206	8244	8264	8241	8260	8322	8303	8205	8231	8226	8230	8229	8300	8364	8307	8311	8352	8290	8263	8317	8290	8301	8300	8302	8295	8245
462	A/D1	0	4	1220	8218	8231	8224	8234	8220	8233	8213	8217	8207	8207	8217	8215	8237	8230	8230	8224	8213	8210	8204	8212	8242	8245	8256	8235	8252	8233	8236	8220	8218	8211	8219	8241	8247	8238	8252	8246	8233	8240	8206	8223	8249	8231	8266	8239	8242
462	A/D0	1	4	1220	8613	8732	8775	8866	8863	8761	8569	8337	8262	8417	8584	8744	8741	8901	8825	8714	8530	8364	8292	8390	8638	8734	8778	8871	8885	8704	8504	8368	8276	8352	8644	8699	8758	8783	8876	8779	8575	8375	8296	8403	8599	8827	8857	8924	8896
463	A/D1	0	4	1120	8218	8226	8254	8250	8247	8227	8219	8216	8207	8217	8205	8215	8219	8230	8242	8242	8231	8228	8217	8213	8244	8223	8246	8235	8232	8248	8236	8231	8212	8223	8212	8236	8243	8240	8281	8254	8237	8233	8199	8218	8274	8261	8268	8249	8238
463	A/D0	1	4	1120	8347	8441	8426	8399	8341	8312	8230	8226	8252	8256	8292	8369	8432	8413	8460	8372	8289	8226	8235	8253	8262	8340	8344	8329	8347	8285	8260	8278	8249	8240	8347	8353	8361	8382	8384	8355	8289	8272	8269	8319	8315	8438	8390	8296	8284
464	A/D1	0	4	1090	8215	8201	8229	8226	8238	8244	8224	8226	8225	8215	8220	8237	8247	8238	8234	8224	8232	8231	8226	8212	8211	8219	8224	8240	8235	8244	8231	8236	8218	8205	8205	8201	8230	8256	8258	8243	8260	8244	8226	8211	8212	8220	8227	8223	8244
464	A/D0	1	4	1090	8227	8247	8263	8274	8256	8272	8247	8238	8219	8212	8216	8254	8271	8272	8267	8288	8206	8171	8220	8194	8197	8269	8310	8293	8287	8318	8250	8208	8231	8159	8201	8245	8282	8244	8310	8260	8246	8238	8213	8172	8203	8189	8242	8224	8252
465	A/D1	0	4	1140	8206	8241	8232	8237	8248	8227	8239	8231	8211	8220	8209	8212	8220	8247	8234	8271	8239	8235	8212	8219	8210	8226	8223	8224	8240	8234	8231	8218	8207	8215	8200	8221	8220	8228	8231	8253	8249	8233	8214	8225	8201	8241	8233	8229	8262
465	A/D0	1	4	1140	8229	8266	8251	8312	8305	8235	8273	8192	8153	8190	8244	8311	8312	8325	8350	8312	8263	8280	8250	8226	8230	8260	8241	8251	8323	8278	8275	8198	8190	8226	8250	8261	8273	8281	8287	8232	8239	8233	8179	8217	8250	8250	8237	8295	8314
466	A/D1	0	4	1000	8207	8218	8225	8223	8234	8218	8246	8214	8220	8212	8202	8217	8220	8218	8234	8274	8259	8272	8215	8243	8232	8218	8272	8205	8243	8235	8204	8236	8211	8202	8234	8241	8276	8280	8242	8232	8225	8198	8222	8200	8220	8241	8235	8262	8250
466	A/D0	1	4	1000	8223	8210	8218	8228	8245	8241	8216	8185	8224	8203	8222	8248	8244	8221	8306	8265	8251	8196	8217	8243	8191	8253	8284	8231	8245	8239	8213	8209	8190	8252	8259	8237	8234	8338	8286	8194	8241	8261	8183	8231	8271	8236	8291	8315	8311
467	A/D1	0	4	1500	8211	8211	8214	8235	8218	8224	8229	8223	8230	8222	8212	8224	8218	8214	8244	8225	8235	8223	8212	8212	8214	8237	8224	8241	8244	8229	8218	8232	8213	8215	8217	8202	8242	8254	8260	8255	8263	8253	8208	8237	8218	8235	8209	8238	8206
467	A/D0	1	4	1500	8238	8249	8243	8223	8244	8201	8201	8232	8203	8186	8215	8242	8237	8240	8263	8227	8218	8207	8218	8194	8221	8256	8283	8260	8261	8297	8247	8220	8242	8206	8191	8139	8195	8187	8182	8151	8177	8154	8149	8191	8206	8156	8207	8256	8226
468	A/D1	0	4	890	8224	8230	8265	8273	8312	8339	8302	8275	8241	8228	8268	8262	8268	8321	8290	8251	8266	8208	8220	8211	8214	8260	8231	8236	8265	8239	8253	8236	8216	8233	8249	8282	8268	8257	8264	8287	8266	8258	8241	8218	8269	8282	8296	8317	8303
468	A/D0	1	4	890	8226	8320	8323	8277	8246	8242	8237	8208	8203	8191	8249	8223	8238	8280	8237	8220	8204	8226	8210	8213	8278	8243	8265	8291	8254	8243	8220	8221	8208	8263	8281	8298	8291	8291	8273	8215	8249	8214	8176	8208	8253	8242	8222	8278	8281
469	A/D1	0	4	1210	8210	8212	8233	8224	8270	8237	8235	8226	8217	8227	8239	8211	8219	8218	8218	8228	8219	8214	8217	8211	8225	8222	8251	8228	8254	8241	8229	8219	8218	8204	8213	8202	8218	8221	8230	8245	8230	8227	8209	8239	8260	8264	8249	8261	8228
469	A/D0	1	4	1210	8411	8524	8507	8542	8601	8424	8338	8232	8225	8348	8524	8565	8738	8645	8546	8408	8328	8213	8213	8371	8427	8544	8657	8627	8630	8465	8347	8224	8278	8336	8416	8535	8577	8518	8558	8517	8350	8265	8315	8403	8403	8543	8631	8559	8498
470	A/D1	0	4	860	8275	8263	8287	8247	8250	8216	8275	8238	8245	8234	8232	8245	8263	8256	8244	8239	8242	8243	8212	8232	8221	8264	8307	8282	8289	8311	8281	8260	8219	8233	8227	8248	8267	8259	8293	8272	8234	8239	8202	8221	8229	8259	8277	8309	8311
470	A/D0	1	4	860	8290	8238	8211	8257	8275	8245	8236	8234	8217	8228	8274	8292	8280	8302	8330	8296	8266	8199	8201	8233	8247	8244	8272	8287	8389	8267	8283	8218	8201	8235	8279	8275	8301	8363	8335	8287	8270	8226	8222	8277	8358	8382	8331	8349	8298
471	A/D1	0	4	990	8207	8212	8220	8211	8261	8261	8245	8246	8217	8213	8235	8218	8228	8223	8218	8240	8237	8227	8229	8216	8214	8265	8248	8252	8250	8250	8234	8220	8226	8210	8220	8233	8230	8239	8220	8207	8219	8226	8225	8219	8220	8214	8222	8237	8234
471	A/D0	1	4	990	8217	8232	8223	8247	8244	8250	8221	8197	8197	8194	8238	8221	8248	8243	8252	8264	8207	8221	8217	8197	8226	8230	8255	8267	8294	8292	8227	8249	8223	8241	8324	8271	8305	8311	8343	8305	8257	8267	8201	8228	8272	8272	8311	8312	8305
472	A/D1	0	4	1350	8203	8227	8220	8225	8212	8227	8227	8220	8204	8235	8177	8241	8220	8260	8286	8259	8275	8242	8228	8233	8213	8215	8241	8218	8262	8245	8235	8243	8219	8209	8237	8198	8233	8238	8204	8245	8216	8212	8218	8190	8200	8217	8189	8231	8229
472	A/D0	1	4	1350	8326	8384	8596	8549	8612	8601	8469	8315	8270	8358	8433	8563	8585	8539	8588	8537	8373	8294	8257	8249	8441	8606	8706	8758	8741	8623	8420	8332	8295	8330	8356	8554	8659	8676	8698	8618	8459	8340	8306	8264	8444	8562	8690	8608	8629
473	A/D1	0	4	950	8236	8231	8285	8262	8291	8256	8266	8246	8226	8226	8235	8228	8241	8254	8266	8286	8248	8243	8220	8208	8225	8264	8268	8279	8260	8276	8233	8247	8237	8216	8211	8285	8238	8274	8314	8295	8322	8243	8253	8211	8227	8276	8304	8345	8365
473	A/D0	1	4	950	8333	8388	8389	8358	8376	8307	8222	8214	8173	8180	8288	8315	8317	8351	8368	8293	8290	8259	8199	8224	8255	8374	8303	8339	8411	8326	8330	8303	8269	8204	8266	8291	8291	8296	8419	8319	8286	8236	8238	8259	8298	8368	8296	8347	8322
474	A/D1	0	4	1060	8234	8238	8248	8233	8236	8245	8217	8223	8210	8204	8251	8218	8242	8229	8221	8280	8228	8236	8223	8210	8208	8226	8210	8226	8219	8214	8225	8215	8218	8204	8207	8224	8211	8238	8230	8232	8229	8208	8217	8205	8206	8220	8237	8277	8278
474	A/D0	1	4	1060	8221	8268	8262	8269	8257	8247	8252	8215	8219	8212	8233	8292	8330	8313	8305	8334	8263	8241	8264	8236	8238	8255	8323	8310	8287	8248	8240	8221	8169	8204	8294	8280	8314	8331	8333	8273	8265	8245	8205	8175	8202	8233	8219	8277	8267
475	A/D1	0	4	1490	8231	8221	8229	8216	8237	8232	8228	8222	8223	8210	8237	8256	8247	8265	8252	8246	8238	8237	8218	8221	8206	8218	8226	8217	8238	8263	8237	8250	8212	8219	8215	8209	8216	8210	8219	8234	8216	8237	8208	8219	8209	8214	8235	8239	8262
475	A/D0	1	4	1490	8254	8298	8275	8326	8327	8246	8251	8214	8208	8242	8235	8276	8280	8288	8292	8252	8253	8185	8218	8230	8246	8291	8350	8403	8302	8265	8237	8176	8197	8247	8262	8256	8259	8273	8267	8284	8270	8207	8195	8271	8206	8273	8286	8288	8345
476	A/D1	0	4	1180	8214	8215	8212	8211	8211	8214	8216	8218	8214	8224	8234	8242	8235	8228	8224	8215	8224	8216	8213	8214	8230	8231	8211	8224	8215	8216	8222	8212	8210	8214	8201	8213	8231	8212	8232	8218	8217	8214	8210	8215	8219	8212	8232	8236	8233
476	A/D0	1	4	1180	8257	8242	8256	8261	8266	8255	8232	8237	8210	8216	8224	8246	8284	8258	8259	8229	8207	8223	8232	8239	8239	8254	8287	8297	8285	8258	8235	8205	8217	8220	8249	8242	8264	8272	8291	8287	8238	8247	8269	8242	8298	8293	8269	8291	8256
477	A/D1	0	4	1210	8223	8208	8224	8225	8224	8198	8219	8217	8202	8233	8219	8224	8224	8205	8243	8219	8219	8229	8202	8217	8207	8220	8237	8224	8231	8220	8229	8218	8216	8203	8215	8213	8217	8227	8235	8236	8266	8237	8240	8228	8216	8242	8222	8236	8231
477	A/D0	1	4	1210	8257	8278	8262	8254	8251	8252	8226	8201	8167	8175	8201	8192	8233	8289	8275	8205	8196	8245	8223	8214	8211	8233	8218	8275	8351	8292	8222	8199	8213	8236	8241	8295	8264	8276	8299	8297	8225	8229	8245	8226	8217	8318	8262	8255	8305
478	A/D1	0	4	1170	8206	8225	8216	8212	8209	8226	8217	8224	8220	8214	8224	8209	8227	8221	8229	8224	8219	8211	8202	8209	8204	8208	8196	8215	8207	8213	8212	8215	8218	8211	8210	8211	8216	8218	8215	8211	8215	8210	8206	8205	8208	8227	8219	8225	8228
478	A/D0	1	4	1170	8186	8228	8256	8228	8241	8241	8227	8220	8231	8223	8202	8192	8204	8229	8203	8208	8172	8202	8204	8175	8228	8252	8219	8251	8278	8253	8241	8236	8221	8194	8192	8239	8223	8226	8219	8219	8194	8204	8184	8196	8225	8223	8227	8220	8233
479	A/D1	0	4	860	8219	8206	8219	8255	8231	8256	8245	8234	8250	8214	8222	8237	8231	8273	8241	8230	8225	8204	8210	8217	8208	8235	8244	8231	8248	8225	8236	8211	8221	8205	8214	8198	8222	8232	8257	8271	8263	8241	8225	8201	8229	8224	8250	8242	8243
479	A/D0	1	4	860	8206	8239	8268	8252	8253	8252	8239	8211	8200	8258	8248	8306	8293	8271	8261	8256	8210	8211	8217	8238	8245	8258	8288	8270	8273	8216	8213	8203	8197	8224	8212	8218	8237	8247	8291	8233	8228	8193	8178	8230	8244	8235	8231	8264	8269
480	A/D1	0	4	1460	8216	8211	8214	8218	8211	8228	8220	8216	8216	8227	8230	8241	8223	8226	8212	8224	8242	8231	8223	8218	8223	8215	8234	8242	8238	8248	8241	8236	8217	8220	8241	8210	8256	8219	8223	8242	8212	8224	8202	8203	8229	8202	8234	8231	8235
480	A/D0	1	4	1460	8308	8335	8370	8380	8336	8295	8281	8207	8172	8195	8286	8301	8310	8356	8334	8311	8305	8267	8246	8245	8290	8337	8342	8462	8438	8312	8285	8251	8228	8235	8317	8357	8349	8385	8429	8305	8324	8276	8207	8255	8319	8311	8326	8346	8356
481	A/D1	0	4	1440	8224	8236	8221	8227	8205	8222	8223	8222	8228	8222	8207	8222	8213	8217	8211	8219	8213	8227	8212	8213	8242	8210	8257	8230	8222	8213	8205	8193	8207	8198	8215	8212	8225	8252	8237	8238	8236	8221	8223	8217	8210	8251	8250	8262	8266
481	A/D0	1	4	1440	8227	8198	8228	8223	8224	8214	8237	8213	8197	8230	8217	8179	8266	8221	8206	8195	8241	8222	8195	8225	8259	8242	8293	8275	8251	8224	8216	8188	8175	8181	8223	8261	8211	8233	8216	8228	8208	8179	8219	8203	8172	8216	8236	8215	8219
482	A/D1	0	4	860	8215	8259	8283	8323	8343	8337	8315	8272	8252	8212	8256	8262	8285	8339	8346	8372	8330	8304	8250	8239	8236	8278	8346	8365	8363	8346	8303	8264	8235	8214	8247	8248	8267	8265	8297	8334	8311	8292	8252	8230	8268	8344	8416	8398	8386
482	A/D0	1	4	860	8213	8269	8247	8235	8292	8285	8230	8240	8227	8243	8247	8291	8287	8342	8323	8337	8280	8211	8208	8222	8329	8352	8352	8340	8356	8293	8247	8216	8197	8233	8277	8359	8358	8427	8400	8381	8333	8241	8207	8224	8292	8380	8399	8458	8368
483	A/D1	0	4	1340	8214	8227	8211	8232	8224	8223	8222	8210	8206	8214	8209	8218	8232	8232	8259	8232	8226	8211	8208	8201	8249	8231	8239	8226	8218	8233	8249	8239	8245	8225	8222	8233	8248	8261	8242	8226	8219	8213	8220	8210	8212	8231	8210	8229	8222
483	A/D0	1	4	1340	8222	8210	8250	8252	8275	8259	8260	8259	8226	8218	8241	8232	8227	8206	8201	8199	8204	8242	8253	8226	8224	8246	8267	8293	8273	8294	8239	8220	8205	8219	8220	8221	8282	8241	8227	8269	8244	8238	8214	8213	8230	8214	8260	8218	8206
484	A/D1	0	4	1450	8204	8224	8233	8195	8275	8241	8213	8265	8176	8235	8218	8221	8245	8217	8257	8253	8209	8260	8212	8190	8254	8215	8265	8273	8241	8277	8215	8216	8215	8211	8212	8221	8215	8220	8212	8219	8231	8214	8225	8216	8210	8250	8227	8227	8232
484	A/D0	1	4	1450	8735	8995	9171	9052	8945	8711	8444	8256	8290	8568	8734	8936	9172	9067	9088	8827	8619	8353	8315	8592	8866	8931	9010	9078	9080	8818	8548	8340	8298	8434	8872	9039	9142	9090	9035	8718	8514	8335	8313	8489	8765	8967	9092	8964	8968
485	A/D1	0	4	1220	8229	8211	8225	8214	8202	8216	8210	8222	8224	8205	8256	8231	8245	8256	8259	8263	8223	8215	8201	8196	8192	8223	8194	8254	8210	8222	8234	8197	8247	8181	8239	8226	8295	8212	8232	8272	8220	8232	8231	8173	8235	8214	8294	8248	8236
485	A/D0	1	4	1220	8351	8418	8429	8394	8393	8374	8275	8249	8256	8279	8314	8364	8421	8379	8389	8373	8370	8272	8275	8316	8425	8391	8431	8362	8373	8281	8287	8258	8247	8328	8400	8368	8585	8493	8597	8398	8337	8271	8251	8274	8225	8216	8364	8421	8352
486	A/D1	0	4	880	8235	8267	8312	8298	8275	8248	8245	8226	8229	8233	8249	8255	8255	8276	8257	8270	8244	8228	8225	8225	8241	8242	8272	8247	8289	8269	8226	8247	8226	8213	8255	8243	8297	8279	8276	8278	8254	8228	8229	8222	8242	8269	8305	8311	8296
486	A/D0	1	4	880	8243	8261	8288	8451	8466	8387	8251	8180	8148	8173	8252	8311	8415	8391	8268	8260	8250	8209	8246	8251	8181	8182	8293	8334	8302	8169	8144	8122	8139	8299	8379	8328	8276	8217	8229	8282	8214	8198	8195	8179	8194	8306	8341	8267	8248
487	A/D1	0	4	870	8254	8250	8242	8227	8232	8217	8213	8216	8204	8214	8218	8218	8231	8235	8248	8261	8266	8215	8240	8210	8240	8258	8232	8253	8237	8217	8235	8211	8209	8230	8222	8233	8231	8220	8238	8232	8228	8260	8233	8233	8287	8267	8288	8267	8299
487	A/D0	1	4	870	8341	8314	8308	8301	8270	8215	8208	8227	8174	8230	8220	8268	8243	8231	8267	8249	8209	8232	8195	8218	8221	8266	8266	8280	8273	8254	8252	8216	8197	8232	8225	8222	8237	8257	8256	8231	8235	8221	8217	8202	8239	8249	8245	8290	8265
488	A/D1	0	4	1100	8220	8223	8212	8221	8211	8243	8236	8228	8230	8209	8211	8210	8208	8215	8217	8222	8222	8216	8221	8222	8217	8218	8235	8219	8245	8249	8239	8246	8216	8211	8224	8243	8257	8248	8239	8224	8228	8211	8221	8203	8212	8221	8243	8242	8249
488	A/D0	1	4	1100	8293	8325	8426	8395	8343	8363	8280	8221	8197	8197	8245	8355	8433	8396	8348	8276	8232	8195	8230	8222	8270	8388	8377	8410	8347	8322	8260	8208	8185	8269	8311	8353	8380	8362	8364	8363	8271	8236	8206	8235	8344	8380	8439	8408	8402
489	A/D1	0	4	910	8249	8277	8288	8315	8312	8269	8274	8234	8233	8225	8244	8254	8286	8316	8349	8316	8298	8254	8230	8218	8226	8237	8290	8317	8362	8344	8368	8333	8288	8260	8251	8232	8287	8264	8284	8324	8258	8267	8219	8230	8271	8274	8373	8379	8385
489	A/D0	1	4	910	8221	8256	8322	8302	8307	8269	8280	8254	8203	8223	8253	8243	8301	8330	8354	8343	8296	8265	8220	8242	8279	8341	8344	8343	8316	8306	8284	8232	8248	8206	8195	8255	8315	8288	8319	8350	8262	8196	8224	8256	8209	8255	8377	8315	8420
490	A/D1	0	4	1090	8227	8222	8236	8231	8217	8224	8222	8213	8222	8216	8218	8220	8224	8229	8223	8218	8221	8207	8208	8223	8210	8225	8237	8218	8244	8234	8215	8226	8215	8203	8215	8223	8223	8236	8242	8227	8221	8217	8211	8230	8232	8229	8231	8218	8213
490	A/D0	1	4	1090	8205	8213	8309	8280	8252	8245	8252	8205	8219	8223	8268	8234	8267	8282	8239	8241	8256	8256	8210	8234	8228	8224	8277	8231	8242	8243	8198	8185	8220	8206	8211	8251	8287	8259	8244	8257	8205	8184	8192	8257	8219	8245	8244	8215	8286
491	A/D1	0	4	1190	8212	8206	8209	8221	8205	8211	8209	8216	8224	8232	8209	8238	8226	8238	8237	8232	8207	8223	8200	8212	8210	8221	8218	8231	8200	8228	8200	8245	8254	8208	8254	8225	8218	8258	8225	8246	8232	8204	8233	8193	8215	8222	8208	8219	8228
491	A/D0	1	4	1190	8228	8222	8211	8217	8219	8258	8261	8262	8228	8214	8216	8210	8233	8193	8183	8206	8169	8186	8224	8223	8265	8249	8257	8274	8235	8223	8221	8163	8131	8199	8308	8284	8278	8354	8314	8263	8263	8229	8166	8184	8198	8173	8217	8229	8223
492	A/D1	0	4	1360	8232	8230	8235	8234	8224	8221	8219	8221	8217	8202	8233	8224	8241	8230	8257	8240	8248	8215	8217	8202	8214	8214	8233	8232	8249	8213	8233	8212	8210	8213	8215	8255	8204	8251	8216	8213	8221	8203	8227	8219	8236	8220	8248	8223	8228
492	A/D0	1	4	1360	8239	8245	8226	8245	8249	8237	8186	8204	8227	8212	8175	8246	8248	8240	8242	8245	8217	8188	8216	8249	8226	8245	8294	8264	8254	8253	8229	8228	8234	8232	8198	8225	8231	8206	8241	8243	8242	8206	8226	8222	8252	8233	8228	8194	8188
493	A/D1	0	4	1000	8233	8232	8255	8240	8250	8236	8226	8216	8212	8209	8235	8229	8266	8250	8247	8240	8238	8219	8220	8208	8217	8208	8219	8221	8217	8217	8214	8218	8219	8209	8215	8213	8226	8232	8226	8234	8221	8213	8217	8226	8218	8229	8226	8213	8227
493	A/D0	1	4	1000	8274	8326	8315	8319	8306	8279	8257	8229	8172	8225	8261	8246	8250	8295	8289	8237	8239	8257	8220	8270	8263	8256	8271	8255	8289	8288	8279	8257	8223	8221	8255	8244	8280	8293	8300	8258	8232	8250	8227	8243	8273	8305	8294	8264	8343
494	A/D1	0	4	1060	8229	8212	8256	8206	8223	8227	8212	8247	8201	8227	8227	8211	8225	8243	8231	8250	8216	8212	8217	8194	8235	8227	8239	8265	8254	8242	8218	8226	8211	8215	8218	8238	8243	8271	8255	8238	8256	8236	8231	8232	8236	8218	8238	8229	8242
494	A/D0	1	4	1060	8249	8238	8222	8214	8200	8200	8210	8170	8208	8189	8171	8210	8224	8239	8296	8300	8260	8208	8223	8221	8225	8268	8291	8291	8267	8249	8236	8207	8220	8232	8213	8241	8223	8284	8266	8270	8224	8227	8210	8209	8240	8260	8248	8272	8281
495	A/D1	0	4	870	8229	8226	8232	8247	8235	8242	8233	8230	8215	8219	8205	8232	8270	8290	8281	8243	8242	8223	8204	8217	8218	8261	8258	8267	8258	8242	8244	8235	8230	8222	8227	8229	8266	8291	8302	8281	8277	8267	8250	8233	8226	8251	8255	8263	8253
495	A/D0	1	4	870	8216	8251	8240	8275	8250	8311	8234	8233	8207	8182	8242	8242	8246	8220	8250	8277	8239	8245	8217	8210	8210	8240	8275	8239	8251	8231	8232	8215	8205	8231	8252	8257	8270	8280	8263	8281	8239	8204	8216	8195	8212	8246	8261	8275	8259
496	A/D1	0	4	1350	8223	8220	8225	8235	8214	8212	8229	8205	8209	8217	8230	8225	8220	8214	8232	8214	8224	8207	8207	8221	8214	8226	8229	8240	8225	8255	8234	8232	8224	8205	8214	8204	8231	8238	8236	8251	8238	8234	8218	8218	8207	8214	8240	8255	8251
496	A/D0	1	4	1350	8241	8288	8296	8268	8288	8254	8218	8214	8208	8222	8197	8254	8273	8287	8288	8249	8279	8207	8199	8218	8255	8258	8308	8350	8351	8304	8253	8248	8222	8190	8200	8200	8244	8223	8241	8296	8271	8247	8227	8239	8243	8297	8331	8343	8305
497	A/D1	0	4	850	8237	8242	8267	8283	8300	8300	8327	8280	8262	8215	8245	8255	8296	8288	8303	8278	8328	8285	8270	8237	8237	8239	8265	8305	8315	8306	8356	8305	8282	8238	8284	8264	8347	8312	8369	8358	8343	8297	8257	8218	8236	8267	8343	8390	8415
497	A/D0	1	4	850	8310	8392	8447	8444	8455	8415	8380	8287	8208	8224	8250	8339	8475	8466	8522	8630	8509	8398	8286	8227	8259	8376	8473	8472	8509	8561	8443	8367	8284	8247	8299	8386	8520	8518	8541	8510	8389	8332	8226	8231	8340	8423	8533	8657	8562
498	A/D1	0	4	1300	8237	8221	8221	8208	8220	8231	8226	8235	8217	8224	8219	8208	8216	8214	8227	8240	8244	8224	8224	8212	8204	8206	8210	8229	8220	8225	8230	8228	8230	8229	8223	8226	8221	8223	8226	8237	8216	8225	8224	8221	8224	8215	8223	8229	8231
498	A/D0	1	4	1300	8200	8278	8272	8295	8255	8222	8207	8195	8176	8218	8254	8250	8230	8281	8256	8209	8214	8211	8164	8203	8222	8241	8239	8279	8278	8285	8266	8236	8215	8207	8228	8219	8232	8275	8215	8237	8224	8197	8192	8211	8244	8240	8215	8261	8246
499	A/D1	0	4	1500	8223	8234	8240	8282	8255	8250	8220	8210	8215	8207	8217	8228	8249	8231	8237	8227	8218	8206	8220	8210	8213	8236	8273	8274	8266	8240	8227	8217	8209	8214	8233	8239	8254	8247	8255	8245	8246	8230	8224	8209	8224	8242	8213	8256	8216
499	A/D0	1	4	1500	8252	8210	8228	8212	8224	8204	8229	8233	8205	8186	8175	8221	8231	8177	8192	8228	8174	8194	8184	8214	8220	8225	8266	8228	8266	8234	8250	8246	8178	8159	8217	8225	8201	8217	8227	8207	8179	8218	8210	8206	8191	8216	8243	8200	8266
500	A/D1	0	4	1120	8222	8227	8233	8230	8239	8224	8225	8223	8217	8244	8248	8249	8265	8243	8257	8246	8226	8221	8216	8206	8227	8228	8240	8245	8272	8262	8248	8240	8222	8212	8222	8213	8225	8219	8215	8218	8196	8213	8230	8213	8215	8263	8199	8276	8233
500	A/D0	1	4	1120	8403	8532	8601	8554	8670	8562	8422	8321	8294	8309	8426	8606	8575	8584	8612	8520	8401	8249	8236	8304	8422	8658	8697	8785	8750	8565	8394	8285	8253	8359	8376	8479	8459	8487	8518	8458	8362	8227	8244	8314	8370	8569	8664	8695	8650
501	A/D1	0	5	1290	8215	8214	8222	8216	8232	8237	8237	8233	8205	8221	8225	8226	8236	8223	8225	8228	8239	8235	8221	8218	8215	8228	8223	8223	8218	8230	8218	8217	8213	8220	8208	8223	8208	8215	8217	8225	8239	8221	8220	8209	8214	8216	8220	8222	8230
501	A/D0	1	5	1290	8250	8294	8268	8301	8284	8230	8218	8214	8186	8219	8281	8245	8285	8303	8300	8320	8263	8226	8199	8223	8292	8246	8255	8234	8256	8275	8254	8236	8200	8207	8212	8209	8260	8303	8269	8246	8262	8211	8183	8219	8227	8190	8179	8253	8234
502	A/D1	0	5	1030	8223	8224	8229	8221	8234	8216	8216	8216	8208	8215	8219	8198	8225	8218	8234	8240	8235	8245	8231	8229	8222	8220	8218	8224	8239	8265	8270	8263	8235	8218	8214	8209	8255	8231	8245	8233	8223	8211	8215	8211	8209	8255	8252	8264	8264
502	A/D0	1	5	1030	8309	8337	8297	8291	8282	8273	8211	8230	8188	8210	8262	8278	8328	8300	8308	8297	8274	8237	8205	8218	8256	8281	8278	8293	8296	8249	8259	8239	8215	8265	8249	8272	8268	8246	8263	8265	8241	8239	8228	8227	8307	8274	8262	8311	8255
503	A/D1	0	5	1140	8206	8208	8218	8218	8214	8239	8234	8239	8219	8217	8230	8231	8245	8252	8243	8241	8210	8218	8214	8179	8226	8213	8212	8237	8191	8226	8205	8220	8221	8208	8223	8243	8235	8228	8248	8234	8241	8240	8191	8242	8197	8244	8260	8278	8299
503	A/D0	1	5	1140	8360	8354	8354	8290	8291	8260	8239	8220	8174	8181	8271	8280	8319	8364	8385	8307	8281	8290	8244	8269	8321	8340	8333	8319	8285	8275	8255	8186	8235	8269	8211	8235	8325	8338	8319	8317	8292	8236	8222	8255	8279	8264	8288	8314	8323
504	A/D1	0	5	1290	8224	8210	8222	8213	8210	8216	8208	8208	8207	8195	8218	8212	8222	8226	8222	8231	8238	8234	8226	8225	8222	8232	8209	8213	8211	8212	8212	8216	8204	8211	8212	8197	8219	8202	8223	8218	8210	8224	8189	8214	8194	8205	8213	8197	8226
504	A/D0	1	5	1290	8227	8250	8276	8232	8232	8269	8185	8226	8216	8222	8227	8264	8214	8205	8248	8266	8232	8222	8249	8211	8228	8272	8267	8233	8257	8224	8220	8229	8235	8199	8255	8248	8259	8291	8305	8296	8259	8232	8262	8191	8233	8251	8226	8231	8268
505	A/D1	0	5	1320	8219	8224	8252	8236	8259	8247	8213	8229	8203	8220	8251	8259	8274	8239	8236	8251	8238	8226	8226	8214	8210	8215	8231	8233	8248	8263	8246	8249	8228	8209	8235	8224	8222	8240	8226	8245	8238	8248	8229	8222	8226	8219	8224	8230	8227
505	A/D0	1	5	1320	8510	8726	8940	9017	9089	8998	8639	8402	8290	8464	8564	8794	8936	9006	8916	8712	8511	8342	8269	8332	8638	8831	8984	9095	9158	9118	8713	8493	8338	8322	8481	8848	8880	8962	8945	8913	8638	8411	8299	8363	8653	8887	8947	8927	8839
506	A/D1	0	5	1410	8222	8221	8224	8241	8228	8225	8218	8212	8216	8212	8214	8240	8223	8236	8245	8238	8241	8223	8215	8220	8207	8213	8217	8231	8240	8236	8231	8221	8219	8203	8223	8228	8242	8232	8239	8231	8214	8217	8207	8211	8218	8236	8227	8254	8236
506	A/D0	1	5	1410	8237	8248	8232	8245	8222	8250	8215	8191	8240	8211	8205	8228	8229	8220	8198	8260	8224	8174	8188	8180	8165	8196	8228	8250	8234	8267	8221	8206	8193	8174	8202	8224	8204	8207	8202	8236	8199	8183	8206	8211	8215	8213	8250	8242	8286
507	A/D1	0	5	1400	8213	8216	8225	8254	8249	8241	8251	8227	8216	8221	8214	8202	8227	8208	8225	8223	8225	8263	8246	8224	8228	8221	8216	8227	8222	8203	8238	8187	8240	8208	8232	8237	8219	8241	8239	8219	8231	8209	8209	8209	8208	8236	8243	8259	8249
507	A/D0	1	5	1400	8207	8273	8226	8250	8271	8217	8267	8239	8211	8218	8250	8209	8199	8283	8229	8243	8235	8236	8236	8197	8238	8248	8267	8281	8298	8268	8270	8240	8217	8237	8236	8227	8242	8277	8219	8234	8235	8226	8195	8219	8246	8205	8223	8265	8274
508	A/D1	0	5	1340	8221	8242	8192	8243	8223	8228	8266	8214	8241	8219	8205	8220	8209	8209	8248	8236	8265	8253	8237	8216	8217	8225	8233	8218	8215	8231	8219	8237	8216	8209	8237	8217	8216	8231	8211	8228	8247	8225	8232	8220	8212	8218	8206	8235	8229
508	A/D0	1	5	1340	8533	8630	8709	8773	8768	8659	8495	8347	8264	8369	8559	8673	8703	8736	8801	8706	8520	8337	8264	8310	8442	8578	8697	8710	8774	8672	8514	8328	8248	8326	8554	8698	8681	8735	8812	8709	8556	8374	8279	8356	8384	8548	8689	8661	8712
509	A/D1	0	5	910	8246	8239	8246	8246	8255	8277	8254	8212	8248	8182	8221	8224	8245	8271	8255	8250	8250	8206	8218	8215	8215	8227	8231	8206	8235	8206	8210	8232	8209	8232	8212	8221	8233	8229	8259	8257	8249	8257	8227	8235	8212	8272	8300	8287	8266
509	A/D0	1	5	910	8223	8256	8240	8238	8277	8273	8249	8218	8223	8235	8242	8258	8252	8263	8279	8272	8231	8240	8242	8203	8262	8304	8293	8265	8292	8265	8207	8200	8219	8222	8238	8249	8267	8235	8292	8240	8257	8237	8209	8244	8283	8271	8245	8263	8277
510	A/D1	0	5	1450	8203	8233	8235	8232	8245	8243	8238	8219	8230	8209	8211	8206	8211	8227	8218	8230	8229	8219	8222	8203	8229	8224	8246	8247	8251	8254	8236	8221	8221	8208	8219	8210	8212	8231	8247	8241	8236	8215	8230	8204	8227	8254	8234	8263	8243
510	A/D0	1	5	1450	8218	8199	8247	8231	8241	8249	8257	8198	8180	8240	8223	8195	8253	8259	8192	8218	8206	8197	8194	8189	8206	8255	8329	8266	8276	8252	8212	8214	8218	8219	8196	8185	8225	8214	8195	8191	8198	8222	8183	8193	8223	8246	8239	8264	8259
511	A/D1	0	5	1300	8214	8224	8244	8230	8220	8218	8206	8232	8228	8222	8218	8226	8242	8233	8241	8255	8235	8231	8212	8215	8227	8215	8232	8219	8233	8233	8230	8224	8208	8217	8208	8232	8227	8227	8239	8221	8219	8218	8203	8208	8208	8208	8229	8227	8224
511	A/D0	1	5	1300	8244	8283	8279	8253	8264	8242	8212	8197	8193	8228	8215	8230	8233	8233	8296	8283	8252	8240	8225	8229	8257	8291	8259	8236	8257	8232	8230	8217	8235	8248	8229	8250	8241	8232	8261	8267	8238	8226	8208	8204	8224	8224	8231	8258	8276
512	A/D1	0	5	880	8210	8242	8267	8293	8292	8286	8276	8257	8222	8225	8203	8204	8221	8239	8287	8293	8288	8269	8236	8227	8231	8248	8321	8300	8301	8283	8284	8236	8235	8212	8228	8252	8261	8263	8248	8255	8327	8270	8274	8229	8231	8241	8278	8283	8301
512	A/D0	1	5	880	8487	8592	8751	8765	8695	8653	8555	8406	8303	8332	8495	8636	8828	8918	8929	8800	8530	8389	8255	8279	8461	8634	8850	8837	8907	8841	8610	8407	8279	8207	8303	8503	8570	8658	8782	8755	8506	8409	8301	8261	8530	8692	8695	8803	8837
513	A/D1	0	5	1390	8221	8274	8295	8282	8255	8252	8224	8223	8212	8224	8221	8216	8221	8229	8229	8237	8232	8226	8219	8213	8219	8225	8227	8238	8246	8231	8234	8227	8225	8238	8217	8232	8223	8214	8240	8235	8243	8227	8211	8225	8229	8245	8251	8245	8226
513	A/D0	1	5	1390	8730	8995	9076	8996	8921	8726	8483	8320	8268	8515	8746	8815	9051	9174	9071	8823	8565	8305	8273	8634	8885	9003	8929	8999	9000	8718	8533	8349	8259	8554	8625	8951	9114	9211	9355	9007	8721	8296	8258	8654	8762	9054	9187	9099	9050
514	A/D1	0	5	1130	8214	8224	8215	8225	8196	8222	8208	8190	8215	8212	8230	8247	8271	8291	8294	8297	8275	8244	8231	8235	8213	8269	8274	8239	8261	8217	8215	8233	8186	8220	8208	8198	8233	8226	8241	8245	8216	8215	8230	8215	8243	8225	8231	8243	8233
514	A/D0	1	5	1130	8688	8924	8998	8900	8863	8567	8334	8240	8225	8388	8610	8775	8855	8806	8833	8675	8483	8259	8272	8493	8717	8880	8998	9066	8948	8716	8516	8310	8233	8430	8620	8831	8895	8984	8944	8688	8512	8309	8267	8583	8621	8807	8690	8750	8800
515	A/D1	0	5	930	8210	8240	8247	8258	8246	8247	8226	8217	8207	8214	8213	8201	8236	8237	8248	8242	8230	8215	8217	8219	8226	8265	8237	8262	8216	8238	8214	8209	8216	8220	8228	8276	8261	8244	8290	8268	8268	8246	8209	8230	8226	8248	8281	8308	8343
515	A/D0	1	5	930	8228	8255	8230	8262	8242	8230	8244	8220	8207	8258	8247	8245	8248	8278	8236	8202	8232	8215	8222	8241	8276	8294	8281	8294	8288	8236	8220	8179	8235	8295	8291	8312	8317	8313	8315	8288	8274	8253	8250	8275	8287	8255	8272	8306	8275
516	A/D1	0	5	1040	8219	8224	8249	8235	8235	8226	8215	8217	8211	8211	8221	8232	8234	8237	8223	8233	8227	8218	8221	8200	8232	8226	8235	8238	8239	8235	8225	8225	8218	8214	8212	8227	8233	8230	8247	8247	8243	8216	8220	8205	8204	8219	8250	8265	8311
516	A/D0	1	5	1040	8270	8286	8268	8248	8256	8252	8223	8207	8202	8197	8231	8264	8233	8248	8273	8283	8268	8218	8237	8211	8208	8220	8224	8225	8223	8203	8223	8200	8233	8232	8258	8264	8292	8346	8273	8275	8263	8184	8240	8231	8236	8254	8293	8326	8284
517	A/D1	0	5	1090	8208	8209	8204	8236	8229	8231	8230	8220	8221	8212	8229	8217	8223	8238	8224	8241	8230	8230	8212	8202	8222	8224	8222	8224	8227	8230	8213	8215	8211	8207	8221	8217	8236	8217	8240	8220	8235	8213	8213	8204	8217	8206	8214	8220	8219
517	A/D0	1	5	1090	8247	8236	8237	8211	8252	8204	8220	8248	8205	8225	8304	8330	8274	8252	8310	8259	8194	8253	8277	8189	8206	8298	8251	8234	8301	8302	8208	8209	8254	8223	8194	8246	8312	8205	8224	8263	8220	8192	8194	8224	8197	8201	8207	8228	8227
518	A/D1	0	5	1500	8217	8202	8209	8219	8219	8219	8221	8220	8207	8211	8219	8229	8228	8225	8219	8251	8258	8234	8233	8221	8206	8256	8240	8231	8244	8220	8226	8221	8207	8207	8212	8207	8224	8235	8224	8252	8235	8241	8236	8203	8231	8209	8211	8247	8247
518	A/D0	1	5	1500	8217	8219	8224	8256	8224	8232	8246	8186	8226	8213	8193	8246	8253	8221	8250	8226	8200	8167	8193	8197	8188	8218	8279	8228	8245	8295	8293	8174	8183	8204	8125	8146	8172	8178	8166	8157	8201	8210	8183	8230	8242	8231	8260	8258	8270
519	A/D1	0	5	1180	8200	8228	8233	8206	8235	8218	8222	8214	8211	8207	8211	8217	8209	8229	8217	8224	8234	8222	8227	8208	8210	8226	8228	8242	8244	8243	8243	8235	8217	8228	8207	8256	8237	8246	8236	8217	8222	8217	8207	8218	8206	8236	8219	8228	8219
519	A/D0	1	5	1180	8246	8250	8267	8262	8231	8265	8245	8218	8229	8220	8177	8206	8231	8211	8198	8216	8220	8218	8219	8208	8268	8259	8243	8249	8247	8234	8215	8244	8222	8253	8250	8269	8240	8275	8252	8232	8218	8193	8146	8195	8215	8234	8354	8336	8353
520	A/D1	0	5	1220	8213	8214	8229	8222	8235	8226	8241	8223	8228	8211	8216	8217	8215	8209	8215	8234	8224	8232	8214	8218	8210	8212	8213	8209	8208	8215	8215	8217	8214	8206	8212	8217	8211	8219	8211	8227	8214	8227	8216	8210	8204	8205	8224	8228	8241
520	A/D0	1	5	1220	8708	8807	8845	8829	8860	8632	8466	8333	8260	8458	8583	8802	8792	8910	8916	8662	8437	8303	8262	8399	8669	8799	8913	8985	8922	8652	8432	8297	8255	8461	8691	8826	8932	9056	8988	8828	8488	8319	8325	8407	8648	8790	8877	8813	8930
521	A/D1	0	5	1280	8214	8212	8232	8226	8232	8225	8227	8214	8206	8227	8220	8239	8235	8219	8237	8218	8214	8217	8205	8214	8218	8217	8224	8236	8238	8233	8223	8234	8209	8198	8218	8225	8244	8268	8264	8269	8245	8232	8233	8215	8222	8242	8231	8249	8270
521	A/D0	1	5	1280	8440	8544	8592	8643	8609	8585	8385	8275	8248	8320	8448	8550	8643	8666	8619	8615	8444	8300	8251	8382	8528	8678	8632	8721	8707	8688	8477	8353	8220	8263	8465	8610	8539	8714	8621	8534	8417	8330	8254	8259	8549	8656	8703	8795	8724
522	A/D1	0	5	1420	8216	8229	8221	8236	8226	8225	8244	8228	8228	8216	8244	8231	8243	8214	8230	8208	8221	8215	8211	8218	8221	8240	8243	8251	8240	8234	8221	8219	8215	8211	8226	8215	8229	8222	8212	8244	8220	8217	8219	8200	8227	8227	8211	8227	8231
522	A/D0	1	5	1420	8296	8275	8306	8304	8277	8246	8215	8233	8195	8194	8253	8261	8266	8304	8303	8253	8243	8221	8200	8235	8273	8272	8260	8279	8298	8272	8243	8231	8192	8233	8227	8253	8283	8322	8307	8274	8248	8208	8212	8235	8241	8242	8252	8259	8315
523	A/D1	0	5	1100	8207	8202	8214	8211	8212	8218	8215	8222	8208	8214	8208	8230	8224	8216	8213	8222	8208	8219	8205	8215	8210	8213	8225	8227	8218	8248	8230	8241	8200	8215	8206	8227	8200	8239	8188	8225	8228	8227	8227	8206	8220	8210	8218	8239	8238
523	A/D0	1	5	1100	8241	8245	8286	8248	8224	8238	8194	8212	8208	8223	8280	8230	8245	8232	8208	8241	8210	8214	8203	8219	8227	8197	8261	8238	8241	8230	8187	8147	8154	8184	8171	8211	8267	8206	8214	8224	8221	8184	8259	8260	8263	8216	8260	8236	8252
524	A/D1	0	5	1500	8223	8221	8241	8214	8259	8244	8248	8238	8227	8212	8215	8212	8216	8224	8222	8250	8201	8238	8205	8198	8203	8242	8202	8282	8208	8213	8233	8183	8235	8196	8213	8236	8234	8246	8250	8211	8230	8212	8207	8226	8208	8225	8239	8220	8249
524	A/D0	1	5	1500	8227	8266	8253	8248	8263	8239	8215	8196	8225	8198	8193	8248	8245	8223	8237	8252	8286	8267	8231	8242	8249	8235	8227	8260	8250	8267	8267	8240	8205	8198	8237	8238	8241	8294	8244	8252	8217	8222	8238	8202	8245	8235	8272	8296	8240
525	A/D1	0	5	850	8233	8228	8283	8295	8260	8291	8262	8248	8235	8209	8210	8224	8225	8270	8256	8254	8240	8219	8218	8213	8208	8234	8240	8243	8265	8264	8264	8236	8259	8230	8213	8227	8222	8294	8257	8309	8259	8224	8227	8198	8209	8249	8239	8264	8254
525	A/D0	1	5	850	8302	8296	8295	8333	8275	8274	8269	8203	8160	8187	8282	8278	8342	8355	8362	8291	8282	8225	8197	8225	8213	8240	8298	8265	8258	8247	8229	8209	8210	8209	8259	8235	8267	8308	8351	8268	8263	8168	8129	8163	8180	8264	8306	8304	8305
526	A/D1	0	5	1170	8216	8241	8240	8254	8222	8221	8218	8205	8209	8218	8211	8207	8218	8221	8199	8230	8213	8218	8202	8216	8208	8201	8209	8210	8261	8249	8240	8222	8229	8223	8214	8228	8243	8243	8247	8232	8231	8219	8213	8210	8201	8223	8207	8221	8232
526	A/D0	1	5	1170	8583	8896	8953	9000	8894	8665	8482	8312	8292	8732	8873	9057	9161	9222	9190	8770	8635	8337	8226	8473	8659	8873	9009	8971	9077	8742	8570	8374	8332	8555	8655	8873	9213	9088	9101	8775	8636	8402	8304	8556	8741	8903	9237	9210	9101
527	A/D1	0	5	1430	8218	8243	8205	8240	8224	8225	8231	8211	8227	8209	8210	8208	8204	8203	8204	8203	8213	8207	8220	8205	8219	8214	8218	8227	8238	8286	8256	8243	8235	8198	8217	8205	8202	8229	8204	8213	8222	8215	8231	8221	8220	8245	8244	8253	8240
527	A/D0	1	5	1430	8231	8280	8264	8241	8245	8174	8157	8213	8204	8197	8196	8266	8222	8242	8275	8272	8225	8219	8191	8214	8203	8193	8232	8270	8280	8251	8291	8276	8222	8222	8239	8258	8237	8302	8265	8267	8241	8250	8197	8211	8247	8236	8296	8263	8263
528	A/D1	0	5	1200	8226	8212	8229	8226	8237	8253	8236	8257	8232	8220	8221	8208	8218	8214	8208	8221	8210	8206	8219	8210	8225	8216	8226	8234	8223	8230	8226	8221	8231	8222	8227	8224	8233	8272	8274	8273	8255	8231	8218	8215	8231	8229	8257	8231	8284
528	A/D0	1	5	1200	8267	8269	8298	8289	8254	8261	8263	8249	8196	8188	8234	8196	8203	8250	8228	8208	8202	8230	8199	8195	8227	8207	8207	8254	8320	8272	8247	8237	8172	8193	8213	8205	8300	8235	8228	8252	8237	8228	8206	8219	8241	8234	8240	8254	8249
529	A/D1	0	5	1250	8230	8220	8234	8217	8232	8212	8204	8211	8199	8211	8223	8210	8224	8231	8229	8248	8221	8235	8209	8215	8239	8209	8228	8234	8227	8231	8233	8214	8223	8197	8221	8216	8192	8247	8202	8227	8234	8183	8235	8215	8201	8238	8194	8224	8223
529	A/D0	1	5	1250	8212	8224	8260	8254	8260	8293	8245	8238	8238	8222	8231	8223	8213	8172	8203	8211	8190	8253	8206	8198	8267	8226	8221	8224	8343	8269	8228	8339	8224	8177	8263	8256	8186	8160	8240	8171	8210	8202	8196	8176	8208	8220	8214	8261	8247
530	A/D1	0	5	1060	8223	8203	8220	8206	8205	8239	8212	8246	8223	8225	8208	8223	8204	8213	8220	8213	8222	8216	8211	8215	8197	8219	8255	8249	8252	8241	8232	8230	8212	8230	8186	8257	8227	8281	8257	8242	8236	8199	8223	8208	8254	8250	8260	8245	8233
530	A/D0	1	5	1060	8269	8328	8319	8288	8311	8285	8227	8231	8193	8186	8258	8253	8268	8379	8361	8338	8310	8275	8221	8181	8326	8369	8351	8360	8369	8297	8276	8235	8189	8208	8261	8265	8289	8332	8262	8282	8298	8269	8226	8288	8312	8302	8294	8325	8325
531	A/D1	0	5	1040	8227	8222	8235	8232	8248	8236	8237	8226	8216	8212	8235	8236	8248	8251	8261	8235	8233	8221	8211	8215	8207	8211	8214	8219	8226	8247	8254	8248	8231	8218	8214	8210	8229	8249	8243	8255	8265	8243	8238	8212	8224	8213	8230	8218	8246
531	A/D0	1	5	1040	8266	8272	8251	8273	8289	8252	8222	8230	8179	8198	8217	8225	8250	8258	8289	8255	8232	8216	8198	8222	8220	8210	8229	8239	8237	8225	8231	8199	8199	8235	8238	8234	8250	8289	8266	8274	8191	8172	8182	8145	8159	8207	8215	8214	8234
532	A/D1	0	5	1500	8218	8246	8225	8230	8248	8220	8217	8207	8196	8210	8214	8217	8236	8253	8238	8257	8244	8239	8226	8223	8227	8227	8249	8244	8248	8233	8222	8211	8223	8214	8215	8227	8217	8250	8253	8255	8263	8247	8220	8233	8199	8225	8220	8192	8231
532	A/D0	1	5	1500	8254	8274	8275	8311	8360	8332	8277	8235	8211	8270	8281	8268	8284	8316	8306	8287	8253	8229	8219	8208	8293	8299	8300	8294	8331	8289	8254	8215	8194	8176	8215	8256	8255	8292	8295	8288	8293	8241	8258	8278	8266	8281	8289	8342	8354
533	A/D1	0	5	1010	8215	8213	8223	8225	8234	8235	8243	8232	8220	8214	8223	8217	8208	8222	8258	8252	8255	8244	8230	8225	8223	8261	8242	8258	8257	8227	8227	8204	8206	8215	8222	8231	8242	8243	8246	8231	8228	8218	8222	8227	8219	8224	8225	8251	8224
533	A/D0	1	5	1010	8445	8526	8646	8647	8684	8624	8451	8361	8296	8305	8489	8713	8791	8845	8787	8666	8456	8334	8251	8332	8435	8649	8798	8846	8860	8684	8483	8310	8269	8266	8424	8670	8813	8826	8726	8668	8500	8301	8213	8339	8380	8552	8666	8741	8794
534	A/D1	0	5	1140	8205	8215	8244	8195	8225	8200	8218	8210	8204	8221	8200	8243	8247	8241	8225	8224	8205	8217	8201	8211	8230	8242	8247	8254	8238	8245	8229	8222	8210	8222	8202	8226	8250	8234	8246	8255	8252	8240	8229	8235	8219	8220	8220	8237	8262
534	A/D0	1	5	1140	8331	8326	8342	8347	8389	8341	8269	8232	8208	8262	8309	8352	8317	8343	8327	8315	8258	8229	8201	8188	8245	8258	8265	8302	8292	8264	8222	8196	8176	8181	8181	8252	8246	8239	8290	8280	8227	8220	8225	8209	8233	8269	8304	8298	8291
535	A/D1	0	5	1010	8195	8228	8187	8246	8227	8214	8238	8198	8217	8220	8199	8228	8218	8211	8246	8213	8227	8213	8208	8215	8205	8222	8235	8247	8246	8227	8237	8223	8235	8216	8243	8261	8244	8245	8211	8215	8219	8206	8205	8213	8215	8250	8245	8240	8253
535	A/D0	1	5	1010	8305	8327	8334	8341	8348	8278	8253	8200	8158	8190	8221	8250	8266	8278	8284	8247	8215	8222	8189	8184	8219	8283	8298	8299	8329	8298	8249	8217	8227	8220	8222	8283	8287	8300	8313	8259	8270	8209	8190	8189	8228	8249	8243	8307	8311
536	A/D1	0	5	1250	8219	8218	8233	8227	8250	8194	8237	8214	8218	8228	8204	8249	8215	8238	8216	8202	8230	8209	8222	8211	8212	8222	8232	8227	8223	8222	8209	8208	8212	8209	8208	8216	8212	8226	8225	8206	8232	8205	8205	8215	8232	8234	8217	8237	8232
536	A/D0	1	5	1250	8239	8253	8269	8269	8235	8221	8229	8187	8165	8228	8212	8238	8269	8298	8296	8270	8217	8255	8227	8225	8268	8317	8279	8325	8315	8232	8183	8218	8224	8220	8262	8278	8280	8255	8236	8246	8218	8208	8203	8267	8281	8211	8342	8254	8211
537	A/D1	0	5	1100	8213	8220	8231	8230	8220	8232	8233	8241	8217	8214	8215	8198	8216	8207	8222	8237	8246	8245	8235	8205	8219	8205	8212	8219	8234	8215	8252	8220	8215	8232	8217	8237	8228	8217	8238	8215	8217	8226	8195	8217	8201	8211	8235	8274	8256
537	A/D0	1	5	1100	8223	8199	8240	8281	8225	8246	8243	8239	8214	8229	8275	8236	8253	8231	8257	8238	8191	8247	8195	8173	8231	8220	8235	8316	8301	8258	8255	8281	8196	8204	8251	8248	8215	8255	8300	8236	8234	8278	8208	8208	8240	8273	8242	8234	8254
538	A/D1	0	5	1130	8251	8233	8237	8228	8202	8232	8219	8228	8229	8207	8233	8224	8231	8245	8221	8224	8224	8214	8223	8206	8210	8217	8219	8232	8229	8207	8216	8211	8210	8213	8220	8215	8230	8219	8227	8211	8216	8226	8211	8221	8231	8214	8243	8234	8233
538	A/D0	1	5	1130	8247	8315	8324	8286	8290	8269	8238	8192	8204	8232	8198	8257	8252	8261	8278	8253	8247	8238	8233	8249	8294	8330	8304	8315	8279	8224	8230	8225	8226	8301	8327	8341	8337	8344	8321	8288	8290	8232	8217	8240	8267	8258	8279	8310	8290
539	A/D1	0	5	1040	8221	8227	8236	8235	8236	8236	8232	8213	8218	8211	8221	8222	8193	8221	8222	8213	8224	8222	8216	8220	8250	8251	8265	8261	8282	8247	8253	8239	8235	8237	8217	8206	8218	8219	8243	8237	8228	8221	8210	8205	8236	8242	8273	8288	8270
539	A/D0	1	5	1040	8242	8293	8284	8263	8251	8260	8235	8176	8180	8208	8171	8240	8224	8308	8261	8190	8196	8188	8155	8168	8240	8224	8231	8222	8268	8242	8240	8219	8228	8238	8278	8309	8338	8313	8303	8272	8233	8181	8219	8242	8226	8224	8233	8232	8257
540	A/D1	0	5	1150	8210	8209	8248	8205	8247	8241	8218	8243	8200	8216	8216	8193	8228	8218	8206	8218	8197	8197	8214	8187	8216	8230	8224	8235	8231	8234	8240	8230	8220	8226	8236	8199	8264	8208	8250	8235	8226	8246	8202	8223	8222	8226	8266	8260	8239
540	A/D0	1	5	1150	8262	8264	8262	8288	8279	8268	8193	8206	8236	8238	8260	8254	8239	8269	8293	8270	8221	8203	8153	8171	8189	8233	8234	8244	8223	8235	8197	8187	8223	8230	8202	8170	8199	8260	8203	8238	8211	8199	8204	8259	8293	8267	8264	8220	8217
541	A/D1	0	5	960	8213	8212	8201	8242	8212	8243	8231	8232	8232	8225	8234	8238	8255	8257	8250	8242	8280	8234	8241	8213	8219	8225	8235	8264	8269	8255	8237	8219	8212	8201	8217	8243	8300	8297	8269	8300	8262	8262	8229	8211	8218	8238	8284	8270	8301
541	A/D0	1	5	960	8210	8221	8314	8267	8229	8269	8232	8177	8192	8277	8220	8204	8317	8306	8254	8282	8263	8195	8161	8235	8235	8239	8271	8277	8243	8256	8252	8220	8174	8203	8232	8327	8313	8347	8348	8315	8322	8230	8251	8226	8195	8253	8270	8224	8273
542	A/D1	0	5	1470	8205	8233	8215	8217	8226	8209	8219	8229	8195	8219	8210	8211	8234	8220	8226	8212	8204	8224	8208	8211	8212	8207	8206	8211	8211	8211	8208	8233	8201	8232	8225	8229	8251	8218	8225	8220	8232	8247	8211	8217	8219	8198	8223	8213	8218
542	A/D0	1	5	1470	8223	8264	8252	8276	8272	8248	8240	8213	8217	8188	8226	8232	8265	8255	8229	8246	8221	8183	8212	8198	8211	8255	8286	8229	8278	8263	8261	8209	8204	8218	8187	8228	8257	8209	8190	8230	8204	8211	8257	8209	8226	8234	8232	8267	8267
543	A/D1	0	5	1090	8221	8223	8214	8235	8213	8214	8214	8195	8211	8208	8210	8249	8250	8300	8267	8278	8234	8227	8205	8224	8173	8246	8223	8222	8251	8219	8253	8208	8218	8214	8220	8281	8275	8296	8304	8283	8227	8238	8198	8212	8255	8254	8305	8275	8296
543	A/D0	1	5	1090	8536	8764	8731	8751	8753	8558	8486	8303	8250	8389	8483	8685	8691	8791	8758	8614	8493	8351	8312	8532	8773	8881	8880	8842	8837	8614	8448	8277	8285	8378	8544	8706	8853	8835	8771	8568	8413	8270	8246	8374	8539	8804	8873	8982	8915
544	A/D1	0	5	1130	8211	8210	8224	8224	8215	8250	8232	8230	8222	8226	8230	8215	8260	8251	8250	8249	8219	8223	8213	8207	8208	8226	8252	8260	8264	8263	8234	8230	8229	8230	8250	8236	8252	8269	8232	8218	8195	8223	8209	8225	8221	8229	8203	8229	8251
544	A/D0	1	5	1130	8214	8273	8302	8315	8335	8301	8258	8213	8233	8223	8224	8258	8256	8270	8267	8263	8258	8216	8165	8207	8244	8228	8248	8228	8252	8296	8233	8211	8221	8214	8245	8266	8253	8370	8082	7785	8389	8809	8242	7955	8082	8264	8300	8298	8431
545	A/D1	0	5	1010	8207	8233	8230	8237	8252	8223	8231	8232	8218	8211	8228	8227	8256	8237	8221	8237	8199	8221	8215	8211	8235	8221	8244	8240	8259	8230	8262	8240	8225	8220	8211	8243	8247	8251	8249	8265	8259	8247	8208	8214	8213	8234	8232	8277	8255
545	A/D0	1	5	1010	8280	8352	8342	8373	8406	8435	8298	8274	8262	8215	8255	8328	8374	8323	8312	8423	8313	8279	8262	8241	8285	8328	8303	8408	8363	8330	8285	8290	8234	8213	8263	8306	8301	8303	8364	8404	8337	8273	8256	8206	8268	8297	8341	8386	8407
546	A/D1	0	5	1000	8217	8219	8221	8220	8240	8238	8244	8229	8242	8223	8231	8242	8231	8241	8225	8222	8229	8208	8216	8210	8204	8226	8224	8244	8237	8256	8228	8230	8214	8216	8225	8223	8240	8235	8226	8212	8213	8219	8216	8209	8215	8230	8235	8226	8246
546	A/D0	1	5	1000	8229	8206	8224	8232	8247	8230	8236	8195	8205	8205	8184	8235	8248	8213	8258	8251	8179	8191	8223	8207	8180	8262	8265	8231	8215	8248	8201	8158	8211	8235	8259	8240	8245	8231	8219	8286	8233	8216	8268	8213	8215	8231	8251	8209	8314
547	A/D1	0	5	1350	8224	8268	8219	8267	8232	8222	8244	8197	8221	8210	8217	8234	8224	8218	8227	8247	8238	8241	8221	8208	8213	8213	8225	8236	8244	8253	8231	8223	8210	8204	8220	8213	8234	8221	8211	8241	8204	8216	8248	8170	8262	8228	8230	8264	8210
547	A/D0	1	5	1350	8300	8316	8339	8351	8347	8341	8285	8289	8240	8269	8313	8363	8449	8428	8449	8348	8306	8228	8206	8220	8267	8346	8412	8415	8349	8296	8257	8223	8202	8284	8321	8324	8362	8421	8478	8474	8367	8287	8237	8250	8346	8423	8399	8356	8427
548	A/D1	0	5	1260	8217	8240	8234	8230	8222	8238	8235	8243	8232	8230	8235	8239	8222	8245	8209	8216	8218	8209	8222	8212	8221	8223	8223	8215	8218	8222	8241	8232	8225	8211	8207	8212	8230	8221	8234	8253	8243	8236	8211	8214	8209	8217	8229	8246	8257
548	A/D0	1	5	1260	8555	8751	8933	8967	8876	8901	8700	8451	8327	8322	8509	8785	8913	9003	8950	8824	8610	8414	8288	8319	8594	8807	8973	8924	8916	8975	8677	8495	8324	8303	8575	8903	9020	9164	9054	9035	8728	8481	8327	8277	8619	8825	8946	9077	8998
549	A/D1	0	5	1050	8213	8218	8219	8226	8227	8234	8237	8243	8235	8230	8230	8234	8218	8235	8237	8239	8228	8231	8236	8225	8219	8258	8249	8253	8248	8245	8258	8243	8225	8217	8210	8234	8238	8252	8254	8246	8244	8232	8220	8212	8239	8242	8248	8256	8271
549	A/D0	1	5	1050	8267	8254	8267	8255	8216	8216	8179	8172	8196	8184	8215	8209	8234	8233	8270	8274	8199	8209	8198	8201	8240	8261	8315	8328	8290	8313	8250	8221	8218	8219	8187	8201	8240	8240	8266	8280	8218	8197	8204	8217	8193	8290	8267	8242	8321
550	A/D1	0	5	1160	8226	8236	8254	8277	8264	8270	8251	8236	8212	8217	8236	8239	8256	8247	8255	8249	8233	8237	8212	8214	8220	8226	8234	8233	8242	8280	8238	8248	8218	8205	8270	8233	8260	8263	8246	8259	8241	8232	8218	8233	8261	8262	8271	8255	8258
550	A/D0	1	5	1160	8459	8541	8573	8645	8635	8569	8375	8248	8198	8291	8399	8507	8671	8567	8558	8519	8382	8285	8231	8339	8535	8680	8729	8673	8723	8612	8413	8328	8261	8341	8504	8683	8683	8695	8663	8535	8372	8270	8259	8318	8406	8548	8624	8598	8572
551	A/D1	0	5	1310	8216	8214	8251	8230	8221	8244	8201	8221	8201	8212	8209	8218	8225	8230	8214	8229	8245	8203	8222	8214	8204	8237	8198	8226	8226	8210	8228	8210	8204	8218	8223	8224	8232	8217	8229	8230	8239	8226	8215	8214	8214	8215	8232	8222	8215
551	A/D0	1	5	1310	8258	8287	8305	8303	8318	8337	8276	8225	8249	8233	8204	8216	8215	8193	8224	8258	8235	8225	8245	8212	8233	8227	8222	8245	8224	8205	8216	8199	8209	8214	8208	8223	8217	8228	8215	8272	8269	8196	8214	8194	8184	8232	8256	8263	8247
552	A/D1	0	5	1220	8199	8224	8244	8227	8245	8220	8233	8228	8186	8235	8195	8206	8288	8211	8259	8224	8230	8247	8205	8222	8230	8204	8265	8228	8220	8243	8223	8215	8231	8211	8239	8241	8237	8248	8221	8235	8233	8218	8220	8215	8218	8219	8214	8225	8224
552	A/D0	1	5	1220	8189	8204	8186	8283	8292	8279	8234	8256	8255	8223	8245	8319	8298	8306	8327	8368	8294	8273	8265	8243	8211	8284	8279	8251	8247	8307	8250	8237	8211	8232	8215	8277	8321	8247	8289	8271	8240	8247	8237	8216	8223	8256	8253	8217	8277
553	A/D1	0	5	1500	8225	8235	8207	8230	8217	8221	8211	8216	8205	8208	8207	8191	8221	8220	8236	8235	8219	8228	8222	8190	8239	8198	8234	8225	8199	8238	8205	8220	8206	8201	8210	8234	8209	8268	8229	8238	8234	8202	8211	8206	8215	8280	8233	8252	8272
553	A/D0	1	5	1500	8253	8299	8235	8272	8276	8225	8217	8235	8203	8185	8197	8204	8187	8210	8211	8227	8215	8200	8237	8193	8233	8289	8273	8288	8226	8263	8250	8205	8210	8233	8236	8239	8271	8226	8227	8217	8218	8202	8214	8180	8207	8243	8216	8225	8242
554	A/D1	0	5	1000	8213	8222	8235	8231	8244	8235	8235	8211	8209	8209	8194	8217	8232	8235	8246	8226	8228	8232	8209	8219	8218	8211	8250	8244	8210	8218	8201	8217	8215	8227	8189	8247	8215	8243	8251	8218	8260	8221	8223	8221	8214	8228	8226	8234	8256
554	A/D0	1	5	1000	8435	8614	8696	8620	8679	8606	8414	8295	8276	8328	8382	8577	8599	8637	8687	8572	8469	8294	8269	8517	8611	8700	8669	8565	8583	8424	8315	8282	8240	8293	8359	8508	8645	8637	8619	8516	8402	8234	8220	8357	8494	8611	8709	8635	8554
555	A/D1	0	5	1300	8218	8207	8254	8213	8225	8242	8210	8236	8199	8211	8237	8234	8246	8249	8232	8249	8240	8217	8218	8211	8211	8254	8229	8248	8228	8216	8225	8203	8206	8208	8197	8209	8207	8222	8227	8243	8224	8227	8226	8209	8235	8206	8225	8223	8215
555	A/D0	1	5	1300	8219	8255	8319	8303	8289	8254	8254	8214	8212	8209	8216	8195	8260	8326	8244	8246	8261	8217	8184	8216	8227	8211	8199	8240	8221	8190	8224	8178	8196	8198	8200	8211	8194	8236	8200	8175	8190	8162	8186	8223	8234	8202	8211	8237	8195
556	A/D1	0	5	880	8246	8260	8286	8279	8266	8299	8247	8246	8217	8215	8222	8236	8281	8279	8293	8286	8250	8236	8216	8213	8224	8290	8271	8302	8264	8295	8262	8246	8227	8210	8240	8281	8302	8296	8306	8311	8288	8293	8240	8235	8240	8303	8286	8305	8341
556	A/D0	1	5	880	8236	8250	8221	8238	8223	8183	8195	8248	8237	8264	8312	8303	8291	8309	8328	8236	8190	8204	8193	8193	8238	8286	8263	8252	8304	8272	8217	8203	8215	8213	8265	8324	8318	8277	8312	8293	8257	8206	8249	8276	8257	8291	8283	8285	8249
557	A/D1	0	5	1280	8202	8215	8234	8229	8226	8222	8210	8208	8220	8204	8217	8224	8213	8229	8221	8226	8225	8205	8220	8216	8209	8227	8224	8226	8230	8220	8241	8235	8225	8216	8205	8214	8221	8235	8240	8224	8225	8221	8200	8233	8195	8224	8213	8213	8257
557	A/D0	1	5	1280	8604	8739	8977	9188	9106	9022	8677	8491	8336	8336	8622	8795	9003	9063	9189	9095	8765	8528	8322	8358	8671	8867	8996	8996	9032	8913	8614	8455	8283	8308	8512	8798	9008	8980	9017	8976	8625	8433	8278	8293	8469	8865	8990	9004	9035
558	A/D1	0	5	1310	8218	8212	8225	8226	8222	8210	8218	8208	8218	8219	8212	8229	8204	8235	8223	8226	8207	8217	8204	8206	8208	8203	8240	8217	8238	8231	8215	8223	8212	8213	8220	8219	8239	8225	8224	8216	8211	8210	8218	8218	8225	8229	8227	8226	8250
558	A/D0	1	5	1310	8324	8340	8383	8351	8329	8288	8241	8219	8219	8252	8331	8311	8307	8304	8288	8280	8253	8210	8216	8230	8284	8282	8331	8361	8332	8341	8311	8238	8225	8257	8271	8239	8286	8306	8308	8285	8294	8243	8212	8253	8245	8286	8286	8325	8356
559	A/D1	0	5	1490	8230	8234	8242	8236	8216	8227	8222	8220	8218	8216	8202	8247	8217	8228	8248	8211	8217	8249	8188	8252	8211	8231	8226	8210	8247	8234	8249	8241	8222	8215	8225	8272	8260	8281	8248	8269	8236	8223	8215	8195	8225	8216	8239	8253	8259
559	A/D0	1	5	1490	8214	8255	8217	8249	8224	8212	8205	8151	8144	8142	8119	8140	8195	8147	8176	8225	8170	8195	8198	8216	8200	8197	8225	8227	8264	8257	8217	8218	8208	8190	8206	8242	8273	8254	8235	8245	8222	8207	8196	8226	8214	8245	8296	8252	8209
560	A/D1	0	5	1280	8238	8212	8240	8256	8245	8271	8228	8235	8218	8216	8216	8213	8243	8230	8240	8234	8229	8213	8229	8210	8231	8240	8232	8238	8268	8262	8266	8219	8219	8201	8202	8212	8230	8225	8224	8220	8211	8222	8211	8210	8254	8248	8273	8251	8273
560	A/D0	1	5	1280	8707	9040	9118	9201	9093	8781	8557	8316	8252	8384	8715	9024	9037	9109	9031	8857	8602	8369	8225	8442	8601	8810	8931	9057	9165	8881	8581	8365	8249	8414	8689	8903	8915	8885	8813	8713	8471	8350	8263	8389	8664	8804	8882	9000	8950
561	A/D1	0	5	860	8262	8257	8307	8309	8268	8327	8295	8271	8265	8203	8220	8310	8272	8338	8312	8311	8354	8277	8260	8226	8243	8307	8349	8346	8404	8365	8326	8289	8222	8215	8228	8273	8312	8328	8304	8371	8303	8285	8250	8217	8240	8281	8338	8347	8380
561	A/D0	1	5	860	8226	8266	8203	8264	8300	8312	8281	8229	8226	8216	8207	8217	8279	8275	8270	8285	8258	8216	8231	8221	8250	8275	8352	8341	8363	8313	8263	8249	8222	8237	8241	8253	8323	8297	8265	8318	8311	8284	8224	8216	8246	8266	8305	8317	8317
562	A/D1	0	5	1120	8237	8228	8235	8230	8221	8219	8212	8214	8216	8215	8212	8252	8248	8251	8239	8229	8244	8220	8213	8216	8221	8213	8210	8202	8216	8237	8231	8246	8212	8228	8204	8217	8219	8220	8235	8212	8206	8230	8206	8209	8236	8221	8250	8252	8226
562	A/D0	1	5	1120	8216	8240	8207	8212	8262	8225	8190	8215	8227	8213	8227	8250	8248	8221	8246	8264	8248	8213	8202	8226	8182	8188	8217	8230	8270	8236	8276	8223	8204	8224	8242	8214	8216	8236	8238	8234	8233	8241	8268	8211	8266	8284	8288	8278	8279
563	A/D1	0	5	1080	8233	8213	8225	8206	8206	8209	8205	8209	8216	8203	8219	8209	8213	8230	8212	8229	8217	8211	8212	8224	8219	8247	8248	8222	8251	8228	8226	8220	8213	8205	8218	8199	8230	8241	8238	8262	8222	8231	8228	8237	8235	8245	8250	8225	8240
563	A/D0	1	5	1080	8227	8243	8275	8253	8208	8194	8214	8211	8253	8273	8220	8231	8296	8310	8276	8243	8200	8164	8218	8193	8214	8216	8200	8181	8220	8235	8231	8247	8253	8243	8228	8178	8252	8291	8274	8219	8238	8200	8216	8298	8280	8269	8231	8279	8257
564	A/D1	0	5	1120	8211	8220	8213	8229	8213	8207	8235	8197	8228	8221	8214	8233	8220	8230	8223	8218	8214	8210	8218	8209	8214	8229	8209	8229	8225	8238	8248	8226	8213	8228	8206	8220	8244	8261	8257	8276	8263	8232	8236	8213	8215	8232	8228	8230	8231
564	A/D0	1	5	1120	8486	8637	8866	8948	8892	8656	8485	8314	8257	8390	8521	8674	8666	8731	8711	8638	8474	8309	8271	8498	8617	8752	8894	9008	8965	8765	8570	8348	8276	8427	8589	8635	8693	8771	8849	8696	8511	8319	8273	8580	8779	8863	8948	8920	8921
565	A/D1	0	5	1300	8188	8219	8230	8235	8232	8223	8208	8205	8206	8199	8218	8217	8218	8234	8236	8247	8225	8215	8215	8215	8211	8231	8224	8246	8233	8231	8229	8219	8208	8215	8224	8273	8249	8237	8215	8238	8224	8222	8208	8201	8206	8235	8241	8243	8231
565	A/D0	1	5	1300	8221	8272	8321	8340	8356	8303	8322	8241	8238	8270	8329	8375	8350	8334	8327	8300	8273	8214	8238	8248	8248	8280	8310	8302	8320	8291	8289	8232	8204	8307	8322	8310	8364	8361	8308	8300	8274	8230	8209	8240	8276	8266	8266	8266	8233
566	A/D1	0	5	860	8220	8217	8228	8233	8231	8240	8232	8229	8211	8223	8216	8227	8222	8206	8231	8213	8210	8221	8205	8215	8228	8228	8246	8217	8220	8221	8239	8246	8228	8225	8247	8222	8261	8238	8242	8231	8223	8217	8208	8213	8217	8231	8235	8222	8215
566	A/D0	1	5	860	8279	8244	8268	8268	8265	8254	8259	8222	8233	8337	8406	8389	8337	8285	8304	8277	8234	8218	8233	8208	8216	8257	8310	8248	8272	8253	8257	8234	8259	8300	8265	8309	8369	8325	8314	8270	8229	8216	8210	8220	8235	8287	8268	8253	8276
567	A/D1	0	5	890	8226	8207	8230	8248	8254	8262	8246	8240	8202	8210	8223	8238	8238	8249	8273	8258	8255	8225	8216	8211	8211	8214	8233	8236	8235	8222	8210	8210	8203	8214	8235	8237	8239	8254	8276	8266	8259	8238	8225	8218	8228	8229	8235	8232	8251
567	A/D0	1	5	890	8200	8303	8227	8276	8296	8189	8190	8246	8241	8153	8297	8352	8247	8282	8334	8269	8192	8282	8261	8152	8210	8224	8198	8198	8191	8248	8224	8220	8236	8283	8312	8340	8305	8302	8264	8185	8178	8230	8141	8180	8271	8225	8216	8303	8301
568	A/D1	0	5	990	8223	8207	8231	8229	8224	8254	8223	8222	8221	8205	8227	8215	8223	8251	8228	8261	8248	8215	8236	8219	8215	8239	8216	8225	8225	8227	8253	8230	8225	8228	8200	8213	8219	8231	8258	8278	8272	8266	8216	8232	8206	8233	8276	8263	8253
568	A/D0	1	5	990	8245	8257	8266	8233	8246	8247	8241	8217	8211	8236	8220	8206	8219	8247	8246	8287	8259	8236	8242	8267	8285	8253	8258	8285	8277	8289	8283	8251	8196	8200	8202	8177	8228	8301	8308	8315	8306	8246	8211	8212	8222	8238	8290	8298	8296
569	A/D1	0	5	930	8238	8248	8262	8251	8241	8237	8236	8225	8211	8220	8231	8235	8243	8240	8249	8253	8260	8228	8234	8221	8216	8237	8243	8245	8248	8229	8234	8219	8220	8222	8249	8263	8280	8263	8240	8239	8236	8214	8213	8214	8245	8246	8263	8239	8249
569	A/D0	1	5	930	8253	8287	8291	8280	8248	8212	8195	8187	8197	8198	8204	8228	8182	8254	8251	8233	8214	8220	8217	8205	8226	8237	8209	8208	8233	8216	8221	8232	8224	8215	8230	8256	8260	8283	8302	8282	8248	8214	8234	8248	8200	8223	8263	8239	8295
570	A/D1	0	5	1000	8226	8244	8241	8259	8266	8262	8255	8257	8215	8236	8218	8218	8221	8218	8217	8222	8225	8253	8244	8232	8222	8213	8224	8264	8292	8269	8249	8224	8207	8210	8205	8221	8206	8240	8234	8224	8225	8214	8210	8210	8214	8221	8264	8241	8258
570	A/D0	1	5	1000	8182	8183	8244	8234	8231	8214	8269	8224	8188	8225	8238	8277	8278	8266	8244	8205	8197	8186	8180	8212	8248	8255	8247	8238	8292	8258	8248	8210	8179	8189	8184	8242	8228	8241	8229	8177	8257	8224	8218	8216	8248	8241	8213	8224	8219
571	A/D1	0	5	1100	8209	8221	8218	8208	8243	8259	8258	8260	8241	8228	8230	8204	8226	8219	8211	8221	8201	8203	8216	8199	8218	8218	8211	8254	8242	8238	8241	8219	8220	8200	8218	8210	8223	8234	8243	8261	8253	8237	8231	8224	8232	8254	8263	8288	8253
571	A/D0	1	5	1100	8272	8326	8373	8402	8423	8364	8283	8219	8218	8255	8351	8402	8409	8513	8488	8448	8293	8268	8258	8229	8361	8436	8415	8407	8423	8423	8300	8260	8283	8293	8317	8374	8435	8407	8458	8456	8363	8262	8228	8307	8311	8367	8435	8372	8328
572	A/D1	0	5	1130	8218	8218	8220	8239	8231	8238	8251	8214	8256	8207	8225	8208	8212	8231	8205	8229	8216	8212	8218	8221	8201	8208	8206	8217	8241	8237	8241	8216	8208	8213	8208	8215	8215	8232	8222	8233	8220	8215	8202	8207	8216	8208	8218	8225	8248
572	A/D0	1	5	1130	8230	8296	8262	8246	8273	8256	8240	8212	8220	8214	8196	8214	8250	8204	8223	8244	8237	8194	8226	8229	8201	8233	8256	8237	8230	8248	8244	8199	8229	8231	8217	8234	8274	8226	8215	8201	8190	8211	8185	8218	8156	8194	8261	8205	8218
573	A/D1	0	5	860	8212	8216	8220	8231	8250	8247	8261	8236	8222	8222	8211	8234	8218	8226	8227	8227	8238	8223	8218	8206	8209	8237	8223	8242	8247	8245	8254	8236	8227	8226	8220	8236	8250	8251	8262	8254	8234	8206	8221	8210	8226	8232	8242	8248	8235
573	A/D0	1	5	860	8222	8250	8237	8220	8226	8226	8239	8205	8185	8237	8212	8247	8286	8297	8336	8349	8294	8264	8196	8205	8265	8255	8257	8290	8284	8278	8285	8283	8239	8223	8289	8295	8265	8310	8273	8222	8199	8185	8146	8206	8219	8229	8306	8224	8211
574	A/D1	0	5	870	8203	8216	8217	8215	8222	8211	8218	8227	8208	8231	8219	8218	8227	8232	8235	8225	8226	8209	8211	8205	8214	8238	8228	8234	8221	8231	8220	8228	8211	8219	8211	8207	8238	8223	8251	8219	8235	8217	8209	8217	8216	8233	8243	8249	8248
574	A/D0	1	5	870	8253	8224	8244	8273	8270	8227	8210	8200	8185	8196	8215	8224	8246	8257	8263	8243	8231	8237	8189	8189	8237	8227	8251	8251	8258	8204	8182	8213	8222	8187	8228	8264	8200	8164	8266	8208	8187	8216	8216	8211	8277	8239	8225	8266	8245
575	A/D1	0	5	860	8214	8219	8207	8202	8212	8212	8221	8226	8227	8222	8208	8225	8227	8244	8246	8267	8257	8235	8208	8226	8207	8245	8298	8281	8271	8248	8212	8234	8214	8219	8223	8213	8237	8228	8226	8285	8243	8252	8224	8215	8227	8233	8280	8264	8245
575	A/D0	1	5	860	8300	8239	8246	8296	8255	8260	8235	8213	8192	8223	8286	8260	8226	8251	8225	8233	8207	8209	8163	8195	8268	8204	8239	8290	8210	8183	8222	8215	8160	8236	8297	8251	8271	8289	8254	8246	8265	8238	8206	8222	8184	8209	8237	8230	8241
576	A/D1	0	5	1220	8204	8221	8234	8222	8232	8217	8210	8221	8203	8218	8212	8216	8230	8224	8263	8222	8185	8172	8253	8220	8191	8258	8197	8191	8214	8210	8252	8221	8219	8240	8216	8199	8227	8241	8217	8259	8209	8266	8214	8221	8216	8215	8249	8232	8227
576	A/D0	1	5	1220	8233	8260	8266	8281	8317	8366	8296	8240	8226	8253	8291	8288	8353	8319	8305	8269	8209	8079	8216	8112	8169	8220	8202	8188	8293	8290	8278	8277	8175	8194	8216	8266	8267	8317	8279	8247	8222	8219	8268	8185	8194	8226	8197	8201	8267
577	A/D1	0	5	1280	8217	8210	8216	8238	8219	8225	8220	8210	8213	8211	8208	8206	8215	8225	8229	8231	8224	8216	8214	8216	8219	8208	8212	8230	8230	8231	8227	8228	8211	8222	8207	8204	8236	8223	8223	8228	8219	8224	8224	8223	8229	8204	8246	8228	8234
577	A/D0	1	5	1280	8306	8353	8356	8379	8395	8364	8272	8253	8250	8222	8230	8297	8356	8344	8388	8402	8307	8259	8224	8215	8337	8365	8365	8359	8322	8344	8298	8283	8239	8236	8349	8406	8370	8366	8335	8302	8267	8265	8233	8253	8238	8247	8279	8282	8304
578	A/D1	0	5	1090	8234	8204	8228	8215	8213	8235	8207	8215	8208	8209	8200	8223	8220	8220	8235	8230	8254	8235	8223	8211	8213	8214	8247	8241	8255	8251	8254	8229	8235	8207	8208	8205	8225	8242	8240	8229	8214	8209	8209	8208	8225	8237	8274	8258	8245
578	A/D0	1	5	1090	8226	8234	8269	8233	8245	8245	8195	8177	8235	8222	8207	8226	8250	8228	8259	8286	8234	8183	8189	8213	8254	8251	8252	8264	8245	8241	8215	8226	8197	8229	8247	8238	8257	8242	8235	8209	8176	8183	8186	8190	8206	8225	8191	8247	8255
579	A/D1	0	5	1070	8213	8225	8229	8230	8228	8233	8224	8212	8224	8215	8227	8230	8229	8231	8239	8223	8227	8206	8211	8215	8217	8230	8228	8229	8262	8265	8266	8252	8213	8220	8214	8213	8214	8227	8232	8258	8234	8231	8225	8201	8214	8232	8229	8240	8220
579	A/D0	1	5	1070	8154	8207	8255	8248	8245	8269	8260	8229	8225	8246	8245	8227	8253	8298	8232	8275	8252	8233	8185	8216	8262	8278	8347	8317	8327	8298	8247	8232	8214	8213	8275	8270	8295	8313	8324	8325	8274	8230	8205	8196	8235	8251	8262	8273	8306
580	A/D1	0	5	1110	8218	8212	8278	8248	8254	8229	8222	8216	8220	8205	8214	8207	8218	8219	8227	8247	8231	8219	8226	8200	8211	8208	8215	8210	8222	8211	8211	8216	8197	8213	8211	8206	8225	8206	8240	8245	8231	8226	8218	8221	8231	8252	8271	8231	8250
580	A/D0	1	5	1110	8216	8226	8253	8279	8252	8307	8269	8234	8210	8215	8264	8222	8243	8244	8246	8249	8254	8234	8201	8207	8191	8198	8251	8285	8252	8276	8251	8189	8207	8237	8196	8187	8229	8251	8186	8210	8199	8178	8178	8219	8246	8172	8232	8198	8173
581	A/D1	0	5	1500	8213	8242	8258	8261	8267	8249	8245	8239	8222	8216	8220	8232	8238	8248	8275	8295	8291	8233	8246	8196	8217	8235	8204	8216	8225	8220	8241	8224	8212	8220	8208	8216	8237	8238	8305	8263	8259	8228	8215	8210	8226	8241	8244	8244	8241
581	A/D0	1	5	1500	8438	8598	8754	8765	8823	8663	8433	8295	8259	8470	8569	8776	8843	8851	8870	8703	8465	8354	8305	8486	8586	8679	8747	8746	8784	8667	8459	8330	8254	8364	8547	8666	8726	8703	8772	8635	8402	8309	8274	8406	8598	8737	8801	8821	8788
582	A/D1	0	5	980	8214	8208	8229	8251	8261	8297	8273	8269	8239	8214	8228	8201	8205	8214	8244	8225	8245	8239	8241	8224	8208	8258	8220	8253	8269	8294	8281	8259	8218	8235	8252	8269	8293	8269	8287	8262	8272	8251	8227	8213	8250	8226	8331	8278	8298
582	A/D0	1	5	980	8231	8201	8234	8221	8202	8255	8288	8230	8189	8226	8294	8224	8231	8255	8240	8266	8286	8258	8183	8197	8273	8223	8232	8215	8211	8197	8176	8170	8181	8195	8231	8254	8222	8242	8267	8257	8265	8213	8193	8171	8205	8229	8231	8236	8234
583	A/D1	0	5	1120	8215	8203	8213	8213	8214	8210	8212	8214	8212	8213	8212	8208	8208	8216	8212	8248	8247	8244	8232	8216	8208	8209	8228	8212	8237	8217	8216	8211	8229	8214	8219	8213	8233	8223	8227	8235	8227	8218	8206	8208	8211	8218	8230	8224	8264
583	A/D0	1	5	1120	8230	8231	8225	8228	8248	8241	8234	8187	8199	8200	8193	8211	8256	8201	8233	8219	8197	8194	8207	8216	8213	8212	8208	8221	8239	8224	8204	8206	8227	8205	8243	8266	8263	8221	8272	8265	8216	8216	8225	8236	8205	8247	8257	8236	8245
584	A/D1	0	5	860	8194	8227	8212	8228	8224	8216	8216	8200	8211	8232	8232	8228	8242	8222	8239	8231	8224	8220	8211	8207	8216	8215	8240	8244	8251	8239	8249	8227	8230	8228	8245	8241	8269	8252	8247	8255	8237	8229	8222	8240	8250	8257	8250	8251	8258
584	A/D0	1	5	860	8255	8228	8305	8354	8347	8341	8300	8250	8236	8247	8320	8336	8308	8338	8332	8283	8215	8233	8242	8263	8302	8304	8362	8313	8324	8299	8262	8217	8199	8251	8234	8210	8267	8282	8235	8238	8276	8192	8184	8311	8269	8304	8344	8371	8264
585	A/D1	0	5	1190	8212	8230	8192	8254	8195	8243	8240	8205	8246	8201	8212	8218	8183	8217	8214	8206	8233	8224	8213	8223	8204	8217	8219	8203	8233	8235	8229	8237	8202	8210	8217	8207	8233	8223	8226	8228	8211	8214	8223	8228	8218	8226	8234	8231	8225
585	A/D0	1	5	1190	8253	8211	8256	8238	8235	8265	8240	8204	8208	8206	8214	8193	8247	8295	8240	8208	8256	8228	8156	8192	8226	8199	8239	8284	8241	8232	8234	8243	8200	8208	8268	8249	8252	8230	8238	8268	8279	8234	8209	8238	8237	8215	8246	8238	8224
586	A/D1	0	5	990	8212	8230	8284	8246	8311	8287	8225	8271	8186	8235	8228	8254	8269	8245	8269	8279	8259	8264	8233	8226	8230	8235	8241	8242	8269	8283	8259	8253	8230	8228	8247	8299	8314	8337	8322	8287	8261	8226	8219	8220	8217	8249	8270	8288	8268
586	A/D0	1	5	990	8519	8653	8779	8883	8874	8819	8567	8315	8252	8415	8545	8732	8757	8874	8837	8713	8537	8338	8304	8368	8443	8667	8722	8711	8748	8677	8461	8303	8276	8388	8589	8911	8976	8960	8869	8665	8479	8297	8251	8398	8537	8651	8673	8729	8936
587	A/D1	0	5	860	8215	8230	8244	8289	8291	8254	8232	8218	8212	8219	8217	8220	8219	8215	8243	8236	8245	8242	8219	8214	8231	8227	8254	8253	8258	8256	8226	8223	8219	8211	8220	8237	8212	8263	8260	8271	8285	8224	8236	8219	8225	8273	8284	8266	8313
587	A/D0	1	5	860	8176	8266	8325	8299	8320	8301	8297	8260	8244	8298	8341	8388	8382	8416	8404	8361	8315	8262	8205	8211	8333	8340	8359	8505	8464	8396	8272	8262	8208	8243	8339	8345	8426	8432	8439	8520	8386	8294	8247	8297	8318	8407	8407	8426	8428
588	A/D1	0	5	1180	8195	8253	8178	8235	8217	8195	8240	8194	8212	8225	8194	8234	8207	8236	8251	8231	8229	8212	8208	8215	8206	8241	8248	8232	8273	8262	8242	8236	8204	8205	8212	8231	8255	8235	8256	8224	8215	8215	8208	8187	8257	8219	8238	8251	8213
588	A/D0	1	5	1180	8273	8267	8271	8302	8328	8346	8315	8274	8240	8205	8258	8281	8368	8425	8435	8420	8366	8255	8256	8258	8227	8221	8262	8291	8277	8319	8318	8194	8188	8259	8239	8283	8332	8348	8308	8360	8322	8268	8208	8267	8274	8282	8283	8255	8240
589	A/D1	0	5	890	8227	8216	8227	8221	8214	8237	8231	8217	8233	8199	8225	8259	8228	8248	8218	8254	8242	8224	8218	8237	8189	8229	8208	8200	8211	8211	8187	8221	8201	8192	8235	8192	8239	8223	8215	8216	8194	8218	8221	8205	8205	8207	8206	8206	8223
589	A/D0	1	5	890	8228	8223	8228	8293	8302	8321	8261	8239	8215	8245	8235	8274	8277	8247	8247	8224	8230	8180	8190	8253	8370	8328	8306	8314	8291	8278	8272	8232	8206	8208	8249	8213	8234	8242	8237	8239	8223	8236	8227	8250	8257	8288	8261	8225	8242
590	A/D1	0	5	1210	8217	8227	8214	8238	8215	8231	8232	8224	8217	8200	8235	8205	8235	8227	8228	8208	8250	8179	8232	8204	8205	8225	8190	8239	8209	8228	8222	8192	8213	8218	8205	8230	8235	8232	8253	8225	8220	8216	8205	8221	8214	8228	8227	8221	8215
590	A/D0	1	5	1210	8226	8259	8283	8266	8259	8286	8240	8208	8214	8192	8201	8294	8242	8257	8313	8295	8271	8238	8282	8279	8253	8315	8301	8210	8188	8226	8204	8144	8213	8206	8227	8236	8256	8254	8219	8261	8221	8178	8197	8225	8224	8243	8240	8232	8309
591	A/D1	0	5	1300	8189	8231	8240	8233	8261	8259	8277	8262	8226	8228	8234	8200	8228	8210	8224	8232	8218	8221	8214	8196	8223	8215	8214	8223	8221	8237	8227	8244	8238	8224	8214	8220	8235	8238	8253	8235	8233	8211	8207	8219	8215	8236	8224	8254	8225
591	A/D0	1	5	1300	8488	8620	8618	8612	8588	8464	8357	8283	8247	8338	8420	8554	8587	8719	8784	8601	8426	8343	8276	8310	8490	8678	8823	8813	8877	8631	8480	8343	8296	8338	8389	8706	8728	8836	8868	8576	8429	8286	8244	8348	8461	8574	8664	8744	8722
592	A/D1	0	5	890	8231	8224	8221	8228	8214	8241	8239	8209	8213	8212	8263	8271	8260	8248	8237	8215	8209	8216	8200	8224	8229	8236	8243	8242	8242	8241	8256	8251	8222	8224	8257	8239	8283	8294	8271	8296	8239	8254	8219	8215	8282	8218	8288	8265	8277
592	A/D0	1	5	890	8292	8289	8317	8316	8285	8243	8239	8230	8218	8208	8251	8281	8275	8335	8371	8321	8274	8256	8267	8245	8250	8279	8295	8326	8316	8294	8239	8222	8208	8249	8308	8356	8319	8307	8293	8239	8232	8190	8225	8234	8307	8315	8351	8350	8340
593	A/D1	0	5	990	8211	8222	8219	8228	8239	8214	8243	8226	8216	8233	8210	8224	8223	8209	8244	8236	8237	8253	8226	8216	8234	8203	8221	8204	8192	8208	8208	8202	8230	8200	8204	8228	8226	8272	8234	8218	8248	8210	8215	8241	8207	8281	8244	8250	8237
593	A/D0	1	5	990	8298	8294	8240	8231	8244	8231	8225	8225	8239	8213	8216	8287	8274	8314	8346	8319	8288	8212	8222	8219	8240	8272	8262	8258	8294	8296	8248	8211	8265	8152	8191	8255	8228	8207	8232	8222	8158	8218	8240	8175	8240	8296	8312	8281	8283
594	A/D1	0	5	1140	8209	8232	8245	8232	8242	8213	8217	8214	8204	8213	8220	8223	8225	8222	8214	8212	8209	8217	8208	8218	8220	8208	8211	8207	8220	8238	8233	8234	8213	8229	8223	8233	8259	8255	8243	8229	8234	8229	8224	8216	8224	8224	8228	8245	8232
594	A/D0	1	5	1140	8206	8269	8257	8279	8262	8264	8214	8195	8216	8221	8210	8247	8260	8227	8240	8244	8206	8189	8207	8236	8211	8264	8260	8213	8231	8237	8211	8215	8197	8194	8223	8224	8245	8218	8228	8213	8221	8215	8225	8233	8254	8243	8243	8243	8240
595	A/D1	0	5	1390	8228	8229	8227	8218	8225	8244	8230	8221	8215	8202	8225	8222	8229	8254	8245	8243	8258	8246	8248	8229	8224	8247	8247	8241	8235	8231	8233	8228	8214	8227	8203	8203	8230	8221	8224	8231	8222	8234	8223	8232	8223	8263	8270	8256	8265
595	A/D0	1	5	1390	8205	8269	8294	8325	8342	8333	8289	8254	8193	8196	8262	8249	8285	8261	8247	8257	8247	8178	8198	8233	8215	8246	8353	8312	8301	8326	8275	8210	8216	8276	8298	8271	8302	8350	8326	8285	8230	8227	8192	8177	8224	8222	8270	8296	8375
596	A/D1	0	5	1500	8224	8229	8222	8232	8247	8231	8235	8228	8219	8216	8230	8224	8248	8240	8265	8253	8254	8234	8211	8225	8229	8242	8243	8254	8252	8221	8235	8215	8207	8229	8218	8232	8241	8224	8211	8211	8217	8226	8236	8222	8220	8217	8201	8277	8252
596	A/D0	1	5	1500	8250	8235	8232	8218	8207	8195	8201	8182	8185	8170	8188	8187	8195	8310	8272	8201	8258	8240	8184	8199	8246	8235	8158	8312	8231	8223	8213	8270	8209	8214	8249	8234	8187	8227	8191	8210	8215	8204	8181	8208	8218	8225	8282	8281	8250
597	A/D1	0	5	1380	8230	8264	8270	8234	8235	8232	8204	8222	8206	8210	8211	8224	8234	8226	8204	8244	8223	8224	8222	8212	8212	8257	8240	8235	8213	8217	8203	8216	8208	8230	8213	8226	8208	8217	8244	8257	8251	8235	8217	8224	8205	8229	8239	8258	8247
597	A/D0	1	5	1380	8251	8239	8272	8240	8214	8271	8270	8210	8217	8240	8300	8294	8336	8356	8318	8251	8280	8219	8267	8274	8240	8342	8261	8283	8364	8303	8247	8313	8239	8182	8279	8300	8247	8254	8305	8257	8175	8240	8267	8230	8234	8343	8267	8230	8238
598	A/D1	0	5	1500	8221	8243	8231	8239	8222	8229	8221	8219	8211	8222	8221	8226	8226	8222	8225	8241	8235	8228	8224	8223	8232	8248	8230	8239	8226	8222	8227	8225	8226	8223	8211	8242	8220	8243	8243	8248	8230	8216	8211	8216	8211	8215	8246	8234	8241
598	A/D0	1	5	1500	8493	8582	8724	8808	8677	8636	8454	8271	8268	8319	8395	8515	8680	8654	8683	8605	8437	8298	8280	8409	8503	8617	8591	8652	8616	8494	8374	8268	8232	8331	8463	8635	8657	8694	8734	8490	8398	8280	8258	8388	8505	8569	8612	8604	8740
599	A/D1	0	5	920	8221	8255	8282	8289	8346	8293	8307	8257	8240	8218	8222	8258	8300	8312	8302	8319	8317	8279	8258	8240	8207	8231	8274	8260	8319	8332	8322	8283	8253	8237	8231	8338	8330	8367	8313	8283	8285	8269	8256	8238	8229	8319	8306	8312	8315
599	A/D0	1	5	920	8195	8265	8336	8308	8332	8324	8277	8240	8203	8210	8248	8260	8243	8278	8305	8281	8235	8268	8245	8210	8263	8304	8307	8300	8344	8359	8287	8264	8261	8190	8262	8258	8292	8282	8307	8299	8238	8271	8189	8237	8277	8222	8373	8387	8366
600	A/D1	0	5	1120	8237	8244	8245	8244	8234	8228	8218	8213	8206	8219	8218	8256	8212	8249	8219	8229	8212	8258	8189	8253	8208	8224	8243	8214	8257	8211	8215	8222	8196	8246	8220	8224	8222	8213	8229	8260	8233	8225	8211	8223	8222	8233	8217	8221	8219
600	A/D0	1	5	1120	8244	8271	8240	8301	8254	8241	8220	8205	8216	8205	8257	8256	8268	8294	8264	8242	8277	8224	8197	8293	8306	8297	8266	8358	8280	8212	8248	8218	8185	8223	8222	8255	8218	8279	8248	8219	8188	8162	8215	8261	8224	8227	8313	8309	8255
601	A/D1	0	6	990	8208	8222	8229	8240	8244	8270	8228	8244	8218	8201	8220	8206	8232	8232	8233	8226	8225	8201	8228	8216	8214	8245	8221	8241	8245	8253	8249	8235	8222	8221	8220	8229	8259	8229	8237	8218	8213	8215	8216	8216	8220	8218	8218	8274	8257
601	A/D0	1	6	990	8243	8304	8318	8306	8302	8267	8257	8244	8212	8211	8250	8262	8297	8336	8363	8319	8276	8250	8239	8233	8250	8302	8303	8287	8310	8311	8286	8213	8234	8200	8240	8275	8334	8345	8332	8315	8269	8242	8247	8226	8273	8346	8292	8299	8323
602	A/D1	0	6	1190	8241	8242	8243	8253	8241	8252	8245	8230	8218	8203	8201	8223	8213	8238	8243	8278	8252	8248	8220	8217	8209	8204	8222	8202	8240	8260	8229	8237	8219	8209	8217	8237	8234	8247	8246	8237	8239	8216	8226	8213	8208	8213	8212	8215	8223
602	A/D0	1	6	1190	8502	8559	8616	8679	8721	8579	8442	8314	8267	8333	8442	8628	8796	8882	8762	8733	8476	8332	8293	8357	8401	8548	8622	8645	8669	8595	8492	8302	8250	8387	8459	8613	8646	8602	8568	8479	8388	8275	8218	8335	8505	8628	8723	8779	8769
603	A/D1	0	6	1210	8212	8223	8223	8221	8223	8208	8216	8252	8220	8221	8222	8213	8231	8219	8222	8214	8210	8208	8202	8225	8224	8221	8231	8216	8246	8245	8230	8230	8212	8210	8220	8216	8227	8249	8216	8230	8248	8237	8236	8214	8241	8248	8242	8271	8235
603	A/D0	1	6	1210	8329	8343	8339	8305	8265	8215	8236	8204	8197	8214	8208	8243	8308	8339	8328	8283	8224	8202	8179	8224	8221	8275	8305	8301	8346	8291	8253	8213	8163	8228	8212	8183	8219	8278	8280	8224	8238	8207	8184	8213	8299	8266	8245	8327	8319
604	A/D1	0	6	1430	8213	8228	8224	8238	8249	8269	8268	8226	8228	8217	8242	8220	8242	8250	8242	8273	8241	8228	8219	8210	8216	8226	8226	8227	8220	8219	8251	8220	8233	8220	8222	8223	8216	8235	8243	8267	8274	8245	8242	8228	8231	8255	8247	8245	8247
604	A/D0	1	6	1430	8222	8246	8234	8257	8262	8312	8230	8233	8247	8142	8194	8232	8215	8225	8259	8260	8237	8183	8227	8210	8192	8222	8231	8263	8253	8283	8224	8215	8201	8220	8248	8232	8221	8217	8239	8286	8206	8213	8208	8180	8186	8216	8230	8209	8240
605	A/D1	0	6	1270	8221	8235	8220	8238	8212	8212	8233	8209	8227	8221	8209	8232	8218	8228	8225	8218	8213	8213	8211	8213	8207	8209	8224	8211	8220	8213	8219	8208	8219	8223	8212	8233	8228	8232	8215	8222	8217	8221	8218	8213	8205	8210	8206	8231	8226
605	A/D0	1	6	1270	8213	8219	8235	8229	8228	8235	8200	8176	8160	8177	8209	8219	8231	8225	8198	8239	8230	8229	8187	8232	8251	8301	8247	8333	8300	8255	8238	8235	8217	8202	8277	8272	8241	8229	8233	8266	8213	8215	8192	8178	8202	8211	8211	8239	8255
606	A/D1	0	6	1260	8228	8228	8221	8248	8233	8249	8212	8230	8191	8211	8223	8237	8239	8223	8222	8236	8215	8223	8218	8217	8218	8214	8209	8222	8219	8229	8227	8218	8215	8209	8213	8227	8221	8229	8223	8241	8218	8233	8213	8211	8212	8223	8222	8212	8215
606	A/D0	1	6	1260	8231	8268	8245	8242	8248	8223	8209	8168	8188	8162	8158	8207	8212	8196	8172	8201	8215	8195	8204	8234	8238	8241	8278	8259	8275	8236	8205	8212	8193	8216	8231	8260	8234	8220	8223	8201	8221	8211	8191	8185	8222	8245	8254	8264	8288
607	A/D1	0	6	1500	8226	8224	8235	8233	8243	8244	8235	8218	8211	8224	8243	8254	8262	8236	8249	8237	8241	8263	8225	8244	8217	8237	8270	8258	8275	8256	8243	8222	8221	8213	8231	8241	8273	8247	8245	8229	8206	8223	8192	8220	8220	8217	8244	8266	8289
607	A/D0	1	6	1500	8224	8170	8188	8236	8258	8244	8246	8236	8201	8192	8187	8204	8173	8207	8242	8201	8238	8197	8201	8225	8227	8233	8235	8245	8225	8257	8243	8199	8199	8222	8232	8212	8235	8260	8231	8232	8184	8244	8212	8163	8287	8233	8178	8224	8267
608	A/D1	0	6	1040	8218	8219	8218	8217	8220	8218	8221	8198	8225	8198	8227	8240	8195	8272	8218	8225	8244	8198	8231	8211	8221	8228	8234	8234	8254	8242	8235	8227	8201	8228	8217	8225	8227	8206	8220	8213	8220	8217	8208	8198	8225	8231	8227	8269	8251
608	A/D0	1	6	1040	8204	8240	8209	8247	8288	8231	8209	8256	8230	8253	8245	8298	8274	8221	8233	8233	8207	8227	8218	8205	8202	8210	8211	8194	8229	8235	8211	8222	8221	8212	8239	8264	8260	8240	8238	8225	8221	8184	8216	8223	8229	8245	8259	8250	8262
609	A/D1	0	6	1030	8245	8249	8239	8246	8242	8232	8241	8227	8216	8215	8221	8223	8230	8231	8288	8271	8291	8263	8237	8222	8227	8224	8277	8275	8299	8292	8269	8243	8229	8207	8221	8227	8261	8252	8281	8273	8276	8247	8244	8211	8221	8220	8242	8248	8282
609	A/D0	1	6	1030	8266	8305	8260	8209	8256	8263	8236	8215	8236	8196	8236	8211	8214	8199	8246	8274	8271	8244	8233	8253	8232	8219	8249	8195	8243	8264	8214	8234	8216	8232	8279	8298	8358	8321	8315	8261	8195	8229	8188	8197	8223	8222	8248	8209	8229
610	A/D1	0	6	970	8199	8238	8251	8252	8286	8223	8270	8231	8196	8231	8235	8215	8275	8237	8246	8257	8235	8258	8234	8217	8235	8220	8253	8274	8287	8289	8279	8245	8237	8228	8227	8256	8263	8271	8268	8239	8257	8236	8228	8228	8219	8256	8251	8268	8245
610	A/D0	1	6	970	8566	8784	8966	8964	9069	8940	8691	8471	8249	8334	8497	8727	8931	9007	8990	8833	8607	8375	8256	8349	8551	8648	8816	8846	8866	8860	8638	8424	8286	8321	8546	8774	9055	9055	9027	8869	8610	8393	8292	8339	8581	8849	8831	9043	9037
611	A/D1	0	6	870	8223	8250	8231	8258	8251	8242	8255	8231	8228	8225	8263	8253	8268	8231	8273	8263	8273	8258	8247	8217	8222	8228	8241	8291	8264	8287	8257	8250	8231	8222	8252	8243	8295	8300	8322	8303	8280	8278	8262	8245	8252	8253	8269	8265	8297
611	A/D0	1	6	870	8276	8363	8438	8445	8422	8362	8317	8225	8209	8314	8348	8447	8460	8473	8434	8469	8339	8257	8240	8224	8311	8354	8400	8407	8438	8422	8300	8247	8251	8318	8320	8376	8465	8469	8428	8391	8300	8205	8209	8312	8344	8483	8417	8431	8456
612	A/D1	0	6	1350	8205	8215	8238	8218	8231	8218	8223	8225	8203	8226	8223	8230	8243	8237	8251	8230	8231	8221	8212	8203	8214	8216	8217	8247	8242	8233	8215	8214	8198	8211	8224	8227	8228	8207	8213	8212	8235	8224	8226	8207	8207	8208	8210	8196	8218
612	A/D0	1	6	1350	8257	8175	8213	8292	8342	8327	8302	8247	8168	8194	8284	8263	8229	8214	8238	8230	8217	8225	8207	8194	8221	8221	8247	8229	8246	8222	8211	8197	8210	8261	8226	8198	8239	8243	8233	8269	8231	8259	8233	8243	8279	8298	8251	8275	8275
613	A/D1	0	6	1500	8227	8223	8263	8249	8241	8227	8234	8214	8219	8205	8218	8204	8214	8214	8211	8222	8229	8202	8226	8199	8222	8224	8224	8275	8247	8249	8255	8216	8244	8221	8221	8258	8232	8236	8231	8235	8229	8231	8220	8218	8212	8223	8250	8229	8239
613	A/D0	1	6	1500	8195	8189	8195	8199	8283	8267	8220	8251	8215	8201	8197	8202	8284	8259	8239	8285	8235	8224	8214	8206	8218	8187	8199	8223	8181	8179	8178	8178	8165	8151	8185	8211	8230	8251	8249	8235	8207	8213	8198	8194	8217	8234	8254	8229	8241
614	A/D1	0	6	1120	8199	8203	8219	8207	8242	8228	8225	8237	8203	8213	8233	8215	8238	8251	8241	8242	8223	8214	8208	8198	8236	8209	8228	8233	8219	8231	8253	8200	8258	8204	8211	8213	8198	8219	8222	8230	8227	8223	8209	8223	8198	8216	8239	8233	8246
614	A/D0	1	6	1120	8204	8200	8182	8253	8221	8256	8218	8209	8162	8199	8256	8214	8274	8298	8282	8265	8258	8243	8204	8153	8187	8176	8176	8220	8255	8231	8238	8209	8224	8229	8205	8251	8223	8245	8238	8205	8239	8206	8179	8199	8280	8251	8265	8275	8318
615	A/D1	0	6	850	8213	8236	8204	8229	8268	8260	8258	8223	8216	8210	8204	8214	8249	8259	8268	8260	8236	8214	8222	8214	8220	8230	8232	8239	8239	8244	8251	8215	8219	8200	8206	8222	8232	8254	8272	8258	8246	8257	8235	8223	8221	8217	8261	8246	8281
615	A/D0	1	6	850	8230	8222	8237	8240	8279	8291	8289	8249	8217	8219	8224	8251	8320	8271	8253	8294	8285	8229	8226	8225	8248	8230	8286	8309	8271	8279	8251	8207	8169	8220	8220	8330	8348	8318	8331	8346	8310	8258	8215	8150	8182	8259	8261	8279	8257
616	A/D1	0	6	1140	8229	8237	8221	8224	8224	8225	8222	8227	8213	8216	8211	8225	8218	8220	8222	8200	8221	8188	8215	8224	8214	8255	8224	8240	8224	8216	8214	8218	8210	8231	8228	8232	8245	8213	8234	8235	8247	8251	8214	8226	8222	8225	8239	8238	8231
616	A/D0	1	6	1140	8587	8704	8888	9007	9042	8881	8589	8387	8302	8430	8801	8909	9058	9021	8969	8964	8615	8385	8347	8482	8643	8829	8901	9081	9061	8959	8630	8394	8303	8319	8641	8873	9014	9045	8954	8760	8506	8331	8281	8384	8635	8747	8909	8958	8985
617	A/D1	0	6	1410	8221	8222	8205	8226	8212	8239	8251	8237	8241	8231	8226	8226	8229	8230	8268	8261	8249	8253	8231	8222	8222	8211	8236	8235	8219	8235	8231	8225	8221	8204	8224	8209	8216	8238	8229	8252	8239	8224	8219	8213	8217	8226	8224	8242	8232
617	A/D0	1	6	1410	8231	8275	8246	8263	8255	8257	8250	8206	8218	8149	8203	8219	8199	8220	8215	8247	8194	8160	8179	8193	8178	8219	8225	8253	8242	8264	8244	8207	8207	8208	8236	8237	8242	8258	8235	8263	8240	8218	8191	8208	8205	8271	8286	8231	8280
618	A/D1	0	6	1270	8219	8252	8226	8230	8239	8221	8231	8221	8208	8219	8230	8249	8261	8252	8245	8245	8217	8217	8207	8231	8241	8237	8243	8226	8238	8227	8227	8223	8203	8236	8240	8238	8263	8217	8230	8209	8211	8211	8211	8225	8239	8236	8237	8228	8210
618	A/D0	1	6	1270	8518	8708	8837	8898	8927	8625	8411	8287	8253	8341	8528	8572	8668	8685	8702	8568	8388	8285	8251	8467	8746	8842	8866	8936	8841	8597	8442	8281	8250	8422	8600	8704	8771	8821	8817	8667	8438	8338	8258	8357	8505	8643	8739	8839	8901
619	A/D1	0	6	970	8242	8222	8235	8231	8240	8232	8225	8220	8216	8199	8218	8237	8249	8258	8261	8255	8265	8224	8222	8211	8272	8273	8275	8273	8289	8273	8286	8276	8210	8233	8187	8225	8232	8260	8277	8233	8237	8228	8207	8218	8227	8243	8275	8271	8247
619	A/D0	1	6	970	8250	8291	8281	8276	8300	8244	8223	8219	8219	8174	8203	8259	8258	8246	8277	8204	8185	8186	8242	8241	8246	8373	8278	8311	8325	8270	8297	8285	8214	8255	8303	8252	8287	8330	8294	8230	8272	8205	8198	8227	8274	8267	8228	8291	8266
620	A/D1	0	6	1500	8198	8232	8243	8236	8238	8227	8212	8221	8194	8209	8214	8183	8232	8213	8194	8255	8215	8243	8235	8200	8231	8219	8239	8276	8243	8259	8236	8202	8227	8211	8229	8240	8259	8245	8254	8262	8252	8236	8214	8218	8215	8248	8245	8230	8230
620	A/D0	1	6	1500	8450	8646	8745	8728	8746	8650	8477	8326	8253	8352	8431	8599	8633	8707	8680	8683	8499	8334	8298	8384	8568	8644	8712	8742	8638	8576	8467	8320	8270	8346	8415	8520	8631	8754	8781	8684	8509	8331	8225	8276	8438	8562	8722	8710	8753
621	A/D1	0	6	890	8226	8229	8198	8220	8237	8238	8247	8230	8227	8222	8208	8216	8212	8214	8229	8214	8228	8210	8200	8214	8212	8229	8226	8248	8262	8231	8233	8209	8205	8214	8191	8220	8211	8247	8282	8254	8257	8235	8214	8221	8211	8223	8240	8240	8237
621	A/D0	1	6	890	8186	8169	8200	8307	8375	8278	8178	8191	8167	8187	8242	8372	8357	8285	8264	8272	8267	8261	8232	8216	8221	8226	8320	8387	8365	8264	8214	8212	8206	8262	8342	8336	8259	8258	8308	8278	8222	8216	8196	8167	8236	8353	8341	8270	8242
622	A/D1	0	6	1190	8229	8231	8222	8247	8223	8232	8226	8211	8219	8221	8242	8247	8245	8236	8266	8252	8249	8240	8231	8228	8215	8255	8228	8256	8237	8246	8235	8222	8219	8212	8217	8230	8227	8222	8227	8241	8241	8233	8215	8238	8218	8250	8246	8246	8234
622	A/D0	1	6	1190	8272	8264	8281	8302	8237	8217	8231	8163	8161	8211	8217	8209	8230	8290	8265	8256	8224	8179	8124	8127	8181	8175	8237	8256	8267	8268	8261	8227	8257	8268	8250	8238	8245	8214	8176	8197	8225	8184	8178	8238	8237	8243	8264	8342	8288
623	A/D1	0	6	930	8217	8209	8228	8215	8234	8224	8215	8232	8214	8230	8243	8234	8297	8275	8284	8274	8232	8258	8207	8240	8206	8223	8223	8226	8313	8298	8300	8261	8236	8221	8212	8214	8248	8242	8247	8250	8228	8232	8226	8232	8258	8246	8335	8302	8336
623	A/D0	1	6	930	8486	8674	8873	9016	8992	8883	8733	8454	8330	8296	8591	8803	8997	9180	9217	9002	8664	8434	8337	8338	8596	8891	8982	8982	9056	8950	8662	8472	8298	8344	8609	8872	9015	9126	9039	9057	8719	8530	8305	8292	8613	8852	8871	9017	8990
624	A/D1	0	6	1300	8204	8205	8207	8204	8248	8231	8274	8245	8212	8232	8245	8182	8270	8204	8244	8220	8217	8225	8198	8216	8205	8208	8207	8212	8213	8227	8263	8253	8248	8213	8219	8211	8228	8252	8231	8223	8220	8210	8211	8218	8228	8223	8242	8249	8253
624	A/D0	1	6	1300	8220	8194	8170	8155	8140	8147	8107	8149	8170	8132	8179	8214	8215	8210	8185	8205	8177	8188	8179	8188	8210	8181	8201	8232	8233	8230	8206	8212	8185	8174	8230	8210	8205	8212	8212	8198	8203	8227	8212	8209	8212	8248	8246	8219	8235
625	A/D1	0	6	1390	8210	8228	8201	8261	8239	8232	8222	8213	8209	8213	8218	8222	8248	8247	8231	8229	8217	8223	8208	8212	8216	8205	8235	8260	8244	8246	8220	8208	8221	8205	8226	8221	8204	8248	8234	8261	8250	8223	8232	8207	8214	8231	8225	8240	8229
625	A/D0	1	6	1390	8675	8887	8864	8949	9026	8769	8586	8350	8282	8407	8542	8761	8931	8973	9077	8869	8626	8339	8286	8652	8781	9015	9062	9101	8961	8700	8514	8295	8297	8532	8692	8814	9043	9091	9153	8932	8575	8376	8316	8602	8756	9044	9066	9018	8991
626	A/D1	0	6	1260	8212	8228	8217	8223	8216	8230	8237	8233	8224	8222	8223	8219	8234	8239	8216	8237	8212	8208	8229	8208	8231	8229	8213	8253	8230	8227	8227	8200	8226	8231	8227	8232	8221	8225	8226	8203	8228	8221	8203	8223	8201	8231	8226	8223	8228
626	A/D0	1	6	1260	8220	8195	8295	8388	8320	8302	8272	8266	8227	8222	8275	8216	8213	8242	8283	8258	8265	8256	8257	8228	8297	8330	8304	8352	8315	8330	8249	8247	8250	8176	8227	8286	8254	8304	8280	8299	8243	8219	8224	8204	8231	8264	8289	8240	8275
627	A/D1	0	6	1200	8224	8206	8225	8226	8240	8230	8227	8221	8223	8215	8222	8214	8222	8232	8222	8225	8226	8221	8223	8206	8213	8213	8223	8251	8274	8292	8262	8244	8241	8217	8213	8223	8220	8227	8230	8260	8238	8224	8218	8203	8206	8219	8207	8236	8229
627	A/D0	1	6	1200	8546	8741	8851	8975	9045	8989	8660	8532	8326	8280	8517	8711	8855	9020	9069	9137	8898	8660	8408	8291	8493	8770	8980	9111	9087	8985	8841	8570	8360	8311	8500	8764	8922	9015	8863	8839	8674	8481	8299	8218	8331	8599	8756	8929	8818
628	A/D1	0	6	1210	8214	8206	8242	8190	8244	8213	8216	8217	8190	8222	8226	8228	8235	8219	8213	8214	8221	8207	8246	8224	8214	8231	8217	8242	8233	8225	8225	8210	8214	8227	8218	8255	8269	8248	8236	8213	8202	8224	8198	8228	8236	8225	8242	8229	8229
628	A/D0	1	6	1210	8701	8820	8892	8960	8927	8704	8475	8313	8223	8364	8588	8777	8882	8994	9029	8737	8494	8317	8295	8514	8740	8915	8908	8875	8893	8686	8503	8309	8255	8441	8612	8823	8899	8931	8925	8646	8558	8324	8227	8436	8565	8788	8845	8981	9033
629	A/D1	0	6	1500	8235	8234	8265	8245	8250	8229	8234	8223	8218	8225	8259	8253	8246	8230	8239	8253	8247	8235	8226	8235	8209	8266	8284	8264	8271	8234	8243	8234	8214	8221	8252	8266	8257	8252	8225	8246	8226	8229	8212	8217	8215	8230	8222	8239	8270
629	A/D0	1	6	1500	8226	8222	8241	8262	8269	8298	8228	8223	8247	8236	8165	8161	8249	8168	8179	8193	8181	8172	8189	8200	8218	8250	8298	8259	8206	8227	8275	8231	8207	8270	8310	8266	8333	8322	8224	8258	8277	8204	8223	8315	8250	8241	8258	8261	8242
630	A/D1	0	6	920	8211	8208	8252	8222	8232	8237	8235	8223	8215	8207	8208	8219	8226	8230	8220	8206	8205	8208	8210	8212	8216	8223	8209	8239	8227	8245	8227	8227	8215	8235	8232	8233	8238	8280	8281	8252	8241	8211	8198	8218	8218	8267	8307	8294	8284
630	A/D0	1	6	920	8222	8226	8214	8251	8245	8248	8256	8188	8149	8208	8215	8254	8268	8250	8236	8196	8202	8253	8184	8195	8196	8214	8199	8197	8233	8218	8185	8185	8211	8164	8224	8283	8261	8243	8251	8247	8244	8208	8182	8247	8245	8282	8347	8310	8316
631	A/D1	0	6	1280	8202	8213	8202	8225	8230	8224	8233	8231	8216	8217	8201	8226	8226	8259	8259	8263	8240	8229	8210	8204	8203	8197	8213	8215	8220	8239	8214	8218	8219	8200	8219	8211	8232	8251	8235	8232	8220	8218	8217	8213	8214	8239	8224	8259	8266
631	A/D0	1	6	1280	8194	8204	8212	8224	8250	8260	8243	8223	8240	8253	8231	8238	8310	8276	8278	8335	8257	8255	8211	8248	8226	8233	8287	8246	8250	8255	8240	8249	8184	8240	8268	8250	8234	8223	8261	8239	8236	8261	8205	8216	8250	8247	8222	8221	8233
632	A/D1	0	6	1220	8199	8227	8206	8225	8252	8245	8249	8218	8226	8220	8232	8236	8241	8232	8247	8228	8238	8231	8225	8218	8225	8223	8209	8240	8222	8245	8242	8234	8229	8211	8209	8207	8205	8213	8228	8237	8228	8229	8216	8218	8204	8234	8246	8242	8258
632	A/D0	1	6	1220	8203	8186	8259	8237	8211	8262	8240	8218	8200	8226	8212	8208	8228	8256	8215	8221	8215	8209	8197	8235	8237	8208	8237	8225	8238	8224	8240	8189	8204	8248	8206	8163	8302	8238	8236	8265	8285	8213	8231	8266	8238	8240	8272	8299	8248
633	A/D1	0	6	1040	8246	8232	8242	8229	8214	8237	8208	8214	8210	8204	8226	8228	8228	8218	8218	8207	8223	8205	8215	8218	8197	8213	8233	8222	8224	8259	8245	8239	8221	8214	8219	8229	8237	8254	8249	8240	8242	8209	8219	8229	8206	8254	8232	8246	8273
633	A/D0	1	6	1040	8660	8786	8806	8859	8854	8766	8591	8353	8301	8477	8640	8800	8907	8996	9079	8884	8655	8410	8250	8403	8707	8884	8988	9002	8967	8909	8628	8413	8304	8417	8546	8651	8803	8969	8982	8831	8687	8376	8277	8414	8575	8714	8883	8883	8932
634	A/D1	0	6	1390	8199	8222	8220	8232	8216	8258	8229	8227	8208	8212	8220	8219	8215	8262	8231	8249	8241	8211	8219	8198	8205	8212	8208	8223	8226	8232	8225	8219	8211	8209	8219	8223	8218	8236	8222	8216	8219	8213	8214	8218	8207	8221	8213	8241	8253
634	A/D0	1	6	1390	8248	8201	8209	8283	8335	8279	8241	8230	8207	8221	8303	8279	8264	8276	8330	8300	8258	8247	8236	8232	8245	8252	8228	8251	8265	8278	8228	8232	8203	8208	8205	8196	8244	8266	8228	8215	8220	8185	8195	8227	8264	8265	8251	8245	8240
635	A/D1	0	6	1400	8228	8210	8218	8271	8222	8266	8196	8234	8213	8205	8231	8202	8240	8223	8241	8232	8231	8222	8224	8214	8261	8218	8236	8239	8212	8248	8215	8240	8226	8218	8251	8257	8250	8251	8229	8226	8209	8202	8202	8204	8205	8258	8264	8273	8233
635	A/D0	1	6	1400	8433	8563	8547	8620	8639	8486	8332	8253	8258	8330	8499	8606	8615	8583	8667	8433	8320	8277	8250	8297	8476	8580	8552	8552	8591	8439	8238	8232	8301	8284	8455	8658	8652	8503	8640	8469	8260	8208	8175	8283	8327	8476	8486	8534	8647
636	A/D1	0	6	1050	8245	8243	8245	8235	8233	8238	8242	8238	8225	8221	8212	8221	8230	8254	8234	8246	8212	8219	8219	8213	8212	8227	8213	8221	8244	8235	8239	8214	8226	8202	8229	8244	8261	8249	8270	8228	8246	8227	8218	8221	8216	8207	8241	8255	8251
636	A/D0	1	6	1050	8282	8297	8352	8329	8366	8344	8319	8281	8241	8307	8305	8386	8342	8426	8456	8452	8341	8267	8225	8265	8251	8366	8383	8447	8450	8426	8372	8233	8211	8286	8280	8344	8448	8411	8443	8450	8329	8248	8228	8231	8208	8372	8332	8343	8331
637	A/D1	0	6	860	8231	8252	8275	8253	8276	8302	8218	8263	8207	8218	8245	8228	8272	8258	8280	8275	8262	8239	8253	8209	8248	8278	8255	8306	8289	8297	8306	8260	8247	8220	8205	8218	8237	8238	8280	8250	8251	8223	8217	8213	8216	8246	8262	8301	8346
637	A/D0	1	6	860	8229	8285	8262	8276	8276	8239	8244	8184	8212	8182	8209	8219	8259	8296	8277	8251	8233	8220	8226	8246	8241	8252	8277	8298	8265	8242	8245	8196	8196	8251	8266	8267	8264	8282	8268	8240	8226	8219	8188	8225	8248	8302	8274	8316	8318
638	A/D1	0	6	920	8222	8239	8262	8243	8240	8247	8225	8217	8217	8211	8221	8231	8233	8245	8251	8231	8223	8214	8216	8220	8245	8232	8255	8251	8250	8262	8240	8237	8212	8222	8207	8226	8201	8248	8250	8261	8245	8235	8224	8218	8222	8242	8235	8285	8289
638	A/D0	1	6	920	8233	8273	8251	8276	8233	8215	8196	8185	8210	8212	8230	8211	8239	8265	8226	8236	8202	8196	8195	8217	8259	8229	8240	8296	8287	8289	8216	8234	8194	8218	8252	8246	8219	8244	8209	8262	8210	8148	8194	8273	8237	8246	8289	8286	8306
639	A/D1	0	6	1490	8230	8242	8275	8275	8265	8253	8233	8247	8222	8224	8218	8236	8257	8251	8243	8248	8232	8243	8219	8214	8212	8209	8226	8262	8304	8304	8285	8248	8233	8226	8243	8284	8241	8287	8306	8260	8290	8216	8229	8230	8220	8273	8263	8260	8258
639	A/D0	1	6	1490	8382	8392	8537	8554	8520	8432	8383	8283	8170	8236	8327	8344	8418	8485	8410	8335	8305	8250	8320	8377	8419	8482	8521	8526	8529	8443	8328	8223	8173	8237	8351	8449	8617	8666	8671	8565	8450	8283	8224	8318	8316	8441	8422	8487	8526
640	A/D1	0	6	1350	8196	8223	8212	8218	8239	8216	8239	8224	8218	8217	8211	8238	8220	8239	8235	8234	8239	8215	8224	8208	8212	8238	8199	8240	8227	8248	8236	8234	8226	8217	8191	8250	8204	8249	8250	8235	8252	8208	8222	8209	8205	8255	8244	8271	8271
640	A/D0	1	6	1350	8206	8242	8235	8221	8221	8245	8190	8217	8207	8213	8257	8272	8273	8280	8254	8222	8176	8222	8180	8157	8215	8253	8188	8218	8270	8199	8176	8233	8184	8155	8207	8235	8189	8201	8249	8223	8222	8198	8249	8210	8181	8226	8186	8250	8210
641	A/D1	0	6	940	8220	8253	8245	8261	8251	8263	8244	8262	8229	8224	8237	8221	8274	8239	8241	8216	8221	8217	8206	8217	8251	8242	8262	8276	8271	8260	8242	8227	8217	8227	8278	8291	8312	8317	8287	8287	8238	8233	8217	8233	8249	8286	8280	8302	8270
641	A/D0	1	6	940	8286	8262	8265	8290	8311	8283	8251	8253	8238	8188	8227	8292	8210	8248	8247	8213	8211	8209	8253	8300	8322	8368	8338	8316	8288	8268	8261	8206	8166	8222	8316	8272	8258	8285	8263	8250	8214	8196	8164	8188	8274	8289	8309	8356	8319
642	A/D1	0	6	1230	8222	8217	8212	8218	8234	8249	8250	8247	8214	8222	8208	8224	8228	8231	8243	8226	8221	8217	8208	8210	8219	8227	8240	8228	8231	8239	8238	8225	8218	8206	8209	8220	8216	8253	8261	8232	8237	8213	8218	8214	8213	8238	8217	8228	8219
642	A/D0	1	6	1230	8299	8304	8272	8402	8304	8288	8249	8209	8186	8192	8240	8286	8280	8297	8299	8310	8258	8282	8245	8226	8232	8259	8267	8260	8255	8256	8236	8231	8258	8243	8264	8290	8225	8285	8264	8211	8197	8219	8191	8184	8252	8244	8249	8288	8293
643	A/D1	0	6	1150	8230	8238	8255	8219	8254	8252	8225	8240	8209	8230	8220	8217	8230	8227	8239	8234	8232	8233	8225	8204	8228	8245	8237	8212	8247	8196	8244	8223	8217	8235	8194	8240	8216	8233	8259	8223	8233	8221	8210	8210	8215	8202	8215	8212	8227
643	A/D0	1	6	1150	8221	8274	8312	8284	8341	8324	8235	8182	8230	8240	8223	8354	8356	8272	8263	8264	8197	8136	8221	8284	8243	8360	8356	8310	8319	8279	8208	8201	8169	8239	8270	8368	8397	8391	8376	8330	8289	8260	8267	8303	8337	8405	8425	8353	8340
644	A/D1	0	6	1490	8205	8240	8223	8225	8236	8217	8225	8213	8208	8214	8218	8215	8233	8214	8232	8229	8210	8212	8198	8190	8212	8193	8212	8226	8209	8222	8214	8203	8226	8210	8215	8210	8214	8225	8259	8233	8235	8206	8207	8203	8208	8220	8250	8250	8255
644	A/D0	1	6	1490	8256	8287	8271	8259	8258	8206	8200	8205	8200	8229	8293	8313	8279	8322	8277	8275	8276	8227	8284	8301	8281	8300	8305	8310	8308	8278	8256	8223	8237	8238	8205	8233	8260	8318	8345	8324	8250	8221	8227	8256	8261	8298	8329	8287	8257
645	A/D1	0	6	1290	8234	8223	8227	8219	8215	8246	8225	8215	8214	8212	8221	8216	8215	8213	8232	8267	8260	8256	8235	8216	8210	8202	8218	8215	8221	8248	8232	8250	8226	8216	8219	8225	8207	8227	8225	8217	8211	8210	8210	8208	8201	8200	8213	8224	8233
645	A/D0	1	6	1290	8234	8252	8279	8262	8255	8256	8257	8242	8248	8254	8240	8263	8281	8220	8234	8287	8202	8196	8262	8216	8178	8252	8271	8162	8259	8323	8237	8220	8285	8227	8203	8311	8303	8277	8283	8230	8205	8185	8199	8226	8217	8249	8328	8291	8337
646	A/D1	0	6	870	8249	8242	8250	8252	8291	8323	8314	8292	8270	8236	8243	8253	8289	8341	8326	8319	8292	8251	8232	8210	8223	8253	8312	8319	8384	8409	8416	8349	8269	8244	8221	8286	8344	8359	8365	8413	8358	8331	8250	8233	8224	8229	8314	8298	8314
646	A/D0	1	6	870	8275	8330	8298	8389	8376	8382	8321	8293	8250	8197	8232	8329	8350	8435	8415	8449	8286	8250	8232	8217	8293	8365	8436	8448	8429	8444	8364	8288	8254	8213	8291	8341	8351	8337	8327	8286	8279	8249	8216	8219	8279	8360	8417	8469	8492
647	A/D1	0	6	890	8211	8208	8214	8188	8267	8239	8236	8240	8190	8235	8214	8216	8223	8230	8233	8248	8222	8221	8215	8206	8210	8221	8221	8230	8232	8210	8212	8233	8196	8238	8208	8219	8246	8209	8230	8225	8220	8256	8233	8239	8233	8226	8231	8249	8242
647	A/D0	1	6	890	8250	8248	8252	8302	8266	8235	8226	8216	8179	8237	8264	8258	8231	8294	8273	8255	8269	8218	8215	8211	8270	8284	8249	8291	8239	8215	8211	8220	8198	8199	8245	8257	8253	8290	8267	8238	8215	8216	8215	8193	8222	8205	8249	8267	8283
648	A/D1	0	6	1310	8201	8230	8227	8221	8262	8238	8225	8230	8193	8235	8210	8224	8232	8213	8215	8245	8247	8238	8236	8226	8203	8253	8227	8240	8246	8241	8253	8226	8232	8219	8210	8234	8249	8233	8241	8233	8222	8226	8203	8211	8203	8228	8233	8228	8224
648	A/D0	1	6	1310	8311	8371	8596	8749	8693	8775	8627	8393	8363	8307	8415	8467	8676	8680	8594	8731	8565	8419	8316	8230	8259	8429	8518	8644	8696	8756	8594	8424	8322	8235	8328	8461	8595	8641	8615	8652	8499	8361	8288	8254	8391	8474	8539	8702	8819
649	A/D1	0	6	1370	8223	8197	8238	8223	8237	8209	8230	8200	8213	8231	8197	8222	8212	8197	8244	8189	8215	8212	8198	8241	8211	8237	8245	8230	8234	8241	8215	8232	8220	8202	8233	8209	8222	8230	8213	8225	8208	8206	8219	8211	8218	8236	8221	8221	8238
649	A/D0	1	6	1370	8267	8233	8266	8248	8201	8212	8218	8206	8187	8232	8293	8243	8302	8275	8284	8252	8216	8216	8168	8182	8258	8249	8247	8259	8306	8288	8256	8235	8196	8199	8265	8273	8289	8303	8323	8238	8227	8219	8195	8200	8232	8252	8264	8261	8235
650	A/D1	0	6	1100	8213	8221	8206	8232	8240	8211	8233	8228	8204	8222	8200	8230	8245	8238	8225	8218	8198	8224	8194	8213	8230	8195	8247	8215	8212	8240	8189	8227	8209	8206	8246	8238	8234	8244	8215	8233	8239	8210	8229	8210	8221	8229	8217	8242	8260
650	A/D0	1	6	1100	8231	8178	8184	8212	8208	8176	8153	8199	8160	8177	8255	8228	8232	8214	8231	8195	8175	8208	8210	8231	8210	8238	8214	8247	8210	8207	8180	8182	8198	8199	8255	8271	8225	8269	8261	8210	8218	8246	8174	8180	8218	8227	8198	8245	8262
651	A/D1	0	6	1250	8199	8217	8217	8230	8231	8213	8225	8219	8210	8212	8211	8212	8220	8245	8239	8224	8227	8219	8218	8222	8219	8227	8223	8224	8244	8232	8228	8231	8225	8219	8238	8234	8230	8237	8266	8265	8252	8237	8220	8207	8218	8220	8219	8220	8226
651	A/D0	1	6	1250	8517	8596	8646	8593	8667	8590	8418	8316	8273	8350	8487	8643	8683	8630	8693	8586	8451	8316	8282	8398	8433	8553	8542	8601	8555	8443	8365	8254	8214	8316	8544	8583	8601	8636	8658	8539	8409	8320	8257	8380	8541	8677	8758	8802	8721
652	A/D1	0	6	1400	8235	8205	8215	8217	8220	8229	8218	8208	8214	8208	8208	8220	8208	8231	8228	8226	8227	8216	8211	8222	8197	8222	8212	8217	8211	8236	8220	8223	8210	8212	8208	8230	8223	8235	8230	8241	8243	8153	8207	8247	8218	8180	8270	8207	8252
652	A/D0	1	6	1400	8211	8216	8187	8203	8270	8240	8221	8220	8233	8222	8204	8210	8208	8213	8216	8218	8226	8201	8178	8243	8230	8190	8268	8262	8229	8200	8213	8169	8180	8218	8245	8239	8272	8271	8257	8189	8220	8166	8124	8296	8161	8189	8188	8195	8238
653	A/D1	0	6	1210	8213	8246	8256	8285	8264	8272	8260	8234	8226	8217	8208	8221	8245	8247	8279	8286	8291	8268	8246	8222	8220	8228	8247	8304	8352	8368	8343	8263	8243	8217	8214	8243	8238	8248	8248	8230	8239	8232	8220	8236	8198	8236	8243	8291	8319
653	A/D0	1	6	1210	8258	8231	8211	8228	8246	8270	8259	8296	8237	8221	8254	8263	8259	8311	8276	8273	8262	8252	8194	8186	8240	8233	8235	8310	8290	8273	8284	8266	8215	8223	8271	8249	8244	8275	8244	8244	8230	8244	8197	8196	8232	8246	8302	8372	8334
654	A/D1	0	6	1150	8228	8216	8221	8211	8228	8212	8218	8224	8206	8230	8194	8209	8224	8208	8246	8219	8215	8217	8203	8203	8215	8210	8226	8231	8208	8236	8201	8224	8223	8199	8218	8205	8212	8223	8210	8224	8238	8209	8225	8207	8203	8248	8224	8242	8223
654	A/D0	1	6	1150	8140	8259	8226	8246	8369	8373	8346	8260	8323	8267	8183	8220	8206	8191	8263	8262	8264	8237	8228	8223	8226	8313	8312	8298	8298	8236	8211	8204	8171	8188	8232	8244	8236	8214	8264	8234	8207	8204	8224	8207	8152	8231	8238	8174	8243
655	A/D1	0	6	1130	8214	8242	8226	8225	8254	8228	8229	8223	8212	8220	8219	8216	8226	8235	8210	8224	8208	8205	8223	8194	8215	8226	8209	8238	8219	8236	8236	8215	8219	8208	8211	8208	8218	8215	8246	8228	8223	8212	8216	8231	8238	8236	8257	8250	8257
655	A/D0	1	6	1130	8272	8274	8279	8248	8243	8263	8223	8221	8203	8205	8196	8221	8240	8239	8202	8223	8237	8196	8207	8225	8199	8234	8260	8238	8249	8237	8269	8224	8202	8251	8220	8256	8264	8200	8266	8230	8189	8197	8227	8226	8206	8293	8276	8247	8256
656	A/D1	0	6	1200	8224	8207	8231	8201	8201	8240	8202	8221	8221	8220	8214	8217	8237	8211	8225	8240	8238	8238	8206	8225	8167	8236	8169	8187	8229	8240	8135	8273	8183	8232	8251	8250	8218	8210	8213	8226	8209	8218	8253	8185	8228	8203	8210	8233	8223
656	A/D0	1	6	1200	8248	8244	8307	8426	8328	8348	8322	8194	8205	8224	8252	8296	8354	8418	8304	8350	8281	8254	8200	8237	8180	8317	8380	8257	8267	8207	8272	8185	8163	8284	8206	8257	8393	8364	8334	8357	8303	8245	8174	8249	8255	8278	8371	8397	8418
657	A/D1	0	6	1260	8212	8209	8224	8242	8227	8227	8227	8220	8212	8216	8207	8223	8236	8238	8224	8233	8213	8216	8211	8196	8216	8226	8234	8244	8228	8215	8234	8232	8219	8232	8222	8226	8225	8230	8227	8233	8221	8217	8210	8211	8207	8208	8204	8240	8225
657	A/D0	1	6	1260	8206	8230	8228	8257	8255	8273	8264	8259	8243	8197	8209	8234	8187	8253	8238	8200	8187	8171	8195	8188	8264	8274	8294	8281	8263	8271	8250	8248	8211	8216	8211	8207	8282	8279	8250	8268	8289	8237	8216	8201	8242	8212	8236	8291	8256
658	A/D1	0	6	1070	8214	8231	8239	8237	8247	8225	8236	8212	8209	8216	8226	8197	8244	8219	8265	8230	8227	8226	8217	8203	8231	8217	8243	8242	8244	8266	8223	8248	8227	8190	8254	8205	8226	8234	8201	8277	8254	8249	8236	8199	8232	8230	8227	8256	8243
658	A/D0	1	6	1070	8233	8263	8228	8189	8229	8281	8270	8206	8197	8206	8224	8255	8332	8261	8314	8296	8283	8224	8212	8249	8320	8296	8251	8285	8293	8314	8289	8232	8217	8207	8276	8331	8307	8356	8391	8347	8277	8269	8244	8211	8242	8319	8263	8288	8300
659	A/D1	0	6	1190	8206	8235	8223	8251	8236	8231	8237	8226	8219	8221	8216	8225	8221	8211	8215	8225	8209	8218	8217	8207	8240	8228	8272	8250	8228	8227	8222	8201	8224	8208	8206	8253	8209	8242	8229	8219	8235	8209	8221	8219	8203	8253	8225	8236	8227
659	A/D0	1	6	1190	8247	8281	8254	8266	8269	8241	8211	8209	8204	8226	8283	8290	8303	8311	8296	8294	8239	8206	8220	8187	8242	8281	8276	8299	8277	8270	8264	8216	8214	8239	8213	8202	8248	8234	8267	8271	8274	8215	8198	8204	8213	8216	8228	8260	8214
660	A/D1	0	6	1030	8210	8205	8223	8237	8250	8248	8233	8231	8207	8211	8211	8206	8227	8233	8237	8253	8237	8235	8206	8221	8205	8220	8239	8275	8285	8277	8255	8235	8210	8212	8218	8212	8236	8228	8224	8247	8230	8226	8215	8217	8219	8232	8255	8247	8241
660	A/D0	1	6	1030	8229	8322	8284	8293	8306	8297	8256	8246	8235	8207	8224	8224	8218	8225	8270	8240	8257	8219	8211	8213	8221	8242	8258	8244	8245	8255	8256	8224	8221	8213	8227	8251	8238	8219	8260	8283	8236	8206	8194	8211	8195	8228	8229	8265	8276
661	A/D1	0	6	860	8218	8244	8259	8248	8246	8238	8215	8241	8211	8217	8226	8194	8227	8222	8233	8278	8258	8252	8247	8207	8222	8253	8238	8244	8227	8238	8214	8205	8212	8214	8214	8240	8223	8228	8217	8219	8233	8235	8237	8217	8220	8249	8255	8247	8239
661	A/D0	1	6	860	8215	8315	8364	8252	8252	8328	8331	8302	8232	8215	8213	8244	8313	8354	8343	8326	8207	8178	8232	8214	8185	8256	8234	8240	8270	8339	8307	8177	8168	8230	8227	8233	8290	8273	8219	8217	8238	8181	8207	8233	8247	8227	8269	8367	8342
662	A/D1	0	6	1240	8212	8198	8220	8215	8219	8217	8212	8212	8206	8206	8207	8208	8221	8238	8234	8227	8231	8217	8220	8209	8216	8220	8215	8226	8232	8231	8208	8238	8202	8229	8221	8226	8242	8230	8220	8232	8211	8214	8241	8191	8212	8230	8198	8260	8226
662	A/D0	1	6	1240	8599	8750	8885	8949	8862	8656	8499	8325	8255	8454	8623	8684	8705	8658	8743	8576	8454	8351	8265	8402	8548	8679	8778	8787	8885	8612	8439	8316	8191	8351	8524	8691	8810	8982	8831	8652	8467	8311	8239	8407	8587	8794	8913	9001	8892
663	A/D1	0	6	1490	8215	8221	8240	8249	8233	8233	8236	8229	8220	8221	8223	8217	8236	8213	8236	8229	8236	8236	8216	8197	8213	8218	8233	8241	8246	8268	8238	8249	8237	8214	8226	8229	8248	8255	8252	8240	8233	8219	8227	8205	8226	8237	8240	8243	8234
663	A/D0	1	6	1490	8241	8257	8270	8313	8305	8289	8258	8235	8217	8266	8334	8335	8347	8308	8287	8291	8277	8217	8175	8168	8213	8279	8279	8341	8333	8229	8231	8239	8195	8231	8304	8310	8275	8298	8283	8299	8268	8264	8239	8212	8248	8263	8285	8314	8298
664	A/D1	0	6	1230	8232	8213	8209	8258	8208	8223	8246	8184	8237	8214	8217	8254	8207	8228	8224	8197	8228	8205	8211	8215	8210	8218	8254	8240	8234	8240	8215	8226	8223	8205	8227	8215	8221	8224	8207	8219	8212	8220	8206	8215	8208	8230	8216	8244	8241
664	A/D0	1	6	1230	8287	8310	8321	8314	8328	8295	8240	8195	8203	8239	8237	8287	8303	8261	8243	8248	8223	8207	8221	8285	8263	8263	8286	8302	8286	8280	8214	8212	8191	8198	8230	8308	8274	8242	8277	8232	8209	8207	8221	8218	8186	8237	8271	8252	8259
665	A/D1	0	6	1390	8210	8210	8237	8221	8227	8231	8231	8222	8215	8215	8213	8223	8220	8235	8235	8227	8236	8221	8223	8211	8206	8203	8237	8229	8261	8245	8238	8226	8210	8213	8206	8208	8206	8217	8239	8239	8231	8217	8218	8199	8206	8211	8210	8215	8228
665	A/D0	1	6	1390	8185	8230	8219	8229	8247	8237	8227	8206	8196	8187	8206	8206	8222	8208	8231	8224	8206	8213	8202	8189	8199	8217	8201	8209	8184	8228	8209	8198	8204	8198	8222	8197	8215	8240	8209	8228	8198	8194	8195	8210	8237	8231	8234	8254	8246
666	A/D1	0	6	950	8216	8245	8237	8246	8229	8252	8219	8221	8220	8199	8225	8248	8264	8289	8277	8305	8287	8253	8227	8210	8224	8245	8239	8285	8278	8284	8277	8253	8230	8216	8229	8264	8275	8262	8264	8272	8258	8234	8211	8222	8218	8253	8268	8270	8232
666	A/D0	1	6	950	8228	8246	8268	8210	8255	8268	8220	8217	8223	8216	8189	8202	8239	8279	8198	8215	8238	8191	8175	8264	8298	8256	8259	8299	8276	8285	8283	8256	8175	8210	8286	8257	8214	8205	8213	8226	8189	8198	8192	8179	8255	8253	8264	8232	8262
667	A/D1	0	6	1290	8204	8204	8227	8217	8245	8267	8233	8244	8230	8229	8238	8236	8236	8240	8229	8260	8244	8237	8229	8219	8239	8218	8234	8258	8242	8269	8261	8250	8238	8210	8215	8213	8214	8245	8247	8244	8238	8236	8218	8230	8251	8239	8251	8248	8231
667	A/D0	1	6	1290	8280	8279	8301	8286	8278	8298	8233	8193	8212	8221	8291	8311	8358	8335	8312	8293	8241	8206	8213	8233	8273	8286	8312	8334	8319	8333	8275	8253	8226	8231	8235	8242	8297	8258	8294	8268	8250	8229	8233	8241	8268	8303	8305	8295	8340
668	A/D1	0	6	860	8229	8229	8220	8212	8200	8224	8211	8211	8204	8224	8198	8231	8228	8196	8232	8219	8223	8245	8197	8234	8217	8199	8219	8218	8211	8236	8224	8230	8240	8198	8237	8221	8233	8247	8204	8235	8220	8204	8227	8197	8232	8233	8223	8245	8248
668	A/D0	1	6	860	8192	8262	8284	8210	8244	8290	8245	8199	8235	8206	8193	8232	8252	8262	8270	8260	8257	8237	8183	8210	8235	8202	8224	8292	8232	8227	8248	8224	8158	8197	8212	8147	8226	8329	8232	8266	8256	8241	8189	8235	8251	8220	8255	8200	8217
669	A/D1	0	6	1100	8215	8221	8224	8225	8227	8213	8238	8214	8206	8218	8209	8245	8260	8266	8233	8239	8198	8204	8235	8195	8214	8269	8178	8289	8216	8212	8259	8169	8244	8210	8205	8236	8194	8212	8240	8219	8235	8248	8215	8235	8222	8217	8264	8240	8257
669	A/D0	1	6	1100	8234	8220	8207	8210	8212	8210	8237	8182	8191	8233	8233	8254	8241	8254	8213	8215	8199	8122	8151	8195	8207	8217	8219	8196	8227	8192	8212	8170	8185	8218	8202	8225	8227	8262	8234	8239	8211	8206	8203	8231	8237	8204	8204	8206	8232
670	A/D1	0	6	1340	8233	8194	8239	8238	8220	8263	8200	8231	8213	8199	8231	8206	8213	8238	8211	8232	8253	8220	8246	8210	8217	8221	8202	8216	8218	8213	8238	8209	8213	8215	8206	8218	8220	8225	8227	8242	8242	8236	8216	8214	8218	8227	8238	8255	8248
670	A/D0	1	6	1340	8255	8270	8287	8324	8290	8298	8289	8231	8214	8185	8224	8254	8265	8310	8291	8222	8247	8262	8176	8161	8198	8202	8238	8286	8300	8256	8281	8254	8252	8229	8257	8220	8210	8225	8220	8233	8241	8190	8205	8204	8226	8234	8291	8273	8277
671	A/D1	0	6	860	8222	8237	8237	8253	8257	8246	8232	8221	8205	8210	8241	8251	8247	8247	8311	8288	8270	8239	8220	8222	8224	8253	8248	8286	8264	8268	8260	8240	8226	8219	8223	8253	8240	8265	8254	8248	8245	8230	8213	8225	8227	8270	8262	8286	8280
671	A/D0	1	6	860	8256	8258	8283	8307	8372	8270	8260	8236	8185	8233	8287	8326	8316	8370	8345	8360	8253	8247	8245	8265	8288	8300	8321	8324	8335	8320	8283	8206	8227	8288	8283	8347	8348	8362	8358	8305	8280	8231	8220	8293	8279	8318	8407	8369	8401
672	A/D1	0	6	1250	8209	8218	8218	8221	8242	8238	8236	8224	8219	8226	8224	8225	8234	8229	8224	8224	8225	8225	8224	8215	8223	8222	8221	8230	8235	8246	8239	8230	8214	8209	8217	8215	8224	8217	8229	8218	8232	8227	8213	8213	8232	8231	8221	8236	8225
672	A/D0	1	6	1250	8201	8252	8266	8296	8279	8246	8212	8212	8201	8221	8268	8267	8250	8246	8249	8214	8217	8209	8212	8190	8195	8222	8234	8229	8245	8278	8237	8210	8234	8261	8222	8248	8292	8241	8257	8275	8234	8210	8196	8262	8280	8297	8279	8246	8217
673	A/D1	0	6	1440	8209	8231	8248	8234	8241	8242	8216	8221	8212	8219	8210	8215	8212	8210	8224	8225	8207	8208	8207	8205	8220	8219	8221	8226	8241	8233	8243	8226	8209	8228	8187	8223	8207	8228	8231	8222	8231	8223	8213	8220	8210	8232	8231	8253	8245
673	A/D0	1	6	1440	8171	8210	8251	8228	8210	8258	8227	8213	8219	8213	8233	8207	8230	8275	8241	8250	8198	8234	8216	8214	8246	8239	8215	8237	8226	8273	8192	8213	8208	8173	8202	8224	8254	8258	8259	8293	8246	8254	8242	8192	8213	8220	8201	8252	8277
674	A/D1	0	6	1200	8227	8205	8222	8214	8220	8243	8231	8221	8220	8218	8227	8223	8228	8210	8211	8206	8202	8207	8200	8207	8210	8212	8258	8254	8239	8238	8214	8205	8209	8215	8215	8237	8259	8236	8242	8232	8237	8227	8228	8217	8243	8235	8232	8274	8237
674	A/D0	1	6	1200	8223	8255	8214	8257	8224	8187	8207	8211	8219	8215	8269	8264	8246	8282	8296	8248	8221	8231	8216	8217	8254	8299	8295	8265	8260	8215	8219	8214	8211	8250	8242	8267	8278	8300	8310	8281	8254	8245	8247	8269	8279	8280	8224	8240	8205
675	A/D1	0	6	1120	8223	8203	8217	8213	8204	8236	8216	8223	8224	8207	8220	8221	8212	8218	8212	8225	8225	8215	8224	8205	8212	8214	8232	8211	8219	8210	8206	8209	8203	8214	8227	8233	8244	8258	8227	8238	8218	8213	8209	8208	8215	8208	8228	8235	8217
675	A/D0	1	6	1120	8392	8526	8463	8435	8380	8307	8293	8222	8206	8313	8349	8388	8438	8498	8488	8422	8316	8237	8206	8205	8397	8505	8538	8557	8575	8425	8345	8266	8226	8260	8309	8383	8450	8450	8504	8411	8324	8250	8200	8267	8341	8415	8387	8414	8409
676	A/D1	0	6	1290	8231	8220	8220	8239	8211	8215	8211	8226	8213	8219	8210	8204	8234	8209	8217	8219	8223	8221	8205	8228	8210	8249	8252	8284	8240	8260	8239	8226	8252	8191	8227	8222	8193	8227	8212	8208	8227	8217	8233	8232	8212	8242	8219	8231	8243
676	A/D0	1	6	1290	8231	8230	8225	8263	8221	8213	8180	8193	8156	8163	8194	8191	8195	8215	8227	8232	8276	8207	8198	8179	8119	8175	8163	8173	8214	8147	8175	8161	8169	8212	8228	8207	8212	8257	8228	8219	8229	8178	8183	8178	8227	8205	8214	8271	8251
677	A/D1	0	6	1040	8244	8235	8254	8249	8218	8237	8218	8219	8215	8214	8216	8229	8243	8237	8222	8245	8241	8229	8222	8228	8211	8248	8262	8243	8260	8230	8221	8231	8207	8215	8217	8205	8232	8224	8259	8224	8250	8246	8231	8241	8211	8241	8229	8219	8237
677	A/D0	1	6	1040	9665	10729	11672	11963	11975	11840	10653	9579	8672	8615	9811	11042	11980	12289	12139	11927	10634	9496	8719	8565	9670	10780	11729	12186	12132	12002	10629	9499	8689	8592	9759	11163	12154	12180	12044	11916	10596	9512	8713	8591	9696	10919	11757	12040	11979
678	A/D1	0	6	870	8231	8229	8228	8197	8261	8226	8222	8239	8175	8229	8188	8262	8228	8270	8282	8283	8280	8255	8244	8209	8227	8224	8206	8233	8216	8234	8226	8221	8222	8200	8221	8256	8242	8264	8259	8233	8245	8230	8221	8210	8219	8216	8242	8211	8244
678	A/D0	1	6	870	8314	8306	8299	8422	8327	8310	8258	8246	8222	8219	8308	8260	8316	8366	8320	8274	8270	8236	8215	8254	8303	8351	8292	8331	8315	8299	8293	8236	8218	8230	8256	8284	8322	8323	8290	8301	8278	8243	8224	8269	8287	8326	8384	8333	8348
679	A/D1	0	6	860	8207	8241	8280	8305	8316	8315	8282	8313	8266	8240	8296	8291	8329	8343	8318	8333	8302	8276	8266	8217	8226	8285	8316	8432	8396	8393	8383	8326	8279	8249	8233	8239	8280	8308	8357	8367	8360	8346	8266	8262	8251	8321	8386	8410	8430
679	A/D0	1	6	860	8316	8372	8425	8407	8465	8437	8303	8300	8246	8238	8340	8443	8402	8355	8412	8361	8293	8290	8263	8231	8242	8286	8310	8364	8443	8407	8366	8298	8245	8252	8282	8352	8383	8438	8455	8412	8358	8272	8243	8252	8278	8386	8347	8386	8385
680	A/D1	0	6	1190	8201	8226	8210	8214	8223	8227	8247	8230	8217	8213	8211	8204	8227	8183	8261	8253	8235	8271	8185	8237	8200	8205	8237	8202	8250	8224	8204	8240	8206	8200	8234	8198	8251	8234	8202	8243	8204	8215	8214	8206	8215	8227	8243	8237	8240
680	A/D0	1	6	1190	8590	8892	9064	9172	9097	9012	8704	8420	8303	8372	8751	9010	9082	9286	9142	9056	8701	8473	8329	8347	8753	8938	9056	8999	9041	8996	8663	8438	8297	8326	8530	8758	8835	9111	9108	8978	8670	8371	8251	8379	8527	8719	8850	8901	9082
681	A/D1	0	6	930	8239	8262	8254	8266	8251	8228	8221	8218	8206	8220	8256	8272	8271	8249	8265	8291	8264	8254	8225	8214	8223	8240	8249	8243	8241	8257	8230	8239	8215	8219	8229	8239	8289	8286	8266	8292	8266	8244	8234	8209	8234	8244	8281	8284	8310
681	A/D0	1	6	930	8696	8924	9050	9187	9240	9001	8683	8384	8304	8473	8714	8890	8965	9080	9102	8883	8690	8403	8299	8443	8703	8962	9078	9103	9109	8933	8657	8374	8313	8466	8664	8908	9066	9217	9132	8868	8605	8351	8275	8496	8746	8999	9185	9163	9208
682	A/D1	0	6	1220	8229	8210	8216	8216	8211	8232	8225	8223	8222	8202	8221	8212	8223	8224	8238	8219	8221	8207	8208	8214	8208	8233	8226	8222	8227	8221	8223	8209	8211	8208	8224	8208	8219	8219	8230	8226	8225	8238	8218	8228	8213	8212	8250	8241	8245
682	A/D0	1	6	1220	8318	8350	8314	8316	8319	8259	8241	8223	8221	8199	8231	8288	8286	8305	8279	8254	8246	8220	8200	8241	8319	8277	8248	8299	8311	8278	8253	8229	8189	8190	8243	8242	8252	8313	8334	8276	8275	8217	8214	8218	8232	8280	8309	8292	8333
683	A/D1	0	6	1340	8213	8228	8237	8232	8250	8218	8230	8243	8215	8233	8216	8211	8221	8205	8250	8238	8247	8234	8224	8213	8204	8214	8218	8216	8216	8228	8214	8228	8223	8208	8218	8227	8211	8216	8221	8240	8223	8241	8214	8222	8225	8226	8226	8221	8237
683	A/D0	1	6	1340	8588	8848	8963	9107	9093	8953	8680	8415	8276	8422	8585	8861	8836	8824	8847	8730	8553	8390	8260	8289	8569	8664	8814	8934	8996	9054	8677	8470	8333	8371	8611	8800	8830	8909	8922	8787	8585	8370	8274	8385	8645	8841	8957	9052	8943
684	A/D1	0	6	900	8203	8260	8243	8311	8321	8311	8364	8282	8278	8243	8218	8283	8273	8325	8341	8337	8328	8284	8240	8229	8222	8277	8318	8315	8365	8363	8319	8319	8244	8239	8238	8226	8283	8281	8288	8350	8330	8353	8313	8242	8292	8329	8334	8393	8369
684	A/D0	1	6	900	8356	8396	8436	8466	8461	8406	8366	8301	8242	8202	8281	8359	8437	8535	8542	8476	8335	8313	8289	8222	8344	8455	8563	8451	8511	8446	8365	8300	8253	8252	8292	8383	8527	8583	8587	8552	8396	8310	8263	8238	8300	8463	8533	8536	8466
685	A/D1	0	6	880	8250	8270	8266	8260	8268	8264	8269	8257	8226	8223	8282	8270	8267	8257	8266	8232	8248	8214	8197	8222	8228	8265	8289	8263	8303	8290	8284	8278	8223	8234	8199	8215	8243	8246	8302	8282	8305	8258	8260	8211	8249	8283	8286	8304	8255
685	A/D0	1	6	880	8427	8613	8631	8664	8645	8573	8456	8340	8272	8405	8508	8629	8660	8665	8765	8560	8465	8272	8232	8336	8405	8555	8632	8675	8755	8710	8520	8366	8291	8355	8395	8546	8718	8708	8689	8586	8418	8306	8250	8323	8463	8633	8737	8751	8729
686	A/D1	0	6	1500	8213	8228	8232	8233	8227	8221	8212	8206	8214	8220	8225	8228	8222	8249	8249	8238	8256	8255	8241	8239	8221	8232	8219	8225	8238	8227	8227	8209	8204	8216	8234	8235	8237	8242	8243	8248	8224	8214	8212	8213	8225	8224	8236	8235	8224
686	A/D0	1	6	1500	8260	8303	8294	8315	8292	8338	8300	8286	8213	8202	8280	8276	8281	8333	8334	8274	8246	8259	8208	8201	8243	8275	8254	8305	8339	8342	8259	8277	8233	8249	8246	8305	8318	8376	8340	8332	8304	8253	8237	8257	8267	8309	8310	8354	8318
687	A/D1	0	6	930	8231	8232	8265	8254	8260	8264	8248	8245	8228	8218	8227	8232	8237	8249	8287	8276	8286	8249	8244	8227	8234	8237	8254	8317	8293	8291	8259	8232	8216	8229	8163	8281	8230	8302	8345	8343	8230	8304	8196	8290	8257	8352	8243	8274	8244
687	A/D0	1	6	930	8260	8279	8230	8257	8281	8237	8229	8222	8194	8208	8231	8289	8277	8284	8388	8317	8262	8246	8219	8249	8239	8322	8319	8279	8306	8287	8211	8228	8222	8295	8179	8321	8254	8222	8202	8140	8195	8132	8102	8221	8191	8280	8360	8340	8319
688	A/D1	0	6	1500	8212	8215	8233	8233	8255	8240	8233	8225	8210	8218	8199	8223	8212	8223	8225	8241	8240	8239	8216	8216	8215	8222	8233	8253	8244	8261	8221	8226	8200	8213	8223	8249	8263	8270	8245	8241	8223	8221	8208	8200	8215	8196	8210	8211	8215
688	A/D0	1	6	1500	8226	8267	8270	8312	8286	8268	8234	8233	8193	8197	8234	8241	8278	8277	8316	8279	8264	8304	8242	8201	8235	8295	8273	8271	8318	8249	8214	8239	8259	8191	8236	8289	8240	8194	8226	8231	8189	8212	8205	8168	8175	8201	8217	8261	8239
689	A/D1	0	6	1160	8234	8238	8251	8233	8222	8216	8224	8207	8211	8212	8210	8222	8219	8222	8254	8199	8232	8197	8207	8215	8206	8175	8242	8207	8216	8251	8175	8231	8187	8199	8222	8211	8236	8239	8213	8255	8213	8213	8243	8214	8220	8223	8206	8233	8220
689	A/D0	1	6	1160	8242	8264	8292	8317	8326	8267	8218	8206	8183	8229	8209	8300	8288	8322	8292	8329	8257	8233	8211	8214	8220	8216	8230	8285	8257	8256	8169	8215	8153	8192	8243	8236	8280	8257	8310	8300	8250	8226	8201	8270	8225	8268	8338	8307	8231
690	A/D1	0	6	1050	8205	8217	8238	8228	8282	8240	8251	8227	8224	8220	8215	8211	8226	8223	8220	8232	8227	8231	8228	8206	8230	8216	8218	8225	8223	8214	8231	8210	8221	8201	8216	8210	8239	8235	8268	8243	8265	8242	8239	8222	8220	8214	8235	8252	8243
690	A/D0	1	6	1050	8230	8236	8259	8206	8230	8249	8181	8209	8246	8202	8197	8257	8242	8226	8262	8271	8210	8207	8202	8195	8186	8253	8268	8323	8278	8291	8243	8227	8203	8205	8238	8202	8222	8260	8240	8204	8202	8213	8174	8174	8217	8252	8271	8257	8258
691	A/D1	0	6	920	8215	8226	8236	8257	8247	8259	8221	8217	8208	8222	8227	8234	8222	8223	8215	8248	8221	8225	8219	8220	8229	8231	8256	8230	8241	8260	8232	8236	8224	8235	8234	8272	8238	8260	8247	8239	8265	8220	8227	8217	8231	8248	8259	8251	8260
691	A/D0	1	6	920	8266	8251	8313	8285	8207	8208	8225	8169	8230	8261	8298	8299	8330	8272	8279	8235	8199	8229	8218	8184	8234	8248	8242	8276	8283	8276	8249	8212	8240	8240	8306	8283	8297	8295	8271	8242	8214	8221	8183	8213	8251	8286	8290	8292	8310
692	A/D1	0	6	1300	8216	8217	8228	8230	8217	8219	8213	8219	8210	8218	8213	8202	8219	8202	8222	8223	8217	8223	8235	8222	8218	8200	8217	8227	8272	8277	8254	8228	8234	8205	8228	8228	8227	8254	8214	8224	8215	8204	8219	8205	8219	8222	8221	8218	8230
692	A/D0	1	6	1300	8187	8272	8266	8257	8267	8219	8192	8165	8183	8209	8216	8214	8213	8202	8188	8232	8242	8231	8219	8251	8237	8253	8315	8260	8255	8233	8221	8194	8190	8220	8207	8220	8274	8284	8304	8284	8275	8230	8219	8232	8254	8260	8268	8217	8259
693	A/D1	0	6	1080	8249	8218	8247	8224	8221	8219	8214	8221	8200	8209	8216	8207	8221	8210	8222	8245	8233	8246	8219	8215	8229	8217	8230	8232	8211	8235	8224	8214	8214	8220	8214	8210	8241	8230	8251	8216	8220	8216	8205	8215	8215	8204	8217	8235	8265
693	A/D0	1	6	1080	8336	8402	8356	8362	8341	8316	8317	8213	8205	8274	8353	8363	8340	8345	8347	8321	8280	8220	8222	8244	8303	8376	8395	8401	8506	8402	8335	8256	8250	8297	8304	8359	8370	8371	8431	8386	8308	8240	8255	8245	8316	8387	8376	8427	8413
694	A/D1	0	6	1180	8199	8250	8253	8216	8248	8206	8206	8223	8198	8214	8215	8213	8249	8243	8231	8229	8231	8223	8214	8210	8218	8194	8220	8212	8213	8218	8221	8212	8220	8212	8219	8225	8215	8228	8226	8230	8226	8243	8229	8218	8220	8227	8229	8227	8250
694	A/D0	1	6	1180	8284	8262	8248	8238	8250	8260	8222	8240	8228	8220	8231	8214	8244	8225	8208	8227	8237	8191	8184	8216	8219	8220	8244	8239	8250	8243	8228	8203	8199	8207	8198	8203	8216	8212	8228	8213	8187	8216	8223	8206	8247	8265	8263	8243	8239
695	A/D1	0	6	1130	8210	8235	8247	8238	8253	8238	8225	8208	8223	8214	8222	8212	8231	8246	8226	8257	8227	8228	8224	8223	8201	8250	8233	8222	8254	8222	8231	8234	8208	8237	8206	8211	8226	8218	8221	8226	8211	8217	8217	8194	8219	8193	8227	8233	8236
695	A/D0	1	6	1130	8254	8228	8240	8253	8242	8230	8204	8179	8173	8216	8177	8202	8221	8233	8253	8234	8212	8213	8218	8253	8284	8271	8341	8297	8278	8294	8251	8214	8215	8247	8273	8277	8282	8272	8236	8230	8196	8152	8132	8243	8223	8250	8256	8274	8239
696	A/D1	0	6	1040	8225	8231	8231	8211	8225	8217	8214	8221	8204	8219	8228	8217	8223	8216	8223	8229	8230	8220	8220	8224	8213	8247	8223	8246	8228	8229	8223	8207	8207	8219	8240	8257	8255	8236	8242	8247	8226	8218	8212	8235	8239	8235	8234	8222	8236
696	A/D0	1	6	1040	8251	8286	8238	8262	8259	8212	8187	8225	8209	8227	8267	8262	8245	8232	8247	8239	8219	8202	8217	8229	8259	8243	8241	8245	8261	8237	8232	8236	8198	8235	8263	8237	8238	8248	8229	8199	8162	8209	8223	8200	8229	8244	8260	8251	8265
697	A/D1	0	6	1020	8207	8203	8193	8213	8192	8217	8235	8226	8248	8219	8221	8263	8220	8248	8215	8224	8232	8226	8228	8217	8207	8218	8255	8246	8254	8242	8230	8241	8221	8220	8209	8247	8259	8257	8244	8268	8242	8253	8230	8211	8215	8242	8250	8265	8247
697	A/D0	1	6	1020	8227	8323	8282	8273	8325	8279	8185	8218	8237	8158	8205	8313	8296	8199	8286	8294	8181	8205	8266	8256	8180	8212	8171	8224	8231	8262	8319	8204	8154	8236	8303	8317	8307	8345	8307	8245	8296	8239	8206	8201	8246	8259	8251	8280	8363
698	A/D1	0	6	1250	8222	8237	8245	8215	8223	8217	8225	8234	8216	8214	8226	8205	8234	8230	8234	8257	8236	8232	8225	8217	8213	8224	8236	8240	8248	8228	8233	8220	8208	8215	8198	8216	8213	8241	8261	8274	8250	8243	8211	8213	8208	8226	8244	8225	8247
698	A/D0	1	6	1250	8215	8168	8172	8243	8187	8168	8208	8162	8155	8172	8215	8234	8225	8282	8280	8242	8260	8244	8207	8221	8210	8223	8231	8209	8189	8223	8227	8205	8216	8223	8222	8216	8215	8233	8225	8197	8218	8206	8201	8230	8263	8277	8254	8243	8237
699	A/D1	0	6	880	8233	8254	8237	8239	8237	8207	8225	8216	8215	8220	8241	8235	8247	8234	8222	8232	8231	8224	8231	8219	8223	8245	8247	8259	8254	8226	8252	8225	8227	8242	8211	8239	8250	8244	8252	8254	8243	8244	8215	8222	8208	8251	8283	8274	8273
699	A/D0	1	6	880	8610	8752	8848	8876	8864	8703	8409	8330	8289	8464	8698	8835	8728	8782	8701	8630	8434	8290	8270	8395	8501	8577	8703	8753	8809	8591	8494	8361	8256	8403	8636	8859	8831	8827	8894	8587	8494	8323	8270	8383	8651	8873	8978	8971	8984
700	A/D1	0	6	1250	8240	8241	8213	8255	8231	8227	8273	8201	8241	8205	8216	8234	8209	8228	8227	8238	8249	8223	8224	8212	8219	8216	8212	8238	8214	8208	8230	8189	8227	8207	8217	8253	8226	8242	8226	8233	8233	8229	8206	8217	8223	8211	8222	8214	8218
700	A/D0	1	6	1250	8247	8259	8298	8261	8280	8239	8212	8195	8205	8214	8186	8281	8245	8261	8263	8244	8213	8195	8185	8213	8225	8212	8233	8219	8296	8267	8219	8220	8205	8251	8277	8285	8277	8259	8271	8227	8223	8213	8229	8235	8255	8217	8303	8263	8249
701	A/D1	0	7	1080	8220	8246	8230	8245	8222	8201	8220	8209	8221	8203	8230	8218	8229	8247	8225	8244	8230	8225	8221	8216	8221	8226	8240	8220	8259	8219	8207	8238	8197	8204	8249	8191	8259	8207	8253	8270	8250	8271	8228	8210	8225	8216	8258	8263	8247
701	A/D0	1	7	1080	8270	8297	8255	8313	8311	8231	8163	8115	8168	8206	8208	8305	8205	8185	8220	8253	8276	8214	8238	8251	8193	8267	8311	8299	8280	8240	8222	8194	8246	8227	8285	8285	8267	8323	8285	8257	8251	8183	8211	8223	8185	8244	8323	8289	8259
702	A/D1	0	7	1060	8223	8231	8221	8227	8211	8212	8228	8214	8222	8209	8207	8211	8223	8219	8213	8222	8208	8215	8221	8208	8232	8231	8229	8234	8215	8219	8211	8214	8211	8208	8203	8206	8212	8192	8228	8210	8238	8228	8197	8226	8214	8199	8275	8222	8285
702	A/D0	1	7	1060	8206	8208	8205	8210	8201	8173	8182	8178	8188	8207	8239	8281	8272	8272	8306	8279	8238	8230	8219	8249	8246	8279	8286	8261	8290	8252	8230	8209	8188	8209	8276	8267	8267	8286	8248	8244	8208	8222	8203	8211	8275	8246	8271	8260	8286
703	A/D1	0	7	1260	8222	8222	8213	8220	8217	8219	8232	8212	8217	8218	8207	8223	8219	8235	8228	8231	8220	8231	8206	8237	8220	8243	8250	8260	8233	8244	8214	8213	8223	8199	8217	8220	8221	8233	8245	8233	8231	8210	8205	8215	8203	8226	8231	8249	8246
703	A/D0	1	7	1260	8272	8218	8233	8271	8210	8212	8196	8214	8176	8215	8260	8313	8315	8305	8288	8255	8229	8216	8228	8250	8268	8268	8279	8260	8267	8234	8242	8197	8197	8245	8241	8260	8304	8292	8313	8269	8245	8202	8190	8258	8309	8310	8313	8298	8255
704	A/D1	0	7	860	8212	8240	8221	8256	8235	8249	8238	8234	8224	8222	8218	8212	8248	8219	8245	8242	8231	8221	8211	8202	8211	8233	8227	8244	8235	8243	8271	8252	8252	8221	8238	8226	8249	8215	8243	8231	8235	8219	8222	8219	8237	8230	8261	8274	8264
704	A/D0	1	7	860	8217	8324	8434	8467	8402	8520	8397	8270	8212	8240	8262	8343	8400	8370	8437	8463	8385	8327	8283	8295	8344	8419	8411	8411	8443	8403	8328	8285	8270	8284	8300	8369	8356	8409	8405	8464	8318	8283	8267	8270	8383	8470	8490	8470	8407
705	A/D1	0	7	880	8213	8236	8228	8246	8239	8248	8247	8229	8239	8223	8237	8247	8237	8250	8232	8284	8234	8242	8224	8227	8240	8273	8270	8259	8232	8247	8235	8236	8238	8217	8245	8230	8228	8230	8225	8229	8234	8233	8237	8206	8223	8217	8203	8214	8227
705	A/D0	1	7	880	8197	8217	8289	8236	8292	8319	8238	8206	8261	8261	8198	8193	8250	8199	8219	8251	8244	8189	8206	8236	8249	8246	8309	8330	8249	8273	8273	8216	8214	8201	8233	8225	8255	8299	8273	8288	8251	8215	8245	8225	8241	8275	8336	8328	8338
706	A/D1	0	7	1070	8215	8237	8218	8240	8202	8236	8226	8221	8223	8219	8232	8223	8230	8213	8223	8204	8234	8212	8233	8235	8231	8229	8219	8205	8224	8212	8229	8222	8213	8201	8199	8188	8209	8224	8253	8262	8274	8236	8251	8201	8215	8221	8237	8266	8245
706	A/D0	1	7	1070	8294	8314	8350	8329	8264	8214	8211	8258	8276	8259	8246	8292	8304	8344	8288	8264	8178	8188	8241	8317	8279	8313	8274	8305	8272	8256	8258	8201	8190	8200	8222	8262	8284	8304	8231	8183	8228	8203	8224	8165	8173	8196	8272	8286	8315
707	A/D1	0	7	1150	8213	8195	8206	8231	8232	8243	8224	8218	8227	8195	8223	8210	8208	8236	8232	8231	8231	8213	8222	8211	8211	8218	8234	8220	8268	8230	8241	8222	8206	8215	8207	8212	8231	8216	8227	8215	8205	8223	8209	8209	8215	8211	8214	8227	8201
707	A/D0	1	7	1150	8255	8298	8323	8325	8388	8270	8276	8229	8226	8238	8296	8317	8345	8342	8374	8290	8233	8246	8215	8260	8261	8283	8285	8283	8287	8261	8244	8223	8186	8238	8255	8319	8314	8316	8391	8290	8271	8251	8242	8247	8271	8342	8333	8299	8371
708	A/D1	0	7	960	8241	8227	8228	8209	8227	8221	8235	8224	8222	8213	8216	8208	8250	8229	8270	8244	8250	8230	8215	8213	8204	8226	8211	8213	8216	8251	8237	8223	8222	8212	8206	8229	8215	8247	8243	8232	8237	8217	8217	8208	8234	8216	8228	8230	8235
708	A/D0	1	7	960	8287	8254	8279	8303	8238	8197	8192	8212	8208	8240	8298	8266	8227	8245	8224	8199	8222	8195	8197	8245	8267	8258	8283	8294	8257	8243	8245	8214	8183	8218	8263	8245	8267	8279	8266	8218	8228	8222	8211	8212	8245	8236	8251	8276	8299
709	A/D1	0	7	1200	8222	8200	8246	8212	8245	8216	8208	8220	8201	8239	8237	8236	8250	8246	8215	8238	8222	8214	8220	8204	8219	8220	8199	8242	8216	8217	8230	8213	8219	8217	8208	8223	8204	8219	8244	8250	8256	8240	8219	8219	8213	8215	8228	8224	8218
709	A/D0	1	7	1200	8271	8252	8285	8255	8242	8224	8213	8179	8176	8214	8196	8221	8237	8226	8263	8209	8222	8186	8206	8206	8181	8266	8240	8204	8278	8254	8260	8218	8204	8229	8212	8254	8252	8213	8225	8221	8216	8185	8199	8202	8204	8237	8208	8241	8272
710	A/D1	0	7	940	8219	8236	8234	8237	8244	8221	8241	8199	8192	8230	8174	8251	8231	8261	8282	8285	8290	8270	8244	8216	8243	8219	8265	8261	8241	8261	8281	8235	8242	8229	8203	8282	8227	8260	8251	8213	8236	8214	8214	8222	8249	8244	8277	8263	8264
710	A/D0	1	7	940	8218	8186	8208	8245	8277	8264	8212	8210	8201	8193	8192	8255	8287	8228	8310	8240	8247	8258	8221	8228	8206	8264	8290	8279	8248	8230	8197	8209	8183	8232	8250	8263	8269	8307	8296	8275	8233	8207	8185	8186	8164	8239	8278	8270	8301
711	A/D1	0	7	1260	8214	8193	8220	8194	8200	8229	8216	8228	8238	8213	8213	8236	8226	8275	8276	8225	8249	8189	8221	8202	8199	8216	8197	8232	8233	8213	8211	8210	8202	8218	8213	8219	8211	8212	8235	8224	8238	8184	8226	8127	8249	8214	8243	8193	8263
711	A/D0	1	7	1260	8226	8227	8231	8219	8153	8204	8214	8196	8186	8181	8203	8214	8283	8282	8278	8262	8236	8246	8187	8218	8248	8224	8212	8256	8258	8263	8252	8248	8220	8221	8238	8230	8246	8231	8223	8188	8222	8090	8195	8165	8200	8117	8155	8188	8104
712	A/D1	0	7	1170	8208	8234	8229	8244	8239	8227	8217	8206	8207	8212	8209	8218	8226	8225	8218	8209	8210	8207	8201	8219	8196	8233	8212	8222	8219	8208	8215	8217	8217	8214	8224	8231	8222	8237	8220	8225	8213	8211	8212	8196	8211	8224	8215	8223	8220
712	A/D0	1	7	1170	8219	8239	8259	8292	8275	8285	8267	8240	8223	8233	8264	8261	8274	8278	8312	8271	8253	8204	8216	8232	8266	8306	8350	8291	8338	8336	8274	8201	8193	8207	8221	8271	8334	8351	8291	8284	8238	8221	8216	8199	8228	8276	8281	8295	8290
713	A/D1	0	7	900	8214	8213	8246	8226	8253	8265	8251	8252	8224	8213	8275	8275	8317	8299	8276	8247	8232	8204	8213	8215	8233	8237	8245	8295	8281	8291	8253	8238	8216	8214	8219	8230	8248	8265	8300	8311	8293	8259	8254	8235	8237	8264	8283	8301	8282
713	A/D0	1	7	900	8303	8364	8358	8350	8372	8333	8279	8239	8203	8263	8324	8306	8321	8368	8428	8408	8293	8254	8224	8225	8258	8354	8375	8365	8365	8358	8209	8209	8265	8219	8251	8385	8410	8331	8378	8365	8287	8216	8220	8230	8273	8322	8399	8385	8444
714	A/D1	0	7	1190	8215	8253	8226	8270	8256	8227	8237	8213	8217	8219	8211	8214	8214	8224	8233	8228	8228	8221	8214	8218	8213	8224	8222	8215	8216	8223	8225	8225	8227	8214	8210	8208	8209	8222	8223	8247	8231	8228	8211	8209	8215	8229	8219	8230	8244
714	A/D0	1	7	1190	8330	8452	8492	8496	8551	8498	8330	8285	8241	8186	8348	8441	8516	8482	8502	8482	8378	8281	8262	8245	8285	8357	8452	8501	8466	8479	8355	8274	8247	8211	8372	8402	8442	8462	8503	8461	8331	8289	8234	8205	8331	8459	8499	8567	8504
715	A/D1	0	7	930	8249	8240	8237	8263	8283	8267	8255	8218	8211	8204	8210	8210	8244	8234	8230	8231	8218	8216	8214	8211	8226	8212	8224	8223	8258	8283	8298	8263	8245	8213	8226	8223	8232	8264	8295	8298	8286	8260	8237	8211	8230	8224	8242	8256	8263
715	A/D0	1	7	930	8253	8228	8243	8305	8359	8264	8299	8298	8205	8207	8288	8275	8296	8359	8327	8306	8308	8236	8200	8235	8279	8340	8341	8353	8365	8348	8349	8334	8226	8231	8307	8278	8283	8332	8299	8290	8257	8232	8214	8226	8230	8263	8254	8308	8306
716	A/D1	0	7	1450	8229	8202	8254	8234	8238	8252	8264	8228	8244	8205	8213	8225	8229	8271	8251	8239	8248	8227	8219	8209	8244	8249	8266	8262	8231	8241	8202	8217	8209	8204	8235	8227	8231	8241	8246	8242	8271	8242	8229	8233	8218	8237	8232	8231	8234
716	A/D0	1	7	1450	8413	8502	8609	8732	8807	8631	8492	8341	8295	8394	8547	8587	8554	8530	8481	8397	8346	8280	8240	8339	8485	8619	8657	8668	8647	8548	8416	8259	8307	8320	8438	8640	8710	8676	8642	8570	8431	8197	8240	8449	8456	8538	8611	8574	8651
717	A/D1	0	7	870	8236	8183	8243	8241	8189	8254	8194	8227	8217	8215	8220	8214	8220	8252	8255	8293	8267	8265	8227	8238	8213	8229	8247	8264	8257	8248	8244	8225	8215	8210	8224	8247	8257	8291	8272	8282	8240	8229	8212	8212	8234	8229	8233	8220	8229
717	A/D0	1	7	870	8215	8226	8239	8273	8219	8251	8243	8217	8215	8225	8264	8272	8294	8346	8330	8270	8273	8214	8207	8210	8244	8255	8250	8272	8301	8259	8226	8219	8215	8198	8224	8258	8256	8263	8258	8257	8228	8226	8208	8233	8306	8267	8294	8270	8284
718	A/D1	0	7	890	8216	8232	8227	8208	8248	8239	8304	8290	8254	8238	8216	8233	8304	8289	8305	8303	8259	8250	8235	8206	8231	8251	8287	8291	8292	8312	8303	8281	8225	8228	8215	8256	8284	8274	8304	8266	8281	8241	8227	8217	8219	8215	8266	8322	8284
718	A/D0	1	7	890	8232	8260	8301	8252	8293	8322	8241	8202	8226	8235	8181	8251	8349	8228	8299	8293	8263	8202	8251	8257	8280	8337	8311	8270	8268	8296	8289	8226	8209	8213	8251	8289	8280	8310	8335	8335	8303	8314	8225	8232	8266	8307	8291	8304	8364
719	A/D1	0	7	1220	8223	8213	8230	8224	8244	8248	8244	8246	8231	8217	8221	8231	8240	8240	8240	8247	8236	8233	8234	8218	8218	8277	8249	8254	8243	8254	8231	8251	8211	8230	8215	8213	8230	8228	8257	8231	8230	8232	8209	8223	8230	8240	8227	8239	8234
719	A/D0	1	7	1220	8285	8256	8310	8349	8294	8343	8306	8258	8206	8230	8243	8264	8271	8264	8213	8225	8229	8217	8207	8219	8220	8207	8246	8225	8250	8250	8236	8204	8204	8190	8155	8191	8280	8303	8297	8275	8303	8230	8193	8248	8294	8287	8282	8299	8264
720	A/D1	0	7	910	8242	8256	8258	8255	8263	8262	8274	8269	8239	8242	8214	8211	8224	8222	8246	8233	8254	8232	8230	8210	8231	8278	8244	8254	8272	8271	8254	8241	8225	8226	8215	8229	8281	8237	8275	8235	8237	8240	8221	8242	8233	8269	8268	8276	8267
720	A/D0	1	7	910	8723	8918	9116	9247	9223	9035	8708	8436	8311	8317	8680	8842	8947	9018	9084	8967	8664	8440	8297	8328	8633	8877	9064	9064	8994	8891	8593	8407	8310	8395	8644	8796	9056	9084	9112	8941	8708	8424	8285	8360	8558	8695	8834	8879	8947
721	A/D1	0	7	870	8208	8229	8217	8242	8241	8239	8228	8237	8196	8237	8238	8230	8253	8235	8247	8269	8209	8240	8215	8203	8227	8201	8230	8222	8227	8281	8263	8241	8239	8225	8221	8243	8219	8248	8215	8222	8212	8214	8212	8228	8219	8223	8262	8246	8268
721	A/D0	1	7	870	8720	8882	9060	8984	9013	8835	8537	8390	8293	8433	8685	8997	9075	9042	9099	8830	8614	8375	8266	8469	8597	8889	9058	9230	9254	9043	8761	8422	8308	8426	8765	9003	9128	9360	9370	9105	8737	8448	8305	8528	8704	8818	8867	8892	8963
722	A/D1	0	7	860	8199	8234	8246	8217	8236	8221	8223	8230	8211	8222	8211	8203	8232	8217	8229	8229	8218	8223	8209	8197	8212	8209	8213	8218	8227	8236	8219	8226	8215	8213	8227	8219	8226	8238	8222	8232	8226	8215	8217	8209	8229	8231	8232	8241	8231
722	A/D0	1	7	860	8336	8369	8360	8312	8274	8259	8196	8207	8220	8200	8295	8425	8400	8339	8309	8283	8220	8221	8207	8238	8287	8301	8386	8395	8360	8279	8206	8188	8211	8266	8344	8312	8338	8346	8340	8303	8251	8250	8238	8260	8314	8372	8344	8293	8311
723	A/D1	0	7	1500	8212	8213	8221	8222	8220	8206	8204	8221	8198	8217	8223	8218	8241	8226	8233	8242	8223	8213	8229	8201	8220	8213	8208	8237	8229	8236	8221	8210	8215	8206	8205	8225	8245	8270	8256	8250	8233	8221	8219	8213	8210	8209	8227	8219	8236
723	A/D0	1	7	1500	8214	8218	8238	8251	8244	8256	8263	8250	8271	8265	8254	8300	8299	8269	8290	8291	8221	8186	8213	8191	8182	8213	8235	8199	8230	8284	8263	8201	8236	8253	8215	8211	8245	8236	8249	8246	8245	8213	8199	8231	8284	8262	8245	8250	8229
724	A/D1	0	7	1240	8205	8237	8228	8217	8233	8232	8216	8227	8199	8213	8205	8215	8227	8222	8252	8238	8229	8222	8210	8200	8217	8209	8222	8244	8237	8234	8226	8215	8214	8220	8214	8232	8224	8214	8229	8225	8215	8216	8214	8214	8223	8226	8240	8229	8226
724	A/D0	1	7	1240	8216	8258	8256	8265	8272	8222	8251	8245	8210	8244	8286	8247	8234	8229	8215	8204	8208	8197	8197	8255	8263	8233	8238	8252	8226	8222	8206	8196	8191	8208	8212	8209	8238	8256	8243	8240	8222	8211	8188	8182	8243	8226	8216	8209	8223
725	A/D1	0	7	1030	8229	8241	8231	8229	8229	8231	8226	8224	8208	8221	8222	8211	8208	8197	8219	8212	8204	8228	8205	8216	8224	8230	8216	8254	8249	8241	8259	8198	8229	8198	8202	8246	8221	8246	8252	8228	8243	8219	8206	8221	8198	8224	8214	8206	8220
725	A/D0	1	7	1030	8228	8244	8258	8292	8264	8241	8242	8269	8206	8213	8268	8239	8227	8225	8204	8185	8216	8208	8213	8202	8223	8236	8241	8247	8246	8220	8215	8188	8182	8254	8222	8258	8263	8243	8236	8231	8224	8219	8212	8247	8303	8286	8255	8302	8282
726	A/D1	0	7	1140	8207	8228	8215	8227	8201	8218	8208	8209	8218	8220	8224	8220	8215	8224	8218	8225	8229	8203	8225	8203	8206	8204	8200	8207	8203	8216	8219	8223	8202	8241	8174	8244	8210	8228	8219	8196	8244	8206	8221	8232	8203	8224	8237	8232	8257
726	A/D0	1	7	1140	8253	8219	8283	8222	8260	8222	8224	8218	8198	8220	8266	8277	8262	8293	8284	8259	8236	8225	8220	8248	8206	8262	8274	8213	8213	8233	8203	8185	8185	8208	8172	8165	8230	8213	8199	8211	8193	8160	8151	8169	8150	8151	8240	8210	8220
727	A/D1	0	7	1040	8234	8220	8212	8236	8216	8225	8228	8215	8209	8216	8199	8220	8222	8240	8246	8220	8225	8216	8216	8202	8223	8230	8223	8257	8235	8249	8250	8236	8240	8216	8222	8237	8220	8233	8247	8225	8233	8209	8235	8206	8218	8230	8226	8267	8252
727	A/D0	1	7	1040	8256	8288	8315	8337	8339	8360	8277	8255	8210	8197	8246	8255	8246	8268	8310	8315	8215	8228	8207	8170	8226	8249	8235	8247	8280	8264	8227	8235	8197	8197	8214	8259	8256	8264	8248	8278	8214	8221	8216	8194	8257	8257	8273	8290	8303
728	A/D1	0	7	1150	8198	8206	8214	8212	8229	8229	8251	8220	8225	8207	8211	8206	8222	8207	8220	8218	8217	8228	8218	8210	8241	8214	8228	8214	8227	8223	8231	8214	8212	8214	8203	8237	8203	8227	8258	8204	8256	8191	8212	8211	8179	8249	8215	8238	8254
728	A/D0	1	7	1150	8220	8230	8236	8228	8227	8297	8290	8228	8238	8221	8185	8196	8226	8287	8205	8223	8276	8255	8201	8273	8337	8195	8237	8327	8248	8221	8240	8265	8175	8184	8257	8256	8237	8247	8270	8253	8191	8213	8204	8179	8202	8231	8214	8179	8248
729	A/D1	0	7	1190	8207	8220	8225	8240	8247	8236	8233	8223	8220	8212	8209	8246	8226	8274	8243	8263	8232	8226	8219	8192	8233	8196	8250	8255	8248	8267	8229	8227	8219	8223	8228	8253	8216	8246	8227	8238	8230	8225	8213	8218	8203	8229	8218	8240	8214
729	A/D0	1	7	1190	8213	8372	8304	8308	8353	8352	8249	8233	8288	8251	8219	8237	8228	8248	8222	8220	8239	8226	8212	8247	8343	8315	8294	8345	8320	8299	8215	8201	8196	8200	8254	8321	8207	8227	8333	8251	8179	8211	8233	8209	8220	8254	8257	8253	8260
730	A/D1	0	7	920	8240	8226	8237	8234	8272	8258	8256	8227	8214	8220	8223	8230	8216	8244	8254	8255	8245	8235	8208	8218	8207	8224	8267	8266	8275	8274	8231	8246	8197	8221	8223	8226	8217	8259	8205	8274	8235	8210	8240	8195	8265	8230	8241	8237	8214
730	A/D0	1	7	920	8744	8997	8991	9029	8887	8724	8479	8304	8290	8450	8669	8821	8871	8888	8838	8623	8470	8333	8291	8524	8726	8821	8922	9144	9020	8750	8473	8339	8347	8447	8643	8825	8852	8872	8921	8677	8460	8302	8277	8473	8731	8892	8982	8927	8832
731	A/D1	0	7	1150	8201	8222	8238	8237	8236	8250	8229	8218	8220	8214	8219	8220	8260	8223	8239	8243	8194	8234	8198	8204	8240	8212	8225	8250	8240	8271	8233	8228	8227	8206	8222	8227	8197	8215	8209	8211	8225	8217	8213	8200	8212	8218	8216	8236	8202
731	A/D0	1	7	1150	8157	8215	8208	8194	8189	8257	8210	8205	8223	8235	8211	8257	8283	8245	8227	8207	8198	8204	8211	8228	8239	8268	8223	8285	8285	8249	8190	8239	8257	8226	8303	8293	8272	8262	8308	8249	8216	8270	8283	8275	8295	8299	8317	8263	8331
732	A/D1	0	7	960	8206	8207	8228	8214	8229	8233	8227	8225	8212	8195	8221	8203	8225	8236	8235	8249	8240	8221	8233	8214	8224	8226	8213	8238	8217	8228	8229	8223	8221	8207	8205	8218	8208	8231	8222	8221	8228	8216	8221	8210	8212	8225	8238	8238	8248
732	A/D0	1	7	960	8262	8231	8212	8233	8262	8214	8225	8215	8180	8208	8262	8247	8272	8262	8238	8236	8235	8189	8182	8272	8215	8223	8260	8264	8247	8232	8264	8220	8190	8218	8241	8200	8237	8281	8228	8248	8227	8215	8198	8202	8213	8247	8260	8273	8229
733	A/D1	0	7	1300	8208	8227	8214	8227	8222	8257	8226	8226	8213	8215	8215	8234	8216	8228	8205	8247	8249	8263	8241	8244	8222	8214	8236	8250	8243	8235	8212	8221	8215	8213	8217	8233	8242	8246	8224	8239	8228	8209	8213	8208	8216	8214	8225	8218	8230
733	A/D0	1	7	1300	8245	8294	8248	8260	8253	8234	8219	8224	8229	8227	8240	8273	8305	8306	8290	8280	8223	8216	8200	8196	8215	8245	8290	8273	8251	8239	8241	8226	8222	8244	8260	8215	8228	8221	8210	8211	8225	8229	8212	8259	8279	8250	8247	8272	8277
734	A/D1	0	7	1340	8219	8220	8209	8214	8214	8212	8224	8227	8213	8223	8201	8216	8208	8210	8218	8232	8237	8214	8206	8212	8221	8206	8248	8181	8251	8211	8215	8251	8198	8247	8217	8217	8215	8204	8224	8231	8223	8237	8221	8206	8223	8211	8212	8239	8220
734	A/D0	1	7	1340	8188	8203	8214	8226	8205	8232	8238	8233	8220	8190	8181	8204	8224	8232	8216	8214	8165	8158	8186	8213	8193	8212	8262	8248	8218	8281	8222	8200	8172	8217	8214	8204	8264	8243	8242	8222	8213	8211	8198	8202	8212	8211	8250	8269	8248
735	A/D1	0	7	970	8223	8195	8245	8275	8280	8295	8241	8248	8219	8202	8224	8264	8249	8269	8248	8253	8258	8247	8231	8226	8245	8242	8257	8253	8283	8243	8241	8225	8203	8214	8215	8257	8257	8260	8261	8259	8232	8268	8229	8233	8219	8234	8277	8286	8291
735	A/D0	1	7	970	8277	8305	8374	8336	8330	8298	8242	8185	8199	8224	8256	8300	8356	8369	8354	8297	8259	8238	8211	8227	8284	8316	8282	8288	8297	8236	8253	8207	8213	8271	8253	8288	8295	8391	8358	8369	8278	8225	8200	8268	8293	8308	8392	8351	8308
736	A/D1	0	7	860	8235	8217	8260	8246	8251	8252	8228	8246	8223	8202	8238	8229	8236	8250	8232	8252	8235	8223	8207	8214	8225	8240	8233	8240	8260	8242	8244	8220	8234	8203	8211	8226	8207	8266	8285	8275	8259	8238	8228	8232	8222	8249	8271	8304	8305
736	A/D0	1	7	860	8212	8278	8246	8295	8266	8322	8282	8231	8221	8229	8265	8279	8302	8336	8303	8309	8218	8213	8193	8206	8305	8304	8307	8387	8355	8322	8286	8252	8219	8231	8225	8247	8277	8303	8328	8305	8248	8243	8197	8219	8257	8210	8253	8328	8300
737	A/D1	0	7	1360	8205	8230	8216	8235	8209	8221	8209	8234	8218	8225	8232	8227	8243	8247	8234	8237	8212	8212	8221	8207	8224	8248	8256	8266	8257	8231	8227	8216	8214	8214	8215	8218	8255	8246	8264	8241	8232	8219	8222	8205	8221	8214	8220	8218	8212
737	A/D0	1	7	1360	8221	8248	8207	8197	8215	8180	8206	8160	8175	8185	8231	8246	8254	8270	8261	8251	8244	8217	8203	8209	8213	8237	8249	8262	8260	8233	8218	8210	8219	8208	8242	8265	8258	8275	8274	8253	8246	8207	8217	8236	8280	8291	8267	8278	8262
738	A/D1	0	7	860	8218	8237	8247	8246	8241	8235	8217	8205	8217	8219	8226	8223	8247	8234	8236	8236	8228	8225	8224	8215	8255	8241	8248	8254	8286	8282	8252	8222	8221	8199	8215	8225	8253	8246	8236	8229	8225	8211	8216	8220	8245	8301	8271	8286	8276
738	A/D0	1	7	860	8235	8270	8293	8310	8327	8292	8268	8200	8182	8185	8222	8199	8255	8295	8232	8248	8235	8190	8199	8232	8239	8304	8320	8307	8344	8274	8238	8197	8227	8190	8203	8301	8271	8282	8299	8299	8227	8222	8216	8213	8235	8282	8307	8325	8321
739	A/D1	0	7	1010	8231	8235	8232	8236	8273	8251	8256	8219	8221	8236	8227	8244	8234	8238	8268	8259	8245	8233	8214	8227	8220	8234	8237	8230	8228	8225	8219	8217	8213	8224	8225	8238	8224	8229	8251	8246	8265	8234	8224	8218	8218	8226	8239	8246	8241
739	A/D0	1	7	1010	8221	8202	8182	8211	8247	8243	8200	8207	8171	8203	8209	8232	8244	8234	8216	8268	8205	8195	8196	8203	8244	8227	8259	8228	8225	8220	8198	8181	8205	8226	8289	8291	8247	8275	8252	8230	8199	8206	8183	8217	8221	8260	8214	8224	8202
740	A/D1	0	7	1140	8217	8195	8226	8187	8219	8245	8210	8264	8198	8232	8227	8236	8245	8214	8228	8209	8205	8226	8176	8230	8199	8251	8231	8235	8254	8242	8237	8232	8209	8214	8213	8250	8220	8224	8229	8215	8220	8204	8213	8211	8204	8218	8215	8209	8223
740	A/D0	1	7	1140	8216	8216	8248	8223	8213	8215	8222	8207	8218	8222	8244	8241	8267	8264	8211	8253	8232	8197	8215	8197	8249	8230	8261	8302	8275	8250	8229	8202	8233	8200	8186	8272	8242	8290	8303	8312	8289	8258	8257	8211	8271	8291	8299	8268	8289
741	A/D1	0	7	1460	8230	8221	8232	8231	8228	8234	8230	8231	8232	8215	8241	8238	8246	8219	8233	8231	8222	8221	8217	8213	8216	8251	8254	8262	8284	8268	8242	8234	8213	8212	8222	8237	8269	8254	8278	8273	8234	8245	8228	8218	8226	8243	8219	8245	8233
741	A/D0	1	7	1460	8195	8210	8204	8199	8199	8231	8231	8209	8205	8204	8218	8236	8255	8302	8276	8269	8225	8181	8199	8223	8224	8278	8246	8237	8280	8229	8195	8232	8222	8194	8225	8276	8266	8277	8291	8267	8251	8222	8238	8244	8272	8320	8265	8256	8245
742	A/D1	0	7	1090	8221	8205	8232	8248	8237	8229	8218	8209	8218	8214	8215	8211	8228	8211	8210	8226	8215	8219	8226	8209	8224	8205	8213	8238	8218	8232	8220	8222	8210	8219	8213	8235	8224	8244	8240	8220	8221	8223	8203	8201	8207	8206	8228	8229	8227
742	A/D0	1	7	1090	8406	8543	8503	8521	8574	8440	8366	8271	8233	8305	8365	8500	8585	8544	8530	8495	8378	8284	8250	8316	8387	8446	8518	8605	8545	8479	8431	8286	8212	8244	8394	8491	8543	8548	8527	8431	8351	8284	8222	8368	8401	8489	8540	8540	8539
743	A/D1	0	7	1270	8201	8217	8204	8230	8221	8227	8209	8209	8221	8202	8217	8227	8222	8236	8222	8201	8234	8200	8209	8233	8206	8240	8231	8202	8251	8207	8224	8227	8193	8219	8207	8220	8233	8271	8243	8274	8234	8230	8215	8203	8225	8231	8255	8238	8288
743	A/D0	1	7	1270	8462	8502	8566	8589	8511	8470	8352	8314	8228	8304	8468	8535	8522	8603	8639	8527	8381	8337	8289	8302	8496	8502	8529	8606	8564	8478	8378	8280	8265	8392	8465	8567	8620	8687	8661	8584	8446	8289	8224	8277	8463	8567	8701	8761	8669
744	A/D1	0	7	1080	8213	8216	8207	8215	8198	8213	8211	8220	8222	8213	8214	8216	8208	8226	8230	8219	8221	8218	8219	8216	8225	8248	8260	8246	8220	8221	8197	8211	8217	8213	8236	8207	8193	8246	8219	8251	8244	8191	8238	8182	8250	8228	8248	8255	8245
744	A/D0	1	7	1080	8262	8300	8260	8308	8279	8262	8236	8246	8232	8220	8264	8277	8283	8285	8268	8221	8208	8184	8168	8248	8257	8313	8308	8262	8280	8245	8207	8249	8243	8232	8276	8292	8282	8282	8286	8246	8253	8243	8246	8239	8207	8233	8277	8271	8245
745	A/D1	0	7	1110	8226	8232	8247	8247	8238	8268	8268	8247	8256	8218	8230	8246	8226	8263	8242	8235	8253	8211	8230	8218	8213	8261	8249	8277	8280	8261	8227	8220	8204	8209	8206	8226	8231	8258	8270	8250	8259	8252	8196	8247	8201	8247	8241	8236	8253
745	A/D0	1	7	1110	8231	8232	8243	8243	8267	8259	8250	8240	8238	8273	8306	8336	8364	8307	8272	8277	8249	8201	8213	8248	8254	8251	8286	8296	8301	8279	8250	8226	8208	8253	8279	8284	8309	8276	8336	8298	8230	8231	8178	8185	8243	8262	8252	8272	8288
746	A/D1	0	7	1170	8217	8232	8180	8277	8219	8224	8250	8192	8222	8222	8205	8236	8218	8255	8245	8239	8246	8234	8227	8221	8224	8206	8223	8222	8213	8225	8213	8221	8202	8211	8210	8224	8222	8233	8215	8225	8217	8202	8215	8212	8206	8212	8216	8238	8247
746	A/D0	1	7	1170	8315	8368	8384	8389	8369	8376	8307	8250	8220	8207	8255	8284	8338	8451	8392	8419	8340	8279	8235	8244	8286	8306	8330	8403	8404	8366	8329	8249	8244	8224	8256	8316	8409	8391	8439	8444	8332	8265	8266	8254	8302	8341	8378	8454	8403
747	A/D1	0	7	1140	8218	8208	8208	8215	8219	8211	8227	8212	8226	8217	8240	8224	8213	8223	8239	8235	8258	8226	8223	8222	8197	8240	8226	8231	8275	8244	8246	8228	8210	8220	8217	8208	8234	8243	8257	8262	8232	8235	8215	8200	8222	8212	8214	8232	8222
747	A/D0	1	7	1140	8230	8257	8239	8247	8231	8214	8189	8195	8200	8191	8201	8215	8212	8201	8221	8200	8193	8204	8199	8181	8212	8212	8213	8203	8212	8219	8190	8185	8210	8190	8194	8236	8228	8210	8246	8225	8191	8201	8223	8242	8226	8246	8246	8215	8234
748	A/D1	0	7	1500	8203	8241	8237	8249	8248	8228	8216	8219	8203	8229	8222	8265	8254	8256	8364	8274	8295	8228	8195	8236	8239	8247	8260	8227	8234	8208	8209	8206	8206	8229	8245	8231	8232	8237	8275	8262	8243	8224	8212	8207	8236	8254	8267	8272	8294
748	A/D0	1	7	1500	8264	8332	8369	8348	8358	8329	8265	8273	8282	8258	8292	8334	8334	8292	8309	8272	8210	8218	8216	8227	8288	8309	8368	8340	8324	8257	8221	8211	8204	8277	8311	8337	8311	8382	8386	8330	8250	8253	8229	8231	8259	8316	8367	8398	8423
749	A/D1	0	7	1200	8227	8234	8226	8240	8229	8223	8250	8214	8226	8211	8208	8208	8214	8219	8240	8260	8260	8253	8222	8221	8201	8211	8216	8221	8219	8238	8226	8230	8215	8217	8221	8207	8226	8236	8224	8230	8211	8221	8207	8210	8242	8222	8237	8224	8232
749	A/D0	1	7	1200	8252	8251	8259	8250	8246	8221	8235	8214	8223	8215	8239	8244	8303	8289	8293	8275	8260	8227	8227	8222	8225	8247	8236	8279	8268	8245	8230	8219	8215	8207	8233	8218	8208	8199	8213	8231	8222	8220	8202	8223	8196	8217	8227	8210	8241
750	A/D1	0	7	1000	8213	8216	8237	8244	8244	8218	8221	8205	8210	8220	8205	8218	8215	8204	8207	8237	8218	8227	8215	8235	8216	8225	8220	8226	8272	8258	8303	8264	8242	8218	8238	8224	8239	8238	8264	8217	8237	8223	8194	8239	8204	8225	8233	8193	8239
750	A/D0	1	7	1000	8225	8200	8248	8322	8335	8331	8278	8236	8190	8228	8216	8222	8286	8274	8179	8238	8260	8177	8160	8279	8205	8207	8324	8402	8294	8246	8329	8242	8133	8128	8239	8281	8221	8284	8297	8248	8269	8304	8240	8191	8268	8236	8268	8268	8336
751	A/D1	0	7	1190	8224	8200	8212	8221	8211	8216	8239	8219	8224	8216	8216	8256	8238	8238	8222	8222	8228	8222	8214	8210	8212	8246	8222	8243	8227	8211	8244	8201	8224	8212	8194	8213	8218	8214	8231	8206	8215	8210	8199	8224	8216	8202	8248	8242	8236
751	A/D0	1	7	1190	8240	8181	8236	8206	8213	8192	8192	8200	8181	8179	8195	8213	8215	8222	8239	8232	8210	8205	8202	8167	8219	8235	8268	8296	8289	8283	8295	8233	8202	8256	8249	8228	8239	8238	8213	8209	8204	8195	8196	8205	8275	8271	8350	8344	8366
752	A/D1	0	7	1100	8238	8199	8237	8194	8224	8219	8226	8214	8218	8213	8224	8224	8236	8234	8217	8238	8244	8228	8227	8212	8212	8223	8230	8224	8258	8251	8263	8244	8239	8231	8217	8209	8234	8207	8233	8212	8220	8226	8216	8216	8223	8232	8227	8231	8232
752	A/D0	1	7	1100	8239	8269	8243	8230	8266	8265	8232	8252	8193	8187	8195	8239	8271	8275	8271	8252	8247	8212	8200	8215	8237	8210	8263	8254	8277	8273	8243	8238	8193	8184	8198	8207	8258	8286	8270	8267	8236	8227	8209	8218	8235	8209	8234	8245	8233
753	A/D1	0	7	1500	8214	8216	8229	8217	8233	8250	8251	8230	8198	8231	8200	8238	8247	8234	8238	8283	8211	8290	8207	8235	8236	8203	8256	8216	8223	8241	8199	8222	8215	8202	8234	8206	8214	8232	8225	8249	8260	8239	8236	8213	8213	8208	8221	8230	8249
753	A/D0	1	7	1500	8677	8806	9117	9217	9374	9244	8813	8511	8233	8238	8623	8730	8979	9006	8961	8955	8676	8421	8320	8402	8645	8955	9082	9045	8920	8866	8612	8383	8261	8312	8652	8879	9016	9262	9070	9095	8844	8536	8379	8365	8559	8785	8904	9098	9191
754	A/D1	0	7	1200	8222	8218	8209	8219	8211	8220	8215	8223	8208	8206	8222	8208	8217	8210	8206	8198	8215	8217	8207	8235	8215	8227	8236	8236	8227	8220	8219	8210	8210	8213	8211	8224	8216	8245	8230	8240	8232	8216	8230	8229	8224	8220	8222	8221	8221
754	A/D0	1	7	1200	8252	8250	8259	8262	8252	8255	8199	8217	8191	8183	8224	8214	8292	8231	8242	8229	8210	8227	8244	8236	8231	8252	8231	8266	8251	8283	8239	8221	8270	8267	8260	8267	8272	8232	8227	8247	8221	8176	8202	8229	8248	8262	8223	8240	8248
755	A/D1	0	7	1180	8213	8207	8231	8257	8246	8245	8223	8226	8218	8211	8218	8238	8225	8222	8238	8221	8228	8224	8216	8211	8216	8222	8224	8224	8220	8227	8235	8232	8228	8206	8228	8228	8259	8285	8284	8264	8236	8231	8210	8222	8225	8213	8251	8251	8254
755	A/D0	1	7	1180	8224	8249	8244	8247	8252	8242	8222	8192	8221	8239	8223	8260	8260	8240	8225	8227	8224	8185	8205	8209	8196	8227	8238	8241	8260	8265	8227	8217	8223	8208	8250	8248	8227	8212	8246	8204	8194	8191	8213	8218	8238	8250	8253	8215	8233
756	A/D1	0	7	1270	8225	8241	8221	8214	8223	8221	8218	8222	8210	8210	8214	8224	8229	8248	8231	8226	8221	8212	8210	8209	8251	8239	8221	8243	8238	8242	8236	8199	8221	8201	8190	8225	8215	8241	8255	8212	8238	8204	8209	8221	8221	8235	8240	8230	8227
756	A/D0	1	7	1270	8257	8274	8264	8266	8260	8268	8225	8184	8236	8224	8240	8291	8270	8295	8254	8222	8217	8203	8229	8226	8283	8268	8238	8278	8286	8268	8261	8242	8246	8229	8216	8199	8218	8250	8213	8211	8221	8232	8220	8280	8330	8291	8281	8303	8253
757	A/D1	0	7	1500	8225	8247	8279	8251	8261	8243	8201	8221	8206	8205	8275	8276	8279	8264	8246	8228	8235	8225	8206	8219	8205	8238	8230	8267	8259	8252	8236	8232	8218	8230	8221	8212	8231	8259	8281	8264	8261	8245	8219	8220	8209	8216	8247	8295	8314
757	A/D0	1	7	1500	8266	8354	8390	8360	8362	8387	8243	8191	8242	8263	8226	8362	8352	8292	8308	8280	8294	8239	8222	8255	8295	8313	8352	8382	8313	8271	8270	8225	8203	8254	8290	8313	8306	8279	8332	8279	8243	8223	8225	8233	8287	8352	8326	8395	8348
758	A/D1	0	7	1200	8210	8218	8218	8205	8217	8224	8231	8231	8207	8215	8201	8206	8241	8215	8255	8256	8245	8239	8216	8221	8219	8222	8241	8226	8240	8244	8241	8239	8214	8224	8212	8225	8228	8243	8242	8249	8249	8235	8224	8209	8216	8213	8212	8214	8226
758	A/D0	1	7	1200	8444	8632	8858	8982	9108	9131	8799	8500	8331	8332	8575	8827	8887	8987	9125	9034	8714	8441	8301	8327	8627	8903	9020	9067	9103	8989	8710	8449	8292	8307	8556	8803	8914	9029	8978	8793	8570	8391	8281	8326	8621	8786	9090	9133	9144
759	A/D1	0	7	900	8254	8255	8292	8258	8255	8231	8228	8224	8216	8219	8215	8242	8231	8239	8246	8240	8220	8215	8211	8213	8256	8244	8273	8277	8253	8257	8238	8231	8224	8224	8220	8229	8225	8220	8248	8215	8232	8215	8206	8222	8223	8262	8243	8246	8232
759	A/D0	1	7	900	8577	8714	8900	9026	9022	8846	8646	8420	8373	8518	8636	8879	8971	9041	9041	8839	8613	8393	8290	8317	8484	8676	8794	8816	8814	8731	8543	8314	8239	8357	8583	8749	8868	8970	9006	8829	8602	8406	8241	8333	8554	8857	8866	9011	8949
760	A/D1	0	7	870	8222	8248	8253	8231	8271	8256	8286	8258	8232	8235	8202	8230	8225	8233	8237	8226	8220	8223	8214	8232	8245	8265	8273	8278	8246	8242	8228	8204	8227	8220	8236	8236	8219	8231	8216	8215	8246	8215	8224	8211	8238	8234	8238	8235	8241
760	A/D0	1	7	870	8246	8239	8236	8270	8222	8200	8185	8207	8181	8243	8243	8291	8293	8239	8259	8218	8218	8176	8185	8195	8212	8207	8245	8254	8246	8253	8270	8256	8207	8238	8245	8223	8192	8203	8231	8181	8181	8221	8206	8230	8247	8259	8222	8207	8244
761	A/D1	0	7	1080	8223	8227	8228	8226	8238	8226	8248	8221	8208	8228	8212	8244	8225	8228	8206	8215	8229	8235	8229	8225	8221	8215	8213	8221	8215	8212	8221	8216	8223	8209	8227	8221	8217	8245	8225	8229	8208	8205	8204	8201	8205	8205	8221	8239	8237
761	A/D0	1	7	1080	8193	8206	8202	8262	8234	8201	8208	8188	8156	8234	8264	8206	8260	8285	8304	8313	8269	8227	8196	8176	8235	8196	8188	8209	8227	8226	8229	8238	8229	8214	8249	8222	8275	8277	8283	8288	8229	8251	8278	8247	8244	8246	8252	8225	8211
762	A/D1	0	7	1060	8218	8223	8207	8211	8219	8209	8220	8202	8213	8209	8205	8215	8215	8235	8241	8240	8230	8219	8219	8216	8210	8242	8218	8252	8239	8226	8242	8222	8218	8218	8228	8222	8230	8216	8224	8225	8213	8227	8230	8204	8228	8218	8237	8233	8248
762	A/D0	1	7	1060	8320	8378	8411	8440	8462	8360	8311	8287	8232	8284	8307	8407	8375	8408	8390	8348	8216	8209	8171	8211	8380	8442	8474	8518	8502	8366	8287	8254	8226	8230	8260	8311	8328	8331	8349	8324	8245	8249	8235	8204	8359	8420	8421	8477	8539
763	A/D1	0	7	1040	8199	8226	8235	8222	8240	8225	8233	8235	8214	8224	8213	8226	8228	8222	8223	8227	8213	8212	8204	8207	8223	8217	8216	8238	8226	8263	8229	8237	8212	8209	8217	8214	8232	8238	8238	8219	8229	8228	8214	8222	8207	8221	8208	8223	8218
763	A/D0	1	7	1040	8662	8888	8998	8955	9006	8775	8565	8400	8336	8350	8469	8764	8955	9067	8925	8840	8536	8389	8283	8346	8585	8747	8940	9085	9024	8927	8621	8419	8293	8290	8624	8731	8853	8816	8934	8762	8566	8329	8271	8399	8595	8713	8768	8914	8972
764	A/D1	0	7	1270	8224	8238	8237	8225	8227	8233	8231	8230	8214	8215	8203	8221	8239	8219	8252	8227	8234	8239	8228	8225	8227	8222	8225	8249	8240	8237	8225	8207	8211	8202	8229	8228	8226	8234	8235	8231	8231	8211	8224	8204	8209	8227	8240	8226	8251
764	A/D0	1	7	1270	8316	8351	8344	8392	8430	8395	8337	8272	8220	8210	8251	8267	8359	8421	8458	8379	8323	8263	8189	8226	8327	8346	8310	8409	8468	8389	8340	8301	8231	8249	8311	8355	8337	8408	8416	8412	8340	8257	8225	8278	8315	8311	8325	8408	8409
765	A/D1	0	7	1060	8224	8209	8212	8210	8240	8226	8243	8220	8213	8211	8210	8228	8224	8225	8214	8206	8213	8208	8206	8208	8216	8207	8222	8225	8224	8269	8246	8235	8228	8227	8222	8247	8243	8262	8261	8268	8233	8235	8229	8234	8247	8239	8234	8244	8241
765	A/D0	1	7	1060	8571	8795	8999	9072	9051	8749	8492	8315	8254	8356	8484	8592	8758	8813	8719	8559	8404	8306	8274	8642	8716	8852	8798	8795	8743	8566	8434	8294	8232	8539	8663	8736	8805	8806	8829	8659	8451	8348	8251	8408	8528	8626	8791	8962	8837
766	A/D1	0	7	1040	8211	8211	8215	8232	8229	8239	8226	8228	8213	8223	8219	8215	8221	8219	8208	8210	8214	8222	8219	8216	8225	8227	8222	8255	8265	8234	8266	8233	8222	8222	8213	8224	8222	8229	8230	8230	8226	8218	8219	8223	8219	8238	8256	8245	8258
766	A/D0	1	7	1040	8668	8803	8724	8859	8924	8708	8520	8332	8312	8435	8552	8618	8777	8825	8903	8560	8458	8292	8217	8368	8636	8715	8908	8966	8970	8704	8526	8358	8247	8420	8587	8716	8803	8860	9023	8785	8504	8338	8283	8543	8727	8905	8944	8914	8862
767	A/D1	0	7	1300	8231	8229	8230	8279	8243	8243	8231	8243	8230	8248	8236	8263	8239	8229	8256	8201	8233	8211	8206	8210	8220	8193	8253	8219	8215	8260	8207	8272	8220	8233	8228	8231	8263	8259	8240	8255	8220	8217	8235	8217	8214	8238	8233	8240	8261
767	A/D0	1	7	1300	8251	8172	8213	8305	8255	8238	8283	8288	8227	8219	8271	8238	8167	8184	8252	8237	8252	8289	8252	8195	8243	8287	8301	8271	8263	8268	8239	8205	8220	8235	8204	8201	8284	8248	8235	8234	8257	8195	8156	8216	8199	8191	8220	8219	8286
768	A/D1	0	7	1050	8228	8206	8235	8246	8212	8250	8213	8209	8227	8186	8212	8230	8214	8225	8220	8217	8222	8224	8208	8222	8221	8235	8235	8239	8244	8226	8240	8245	8231	8217	8237	8220	8221	8223	8241	8272	8251	8249	8240	8208	8218	8208	8220	8229	8225
768	A/D0	1	7	1050	8215	8369	8404	8368	8332	8304	8277	8223	8219	8275	8298	8399	8376	8370	8336	8296	8276	8258	8246	8216	8209	8285	8304	8312	8304	8284	8240	8219	8225	8265	8289	8289	8283	8291	8289	8248	8221	8190	8193	8229	8282	8300	8316	8353	8342
769	A/D1	0	7	1020	8242	8244	8244	8247	8246	8244	8220	8225	8207	8232	8219	8218	8253	8241	8263	8256	8244	8241	8207	8198	8223	8223	8248	8252	8255	8254	8241	8219	8241	8229	8264	8297	8287	8308	8279	8246	8237	8222	8216	8233	8271	8293	8283	8280	8256
769	A/D0	1	7	1020	8231	8271	8291	8310	8265	8250	8241	8212	8195	8295	8287	8285	8292	8295	8296	8270	8239	8212	8211	8177	8218	8294	8259	8301	8356	8273	8227	8224	8207	8212	8274	8304	8272	8315	8331	8262	8220	8241	8223	8264	8322	8345	8305	8383	8353
770	A/D1	0	7	1020	8218	8243	8248	8270	8284	8269	8229	8265	8219	8223	8250	8232	8287	8241	8270	8288	8243	8248	8220	8198	8222	8254	8250	8249	8281	8259	8274	8243	8236	8221	8203	8240	8233	8323	8321	8341	8277	8293	8210	8218	8199	8240	8262	8272	8293
770	A/D0	1	7	1020	8255	8291	8290	8249	8233	8256	8188	8158	8169	8154	8170	8216	8179	8212	8199	8204	8216	8190	8216	8204	8210	8255	8235	8237	8291	8246	8190	8204	8215	8191	8195	8272	8259	8249	8262	8299	8200	8198	8266	8173	8134	8214	8219	8193	8218
771	A/D1	0	7	1200	8221	8240	8219	8233	8241	8236	8260	8227	8215	8226	8191	8215	8240	8222	8231	8217	8203	8229	8212	8219	8221	8223	8247	8248	8253	8240	8221	8222	8203	8209	8209	8209	8229	8233	8237	8289	8254	8256	8227	8223	8227	8225	8233	8221	8239
771	A/D0	1	7	1200	8319	8306	8375	8392	8300	8367	8299	8191	8183	8333	8389	8364	8453	8500	8345	8295	8328	8270	8200	8270	8329	8358	8401	8386	8460	8361	8272	8262	8225	8227	8322	8405	8460	8431	8450	8388	8251	8180	8208	8286	8322	8398	8445	8421	8341
772	A/D1	0	7	1140	8205	8201	8221	8217	8221	8218	8215	8204	8202	8229	8192	8217	8216	8216	8253	8217	8231	8225	8206	8212	8216	8216	8225	8222	8206	8229	8220	8211	8202	8200	8243	8228	8241	8239	8248	8241	8243	8229	8210	8228	8210	8208	8231	8209	8224
772	A/D0	1	7	1140	8253	8302	8245	8277	8277	8251	8206	8218	8256	8234	8269	8261	8310	8299	8259	8217	8206	8200	8194	8185	8221	8184	8204	8236	8202	8201	8179	8188	8162	8169	8210	8201	8198	8249	8215	8149	8161	8191	8210	8190	8215	8222	8228	8259	8273
773	A/D1	0	7	1030	8219	8231	8220	8232	8210	8229	8220	8215	8216	8208	8208	8205	8210	8229	8219	8219	8225	8209	8202	8210	8214	8230	8214	8252	8210	8244	8224	8211	8213	8214	8178	8249	8209	8221	8247	8217	8261	8219	8229	8221	8213	8235	8228	8230	8239
773	A/D0	1	7	1030	8402	8542	8485	8522	8533	8438	8325	8264	8251	8286	8412	8450	8537	8585	8574	8459	8368	8277	8227	8264	8355	8416	8437	8464	8481	8436	8395	8336	8294	8365	8402	8514	8524	8529	8552	8427	8356	8245	8244	8336	8442	8548	8547	8526	8435
774	A/D1	0	7	920	8206	8257	8233	8227	8212	8229	8209	8214	8202	8202	8221	8216	8236	8235	8234	8245	8221	8214	8218	8197	8215	8227	8217	8238	8225	8244	8236	8224	8227	8210	8247	8298	8273	8271	8270	8191	8219	8253	8219	8168	8267	8176	8251	8216	8261
774	A/D0	1	7	920	8276	8327	8338	8304	8338	8275	8280	8253	8237	8295	8331	8349	8298	8331	8320	8280	8235	8251	8184	8223	8243	8246	8285	8282	8285	8278	8213	8229	8244	8276	8295	8305	8329	8286	8296	8240	8186	8270	8174	8258	8176	8128	8220	8340	8263
775	A/D1	0	7	1010	8212	8222	8219	8215	8220	8224	8208	8225	8212	8210	8240	8216	8239	8216	8231	8216	8222	8210	8220	8222	8225	8218	8211	8226	8217	8233	8222	8223	8224	8226	8219	8205	8208	8198	8215	8211	8205	8224	8206	8207	8218	8213	8210	8215	8207
775	A/D0	1	7	1010	8675	8980	9156	9274	9362	9211	8801	8434	8306	8432	8655	8960	9110	9051	9115	8968	8659	8438	8305	8469	8654	9008	9163	9156	9120	9015	8661	8414	8346	8376	8576	8948	9045	9180	9193	9152	8763	8415	8331	8451	8768	8971	9170	9217	9167
776	A/D1	0	7	1180	8224	8261	8234	8246	8245	8239	8233	8216	8203	8244	8237	8270	8252	8215	8242	8223	8194	8260	8182	8241	8200	8213	8223	8213	8248	8225	8241	8219	8233	8194	8266	8244	8237	8257	8238	8213	8216	8196	8212	8212	8193	8235	8214	8214	8268
776	A/D0	1	7	1180	8216	8268	8370	8346	8291	8264	8229	8201	8201	8181	8230	8274	8317	8321	8353	8373	8268	8240	8267	8300	8296	8237	8384	8326	8270	8266	8246	8232	8187	8272	8418	8333	8353	8421	8391	8296	8259	8262	8196	8212	8293	8311	8305	8330	8448
777	A/D1	0	7	1410	8220	8205	8220	8210	8221	8230	8235	8224	8218	8203	8210	8224	8214	8227	8215	8223	8253	8237	8237	8235	8205	8209	8234	8264	8260	8248	8224	8224	8214	8220	8210	8245	8247	8268	8245	8246	8235	8259	8226	8222	8226	8218	8228	8234	8221
777	A/D0	1	7	1410	8194	8300	8283	8300	8293	8309	8309	8248	8285	8256	8216	8296	8322	8253	8254	8245	8201	8203	8192	8207	8193	8277	8257	8240	8252	8273	8222	8252	8238	8190	8199	8263	8272	8236	8253	8286	8242	8240	8229	8239	8187	8217	8241	8226	8226
778	A/D1	0	7	980	8215	8274	8251	8279	8283	8248	8240	8212	8212	8212	8216	8219	8245	8258	8270	8247	8225	8218	8212	8206	8232	8228	8255	8266	8276	8263	8244	8236	8241	8216	8232	8230	8245	8251	8262	8247	8263	8240	8234	8225	8240	8239	8229	8230	8209
778	A/D0	1	7	980	8290	8387	8336	8276	8341	8243	8204	8185	8176	8231	8195	8284	8298	8235	8255	8251	8194	8185	8227	8241	8255	8278	8255	8296	8370	8291	8262	8261	8225	8264	8252	8382	8325	8332	8381	8325	8242	8242	8254	8308	8309	8361	8333	8346	8350
779	A/D1	0	7	1480	8211	8218	8217	8229	8239	8239	8229	8239	8227	8217	8210	8224	8247	8259	8242	8258	8226	8227	8216	8213	8217	8246	8262	8266	8243	8220	8207	8208	8214	8207	8213	8222	8214	8258	8223	8253	8258	8236	8265	8224	8200	8248	8169	8249	8208
779	A/D0	1	7	1480	8306	8479	8560	8573	8584	8597	8459	8314	8268	8296	8349	8351	8420	8530	8565	8416	8295	8236	8212	8189	8359	8491	8556	8587	8600	8664	8479	8370	8336	8303	8336	8499	8575	8588	8600	8583	8431	8347	8249	8302	8299	8417	8517	8482	8575
780	A/D1	0	7	1160	8206	8213	8226	8230	8258	8256	8236	8238	8228	8222	8218	8206	8223	8198	8223	8207	8215	8212	8216	8225	8226	8217	8225	8243	8241	8242	8238	8232	8224	8228	8234	8234	8215	8217	8219	8206	8240	8227	8224	8216	8220	8223	8214	8219	8230
780	A/D0	1	7	1160	8182	8244	8234	8209	8213	8238	8225	8253	8263	8229	8246	8276	8231	8320	8253	8248	8213	8192	8210	8165	8232	8289	8247	8267	8264	8257	8205	8212	8211	8174	8199	8248	8211	8240	8255	8243	8238	8206	8211	8186	8243	8266	8238	8270	8242
781	A/D1	0	7	1110	8228	8212	8238	8267	8265	8241	8245	8231	8227	8217	8212	8207	8215	8214	8228	8223	8223	8226	8211	8212	8213	8220	8228	8219	8250	8243	8248	8228	8231	8207	8232	8221	8227	8253	8245	8244	8252	8223	8237	8218	8217	8221	8226	8211	8221
781	A/D0	1	7	1110	8591	8845	9041	9117	9151	8980	8695	8382	8259	8326	8663	8925	9100	9063	9020	8920	8601	8432	8285	8329	8619	8871	9024	9140	9045	8961	8664	8398	8275	8321	8514	8714	8962	8963	8968	8992	8662	8425	8316	8374	8593	8714	8907	9012	8982
782	A/D1	0	7	1190	8237	8248	8231	8251	8209	8229	8247	8195	8241	8200	8208	8238	8193	8219	8207	8197	8218	8195	8214	8199	8211	8204	8211	8226	8253	8239	8235	8236	8232	8210	8239	8227	8237	8236	8230	8212	8215	8201	8212	8206	8220	8210	8240	8219	8243
782	A/D0	1	7	1190	8706	9001	9083	9025	8902	8650	8399	8298	8338	8574	8867	8962	9131	9121	9006	8727	8485	8302	8290	8501	8776	8951	9025	9011	8967	8640	8420	8291	8332	8642	8905	8977	8960	9008	8954	8676	8451	8329	8319	8730	8947	9095	9015	9111	9097
783	A/D1	0	7	1500	8221	8220	8219	8228	8230	8242	8224	8218	8218	8212	8214	8220	8236	8226	8225	8213	8216	8213	8209	8211	8217	8222	8231	8241	8241	8224	8250	8206	8248	8231	8230	8223	8238	8184	8247	8214	8221	8236	8183	8247	8199	8229	8244	8219	8260
783	A/D0	1	7	1500	8335	8325	8353	8383	8336	8340	8290	8225	8201	8227	8301	8329	8304	8316	8305	8272	8253	8229	8228	8237	8323	8352	8345	8327	8293	8333	8284	8276	8285	8282	8337	8317	8354	8370	8289	8253	8223	8163	8164	8197	8300	8362	8344	8294	8346
784	A/D1	0	7	1110	8166	8273	8234	8266	8246	8227	8282	8240	8246	8246	8218	8208	8247	8199	8238	8209	8217	8259	8191	8247	8193	8228	8225	8224	8243	8228	8220	8221	8218	8204	8220	8223	8242	8249	8224	8231	8211	8211	8227	8218	8227	8221	8221	8219	8220
784	A/D0	1	7	1110	8221	8224	8236	8236	8256	8217	8205	8208	8207	8159	8252	8269	8259	8292	8312	8340	8254	8232	8190	8115	8181	8184	8241	8267	8248	8228	8214	8216	8221	8253	8221	8202	8224	8265	8225	8223	8218	8209	8183	8187	8256	8241	8240	8241	8251
785	A/D1	0	7	1170	8211	8252	8206	8222	8219	8210	8191	8243	8194	8211	8226	8203	8273	8224	8252	8224	8213	8222	8223	8204	8218	8210	8209	8232	8229	8227	8228	8217	8224	8217	8205	8237	8219	8208	8231	8219	8237	8249	8228	8233	8223	8224	8244	8240	8241
785	A/D0	1	7	1170	8276	8277	8271	8305	8280	8233	8252	8283	8211	8279	8328	8270	8312	8299	8302	8243	8200	8207	8173	8179	8243	8243	8268	8286	8301	8359	8236	8230	8204	8207	8249	8241	8270	8262	8279	8253	8282	8237	8216	8269	8258	8314	8364	8316	8412
786	A/D1	0	7	1210	8191	8211	8210	8221	8247	8233	8230	8235	8204	8215	8213	8207	8236	8213	8225	8238	8237	8248	8237	8203	8217	8220	8222	8220	8224	8234	8220	8254	8209	8251	8201	8234	8241	8215	8243	8189	8242	8198	8224	8220	8203	8219	8213	8241	8231
786	A/D0	1	7	1210	8225	8261	8266	8303	8350	8301	8288	8300	8264	8202	8221	8275	8230	8263	8279	8247	8215	8227	8226	8173	8203	8289	8239	8239	8290	8227	8231	8236	8170	8194	8229	8218	8241	8267	8282	8246	8232	8233	8210	8197	8198	8257	8254	8252	8247
787	A/D1	0	7	1290	8227	8232	8228	8208	8231	8220	8214	8217	8208	8206	8219	8198	8220	8220	8231	8250	8236	8221	8215	8209	8231	8233	8224	8220	8227	8210	8216	8212	8206	8216	8212	8210	8234	8225	8247	8218	8227	8225	8205	8215	8223	8213	8228	8219	8216
787	A/D0	1	7	1290	8356	8504	8492	8559	8564	8447	8339	8278	8250	8340	8417	8474	8541	8563	8528	8373	8316	8256	8233	8289	8392	8458	8490	8523	8527	8388	8328	8282	8253	8342	8432	8532	8587	8586	8506	8417	8317	8250	8227	8349	8387	8442	8539	8544	8545
788	A/D1	0	7	1100	8208	8203	8205	8209	8206	8207	8214	8206	8214	8211	8210	8217	8209	8230	8213	8228	8218	8216	8208	8224	8212	8225	8209	8218	8247	8253	8240	8229	8210	8224	8220	8237	8256	8230	8260	8264	8222	8244	8209	8206	8216	8203	8211	8209	8219
788	A/D0	1	7	1100	8216	8260	8251	8227	8279	8256	8209	8241	8225	8202	8201	8245	8231	8219	8245	8245	8215	8239	8234	8242	8225	8261	8197	8241	8240	8160	8228	8194	8155	8173	8223	8208	8221	8235	8248	8206	8210	8211	8171	8270	8257	8260	8275	8268	8261
789	A/D1	0	7	1450	8214	8215	8197	8214	8216	8235	8232	8232	8220	8222	8215	8220	8225	8219	8204	8223	8221	8235	8219	8206	8233	8220	8235	8234	8234	8271	8256	8247	8219	8219	8226	8230	8248	8245	8230	8241	8235	8234	8227	8215	8241	8208	8266	8234	8241
789	A/D0	1	7	1450	8213	8212	8201	8246	8262	8272	8233	8237	8180	8214	8236	8213	8203	8227	8231	8233	8221	8261	8192	8183	8250	8250	8240	8261	8268	8243	8211	8233	8207	8186	8188	8245	8255	8214	8239	8216	8199	8228	8185	8208	8208	8207	8202	8238	8253
790	A/D1	0	7	950	8208	8205	8232	8206	8217	8213	8210	8230	8216	8213	8215	8243	8230	8235	8237	8237	8240	8216	8222	8209	8220	8213	8227	8241	8238	8274	8259	8241	8231	8212	8215	8237	8225	8250	8254	8257	8241	8228	8208	8208	8209	8223	8257	8252	8257
790	A/D0	1	7	950	8222	8248	8244	8202	8218	8227	8213	8169	8199	8188	8186	8211	8227	8223	8271	8254	8256	8198	8191	8208	8229	8232	8253	8279	8263	8245	8250	8212	8200	8210	8230	8232	8259	8244	8271	8268	8218	8226	8220	8216	8220	8243	8240	8258	8234
791	A/D1	0	7	1490	8218	8218	8216	8243	8240	8301	8299	8293	8265	8230	8218	8219	8226	8231	8235	8227	8232	8205	8215	8213	8221	8226	8222	8213	8222	8221	8221	8231	8236	8235	8232	8214	8250	8242	8263	8245	8259	8226	8217	8218	8223	8228	8243	8276	8255
791	A/D0	1	7	1490	8256	8265	8280	8255	8278	8295	8276	8225	8229	8225	8264	8273	8289	8358	8281	8281	8228	8210	8220	8210	8252	8296	8294	8278	8286	8286	8284	8244	8212	8263	8289	8324	8339	8349	8250	8307	8293	8217	8209	8230	8244	8204	8219	8285	8216
792	A/D1	0	7	900	8242	8255	8231	8230	8216	8232	8218	8211	8219	8214	8232	8224	8246	8239	8267	8241	8228	8221	8219	8220	8222	8213	8223	8241	8264	8244	8240	8216	8212	8218	8201	8240	8275	8273	8288	8250	8227	8218	8204	8208	8214	8226	8231	8242	8276
792	A/D0	1	7	900	8859	9117	9095	9123	8871	8660	8456	8277	8340	8588	8745	8908	9004	9077	9043	8810	8462	8347	8379	8577	8776	9025	9187	9199	9176	8854	8502	8355	8325	8486	8713	8981	9196	9127	9069	8833	8455	8274	8265	8494	8779	9053	9145	9147	9071
793	A/D1	0	7	1060	8214	8227	8228	8231	8244	8224	8228	8214	8214	8220	8200	8219	8207	8218	8214	8217	8214	8220	8205	8229	8221	8225	8236	8230	8221	8224	8211	8227	8209	8212	8220	8223	8253	8249	8275	8288	8267	8240	8219	8214	8214	8220	8225	8234	8228
793	A/D0	1	7	1060	8185	8215	8215	8203	8206	8199	8209	8190	8192	8215	8235	8207	8248	8297	8297	8260	8239	8221	8196	8201	8231	8228	8202	8204	8209	8187	8183	8212	8203	8233	8264	8262	8269	8261	8253	8229	8192	8196	8197	8189	8202	8259	8263	8250	8243
794	A/D1	0	7	870	8218	8227	8225	8251	8268	8271	8307	8262	8258	8226	8217	8220	8211	8216	8233	8258	8274	8248	8228	8230	8228	8234	8237	8272	8256	8289	8275	8251	8230	8214	8221	8278	8262	8278	8255	8266	8263	8245	8229	8216	8221	8225	8260	8274	8329
794	A/D0	1	7	870	8193	8201	8248	8240	8260	8312	8260	8234	8241	8230	8192	8222	8269	8272	8252	8302	8288	8231	8223	8255	8242	8268	8322	8326	8298	8254	8234	8205	8179	8197	8244	8283	8276	8275	8311	8289	8253	8267	8235	8169	8169	8264	8246	8240	8257
795	A/D1	0	7	860	8212	8241	8262	8252	8268	8257	8272	8269	8243	8220	8213	8201	8220	8238	8261	8252	8231	8230	8222	8209	8219	8232	8263	8271	8253	8231	8238	8216	8211	8221	8239	8246	8259	8257	8272	8233	8246	8235	8201	8224	8205	8223	8247	8286	8330
795	A/D0	1	7	860	8739	8926	9011	9013	9078	8842	8629	8401	8311	8389	8750	9098	9005	9174	9102	8852	8575	8350	8308	8509	8719	9067	9080	9209	9174	8867	8559	8357	8215	8354	8643	8872	8928	9157	9104	8903	8571	8357	8304	8474	8694	9067	9106	9117	9141
796	A/D1	0	7	1040	8211	8221	8255	8239	8268	8236	8239	8227	8218	8231	8199	8230	8226	8227	8245	8235	8221	8218	8222	8204	8226	8208	8222	8252	8232	8240	8241	8194	8235	8208	8213	8235	8201	8229	8227	8213	8225	8213	8208	8215	8207	8205	8227	8229	8286
796	A/D0	1	7	1040	8627	8929	8981	9066	9081	8950	8617	8412	8336	8295	8462	8857	8994	9121	9054	8857	8553	8342	8304	8415	8484	8744	8964	9047	8953	8818	8579	8360	8258	8466	8585	8828	8916	9073	9065	8862	8602	8362	8287	8385	8623	8859	8945	8889	8991
797	A/D1	0	7	1200	8208	8206	8243	8222	8226	8250	8258	8255	8225	8238	8220	8196	8245	8216	8243	8250	8223	8259	8212	8217	8213	8206	8207	8215	8245	8226	8224	8221	8212	8209	8211	8212	8221	8223	8222	8225	8227	8232	8218	8215	8220	8209	8211	8211	8221
797	A/D0	1	7	1200	8167	8201	8303	8283	8219	8339	8349	8194	8242	8260	8286	8251	8333	8293	8307	8202	8226	8175	8181	8173	8247	8258	8262	8248	8355	8329	8268	8242	8252	8196	8205	8241	8256	8260	8241	8253	8215	8229	8207	8218	8225	8192	8200	8257	8281
798	A/D1	0	7	860	8242	8238	8258	8234	8274	8298	8266	8248	8230	8215	8217	8232	8242	8268	8244	8255	8233	8227	8211	8207	8222	8214	8258	8256	8261	8259	8255	8229	8226	8225	8233	8261	8289	8288	8302	8326	8288	8273	8221	8246	8252	8240	8319	8292	8299
798	A/D0	1	7	860	8202	8229	8224	8246	8284	8286	8221	8185	8249	8278	8268	8272	8288	8271	8247	8286	8232	8200	8189	8208	8252	8240	8277	8330	8298	8316	8263	8256	8232	8224	8268	8275	8291	8279	8268	8209	8215	8226	8213	8250	8310	8265	8267	8280	8238
799	A/D1	0	7	1500	8234	8233	8231	8231	8228	8246	8225	8246	8226	8229	8217	8203	8229	8228	8229	8237	8224	8212	8227	8218	8230	8221	8214	8263	8263	8288	8280	8241	8232	8210	8211	8239	8215	8254	8255	8263	8252	8238	8220	8214	8243	8247	8258	8235	8259
799	A/D0	1	7	1500	8291	8259	8250	8266	8261	8215	8216	8241	8216	8243	8273	8275	8290	8321	8267	8284	8217	8188	8204	8225	8219	8232	8306	8343	8305	8311	8254	8195	8210	8260	8278	8289	8325	8330	8311	8318	8238	8207	8233	8194	8226	8267	8316	8343	8369
800	A/D1	0	7	1320	8210	8215	8226	8232	8212	8219	8209	8232	8214	8219	8218	8212	8229	8225	8215	8246	8219	8232	8208	8202	8226	8222	8217	8226	8200	8235	8201	8201	8226	8196	8216	8228	8228	8225	8227	8196	8238	8227	8213	8225	8236	8188	8251	8211	8221
800	A/D0	1	7	1320	8301	8312	8361	8373	8294	8325	8322	8231	8197	8256	8300	8364	8380	8464	8429	8360	8332	8238	8219	8205	8253	8276	8329	8352	8360	8368	8263	8256	8236	8213	8261	8268	8425	8349	8330	8318	8239	8245	8172	8216	8294	8340	8353	8399	8401
801	A/D1	0	8	1210	8199	8216	8204	8217	8221	8256	8259	8252	8235	8218	8226	8220	8223	8222	8253	8243	8261	8243	8226	8216	8228	8207	8219	8220	8213	8227	8207	8201	8224	8201	8209	8221	8195	8243	8216	8225	8218	8207	8216	8212	8205	8221	8231	8224	8230
801	A/D0	1	8	1210	8545	8635	8760	8751	8814	8781	8572	8331	8257	8402	8569	8626	8800	8775	8925	8705	8529	8365	8238	8340	8503	8569	8804	8901	8948	8863	8587	8318	8262	8390	8513	8612	8786	8732	8810	8714	8538	8318	8247	8438	8588	8787	8927	8888	8851
802	A/D1	0	8	930	8234	8207	8223	8223	8247	8248	8265	8234	8224	8211	8218	8228	8223	8230	8232	8253	8245	8237	8219	8218	8256	8230	8245	8247	8244	8246	8240	8231	8224	8223	8217	8248	8258	8280	8305	8277	8260	8230	8226	8213	8240	8213	8244	8233	8240
802	A/D0	1	8	930	8204	8284	8281	8290	8285	8255	8232	8180	8153	8181	8196	8207	8220	8243	8299	8249	8243	8229	8189	8203	8275	8273	8219	8215	8243	8238	8215	8229	8207	8199	8263	8294	8290	8289	8265	8228	8193	8191	8182	8191	8183	8182	8202	8220	8247
803	A/D1	0	8	1100	8206	8239	8256	8246	8239	8254	8232	8229	8217	8211	8238	8238	8253	8244	8242	8254	8229	8232	8212	8212	8242	8232	8258	8234	8253	8236	8240	8223	8226	8213	8251	8260	8282	8246	8278	8262	8258	8228	8218	8231	8237	8261	8255	8242	8283
803	A/D0	1	8	1100	8312	8303	8340	8339	8291	8277	8248	8198	8171	8221	8242	8286	8318	8375	8344	8319	8292	8248	8201	8242	8235	8266	8266	8302	8283	8251	8221	8224	8217	8283	8330	8332	8319	8335	8281	8296	8258	8179	8219	8252	8222	8312	8386	8361	8360
804	A/D1	0	8	1090	8211	8212	8221	8219	8232	8220	8222	8209	8205	8204	8209	8232	8226	8230	8238	8225	8249	8222	8224	8215	8203	8228	8219	8222	8226	8233	8226	8216	8220	8208	8236	8238	8254	8232	8222	8217	8223	8211	8230	8226	8222	8237	8221	8219	8237
804	A/D0	1	8	1090	8199	8214	8259	8221	8233	8262	8202	8195	8212	8212	8189	8202	8232	8206	8223	8278	8241	8254	8238	8252	8261	8235	8252	8277	8237	8251	8221	8213	8195	8201	8226	8252	8250	8297	8297	8272	8238	8200	8192	8194	8200	8223	8281	8228	8251
805	A/D1	0	8	1240	8226	8243	8232	8227	8206	8220	8206	8212	8225	8217	8237	8218	8237	8241	8237	8238	8215	8212	8227	8220	8219	8243	8236	8238	8224	8241	8211	8228	8198	8203	8228	8207	8219	8230	8204	8243	8199	8213	8215	8201	8222	8208	8209	8225	8215
805	A/D0	1	8	1240	8272	8226	8239	8274	8228	8232	8214	8170	8205	8202	8220	8219	8207	8222	8225	8240	8224	8189	8223	8231	8209	8279	8257	8205	8212	8223	8205	8190	8193	8220	8216	8243	8275	8259	8257	8267	8252	8238	8205	8213	8196	8211	8185	8200	8182
806	A/D1	0	8	1320	8199	8218	8216	8216	8236	8232	8236	8218	8211	8220	8211	8241	8259	8260	8278	8265	8246	8245	8215	8244	8213	8220	8239	8246	8225	8252	8238	8231	8236	8205	8233	8207	8237	8244	8206	8262	8237	8223	8230	8200	8227	8226	8218	8235	8218
806	A/D0	1	8	1320	8631	8877	8983	9043	9056	9119	8795	8506	8371	8337	8552	8916	9124	9080	9077	9037	8754	8491	8319	8382	8522	8796	9126	9118	8998	9074	8760	8462	8315	8374	8495	8901	9027	9175	9137	9073	8822	8507	8275	8340	8560	8786	9021	9147	9175
807	A/D1	0	8	1220	8224	8228	8225	8228	8234	8226	8246	8208	8234	8219	8212	8213	8211	8215	8211	8209	8226	8191	8212	8223	8192	8244	8209	8204	8251	8193	8231	8212	8190	8234	8190	8216	8220	8198	8231	8205	8201	8244	8218	8220	8232	8205	8236	8227	8229
807	A/D0	1	8	1220	8295	8243	8171	8243	8273	8315	8280	8287	8200	8171	8267	8250	8294	8257	8253	8235	8223	8245	8264	8300	8289	8299	8348	8329	8379	8352	8236	8199	8226	8209	8221	8305	8306	8247	8296	8313	8271	8232	8234	8199	8172	8251	8224	8277	8241
808	A/D1	0	8	900	8222	8217	8244	8280	8276	8280	8259	8246	8215	8219	8247	8257	8275	8281	8258	8238	8222	8212	8217	8212	8241	8244	8258	8248	8253	8249	8242	8218	8219	8200	8225	8219	8229	8253	8281	8253	8252	8226	8221	8217	8240	8228	8264	8279	8306
808	A/D0	1	8	900	8506	8581	8559	8662	8606	8485	8322	8249	8234	8243	8356	8495	8507	8516	8496	8380	8326	8294	8257	8371	8454	8591	8614	8699	8628	8495	8394	8260	8280	8247	8436	8516	8559	8630	8628	8507	8394	8296	8248	8329	8394	8515	8508	8529	8619
809	A/D1	0	8	1500	8221	8221	8238	8255	8243	8264	8227	8243	8221	8218	8241	8238	8259	8258	8244	8233	8229	8228	8214	8220	8213	8225	8234	8231	8241	8252	8258	8232	8235	8210	8209	8240	8231	8238	8278	8259	8261	8236	8223	8209	8198	8208	8243	8269	8291
809	A/D0	1	8	1500	8259	8211	8198	8257	8233	8216	8225	8217	8187	8183	8206	8201	8199	8241	8201	8248	8242	8212	8181	8231	8224	8238	8250	8275	8242	8245	8237	8226	8202	8193	8225	8221	8229	8214	8244	8257	8217	8223	8200	8254	8201	8228	8257	8232	8233
810	A/D1	0	8	1210	8212	8235	8269	8238	8253	8238	8228	8228	8213	8209	8227	8222	8237	8227	8222	8245	8229	8250	8233	8204	8236	8218	8229	8308	8228	8298	8224	8249	8224	8213	8235	8232	8238	8244	8220	8216	8228	8215	8220	8208	8220	8209	8236	8250	8270
810	A/D0	1	8	1210	8259	8325	8368	8300	8297	8344	8254	8259	8248	8208	8247	8336	8323	8329	8350	8325	8257	8237	8224	8221	8211	8319	8351	8376	8428	8338	8295	8258	8242	8218	8254	8300	8315	8314	8360	8344	8278	8218	8243	8235	8225	8327	8316	8297	8327
811	A/D1	0	8	1050	8210	8215	8207	8235	8219	8231	8229	8215	8217	8218	8220	8224	8260	8253	8261	8224	8237	8215	8227	8211	8204	8208	8221	8226	8256	8257	8255	8242	8219	8211	8210	8210	8214	8212	8211	8215	8210	8215	8209	8209	8219	8224	8224	8218	8227
811	A/D0	1	8	1050	8202	8223	8228	8237	8206	8208	8177	8213	8230	8239	8236	8221	8235	8230	8236	8198	8180	8234	8187	8233	8279	8249	8208	8284	8227	8142	8180	8284	8201	8248	8269	8288	8213	8281	8269	8188	8154	8148	8145	8188	8212	8262	8241	8271	8241
812	A/D1	0	8	1010	8207	8235	8209	8247	8221	8219	8226	8210	8218	8206	8200	8231	8224	8253	8238	8248	8234	8226	8206	8214	8218	8241	8251	8266	8261	8265	8230	8242	8221	8213	8224	8228	8242	8265	8275	8271	8266	8243	8227	8215	8227	8233	8225	8272	8254
812	A/D0	1	8	1010	8333	8426	8355	8335	8396	8317	8276	8264	8251	8237	8293	8339	8438	8376	8405	8351	8248	8234	8242	8216	8259	8305	8331	8334	8322	8330	8284	8219	8229	8232	8242	8289	8266	8355	8402	8388	8328	8265	8221	8246	8307	8312	8358	8385	8407
813	A/D1	0	8	860	8233	8273	8237	8265	8258	8276	8256	8244	8225	8220	8230	8258	8263	8278	8265	8274	8260	8254	8234	8224	8235	8245	8247	8255	8285	8307	8291	8254	8236	8211	8205	8263	8305	8319	8339	8326	8302	8248	8224	8213	8223	8237	8283	8328	8325
813	A/D0	1	8	860	8233	8245	8241	8245	8243	8213	8213	8219	8196	8205	8203	8230	8278	8269	8290	8267	8248	8237	8244	8231	8220	8244	8234	8227	8252	8230	8270	8266	8259	8274	8260	8312	8291	8263	8271	8259	8229	8235	8240	8216	8225	8221	8221	8229	8253
814	A/D1	0	8	1000	8219	8219	8243	8235	8244	8253	8236	8227	8224	8203	8221	8218	8235	8244	8243	8243	8250	8234	8232	8218	8236	8242	8296	8282	8278	8264	8270	8249	8248	8226	8207	8239	8248	8231	8227	8215	8221	8215	8216	8224	8210	8226	8190	8229	8220
814	A/D0	1	8	1000	8238	8294	8283	8283	8264	8234	8207	8204	8187	8201	8194	8234	8273	8295	8303	8252	8249	8207	8181	8214	8234	8203	8223	8233	8248	8278	8262	8262	8209	8244	8262	8254	8256	8208	8236	8212	8227	8206	8178	8203	8205	8208	8269	8258	8288
815	A/D1	0	8	1180	8222	8208	8217	8223	8214	8236	8220	8226	8220	8212	8214	8233	8226	8233	8217	8224	8236	8209	8219	8211	8205	8214	8204	8208	8221	8221	8214	8219	8209	8204	8214	8223	8229	8248	8221	8242	8210	8228	8210	8207	8216	8215	8205	8220	8215
815	A/D0	1	8	1180	8237	8304	8275	8282	8275	8219	8179	8179	8184	8197	8185	8197	8221	8202	8279	8248	8207	8237	8228	8246	8226	8287	8268	8229	8258	8227	8198	8209	8194	8211	8223	8253	8217	8285	8300	8245	8220	8225	8183	8228	8242	8276	8246	8261	8316
[truncated: 370 more rows]
[truncated: 1,455 more columns]
