# Supplementary material for: Measuring and Sorting Cell Populations Expressing Isospectral Fluorescent Proteins with Different Fluorescence Lifetimes
Source: PLoS One. 2014 Oct 10;9(10):e109940. doi: 10.1371/journal.pone.0109940 (PMC4193854; doi:10.1371/journal.pone.0109940)
Supplement: Figure S10 — Apr29.zip: Flow cytometry data archive, including waveform data (*.csv) as well as list mode data (*.fcs), for pure BSY034, pure BSY035, and a mixture of the two. (ZIP) [file pone.0109940.s010.zip › Apr29/34_shapes.csv]

Software	Kytos	2.0.1
Instrument	BlackBart	0.90
Summary	Detectors	2	Events	1000	Seconds	7	First Event	41	Last Event	1040	Data Line	9
Settings	Trigger		Threshold	-1	SampleRate	1	TimeUnits	1
Detectors
ID	Name	Alias	Range
0	A/D1	A/D1	16383
1	A/D0	A/D0	16383
Data
Event	Detector	ID	Time	Length	Data
1	A/D1	0	0	1060	8205	8228	8238	8220	8227	8220	8211	8220	8210	8217	8218	8214	8212	8222	8211	8228	8211	8224	8215	8207	8225	8222	8221	8214	8222	8199	8222	8207	8212	8220	8215	8216	8218	8217	8205	8235	8198	8234	8196	8208	8215	8217	8200	8215	8203
1	A/D0	1	0	1060	8207	8224	8243	8224	8214	8240	8213	8212	8198	8181	8237	8224	8198	8261	8278	8245	8228	8235	8171	8201	8252	8224	8236	8239	8254	8214	8214	8210	8188	8228	8254	8216	8216	8336	8249	8236	8314	8208	8152	8224	8297	8235	8247	8352	8301
2	A/D1	0	0	1380	8201	8213	8208	8246	8209	8240	8231	8219	8222	8203	8226	8203	8224	8207	8210	8213	8211	8210	8210	8215	8210	8222	8203	8242	8203	8227	8215	8212	8218	8209	8216	8206	8226	8224	8218	8218	8214	8208	8217	8215	8210	8224	8199	8222	8229
2	A/D0	1	0	1380	8218	8222	8249	8236	8271	8221	8238	8236	8217	8182	8247	8242	8197	8264	8289	8242	8229	8225	8195	8231	8203	8237	8262	8244	8272	8272	8230	8180	8192	8231	8198	8189	8236	8270	8233	8231	8212	8187	8187	8199	8209	8228	8245	8273	8258
3	A/D1	0	0	1300	8218	8208	8225	8222	8213	8231	8211	8213	8218	8215	8247	8238	8248	8232	8227	8223	8222	8213	8223	8212	8223	8239	8218	8221	8223	8242	8206	8243	8213	8224	8220	8218	8241	8239	8261	8306	8263	8251	8230	8213	8214	8210	8232	8208	8213
3	A/D0	1	0	1300	8222	8235	8261	8269	8305	8258	8244	8213	8205	8239	8214	8237	8292	8234	8247	8222	8241	8200	8195	8219	8239	8225	8212	8230	8230	8252	8226	8196	8212	8188	8203	8221	8232	8203	8245	8222	8215	8199	8195	8218	8197	8216	8249	8259	8225
4	A/D1	0	0	1180	8210	8217	8213	8225	8216	8229	8221	8219	8212	8212	8226	8252	8251	8242	8227	8220	8220	8207	8208	8228	8203	8220	8214	8207	8224	8197	8246	8204	8205	8228	8248	8263	8207	8253	8209	8208	8252	8192	8213	8228	8212	8203	8230	8210	8218
4	A/D0	1	0	1180	8193	8240	8216	8179	8194	8275	8216	8181	8212	8208	8187	8243	8311	8215	8197	8230	8197	8183	8226	8259	8273	8242	8231	8226	8247	8266	8244	8190	8194	8223	8237	8244	8292	8257	8290	8284	8230	8212	8198	8245	8268	8287	8272	8267	8283
5	A/D1	0	0	1520	8195	8220	8243	8178	8235	8202	8203	8212	8222	8202	8232	8214	8203	8235	8205	8218	8225	8207	8206	8224	8214	8214	8244	8229	8216	8237	8196	8225	8216	8208	8237	8208	8216	8232	8222	8220	8210	8215	8215	8219	8225	8237	8225	8234	8214
5	A/D0	1	0	1520	8239	8266	8288	8281	8245	8207	8220	8219	8210	8235	8223	8221	8251	8249	8217	8202	8243	8248	8213	8233	8232	8261	8226	8240	8212	8200	8196	8247	8240	8250	8257	8277	8228	8250	8226	8227	8197	8202	8224	8191	8247	8287	8274	8254	8256
6	A/D1	0	0	1380	8228	8226	8238	8228	8224	8212	8214	8217	8227	8212	8224	8211	8220	8208	8207	8221	8209	8224	8211	8219	8207	8222	8214	8231	8220	8216	8221	8206	8230	8218	8229	8224	8226	8252	8261	8243	8237	8212	8229	8249	8217	8248	8198	8244	8221
6	A/D0	1	0	1380	8225	8244	8248	8242	8230	8228	8251	8196	8193	8205	8198	8222	8236	8248	8222	8219	8242	8215	8190	8225	8245	8235	8258	8246	8233	8260	8254	8172	8203	8210	8220	8358	8275	8183	8203	8213	8127	8129	8277	8201	8239	8284	8281	8213	8219
7	A/D1	0	0	1560	8242	8233	8238	8202	8231	8193	8220	8235	8157	8261	8205	8166	8307	8150	8274	8217	8209	8240	8209	8246	8203	8283	8194	8229	8224	8210	8233	8226	8251	8190	8250	8192	8221	8220	8206	8218	8212	8214	8214	8211	8219	8207	8218	8212	8243
7	A/D0	1	0	1560	8248	8233	8251	8250	8209	8208	8265	8219	8193	8224	8257	8217	8246	8255	8211	8228	8171	8188	8194	8184	8223	8237	8269	8264	8284	8266	8246	8207	8216	8217	8224	8233	8219	8252	8231	8197	8211	8218	8170	8170	8217	8193	8180	8229	8244
8	A/D1	0	0	1190	8210	8219	8217	8216	8231	8214	8225	8208	8213	8218	8210	8218	8223	8211	8221	8215	8209	8218	8216	8207	8220	8208	8223	8207	8229	8209	8218	8218	8215	8212	8219	8212	8221	8215	8207	8220	8207	8223	8215	8209	8223	8197	8231	8200	8217
8	A/D0	1	0	1190	8185	8243	8229	8205	8244	8252	8201	8192	8217	8211	8239	8271	8316	8279	8286	8342	8263	8246	8201	8197	8203	8200	8252	8266	8249	8214	8205	8227	8207	8166	8225	8256	8223	8271	8269	8217	8212	8203	8215	8239	8241	8213	8221	8230	8228
9	A/D1	0	0	1210	8216	8260	8247	8255	8222	8222	8214	8212	8214	8207	8223	8205	8227	8208	8220	8218	8207	8215	8222	8215	8202	8219	8213	8249	8239	8245	8210	8224	8210	8212	8208	8213	8213	8214	8223	8214	8209	8228	8204	8220	8217	8205	8225	8215	8218
9	A/D0	1	0	1210	8206	8243	8273	8300	8359	8329	8272	8219	8219	8216	8220	8248	8289	8264	8239	8269	8237	8229	8205	8225	8240	8213	8225	8250	8221	8237	8246	8233	8200	8224	8237	8223	8245	8239	8252	8270	8268	8245	8202	8196	8198	8193	8228	8274	8286
10	A/D1	0	0	880	8216	8219	8214	8227	8228	8244	8229	8223	8217	8216	8222	8221	8234	8217	8220	8211	8218	8215	8215	8215	8213	8207	8211	8207	8210	8221	8216	8202	8208	8211	8209	8214	8215	8225	8228	8235	8226	8219	8213	8209	8218	8249	8266	8247	8238
10	A/D0	1	0	880	8282	8213	8240	8274	8267	8179	8221	8186	8160	8162	8247	8280	8289	8302	8294	8223	8202	8176	8184	8256	8269	8223	8251	8243	8211	8217	8265	8199	8174	8214	8201	8165	8247	8273	8285	8259	8260	8206	8192	8201	8197	8226	8256	8227	8276
11	A/D1	0	0	1060	8217	8208	8220	8227	8217	8227	8204	8222	8203	8221	8214	8222	8241	8216	8240	8219	8244	8224	8231	8225	8224	8218	8206	8225	8217	8209	8216	8215	8217	8221	8217	8238	8257	8258	8256	8211	8244	8230	8220	8225	8225	8213	8208	8218	8220
11	A/D0	1	0	1060	8197	8223	8222	8221	8265	8304	8233	8216	8226	8193	8246	8244	8229	8265	8244	8203	8193	8179	8211	8206	8219	8290	8239	8227	8249	8270	8221	8244	8228	8216	8227	8264	8244	8233	8234	8196	8203	8193	8184	8197	8174	8223	8195	8247	8338
12	A/D1	0	0	1040	8208	8226	8247	8270	8263	8253	8224	8203	8229	8203	8218	8230	8205	8223	8226	8204	8208	8231	8200	8231	8232	8201	8245	8217	8210	8223	8210	8213	8225	8233	8217	8240	8213	8222	8212	8218	8212	8211	8218	8218	8219	8214	8224	8210	8218
12	A/D0	1	0	1040	8142	8213	8227	8241	8244	8225	8224	8176	8171	8205	8223	8246	8266	8261	8268	8230	8222	8230	8168	8174	8207	8184	8190	8211	8251	8183	8192	8206	8216	8197	8232	8256	8229	8289	8272	8214	8222	8196	8186	8206	8231	8221	8187	8211	8222
13	A/D1	0	0	1180	8220	8205	8216	8217	8218	8249	8242	8281	8238	8234	8206	8224	8207	8218	8203	8214	8231	8211	8221	8211	8210	8218	8205	8213	8235	8263	8256	8257	8213	8238	8208	8227	8214	8208	8217	8200	8219	8223	8230	8223	8229	8222	8215	8216	8229
13	A/D0	1	0	1180	8183	8236	8269	8268	8285	8346	8254	8244	8220	8204	8197	8202	8219	8214	8230	8237	8238	8209	8222	8147	8200	8260	8247	8244	8272	8263	8231	8250	8233	8205	8191	8183	8228	8196	8191	8250	8193	8189	8186	8191	8217	8255	8240	8261	8260
14	A/D1	0	0	1020	8218	8222	8215	8203	8213	8213	8214	8212	8233	8228	8225	8225	8213	8229	8206	8215	8208	8213	8206	8210	8218	8219	8225	8229	8256	8216	8239	8208	8203	8219	8213	8216	8211	8234	8215	8243	8222	8225	8215	8214	8212	8225	8219	8210	8220
14	A/D0	1	0	1020	8258	8274	8275	8234	8255	8243	8212	8236	8254	8166	8300	8319	8256	8209	8288	8208	8163	8276	8279	8183	8289	8296	8271	8269	8273	8233	8201	8183	8178	8197	8203	8204	8234	8255	8272	8264	8240	8211	8198	8210	8232	8265	8234	8266	8246
15	A/D1	0	0	1170	8239	8236	8249	8213	8202	8224	8210	8196	8248	8189	8222	8226	8200	8236	8215	8213	8218	8222	8224	8217	8218	8214	8211	8227	8215	8227	8215	8212	8226	8218	8218	8222	8246	8233	8234	8206	8218	8195	8224	8211	8208	8224	8208	8235	8214
15	A/D0	1	0	1170	8235	8231	8205	8176	8213	8218	8179	8190	8207	8210	8226	8272	8264	8230	8272	8217	8226	8231	8192	8221	8223	8209	8224	8244	8234	8210	8248	8206	8191	8193	8242	8217	8215	8231	8242	8226	8218	8213	8215	8267	8228	8273	8236	8240	8216
16	A/D1	0	0	1010	8215	8214	8233	8225	8231	8236	8225	8235	8228	8215	8231	8210	8219	8207	8208	8207	8211	8215	8208	8228	8216	8223	8233	8231	8226	8220	8219	8213	8213	8222	8211	8212	8220	8202	8221	8218	8221	8233	8224	8209	8224	8202	8218	8215	8210
16	A/D0	1	0	1010	8262	8264	8241	8288	8252	8219	8221	8206	8210	8211	8248	8258	8218	8246	8247	8203	8227	8212	8196	8222	8239	8228	8259	8279	8307	8253	8195	8204	8179	8193	8275	8270	8218	8214	8274	8303	8210	8230	8194	8185	8223	8323	8228	8225	8264
17	A/D1	0	0	1570	8219	8223	8208	8223	8236	8212	8220	8218	8202	8225	8214	8223	8224	8240	8236	8240	8202	8228	8213	8202	8241	8214	8252	8239	8224	8220	8225	8225	8214	8225	8211	8267	8243	8241	8229	8245	8231	8226	8212	8215	8243	8229	8265	8233	8244
17	A/D0	1	0	1570	8209	8212	8242	8240	8273	8278	8230	8198	8219	8225	8182	8258	8209	8243	8268	8240	8245	8209	8192	8158	8215	8236	8232	8236	8266	8245	8204	8204	8205	8182	8211	8255	8239	8261	8260	8245	8253	8187	8177	8174	8229	8221	8214	8303	8217
18	A/D1	0	0	1330	8222	8207	8223	8211	8214	8213	8215	8217	8216	8223	8223	8210	8229	8240	8254	8265	8247	8228	8230	8214	8212	8220	8218	8222	8216	8212	8208	8215	8207	8222	8201	8213	8224	8216	8259	8244	8228	8212	8228	8190	8217	8212	8217	8226	8224
18	A/D0	1	0	1330	8206	8256	8222	8270	8239	8247	8221	8208	8214	8229	8185	8179	8233	8240	8226	8233	8226	8183	8177	8216	8215	8208	8225	8247	8227	8250	8195	8201	8213	8205	8242	8277	8239	8191	8240	8224	8180	8208	8190	8200	8209	8215	8242	8229	8219
19	A/D1	0	0	960	8225	8212	8232	8205	8211	8217	8218	8220	8254	8264	8248	8247	8235	8232	8227	8222	8233	8213	8233	8215	8220	8212	8219	8208	8220	8222	8214	8224	8203	8217	8209	8236	8215	8258	8253	8249	8232	8215	8224	8197	8228	8208	8217	8215	8223
19	A/D0	1	0	960	8226	8251	8228	8223	8190	8238	8201	8209	8212	8224	8237	8252	8218	8211	8209	8225	8196	8195	8225	8210	8230	8224	8215	8223	8254	8240	8230	8202	8173	8188	8199	8231	8244	8253	8245	8209	8205	8192	8171	8177	8216	8226	8254	8278	8266
20	A/D1	0	0	1200	8201	8237	8239	8255	8274	8227	8245	8212	8230	8218	8223	8218	8201	8239	8204	8202	8231	8195	8231	8238	8205	8249	8214	8226	8223	8229	8226	8219	8217	8212	8221	8208	8216	8218	8219	8213	8216	8221	8215	8223	8243	8232	8229	8215	8215
20	A/D0	1	0	1200	8213	8192	8256	8261	8219	8202	8228	8207	8164	8207	8254	8238	8276	8292	8253	8256	8205	8234	8196	8212	8236	8261	8201	8257	8303	8257	8248	8215	8177	8198	8238	8234	8222	8233	8236	8257	8217	8213	8204	8200	8250	8238	8271	8279	8288
21	A/D1	0	0	1180	8221	8217	8243	8225	8226	8216	8216	8219	8215	8217	8206	8265	8244	8222	8230	8214	8218	8207	8214	8212	8218	8220	8203	8216	8243	8263	8252	8240	8221	8205	8210	8218	8218	8213	8220	8212	8230	8212	8216	8204	8206	8232	8231	8208	8281
21	A/D0	1	0	1180	8254	8278	8212	8159	8162	8254	8298	8283	8193	8201	8239	8264	8245	8206	8244	8238	8254	8245	8193	8204	8276	8266	8211	8230	8269	8259	8231	8190	8167	8164	8218	8256	8271	8280	8237	8251	8267	8207	8178	8159	8186	8271	8303	8309	8300
22	A/D1	0	0	1010	8221	8204	8231	8207	8225	8229	8222	8235	8189	8228	8214	8203	8219	8223	8201	8214	8234	8214	8257	8233	8250	8223	8205	8212	8210	8206	8221	8206	8217	8215	8225	8206	8214	8223	8206	8223	8214	8215	8208	8216	8243	8215	8240	8243	8216
22	A/D0	1	0	1010	8230	8254	8276	8220	8236	8220	8189	8209	8195	8186	8225	8215	8227	8223	8225	8250	8246	8224	8211	8199	8220	8265	8209	8232	8251	8223	8206	8213	8210	8188	8229	8237	8195	8268	8247	8226	8218	8200	8221	8261	8238	8266	8210	8242	8165
23	A/D1	0	0	1210	8232	8219	8220	8229	8211	8221	8216	8210	8208	8221	8218	8215	8211	8215	8222	8225	8218	8203	8228	8213	8219	8221	8221	8228	8220	8208	8212	8208	8205	8216	8219	8220	8222	8218	8214	8230	8212	8215	8211	8230	8210	8223	8218	8203	8230
23	A/D0	1	0	1210	8222	8240	8255	8263	8285	8275	8263	8242	8204	8193	8197	8218	8208	8273	8303	8252	8244	8212	8221	8202	8226	8253	8298	8291	8300	8300	8251	8232	8206	8217	8210	8252	8278	8257	8220	8229	8238	8203	8170	8203	8213	8257	8311	8290	8275
24	A/D1	0	0	980	8223	8236	8212	8216	8226	8209	8198	8253	8184	8232	8222	8200	8237	8207	8212	8229	8226	8221	8212	8217	8196	8223	8214	8213	8231	8214	8220	8218	8201	8213	8219	8210	8231	8246	8232	8230	8208	8226	8181	8238	8224	8183	8325	8227	8266
24	A/D0	1	0	980	8213	8225	8213	8210	8205	8228	8233	8193	8237	8230	8214	8214	8189	8192	8254	8230	8231	8236	8202	8163	8221	8245	8248	8232	8301	8262	8216	8206	8192	8202	8211	8243	8251	8212	8194	8190	8169	8180	8222	8175	8216	8215	8196	8222	8247
25	A/D1	0	0	1440	8244	8195	8237	8207	8201	8229	8238	8229	8251	8216	8214	8226	8199	8209	8232	8211	8236	8229	8196	8225	8234	8222	8244	8219	8227	8220	8219	8218	8202	8219	8228	8258	8237	8241	8217	8220	8241	8212	8225	8212	8214	8224	8214	8204	8215
25	A/D0	1	0	1440	8215	8250	8191	8224	8277	8282	8248	8225	8226	8196	8198	8257	8283	8263	8252	8257	8239	8202	8193	8207	8319	8222	8263	8334	8254	8186	8220	8189	8122	8209	8348	8264	8282	8269	8226	8199	8264	8240	8199	8242	8203	8279	8286	8284	8254
26	A/D1	0	0	1340	8223	8208	8216	8224	8227	8217	8237	8229	8221	8257	8231	8233	8220	8226	8212	8212	8222	8209	8226	8220	8221	8218	8214	8238	8235	8240	8237	8232	8218	8214	8219	8221	8215	8223	8203	8209	8224	8213	8236	8216	8226	8221	8226	8199	8211
26	A/D0	1	0	1340	8236	8253	8245	8247	8264	8237	8251	8235	8200	8205	8234	8216	8221	8250	8217	8212	8226	8221	8188	8190	8197	8187	8217	8233	8243	8267	8238	8229	8214	8200	8256	8231	8261	8248	8201	8233	8294	8189	8176	8243	8199	8147	8168	8265	8234
27	A/D1	0	0	1260	8210	8218	8223	8204	8239	8207	8256	8218	8225	8213	8207	8226	8204	8218	8210	8213	8208	8217	8214	8220	8204	8213	8216	8200	8225	8222	8215	8229	8217	8216	8205	8228	8203	8226	8228	8230	8229	8217	8215	8215	8215	8208	8221	8208	8216
27	A/D0	1	0	1260	8226	8240	8320	8256	8281	8278	8229	8235	8211	8233	8211	8258	8269	8261	8270	8248	8218	8191	8213	8196	8234	8274	8274	8303	8303	8287	8246	8238	8227	8201	8213	8259	8247	8258	8294	8234	8218	8201	8208	8186	8214	8201	8254	8218	8218
28	A/D1	0	0	1500	8222	8221	8228	8212	8216	8216	8209	8221	8218	8213	8238	8240	8252	8261	8257	8263	8244	8256	8238	8213	8218	8234	8230	8248	8266	8252	8252	8226	8218	8216	8212	8241	8233	8254	8256	8275	8264	8245	8213	8215	8206	8216	8218	8203	8223
28	A/D0	1	0	1500	8254	8226	8224	8238	8243	8188	8237	8180	8170	8226	8217	8193	8229	8250	8187	8203	8204	8185	8164	8172	8203	8197	8188	8299	8289	8198	8239	8228	8165	8197	8236	8263	8242	8285	8280	8247	8230	8226	8201	8222	8267	8228	8232	8224	8182
29	A/D1	0	0	920	8210	8218	8217	8217	8234	8233	8236	8212	8229	8215	8265	8249	8255	8225	8223	8211	8234	8212	8219	8197	8258	8200	8193	8271	8138	8277	8253	8227	8235	8172	8237	8203	8246	8182	8252	8180	8231	8240	8193	8238	8178	8241	8197	8241	8225
29	A/D0	1	0	920	8218	8264	8273	8271	8269	8265	8244	8224	8233	8226	8226	8259	8256	8237	8247	8243	8237	8223	8181	8164	8203	8258	8239	8245	8246	8337	8288	8214	8264	8156	8242	8223	8244	8255	8264	8277	8285	8255	8204	8194	8185	8208	8246	8242	8199
30	A/D1	0	0	1090	8199	8222	8215	8241	8236	8227	8229	8221	8210	8252	8225	8249	8239	8265	8246	8247	8216	8228	8207	8214	8218	8223	8228	8213	8221	8218	8220	8232	8219	8218	8216	8224	8207	8212	8210	8233	8225	8223	8214	8200	8207	8218	8214	8211	8209
30	A/D0	1	0	1090	8256	8238	8230	8217	8224	8198	8220	8206	8215	8193	8217	8297	8258	8228	8269	8260	8213	8188	8168	8212	8211	8204	8241	8229	8178	8202	8215	8190	8198	8240	8229	8264	8273	8238	8281	8252	8219	8219	8203	8214	8205	8250	8268	8219	8218
31	A/D1	0	0	950	8225	8217	8213	8214	8205	8219	8209	8199	8230	8198	8213	8223	8205	8228	8192	8260	8195	8198	8245	8191	8211	8244	8304	8236	8286	8226	8209	8235	8201	8216	8225	8224	8244	8248	8240	8228	8208	8220	8217	8210	8208	8250	8259	8254	8239
31	A/D0	1	0	950	8275	8279	8263	8247	8274	8260	8192	8200	8221	8188	8192	8232	8264	8232	8255	8242	8223	8195	8226	8219	8165	8218	8255	8261	8246	8277	8198	8206	8206	8180	8231	8227	8267	8269	8229	8226	8200	8212	8219	8205	8232	8307	8249	8247	8262
32	A/D1	0	0	1060	8206	8213	8211	8222	8210	8241	8206	8228	8206	8207	8220	8215	8231	8210	8237	8221	8235	8211	8220	8204	8211	8220	8205	8213	8214	8220	8218	8214	8218	8214	8209	8221	8212	8235	8237	8235	8231	8204	8219	8202	8219	8217	8197	8217	8210
32	A/D0	1	0	1060	8168	8218	8253	8223	8218	8258	8224	8191	8225	8236	8206	8241	8318	8277	8232	8261	8223	8184	8192	8199	8202	8191	8209	8219	8196	8248	8234	8204	8213	8217	8242	8261	8350	8324	8297	8289	8212	8202	8213	8185	8230	8237	8226	8255	8295
33	A/D1	0	0	1110	8221	8223	8214	8217	8211	8213	8255	8233	8215	8241	8221	8208	8227	8215	8206	8218	8204	8212	8217	8218	8228	8220	8213	8214	8209	8206	8212	8211	8231	8218	8233	8224	8205	8206	8222	8193	8224	8211	8208	8218	8213	8229	8212	8221	8219
33	A/D0	1	0	1110	8193	8260	8266	8293	8276	8266	8233	8270	8211	8202	8269	8300	8260	8278	8246	8207	8219	8246	8216	8195	8250	8240	8227	8223	8228	8230	8191	8204	8241	8175	8188	8253	8214	8153	8249	8280	8159	8215	8270	8189	8228	8275	8259	8239	8303
34	A/D1	0	0	2000	8202	8222	8237	8214	8213	8226	8203	8206	8227	8211	8240	8216	8224	8229	8236	8263	8248	8236	8215	8222	8212	8258	8230	8271	8236	8237	8225	8221	8213	8230	8220	8222	8231	8211	8221	8211	8209	8227	8210	8229	8229	8233	8236	8219	8218
34	A/D0	1	0	2000	8194	8224	8236	8209	8246	8257	8217	8157	8210	8221	8233	8269	8280	8250	8219	8253	8233	8204	8188	8214	8277	8246	8229	8277	8256	8188	8183	8217	8226	8185	8233	8241	8227	8242	8238	8220	8206	8205	8208	8195	8187	8231	8257	8258	8259
35	A/D1	0	0	1300	8217	8219	8210	8221	8210	8232	8223	8221	8208	8221	8211	8220	8220	8213	8225	8227	8222	8216	8229	8218	8212	8244	8239	8241	8233	8214	8206	8218	8210	8211	8214	8237	8227	8220	8214	8225	8213	8226	8207	8227	8241	8234	8244	8235	8212
35	A/D0	1	0	1300	8180	8263	8269	8261	8206	8203	8223	8167	8203	8225	8206	8228	8244	8237	8283	8222	8206	8223	8240	8209	8246	8275	8192	8289	8245	8228	8226	8208	8227	8212	8233	8269	8188	8193	8238	8220	8230	8228	8209	8235	8244	8226	8270	8248	8262
36	A/D1	0	0	1620	8252	8228	8225	8242	8203	8219	8222	8213	8231	8222	8211	8224	8210	8215	8211	8223	8214	8220	8211	8213	8223	8216	8217	8220	8250	8217	8233	8218	8213	8216	8211	8208	8204	8227	8215	8220	8214	8213	8217	8211	8212	8215	8209	8219	8215
36	A/D0	1	0	1620	8253	8278	8311	8168	8207	8260	8175	8214	8231	8192	8192	8251	8266	8247	8218	8212	8194	8176	8196	8205	8259	8206	8277	8292	8281	8226	8205	8224	8210	8222	8264	8256	8227	8233	8268	8228	8199	8216	8239	8211	8266	8250	8243	8266	8274
37	A/D1	0	0	1180	8263	8187	8224	8245	8202	8207	8234	8248	8151	8307	8151	8222	8229	8186	8244	8216	8249	8212	8269	8179	8245	8207	8204	8254	8203	8238	8206	8237	8193	8243	8215	8220	8243	8237	8241	8235	8235	8206	8230	8208	8224	8208	8220	8232	8211
37	A/D0	1	0	1180	8225	8215	8266	8261	8247	8263	8248	8226	8187	8203	8210	8224	8287	8279	8280	8257	8200	8221	8225	8237	8226	8245	8236	8263	8243	8274	8246	8212	8227	8229	8231	8161	8208	8172	8212	8180	8170	8188	8183	8187	8207	8232	8250	8263	8260
38	A/D1	0	0	1160	8215	8234	8221	8215	8215	8219	8210	8224	8214	8210	8229	8220	8224	8213	8214	8219	8206	8212	8211	8210	8219	8198	8229	8242	8175	8296	8186	8209	8275	8174	8255	8204	8232	8206	8215	8235	8210	8261	8213	8243	8198	8267	8243	8245	8230
38	A/D0	1	0	1160	8180	8195	8258	8230	8231	8263	8225	8170	8192	8224	8237	8199	8259	8231	8214	8228	8244	8179	8189	8207	8198	8231	8265	8303	8294	8278	8241	8195	8229	8205	8168	8212	8231	8166	8224	8274	8210	8165	8202	8193	8180	8223	8292	8247	8211
39	A/D1	0	0	1230	8225	8207	8226	8222	8225	8216	8220	8225	8194	8231	8205	8217	8213	8212	8210	8208	8217	8206	8227	8212	8212	8216	8215	8217	8236	8219	8229	8212	8216	8211	8209	8221	8208	8229	8242	8219	8243	8211	8226	8195	8216	8244	8217	8251	8211
39	A/D0	1	0	1230	8259	8260	8200	8211	8266	8253	8197	8254	8208	8200	8222	8236	8230	8223	8215	8230	8220	8211	8214	8266	8232	8254	8225	8253	8211	8222	8240	8198	8154	8210	8268	8214	8197	8292	8255	8177	8222	8246	8122	8105	8281	8269	8172	8323	8317
40	A/D1	0	0	1300	8246	8229	8225	8239	8212	8215	8224	8209	8219	8228	8211	8227	8296	8243	8308	8219	8177	8280	8159	8222	8242	8189	8248	8204	8289	8246	8265	8201	8249	8210	8205	8242	8186	8250	8185	8236	8203	8228	8206	8212	8224	8211	8225	8210	8216
40	A/D0	1	0	1300	8222	8231	8201	8211	8204	8216	8239	8187	8204	8211	8251	8232	8241	8257	8241	8227	8241	8229	8214	8199	8225	8212	8231	8245	8216	8206	8181	8165	8181	8172	8161	8203	8248	8230	8194	8224	8223	8183	8186	8203	8176	8221	8217	8238	8209
41	A/D1	0	0	1310	8224	8226	8226	8218	8229	8213	8219	8220	8209	8213	8218	8205	8211	8231	8218	8236	8211	8214	8225	8219	8226	8214	8225	8225	8226	8238	8219	8214	8217	8199	8217	8224	8240	8242	8238	8240	8221	8216	8220	8221	8225	8214	8220	8216	8218
41	A/D0	1	0	1310	8217	8242	8236	8256	8283	8255	8184	8247	8183	8236	8198	8214	8238	8226	8266	8209	8232	8217	8195	8235	8229	8222	8214	8235	8269	8209	8236	8208	8179	8198	8194	8234	8211	8221	8243	8230	8212	8189	8203	8211	8237	8243	8257	8276	8230
42	A/D1	0	0	1230	8232	8233	8216	8214	8210	8219	8218	8220	8226	8220	8220	8216	8234	8220	8222	8220	8228	8220	8202	8241	8199	8229	8214	8210	8215	8218	8221	8213	8221	8219	8215	8211	8221	8204	8230	8223	8221	8225	8231	8215	8237	8247	8204	8227	8233
42	A/D0	1	0	1230	8242	8286	8303	8315	8290	8270	8267	8224	8176	8220	8227	8242	8234	8263	8265	8270	8211	8204	8201	8198	8187	8224	8184	8202	8235	8233	8203	8164	8195	8209	8228	8225	8222	8237	8225	8271	8225	8210	8231	8203	8234	8202	8220	8226	8194
43	A/D1	0	0	1010	8214	8219	8211	8212	8205	8212	8210	8203	8234	8198	8221	8214	8235	8231	8231	8216	8212	8218	8189	8218	8221	8202	8220	8229	8210	8223	8221	8206	8208	8216	8216	8208	8216	8221	8221	8222	8219	8205	8211	8231	8219	8234	8217	8219	8222
43	A/D0	1	0	1010	8227	8203	8255	8295	8256	8282	8290	8193	8205	8233	8214	8219	8251	8273	8234	8220	8260	8221	8170	8231	8225	8223	8246	8240	8200	8197	8240	8238	8206	8187	8222	8208	8215	8271	8235	8214	8223	8196	8186	8208	8200	8187	8232	8243	8233
44	A/D1	0	0	860	8252	8239	8232	8236	8206	8215	8205	8217	8213	8227	8226	8231	8236	8233	8226	8229	8216	8227	8214	8206	8225	8249	8273	8285	8251	8251	8228	8200	8233	8212	8226	8278	8247	8256	8228	8222	8226	8211	8217	8211	8229	8226	8234	8256	8261
44	A/D0	1	0	860	8297	8287	8267	8295	8249	8210	8208	8227	8210	8227	8257	8264	8208	8265	8274	8243	8214	8228	8219	8204	8293	8334	8285	8255	8239	8198	8164	8141	8184	8208	8253	8291	8283	8241	8211	8185	8207	8191	8216	8267	8298	8279	8255	8302	8251
45	A/D1	0	0	1020	8220	8211	8218	8231	8224	8226	8228	8219	8209	8214	8213	8218	8235	8230	8222	8228	8208	8220	8205	8204	8212	8217	8221	8235	8239	8221	8233	8219	8212	8223	8227	8245	8251	8255	8244	8228	8220	8221	8212	8227	8222	8211	8231	8207	8213
45	A/D0	1	0	1020	8199	8239	8224	8236	8252	8233	8225	8224	8212	8226	8211	8255	8267	8248	8260	8271	8222	8235	8256	8193	8198	8211	8218	8240	8246	8222	8201	8209	8195	8172	8198	8267	8218	8259	8288	8230	8211	8217	8206	8194	8188	8207	8210	8183	8210
46	A/D1	0	0	910	8217	8215	8219	8215	8215	8234	8229	8229	8228	8217	8212	8204	8230	8218	8219	8220	8223	8219	8209	8223	8211	8225	8218	8214	8215	8224	8214	8211	8222	8209	8223	8205	8212	8238	8221	8240	8241	8213	8222	8210	8210	8231	8225	8230	8225
46	A/D0	1	0	910	8270	8251	8226	8277	8300	8237	8252	8220	8219	8188	8176	8240	8250	8240	8277	8286	8238	8175	8186	8220	8208	8209	8270	8208	8229	8260	8242	8249	8244	8227	8244	8259	8259	8220	8235	8232	8187	8191	8194	8203	8209	8271	8271	8232	8252
47	A/D1	0	0	900	8246	8226	8256	8192	8227	8215	8227	8243	8223	8231	8210	8272	8225	8236	8236	8209	8233	8219	8204	8235	8194	8215	8233	8225	8233	8231	8206	8223	8210	8215	8223	8230	8221	8219	8224	8212	8212	8217	8215	8209	8216	8197	8215	8233	8234
47	A/D0	1	0	900	8220	8204	8236	8230	8237	8288	8223	8215	8234	8206	8244	8251	8282	8245	8263	8273	8244	8201	8212	8180	8168	8251	8278	8263	8237	8274	8225	8189	8210	8218	8226	8247	8292	8298	8290	8265	8241	8208	8154	8157	8187	8211	8229	8255	8249
48	A/D1	0	0	1350	8219	8216	8205	8229	8224	8230	8226	8216	8228	8210	8208	8208	8219	8208	8225	8230	8226	8232	8206	8242	8198	8226	8224	8208	8224	8219	8217	8209	8228	8210	8222	8219	8218	8214	8247	8228	8228	8233	8200	8231	8221	8214	8250	8228	8260
48	A/D0	1	0	1350	8239	8287	8287	8261	8294	8234	8192	8198	8211	8187	8257	8256	8289	8285	8245	8233	8239	8252	8219	8253	8224	8238	8208	8241	8261	8179	8203	8237	8181	8198	8224	8207	8224	8248	8234	8214	8187	8190	8199	8214	8230	8263	8269	8232	8253
49	A/D1	0	0	1130	8225	8216	8212	8220	8223	8229	8228	8229	8214	8230	8209	8215	8213	8211	8237	8206	8258	8214	8237	8216	8214	8213	8216	8216	8221	8215	8207	8219	8211	8214	8211	8219	8220	8237	8237	8226	8220	8218	8205	8217	8231	8208	8237	8230	8219
49	A/D0	1	0	1130	8225	8238	8279	8278	8246	8261	8216	8200	8186	8231	8232	8213	8209	8229	8231	8219	8227	8183	8178	8200	8209	8226	8220	8239	8265	8251	8224	8181	8219	8228	8219	8250	8247	8218	8192	8206	8198	8180	8208	8198	8200	8198	8218	8222	8199
50	A/D1	0	0	1330	8211	8214	8214	8219	8221	8223	8216	8211	8225	8211	8244	8229	8248	8236	8251	8272	8251	8237	8220	8222	8219	8221	8217	8216	8204	8202	8246	8192	8202	8219	8202	8270	8195	8266	8227	8196	8241	8192	8207	8206	8232	8194	8238	8214	8220
50	A/D0	1	0	1330	8240	8204	8230	8300	8304	8264	8243	8253	8202	8212	8239	8257	8220	8222	8249	8198	8178	8186	8188	8232	8205	8194	8237	8253	8248	8215	8266	8223	8202	8271	8248	8228	8231	8248	8197	8201	8207	8170	8193	8199	8181	8301	8281	8249	8239
51	A/D1	0	0	1420	8215	8230	8230	8224	8233	8201	8221	8205	8213	8219	8241	8240	8252	8247	8229	8201	8235	8215	8210	8234	8203	8235	8200	8262	8274	8221	8270	8199	8256	8220	8239	8230	8240	8260	8225	8241	8209	8222	8202	8221	8220	8215	8214	8222	8223
51	A/D0	1	0	1420	8208	8241	8235	8225	8220	8208	8237	8213	8174	8192	8203	8235	8242	8268	8228	8211	8200	8204	8210	8190	8220	8234	8202	8244	8285	8255	8235	8214	8215	8185	8183	8219	8235	8220	8257	8240	8264	8229	8209	8230	8248	8223	8250	8247	8265
52	A/D1	0	0	1230	8222	8212	8234	8220	8226	8219	8215	8209	8211	8214	8208	8220	8222	8227	8225	8230	8235	8231	8229	8236	8225	8229	8207	8211	8221	8204	8219	8211	8219	8212	8210	8219	8220	8236	8221	8226	8228	8196	8212	8215	8210	8226	8213	8209	8228
52	A/D0	1	0	1230	8315	8320	8300	8269	8235	8230	8238	8147	8171	8200	8237	8238	8248	8271	8248	8249	8243	8217	8185	8218	8244	8218	8247	8238	8234	8239	8236	8175	8178	8168	8213	8220	8254	8257	8247	8227	8198	8183	8157	8194	8194	8214	8246	8226	8235
53	A/D1	0	0	940	8213	8207	8226	8201	8251	8219	8228	8234	8224	8226	8183	8254	8176	8210	8236	8203	8226	8224	8224	8206	8235	8190	8210	8207	8204	8225	8237	8232	8224	8233	8208	8216	8220	8207	8222	8238	8219	8235	8206	8208	8229	8227	8243	8258	8233
53	A/D0	1	0	940	8204	8221	8252	8271	8299	8285	8222	8227	8205	8187	8234	8237	8196	8234	8265	8261	8208	8239	8236	8199	8203	8261	8246	8228	8253	8308	8273	8211	8228	8221	8218	8250	8250	8268	8246	8219	8227	8214	8208	8209	8248	8250	8225	8226	8262
54	A/D1	0	0	1490	8217	8208	8217	8225	8214	8227	8220	8220	8228	8204	8231	8214	8199	8223	8196	8222	8213	8209	8212	8216	8229	8230	8228	8217	8218	8213	8215	8222	8223	8213	8214	8200	8208	8214	8215	8240	8214	8223	8221	8212	8228	8220	8221	8221	8252
54	A/D0	1	0	1490	8219	8232	8262	8236	8253	8224	8225	8220	8190	8198	8221	8237	8233	8233	8235	8248	8223	8166	8217	8230	8206	8289	8289	8214	8227	8256	8197	8188	8204	8236	8179	8230	8233	8234	8267	8253	8221	8225	8249	8215	8213	8240	8253	8245	8246
55	A/D1	0	0	1060	8233	8219	8223	8229	8227	8223	8217	8226	8213	8218	8210	8238	8232	8234	8231	8210	8229	8208	8212	8234	8232	8257	8228	8232	8230	8211	8225	8214	8205	8220	8200	8212	8205	8230	8221	8212	8232	8210	8201	8219	8198	8230	8211	8231	8223
55	A/D0	1	0	1060	8193	8269	8258	8256	8224	8245	8211	8220	8201	8232	8260	8224	8229	8225	8233	8194	8203	8226	8198	8194	8232	8239	8224	8207	8236	8214	8210	8222	8226	8221	8231	8266	8264	8207	8244	8255	8210	8226	8177	8195	8206	8219	8234	8258	8242
56	A/D1	0	0	1170	8224	8232	8218	8218	8217	8217	8214	8214	8227	8197	8228	8213	8206	8240	8225	8234	8230	8211	8218	8196	8221	8208	8219	8210	8246	8231	8234	8223	8221	8226	8227	8229	8253	8228	8227	8219	8218	8215	8216	8214	8215	8223	8212	8246	8226
56	A/D0	1	0	1170	8287	8264	8261	8262	8257	8257	8240	8239	8184	8172	8222	8244	8234	8186	8247	8243	8191	8231	8240	8195	8182	8252	8267	8283	8280	8306	8261	8205	8207	8195	8193	8195	8220	8209	8231	8201	8239	8238	8191	8196	8236	8284	8240	8248	8275
57	A/D1	0	0	860	8196	8228	8221	8245	8289	8238	8240	8223	8205	8217	8211	8231	8223	8262	8233	8241	8243	8220	8233	8207	8223	8252	8241	8238	8218	8221	8203	8210	8203	8226	8270	8253	8259	8238	8244	8269	8252	8256	8232	8226	8231	8248	8251	8255	8240
57	A/D0	1	0	860	8259	8309	8306	8256	8278	8278	8212	8216	8219	8246	8233	8279	8303	8275	8268	8290	8251	8195	8224	8224	8223	8219	8240	8224	8213	8234	8238	8205	8195	8236	8229	8271	8309	8268	8293	8256	8229	8205	8227	8259	8269	8350	8315	8264	8298
58	A/D1	0	0	1120	8214	8219	8215	8228	8239	8222	8241	8225	8215	8214	8214	8210	8212	8211	8206	8218	8219	8218	8218	8207	8221	8202	8227	8214	8243	8240	8211	8221	8250	8200	8203	8248	8140	8264	8210	8256	8255	8209	8249	8192	8251	8186	8242	8200	8231
58	A/D0	1	0	1120	8219	8193	8229	8269	8245	8225	8243	8235	8205	8212	8266	8243	8247	8276	8271	8272	8251	8196	8204	8219	8188	8259	8283	8218	8180	8197	8184	8155	8187	8240	8196	8192	8233	8216	8236	8236	8261	8178	8231	8203	8241	8297	8270	8293	8249
59	A/D1	0	0	1520	8226	8227	8232	8247	8215	8227	8215	8218	8218	8205	8213	8203	8218	8205	8208	8227	8217	8217	8223	8214	8225	8201	8224	8231	8218	8312	8277	8262	8228	8223	8210	8228	8230	8220	8230	8204	8239	8204	8213	8210	8213	8234	8227	8250	8226
59	A/D0	1	0	1520	8248	8289	8234	8285	8277	8275	8219	8188	8171	8195	8201	8269	8243	8277	8200	8245	8247	8208	8213	8246	8260	8290	8328	8338	8277	8258	8253	8223	8210	8206	8214	8187	8216	8273	8252	8267	8232	8200	8217	8202	8212	8266	8269	8290	8245
60	A/D1	0	0	1460	8217	8215	8206	8217	8202	8211	8214	8220	8212	8223	8218	8254	8249	8228	8227	8230	8231	8242	8195	8226	8259	8180	8288	8205	8228	8242	8207	8244	8200	8253	8187	8239	8185	8244	8225	8219	8239	8196	8231	8214	8212	8216	8227	8217	8231
60	A/D0	1	0	1460	8175	8190	8228	8230	8234	8275	8233	8216	8217	8210	8255	8266	8292	8255	8239	8248	8240	8211	8201	8173	8209	8235	8228	8241	8279	8257	8190	8218	8221	8192	8216	8255	8260	8199	8253	8299	8230	8214	8222	8215	8214	8232	8241	8246	8241
61	A/D1	0	0	890	8210	8220	8220	8207	8209	8213	8224	8228	8222	8245	8223	8229	8214	8226	8216	8218	8204	8218	8215	8203	8221	8205	8222	8217	8213	8215	8217	8217	8215	8211	8209	8207	8212	8218	8213	8216	8207	8218	8215	8209	8218	8222	8228	8236	8222
61	A/D0	1	0	890	8225	8267	8232	8233	8257	8264	8245	8231	8212	8190	8231	8272	8251	8264	8243	8250	8230	8206	8202	8210	8249	8284	8264	8282	8258	8244	8241	8221	8192	8198	8198	8227	8212	8235	8286	8279	8255	8227	8203	8203	8196	8212	8227	8252	8227
62	A/D1	0	0	860	8222	8209	8213	8220	8210	8222	8215	8223	8212	8224	8232	8247	8248	8234	8240	8213	8240	8203	8231	8215	8228	8287	8261	8262	8217	8226	8209	8208	8202	8208	8224	8259	8261	8267	8285	8243	8244	8225	8214	8222	8213	8230	8210	8239	8222
62	A/D0	1	0	860	8177	8221	8203	8233	8261	8271	8205	8206	8230	8193	8212	8260	8246	8244	8246	8269	8244	8202	8229	8263	8212	8236	8244	8210	8242	8254	8252	8221	8204	8170	8227	8246	8239	8266	8251	8244	8238	8245	8225	8224	8254	8294	8256	8278	8279
63	A/D1	0	0	1170	8207	8218	8205	8212	8171	8252	8217	8167	8283	8169	8237	8207	8224	8212	8225	8237	8210	8238	8186	8253	8178	8246	8223	8203	8260	8232	8224	8224	8223	8199	8217	8213	8214	8211	8215	8212	8218	8232	8230	8230	8205	8227	8214	8219	8233
63	A/D0	1	0	1170	8225	8217	8242	8201	8203	8241	8234	8175	8223	8214	8190	8234	8269	8252	8213	8281	8224	8170	8225	8183	8170	8218	8278	8263	8261	8282	8203	8183	8204	8205	8196	8238	8264	8214	8238	8252	8216	8205	8213	8215	8242	8224	8243	8216	8233
64	A/D1	0	0	1140	8211	8219	8206	8224	8213	8214	8224	8210	8225	8221	8206	8218	8217	8210	8226	8220	8204	8228	8207	8211	8218	8201	8214	8218	8216	8231	8233	8219	8218	8218	8213	8223	8235	8247	8232	8177	8275	8152	8245	8258	8148	8277	8202	8244	8234
64	A/D0	1	0	1140	8249	8276	8225	8230	8279	8263	8201	8162	8240	8212	8204	8256	8232	8237	8195	8253	8211	8156	8210	8225	8193	8180	8277	8271	8303	8266	8218	8216	8196	8220	8261	8222	8214	8245	8234	8235	8195	8211	8201	8216	8215	8276	8267	8245	8270
65	A/D1	0	0	1400	8207	8219	8210	8236	8240	8222	8239	8235	8197	8236	8246	8221	8254	8222	8241	8244	8229	8227	8228	8204	8212	8214	8205	8283	8235	8246	8221	8246	8233	8237	8212	8235	8240	8239	8247	8225	8222	8211	8221	8218	8202	8228	8218	8224	8210
65	A/D0	1	0	1400	8232	8290	8277	8285	8279	8223	8219	8230	8236	8179	8246	8246	8259	8223	8272	8246	8204	8197	8238	8239	8207	8226	8259	8258	8254	8246	8247	8199	8240	8205	8206	8259	8275	8276	8247	8221	8194	8189	8198	8234	8211	8230	8270	8240	8181
66	A/D1	0	0	980	8219	8215	8219	8213	8226	8218	8220	8215	8213	8212	8219	8215	8233	8210	8229	8224	8213	8210	8206	8215	8204	8215	8210	8216	8213	8218	8230	8208	8221	8216	8212	8220	8224	8204	8225	8229	8215	8225	8208	8225	8208	8241	8215	8179	8255
66	A/D0	1	0	980	8195	8233	8248	8194	8217	8257	8230	8171	8213	8261	8201	8230	8286	8229	8295	8273	8235	8202	8185	8211	8223	8240	8297	8261	8298	8262	8239	8201	8249	8227	8220	8263	8222	8199	8218	8239	8215	8204	8199	8205	8276	8290	8265	8266	8312
67	A/D1	0	0	1200	8223	8228	8210	8228	8204	8219	8211	8212	8209	8207	8219	8216	8218	8210	8222	8210	8176	8274	8196	8194	8267	8173	8271	8217	8236	8220	8205	8219	8203	8232	8201	8249	8193	8256	8202	8231	8227	8192	8211	8211	8222	8212	8231	8199	8206
67	A/D0	1	0	1200	8231	8311	8231	8238	8265	8210	8153	8175	8237	8220	8253	8261	8247	8240	8273	8253	8255	8195	8246	8212	8244	8265	8251	8261	8206	8190	8186	8182	8181	8143	8210	8262	8245	8272	8280	8183	8151	8221	8257	8231	8255	8303	8238	8238	8247
68	A/D1	0	0	900	8245	8271	8257	8232	8240	8246	8235	8247	8208	8223	8215	8221	8233	8223	8228	8224	8230	8234	8234	8213	8238	8240	8250	8257	8245	8235	8229	8219	8211	8209	8215	8212	8188	8225	8226	8266	8264	8263	8227	8227	8220	8224	8286	8290	8294
68	A/D0	1	0	900	8225	8229	8285	8262	8246	8305	8246	8184	8215	8235	8190	8267	8284	8300	8284	8225	8268	8222	8195	8193	8262	8268	8245	8267	8289	8259	8217	8196	8205	8171	8238	8290	8222	8306	8281	8267	8261	8217	8224	8206	8230	8253	8262	8357	8306
69	A/D1	0	0	900	8212	8243	8235	8223	8255	8238	8230	8230	8221	8213	8222	8220	8213	8220	8226	8223	8216	8221	8209	8210	8220	8219	8209	8218	8203	8229	8203	8226	8213	8215	8220	8215	8224	8221	8217	8224	8220	8220	8220	8210	8214	8224	8209	8247	8235
69	A/D0	1	0	900	8181	8225	8243	8251	8270	8292	8261	8234	8212	8213	8207	8227	8246	8234	8265	8261	8250	8244	8227	8206	8207	8280	8262	8268	8284	8299	8219	8205	8219	8225	8229	8238	8220	8197	8225	8238	8216	8214	8206	8194	8198	8229	8198	8187	8253
70	A/D1	0	0	860	8213	8211	8213	8208	8213	8204	8218	8214	8216	8219	8213	8229	8229	8229	8222	8224	8214	8226	8210	8221	8231	8251	8251	8262	8254	8256	8247	8256	8240	8248	8219	8229	8242	8224	8256	8222	8208	8223	8212	8221	8245	8275	8298	8255	8346
70	A/D0	1	0	860	8245	8223	8265	8292	8302	8289	8264	8239	8181	8188	8230	8250	8228	8277	8241	8249	8238	8173	8197	8224	8225	8289	8328	8289	8278	8316	8254	8212	8205	8236	8221	8215	8301	8296	8254	8276	8213	8201	8215	8250	8275	8336	8323	8323	8275
71	A/D1	0	0	1570	8187	8212	8218	8205	8222	8222	8245	8208	8253	8184	8234	8215	8227	8241	8243	8250	8228	8233	8207	8217	8208	8222	8214	8260	8198	8226	8220	8203	8226	8186	8253	8197	8260	8236	8220	8229	8266	8218	8227	8250	8195	8245	8215	8211	8237
71	A/D0	1	0	1570	8215	8251	8293	8286	8278	8228	8209	8219	8187	8177	8204	8227	8218	8174	8261	8254	8207	8222	8237	8172	8207	8257	8294	8239	8260	8259	8178	8216	8185	8217	8265	8212	8246	8272	8274	8214	8226	8275	8190	8189	8255	8256	8243	8270	8348
72	A/D1	0	0	910	8235	8227	8238	8221	8216	8195	8222	8228	8211	8225	8219	8219	8260	8260	8273	8242	8253	8282	8247	8280	8240	8246	8236	8233	8248	8231	8239	8237	8223	8212	8217	8212	8251	8243	8249	8266	8269	8264	8242	8229	8221	8233	8261	8296	8295
72	A/D0	1	0	910	8205	8225	8268	8309	8313	8261	8265	8231	8213	8234	8211	8227	8250	8248	8234	8229	8235	8210	8194	8191	8241	8232	8237	8277	8272	8271	8222	8215	8223	8195	8225	8284	8295	8240	8269	8298	8272	8224	8215	8217	8211	8251	8287	8286	8286
73	A/D1	0	0	860	8248	8232	8231	8218	8218	8205	8221	8210	8222	8216	8208	8215	8218	8215	8226	8208	8217	8217	8213	8216	8205	8217	8212	8229	8211	8209	8222	8209	8222	8204	8224	8215	8219	8217	8214	8219	8224	8218	8216	8216	8216	8218	8207	8218	8211
73	A/D0	1	0	860	8221	8232	8249	8264	8239	8252	8190	8215	8210	8224	8257	8278	8228	8251	8252	8216	8208	8213	8221	8187	8230	8269	8235	8244	8270	8227	8237	8219	8224	8218	8265	8267	8286	8293	8280	8241	8206	8237	8200	8200	8225	8235	8232	8242	8251
74	A/D1	0	0	1170	8219	8214	8220	8216	8215	8213	8215	8243	8225	8238	8221	8218	8202	8226	8211	8210	8227	8223	8227	8240	8248	8238	8254	8225	8236	8211	8213	8221	8206	8244	8283	8272	8255	8243	8237	8241	8216	8235	8210	8225	8247	8222	8246	8208	8224
74	A/D0	1	0	1170	8265	8249	8220	8225	8209	8175	8194	8220	8208	8181	8220	8269	8251	8239	8271	8234	8222	8228	8228	8207	8239	8245	8256	8209	8217	8197	8207	8209	8168	8195	8236	8207	8214	8254	8220	8206	8206	8204	8181	8198	8274	8280	8275	8237	8226
75	A/D1	0	0	1010	8209	8204	8232	8231	8236	8228	8225	8217	8231	8229	8213	8233	8233	8231	8240	8224	8219	8228	8212	8203	8215	8215	8215	8229	8227	8221	8222	8227	8205	8223	8213	8212	8213	8217	8217	8232	8237	8244	8241	8225	8223	8227	8223	8226	8218
75	A/D0	1	0	1010	8179	8182	8260	8229	8227	8242	8248	8204	8212	8250	8231	8264	8310	8274	8264	8246	8259	8228	8195	8199	8192	8233	8242	8250	8232	8219	8229	8218	8198	8195	8198	8210	8248	8236	8258	8297	8268	8243	8245	8234	8228	8294	8233	8228	8233
76	A/D1	0	0	1270	8230	8197	8231	8192	8242	8200	8225	8214	8207	8228	8202	8230	8203	8223	8207	8214	8216	8216	8210	8222	8222	8233	8223	8197	8228	8181	8230	8200	8215	8212	8213	8222	8204	8223	8212	8230	8212	8255	8229	8221	8216	8214	8207	8206	8248
76	A/D0	1	0	1270	8222	8219	8237	8308	8261	8227	8223	8233	8191	8179	8247	8236	8219	8202	8252	8226	8188	8214	8196	8195	8223	8182	8256	8248	8219	8222	8236	8203	8193	8239	8216	8185	8235	8276	8236	8215	8223	8205	8201	8216	8218	8232	8231	8222	8237
77	A/D1	0	0	1260	8224	8218	8236	8225	8231	8219	8210	8210	8218	8207	8219	8211	8237	8251	8240	8243	8224	8247	8237	8221	8237	8236	8232	8222	8217	8225	8223	8226	8211	8226	8208	8251	8245	8232	8229	8224	8220	8218	8215	8209	8219	8207	8220	8234	8201
77	A/D0	1	0	1260	8265	8254	8261	8205	8232	8205	8184	8167	8202	8238	8212	8223	8238	8188	8236	8231	8273	8254	8191	8233	8260	8210	8234	8279	8252	8228	8227	8210	8179	8167	8215	8232	8198	8241	8237	8216	8235	8224	8211	8226	8252	8227	8310	8293	8260
78	A/D1	0	0	1200	8207	8209	8209	8217	8218	8212	8226	8212	8215	8209	8217	8210	8217	8212	8225	8207	8237	8212	8215	8213	8213	8208	8215	8217	8213	8222	8239	8229	8228	8207	8225	8211	8185	8275	8194	8222	8273	8159	8263	8175	8227	8223	8209	8234	8197
78	A/D0	1	0	1200	8220	8243	8230	8243	8250	8249	8233	8209	8226	8214	8234	8248	8251	8277	8309	8227	8188	8194	8171	8147	8187	8269	8276	8274	8243	8233	8190	8184	8204	8184	8258	8254	8273	8230	8268	8185	8236	8192	8154	8195	8192	8205	8178	8240	8249
79	A/D1	0	0	1360	8218	8256	8233	8236	8216	8215	8213	8219	8219	8206	8224	8219	8226	8234	8184	8268	8200	8205	8258	8178	8266	8205	8244	8213	8218	8232	8201	8233	8196	8239	8196	8229	8205	8229	8235	8226	8225	8219	8234	8205	8229	8207	8240	8237	8219
79	A/D0	1	0	1360	8222	8211	8224	8221	8245	8241	8226	8232	8180	8193	8242	8245	8262	8224	8233	8207	8191	8187	8238	8219	8224	8251	8225	8232	8234	8253	8205	8203	8214	8217	8215	8269	8254	8236	8243	8257	8224	8200	8211	8232	8213	8248	8229	8213	8227
80	A/D1	0	0	1340	8164	8269	8191	8238	8281	8195	8277	8214	8263	8235	8201	8230	8195	8226	8199	8246	8199	8249	8209	8226	8224	8207	8224	8198	8234	8203	8228	8206	8214	8225	8209	8206	8224	8222	8242	8229	8217	8216	8208	8227	8198	8226	8188	8233	8229
80	A/D0	1	0	1340	8222	8229	8201	8247	8286	8242	8227	8235	8190	8188	8225	8265	8258	8246	8248	8246	8224	8213	8210	8206	8224	8240	8256	8267	8233	8246	8240	8209	8192	8213	8221	8220	8212	8240	8263	8213	8214	8235	8216	8227	8232	8243	8261	8257	8316
81	A/D1	0	0	1330	8230	8215	8221	8210	8221	8217	8219	8223	8214	8224	8211	8221	8224	8215	8226	8218	8215	8232	8206	8218	8227	8199	8226	8233	8199	8221	8237	8227	8218	8220	8213	8214	8233	8225	8230	8225	8240	8220	8231	8208	8221	8211	8212	8214	8213
81	A/D0	1	0	1330	8223	8209	8221	8322	8256	8245	8280	8230	8185	8194	8216	8232	8216	8255	8252	8241	8320	8279	8205	8211	8227	8225	8234	8221	8205	8227	8271	8233	8187	8198	8196	8219	8235	8270	8274	8249	8287	8239	8219	8224	8213	8230	8229	8265	8254
82	A/D1	0	0	1350	8217	8238	8232	8243	8240	8228	8216	8218	8205	8217	8216	8209	8222	8218	8213	8229	8218	8217	8218	8212	8221	8208	8210	8209	8216	8217	8213	8231	8211	8207	8219	8204	8215	8223	8221	8217	8218	8212	8200	8205	8208	8207	8238	8218	8231
82	A/D0	1	0	1350	8211	8319	8301	8201	8245	8204	8179	8154	8205	8199	8234	8280	8226	8202	8214	8200	8200	8235	8246	8246	8247	8277	8277	8259	8251	8248	8208	8177	8164	8167	8170	8236	8198	8258	8247	8205	8222	8184	8192	8215	8238	8236	8265	8272	8256
83	A/D1	0	0	1120	8193	8210	8220	8210	8213	8231	8224	8220	8224	8213	8221	8227	8240	8244	8217	8227	8225	8213	8224	8202	8223	8197	8232	8215	8215	8231	8210	8234	8221	8223	8218	8231	8239	8281	8259	8240	8231	8219	8217	8219	8220	8216	8228	8210	8211
83	A/D0	1	0	1120	8200	8205	8243	8233	8229	8208	8195	8184	8181	8220	8223	8248	8283	8300	8283	8240	8209	8192	8215	8208	8208	8257	8297	8264	8228	8238	8209	8165	8188	8243	8159	8187	8257	8212	8217	8271	8259	8224	8225	8272	8197	8227	8214	8211	8207
84	A/D1	0	0	860	8218	8209	8213	8228	8245	8266	8273	8252	8251	8215	8271	8243	8268	8240	8245	8261	8250	8258	8234	8233	8230	8241	8227	8229	8233	8209	8231	8216	8218	8217	8239	8209	8243	8218	8210	8225	8206	8218	8209	8222	8215	8243	8236	8268	8269
84	A/D0	1	0	860	8246	8239	8330	8259	8241	8244	8263	8191	8226	8243	8252	8262	8253	8300	8278	8197	8202	8177	8197	8181	8222	8265	8274	8233	8264	8230	8233	8195	8184	8210	8210	8255	8287	8290	8242	8227	8203	8195	8179	8214	8259	8275	8225	8254	8262
85	A/D1	0	0	870	8260	8259	8244	8254	8239	8237	8227	8222	8226	8215	8241	8247	8238	8253	8237	8226	8228	8214	8228	8214	8218	8203	8218	8214	8210	8247	8224	8214	8259	8206	8247	8232	8256	8267	8211	8273	8205	8216	8233	8213	8207	8250	8263	8253	8312
85	A/D0	1	0	870	8194	8234	8272	8254	8290	8329	8264	8232	8227	8202	8241	8270	8291	8295	8285	8279	8296	8221	8199	8262	8212	8168	8257	8290	8189	8253	8296	8218	8197	8299	8313	8328	8339	8327	8291	8316	8219	8213	8203	8257	8273	8305	8306	8292	8386
86	A/D1	0	0	1110	8221	8214	8226	8227	8222	8212	8220	8208	8210	8213	8224	8224	8231	8225	8214	8218	8213	8233	8220	8187	8226	8211	8217	8237	8169	8250	8200	8249	8227	8206	8235	8193	8214	8218	8226	8236	8231	8210	8256	8207	8227	8226	8215	8248	8214
86	A/D0	1	0	1110	8199	8266	8227	8260	8292	8260	8255	8200	8199	8218	8236	8215	8242	8264	8311	8330	8207	8223	8147	8192	8220	8179	8196	8254	8281	8240	8193	8212	8170	8233	8273	8267	8189	8304	8273	8224	8232	8223	8193	8205	8241	8213	8219	8277	8300
87	A/D1	0	0	1160	8208	8227	8212	8253	8246	8229	8246	8253	8248	8231	8228	8216	8229	8211	8221	8225	8213	8223	8214	8206	8227	8224	8230	8224	8220	8224	8224	8215	8229	8208	8223	8235	8239	8243	8231	8231	8209	8217	8203	8223	8199	8231	8213	8227	8217
87	A/D0	1	0	1160	8224	8272	8277	8270	8293	8280	8229	8232	8218	8204	8201	8273	8230	8213	8238	8281	8253	8201	8218	8212	8192	8237	8242	8202	8228	8253	8228	8187	8213	8212	8187	8261	8222	8179	8237	8233	8176	8163	8243	8240	8248	8311	8254	8213	8244
88	A/D1	0	0	1530	8206	8235	8216	8223	8226	8220	8201	8228	8192	8231	8231	8195	8229	8203	8204	8222	8212	8214	8229	8211	8229	8235	8238	8269	8293	8244	8246	8219	8214	8221	8195	8216	8212	8227	8223	8220	8227	8206	8218	8217	8208	8210	8203	8219	8245
88	A/D0	1	0	1530	8223	8245	8272	8232	8218	8252	8177	8225	8244	8141	8236	8255	8167	8263	8231	8203	8225	8244	8233	8229	8235	8230	8225	8274	8261	8264	8268	8220	8185	8162	8201	8206	8263	8263	8271	8247	8231	8272	8216	8192	8229	8240	8225	8262	8283
89	A/D1	0	0	1050	8215	8217	8220	8211	8207	8227	8233	8200	8212	8214	8209	8222	8230	8240	8207	8226	8209	8203	8223	8210	8216	8215	8215	8199	8237	8217	8235	8220	8216	8224	8207	8220	8204	8211	8202	8204	8217	8208	8237	8206	8237	8222	8232	8227	8210
89	A/D0	1	0	1050	8257	8253	8230	8233	8248	8209	8239	8232	8194	8208	8247	8253	8230	8289	8250	8242	8261	8245	8198	8182	8241	8208	8185	8231	8225	8288	8219	8238	8202	8226	8212	8213	8192	8241	8231	8238	8259	8233	8154	8301	8266	8239	8220	8211	8175
90	A/D1	0	0	1310	8209	8219	8213	8212	8208	8211	8213	8209	8210	8210	8230	8209	8220	8234	8220	8242	8247	8223	8221	8204	8209	8205	8222	8252	8244	8249	8243	8229	8217	8216	8203	8224	8212	8158	8262	8185	8203	8258	8152	8251	8188	8217	8216	8198	8218
90	A/D0	1	0	1310	8245	8243	8232	8241	8260	8225	8211	8178	8156	8148	8198	8251	8282	8249	8231	8210	8207	8196	8166	8200	8244	8243	8266	8268	8288	8245	8261	8213	8192	8179	8214	8231	8215	8278	8237	8279	8222	8250	8226	8191	8227	8237	8244	8276	8269
91	A/D1	0	0	1250	8176	8245	8195	8220	8213	8262	8236	8239	8220	8191	8256	8209	8251	8198	8252	8265	8249	8234	8219	8209	8213	8221	8217	8204	8237	8253	8220	8250	8213	8219	8218	8212	8210	8213	8213	8214	8233	8195	8220	8209	8220	8221	8211	8212	8204
91	A/D0	1	0	1250	8147	8212	8243	8265	8256	8244	8243	8205	8189	8155	8195	8244	8248	8202	8267	8262	8210	8231	8255	8195	8229	8283	8283	8253	8310	8284	8223	8227	8203	8195	8199	8248	8233	8249	8317	8245	8246	8253	8218	8219	8261	8290	8234	8245	8301
92	A/D1	0	0	1140	8217	8219	8214	8217	8281	8250	8265	8228	8220	8216	8209	8221	8222	8230	8226	8221	8217	8213	8214	8212	8220	8211	8219	8207	8219	8208	8216	8226	8199	8221	8222	8210	8227	8213	8209	8237	8222	8215	8212	8224	8213	8215	8225	8209	8218
92	A/D0	1	0	1140	8230	8258	8247	8281	8262	8238	8225	8223	8201	8196	8227	8223	8240	8249	8235	8233	8203	8204	8210	8241	8258	8244	8262	8238	8225	8222	8188	8193	8154	8222	8241	8239	8275	8240	8270	8247	8217	8205	8193	8234	8238	8261	8241	8246	8236
93	A/D1	0	0	1420	8204	8211	8215	8208	8239	8220	8249	8221	8228	8222	8212	8210	8213	8208	8217	8215	8203	8217	8210	8212	8223	8212	8216	8208	8225	8250	8256	8250	8218	8220	8201	8217	8230	8237	8233	8212	8234	8208	8218	8215	8215	8218	8214	8213	8219
93	A/D0	1	0	1420	8197	8216	8253	8214	8268	8246	8217	8202	8205	8214	8229	8200	8235	8243	8216	8223	8237	8199	8227	8179	8224	8233	8245	8249	8315	8256	8230	8281	8198	8184	8202	8252	8264	8286	8292	8299	8235	8252	8219	8158	8245	8206	8167	8216	8227
94	A/D1	0	0	1270	8217	8230	8226	8230	8238	8210	8236	8225	8231	8227	8221	8200	8222	8210	8211	8216	8199	8230	8205	8228	8216	8223	8182	8236	8211	8209	8230	8198	8259	8159	8257	8211	8173	8240	8213	8222	8235	8234	8197	8234	8216	8209	8233	8198	8222
94	A/D0	1	0	1270	8221	8254	8242	8222	8292	8279	8209	8242	8229	8183	8214	8196	8249	8273	8313	8252	8258	8257	8214	8189	8254	8260	8188	8222	8261	8236	8204	8211	8271	8191	8182	8301	8237	8216	8279	8289	8210	8243	8238	8218	8229	8215	8223	8244	8243
95	A/D1	0	0	1220	8207	8216	8217	8206	8214	8215	8212	8215	8216	8247	8229	8240	8217	8219	8224	8206	8218	8200	8217	8214	8223	8207	8217	8210	8231	8221	8242	8253	8249	8246	8215	8230	8221	8216	8233	8239	8237	8240	8209	8228	8206	8225	8243	8221	8244
95	A/D0	1	0	1220	8235	8222	8217	8198	8247	8276	8215	8236	8260	8185	8245	8295	8284	8204	8335	8247	8198	8219	8210	8211	8203	8245	8206	8243	8273	8239	8228	8222	8198	8175	8261	8258	8261	8339	8300	8261	8236	8205	8195	8203	8216	8254	8238	8248	8257
96	A/D1	0	0	1190	8222	8232	8230	8223	8219	8218	8197	8240	8250	8207	8271	8211	8225	8227	8242	8232	8184	8262	8190	8223	8233	8207	8214	8216	8229	8195	8242	8205	8216	8233	8198	8229	8215	8205	8227	8216	8220	8222	8209	8202	8233	8208	8212	8232	8210
96	A/D0	1	0	1190	8198	8187	8200	8233	8276	8214	8146	8189	8171	8149	8225	8257	8185	8270	8254	8206	8199	8234	8220	8175	8244	8249	8242	8289	8270	8241	8233	8222	8180	8185	8239	8218	8195	8268	8256	8234	8219	8211	8194	8182	8237	8249	8249	8241	8262
97	A/D1	0	0	1240	8211	8213	8223	8236	8248	8210	8271	8202	8226	8209	8197	8239	8179	8256	8193	8215	8245	8211	8225	8224	8260	8234	8258	8219	8216	8230	8227	8220	8223	8210	8210	8224	8211	8232	8199	8220	8231	8201	8215	8228	8210	8213	8235	8212	8239
97	A/D0	1	0	1240	8223	8190	8217	8241	8286	8255	8245	8220	8186	8203	8242	8277	8259	8293	8266	8251	8260	8280	8196	8203	8242	8259	8237	8248	8238	8239	8212	8216	8208	8194	8220	8223	8202	8219	8282	8252	8265	8198	8224	8212	8220	8242	8264	8209	8246
98	A/D1	0	0	1300	8175	8253	8192	8220	8293	8188	8270	8199	8232	8202	8212	8225	8235	8264	8212	8260	8194	8229	8213	8205	8229	8210	8225	8198	8240	8199	8233	8201	8211	8220	8204	8205	8218	8194	8220	8218	8203	8221	8215	8206	8254	8239	8227	8223	8204
98	A/D0	1	0	1300	8188	8204	8261	8228	8260	8233	8186	8211	8169	8238	8271	8269	8277	8245	8250	8279	8238	8248	8240	8201	8222	8234	8253	8251	8242	8238	8199	8235	8174	8201	8239	8205	8252	8281	8242	8223	8261	8233	8160	8233	8239	8200	8255	8255	8223
99	A/D1	0	0	1250	8220	8214	8226	8211	8234	8212	8214	8237	8223	8238	8248	8224	8260	8246	8244	8270	8242	8233	8223	8208	8217	8218	8205	8215	8220	8211	8220	8226	8229	8230	8223	8213	8206	8209	8217	8229	8243	8239	8239	8231	8226	8226	8280	8259	8267
99	A/D0	1	0	1250	8187	8213	8229	8271	8291	8294	8276	8248	8223	8214	8211	8209	8230	8203	8225	8241	8231	8216	8198	8215	8206	8233	8208	8230	8233	8218	8261	8217	8206	8197	8206	8198	8252	8255	8297	8307	8288	8279	8222	8203	8195	8220	8235	8271	8225
100	A/D1	0	0	1320	8208	8229	8212	8237	8238	8219	8215	8228	8206	8225	8216	8213	8219	8219	8241	8230	8251	8228	8234	8218	8227	8220	8211	8220	8215	8219	8213	8216	8250	8228	8226	8221	8228	8217	8227	8214	8219	8214	8228	8195	8232	8203	8193	8222	8205
100	A/D0	1	0	1320	8235	8251	8205	8298	8292	8243	8224	8241	8211	8195	8250	8223	8214	8229	8275	8230	8227	8216	8196	8210	8233	8262	8266	8269	8254	8253	8248	8233	8217	8209	8220	8201	8237	8239	8225	8261	8214	8230	8264	8225	8209	8301	8185	8200	8266
101	A/D1	0	0	960	8218	8238	8193	8249	8204	8253	8212	8245	8189	8236	8200	8211	8234	8207	8231	8187	8247	8193	8237	8215	8207	8241	8213	8225	8215	8215	8203	8226	8215	8210	8208	8214	8209	8227	8223	8227	8224	8216	8219	8196	8227	8242	8251	8251	8214
101	A/D0	1	0	960	8257	8236	8234	8269	8257	8232	8215	8203	8191	8179	8292	8263	8291	8279	8273	8267	8206	8263	8205	8186	8238	8263	8245	8246	8277	8261	8226	8197	8205	8214	8224	8282	8279	8259	8242	8216	8193	8220	8196	8204	8215	8235	8236	8273	8297
102	A/D1	0	0	950	8211	8218	8213	8219	8211	8221	8216	8213	8214	8218	8264	8231	8245	8227	8229	8224	8224	8211	8206	8218	8212	8219	8212	8231	8217	8217	8220	8215	8219	8217	8229	8218	8206	8229	8207	8213	8213	8215	8206	8228	8219	8216	8248	8225	8238
102	A/D0	1	0	950	8230	8206	8268	8259	8253	8257	8231	8211	8174	8201	8213	8205	8229	8272	8255	8211	8180	8235	8185	8200	8230	8250	8241	8259	8335	8233	8204	8231	8223	8259	8239	8268	8250	8211	8290	8281	8236	8197	8231	8227	8195	8255	8306	8298	8276
103	A/D1	0	0	1450	8218	8210	8214	8214	8216	8233	8218	8223	8214	8216	8221	8212	8219	8251	8231	8241	8212	8218	8221	8207	8207	8215	8224	8230	8235	8231	8222	8219	8225	8212	8243	8244	8237	8227	8219	8227	8218	8225	8238	8232	8248	8231	8254	8223	8229
103	A/D0	1	0	1450	8204	8236	8279	8279	8250	8256	8235	8190	8165	8181	8236	8224	8243	8247	8237	8222	8244	8202	8216	8200	8199	8254	8222	8241	8271	8258	8222	8191	8203	8206	8212	8217	8217	8214	8192	8199	8182	8205	8184	8195	8237	8226	8224	8240	8272
104	A/D1	0	0	890	8208	8234	8232	8186	8278	8195	8338	8178	8192	8219	8233	8227	8269	8207	8287	8194	8273	8186	8208	8244	8201	8246	8201	8206	8222	8218	8208	8238	8188	8323	8258	8278	8265	8240	8236	8233	8204	8217	8227	8217	8219	8201	8227	8213	8222
104	A/D0	1	0	890	8238	8247	8263	8257	8340	8155	8295	8209	8252	8170	8211	8314	8346	8392	8360	8286	8235	8192	8188	8225	8199	8286	8295	8257	8290	8239	8219	8224	8175	8185	8217	8282	8234	8232	8230	8193	8232	8231	8210	8257	8250	8298	8307	8240	8257
105	A/D1	0	0	1390	8226	8233	8220	8229	8216	8215	8231	8227	8217	8219	8218	8208	8225	8208	8219	8213	8217	8210	8216	8213	8209	8214	8207	8205	8222	8210	8218	8243	8219	8231	8214	8232	8228	8244	8228	8223	8215	8217	8212	8218	8216	8223	8240	8212	8219
105	A/D0	1	0	1390	8264	8220	8251	8251	8246	8212	8222	8239	8212	8162	8216	8233	8251	8261	8308	8265	8226	8213	8222	8230	8229	8276	8280	8232	8248	8219	8232	8223	8184	8201	8267	8198	8201	8269	8271	8214	8241	8259	8166	8211	8190	8198	8246	8293	8258
106	A/D1	0	0	1080	8200	8257	8196	8238	8201	8236	8215	8219	8207	8213	8226	8212	8229	8223	8230	8230	8220	8210	8232	8203	8220	8217	8206	8213	8209	8224	8224	8215	8230	8223	8220	8231	8221	8206	8246	8226	8217	8221	8220	8225	8225	8223	8219	8213	8224
106	A/D0	1	0	1080	8165	8187	8265	8251	8263	8267	8253	8190	8183	8212	8246	8251	8264	8262	8253	8250	8240	8264	8211	8203	8223	8205	8206	8226	8238	8213	8199	8231	8215	8220	8219	8243	8282	8206	8229	8245	8221	8200	8211	8210	8182	8190	8238	8230	8238
107	A/D1	0	0	1120	8177	8242	8203	8218	8215	8209	8242	8177	8246	8190	8242	8196	8233	8201	8214	8222	8197	8224	8206	8234	8207	8257	8227	8226	8221	8212	8236	8248	8240	8226	8237	8196	8233	8198	8226	8204	8214	8220	8211	8226	8206	8231	8201	8256	8260
107	A/D0	1	0	1120	8192	8251	8300	8239	8291	8300	8270	8211	8166	8163	8255	8240	8246	8330	8268	8258	8238	8186	8163	8182	8241	8255	8277	8252	8284	8232	8205	8211	8243	8202	8170	8217	8167	8217	8252	8249	8178	8206	8206	8197	8227	8206	8263	8289	8296
108	A/D1	0	0	1100	8221	8233	8244	8163	8272	8191	8215	8252	8193	8234	8208	8215	8201	8236	8205	8215	8224	8204	8225	8213	8219	8212	8233	8250	8234	8238	8226	8214	8223	8210	8220	8218	8204	8224	8214	8227	8245	8229	8236	8222	8225	8212	8211	8222	8232
108	A/D0	1	0	1100	8294	8229	8228	8245	8187	8186	8154	8200	8225	8212	8187	8244	8220	8256	8291	8310	8254	8224	8200	8196	8188	8207	8261	8288	8260	8249	8225	8226	8167	8196	8204	8230	8249	8276	8280	8226	8210	8216	8217	8238	8251	8239	8197	8209	8228
109	A/D1	0	0	950	8212	8233	8236	8259	8244	8227	8220	8197	8220	8209	8224	8228	8212	8221	8212	8210	8235	8229	8224	8237	8207	8226	8218	8199	8215	8210	8212	8218	8209	8221	8226	8222	8215	8221	8239	8202	8228	8250	8156	8271	8189	8221	8230	8206	8226
109	A/D0	1	0	950	8192	8236	8232	8233	8257	8270	8264	8235	8233	8215	8278	8264	8245	8294	8289	8273	8298	8286	8209	8192	8241	8258	8279	8257	8308	8241	8218	8245	8223	8212	8242	8254	8240	8279	8245	8253	8212	8201	8179	8192	8213	8208	8249	8296	8262
110	A/D1	0	0	1220	8222	8229	8212	8247	8187	8250	8221	8202	8243	8195	8257	8178	8232	8249	8194	8251	8202	8217	8216	8230	8202	8231	8223	8196	8237	8199	8213	8222	8222	8207	8220	8207	8208	8223	8203	8222	8228	8205	8227	8215	8201	8223	8204	8205	8220
110	A/D0	1	0	1220	8212	8207	8193	8237	8240	8259	8233	8193	8259	8179	8252	8265	8219	8214	8221	8205	8176	8186	8192	8225	8215	8219	8252	8233	8221	8257	8224	8211	8204	8219	8251	8219	8239	8242	8215	8215	8213	8203	8182	8173	8246	8249	8251	8206	8217
111	A/D1	0	0	1420	8207	8206	8225	8218	8214	8227	8212	8219	8222	8220	8218	8204	8217	8217	8208	8230	8205	8219	8230	8207	8221	8211	8206	8200	8221	8211	8220	8223	8222	8201	8214	8206	8203	8211	8247	8247	8241	8235	8210	8219	8208	8212	8242	8217	8230
111	A/D0	1	0	1420	8255	8257	8257	8263	8217	8234	8255	8245	8227	8233	8220	8244	8210	8229	8261	8275	8249	8193	8243	8203	8179	8232	8224	8225	8238	8256	8240	8214	8218	8179	8222	8254	8248	8264	8264	8239	8221	8213	8213	8217	8231	8303	8285	8265	8300
112	A/D1	0	0	990	8222	8213	8212	8220	8204	8230	8198	8230	8211	8208	8228	8205	8216	8231	8221	8223	8227	8196	8223	8203	8211	8214	8210	8221	8208	8255	8230	8244	8225	8214	8218	8213	8222	8235	8237	8224	8234	8215	8220	8215	8210	8225	8207	8226	8212
112	A/D0	1	0	990	8218	8241	8257	8238	8248	8242	8216	8202	8186	8216	8235	8219	8246	8224	8214	8225	8194	8183	8205	8211	8182	8270	8272	8210	8261	8239	8187	8185	8215	8245	8214	8234	8282	8221	8211	8224	8195	8216	8197	8198	8215	8260	8227	8240	8255
113	A/D1	0	0	890	8211	8228	8215	8217	8224	8207	8226	8223	8213	8219	8214	8229	8219	8231	8220	8158	8271	8194	8205	8267	8163	8254	8215	8232	8221	8210	8232	8201	8256	8182	8247	8230	8252	8237	8224	8224	8209	8236	8207	8229	8209	8217	8199	8204	8216
113	A/D0	1	0	890	8228	8222	8260	8292	8278	8225	8236	8213	8177	8160	8199	8181	8200	8238	8205	8218	8182	8226	8199	8198	8240	8238	8258	8242	8220	8264	8248	8219	8199	8180	8196	8190	8200	8230	8235	8218	8240	8203	8188	8171	8201	8220	8209	8242	8243
114	A/D1	0	0	900	8231	8208	8202	8218	8211	8241	8235	8228	8218	8220	8233	8232	8234	8218	8237	8206	8229	8210	8216	8205	8201	8204	8247	8238	8239	8227	8220	8215	8223	8207	8210	8208	8206	8243	8234	8227	8224	8228	8229	8217	8218	8224	8230	8236	8227
114	A/D0	1	0	900	8211	8133	8158	8235	8332	8327	8218	8188	8228	8213	8194	8236	8206	8259	8301	8246	8195	8175	8164	8185	8205	8219	8280	8338	8287	8223	8199	8221	8209	8258	8255	8237	8238	8222	8279	8274	8228	8228	8182	8176	8232	8303	8329	8255	8260
115	A/D1	0	0	1260	8231	8218	8216	8213	8210	8211	8217	8204	8219	8214	8225	8218	8226	8215	8218	8210	8212	8214	8215	8207	8215	8209	8220	8219	8219	8220	8209	8215	8222	8214	8231	8220	8224	8223	8212	8223	8239	8211	8222	8228	8212	8216	8228	8206	8217
115	A/D0	1	0	1260	8206	8261	8229	8225	8269	8256	8207	8190	8209	8212	8177	8218	8268	8240	8223	8266	8244	8201	8203	8208	8219	8200	8235	8280	8229	8228	8225	8211	8209	8204	8198	8180	8220	8263	8232	8261	8246	8237	8191	8184	8206	8203	8223	8281	8239
116	A/D1	0	0	1470	8197	8220	8207	8223	8236	8224	8218	8215	8223	8227	8193	8232	8241	8146	8274	8185	8223	8221	8199	8214	8207	8235	8216	8251	8190	8241	8181	8255	8195	8215	8235	8223	8252	8258	8287	8192	8260	8225	8198	8239	8205	8207	8228	8223	8186
116	A/D0	1	0	1470	8210	8247	8245	8255	8281	8320	8299	8245	8228	8226	8246	8184	8227	8217	8210	8258	8227	8222	8204	8200	8206	8231	8218	8233	8223	8254	8281	8213	8223	8216	8223	8223	8262	8239	8207	8301	8237	8199	8207	8221	8219	8209	8311	8225	8242
117	A/D1	0	0	1080	8209	8230	8205	8218	8220	8217	8226	8211	8217	8212	8214	8216	8237	8228	8268	8215	8240	8214	8210	8231	8197	8217	8219	8205	8217	8222	8213	8211	8228	8210	8224	8215	8207	8219	8205	8221	8237	8221	8222	8217	8212	8230	8220	8227	8217
117	A/D0	1	0	1080	8244	8224	8199	8287	8259	8240	8205	8224	8200	8168	8268	8254	8216	8223	8228	8193	8218	8229	8216	8217	8249	8232	8268	8288	8263	8235	8214	8220	8181	8207	8247	8244	8222	8265	8251	8249	8252	8215	8207	8190	8246	8280	8261	8321	8313
118	A/D1	0	0	1080	8209	8223	8214	8210	8213	8212	8193	8219	8202	8216	8209	8219	8226	8200	8221	8211	8203	8215	8224	8211	8213	8214	8218	8221	8203	8219	8203	8229	8221	8227	8231	8256	8235	8235	8242	8227	8246	8234	8220	8220	8224	8220	8217	8204	8221
118	A/D0	1	0	1080	8226	8186	8183	8208	8257	8229	8201	8210	8192	8211	8217	8234	8261	8225	8305	8309	8257	8265	8240	8223	8236	8222	8193	8264	8181	8218	8257	8227	8160	8210	8214	8194	8173	8219	8234	8206	8216	8260	8215	8181	8254	8235	8209	8208	8230
119	A/D1	0	0	1360	8200	8215	8220	8244	8213	8218	8212	8212	8219	8211	8216	8214	8228	8209	8256	8222	8232	8223	8210	8218	8206	8220	8233	8242	8257	8238	8239	8210	8219	8211	8213	8219	8215	8213	8227	8220	8220	8233	8221	8205	8215	8222	8204	8225	8225
119	A/D0	1	0	1360	8157	8223	8242	8213	8211	8244	8224	8248	8249	8192	8220	8266	8260	8243	8258	8325	8230	8233	8240	8189	8193	8258	8293	8299	8307	8280	8255	8236	8206	8205	8207	8286	8277	8258	8220	8233	8215	8178	8187	8169	8228	8222	8264	8236	8244
120	A/D1	0	0	850	8201	8265	8265	8268	8243	8249	8260	8244	8282	8207	8246	8190	8230	8211	8179	8264	8165	8225	8225	8208	8233	8254	8262	8247	8291	8227	8259	8220	8201	8232	8214	8214	8232	8232	8247	8265	8238	8223	8212	8220	8243	8255	8245	8308	8277
120	A/D0	1	0	850	8228	8241	8283	8253	8287	8225	8285	8236	8186	8257	8224	8229	8316	8267	8199	8310	8256	8209	8226	8231	8214	8249	8244	8209	8219	8268	8244	8202	8220	8172	8213	8255	8207	8218	8279	8238	8237	8231	8202	8187	8220	8255	8250	8279	8286
121	A/D1	0	0	870	8215	8218	8205	8217	8213	8205	8218	8188	8220	8205	8225	8207	8214	8205	8226	8236	8225	8215	8215	8219	8216	8220	8204	8213	8215	8202	8217	8218	8226	8216	8225	8219	8212	8242	8227	8218	8228	8212	8203	8218	8207	8236	8207	8230	8215
121	A/D0	1	0	870	8222	8226	8231	8231	8273	8285	8244	8229	8215	8232	8213	8252	8257	8211	8211	8291	8219	8213	8225	8205	8223	8244	8258	8262	8303	8213	8237	8226	8205	8197	8185	8244	8202	8220	8283	8245	8199	8212	8200	8172	8201	8259	8276	8252	8246
122	A/D1	0	0	860	8211	8207	8211	8214	8215	8243	8207	8199	8259	8164	8235	8223	8234	8232	8204	8278	8202	8275	8227	8238	8215	8224	8206	8235	8232	8216	8230	8198	8229	8204	8224	8223	8222	8237	8219	8212	8220	8207	8212	8223	8209	8234	8219	8233	8219
122	A/D0	1	0	860	8283	8279	8275	8308	8279	8256	8265	8232	8192	8222	8214	8219	8252	8275	8259	8268	8260	8218	8194	8187	8208	8235	8262	8252	8258	8250	8240	8225	8175	8213	8275	8282	8206	8258	8281	8285	8225	8214	8225	8214	8293	8266	8293	8234	8279
123	A/D1	0	0	1200	8215	8224	8214	8243	8237	8226	8220	8224	8203	8224	8212	8213	8216	8199	8218	8238	8236	8269	8237	8238	8217	8208	8218	8204	8219	8207	8209	8206	8212	8212	8211	8211	8210	8220	8212	8215	8218	8218	8211	8217	8205	8212	8218	8207	8215
123	A/D0	1	0	1200	8321	8282	8279	8237	8287	8197	8220	8187	8139	8127	8203	8233	8236	8304	8244	8199	8194	8185	8213	8220	8225	8247	8231	8260	8260	8283	8243	8224	8195	8205	8199	8184	8215	8257	8269	8254	8234	8198	8150	8158	8236	8238	8278	8260	8260
124	A/D1	0	0	900	8216	8204	8211	8217	8216	8232	8213	8221	8214	8220	8209	8214	8221	8211	8229	8238	8224	8233	8227	8217	8224	8224	8219	8225	8217	8217	8211	8211	8208	8204	8222	8213	8216	8221	8201	8231	8206	8214	8215	8211	8222	8218	8217	8215	8210
124	A/D0	1	0	900	8239	8198	8212	8225	8217	8196	8217	8228	8192	8223	8222	8255	8268	8247	8262	8214	8184	8209	8206	8219	8242	8293	8273	8235	8244	8213	8200	8207	8208	8228	8222	8235	8233	8214	8233	8237	8220	8198	8206	8223	8271	8235	8250	8260	8248
125	A/D1	0	0	1060	8205	8230	8220	8240	8199	8251	8238	8235	8227	8214	8230	8204	8222	8216	8201	8226	8248	8252	8221	8239	8206	8223	8222	8215	8237	8195	8227	8204	8216	8243	8217	8254	8225	8250	8254	8229	8189	8253	8167	8239	8199	8193	8249	8168	8250
125	A/D0	1	0	1060	8214	8240	8276	8233	8233	8329	8267	8222	8213	8186	8235	8255	8268	8272	8221	8207	8218	8233	8197	8196	8257	8263	8274	8281	8259	8271	8216	8228	8192	8229	8293	8282	8265	8242	8258	8269	8233	8195	8211	8147	8199	8250	8272	8263	8307
126	A/D1	0	0	1310	8226	8213	8232	8213	8221	8227	8196	8223	8220	8192	8229	8200	8248	8189	8229	8234	8172	8247	8211	8206	8221	8228	8203	8222	8217	8206	8230	8210	8204	8236	8206	8219	8218	8242	8236	8249	8227	8216	8236	8188	8228	8232	8222	8233	8223
126	A/D0	1	0	1310	8283	8321	8312	8247	8277	8263	8222	8194	8196	8223	8234	8232	8269	8232	8177	8225	8250	8192	8183	8198	8195	8221	8212	8255	8273	8233	8202	8216	8199	8193	8203	8259	8237	8246	8273	8207	8207	8216	8186	8221	8212	8255	8257	8257	8231
127	A/D1	0	0	1290	8223	8220	8225	8232	8222	8225	8211	8215	8217	8211	8236	8237	8254	8252	8238	8219	8225	8212	8211	8215	8218	8238	8233	8240	8232	8223	8219	8214	8212	8215	8221	8214	8235	8240	8235	8243	8216	8230	8209	8210	8226	8206	8218	8227	8222
127	A/D0	1	0	1290	8224	8231	8251	8210	8182	8187	8186	8190	8202	8179	8210	8226	8276	8268	8334	8247	8228	8258	8223	8200	8280	8298	8252	8256	8280	8267	8222	8189	8200	8184	8215	8274	8283	8264	8255	8231	8248	8204	8225	8219	8214	8236	8268	8272	8270
128	A/D1	0	0	1110	8226	8261	8228	8205	8243	8208	8218	8227	8214	8217	8219	8221	8228	8213	8226	8235	8241	8241	8221	8227	8212	8223	8223	8206	8216	8224	8216	8261	8151	8263	8219	8173	8271	8154	8256	8193	8229	8203	8212	8216	8201	8236	8187	8248	8193
128	A/D0	1	0	1110	8230	8261	8261	8309	8253	8222	8252	8189	8195	8242	8250	8224	8243	8237	8159	8254	8220	8184	8195	8207	8207	8285	8281	8303	8248	8275	8278	8185	8214	8244	8231	8238	8274	8235	8273	8269	8229	8221	8219	8212	8249	8308	8294	8244	8260
129	A/D1	0	0	1300	8226	8212	8238	8218	8222	8198	8259	8194	8177	8299	8109	8293	8174	8219	8232	8189	8296	8178	8258	8193	8231	8175	8248	8181	8208	8247	8168	8256	8189	8231	8218	8209	8198	8225	8222	8196	8227	8188	8191	8229	8212	8211	8242	8214	8235
129	A/D0	1	0	1300	8202	8209	8193	8213	8158	8205	8168	8187	8190	8149	8226	8248	8268	8235	8270	8211	8189	8213	8212	8181	8198	8261	8213	8227	8245	8241	8177	8205	8207	8179	8246	8258	8250	8261	8300	8261	8222	8241	8225	8206	8239	8298	8228	8217	8247
130	A/D1	0	0	1350	8237	8251	8223	8231	8212	8208	8212	8213	8207	8204	8230	8205	8224	8208	8203	8225	8206	8220	8218	8214	8251	8258	8243	8244	8225	8209	8216	8205	8224	8215	8245	8222	8235	8235	8236	8227	8218	8220	8215	8214	8213	8226	8209	8216	8220
130	A/D0	1	0	1350	8220	8239	8281	8250	8278	8233	8194	8195	8211	8175	8178	8234	8231	8228	8226	8251	8215	8220	8216	8227	8233	8275	8265	8267	8268	8229	8224	8243	8208	8194	8230	8257	8221	8218	8236	8200	8191	8208	8207	8193	8210	8274	8250	8240	8219
131	A/D1	0	0	860	8209	8212	8234	8199	8232	8208	8217	8219	8204	8208	8219	8206	8206	8202	8218	8211	8233	8232	8243	8237	8220	8227	8211	8216	8240	8219	8232	8215	8216	8219	8234	8272	8241	8232	8230	8211	8226	8209	8219	8219	8236	8215	8226	8205	8232
131	A/D0	1	0	860	8186	8221	8242	8232	8271	8283	8199	8197	8214	8194	8191	8260	8236	8221	8238	8273	8209	8237	8268	8232	8171	8265	8235	8204	8203	8243	8208	8220	8231	8217	8213	8239	8290	8280	8272	8273	8245	8222	8211	8202	8258	8290	8253	8272	8242
132	A/D1	0	0	1150	8222	8228	8215	8221	8217	8208	8221	8208	8221	8214	8217	8214	8211	8222	8206	8215	8209	8226	8211	8224	8219	8211	8222	8225	8224	8218	8219	8214	8216	8212	8221	8215	8217	8221	8221	8221	8214	8214	8243	8229	8227	8223	8209	8218	8211
132	A/D0	1	0	1150	8247	8253	8222	8249	8242	8205	8184	8205	8190	8198	8217	8215	8199	8253	8223	8233	8212	8213	8208	8248	8267	8233	8243	8243	8244	8202	8197	8213	8178	8235	8230	8206	8210	8253	8222	8243	8204	8201	8237	8201	8207	8239	8209	8233	8240
133	A/D1	0	0	1300	8245	8198	8213	8230	8202	8231	8233	8211	8226	8228	8212	8208	8221	8206	8228	8224	8212	8234	8226	8209	8227	8217	8211	8225	8197	8226	8221	8214	8246	8237	8242	8222	8218	8213	8223	8215	8218	8220	8229	8217	8224	8224	8222	8226	8227
133	A/D0	1	0	1300	8224	8255	8248	8266	8252	8254	8202	8160	8203	8232	8265	8303	8305	8263	8219	8234	8240	8198	8199	8193	8161	8219	8226	8208	8274	8277	8215	8220	8231	8213	8210	8228	8267	8229	8220	8250	8219	8206	8238	8198	8198	8228	8227	8226	8257
134	A/D1	0	0	1400	8238	8184	8221	8232	8211	8213	8233	8192	8216	8222	8188	8211	8215	8195	8226	8216	8205	8229	8230	8227	8224	8217	8206	8210	8218	8215	8230	8195	8222	8212	8208	8228	8197	8225	8217	8213	8211	8220	8218	8201	8220	8205	8265	8234	8247
134	A/D0	1	0	1400	8195	8264	8264	8198	8277	8269	8160	8160	8275	8141	8190	8266	8211	8222	8288	8229	8216	8215	8228	8209	8170	8181	8232	8214	8315	8282	8162	8210	8201	8194	8225	8225	8225	8262	8285	8264	8229	8232	8232	8203	8231	8204	8212	8240	8283
135	A/D1	0	0	1230	8213	8219	8215	8214	8213	8217	8218	8222	8213	8223	8219	8232	8226	8209	8219	8200	8214	8214	8218	8217	8208	8211	8213	8209	8218	8216	8219	8218	8215	8209	8219	8244	8267	8244	8249	8219	8225	8220	8222	8233	8233	8245	8242	8208	8287
135	A/D0	1	0	1230	8237	8234	8246	8268	8229	8231	8224	8209	8191	8188	8219	8207	8223	8252	8271	8255	8248	8234	8213	8189	8224	8240	8273	8249	8287	8254	8216	8215	8201	8193	8221	8254	8253	8229	8228	8226	8199	8199	8196	8206	8238	8259	8249	8238	8217
136	A/D1	0	0	1310	8221	8209	8218	8227	8232	8216	8216	8221	8213	8205	8208	8209	8222	8216	8218	8219	8223	8222	8215	8224	8227	8228	8227	8216	8245	8223	8224	8215	8214	8218	8215	8214	8248	8229	8232	8256	8235	8239	8223	8226	8213	8217	8201	8236	8221
136	A/D0	1	0	1310	8181	8235	8260	8206	8232	8292	8247	8216	8226	8170	8178	8249	8297	8238	8284	8243	8199	8207	8211	8161	8199	8228	8214	8244	8225	8247	8215	8222	8238	8185	8192	8204	8205	8203	8271	8273	8263	8215	8223	8210	8177	8186	8212	8260	8249
137	A/D1	0	0	1000	8209	8215	8232	8232	8240	8211	8231	8226	8210	8229	8224	8211	8224	8218	8206	8254	8231	8244	8218	8210	8222	8201	8231	8207	8221	8218	8215	8220	8193	8215	8206	8215	8216	8225	8208	8218	8217	8218	8224	8197	8222	8206	8227	8216	8225
137	A/D0	1	0	1000	8196	8242	8222	8234	8254	8270	8244	8242	8232	8190	8164	8233	8243	8226	8205	8254	8229	8183	8192	8194	8252	8181	8229	8275	8227	8214	8237	8210	8182	8202	8228	8235	8179	8240	8280	8212	8213	8228	8196	8188	8209	8253	8226	8214	8252
138	A/D1	0	0	1090	8209	8223	8208	8250	8233	8225	8232	8211	8214	8212	8208	8223	8231	8235	8234	8211	8236	8207	8243	8210	8176	8263	8152	8247	8216	8194	8241	8187	8244	8193	8241	8191	8252	8203	8230	8234	8205	8239	8191	8241	8199	8246	8213	8226	8225
138	A/D0	1	0	1090	8221	8219	8209	8233	8241	8237	8253	8234	8218	8179	8274	8239	8263	8240	8235	8229	8232	8219	8195	8220	8251	8245	8307	8287	8237	8241	8282	8204	8218	8228	8267	8260	8230	8267	8197	8226	8236	8192	8184	8221	8231	8218	8244	8241	8224
139	A/D1	0	0	920	8227	8241	8239	8226	8226	8221	8216	8218	8216	8213	8219	8206	8252	8233	8238	8232	8240	8225	8234	8228	8230	8229	8220	8232	8239	8244	8230	8224	8209	8218	8206	8219	8214	8217	8234	8230	8219	8227	8211	8212	8222	8209	8211	8217	8227
139	A/D0	1	0	920	8223	8227	8259	8208	8242	8267	8210	8222	8219	8223	8276	8262	8337	8317	8249	8229	8283	8224	8179	8216	8257	8230	8232	8244	8238	8246	8255	8232	8206	8228	8237	8194	8232	8278	8253	8275	8247	8208	8195	8270	8267	8241	8259	8290	8306
140	A/D1	0	0	860	8210	8200	8208	8218	8210	8215	8216	8225	8207	8217	8212	8217	8218	8213	8219	8198	8218	8208	8218	8206	8213	8220	8209	8222	8243	8225	8233	8218	8211	8217	8221	8229	8219	8218	8212	8204	8224	8219	8207	8227	8223	8224	8240	8237	8228
140	A/D0	1	0	860	8251	8257	8229	8239	8250	8232	8207	8226	8189	8245	8242	8229	8263	8258	8197	8176	8217	8204	8216	8247	8275	8236	8254	8252	8237	8195	8188	8216	8197	8247	8261	8251	8235	8193	8204	8202	8225	8196	8182	8212	8210	8214	8224	8225	8183
141	A/D1	0	0	1240	8217	8223	8220	8218	8218	8220	8254	8226	8231	8225	8216	8219	8216	8205	8222	8210	8218	8214	8208	8214	8208	8254	8211	8236	8230	8244	8238	8232	8229	8231	8199	8234	8253	8199	8229	8198	8262	8214	8246	8255	8182	8239	8200	8214	8213
141	A/D0	1	0	1240	8220	8306	8296	8261	8250	8264	8219	8181	8219	8192	8217	8248	8255	8269	8254	8249	8206	8198	8236	8157	8223	8358	8223	8257	8326	8232	8242	8230	8219	8142	8235	8255	8202	8190	8274	8209	8202	8227	8226	8177	8213	8251	8225	8254	8268
142	A/D1	0	0	1410	8243	8190	8226	8206	8198	8232	8210	8238	8199	8231	8238	8225	8222	8213	8226	8217	8229	8214	8218	8238	8250	8226	8213	8237	8222	8235	8213	8215	8233	8219	8228	8219	8210	8227	8205	8221	8258	8222	8231	8224	8208	8212	8207	8228	8240
142	A/D0	1	0	1410	8221	8383	8284	8258	8278	8246	8185	8175	8208	8235	8275	8260	8262	8269	8280	8241	8221	8229	8189	8247	8268	8265	8221	8282	8283	8212	8200	8228	8218	8182	8219	8214	8212	8229	8250	8223	8203	8184	8209	8247	8206	8213	8231	8233	8224
143	A/D1	0	0	1110	8218	8210	8219	8214	8221	8210	8242	8231	8232	8228	8219	8216	8227	8224	8230	8223	8222	8211	8217	8204	8216	8219	8226	8211	8236	8211	8196	8209	8206	8238	8168	8270	8222	8209	8268	8179	8219	8235	8221	8212	8233	8211	8215	8230	8202
143	A/D0	1	0	1110	8192	8214	8213	8236	8265	8248	8219	8216	8194	8210	8201	8184	8214	8240	8241	8224	8248	8213	8177	8201	8217	8237	8273	8283	8257	8277	8217	8219	8211	8196	8185	8223	8250	8246	8254	8247	8245	8185	8193	8232	8210	8225	8281	8288	8288
144	A/D1	0	1	1210	8208	8215	8215	8216	8227	8258	8258	8228	8226	8215	8209	8216	8211	8215	8219	8213	8216	8222	8208	8214	8233	8226	8241	8230	8234	8230	8215	8212	8213	8209	8215	8216	8213	8211	8219	8240	8234	8229	8220	8215	8216	8210	8217	8199	8223
144	A/D0	1	1	1210	8216	8234	8274	8221	8202	8209	8189	8177	8202	8221	8205	8202	8223	8219	8194	8266	8294	8232	8217	8214	8198	8192	8207	8254	8213	8232	8238	8205	8192	8197	8233	8199	8250	8238	8239	8261	8241	8188	8230	8210	8200	8228	8257	8227	8256
145	A/D1	0	1	890	8220	8207	8220	8214	8245	8228	8235	8214	8218	8215	8198	8228	8207	8251	8216	8237	8239	8241	8238	8248	8222	8218	8225	8208	8228	8229	8248	8237	8240	8231	8225	8226	8224	8259	8243	8260	8233	8220	8229	8234	8204	8234	8253	8226	8277
145	A/D0	1	1	890	8216	8245	8254	8251	8256	8225	8210	8238	8228	8172	8242	8267	8275	8272	8309	8272	8178	8190	8224	8216	8258	8303	8242	8208	8279	8249	8195	8214	8244	8263	8233	8244	8313	8296	8311	8304	8233	8180	8244	8272	8309	8284	8271	8229	8293
146	A/D1	0	1	1310	8210	8235	8218	8217	8227	8212	8220	8208	8214	8209	8221	8207	8253	8262	8231	8256	8211	8207	8219	8205	8213	8242	8226	8239	8234	8220	8233	8212	8209	8213	8222	8228	8259	8266	8240	8250	8221	8231	8212	8215	8219	8212	8223	8207	8219
146	A/D0	1	1	1310	8224	8231	8263	8211	8262	8234	8208	8208	8248	8219	8140	8213	8290	8255	8231	8213	8212	8184	8213	8223	8183	8195	8238	8257	8304	8260	8244	8210	8231	8215	8185	8257	8217	8214	8220	8219	8193	8194	8209	8220	8220	8267	8253	8257	8272
147	A/D1	0	1	1090	8209	8217	8227	8225	8232	8218	8216	8199	8224	8205	8220	8213	8236	8228	8223	8214	8209	8217	8227	8222	8212	8231	8227	8234	8243	8239	8228	8218	8228	8224	8227	8224	8219	8216	8209	8214	8204	8211	8210	8207	8206	8204	8209	8235	8226
147	A/D0	1	1	1090	8233	8223	8257	8247	8196	8197	8207	8152	8142	8195	8211	8177	8223	8260	8227	8248	8264	8233	8234	8275	8231	8259	8274	8249	8244	8242	8247	8195	8200	8247	8209	8214	8231	8241	8214	8220	8227	8194	8193	8216	8220	8230	8239	8267	8260
148	A/D1	0	1	1300	8215	8220	8222	8214	8225	8224	8231	8221	8228	8236	8226	8228	8228	8206	8209	8224	8212	8234	8204	8219	8209	8223	8220	8227	8224	8243	8237	8233	8218	8214	8207	8215	8213	8214	8227	8224	8226	8224	8215	8246	8236	8243	8204	8220	8223
148	A/D0	1	1	1300	8239	8238	8228	8244	8245	8266	8252	8204	8230	8220	8209	8259	8305	8225	8236	8300	8241	8189	8211	8224	8193	8234	8254	8235	8241	8275	8256	8173	8238	8207	8216	8253	8266	8224	8271	8261	8216	8206	8198	8182	8198	8247	8229	8266	8263
149	A/D1	0	1	890	8204	8250	8165	8260	8239	8192	8275	8182	8248	8205	8227	8229	8242	8250	8221	8238	8183	8244	8193	8229	8206	8226	8221	8218	8243	8220	8251	8200	8215	8217	8239	8253	8266	8237	8242	8223	8201	8226	8203	8221	8217	8223	8246	8240	8243
149	A/D0	1	1	890	8279	8191	8299	8285	8245	8210	8219	8198	8207	8202	8167	8209	8213	8240	8262	8260	8251	8219	8229	8210	8190	8275	8282	8247	8231	8232	8200	8184	8190	8230	8248	8225	8231	8252	8248	8238	8210	8215	8219	8184	8220	8238	8273	8243	8277
150	A/D1	0	1	1270	8212	8232	8201	8226	8220	8199	8231	8208	8213	8239	8219	8224	8221	8205	8215	8206	8207	8218	8214	8236	8215	8231	8234	8217	8226	8217	8211	8212	8206	8205	8205	8210	8208	8218	8208	8215	8219	8217	8213	8209	8207	8220	8228	8223	8232
150	A/D0	1	1	1270	8276	8236	8179	8197	8192	8143	8140	8206	8226	8222	8233	8223	8239	8241	8234	8217	8211	8228	8235	8282	8316	8213	8257	8257	8166	8184	8206	8187	8208	8246	8288	8222	8231	8255	8243	8180	8219	8247	8210	8206	8243	8270	8280	8243	8256
151	A/D1	0	1	1140	8212	8207	8219	8207	8212	8209	8214	8216	8212	8225	8211	8207	8230	8213	8219	8223	8218	8214	8208	8215	8209	8213	8196	8228	8231	8183	8260	8223	8249	8222	8206	8234	8166	8254	8183	8206	8228	8208	8200	8230	8213	8198	8247	8186	8224
151	A/D0	1	1	1140	8242	8232	8241	8267	8255	8230	8224	8212	8183	8186	8252	8266	8271	8244	8265	8224	8201	8194	8195	8184	8219	8232	8232	8221	8270	8223	8254	8234	8194	8244	8199	8236	8244	8226	8311	8283	8277	8231	8217	8231	8188	8215	8212	8227	8213
152	A/D1	0	1	1190	8209	8212	8221	8213	8229	8218	8197	8206	8227	8217	8223	8217	8203	8207	8253	8206	8284	8220	8192	8253	8173	8242	8196	8237	8206	8241	8214	8225	8247	8194	8243	8195	8235	8204	8214	8210	8216	8224	8218	8218	8206	8245	8237	8221	8228
152	A/D0	1	1	1190	8243	8232	8253	8245	8237	8226	8204	8210	8218	8218	8207	8229	8214	8226	8190	8251	8237	8165	8227	8235	8171	8164	8256	8286	8275	8325	8262	8223	8197	8198	8231	8216	8213	8209	8201	8233	8211	8212	8236	8190	8214	8262	8227	8238	8313
153	A/D1	0	1	1190	8223	8221	8207	8225	8215	8212	8218	8205	8214	8221	8240	8224	8224	8219	8215	8211	8207	8223	8209	8223	8230	8211	8225	8224	8225	8218	8223	8216	8214	8216	8221	8222	8232	8214	8222	8219	8213	8216	8211	8221	8218	8229	8281	8272	8267
153	A/D0	1	1	1190	8231	8269	8233	8219	8271	8232	8211	8198	8219	8232	8228	8245	8245	8235	8229	8222	8197	8224	8211	8196	8216	8276	8234	8257	8290	8225	8202	8206	8219	8235	8237	8292	8289	8222	8247	8235	8178	8195	8235	8260	8227	8257	8246	8210	8240
154	A/D1	0	1	970	8220	8236	8186	8264	8189	8248	8202	8229	8202	8242	8223	8216	8232	8194	8222	8206	8205	8212	8216	8218	8226	8231	8220	8242	8221	8235	8221	8223	8208	8220	8200	8214	8228	8234	8236	8221	8232	8194	8226	8204	8220	8210	8231	8225	8250
154	A/D0	1	1	970	8240	8218	8245	8260	8241	8231	8206	8192	8249	8203	8158	8217	8244	8175	8228	8324	8208	8186	8300	8262	8201	8266	8299	8231	8252	8195	8211	8188	8224	8265	8286	8245	8256	8277	8243	8191	8233	8221	8200	8223	8278	8289	8256	8266	8245
155	A/D1	0	1	870	8216	8216	8236	8244	8234	8235	8219	8215	8226	8214	8221	8228	8212	8219	8212	8230	8227	8226	8218	8217	8224	8213	8213	8235	8227	8227	8233	8229	8230	8210	8247	8241	8230	8233	8222	8212	8238	8205	8206	8225	8200	8235	8181	8275	8209
155	A/D0	1	1	870	8239	8278	8343	8294	8314	8297	8221	8220	8234	8191	8170	8249	8234	8252	8276	8336	8246	8195	8216	8207	8192	8303	8293	8351	8374	8310	8258	8241	8205	8204	8292	8236	8270	8298	8329	8292	8199	8238	8199	8173	8260	8311	8264	8277	8377
156	A/D1	0	1	860	8218	8270	8286	8291	8247	8237	8251	8219	8224	8202	8222	8221	8205	8226	8221	8268	8237	8250	8229	8224	8210	8217	8250	8224	8309	8307	8382	8298	8274	8217	8217	8258	8245	8241	8265	8290	8317	8313	8254	8245	8244	8240	8301	8315	8303
156	A/D0	1	1	860	8224	8284	8330	8415	8389	8351	8303	8229	8196	8212	8302	8430	8453	8468	8434	8400	8322	8263	8239	8230	8248	8361	8375	8424	8417	8414	8352	8264	8212	8211	8279	8366	8409	8407	8429	8365	8411	8321	8245	8201	8265	8329	8426	8470	8460
157	A/D1	0	1	880	8219	8208	8224	8233	8236	8233	8219	8221	8213	8217	8209	8220	8214	8220	8213	8209	8218	8205	8218	8219	8211	8233	8231	8241	8214	8218	8198	8211	8212	8206	8234	8237	8237	8222	8203	8210	8214	8206	8226	8199	8222	8221	8212	8248	8228
157	A/D0	1	1	880	8203	8227	8266	8269	8289	8281	8238	8209	8206	8195	8220	8201	8266	8245	8235	8262	8236	8189	8157	8238	8221	8225	8254	8234	8151	8225	8202	8165	8196	8276	8255	8256	8320	8218	8255	8239	8204	8223	8196	8181	8233	8213	8255	8247	8241
158	A/D1	0	1	1570	8233	8252	8247	8237	8235	8218	8217	8210	8236	8220	8234	8218	8246	8243	8246	8230	8217	8212	8220	8212	8213	8216	8200	8218	8231	8209	8230	8207	8211	8219	8226	8219	8222	8224	8221	8229	8213	8218	8209	8226	8206	8233	8260	8233	8235
158	A/D0	1	1	1570	8208	8224	8233	8269	8241	8230	8250	8217	8168	8198	8212	8198	8208	8287	8235	8216	8222	8237	8174	8192	8266	8235	8190	8253	8294	8288	8278	8266	8215	8200	8259	8243	8249	8335	8264	8258	8239	8215	8200	8219	8254	8275	8246	8273	8271
159	A/D1	0	1	1150	8223	8231	8224	8246	8226	8223	8248	8232	8233	8214	8213	8204	8220	8210	8215	8230	8220	8254	8221	8243	8214	8218	8215	8212	8217	8216	8210	8219	8212	8227	8226	8202	8240	8228	8223	8237	8220	8206	8210	8235	8185	8239	8210	8217	8234
159	A/D0	1	1	1150	8259	8236	8256	8269	8225	8206	8238	8199	8188	8203	8225	8197	8206	8267	8252	8276	8254	8201	8175	8213	8181	8178	8199	8226	8213	8273	8247	8180	8198	8204	8225	8175	8247	8260	8220	8245	8239	8192	8205	8220	8181	8224	8262	8242	8273
160	A/D1	0	1	1280	8202	8232	8243	8232	8241	8228	8232	8226	8222	8215	8227	8193	8214	8233	8203	8231	8201	8211	8221	8228	8206	8231	8231	8226	8220	8218	8216	8215	8214	8211	8217	8215	8228	8224	8225	8228	8230	8226	8211	8229	8205	8212	8208	8235	8224
160	A/D0	1	1	1280	8242	8268	8228	8256	8253	8223	8257	8237	8196	8188	8243	8286	8258	8325	8320	8274	8219	8229	8208	8172	8217	8238	8247	8212	8233	8263	8209	8217	8215	8204	8207	8214	8197	8261	8248	8223	8239	8209	8180	8207	8285	8260	8242	8239	8238
161	A/D1	0	1	860	8222	8235	8145	8271	8223	8262	8267	8211	8231	8201	8276	8209	8276	8194	8272	8234	8233	8237	8196	8237	8196	8233	8208	8213	8219	8261	8244	8232	8227	8219	8212	8230	8208	8219	8250	8230	8245	8218	8228	8224	8188	8209	8212	8202	8206
161	A/D0	1	1	860	8210	8212	8294	8182	8121	8284	8288	8226	8236	8237	8239	8215	8242	8280	8192	8195	8218	8190	8169	8160	8226	8242	8259	8186	8169	8266	8294	8245	8207	8239	8246	8285	8283	8291	8235	8258	8237	8198	8145	8159	8137	8148	8219	8259	8284
162	A/D1	0	1	1220	8208	8218	8208	8219	8207	8251	8231	8231	8215	8217	8226	8194	8231	8226	8171	8271	8193	8223	8225	8209	8221	8206	8241	8202	8250	8192	8246	8191	8222	8226	8219	8237	8216	8228	8201	8225	8209	8219	8223	8210	8223	8216	8262	8260	8252
162	A/D0	1	1	1220	8226	8247	8269	8228	8247	8239	8190	8184	8211	8196	8276	8288	8262	8212	8216	8225	8194	8201	8221	8200	8204	8236	8235	8256	8213	8225	8205	8217	8201	8212	8245	8262	8279	8243	8250	8239	8247	8200	8196	8204	8203	8234	8222	8257	8244
163	A/D1	0	1	1200	8239	8209	8218	8210	8209	8215	8212	8211	8209	8207	8204	8218	8207	8221	8228	8227	8218	8217	8224	8203	8215	8216	8233	8237	8224	8236	8241	8245	8233	8220	8212	8212	8257	8241	8237	8257	8239	8226	8224	8203	8220	8204	8206	8221	8207
163	A/D0	1	1	1200	8243	8267	8274	8277	8214	8208	8162	8223	8174	8172	8235	8262	8232	8276	8283	8248	8200	8214	8219	8210	8223	8260	8228	8259	8250	8226	8249	8215	8201	8200	8232	8235	8244	8216	8255	8220	8195	8233	8217	8213	8246	8244	8213	8210	8202
164	A/D1	0	1	1370	8220	8210	8220	8213	8221	8203	8213	8206	8214	8203	8218	8222	8197	8265	8210	8168	8277	8178	8222	8248	8211	8264	8219	8245	8206	8236	8189	8232	8211	8214	8243	8199	8250	8209	8261	8235	8232	8206	8203	8210	8210	8225	8239	8245	8242
164	A/D0	1	1	1370	8219	8274	8227	8273	8253	8294	8244	8250	8209	8243	8252	8248	8271	8318	8266	8264	8272	8239	8198	8216	8243	8232	8210	8228	8248	8239	8249	8207	8224	8213	8179	8208	8230	8209	8189	8255	8234	8166	8201	8210	8226	8208	8259	8252	8222
165	A/D1	0	1	1070	8223	8219	8213	8217	8205	8212	8214	8213	8212	8219	8235	8197	8222	8225	8211	8234	8223	8227	8209	8220	8203	8201	8235	8224	8230	8211	8229	8222	8227	8224	8225	8209	8223	8225	8218	8227	8211	8221	8231	8238	8225	8247	8221	8241	8230
165	A/D0	1	1	1070	8212	8219	8209	8239	8253	8265	8256	8202	8195	8237	8275	8220	8220	8327	8240	8215	8295	8192	8129	8179	8226	8157	8189	8307	8227	8189	8297	8219	8148	8237	8306	8206	8210	8243	8213	8216	8231	8237	8162	8221	8251	8203	8216	8243	8258
166	A/D1	0	1	1110	8201	8233	8199	8232	8229	8213	8271	8212	8254	8208	8217	8221	8203	8222	8199	8218	8228	8233	8210	8237	8195	8210	8206	8233	8219	8201	8291	8199	8238	8258	8211	8259	8206	8253	8200	8231	8205	8218	8212	8201	8237	8193	8241	8194	8264
166	A/D0	1	1	1110	8271	8226	8195	8206	8245	8212	8248	8174	8159	8169	8259	8269	8222	8201	8268	8232	8198	8268	8182	8175	8229	8222	8215	8257	8298	8320	8352	8229	8179	8246	8246	8242	8223	8243	8215	8236	8226	8199	8212	8241	8227	8241	8199	8250	8256
167	A/D1	0	1	1540	8219	8204	8223	8213	8220	8256	8274	8218	8248	8219	8201	8246	8210	8240	8231	8204	8225	8216	8219	8216	8228	8199	8231	8224	8225	8217	8226	8210	8232	8227	8260	8246	8242	8235	8220	8255	8233	8233	8231	8215	8227	8220	8231	8231	8232
167	A/D0	1	1	1540	8271	8232	8239	8239	8289	8209	8188	8221	8193	8201	8233	8250	8229	8211	8247	8239	8200	8213	8210	8189	8212	8218	8199	8271	8258	8250	8207	8215	8189	8205	8168	8223	8223	8225	8229	8266	8197	8223	8227	8211	8161	8228	8222	8230	8187
168	A/D1	0	1	1370	8231	8222	8228	8215	8235	8234	8231	8225	8209	8217	8210	8221	8223	8211	8224	8202	8225	8206	8213	8218	8211	8218	8214	8230	8212	8226	8218	8220	8205	8215	8213	8202	8233	8190	8227	8210	8215	8218	8213	8211	8217	8239	8248	8251	8258
168	A/D0	1	1	1370	8256	8250	8243	8283	8246	8218	8183	8160	8225	8241	8221	8271	8270	8222	8236	8220	8180	8165	8242	8261	8246	8238	8223	8239	8276	8262	8266	8224	8192	8227	8246	8205	8306	8228	8268	8240	8209	8205	8178	8194	8223	8282	8291	8307	8254
169	A/D1	0	1	1020	8219	8209	8213	8225	8224	8222	8221	8213	8218	8219	8227	8234	8234	8217	8220	8208	8224	8212	8220	8219	8243	8229	8229	8227	8207	8217	8212	8221	8212	8228	8213	8214	8224	8209	8226	8230	8220	8230	8213	8224	8225	8241	8233	8280	8238
169	A/D0	1	1	1020	8216	8219	8231	8247	8236	8212	8216	8202	8211	8210	8211	8228	8272	8221	8247	8257	8223	8174	8190	8208	8192	8226	8280	8263	8225	8235	8229	8204	8187	8216	8203	8190	8234	8233	8250	8236	8233	8209	8174	8200	8220	8234	8233	8219	8227
170	A/D1	0	1	1130	8213	8221	8203	8204	8233	8237	8240	8240	8235	8223	8220	8228	8226	8243	8233	8244	8228	8219	8224	8209	8222	8217	8216	8217	8222	8222	8250	8238	8227	8218	8220	8204	8221	8215	8217	8215	8242	8230	8228	8249	8235	8168	8277	8159	8228
170	A/D0	1	1	1130	8233	8251	8270	8238	8247	8249	8218	8204	8212	8204	8188	8212	8255	8254	8254	8261	8235	8190	8202	8221	8214	8236	8273	8249	8280	8240	8237	8219	8185	8201	8216	8233	8229	8237	8246	8267	8227	8223	8237	8193	8202	8247	8244	8234	8215
171	A/D1	0	1	1300	8208	8209	8219	8207	8222	8225	8227	8235	8233	8218	8220	8216	8211	8254	8254	8235	8220	8234	8204	8215	8217	8200	8219	8231	8190	8255	8212	8229	8213	8221	8233	8175	8251	8192	8247	8255	8222	8222	8217	8225	8206	8230	8210	8233	8239
171	A/D0	1	1	1300	8192	8204	8237	8229	8294	8238	8183	8216	8176	8165	8239	8282	8278	8269	8231	8210	8180	8198	8235	8228	8196	8218	8211	8146	8172	8218	8229	8208	8236	8215	8230	8222	8243	8260	8278	8273	8248	8227	8245	8238	8203	8193	8191	8191	8231
172	A/D1	0	1	1210	8240	8232	8247	8243	8239	8220	8225	8217	8251	8252	8235	8232	8250	8220	8233	8211	8226	8221	8221	8215	8221	8234	8219	8226	8225	8218	8226	8223	8215	8212	8227	8218	8239	8205	8223	8199	8232	8221	8232	8258	8224	8261	8212	8233	8264
172	A/D0	1	1	1210	8269	8266	8311	8289	8247	8251	8219	8196	8193	8233	8232	8235	8284	8254	8209	8210	8195	8124	8180	8202	8187	8250	8303	8259	8242	8253	8240	8147	8218	8172	8159	8173	8244	8251	8263	8289	8198	8167	8182	8206	8225	8213	8255	8241	8240
173	A/D1	0	1	1070	8224	8216	8235	8222	8232	8207	8260	8207	8178	8272	8173	8229	8243	8199	8252	8192	8242	8207	8234	8192	8232	8202	8225	8249	8211	8242	8218	8229	8221	8222	8204	8206	8222	8210	8226	8226	8220	8234	8216	8206	8217	8193	8226	8213	8227
173	A/D0	1	1	1070	8170	8234	8258	8235	8226	8270	8241	8188	8217	8224	8223	8234	8259	8264	8249	8220	8220	8213	8194	8203	8212	8220	8227	8244	8264	8209	8184	8204	8225	8190	8182	8279	8238	8224	8267	8281	8233	8203	8244	8232	8195	8246	8284	8206	8248
174	A/D1	0	1	1530	8220	8221	8217	8256	8253	8287	8262	8229	8224	8215	8213	8219	8214	8243	8235	8239	8235	8214	8233	8220	8242	8245	8237	8230	8225	8220	8210	8205	8218	8207	8232	8231	8218	8232	8238	8226	8219	8206	8215	8220	8203	8231	8223	8242	8224
174	A/D0	1	1	1530	8243	8270	8275	8281	8233	8226	8234	8180	8197	8293	8290	8226	8248	8273	8242	8202	8219	8211	8195	8197	8215	8252	8241	8256	8251	8249	8236	8183	8244	8259	8229	8255	8279	8220	8263	8264	8205	8167	8216	8258	8203	8253	8257	8202	8202
175	A/D1	0	1	880	8218	8225	8218	8214	8211	8231	8205	8217	8212	8204	8223	8205	8219	8212	8208	8216	8217	8211	8209	8206	8215	8220	8223	8239	8207	8221	8212	8212	8203	8211	8227	8219	8237	8242	8222	8195	8252	8154	8261	8199	8215	8239	8187	8256	8204
175	A/D0	1	1	880	8197	8226	8226	8211	8219	8235	8186	8180	8228	8223	8214	8242	8318	8233	8245	8233	8211	8231	8198	8205	8255	8273	8228	8266	8289	8238	8220	8201	8236	8232	8272	8297	8264	8194	8234	8220	8165	8185	8187	8206	8186	8251	8256	8270	8249
176	A/D1	0	1	1380	8217	8209	8214	8212	8210	8223	8217	8218	8210	8220	8213	8209	8206	8211	8222	8242	8238	8235	8209	8212	8223	8206	8214	8218	8221	8224	8219	8206	8209	8217	8204	8223	8237	8209	8255	8230	8213	8241	8235	8219	8224	8211	8249	8218	8222
176	A/D0	1	1	1380	8190	8240	8228	8241	8245	8244	8275	8252	8194	8195	8209	8192	8228	8274	8238	8260	8280	8219	8187	8175	8236	8194	8241	8248	8244	8248	8222	8175	8211	8223	8203	8231	8262	8255	8256	8261	8227	8204	8201	8222	8212	8196	8215	8215	8246
177	A/D1	0	1	900	8219	8206	8223	8220	8211	8206	8229	8212	8238	8241	8218	8251	8250	8229	8245	8212	8242	8226	8223	8211	8221	8209	8222	8223	8214	8218	8236	8224	8235	8215	8236	8213	8228	8227	8244	8225	8239	8225	8231	8217	8216	8213	8220	8215	8247
177	A/D0	1	1	900	8210	8205	8212	8258	8247	8223	8190	8230	8202	8196	8230	8231	8210	8236	8271	8244	8190	8204	8199	8200	8260	8255	8247	8229	8231	8245	8231	8233	8234	8255	8233	8218	8236	8247	8255	8264	8216	8216	8201	8228	8246	8256	8267	8262	8297
178	A/D1	0	1	1530	8215	8200	8229	8199	8245	8231	8239	8232	8204	8224	8221	8193	8211	8213	8202	8223	8205	8225	8210	8211	8227	8222	8215	8224	8206	8215	8216	8210	8216	8216	8226	8212	8231	8209	8208	8215	8209	8211	8218	8211	8224	8219	8216	8266	8295
178	A/D0	1	1	1530	8223	8276	8242	8270	8285	8246	8221	8200	8183	8179	8189	8221	8252	8216	8241	8236	8221	8200	8215	8238	8206	8195	8223	8268	8266	8207	8219	8201	8169	8187	8277	8269	8239	8261	8268	8227	8204	8217	8193	8233	8257	8251	8289	8247	8239
179	A/D1	0	1	1000	8261	8241	8252	8229	8223	8220	8213	8223	8228	8193	8217	8208	8206	8218	8211	8219	8219	8220	8203	8222	8196	8216	8209	8219	8216	8216	8214	8208	8217	8204	8226	8218	8222	8220	8214	8219	8204	8216	8214	8211	8215	8222	8226	8234	8250
179	A/D0	1	1	1000	8180	8272	8300	8267	8269	8244	8210	8165	8177	8210	8184	8221	8227	8251	8257	8243	8242	8225	8198	8211	8231	8238	8251	8255	8253	8246	8218	8193	8187	8190	8199	8217	8227	8242	8243	8254	8232	8230	8221	8240	8254	8307	8344	8275	8313
180	A/D1	0	1	920	8217	8211	8239	8216	8251	8244	8265	8254	8224	8231	8212	8225	8210	8225	8214	8239	8221	8232	8220	8210	8232	8203	8218	8230	8214	8227	8220	8220	8213	8227	8226	8209	8223	8248	8235	8247	8222	8220	8219	8224	8224	8232	8219	8223	8211
180	A/D0	1	1	920	8176	8190	8241	8229	8227	8256	8225	8212	8215	8183	8204	8264	8251	8218	8273	8250	8215	8220	8265	8227	8174	8200	8259	8223	8220	8286	8232	8188	8257	8224	8170	8265	8251	8238	8198	8243	8237	8212	8211	8228	8254	8240	8244	8283	8247
181	A/D1	0	1	1070	8199	8217	8220	8216	8222	8207	8222	8211	8224	8204	8225	8229	8222	8227	8203	8218	8215	8209	8237	8224	8226	8222	8216	8215	8220	8216	8219	8214	8203	8211	8213	8220	8220	8235	8220	8221	8223	8209	8223	8214	8215	8213	8211	8215	8207
181	A/D0	1	1	1070	8206	8219	8200	8233	8220	8196	8241	8220	8195	8194	8210	8277	8240	8240	8236	8220	8210	8225	8174	8156	8169	8219	8262	8243	8302	8266	8213	8244	8209	8204	8242	8226	8290	8247	8286	8246	8215	8227	8187	8164	8181	8242	8247	8225	8288
182	A/D1	0	1	890	8242	8226	8243	8221	8251	8247	8237	8226	8215	8218	8209	8224	8213	8221	8221	8230	8237	8205	8228	8208	8218	8226	8215	8224	8214	8194	8232	8217	8217	8231	8209	8242	8173	8243	8235	8217	8306	8209	8237	8216	8221	8195	8233	8203	8231
182	A/D0	1	1	890	8192	8245	8277	8249	8192	8236	8202	8218	8208	8193	8205	8216	8186	8215	8232	8252	8205	8188	8191	8180	8223	8302	8324	8320	8294	8279	8240	8216	8197	8182	8181	8273	8279	8264	8248	8278	8239	8209	8192	8194	8194	8234	8256	8252	8279
183	A/D1	0	1	1330	8202	8212	8203	8179	8266	8181	8257	8252	8162	8273	8174	8231	8205	8220	8211	8210	8214	8206	8233	8184	8248	8204	8210	8258	8239	8230	8214	8223	8212	8215	8202	8214	8212	8207	8236	8221	8216	8229	8215	8231	8219	8212	8205	8210	8208
183	A/D0	1	1	1330	8219	8216	8212	8272	8267	8289	8247	8250	8232	8206	8252	8256	8261	8263	8259	8220	8223	8222	8208	8208	8241	8257	8220	8297	8254	8228	8220	8219	8210	8221	8267	8236	8237	8271	8267	8260	8231	8215	8217	8229	8214	8241	8224	8211	8221
184	A/D1	0	1	1310	8189	8236	8186	8251	8194	8226	8215	8209	8227	8202	8230	8198	8219	8213	8226	8235	8216	8251	8204	8218	8234	8201	8221	8228	8205	8240	8219	8224	8217	8215	8222	8207	8234	8218	8227	8218	8206	8211	8193	8218	8211	8214	8219	8224	8221
184	A/D0	1	1	1310	8192	8229	8225	8241	8276	8261	8239	8210	8218	8207	8212	8203	8226	8207	8211	8281	8225	8195	8181	8208	8202	8217	8246	8244	8194	8213	8246	8170	8175	8205	8246	8207	8240	8329	8199	8180	8219	8192	8105	8225	8319	8245	8299	8317	8265
185	A/D1	0	1	1310	8197	8213	8224	8206	8239	8203	8210	8222	8192	8226	8206	8204	8224	8207	8211	8223	8209	8219	8228	8210	8221	8238	8235	8232	8225	8212	8223	8221	8241	8213	8213	8220	8215	8228	8229	8226	8229	8213	8220	8215	8221	8210	8228	8219	8219
185	A/D0	1	1	1310	8220	8267	8278	8253	8234	8224	8214	8179	8132	8212	8216	8219	8265	8257	8257	8254	8236	8218	8198	8227	8236	8241	8251	8253	8248	8241	8224	8182	8188	8246	8226	8235	8222	8224	8234	8238	8236	8232	8202	8219	8255	8325	8306	8269	8260
186	A/D1	0	1	1430	8222	8211	8228	8215	8232	8222	8208	8227	8220	8222	8214	8223	8207	8220	8219	8214	8212	8224	8211	8216	8228	8212	8230	8215	8219	8209	8213	8207	8208	8215	8213	8222	8233	8246	8239	8229	8222	8219	8215	8214	8222	8217	8220	8243	8219
186	A/D0	1	1	1430	8239	8255	8203	8227	8239	8265	8239	8229	8218	8203	8206	8229	8223	8221	8254	8195	8235	8203	8208	8200	8228	8212	8203	8223	8224	8250	8229	8214	8187	8182	8226	8241	8250	8277	8273	8210	8238	8254	8186	8192	8239	8262	8209	8220	8259
187	A/D1	0	1	1370	8213	8219	8209	8218	8217	8242	8230	8224	8216	8219	8221	8216	8230	8219	8235	8235	8226	8224	8223	8214	8217	8217	8205	8226	8216	8215	8215	8212	8214	8208	8216	8204	8234	8223	8229	8206	8208	8218	8196	8216	8214	8214	8216	8278	8230
187	A/D0	1	1	1370	8197	8208	8191	8210	8256	8241	8194	8199	8219	8180	8215	8272	8238	8246	8262	8260	8235	8199	8211	8232	8223	8263	8253	8251	8267	8224	8214	8225	8196	8188	8263	8280	8237	8282	8336	8233	8250	8263	8223	8207	8249	8260	8248	8220	8254
188	A/D1	0	1	1190	8192	8289	8211	8254	8193	8242	8177	8220	8223	8186	8247	8195	8233	8194	8234	8212	8220	8238	8211	8232	8215	8217	8213	8201	8212	8209	8196	8231	8199	8224	8224	8212	8216	8212	8222	8215	8223	8210	8205	8225	8228	8237	8247	8230	8244
188	A/D0	1	1	1190	8228	8227	8326	8296	8180	8233	8250	8115	8136	8290	8282	8175	8244	8304	8242	8280	8298	8245	8161	8167	8243	8204	8203	8251	8259	8228	8186	8160	8200	8191	8209	8261	8292	8248	8291	8291	8231	8215	8224	8267	8225	8206	8243	8223	8212
189	A/D1	0	1	1240	8214	8211	8225	8226	8242	8250	8256	8234	8244	8198	8230	8213	8209	8227	8202	8236	8233	8222	8225	8231	8213	8224	8230	8222	8219	8225	8208	8218	8222	8215	8218	8224	8207	8216	8218	8217	8211	8211	8210	8219	8234	8226	8235	8198	8240
189	A/D0	1	1	1240	8178	8238	8268	8254	8247	8250	8209	8187	8207	8218	8243	8273	8278	8293	8260	8281	8277	8196	8187	8215	8198	8245	8250	8289	8253	8242	8227	8208	8205	8211	8233	8246	8251	8274	8266	8255	8265	8227	8202	8198	8235	8261	8320	8292	8263
190	A/D1	0	1	1220	8242	8232	8221	8220	8207	8215	8208	8210	8218	8221	8218	8223	8205	8221	8211	8205	8216	8205	8217	8209	8217	8227	8246	8231	8243	8210	8219	8221	8210	8224	8221	8235	8229	8218	8231	8219	8230	8217	8213	8215	8218	8209	8214	8221	8212
190	A/D0	1	1	1220	8202	8252	8306	8242	8233	8231	8262	8240	8204	8223	8233	8233	8241	8222	8202	8209	8215	8213	8200	8209	8197	8236	8276	8268	8273	8244	8226	8225	8204	8200	8197	8210	8249	8233	8261	8257	8233	8229	8188	8193	8207	8213	8230	8216	8235
191	A/D1	0	1	1260	8213	8225	8226	8232	8227	8222	8215	8213	8216	8207	8208	8210	8220	8216	8218	8232	8219	8227	8215	8231	8213	8212	8225	8228	8222	8217	8215	8210	8218	8228	8220	8218	8219	8216	8209	8219	8204	8211	8211	8209	8220	8214	8225	8241	8223
191	A/D0	1	1	1260	8261	8290	8292	8296	8296	8308	8285	8274	8221	8221	8216	8179	8238	8275	8228	8210	8238	8195	8194	8219	8223	8210	8211	8247	8248	8212	8268	8259	8231	8197	8223	8243	8210	8209	8254	8218	8191	8200	8220	8193	8247	8218	8245	8275	8208
192	A/D1	0	1	870	8218	8248	8239	8234	8228	8222	8236	8232	8213	8230	8217	8215	8223	8211	8211	8225	8222	8225	8223	8209	8223	8208	8220	8218	8214	8221	8216	8209	8209	8211	8217	8206	8218	8240	8243	8254	8232	8230	8215	8216	8237	8224	8232	8214	8207
192	A/D0	1	1	870	8187	8203	8233	8239	8231	8252	8255	8258	8205	8234	8240	8246	8257	8319	8282	8279	8228	8233	8207	8170	8233	8239	8252	8235	8252	8270	8219	8224	8234	8260	8229	8315	8291	8272	8311	8262	8246	8209	8188	8246	8238	8255	8260	8268	8290
193	A/D1	0	1	1380	8197	8209	8221	8199	8253	8199	8235	8204	8235	8195	8235	8206	8209	8224	8203	8249	8212	8224	8205	8215	8205	8219	8224	8214	8224	8240	8218	8213	8229	8201	8227	8222	8217	8214	8243	8189	8221	8231	8207	8244	8228	8223	8219	8252	8236
193	A/D0	1	1	1380	8213	8200	8257	8279	8264	8259	8254	8200	8171	8225	8229	8227	8238	8248	8250	8223	8210	8198	8201	8245	8220	8248	8216	8214	8225	8247	8223	8180	8227	8225	8213	8254	8215	8217	8196	8203	8210	8190	8204	8198	8205	8266	8224	8223	8281
194	A/D1	0	1	1320	8203	8214	8215	8217	8231	8239	8227	8226	8212	8210	8214	8216	8203	8213	8195	8223	8214	8212	8223	8213	8229	8216	8224	8211	8212	8214	8215	8208	8198	8212	8205	8220	8208	8222	8206	8238	8231	8212	8231	8209	8223	8258	8226	8230	8230
194	A/D0	1	1	1320	8189	8179	8233	8245	8222	8222	8304	8218	8122	8194	8256	8154	8181	8323	8283	8236	8311	8315	8169	8225	8285	8229	8190	8230	8225	8225	8229	8230	8201	8165	8174	8233	8238	8289	8262	8251	8246	8200	8225	8248	8196	8219	8280	8218	8185
195	A/D1	0	1	1100	8226	8217	8229	8212	8216	8207	8213	8209	8199	8214	8214	8213	8212	8229	8188	8234	8231	8198	8252	8208	8243	8220	8221	8238	8227	8231	8210	8221	8205	8226	8212	8224	8201	8220	8221	8223	8240	8211	8216	8202	8203	8213	8219	8204	8209
195	A/D0	1	1	1100	8239	8221	8207	8198	8201	8199	8212	8181	8160	8194	8181	8180	8201	8169	8247	8252	8230	8187	8224	8241	8277	8276	8294	8305	8259	8308	8229	8169	8217	8203	8191	8224	8212	8225	8272	8230	8226	8229	8215	8226	8205	8230	8253	8218	8235
196	A/D1	0	1	1270	8195	8217	8216	8235	8195	8265	8239	8208	8237	8210	8193	8229	8195	8212	8215	8208	8222	8211	8222	8207	8228	8209	8230	8210	8221	8226	8215	8222	8206	8220	8207	8241	8208	8274	8264	8244	8250	8207	8222	8211	8193	8225	8213	8238	8217
196	A/D0	1	1	1270	8220	8281	8244	8224	8219	8266	8242	8176	8204	8241	8166	8189	8254	8193	8222	8237	8236	8168	8192	8251	8234	8236	8263	8291	8333	8315	8219	8194	8221	8221	8209	8269	8279	8232	8254	8254	8202	8168	8215	8204	8204	8286	8299	8241	8257
197	A/D1	0	1	1230	8230	8227	8206	8224	8210	8219	8216	8207	8208	8217	8201	8238	8236	8209	8236	8204	8228	8214	8219	8212	8209	8231	8202	8222	8210	8214	8221	8220	8214	8228	8201	8220	8224	8194	8228	8206	8217	8219	8211	8220	8211	8212	8211	8225	8211
197	A/D0	1	1	1230	8191	8212	8214	8208	8231	8231	8200	8227	8205	8177	8237	8235	8253	8270	8260	8227	8237	8231	8204	8224	8254	8295	8297	8281	8227	8229	8232	8210	8197	8236	8271	8226	8253	8282	8243	8222	8258	8231	8197	8208	8245	8220	8206	8247	8256
198	A/D1	0	1	1170	8211	8214	8220	8221	8227	8232	8227	8223	8217	8213	8220	8209	8227	8210	8221	8220	8193	8244	8203	8162	8277	8203	8214	8266	8178	8244	8193	8232	8191	8233	8220	8246	8264	8219	8303	8227	8274	8212	8233	8221	8214	8223	8205	8233	8215
198	A/D0	1	1	1170	8214	8228	8290	8281	8267	8215	8230	8223	8176	8207	8225	8278	8244	8308	8261	8229	8265	8240	8185	8203	8238	8281	8227	8297	8239	8254	8255	8209	8211	8218	8183	8232	8261	8224	8263	8319	8244	8214	8199	8219	8258	8249	8257	8286	8239
199	A/D1	0	1	1210	8204	8217	8202	8216	8225	8227	8232	8210	8200	8211	8220	8210	8226	8208	8225	8255	8237	8244	8217	8227	8219	8244	8227	8228	8224	8223	8214	8215	8225	8199	8220	8213	8208	8216	8221	8212	8225	8224	8241	8233	8225	8226	8217	8213	8215
199	A/D0	1	1	1210	8190	8161	8263	8236	8257	8236	8244	8197	8208	8226	8250	8249	8299	8294	8305	8270	8221	8201	8222	8213	8195	8208	8261	8298	8303	8297	8247	8208	8202	8220	8206	8197	8230	8224	8222	8240	8218	8239	8209	8181	8221	8215	8248	8238	8259
200	A/D1	0	1	1060	8227	8215	8218	8216	8223	8209	8216	8218	8218	8257	8223	8233	8240	8230	8247	8225	8233	8226	8227	8209	8231	8199	8225	8201	8231	8221	8210	8225	8206	8216	8206	8216	8236	8232	8245	8218	8216	8224	8209	8219	8209	8197	8242	8220	8220
200	A/D0	1	1	1060	8213	8202	8222	8207	8251	8270	8213	8211	8185	8191	8139	8198	8243	8227	8211	8296	8247	8189	8231	8253	8169	8174	8196	8241	8255	8243	8275	8270	8208	8182	8191	8171	8198	8230	8250	8267	8236	8211	8206	8201	8215	8273	8281	8277	8181
201	A/D1	0	1	860	8223	8209	8243	8230	8229	8217	8209	8208	8210	8221	8216	8214	8214	8218	8206	8217	8213	8218	8215	8221	8216	8223	8229	8227	8224	8215	8228	8212	8228	8217	8226	8217	8219	8227	8212	8222	8222	8211	8217	8216	8227	8224	8255	8253	8283
201	A/D0	1	1	860	8213	8205	8227	8255	8287	8203	8204	8216	8165	8200	8237	8184	8239	8275	8225	8254	8241	8215	8218	8195	8207	8270	8230	8252	8238	8180	8181	8221	8221	8210	8232	8234	8244	8251	8282	8242	8223	8236	8228	8200	8275	8209	8233	8289	8229
202	A/D1	0	1	1220	8220	8209	8225	8217	8220	8212	8208	8207	8245	8220	8250	8221	8219	8239	8227	8221	8232	8206	8228	8224	8218	8224	8213	8209	8211	8214	8224	8218	8218	8220	8229	8222	8227	8216	8223	8220	8244	8227	8232	8222	8226	8207	8223	8209	8211
202	A/D0	1	1	1220	8192	8222	8253	8240	8267	8248	8219	8208	8219	8193	8194	8238	8228	8237	8288	8259	8237	8232	8209	8207	8210	8198	8235	8207	8225	8241	8225	8205	8217	8219	8197	8225	8241	8257	8225	8237	8238	8214	8193	8209	8195	8225	8210	8199	8232
203	A/D1	0	1	1330	8206	8270	8192	8289	8229	8205	8276	8199	8225	8226	8214	8202	8224	8211	8202	8246	8187	8228	8222	8206	8226	8217	8250	8226	8238	8230	8233	8231	8208	8224	8215	8216	8231	8248	8229	8253	8217	8220	8220	8210	8218	8207	8206	8241	8239
203	A/D0	1	1	1330	8199	8189	8177	8257	8265	8184	8188	8239	8221	8194	8221	8255	8238	8259	8293	8234	8187	8194	8237	8178	8192	8210	8211	8254	8234	8205	8238	8202	8197	8208	8207	8226	8223	8252	8273	8252	8222	8233	8195	8154	8204	8232	8211	8215	8234
204	A/D1	0	1	1270	8220	8223	8223	8220	8211	8221	8226	8214	8221	8215	8218	8220	8220	8210	8218	8246	8239	8236	8216	8214	8218	8215	8220	8218	8221	8234	8237	8235	8218	8221	8213	8217	8217	8214	8222	8217	8213	8220	8197	8212	8226	8221	8257	8209	8198
204	A/D0	1	1	1270	8211	8192	8277	8263	8243	8272	8241	8223	8188	8185	8203	8232	8268	8254	8270	8345	8272	8201	8196	8213	8194	8271	8275	8253	8206	8208	8219	8185	8184	8232	8237	8248	8241	8252	8226	8246	8248	8191	8212	8231	8266	8273	8271	8273	8241
205	A/D1	0	1	1560	8250	8216	8236	8213	8209	8222	8196	8221	8209	8217	8214	8224	8212	8215	8233	8204	8227	8221	8213	8225	8197	8245	8217	8160	8275	8190	8267	8289	8222	8264	8195	8263	8210	8235	8206	8211	8217	8201	8235	8184	8243	8192	8237	8221	8232
205	A/D0	1	1	1560	8189	8200	8252	8219	8209	8206	8207	8204	8214	8222	8257	8244	8273	8294	8315	8241	8220	8244	8219	8203	8194	8208	8213	8235	8255	8259	8222	8219	8199	8213	8238	8229	8247	8248	8230	8200	8231	8209	8175	8219	8203	8253	8208	8303	8272
206	A/D1	0	1	1270	8206	8221	8205	8210	8217	8222	8213	8226	8217	8219	8243	8233	8250	8265	8260	8234	8238	8211	8218	8209	8221	8229	8219	8234	8245	8255	8267	8224	8241	8210	8248	8223	8238	8217	8212	8223	8217	8212	8230	8218	8225	8221	8206	8228	8218
206	A/D0	1	1	1270	8215	8209	8201	8248	8185	8214	8214	8212	8212	8220	8208	8215	8252	8229	8240	8286	8258	8210	8192	8237	8212	8204	8284	8287	8303	8263	8276	8216	8182	8214	8235	8216	8216	8224	8222	8234	8239	8237	8192	8193	8200	8236	8251	8236	8240
207	A/D1	0	1	930	8239	8243	8243	8262	8231	8238	8224	8240	8223	8227	8236	8230	8224	8216	8211	8221	8214	8240	8235	8229	8222	8225	8210	8219	8211	8221	8226	8229	8217	8229	8212	8214	8222	8215	8218	8228	8222	8211	8220	8221	8215	8215	8232	8272	8285
207	A/D0	1	1	930	8172	8234	8237	8232	8239	8254	8211	8187	8217	8190	8195	8208	8225	8233	8220	8223	8233	8197	8179	8215	8212	8207	8211	8232	8217	8201	8207	8213	8185	8183	8211	8216	8262	8281	8231	8320	8250	8225	8209	8242	8238	8258	8332	8296	8260
208	A/D1	0	1	1130	8211	8248	8226	8224	8224	8199	8225	8207	8213	8214	8210	8214	8216	8226	8211	8214	8226	8199	8225	8208	8219	8215	8210	8219	8205	8228	8223	8229	8222	8217	8205	8216	8215	8216	8240	8206	8230	8207	8219	8220	8205	8220	8218	8215	8214
208	A/D0	1	1	1130	8251	8255	8238	8233	8245	8271	8225	8211	8202	8198	8230	8206	8233	8232	8244	8269	8248	8219	8188	8232	8235	8227	8228	8240	8228	8232	8257	8222	8191	8241	8227	8216	8259	8248	8274	8275	8249	8174	8202	8222	8187	8286	8313	8303	8247
209	A/D1	0	1	1110	8197	8225	8229	8222	8220	8213	8215	8209	8225	8205	8213	8231	8213	8238	8229	8203	8216	8205	8213	8211	8221	8210	8221	8240	8225	8256	8210	8226	8213	8213	8216	8221	8208	8210	8218	8210	8217	8198	8212	8220	8214	8206	8228	8224	8257
209	A/D0	1	1	1110	8219	8270	8230	8242	8251	8224	8185	8195	8183	8196	8212	8239	8245	8213	8250	8210	8165	8197	8200	8206	8232	8274	8272	8217	8250	8268	8186	8216	8227	8202	8218	8228	8216	8257	8303	8248	8223	8244	8225	8217	8204	8238	8252	8220	8249
210	A/D1	0	1	860	8225	8237	8237	8294	8253	8258	8286	8160	8265	8224	8218	8294	8235	8269	8288	8273	8259	8287	8213	8248	8207	8277	8295	8315	8295	8226	8272	8207	8227	8231	8262	8279	8421	8362	8310	8296	8228	8228	8222	8239	8230	8258	8248	8238	8245
210	A/D0	1	1	860	8224	8252	8278	8278	8280	8308	8261	8228	8175	8208	8255	8261	8310	8322	8351	8306	8263	8218	8228	8230	8256	8276	8305	8313	8339	8337	8311	8223	8204	8240	8237	8290	8374	8339	8291	8278	8266	8215	8183	8232	8262	8313	8335	8369	8353
211	A/D1	0	1	1390	8215	8214	8231	8223	8209	8222	8210	8208	8227	8209	8219	8241	8252	8270	8260	8224	8242	8198	8226	8226	8231	8239	8246	8265	8249	8235	8210	8224	8217	8221	8223	8217	8203	8217	8205	8208	8213	8209	8229	8195	8235	8232	8218	8241	8203
211	A/D0	1	1	1390	8241	8225	8254	8227	8165	8237	8217	8179	8187	8255	8238	8250	8251	8266	8234	8229	8217	8148	8131	8184	8214	8258	8250	8191	8244	8217	8188	8216	8221	8232	8209	8232	8259	8197	8248	8301	8253	8195	8187	8203	8190	8213	8262	8245	8251
212	A/D1	0	1	1150	8211	8203	8209	8221	8212	8212	8232	8213	8220	8214	8218	8210	8215	8219	8223	8242	8221	8227	8220	8205	8223	8217	8210	8224	8254	8255	8242	8228	8207	8217	8206	8210	8213	8215	8226	8222	8224	8222	8210	8215	8207	8203	8213	8219	8221
212	A/D0	1	1	1150	8250	8225	8236	8227	8252	8172	8195	8236	8219	8203	8228	8250	8241	8267	8294	8245	8243	8265	8268	8265	8234	8213	8192	8186	8212	8186	8180	8215	8190	8204	8198	8245	8242	8298	8305	8280	8253	8219	8211	8210	8238	8320	8315	8283	8243
213	A/D1	0	1	1090	8220	8204	8223	8232	8217	8237	8210	8225	8197	8214	8211	8216	8214	8219	8227	8217	8225	8216	8229	8214	8218	8218	8218	8209	8214	8219	8221	8222	8218	8210	8220	8220	8218	8223	8241	8242	8225	8211	8216	8197	8218	8223	8225	8221	8226
213	A/D0	1	1	1090	8301	8253	8256	8301	8271	8209	8202	8226	8224	8235	8280	8214	8233	8245	8258	8196	8209	8182	8226	8246	8200	8253	8253	8227	8262	8252	8248	8220	8194	8266	8253	8237	8283	8248	8228	8214	8194	8190	8215	8195	8236	8247	8252	8230	8246
214	A/D1	0	1	890	8208	8218	8217	8246	8231	8238	8219	8224	8209	8212	8216	8224	8221	8218	8223	8218	8235	8241	8217	8219	8221	8223	8250	8239	8232	8239	8223	8218	8242	8231	8241	8255	8250	8238	8216	8222	8241	8215	8224	8224	8208	8221	8223	8219	8231
214	A/D0	1	1	890	8211	8252	8248	8231	8272	8251	8202	8198	8197	8189	8253	8241	8271	8231	8228	8233	8197	8188	8182	8227	8241	8239	8247	8233	8226	8209	8231	8214	8198	8198	8223	8229	8221	8278	8293	8278	8254	8214	8204	8230	8244	8279	8241	8260	8254
215	A/D1	0	1	860	8233	8240	8245	8219	8231	8205	8224	8224	8207	8219	8209	8220	8207	8198	8226	8214	8221	8230	8221	8215	8225	8203	8218	8215	8224	8233	8217	8216	8212	8208	8222	8217	8234	8226	8223	8234	8210	8241	8223	8208	8226	8235	8231	8235	8222
215	A/D0	1	1	860	8224	8253	8298	8255	8238	8246	8228	8211	8209	8188	8235	8239	8246	8267	8212	8239	8238	8203	8197	8205	8200	8208	8228	8237	8260	8288	8233	8222	8215	8240	8179	8277	8255	8224	8269	8306	8227	8149	8227	8179	8196	8283	8339	8258	8199
216	A/D1	0	1	870	8227	8225	8231	8217	8213	8225	8213	8224	8211	8213	8222	8217	8209	8207	8214	8218	8225	8227	8221	8215	8220	8215	8220	8225	8218	8219	8211	8222	8207	8224	8209	8222	8220	8239	8239	8242	8230	8212	8215	8212	8204	8229	8240	8215	8240
216	A/D0	1	1	870	8273	8257	8252	8240	8268	8268	8225	8213	8175	8186	8215	8245	8277	8338	8311	8270	8246	8230	8225	8205	8227	8240	8220	8221	8263	8241	8196	8228	8191	8202	8271	8296	8252	8246	8244	8230	8221	8216	8209	8208	8238	8230	8220	8269	8239
217	A/D1	0	1	1330	8243	8200	8224	8215	8232	8244	8236	8232	8223	8211	8218	8242	8218	8235	8225	8214	8217	8221	8207	8218	8217	8198	8229	8207	8216	8225	8215	8221	8228	8220	8213	8220	8210	8232	8220	8213	8219	8212	8219	8214	8216	8208	8221	8227	8218
217	A/D0	1	1	1330	8244	8224	8207	8240	8230	8246	8241	8245	8208	8192	8222	8203	8247	8254	8250	8296	8295	8210	8200	8227	8208	8196	8248	8247	8225	8247	8272	8227	8161	8219	8247	8245	8252	8246	8224	8209	8226	8208	8195	8193	8211	8212	8190	8267	8278
218	A/D1	0	1	1230	8211	8216	8223	8229	8231	8214	8219	8212	8214	8224	8217	8220	8246	8227	8232	8223	8223	8205	8221	8212	8221	8235	8217	8228	8212	8218	8199	8203	8217	8213	8241	8225	8224	8221	8215	8208	8234	8215	8217	8220	8208	8218	8228	8218	8247
218	A/D0	1	1	1230	8204	8219	8202	8250	8249	8254	8225	8222	8218	8201	8245	8254	8236	8261	8241	8271	8225	8235	8203	8191	8209	8209	8230	8217	8212	8242	8209	8212	8214	8223	8238	8238	8265	8261	8219	8240	8221	8209	8200	8219	8215	8238	8232	8226	8240
219	A/D1	0	1	1260	8225	8223	8219	8220	8219	8219	8223	8207	8222	8209	8206	8221	8216	8217	8227	8233	8223	8224	8219	8216	8240	8215	8226	8216	8213	8211	8216	8217	8226	8211	8237	8239	8219	8244	8270	8253	8274	8237	8222	8239	8193	8224	8221	8208	8228
219	A/D0	1	1	1260	8195	8204	8264	8238	8246	8216	8227	8180	8184	8235	8238	8297	8270	8259	8291	8275	8202	8228	8215	8179	8203	8248	8254	8237	8283	8267	8223	8217	8250	8189	8176	8243	8303	8278	8307	8231	8219	8238	8223	8201	8214	8240	8229	8239	8254
220	A/D1	0	1	1300	8237	8228	8233	8222	8215	8222	8216	8212	8211	8202	8222	8209	8215	8223	8211	8219	8207	8211	8220	8214	8223	8224	8212	8213	8210	8214	8222	8216	8222	8223	8206	8238	8206	8192	8257	8196	8243	8201	8224	8217	8191	8248	8178	8240	8222
220	A/D0	1	1	1300	8235	8235	8214	8253	8221	8180	8210	8173	8160	8216	8229	8225	8241	8243	8274	8258	8230	8232	8215	8205	8231	8248	8308	8290	8263	8274	8231	8206	8212	8209	8160	8163	8182	8259	8252	8181	8255	8241	8161	8223	8273	8214	8225	8281	8274
221	A/D1	0	1	1300	8210	8232	8207	8219	8208	8205	8211	8213	8219	8218	8216	8218	8218	8213	8249	8222	8229	8224	8209	8227	8212	8262	8247	8245	8226	8223	8225	8218	8219	8223	8236	8295	8245	8264	8221	8221	8208	8215	8213	8211	8220	8254	8232	8268	8227
221	A/D0	1	1	1300	8318	8261	8248	8251	8224	8181	8194	8214	8206	8225	8264	8254	8240	8256	8224	8225	8189	8209	8216	8205	8196	8259	8240	8250	8230	8246	8208	8196	8174	8220	8232	8231	8283	8278	8247	8242	8231	8231	8197	8195	8231	8209	8244	8219	8304
222	A/D1	0	1	870	8220	8215	8217	8217	8224	8215	8232	8218	8222	8208	8216	8218	8173	8241	8244	8163	8285	8181	8229	8219	8211	8235	8221	8281	8243	8276	8216	8226	8205	8215	8218	8209	8229	8191	8231	8186	8237	8190	8239	8213	8203	8228	8202	8226	8217
222	A/D0	1	1	870	8226	8241	8235	8254	8250	8221	8247	8308	8187	8142	8220	8187	8146	8198	8315	8197	8214	8275	8208	8149	8198	8246	8259	8265	8256	8248	8212	8194	8148	8220	8254	8212	8296	8251	8258	8252	8298	8269	8226	8254	8246	8219	8211	8251	8234
223	A/D1	0	1	1030	8228	8204	8225	8212	8216	8211	8209	8213	8224	8210	8204	8220	8213	8216	8236	8214	8220	8226	8210	8211	8221	8213	8232	8227	8288	8242	8244	8219	8226	8211	8238	8223	8226	8246	8230	8226	8221	8204	8217	8219	8214	8215	8214	8204	8216
223	A/D0	1	1	1030	8174	8212	8269	8263	8233	8257	8199	8161	8179	8233	8248	8225	8262	8312	8270	8258	8260	8223	8228	8213	8215	8238	8223	8206	8217	8210	8195	8182	8222	8219	8188	8246	8271	8287	8274	8241	8226	8201	8186	8238	8234	8234	8228	8229	8204
224	A/D1	0	1	1070	8209	8220	8218	8229	8231	8220	8215	8211	8226	8219	8254	8244	8208	8265	8207	8187	8277	8181	8228	8232	8200	8248	8200	8245	8203	8241	8222	8234	8224	8223	8248	8202	8263	8207	8240	8207	8217	8218	8218	8216	8215	8224	8223	8232	8240
224	A/D0	1	1	1070	8250	8242	8250	8242	8286	8254	8223	8233	8194	8181	8158	8236	8219	8243	8228	8240	8230	8200	8210	8239	8250	8222	8239	8299	8290	8241	8224	8200	8215	8240	8250	8241	8238	8296	8291	8227	8195	8205	8203	8194	8230	8230	8213	8229	8280
225	A/D1	0	1	1190	8230	8251	8219	8242	8226	8224	8222	8217	8216	8214	8215	8215	8213	8213	8215	8198	8234	8214	8205	8235	8205	8231	8183	8245	8192	8191	8251	8180	8218	8221	8208	8213	8234	8218	8205	8231	8218	8243	8226	8202	8219	8216	8207	8212	8217
225	A/D0	1	1	1190	8195	8202	8253	8268	8264	8237	8219	8218	8197	8215	8206	8220	8216	8227	8195	8260	8223	8192	8185	8201	8205	8192	8290	8274	8288	8227	8276	8219	8231	8253	8192	8241	8264	8295	8251	8252	8175	8180	8210	8185	8176	8251	8237	8242	8226
226	A/D1	0	1	870	8234	8229	8203	8227	8221	8211	8221	8221	8207	8223	8217	8211	8225	8213	8225	8240	8205	8221	8210	8199	8245	8237	8255	8228	8232	8237	8226	8232	8240	8210	8216	8214	8224	8237	8241	8245	8227	8224	8207	8219	8215	8207	8214	8200	8216
226	A/D0	1	1	870	8233	8295	8275	8268	8277	8262	8246	8180	8198	8240	8218	8225	8221	8227	8241	8221	8227	8188	8155	8208	8239	8240	8284	8256	8261	8251	8197	8223	8244	8226	8226	8296	8235	8224	8272	8274	8189	8216	8216	8181	8196	8258	8215	8193	8286
227	A/D1	0	1	1190	8230	8204	8219	8218	8215	8237	8220	8225	8216	8212	8205	8219	8221	8213	8237	8293	8254	8251	8222	8212	8221	8205	8214	8220	8207	8222	8200	8233	8206	8223	8234	8226	8218	8227	8220	8204	8229	8206	8216	8222	8201	8225	8207	8214	8209
227	A/D0	1	1	1190	8219	8255	8211	8250	8263	8234	8230	8223	8208	8200	8217	8329	8292	8261	8274	8282	8232	8203	8215	8235	8202	8252	8240	8259	8268	8293	8276	8202	8212	8213	8205	8230	8208	8237	8238	8234	8238	8221	8211	8225	8213	8271	8258	8217	8279
228	A/D1	0	1	910	8218	8219	8199	8229	8187	8268	8228	8174	8277	8156	8230	8222	8203	8246	8193	8264	8200	8259	8190	8229	8205	8204	8226	8205	8256	8217	8244	8202	8225	8202	8219	8228	8214	8252	8221	8229	8219	8227	8203	8232	8207	8224	8210	8200	8218
228	A/D0	1	1	910	8198	8220	8239	8253	8267	8255	8247	8203	8210	8225	8243	8270	8246	8271	8284	8268	8259	8212	8186	8165	8212	8223	8222	8235	8242	8274	8218	8209	8190	8177	8254	8256	8245	8253	8248	8275	8254	8244	8223	8170	8212	8208	8189	8198	8241
229	A/D1	0	1	1190	8243	8191	8222	8217	8192	8246	8186	8234	8221	8224	8207	8229	8236	8222	8245	8197	8233	8229	8196	8242	8227	8204	8234	8239	8211	8220	8225	8206	8219	8211	8225	8238	8226	8220	8226	8205	8226	8206	8220	8213	8210	8209	8213	8227	8233
229	A/D0	1	1	1190	8243	8206	8263	8299	8324	8246	8253	8230	8189	8167	8201	8196	8238	8262	8296	8227	8201	8224	8180	8208	8198	8225	8223	8220	8225	8259	8227	8207	8228	8195	8226	8237	8249	8231	8213	8241	8197	8178	8194	8219	8220	8263	8294	8276	8291
230	A/D1	0	1	1150	8211	8226	8217	8219	8222	8214	8218	8213	8220	8210	8218	8226	8237	8239	8226	8212	8226	8210	8218	8228	8234	8242	8251	8244	8226	8225	8204	8213	8220	8204	8217	8217	8221	8220	8231	8224	8216	8216	8224	8226	8220	8215	8217	8222	8244
230	A/D0	1	1	1150	8249	8238	8228	8239	8250	8250	8206	8208	8193	8171	8237	8247	8261	8251	8248	8249	8254	8225	8200	8287	8214	8233	8236	8261	8255	8219	8210	8193	8169	8228	8197	8197	8263	8200	8232	8244	8243	8158	8198	8234	8187	8210	8249	8242	8207
231	A/D1	0	1	1430	8212	8227	8217	8221	8215	8233	8215	8240	8209	8219	8226	8246	8239	8252	8219	8215	8210	8204	8225	8216	8221	8243	8250	8252	8262	8242	8229	8219	8221	8228	8226	8227	8206	8205	8214	8214	8214	8219	8212	8213	8224	8219	8209	8211	8211
231	A/D0	1	1	1430	8236	8218	8292	8252	8238	8238	8227	8176	8179	8233	8203	8205	8301	8261	8236	8222	8255	8195	8162	8221	8227	8194	8250	8275	8248	8197	8234	8232	8208	8196	8205	8199	8213	8268	8265	8233	8247	8205	8188	8179	8210	8211	8260	8267	8218
232	A/D1	0	1	1420	8219	8211	8208	8211	8212	8226	8220	8228	8218	8218	8205	8212	8227	8222	8218	8232	8230	8219	8220	8248	8226	8229	8228	8229	8218	8237	8214	8220	8212	8223	8220	8217	8214	8211	8243	8226	8243	8222	8230	8208	8231	8217	8214	8221	8207
232	A/D0	1	1	1420	8209	8211	8264	8297	8292	8265	8272	8235	8174	8217	8214	8197	8211	8212	8236	8235	8223	8226	8202	8198	8183	8263	8258	8259	8232	8243	8239	8161	8212	8251	8212	8152	8245	8250	8200	8208	8246	8187	8168	8221	8207	8229	8213	8259	8235
233	A/D1	0	1	1110	8204	8221	8221	8236	8243	8245	8230	8213	8223	8206	8211	8211	8215	8247	8239	8228	8211	8217	8211	8210	8234	8230	8224	8220	8215	8213	8212	8208	8224	8209	8215	8225	8224	8215	8232	8218	8235	8240	8215	8233	8208	8226	8211	8236	8236
233	A/D0	1	1	1110	8220	8247	8222	8209	8307	8270	8275	8215	8213	8245	8253	8378	8308	8264	8295	8234	8200	8208	8216	8198	8213	8252	8229	8219	8230	8241	8220	8174	8217	8206	8200	8250	8245	8214	8253	8245	8206	8223	8183	8194	8192	8213	8245	8209	8273
234	A/D1	0	1	870	8226	8199	8203	8258	8168	8258	8213	8166	8260	8163	8233	8208	8230	8222	8227	8217	8211	8229	8193	8237	8190	8243	8187	8232	8214	8208	8224	8229	8236	8223	8244	8233	8242	8234	8251	8210	8230	8200	8208	8212	8211	8225	8245	8250	8236
234	A/D0	1	1	870	8217	8265	8272	8255	8245	8255	8210	8174	8220	8235	8225	8260	8278	8242	8221	8238	8193	8219	8222	8262	8219	8166	8237	8273	8261	8252	8235	8251	8212	8200	8251	8235	8276	8293	8285	8250	8194	8197	8212	8230	8193	8241	8235	8245	8240
235	A/D1	0	1	1120	8277	8245	8238	8239	8215	8229	8244	8209	8236	8215	8222	8217	8218	8212	8220	8214	8222	8209	8213	8219	8211	8232	8218	8214	8219	8205	8261	8197	8259	8236	8175	8278	8188	8232	8239	8208	8241	8203	8236	8186	8243	8192	8245	8197	8224
235	A/D0	1	1	1120	8211	8219	8242	8221	8197	8223	8218	8170	8204	8177	8188	8202	8239	8228	8245	8233	8199	8203	8204	8191	8180	8212	8224	8210	8230	8226	8186	8210	8186	8180	8196	8218	8216	8220	8247	8214	8236	8222	8225	8201	8188	8274	8249	8228	8266
236	A/D1	0	1	1200	8269	8182	8202	8266	8149	8277	8181	8223	8217	8198	8213	8201	8217	8192	8254	8174	8253	8205	8229	8232	8206	8227	8195	8246	8209	8225	8206	8214	8223	8214	8212	8219	8198	8237	8220	8221	8237	8207	8213	8218	8201	8219	8218	8238	8240
236	A/D0	1	1	1200	8207	8289	8233	8264	8288	8231	8276	8224	8183	8217	8277	8226	8258	8286	8252	8247	8241	8274	8174	8204	8232	8230	8239	8246	8260	8230	8206	8225	8212	8187	8233	8237	8255	8251	8238	8265	8205	8185	8222	8248	8193	8223	8304	8264	8260
237	A/D1	0	1	860	8219	8229	8222	8242	8253	8255	8231	8222	8245	8238	8216	8233	8261	8248	8250	8234	8229	8232	8213	8226	8204	8216	8207	8196	8223	8212	8222	8214	8216	8223	8251	8244	8271	8250	8259	8281	8261	8274	8243	8224	8220	8202	8213	8229	8248
237	A/D0	1	1	860	8222	8257	8288	8274	8294	8272	8232	8165	8189	8186	8221	8276	8253	8263	8268	8250	8237	8224	8208	8203	8245	8264	8272	8248	8309	8290	8259	8229	8216	8222	8231	8297	8276	8288	8256	8254	8230	8238	8214	8212	8226	8215	8233	8237	8246
238	A/D1	0	1	1330	8206	8211	8205	8222	8204	8213	8218	8216	8217	8235	8230	8248	8223	8213	8217	8213	8215	8218	8218	8214	8239	8254	8274	8255	8240	8231	8244	8232	8236	8221	8217	8215	8221	8225	8211	8220	8227	8214	8222	8217	8215	8224	8250	8247	8241
238	A/D0	1	1	1330	8291	8294	8276	8291	8269	8218	8212	8241	8218	8229	8206	8230	8222	8219	8236	8233	8213	8214	8222	8226	8224	8237	8226	8257	8234	8261	8252	8199	8191	8230	8253	8251	8286	8321	8292	8257	8238	8205	8207	8275	8239	8273	8270	8274	8278
239	A/D1	0	1	1130	8223	8211	8210	8260	8209	8249	8206	8226	8237	8194	8258	8209	8254	8235	8218	8212	8224	8219	8206	8233	8191	8234	8215	8233	8240	8224	8207	8221	8225	8200	8208	8217	8192	8225	8208	8214	8235	8216	8209	8249	8218	8230	8217	8202	8219
239	A/D0	1	1	1130	8136	8209	8236	8228	8267	8286	8274	8191	8197	8230	8229	8236	8276	8214	8196	8239	8256	8210	8132	8197	8268	8288	8268	8223	8251	8193	8213	8211	8191	8198	8195	8239	8216	8226	8300	8317	8252	8217	8194	8236	8257	8233	8226	8247	8268
240	A/D1	0	1	1250	8215	8226	8206	8224	8204	8217	8207	8216	8203	8224	8213	8229	8237	8223	8267	8229	8242	8216	8223	8218	8211	8226	8212	8239	8213	8228	8223	8221	8221	8212	8235	8250	8270	8258	8276	8238	8238	8209	8226	8203	8220	8215	8229	8217	8243
240	A/D0	1	1	1250	8218	8223	8200	8205	8266	8239	8221	8230	8218	8174	8239	8267	8201	8217	8267	8251	8192	8213	8242	8222	8245	8248	8241	8228	8253	8246	8207	8175	8208	8201	8207	8218	8253	8277	8190	8281	8293	8165	8183	8230	8179	8141	8291	8364	8246
241	A/D1	0	1	970	8213	8222	8203	8237	8238	8210	8225	8211	8214	8237	8221	8250	8239	8236	8218	8221	8228	8217	8226	8207	8218	8224	8227	8228	8229	8235	8209	8229	8218	8226	8236	8215	8219	8249	8246	8246	8221	8228	8239	8234	8227	8246	8238	8220	8245
241	A/D0	1	1	970	8236	8256	8281	8297	8259	8241	8186	8262	8236	8175	8224	8248	8249	8236	8251	8242	8220	8200	8233	8201	8153	8229	8245	8222	8206	8233	8228	8200	8212	8221	8201	8199	8236	8258	8216	8204	8198	8185	8193	8206	8232	8261	8265	8291	8265
242	A/D1	0	1	940	8190	8235	8206	8214	8224	8205	8222	8199	8238	8191	8230	8224	8210	8223	8218	8203	8219	8206	8216	8210	8221	8224	8232	8240	8227	8218	8219	8210	8209	8217	8214	8212	8207	8216	8224	8218	8224	8224	8253	8230	8238	8213	8215	8220	8231
242	A/D0	1	1	940	8220	8219	8258	8239	8232	8247	8239	8196	8168	8196	8239	8246	8218	8254	8256	8239	8232	8235	8221	8191	8225	8252	8250	8260	8239	8247	8210	8198	8191	8206	8228	8218	8228	8240	8248	8253	8227	8220	8227	8201	8251	8255	8232	8285	8243
243	A/D1	0	1	870	8201	8214	8214	8209	8216	8240	8231	8243	8221	8221	8246	8221	8225	8224	8201	8224	8218	8211	8224	8244	8242	8247	8223	8223	8223	8254	8225	8231	8221	8216	8238	8207	8224	8226	8225	8229	8209	8222	8205	8219	8234	8238	8236	8235	8258
243	A/D0	1	1	870	8246	8247	8300	8271	8242	8194	8199	8207	8200	8227	8214	8245	8293	8249	8212	8246	8227	8207	8224	8229	8191	8204	8259	8226	8247	8233	8228	8200	8189	8205	8197	8220	8251	8236	8259	8261	8255	8220	8237	8218	8203	8233	8309	8247	8312
244	A/D1	0	1	880	8233	8222	8226	8251	8218	8228	8229	8208	8225	8222	8210	8225	8219	8223	8227	8212	8214	8209	8206	8211	8220	8226	8231	8281	8236	8250	8216	8214	8228	8214	8215	8221	8219	8237	8243	8225	8229	8204	8228	8229	8195	8287	8229	8218	8295
244	A/D0	1	1	880	8216	8251	8201	8283	8289	8243	8209	8205	8204	8217	8242	8228	8274	8211	8245	8220	8199	8213	8212	8233	8237	8243	8260	8291	8232	8226	8233	8224	8216	8197	8262	8220	8227	8225	8282	8236	8265	8241	8170	8184	8278	8289	8250	8273	8311
245	A/D1	0	1	850	8222	8200	8231	8238	8222	8247	8222	8210	8228	8211	8221	8230	8218	8216	8226	8222	8215	8253	8221	8232	8218	8218	8239	8227	8233	8225	8225	8245	8243	8232	8225	8225	8270	8244	8238	8233	8221	8216	8208	8225	8211	8218	8226	8251	8295
245	A/D0	1	1	850	8182	8199	8283	8225	8260	8250	8207	8214	8233	8195	8206	8263	8273	8305	8276	8280	8254	8222	8198	8179	8171	8204	8244	8226	8285	8251	8228	8232	8209	8202	8225	8242	8219	8250	8265	8248	8239	8275	8222	8180	8205	8233	8280	8279	8304
246	A/D1	0	1	1110	8208	8216	8214	8227	8211	8220	8219	8232	8233	8221	8220	8223	8214	8230	8207	8220	8205	8210	8223	8213	8215	8220	8215	8222	8214	8208	8209	8222	8225	8225	8212	8217	8217	8218	8222	8218	8215	8206	8210	8201	8214	8212	8233	8232	8244
246	A/D0	1	1	1110	8201	8227	8281	8265	8267	8266	8236	8227	8207	8230	8224	8218	8267	8296	8260	8238	8228	8220	8184	8234	8264	8242	8271	8245	8240	8255	8217	8242	8219	8220	8191	8210	8292	8229	8250	8265	8184	8162	8201	8213	8197	8285	8288	8242	8250
247	A/D1	0	1	1170	8231	8220	8217	8225	8212	8209	8210	8229	8224	8218	8226	8208	8230	8213	8215	8213	8208	8236	8220	8241	8215	8226	8220	8213	8213	8216	8210	8247	8240	8230	8221	8223	8203	8213	8229	8215	8224	8221	8206	8222	8210	8209	8219	8226	8225
247	A/D0	1	1	1170	8219	8218	8216	8253	8232	8214	8200	8187	8183	8171	8207	8198	8221	8228	8223	8242	8241	8241	8218	8221	8241	8228	8279	8284	8258	8250	8231	8203	8171	8199	8233	8215	8238	8262	8211	8197	8245	8209	8167	8203	8235	8212	8225	8231	8220
248	A/D1	0	1	1040	8228	8218	8206	8224	8207	8210	8220	8200	8206	8222	8225	8215	8229	8205	8215	8224	8174	8277	8207	8186	8266	8167	8245	8208	8243	8255	8234	8254	8210	8228	8193	8245	8186	8227	8216	8203	8238	8203	8212	8208	8215	8214	8216	8220	8212
248	A/D0	1	1	1040	8244	8272	8277	8289	8263	8209	8231	8214	8193	8191	8233	8200	8243	8283	8276	8246	8268	8238	8182	8182	8273	8248	8248	8290	8205	8216	8254	8204	8188	8209	8209	8243	8247	8278	8270	8195	8235	8232	8174	8209	8240	8229	8209	8218	8206
249	A/D1	0	1	1180	8220	8198	8239	8206	8212	8223	8202	8228	8218	8207	8229	8238	8222	8245	8243	8218	8239	8207	8227	8215	8214	8220	8220	8211	8210	8219	8213	8222	8229	8220	8223	8220	8241	8222	8227	8219	8223	8213	8224	8207	8220	8218	8219	8225	8207
249	A/D0	1	1	1180	8215	8265	8289	8242	8268	8248	8212	8220	8191	8241	8265	8300	8298	8320	8303	8256	8224	8217	8214	8178	8200	8255	8240	8194	8244	8261	8222	8204	8213	8211	8203	8229	8234	8224	8273	8269	8245	8230	8210	8212	8218	8227	8228	8233	8267
250	A/D1	0	1	860	8220	8212	8223	8251	8230	8240	8227	8214	8228	8214	8211	8233	8245	8222	8252	8239	8220	8241	8202	8212	8223	8234	8250	8251	8304	8311	8273	8249	8221	8242	8226	8254	8254	8234	8240	8227	8231	8230	8209	8217	8264	8233	8243	8218	8235
250	A/D0	1	1	860	8237	8288	8312	8269	8265	8238	8209	8207	8179	8199	8244	8254	8262	8258	8283	8234	8202	8212	8226	8209	8267	8324	8271	8255	8280	8271	8227	8184	8197	8188	8224	8254	8252	8237	8244	8281	8194	8201	8214	8172	8253	8266	8226	8214	8293
251	A/D1	0	1	1170	8277	8191	8246	8229	8121	8304	8143	8282	8168	8223	8219	8229	8238	8199	8214	8208	8240	8193	8253	8184	8251	8207	8220	8268	8205	8300	8256	8239	8234	8216	8211	8215	8207	8227	8218	8220	8233	8227	8200	8226	8219	8213	8233	8217	8222
251	A/D0	1	1	1170	8207	8244	8283	8292	8298	8242	8226	8251	8197	8208	8268	8244	8299	8246	8216	8284	8212	8179	8243	8213	8182	8270	8256	8238	8300	8199	8241	8217	8191	8190	8229	8186	8227	8266	8227	8245	8247	8212	8200	8138	8251	8294	8218	8224	8229
252	A/D1	0	1	1200	8224	8224	8208	8222	8219	8212	8220	8225	8218	8226	8241	8221	8224	8209	8233	8220	8233	8220	8217	8224	8210	8223	8219	8221	8216	8241	8226	8220	8223	8208	8220	8211	8223	8222	8228	8245	8232	8223	8212	8212	8220	8223	8221	8214	8242
252	A/D0	1	1	1200	8192	8245	8218	8187	8251	8209	8212	8253	8185	8151	8211	8239	8188	8213	8279	8255	8203	8198	8190	8201	8209	8269	8270	8244	8233	8239	8228	8201	8159	8190	8245	8255	8279	8325	8284	8230	8226	8221	8167	8225	8291	8296	8237	8279	8224
253	A/D1	0	1	870	8224	8215	8209	8243	8249	8226	8236	8225	8212	8240	8228	8237	8220	8220	8231	8218	8222	8219	8214	8224	8209	8212	8248	8217	8250	8230	8216	8223	8212	8208	8216	8215	8199	8247	8205	8225	8238	8244	8266	8242	8282	8221	8250	8232	8203
253	A/D0	1	1	870	8248	8231	8216	8274	8253	8198	8214	8210	8163	8226	8241	8280	8213	8232	8269	8247	8237	8250	8215	8195	8215	8279	8233	8232	8253	8270	8221	8215	8227	8208	8235	8234	8269	8272	8281	8252	8284	8238	8182	8240	8267	8213	8256	8323	8284
254	A/D1	0	1	1250	8228	8252	8307	8209	8273	8229	8218	8260	8188	8259	8196	8242	8193	8221	8203	8225	8238	8205	8228	8198	8219	8205	8218	8214	8225	8206	8218	8231	8206	8201	8223	8205	8190	8232	8228	8226	8254	8248	8281	8211	8224	8241	8171	8239	8211
254	A/D0	1	1	1250	8220	8225	8195	8247	8272	8246	8211	8237	8192	8184	8227	8219	8239	8207	8242	8225	8240	8236	8162	8181	8229	8205	8164	8255	8281	8245	8270	8326	8176	8110	8304	8232	8193	8247	8292	8246	8222	8257	8256	8217	8187	8184	8226	8223	8197
255	A/D1	0	1	1320	8228	8221	8216	8220	8240	8220	8245	8223	8219	8213	8211	8222	8219	8221	8237	8216	8233	8217	8220	8213	8212	8212	8218	8194	8236	8204	8222	8224	8215	8226	8204	8215	8205	8213	8218	8223	8222	8230	8212	8209	8227	8201	8220	8211	8218
255	A/D0	1	1	1320	8222	8253	8249	8243	8265	8247	8217	8191	8215	8272	8245	8247	8301	8268	8277	8256	8263	8227	8173	8220	8230	8210	8239	8258	8278	8247	8253	8229	8180	8185	8211	8246	8234	8213	8266	8233	8234	8168	8205	8225	8219	8251	8284	8221	8211
256	A/D1	0	1	1040	8202	8235	8228	8202	8258	8199	8223	8211	8199	8219	8211	8220	8208	8274	8224	8237	8232	8206	8228	8208	8224	8224	8213	8211	8224	8214	8232	8228	8242	8240	8228	8228	8218	8231	8236	8238	8269	8236	8229	8224	8197	8239	8227	8277	8257
256	A/D0	1	1	1040	8257	8303	8286	8232	8259	8235	8185	8200	8195	8215	8229	8235	8301	8267	8253	8254	8201	8156	8197	8198	8208	8197	8198	8276	8272	8272	8285	8242	8200	8260	8275	8300	8284	8276	8264	8228	8213	8268	8213	8190	8241	8226	8222	8252	8222
257	A/D1	0	1	1530	8202	8213	8223	8265	8273	8250	8226	8210	8239	8201	8240	8220	8228	8236	8228	8250	8234	8232	8220	8222	8220	8211	8216	8214	8223	8231	8227	8214	8218	8215	8225	8218	8272	8242	8243	8229	8223	8239	8237	8214	8225	8212	8206	8263	8235
257	A/D0	1	1	1530	8215	8230	8237	8200	8232	8233	8231	8222	8214	8223	8219	8278	8270	8280	8290	8299	8250	8233	8236	8206	8221	8260	8251	8247	8255	8204	8178	8232	8227	8230	8240	8250	8252	8287	8265	8260	8228	8229	8190	8202	8207	8225	8239	8230	8212
258	A/D1	0	1	1510	8249	8238	8231	8207	8225	8234	8221	8212	8229	8234	8231	8223	8205	8192	8207	8219	8219	8229	8214	8227	8217	8215	8238	8193	8290	8234	8198	8263	8179	8228	8198	8230	8204	8263	8233	8239	8247	8203	8249	8188	8244	8228	8244	8239	8232
258	A/D0	1	1	1510	7898	7942	8287	8398	8366	8253	8111	8212	8375	8324	8247	8132	8054	8151	8342	8420	8363	8159	8116	8153	8157	8266	8307	8269	8203	8185	8230	8249	8150	8109	8180	8213	8262	8332	8300	8255	8235	8182	8128	8172	8271	8334	8282	8261	8265
259	A/D1	0	1	1150	8203	8249	8226	8237	8203	8244	8214	8244	8215	8212	8226	8210	8227	8250	8265	8273	8253	8237	8219	8214	8217	8212	8210	8219	8207	8214	8252	8220	8242	8214	8220	8218	8203	8215	8208	8214	8207	8220	8210	8224	8217	8225	8218	8234	8232
259	A/D0	1	1	1150	8234	8237	8259	8283	8236	8238	8295	8208	8212	8217	8212	8213	8254	8205	8230	8270	8230	8224	8216	8204	8213	8258	8258	8243	8230	8231	8236	8205	8211	8208	8266	8223	8214	8231	8269	8245	8244	8257	8216	8167	8255	8287	8270	8214	8271
260	A/D1	0	1	1160	8220	8217	8221	8226	8219	8193	8232	8202	8223	8212	8204	8218	8221	8212	8218	8229	8226	8241	8230	8206	8212	8215	8221	8249	8222	8219	8223	8213	8227	8202	8216	8228	8204	8226	8204	8207	8223	8217	8224	8213	8224	8222	8218	8211	8224
260	A/D0	1	1	1160	8194	8220	8241	8211	8232	8245	8231	8211	8218	8222	8202	8230	8263	8296	8284	8258	8250	8230	8193	8196	8215	8173	8236	8256	8305	8285	8243	8264	8259	8179	8211	8265	8232	8249	8290	8296	8228	8241	8229	8211	8209	8225	8233	8198	8257
261	A/D1	0	1	860	8212	8231	8202	8209	8215	8211	8219	8226	8213	8216	8217	8211	8204	8256	8211	8235	8226	8200	8232	8196	8207	8221	8213	8232	8243	8217	8230	8217	8210	8220	8208	8225	8221	8229	8243	8245	8233	8228	8202	8205	8212	8243	8269	8255	8238
261	A/D0	1	1	860	8238	8269	8240	8248	8259	8281	8275	8204	8214	8205	8207	8194	8296	8275	8234	8254	8231	8208	8172	8213	8295	8220	8293	8288	8286	8240	8230	8210	8175	8166	8231	8230	8279	8280	8255	8242	8190	8170	8172	8199	8230	8262	8302	8293	8279
262	A/D1	0	1	1240	8215	8214	8214	8224	8206	8233	8211	8216	8203	8212	8223	8219	8233	8252	8221	8210	8248	8188	8244	8187	8241	8221	8192	8255	8172	8231	8221	8215	8216	8231	8217	8222	8232	8206	8237	8212	8222	8225	8213	8212	8217	8232	8219	8234	8211
262	A/D0	1	1	1240	8198	8255	8227	8293	8301	8259	8220	8196	8178	8187	8223	8210	8236	8260	8237	8210	8174	8241	8248	8183	8236	8272	8275	8237	8266	8263	8150	8158	8245	8206	8167	8233	8239	8201	8254	8248	8208	8218	8186	8202	8204	8192	8269	8318	8291
263	A/D1	0	1	1330	8224	8221	8241	8229	8225	8214	8212	8225	8226	8241	8227	8218	8222	8219	8214	8212	8233	8216	8227	8222	8215	8222	8241	8227	8229	8217	8210	8217	8212	8218	8210	8216	8211	8221	8169	8260	8195	8192	8278	8161	8239	8194	8217	8215	8199
263	A/D0	1	1	1330	8224	8252	8213	8206	8214	8192	8208	8219	8185	8223	8217	8184	8217	8227	8181	8228	8241	8206	8223	8239	8253	8201	8236	8229	8182	8198	8229	8231	8173	8210	8173	8179	8200	8257	8344	8237	8257	8233	8231	8204	8213	8244	8229	8208	8233
264	A/D1	0	1	1130	8203	8225	8208	8229	8242	8237	8235	8232	8210	8227	8238	8203	8227	8211	8204	8213	8206	8214	8223	8227	8210	8226	8249	8230	8239	8224	8215	8224	8213	8217	8238	8227	8238	8218	8229	8212	8218	8218	8213	8230	8222	8222	8212	8211	8220
264	A/D0	1	1	1130	8212	8235	8241	8256	8276	8251	8195	8213	8202	8206	8223	8307	8286	8279	8276	8270	8227	8197	8200	8212	8218	8231	8248	8257	8281	8276	8277	8249	8199	8184	8222	8237	8241	8257	8228	8212	8179	8207	8226	8146	8240	8281	8193	8181	8280
265	A/D1	0	1	1470	8212	8215	8210	8219	8214	8232	8225	8270	8244	8234	8225	8218	8229	8229	8232	8223	8230	8226	8213	8212	8204	8213	8223	8221	8220	8212	8222	8221	8203	8211	8217	8204	8229	8230	8211	8244	8218	8235	8223	8212	8210	8215	8214	8212	8212
265	A/D0	1	1	1470	8214	8232	8239	8215	8299	8309	8279	8251	8204	8198	8215	8209	8226	8307	8238	8210	8219	8187	8205	8203	8208	8188	8235	8237	8259	8250	8272	8252	8194	8187	8231	8173	8237	8263	8240	8232	8270	8222	8153	8199	8262	8164	8286	8289	8218
266	A/D1	0	1	1210	8235	8219	8215	8266	8170	8275	8164	8178	8248	8231	8234	8232	8140	8328	8135	8244	8220	8183	8254	8159	8267	8176	8251	8202	8236	8199	8235	8229	8189	8254	8173	8240	8209	8226	8238	8190	8249	8201	8233	8199	8212	8219	8203	8224	8222
266	A/D0	1	1	1210	8161	8205	8185	8299	8228	8321	8338	8287	8269	8254	8363	8232	8217	8274	8191	8251	8273	8168	8200	8162	8229	8275	8238	8209	8239	8233	8186	8208	8257	8207	8246	8253	8285	8188	8177	8237	8232	8184	8179	8180	8189	8262	8225	8223	8244
267	A/D1	0	1	1450	8222	8222	8232	8237	8242	8237	8222	8225	8224	8220	8206	8234	8215	8233	8225	8239	8237	8219	8222	8206	8219	8197	8232	8226	8170	8288	8192	8203	8265	8164	8247	8195	8218	8250	8235	8218	8227	8223	8195	8232	8198	8235	8215	8241	8218
267	A/D0	1	1	1450	8237	8190	8231	8244	8208	8212	8205	8173	8168	8170	8231	8222	8279	8239	8233	8242	8192	8187	8197	8207	8214	8276	8268	8254	8310	8285	8231	8210	8192	8180	8225	8217	8209	8221	8250	8200	8211	8219	8191	8188	8237	8275	8247	8250	8299
268	A/D1	0	1	2060	8215	8226	8214	8227	8220	8228	8238	8239	8225	8224	8218	8214	8221	8246	8268	8251	8242	8228	8222	8207	8233	8194	8231	8205	8183	8231	8171	8241	8193	8214	8246	8163	8242	8206	8214	8208	8233	8200	8241	8220	8203	8229	8200	8218	8223
268	A/D0	1	1	2060	8202	8233	8204	8229	8228	8228	8207	8221	8247	8196	8212	8228	8244	8254	8261	8286	8264	8237	8192	8261	8276	8316	8231	8177	8209	8271	8216	8220	8238	8186	8161	8259	8270	8241	8250	8293	8233	8196	8190	8244	8215	8222	8200	8222	8201
269	A/D1	0	1	1150	8219	8211	8221	8228	8199	8221	8201	8206	8221	8206	8222	8220	8228	8198	8220	8212	8144	8309	8168	8207	8263	8178	8270	8163	8258	8151	8240	8228	8206	8244	8223	8241	8189	8269	8160	8249	8219	8210	8227	8212	8215	8220	8236	8219	8259
269	A/D0	1	1	1150	8192	8267	8285	8285	8280	8266	8236	8191	8202	8214	8216	8258	8250	8230	8204	8252	8242	8256	8220	8213	8267	8266	8252	8239	8239	8204	8215	8228	8185	8197	8219	8268	8239	8231	8274	8220	8257	8245	8209	8187	8210	8230	8207	8263	8295
270	A/D1	0	1	1130	8216	8222	8197	8233	8253	8163	8282	8204	8215	8217	8198	8233	8181	8248	8207	8222	8222	8220	8205	8211	8239	8199	8250	8222	8240	8242	8241	8236	8252	8208	8225	8226	8195	8226	8220	8216	8218	8230	8259	8241	8239	8209	8250	8190	8225
270	A/D0	1	1	1130	8239	8222	8201	8181	8234	8250	8248	8219	8221	8225	8196	8188	8297	8281	8292	8262	8250	8242	8175	8173	8259	8282	8196	8309	8286	8207	8211	8268	8176	8137	8218	8226	8191	8206	8232	8228	8228	8236	8218	8183	8177	8225	8260	8264	8240
271	A/D1	0	1	900	8227	8245	8233	8232	8220	8211	8210	8250	8255	8221	8219	8212	8223	8239	8220	8236	8229	8238	8221	8225	8207	8215	8212	8216	8233	8236	8214	8226	8222	8213	8239	8209	8225	8238	8210	8225	8203	8226	8219	8221	8222	8214	8231	8239	8238
271	A/D0	1	1	900	8225	8247	8224	8207	8241	8258	8245	8174	8203	8225	8192	8259	8245	8220	8229	8217	8238	8214	8214	8235	8232	8236	8288	8218	8235	8234	8203	8179	8215	8210	8190	8293	8235	8207	8242	8243	8204	8204	8227	8237	8231	8298	8289	8251	8276
272	A/D1	0	1	970	8243	8215	8217	8213	8224	8210	8236	8223	8222	8230	8226	8225	8227	8214	8224	8205	8204	8211	8205	8200	8225	8215	8243	8229	8262	8226	8234	8220	8207	8218	8203	8213	8233	8245	8262	8243	8222	8213	8217	8206	8219	8210	8220	8251	8241
272	A/D0	1	1	970	8235	8183	8171	8270	8293	8291	8268	8289	8216	8211	8196	8191	8250	8233	8184	8229	8243	8176	8214	8267	8238	8283	8281	8281	8228	8193	8206	8217	8207	8224	8246	8259	8228	8206	8220	8194	8165	8198	8239	8235	8219	8233	8212	8218	8191
273	A/D1	0	1	860	8254	8242	8263	8231	8231	8216	8217	8218	8200	8217	8207	8215	8236	8232	8237	8227	8214	8227	8197	8207	8216	8211	8229	8253	8253	8237	8241	8202	8224	8215	8210	8220	8206	8215	8212	8213	8215	8222	8231	8230	8228	8231	8245	8259	8229
273	A/D0	1	1	860	8244	8260	8255	8260	8227	8207	8221	8211	8185	8205	8240	8216	8215	8226	8253	8242	8172	8201	8222	8174	8207	8301	8291	8244	8286	8280	8186	8174	8212	8251	8238	8245	8292	8236	8232	8208	8253	8208	8179	8253	8248	8233	8264	8276	8239
274	A/D1	0	1	1090	8224	8201	8226	8204	8214	8224	8215	8212	8219	8208	8216	8216	8206	8242	8222	8226	8222	8223	8216	8213	8211	8252	8237	8245	8228	8198	8214	8228	8202	8213	8261	8227	8232	8234	8228	8240	8228	8209	8218	8207	8231	8217	8214	8230	8221
274	A/D0	1	1	1090	8210	8215	8240	8303	8284	8283	8281	8244	8202	8231	8272	8289	8227	8246	8248	8197	8183	8191	8179	8202	8201	8245	8237	8194	8257	8245	8212	8223	8185	8233	8265	8261	8280	8274	8235	8203	8223	8211	8167	8226	8247	8232	8224	8250	8290
275	A/D1	0	1	1260	8224	8216	8244	8229	8246	8221	8224	8219	8215	8211	8235	8226	8233	8232	8226	8223	8222	8217	8206	8223	8215	8224	8214	8244	8238	8232	8251	8241	8232	8225	8214	8219	8214	8223	8227	8214	8231	8217	8215	8216	8215	8215	8211	8220	8220
275	A/D0	1	1	1260	8208	8255	8233	8242	8270	8275	8183	8216	8255	8219	8197	8284	8297	8236	8215	8248	8213	8196	8223	8231	8214	8211	8242	8231	8235	8286	8212	8221	8204	8180	8219	8249	8258	8242	8256	8257	8205	8199	8231	8191	8223	8271	8289	8262	8248
276	A/D1	0	1	940	8218	8233	8225	8199	8234	8208	8219	8262	8227	8227	8223	8196	8218	8221	8205	8217	8221	8213	8215	8239	8188	8235	8212	8207	8231	8218	8227	8228	8220	8215	8226	8210	8228	8214	8208	8227	8209	8223	8236	8237	8214	8222	8229	8204	8224
276	A/D0	1	1	940	8219	8197	8238	8269	8281	8230	8246	8173	8170	8198	8218	8206	8275	8243	8237	8257	8245	8238	8207	8192	8214	8214	8231	8226	8221	8241	8208	8208	8201	8161	8186	8225	8249	8244	8273	8256	8243	8240	8220	8198	8222	8225	8212	8204	8271
277	A/D1	0	1	1480	8260	8236	8234	8229	8206	8228	8213	8215	8204	8224	8204	8213	8225	8204	8224	8221	8204	8217	8215	8201	8227	8224	8240	8274	8239	8176	8281	8175	8213	8239	8190	8255	8179	8238	8201	8238	8215	8223	8217	8199	8259	8209	8257	8201	8237
277	A/D0	1	1	1480	8257	8240	8243	8224	8236	8220	8217	8190	8208	8205	8220	8212	8230	8203	8224	8224	8196	8192	8220	8201	8176	8273	8279	8215	8225	8259	8202	8178	8210	8214	8210	8269	8230	8164	8232	8213	8211	8186	8215	8214	8216	8243	8208	8231	8222
278	A/D1	0	1	1180	8210	8213	8229	8228	8225	8227	8211	8213	8223	8218	8220	8209	8196	8221	8243	8207	8242	8197	8216	8211	8257	8244	8243	8226	8226	8211	8224	8234	8226	8229	8211	8209	8223	8204	8227	8198	8232	8235	8181	8265	8192	8246	8262	8163	8201
278	A/D0	1	1	1180	8228	8246	8233	8227	8243	8219	8193	8202	8223	8208	8182	8215	8242	8206	8281	8273	8244	8208	8235	8241	8204	8256	8269	8267	8257	8225	8230	8202	8196	8185	8195	8204	8222	8247	8231	8253	8206	8251	8135	8220	8166	8268	8284	8286	8221
279	A/D1	0	1	1170	8228	8211	8250	8223	8282	8250	8244	8239	8212	8214	8197	8224	8208	8227	8241	8237	8241	8220	8227	8207	8212	8197	8212	8224	8224	8245	8239	8232	8225	8206	8221	8215	8225	8220	8214	8227	8213	8214	8213	8206	8225	8226	8221	8241	8215
279	A/D0	1	1	1170	8221	8225	8275	8278	8291	8262	8243	8191	8185	8213	8206	8199	8253	8259	8257	8212	8196	8191	8186	8219	8201	8251	8251	8234	8231	8242	8212	8171	8176	8181	8184	8199	8250	8235	8236	8228	8235	8212	8193	8202	8251	8238	8223	8247	8264
280	A/D1	0	1	1130	8210	8218	8208	8222	8212	8225	8210	8222	8220	8214	8262	8233	8243	8222	8214	8215	8207	8215	8227	8223	8214	8218	8211	8215	8212	8215	8217	8217	8230	8207	8229	8227	8201	8244	8223	8223	8226	8219	8218	8219	8222	8212	8257	8227	8236
280	A/D0	1	1	1130	8172	8221	8237	8225	8251	8240	8199	8198	8210	8189	8213	8226	8259	8219	8267	8264	8193	8206	8213	8182	8206	8250	8245	8248	8251	8243	8223	8209	8239	8231	8215	8255	8238	8262	8266	8286	8213	8216	8184	8172	8250	8227	8241	8278	8250
281	A/D1	0	1	1180	8217	8231	8230	8254	8229	8228	8221	8210	8208	8220	8210	8219	8226	8210	8222	8220	8219	8218	8216	8218	8208	8227	8217	8216	8216	8209	8218	8205	8214	8203	8214	8214	8237	8221	8223	8218	8222	8206	8211	8227	8208	8221	8206	8224	8209
281	A/D0	1	1	1180	8180	8202	8232	8232	8229	8303	8288	8197	8192	8205	8208	8199	8236	8234	8228	8227	8241	8243	8203	8195	8211	8260	8226	8254	8210	8211	8233	8172	8200	8203	8185	8255	8272	8241	8208	8248	8240	8214	8211	8226	8205	8222	8241	8237	8244
282	A/D1	0	1	860	8221	8215	8245	8249	8268	8217	8247	8192	8244	8183	8217	8215	8208	8227	8202	8226	8210	8235	8216	8230	8220	8210	8241	8251	8222	8240	8200	8217	8226	8199	8233	8216	8229	8225	8229	8218	8227	8214	8209	8223	8218	8239	8253	8236	8246
282	A/D0	1	1	860	8237	8255	8308	8265	8257	8253	8237	8225	8182	8190	8231	8227	8270	8252	8243	8247	8193	8201	8239	8185	8218	8262	8324	8250	8264	8306	8240	8218	8216	8206	8220	8229	8247	8221	8245	8254	8205	8229	8198	8170	8225	8248	8218	8246	8279
283	A/D1	0	1	890	8242	8209	8265	8291	8251	8252	8207	8220	8216	8216	8231	8217	8219	8215	8214	8211	8216	8217	8201	8212	8220	8227	8226	8218	8225	8222	8217	8223	8215	8209	8222	8223	8239	8223	8230	8222	8257	8246	8234	8243	8215	8224	8242	8219	8220
283	A/D0	1	1	890	8187	8227	8239	8268	8274	8277	8256	8232	8227	8208	8215	8250	8247	8231	8269	8275	8260	8218	8211	8186	8230	8256	8281	8257	8270	8268	8237	8205	8211	8208	8215	8270	8266	8247	8269	8306	8262	8216	8206	8184	8162	8214	8271	8230	8262
284	A/D1	0	1	1340	8235	8223	8242	8214	8220	8214	8238	8242	8202	8221	8213	8214	8258	8212	8223	8195	8249	8191	8196	8190	8218	8236	8219	8264	8217	8260	8211	8235	8205	8186	8228	8206	8221	8253	8231	8235	8225	8218	8218	8218	8212	8227	8223	8222	8208
284	A/D0	1	1	1340	8196	8256	8239	8229	8238	8256	8212	8169	8184	8199	8241	8271	8278	8300	8227	8184	8185	8241	8191	8155	8186	8224	8251	8274	8275	8166	8247	8249	8184	8175	8237	8202	8162	8266	8391	8205	8288	8302	8175	8159	8319	8311	8252	8258	8208
285	A/D1	0	1	1060	8213	8208	8205	8222	8209	8207	8242	8237	8255	8212	8232	8207	8226	8214	8213	8207	8205	8209	8206	8218	8204	8218	8205	8211	8228	8234	8223	8235	8224	8211	8222	8210	8218	8217	8236	8227	8231	8238	8214	8234	8204	8219	8205	8217	8223
285	A/D0	1	1	1060	8216	8242	8228	8252	8267	8244	8222	8212	8211	8187	8228	8262	8271	8232	8257	8238	8181	8175	8215	8210	8182	8228	8211	8226	8255	8273	8240	8203	8189	8230	8235	8245	8275	8263	8256	8219	8221	8216	8202	8218	8250	8206	8222	8213	8231
286	A/D1	0	1	990	8222	8225	8244	8235	8254	8217	8231	8217	8235	8230	8222	8221	8219	8214	8225	8217	8220	8222	8216	8216	8212	8203	8215	8226	8212	8218	8215	8215	8225	8212	8227	8212	8252	8245	8243	8235	8211	8224	8208	8217	8258	8239	8243	8247	8225
286	A/D0	1	1	990	8219	8233	8276	8232	8223	8254	8215	8206	8208	8207	8175	8212	8292	8211	8233	8207	8205	8191	8188	8221	8205	8236	8265	8234	8261	8324	8294	8244	8205	8233	8205	8226	8247	8235	8285	8233	8258	8212	8213	8257	8235	8246	8240	8203	8240
287	A/D1	0	2	920	8229	8207	8206	8216	8214	8216	8222	8215	8215	8213	8223	8197	8230	8199	8217	8207	8210	8227	8214	8215	8212	8213	8227	8222	8222	8219	8220	8213	8223	8224	8223	8217	8222	8227	8237	8229	8226	8219	8208	8224	8213	8209	8214	8204	8204
287	A/D0	1	2	920	8244	8244	8284	8292	8296	8306	8265	8234	8185	8185	8218	8231	8230	8224	8283	8203	8229	8229	8182	8223	8249	8223	8233	8232	8216	8203	8233	8192	8232	8235	8221	8202	8213	8236	8234	8262	8230	8201	8193	8208	8198	8205	8260	8249	8206
288	A/D1	0	2	1110	8218	8217	8209	8223	8214	8215	8219	8217	8226	8208	8219	8205	8217	8241	8220	8187	8267	8167	8238	8255	8153	8279	8184	8245	8209	8216	8218	8228	8242	8191	8243	8176	8233	8201	8223	8228	8230	8234	8204	8233	8205	8217	8217	8206	8207
288	A/D0	1	2	1110	8183	8256	8256	8290	8242	8302	8252	8206	8217	8215	8247	8217	8237	8252	8231	8245	8208	8232	8184	8225	8214	8239	8303	8283	8239	8276	8271	8179	8215	8281	8229	8209	8237	8271	8188	8215	8266	8187	8160	8233	8254	8203	8238	8278	8213
289	A/D1	0	2	1260	8238	8190	8247	8215	8227	8223	8212	8215	8189	8229	8220	8212	8287	8193	8237	8212	8201	8237	8187	8243	8187	8240	8187	8241	8201	8234	8218	8203	8251	8209	8239	8244	8239	8218	8216	8218	8214	8202	8213	8205	8222	8218	8206	8225	8203
289	A/D0	1	2	1260	8263	8251	8300	8271	8314	8303	8273	8226	8214	8218	8217	8188	8239	8208	8175	8224	8204	8180	8204	8211	8211	8220	8241	8227	8210	8216	8230	8216	8185	8224	8215	8192	8210	8189	8206	8210	8179	8167	8204	8190	8201	8216	8266	8222	8241
290	A/D1	0	2	870	8229	8205	8236	8217	8227	8213	8217	8221	8210	8235	8214	8223	8223	8220	8220	8214	8211	8216	8211	8218	8219	8220	8219	8218	8240	8229	8218	8223	8207	8212	8212	8203	8206	8210	8225	8229	8223	8221	8217	8222	8225	8216	8233	8224	8226
290	A/D0	1	2	870	8212	8288	8241	8260	8247	8255	8236	8210	8177	8259	8256	8235	8245	8244	8175	8167	8252	8211	8158	8261	8280	8256	8250	8329	8269	8210	8218	8199	8133	8179	8247	8266	8273	8259	8208	8187	8182	8202	8221	8270	8284	8298	8279	8259	8207
291	A/D1	0	2	890	8220	8236	8225	8225	8220	8203	8218	8206	8221	8205	8221	8211	8220	8212	8207	8235	8206	8235	8213	8218	8211	8217	8201	8216	8215	8218	8220	8214	8215	8218	8218	8236	8228	8226	8221	8240	8227	8244	8205	8228	8209	8253	8244	8251	8276
291	A/D0	1	2	890	8210	8260	8224	8198	8226	8227	8170	8189	8216	8191	8215	8246	8245	8228	8272	8274	8210	8232	8214	8204	8239	8241	8252	8303	8340	8292	8234	8245	8219	8186	8212	8260	8223	8229	8292	8256	8208	8208	8203	8209	8234	8255	8298	8271	8308
292	A/D1	0	2	1070	8228	8248	8172	8273	8184	8218	8222	8195	8222	8188	8237	8191	8252	8201	8252	8211	8228	8220	8197	8234	8193	8211	8205	8220	8223	8215	8222	8212	8221	8212	8202	8224	8222	8216	8231	8199	8233	8210	8213	8211	8220	8218	8222	8238	8199
292	A/D0	1	2	1070	8237	8274	8236	8161	8198	8185	8224	8197	8188	8207	8197	8231	8307	8332	8262	8210	8204	8223	8184	8201	8272	8251	8219	8268	8283	8210	8208	8242	8176	8161	8216	8294	8268	8249	8224	8224	8229	8204	8234	8286	8265	8265	8274	8260	8234
293	A/D1	0	2	1200	8252	8221	8230	8220	8215	8227	8225	8214	8230	8206	8235	8231	8238	8217	8214	8226	8207	8231	8216	8216	8242	8231	8241	8223	8201	8238	8234	8238	8239	8212	8215	8223	8200	8227	8233	8182	8292	8233	8241	8237	8202	8221	8199	8240	8192
293	A/D0	1	2	1200	8210	8237	8273	8254	8241	8235	8240	8192	8208	8206	8192	8284	8251	8251	8227	8233	8219	8181	8222	8199	8194	8208	8222	8226	8243	8250	8230	8220	8197	8219	8230	8215	8264	8233	8243	8210	8221	8192	8172	8203	8232	8240	8227	8220	8249
294	A/D1	0	2	880	8214	8222	8208	8234	8208	8215	8213	8229	8230	8218	8207	8223	8228	8208	8250	8220	8205	8217	8243	8253	8233	8210	8217	8212	8242	8235	8205	8210	8208	8237	8222	8225	8246	8222	8227	8280	8250	8260	8241	8228	8216	8209	8218	8225	8209
294	A/D0	1	2	880	8480	7980	7966	8199	8296	8215	8350	8434	8144	8135	8240	8253	8286	8330	8191	8069	8068	8320	8577	8487	8096	7802	8035	8372	8380	8292	8144	8123	8281	8352	8293	8185	8097	8127	8254	8387	8454	8265	8140	8168	8134	8238	8318	8292	8251
295	A/D1	0	2	1090	8306	8305	8304	8292	8306	8282	8339	8276	8262	8257	8300	8311	8372	8366	8380	8338	8295	8244	8230	8238	8232	8290	8294	8330	8346	8332	8301	8265	8233	8230	8213	8340	8327	8401	8348	8319	8278	8277	8245	8280	8255	8272	8281	8272	8282
295	A/D0	1	2	1090	8493	8568	8580	8592	8714	8525	8475	8280	8195	8362	8393	8415	8528	8578	8625	8464	8367	8256	8250	8353	8453	8606	8660	8703	8626	8526	8394	8255	8249	8288	8382	8435	8594	8638	8663	8522	8415	8242	8238	8369	8479	8572	8660	8682	8694
296	A/D1	0	2	1210	8217	8211	8219	8210	8221	8238	8259	8254	8232	8236	8221	8219	8227	8210	8236	8213	8226	8225	8210	8218	8215	8211	8216	8222	8202	8223	8205	8230	8216	8231	8218	8229	8207	8219	8235	8228	8228	8215	8223	8215	8220	8212	8210	8215	8208
296	A/D0	1	2	1210	8192	8210	8230	8227	8191	8212	8182	8189	8219	8178	8215	8229	8244	8254	8241	8236	8204	8209	8238	8214	8182	8254	8227	8222	8248	8216	8186	8192	8182	8209	8248	8245	8231	8237	8272	8231	8229	8238	8221	8167	8207	8273	8216	8225	8242
297	A/D1	0	2	930	8214	8217	8203	8206	8215	8215	8241	8160	8252	8199	8203	8223	8212	8245	8219	8239	8206	8244	8178	8229	8236	8195	8256	8222	8255	8222	8234	8202	8217	8211	8212	8262	8254	8247	8240	8222	8212	8219	8213	8201	8215	8232	8258	8250	8240
297	A/D0	1	2	930	8259	8219	8227	8207	8278	8286	8224	8209	8232	8196	8258	8285	8267	8272	8297	8287	8266	8170	8190	8228	8203	8230	8292	8277	8267	8252	8219	8179	8201	8219	8261	8285	8262	8249	8234	8208	8216	8208	8226	8214	8255	8302	8265	8253	8251
298	A/D1	0	2	1340	8206	8240	8247	8242	8242	8218	8219	8199	8212	8207	8217	8217	8216	8218	8228	8217	8225	8234	8216	8240	8211	8231	8215	8219	8220	8208	8209	8215	8212	8209	8205	8217	8215	8235	8220	8219	8221	8223	8204	8215	8210	8225	8233	8229	8221
298	A/D0	1	2	1340	8196	8221	8225	8201	8279	8284	8202	8227	8223	8167	8208	8301	8255	8259	8272	8241	8212	8215	8229	8190	8237	8222	8241	8229	8237	8258	8218	8235	8206	8189	8223	8226	8228	8256	8244	8264	8237	8235	8214	8186	8237	8225	8243	8227	8233
299	A/D1	0	2	980	8216	8257	8228	8255	8233	8221	8215	8208	8217	8213	8224	8205	8220	8215	8206	8226	8203	8215	8212	8226	8244	8251	8235	8227	8225	8219	8211	8211	8211	8227	8214	8220	8238	8269	8264	8295	8249	8246	8208	8225	8271	8240	8277	8227	8257
299	A/D0	1	2	980	8271	8215	8200	8271	8237	8228	8214	8222	8205	8210	8224	8235	8252	8275	8246	8249	8222	8194	8218	8232	8222	8235	8269	8241	8214	8233	8242	8204	8200	8226	8213	8245	8266	8286	8250	8267	8224	8155	8234	8182	8199	8289	8280	8234	8259
300	A/D1	0	2	990	8206	8207	8227	8208	8202	8239	8190	8206	8207	8198	8216	8215	8216	8214	8215	8229	8221	8218	8212	8215	8219	8209	8211	8240	8220	8225	8222	8215	8229	8210	8223	8222	8212	8204	8206	8214	8211	8217	8210	8213	8212	8220	8232	8239	8261
300	A/D0	1	2	990	8168	8258	8248	8292	8224	8191	8221	8191	8180	8250	8273	8229	8295	8295	8242	8222	8218	8180	8134	8184	8241	8238	8234	8230	8224	8228	8232	8203	8213	8219	8221	8222	8239	8213	8206	8261	8231	8188	8196	8230	8229	8248	8252	8211	8238
301	A/D1	0	2	1110	8228	8212	8234	8218	8222	8220	8215	8220	8214	8213	8210	8225	8226	8234	8216	8215	8210	8203	8209	8222	8233	8255	8270	8231	8221	8222	8201	8201	8233	8203	8218	8236	8217	8229	8223	8221	8218	8227	8223	8220	8212	8219	8218	8207	8225
301	A/D0	1	2	1110	8185	8259	8253	8237	8245	8212	8200	8198	8179	8233	8219	8215	8282	8260	8232	8234	8219	8195	8200	8237	8213	8197	8268	8268	8237	8212	8214	8146	8188	8269	8220	8211	8222	8249	8225	8205	8224	8196	8170	8211	8248	8173	8241	8282	8214
302	A/D1	0	2	1140	8213	8232	8210	8220	8204	8220	8207	8210	8232	8238	8233	8238	8220	8212	8229	8235	8230	8266	8225	8190	8269	8158	8273	8226	8218	8240	8182	8260	8193	8255	8201	8231	8211	8208	8225	8190	8229	8195	8233	8207	8233	8198	8230	8212	8205
302	A/D0	1	2	1140	8253	8299	8275	8287	8231	8206	8208	8196	8208	8251	8245	8267	8285	8294	8250	8194	8232	8215	8185	8226	8202	8210	8213	8284	8290	8239	8230	8190	8183	8224	8212	8214	8250	8233	8251	8224	8229	8214	8186	8244	8246	8297	8315	8333	8202
303	A/D1	0	2	860	8264	8245	8229	8215	8241	8225	8234	8223	8208	8210	8214	8205	8217	8212	8213	8245	8254	8261	8247	8229	8248	8278	8269	8264	8258	8277	8234	8247	8208	8223	8221	8209	8265	8238	8245	8235	8220	8229	8223	8230	8221	8208	8224	8239	8229
303	A/D0	1	2	860	8256	8274	8255	8261	8292	8290	8232	8253	8205	8195	8246	8260	8304	8295	8312	8322	8288	8270	8230	8228	8271	8286	8295	8324	8314	8298	8251	8260	8203	8201	8281	8307	8272	8305	8386	8374	8284	8278	8225	8197	8218	8321	8326	8342	8359
304	A/D1	0	2	1690	8216	8213	8224	8218	8239	8212	8215	8219	8217	8220	8210	8224	8211	8226	8216	8220	8218	8195	8236	8215	8190	8228	8215	8238	8188	8252	8235	8191	8252	8190	8214	8211	8226	8199	8229	8227	8187	8238	8193	8209	8226	8211	8217	8237	8214
304	A/D0	1	2	1690	8204	8205	8241	8261	8201	8225	8216	8203	8202	8223	8263	8263	8311	8300	8209	8239	8211	8187	8211	8187	8179	8243	8230	8264	8264	8248	8238	8191	8201	8213	8220	8242	8265	8260	8237	8277	8208	8218	8227	8204	8220	8205	8214	8219	8293
305	A/D1	0	2	970	8218	8222	8233	8234	8215	8224	8218	8217	8212	8217	8236	8233	8234	8207	8219	8202	8220	8209	8213	8219	8219	8216	8222	8224	8226	8192	8232	8203	8196	8231	8207	8236	8182	8250	8210	8198	8254	8189	8217	8222	8219	8194	8237	8209	8220
305	A/D0	1	2	970	8188	8282	8239	8251	8221	8259	8218	8199	8214	8212	8245	8245	8308	8298	8261	8248	8236	8207	8200	8210	8227	8241	8213	8266	8330	8291	8231	8262	8198	8219	8257	8236	8263	8266	8261	8253	8230	8218	8202	8224	8219	8226	8271	8264	8229
306	A/D1	0	2	1380	8226	8224	8241	8222	8231	8220	8216	8218	8219	8223	8208	8230	8207	8214	8220	8201	8243	8235	8237	8231	8233	8226	8227	8226	8220	8241	8219	8205	8211	8219	8196	8221	8211	8219	8215	8225	8226	8216	8226	8213	8217	8212	8219	8211	8219
306	A/D0	1	2	1380	8248	8231	8245	8229	8262	8232	8185	8195	8187	8203	8210	8266	8269	8237	8260	8286	8242	8219	8235	8247	8242	8215	8205	8222	8202	8208	8202	8212	8154	8193	8242	8251	8273	8287	8275	8227	8221	8237	8233	8213	8243	8294	8241	8233	8237
307	A/D1	0	2	880	8229	8235	8268	8255	8244	8243	8221	8218	8216	8212	8208	8264	8242	8199	8347	8212	8259	8255	8195	8251	8191	8253	8196	8255	8234	8245	8229	8231	8226	8190	8245	8177	8267	8215	8264	8277	8246	8265	8212	8234	8210	8223	8223	8227	8218
307	A/D0	1	2	880	8229	8272	8309	8302	8306	8337	8255	8195	8246	8211	8225	8265	8317	8263	8277	8261	8210	8196	8252	8252	8287	8308	8287	8265	8274	8215	8248	8180	8171	8203	8221	8268	8285	8300	8305	8294	8264	8233	8201	8208	8258	8322	8346	8333	8361
308	A/D1	0	2	1050	8209	8224	8233	8257	8233	8239	8219	8215	8216	8227	8214	8214	8246	8181	8258	8206	8174	8320	8201	8169	8262	8254	8250	8285	8194	8252	8197	8234	8216	8206	8199	8227	8217	8224	8203	8228	8212	8214	8232	8201	8229	8245	8215	8238	8259
308	A/D0	1	2	1050	8216	8224	8270	8222	8226	8273	8241	8215	8209	8224	8252	8203	8292	8185	8202	8305	8153	8153	8147	8244	8206	8185	8273	8240	8212	8245	8216	8203	8186	8166	8199	8188	8252	8227	8231	8233	8149	8260	8143	8168	8299	8318	8241	8225	8266
309	A/D1	0	2	1160	8248	8231	8223	8231	8212	8223	8208	8214	8203	8222	8256	8229	8241	8205	8217	8209	8216	8221	8216	8236	8205	8235	8215	8238	8225	8223	8218	8217	8214	8218	8211	8225	8223	8217	8214	8208	8219	8238	8233	8235	8209	8226	8209	8224	8213
309	A/D0	1	2	1160	8231	8266	8296	8292	8241	8228	8229	8197	8196	8185	8243	8245	8239	8284	8243	8200	8208	8210	8224	8199	8247	8257	8242	8228	8259	8235	8195	8213	8201	8153	8185	8201	8238	8232	8214	8227	8213	8210	8183	8205	8237	8245	8292	8266	8283
310	A/D1	0	2	1060	8213	8223	8212	8252	8239	8233	8218	8225	8216	8205	8211	8246	8218	8231	8218	8227	8285	8274	8263	8228	8216	8220	8208	8222	8207	8221	8203	8223	8198	8211	8210	8218	8225	8230	8236	8233	8221	8215	8211	8207	8212	8224	8248	8226	8220
310	A/D0	1	2	1060	8203	8242	8233	8220	8199	8226	8236	8222	8213	8211	8143	8201	8232	8226	8249	8261	8221	8274	8273	8219	8232	8250	8233	8238	8278	8288	8241	8207	8230	8193	8228	8220	8212	8234	8264	8242	8235	8202	8219	8232	8232	8254	8228	8210	8221
311	A/D1	0	2	1020	8218	8215	8216	8212	8216	8236	8224	8226	8230	8214	8210	8221	8207	8213	8215	8202	8224	8262	8255	8234	8226	8228	8195	8237	8244	8253	8256	8234	8205	8226	8199	8280	8200	8291	8232	8223	8292	8212	8235	8208	8212	8197	8236	8223	8229
311	A/D0	1	2	1020	8241	8251	8296	8258	8197	8222	8231	8227	8212	8185	8215	8215	8246	8256	8300	8256	8246	8273	8233	8251	8209	8243	8244	8234	8247	8203	8201	8218	8201	8186	8203	8274	8325	8308	8333	8257	8225	8221	8202	8166	8227	8278	8241	8235	8272
312	A/D1	0	2	1010	8224	8218	8228	8222	8222	8219	8211	8216	8213	8212	8224	8215	8213	8218	8201	8225	8214	8204	8211	8210	8219	8211	8216	8224	8238	8230	8233	8218	8221	8213	8215	8218	8210	8231	8211	8223	8224	8218	8214	8202	8214	8212	8243	8186	8260
312	A/D0	1	2	1010	8206	8277	8299	8245	8238	8244	8208	8206	8201	8211	8233	8229	8320	8323	8252	8272	8270	8265	8225	8205	8231	8231	8187	8224	8269	8224	8199	8248	8203	8185	8217	8246	8252	8244	8334	8310	8265	8254	8203	8177	8213	8208	8223	8193	8280
313	A/D1	0	2	1010	8223	8222	8204	8243	8225	8219	8220	8212	8213	8206	8219	8188	8247	8200	8225	8232	8203	8236	8199	8250	8189	8223	8255	8227	8256	8230	8214	8207	8237	8190	8234	8220	8208	8260	8229	8226	8270	8233	8227	8248	8228	8221	8231	8207	8206
313	A/D0	1	2	1010	8226	8239	8259	8247	8251	8195	8191	8191	8168	8234	8266	8250	8255	8285	8218	8207	8207	8186	8216	8238	8252	8247	8240	8234	8202	8205	8205	8183	8199	8215	8211	8239	8268	8238	8236	8264	8234	8211	8225	8242	8237	8206	8235	8227	8224
314	A/D1	0	2	1500	8234	8200	8211	8236	8172	8261	8187	8230	8220	8224	8221	8225	8214	8214	8245	8205	8228	8224	8203	8218	8205	8214	8210	8234	8220	8226	8223	8207	8230	8212	8209	8222	8211	8219	8229	8201	8220	8213	8211	8221	8226	8225	8220	8221	8213
314	A/D0	1	2	1500	8217	8288	8226	8236	8259	8220	8210	8193	8189	8201	8235	8241	8275	8265	8242	8263	8223	8233	8199	8209	8251	8263	8221	8219	8296	8245	8214	8231	8261	8212	8240	8256	8213	8212	8252	8261	8203	8225	8194	8224	8220	8233	8241	8222	8226
315	A/D1	0	2	1190	8207	8231	8235	8224	8227	8227	8222	8229	8214	8217	8215	8221	8246	8218	8238	8214	8213	8219	8209	8219	8222	8218	8196	8228	8212	8222	8229	8217	8222	8210	8227	8204	8220	8225	8222	8231	8226	8215	8212	8225	8220	8225	8251	8222	8232
315	A/D0	1	2	1190	8253	8222	8180	8238	8269	8191	8191	8236	8186	8199	8236	8238	8210	8212	8255	8243	8206	8222	8221	8199	8192	8217	8232	8255	8255	8196	8239	8211	8155	8196	8234	8178	8201	8232	8242	8212	8212	8231	8186	8202	8266	8251	8255	8335	8316
316	A/D1	0	2	1120	8219	8215	8209	8214	8209	8215	8220	8200	8219	8208	8201	8227	8211	8201	8221	8201	8228	8206	8203	8236	8205	8209	8226	8206	8206	8236	8210	8229	8220	8217	8220	8222	8217	8205	8219	8188	8214	8203	8217	8216	8221	8238	8237	8248	8217
316	A/D0	1	2	1120	8248	8262	8212	8277	8248	8257	8247	8204	8197	8217	8211	8197	8241	8265	8226	8214	8264	8228	8165	8231	8263	8210	8160	8243	8273	8220	8244	8234	8217	8175	8238	8232	8200	8223	8293	8287	8209	8211	8238	8230	8199	8230	8263	8256	8231
317	A/D1	0	2	880	8224	8214	8211	8214	8217	8216	8237	8219	8204	8226	8215	8209	8227	8206	8205	8221	8195	8236	8229	8241	8233	8224	8218	8214	8210	8208	8214	8217	8215	8217	8220	8231	8210	8220	8217	8221	8221	8253	8234	8235	8230	8210	8237	8211	8216
317	A/D0	1	2	880	8195	8220	8227	8283	8289	8273	8246	8201	8223	8236	8238	8223	8240	8238	8219	8211	8207	8196	8183	8191	8242	8213	8237	8243	8214	8211	8187	8238	8160	8226	8286	8236	8256	8257	8281	8213	8196	8271	8185	8208	8243	8246	8191	8230	8242
318	A/D1	0	2	860	8222	8209	8221	8216	8232	8213	8214	8215	8156	8268	8181	8223	8280	8170	8283	8209	8224	8212	8200	8233	8221	8235	8198	8266	8192	8273	8205	8217	8212	8201	8222	8201	8235	8241	8240	8218	8220	8225	8238	8222	8232	8212	8228	8232	8242
318	A/D0	1	2	860	8248	8279	8254	8219	8278	8241	8171	8193	8210	8179	8184	8213	8280	8184	8214	8238	8182	8177	8205	8264	8227	8259	8336	8318	8254	8232	8247	8178	8176	8243	8217	8237	8276	8255	8285	8240	8212	8210	8222	8221	8249	8286	8290	8278	8280
319	A/D1	0	2	860	8248	8243	8195	8232	8208	8205	8212	8228	8201	8226	8199	8219	8240	8211	8225	8223	8214	8216	8226	8214	8208	8222	8229	8215	8242	8203	8229	8230	8218	8222	8205	8214	8215	8225	8271	8279	8258	8227	8231	8199	8223	8219	8201	8276	8246
319	A/D0	1	2	860	8161	8242	8292	8227	8276	8264	8205	8185	8208	8214	8227	8250	8231	8261	8288	8290	8261	8225	8221	8193	8195	8258	8245	8232	8262	8232	8210	8185	8204	8211	8231	8259	8245	8273	8216	8223	8233	8187	8197	8223	8224	8234	8225	8290	8289
320	A/D1	0	2	1280	8215	8202	8222	8204	8211	8232	8207	8209	8229	8214	8212	8205	8215	8210	8211	8213	8213	8224	8206	8236	8219	8227	8233	8208	8230	8222	8232	8244	8228	8237	8218	8215	8230	8209	8241	8250	8236	8244	8220	8221	8231	8208	8232	8213	8208
320	A/D0	1	2	1280	8220	8228	8275	8272	8228	8226	8215	8204	8211	8231	8267	8303	8241	8274	8275	8212	8214	8220	8188	8190	8188	8249	8254	8287	8269	8251	8213	8211	8231	8231	8237	8253	8269	8268	8222	8222	8243	8213	8199	8232	8238	8260	8293	8315	8303
321	A/D1	0	2	1210	8202	8218	8213	8197	8226	8193	8220	8216	8219	8209	8222	8224	8211	8244	8194	8227	8225	8207	8217	8230	8229	8238	8239	8221	8225	8224	8230	8219	8228	8219	8218	8224	8203	8216	8213	8204	8241	8229	8238	8231	8218	8225	8216	8204	8259
321	A/D0	1	2	1210	8200	8203	8200	8227	8228	8194	8215	8225	8185	8203	8274	8259	8255	8229	8198	8212	8193	8212	8214	8198	8199	8217	8238	8259	8226	8265	8239	8206	8182	8238	8202	8236	8222	8225	8216	8192	8208	8224	8191	8172	8244	8245	8212	8235	8278
322	A/D1	0	2	1120	8212	8206	8212	8207	8224	8210	8230	8214	8221	8216	8216	8208	8212	8217	8209	8221	8217	8222	8193	8222	8218	8203	8233	8196	8225	8207	8211	8213	8215	8215	8214	8217	8206	8244	8246	8249	8227	8219	8209	8207	8217	8196	8220	8210	8219
322	A/D0	1	2	1120	8227	8201	8215	8266	8227	8192	8231	8194	8180	8205	8216	8260	8245	8274	8247	8260	8238	8204	8211	8190	8210	8190	8259	8245	8236	8297	8271	8208	8230	8251	8212	8206	8288	8282	8255	8245	8214	8175	8193	8183	8194	8231	8254	8226	8229
323	A/D1	0	2	1150	8207	8228	8216	8218	8226	8209	8218	8215	8205	8226	8217	8224	8220	8209	8229	8228	8210	8218	8210	8214	8211	8216	8219	8206	8223	8214	8223	8222	8219	8223	8218	8220	8219	8223	8215	8227	8209	8219	8221	8208	8225	8216	8233	8223	8238
323	A/D0	1	2	1150	8236	8226	8196	8240	8277	8254	8210	8211	8212	8216	8181	8277	8256	8228	8244	8304	8224	8186	8231	8207	8178	8211	8296	8267	8210	8221	8235	8215	8181	8221	8209	8218	8220	8252	8242	8231	8192	8227	8201	8196	8204	8215	8225	8222	8228
324	A/D1	0	2	1270	8242	8197	8244	8201	8209	8242	8215	8226	8222	8228	8194	8241	8205	8194	8231	8215	8213	8228	8195	8227	8240	8237	8247	8222	8201	8237	8210	8218	8218	8196	8218	8205	8198	8215	8214	8221	8215	8219	8207	8211	8215	8212	8218	8207	8219
324	A/D0	1	2	1270	8204	8234	8266	8264	8257	8233	8211	8179	8207	8224	8221	8251	8259	8255	8263	8213	8183	8197	8241	8196	8233	8267	8253	8261	8259	8244	8207	8216	8238	8219	8222	8275	8261	8283	8260	8244	8225	8192	8223	8222	8251	8329	8280	8265	8250
325	A/D1	0	2	970	8207	8238	8206	8238	8227	8216	8236	8192	8221	8209	8204	8218	8222	8205	8222	8205	8212	8221	8197	8232	8206	8213	8219	8215	8215	8215	8217	8210	8227	8219	8214	8225	8232	8206	8252	8201	8205	8225	8206	8258	8187	8273	8218	8201	8246
325	A/D0	1	2	970	8240	8196	8191	8215	8238	8227	8251	8214	8167	8218	8236	8203	8297	8306	8278	8281	8265	8223	8216	8224	8208	8216	8226	8247	8222	8219	8249	8201	8207	8217	8220	8219	8266	8243	8289	8360	8265	8233	8240	8223	8209	8225	8261	8225	8204
326	A/D1	0	2	1350	8213	8213	8214	8212	8225	8239	8199	8248	8212	8191	8244	8179	8246	8169	8235	8222	8180	8248	8198	8218	8213	8223	8182	8240	8197	8200	8233	8193	8224	8222	8202	8222	8214	8210	8223	8209	8205	8220	8206	8199	8224	8207	8211	8231	8206
326	A/D0	1	2	1350	8208	8251	8241	8250	8303	8266	8208	8223	8197	8187	8222	8237	8291	8227	8236	8265	8239	8195	8209	8218	8228	8257	8237	8265	8285	8263	8265	8213	8193	8191	8227	8216	8214	8265	8231	8237	8216	8211	8195	8185	8256	8270	8248	8255	8280
327	A/D1	0	2	1370	8194	8226	8230	8212	8240	8216	8243	8228	8251	8214	8265	8208	8247	8207	8228	8252	8220	8239	8233	8195	8202	8243	8188	8253	8175	8268	8209	8217	8258	8175	8247	8216	8237	8204	8250	8200	8224	8242	8186	8240	8213	8213	8223	8213	8211
327	A/D0	1	2	1370	8292	8273	8284	8297	8300	8236	8216	8203	8207	8269	8273	8226	8240	8263	8209	8217	8202	8167	8174	8213	8223	8207	8230	8260	8173	8210	8234	8210	8207	8219	8210	8246	8273	8241	8219	8251	8217	8201	8209	8239	8233	8230	8277	8226	8232
328	A/D1	0	2	1350	8222	8210	8220	8223	8214	8220	8210	8222	8209	8210	8235	8226	8221	8216	8220	8213	8253	8243	8226	8222	8213	8211	8200	8232	8221	8206	8274	8225	8251	8218	8218	8229	8178	8263	8194	8210	8233	8215	8198	8232	8218	8189	8238	8209	8222
328	A/D0	1	2	1350	8262	8284	8271	8242	8257	8248	8207	8235	8214	8183	8218	8235	8226	8249	8231	8252	8238	8214	8215	8217	8220	8218	8222	8224	8224	8188	8247	8219	8184	8207	8222	8195	8244	8213	8234	8228	8198	8198	8182	8196	8205	8222	8224	8267	8225
329	A/D1	0	2	1360	8211	8201	8219	8211	8223	8230	8206	8202	8236	8195	8214	8242	8207	8254	8225	8215	8222	8207	8216	8226	8213	8210	8220	8220	8211	8222	8208	8214	8221	8203	8229	8208	8209	8218	8212	8214	8214	8221	8210	8222	8220	8202	8220	8219	8213
329	A/D0	1	2	1360	8231	8218	8195	8237	8263	8214	8194	8242	8223	8185	8229	8261	8249	8238	8286	8273	8226	8244	8214	8211	8218	8205	8256	8288	8251	8222	8236	8229	8193	8177	8212	8196	8211	8242	8265	8249	8251	8258	8189	8245	8233	8272	8247	8195	8267
330	A/D1	0	2	860	8208	8227	8199	8207	8216	8220	8228	8217	8215	8222	8208	8232	8220	8229	8218	8239	8212	8228	8213	8213	8215	8220	8218	8211	8208	8217	8223	8222	8216	8206	8219	8208	8248	8246	8252	8243	8243	8225	8217	8213	8202	8217	8221	8222	8226
330	A/D0	1	2	860	8223	8241	8233	8210	8270	8253	8241	8218	8193	8195	8243	8285	8307	8316	8264	8244	8228	8202	8210	8218	8223	8251	8221	8260	8272	8229	8224	8197	8176	8238	8238	8283	8247	8283	8240	8224	8198	8204	8189	8198	8255	8282	8287	8285	8291
331	A/D1	0	2	1200	8215	8204	8207	8217	8219	8257	8230	8234	8212	8215	8209	8214	8228	8228	8231	8233	8212	8220	8222	8212	8222	8206	8215	8223	8233	8222	8219	8213	8220	8210	8214	8229	8248	8252	8158	8282	8196	8183	8257	8162	8241	8180	8238	8209	8218
331	A/D0	1	2	1200	8191	8206	8229	8227	8241	8224	8186	8187	8189	8171	8206	8240	8266	8247	8232	8297	8239	8206	8215	8245	8198	8204	8263	8248	8208	8231	8248	8214	8196	8212	8254	8234	8238	8297	8261	8219	8241	8265	8225	8188	8192	8228	8239	8248	8260
332	A/D1	0	2	1360	8251	8240	8220	8266	8207	8224	8233	8186	8226	8218	8216	8235	8232	8230	8216	8229	8200	8226	8207	8208	8225	8213	8240	8228	8219	8217	8216	8216	8212	8216	8220	8219	8216	8221	8223	8214	8214	8209	8214	8213	8227	8209	8216	8213	8212
332	A/D0	1	2	1360	8240	8255	8210	8184	8272	8216	8204	8199	8182	8205	8210	8253	8262	8242	8239	8221	8221	8180	8187	8210	8211	8171	8211	8238	8255	8237	8252	8202	8179	8211	8211	8220	8211	8238	8255	8229	8228	8217	8219	8228	8191	8207	8256	8261	8200
333	A/D1	0	2	980	8221	8211	8228	8222	8245	8229	8227	8225	8207	8216	8208	8214	8218	8223	8214	8218	8213	8230	8231	8220	8218	8220	8237	8230	8229	8224	8215	8208	8213	8225	8211	8240	8221	8237	8214	8210	8213	8215	8206	8216	8214	8224	8204	8231	8222
333	A/D0	1	2	980	8226	8223	8241	8238	8205	8210	8207	8172	8163	8210	8203	8176	8236	8217	8225	8239	8223	8200	8178	8198	8267	8248	8261	8252	8226	8256	8225	8215	8190	8215	8188	8250	8263	8243	8251	8255	8219	8195	8193	8200	8207	8196	8229	8233	8227
334	A/D1	0	2	1320	8228	8220	8222	8228	8232	8241	8236	8240	8212	8223	8226	8226	8251	8257	8240	8231	8228	8209	8217	8206	8210	8227	8239	8229	8229	8218	8210	8217	8209	8210	8216	8218	8210	8223	8223	8225	8218	8226	8218	8222	8220	8218	8230	8226	8225
334	A/D0	1	2	1320	8167	8239	8226	8254	8292	8257	8206	8269	8250	8197	8218	8253	8210	8186	8247	8219	8204	8221	8189	8172	8211	8187	8228	8240	8224	8181	8246	8247	8211	8192	8254	8240	8259	8307	8305	8274	8302	8261	8238	8205	8205	8199	8241	8235	8233
335	A/D1	0	2	870	8213	8250	8215	8234	8217	8186	8237	8192	8237	8170	8250	8203	8226	8270	8211	8240	8219	8232	8197	8235	8247	8236	8253	8218	8207	8222	8198	8212	8222	8201	8218	8224	8212	8210	8226	8225	8233	8226	8203	8235	8208	8208	8220	8210	8206
335	A/D0	1	2	870	8246	8267	8224	8265	8248	8217	8254	8208	8212	8213	8216	8245	8256	8243	8271	8278	8234	8220	8173	8184	8205	8247	8265	8291	8284	8278	8222	8186	8219	8210	8193	8246	8279	8274	8271	8289	8278	8213	8211	8235	8226	8211	8307	8267	8267
336	A/D1	0	2	1110	8213	8211	8219	8256	8236	8247	8228	8225	8219	8211	8220	8211	8217	8248	8221	8230	8211	8222	8193	8238	8193	8218	8246	8217	8241	8225	8252	8189	8233	8233	8195	8228	8248	8214	8228	8262	8186	8242	8222	8198	8237	8214	8229	8241	8236
336	A/D0	1	2	1110	8188	8241	8241	8253	8302	8288	8270	8228	8233	8208	8264	8259	8254	8254	8254	8201	8206	8199	8216	8206	8235	8251	8231	8244	8251	8244	8207	8190	8196	8240	8187	8220	8242	8228	8188	8241	8212	8167	8186	8200	8182	8167	8209	8245	8233
337	A/D1	0	2	900	8234	8209	8230	8223	8212	8219	8213	8222	8202	8218	8211	8234	8227	8218	8238	8219	8224	8214	8221	8216	8226	8230	8252	8282	8243	8236	8217	8230	8213	8229	8218	8221	8211	8228	8230	8233	8225	8216	8231	8213	8238	8173	8275	8186	8231
337	A/D0	1	2	900	8258	8299	8321	8319	8262	8291	8194	8174	8221	8199	8187	8266	8261	8228	8246	8265	8244	8219	8220	8219	8277	8321	8311	8286	8285	8293	8264	8235	8200	8187	8247	8244	8234	8215	8245	8228	8226	8213	8207	8206	8223	8255	8225	8286	8229
338	A/D1	0	2	1020	8233	8269	8251	8245	8229	8213	8201	8220	8222	8190	8251	8210	8240	8246	8230	8260	8170	8259	8204	8185	8239	8213	8216	8228	8232	8184	8231	8194	8199	8230	8215	8245	8225	8219	8204	8219	8208	8217	8222	8209	8238	8207	8223	8228	8243
338	A/D0	1	2	1020	8296	8245	8241	8252	8253	8170	8170	8179	8160	8260	8256	8231	8263	8265	8211	8218	8251	8225	8195	8287	8329	8239	8273	8258	8260	8185	8193	8206	8170	8196	8216	8191	8209	8295	8301	8262	8260	8232	8215	8215	8261	8254	8283	8274	8288
339	A/D1	0	2	1290	8206	8206	8216	8187	8233	8231	8175	8227	8224	8206	8225	8205	8243	8187	8259	8190	8215	8238	8222	8219	8220	8235	8195	8256	8211	8210	8235	8204	8247	8223	8213	8214	8220	8214	8225	8218	8211	8212	8221	8197	8230	8213	8214	8219	8213
339	A/D0	1	2	1290	8240	8201	8195	8191	8220	8216	8188	8272	8239	8203	8274	8252	8254	8291	8288	8276	8204	8166	8213	8214	8203	8256	8213	8190	8249	8222	8203	8189	8186	8263	8235	8212	8265	8257	8191	8239	8219	8212	8198	8178	8215	8218	8264	8305	8285
340	A/D1	0	2	860	8237	8212	8227	8233	8220	8238	8213	8231	8204	8227	8254	8232	8260	8241	8212	8236	8208	8216	8229	8211	8224	8224	8221	8217	8236	8224	8218	8232	8210	8224	8216	8218	8216	8216	8211	8210	8217	8210	8216	8207	8235	8222	8224	8216	8239
340	A/D0	1	2	860	8212	8238	8314	8313	8256	8224	8262	8218	8198	8214	8242	8269	8228	8262	8230	8207	8196	8233	8211	8215	8232	8274	8225	8220	8224	8235	8210	8222	8212	8216	8262	8242	8247	8254	8262	8268	8240	8220	8206	8215	8252	8327	8299	8288	8239
341	A/D1	0	2	930	8216	8217	8220	8216	8214	8215	8211	8209	8224	8213	8223	8217	8207	8219	8213	8215	8221	8212	8214	8233	8225	8229	8226	8214	8223	8220	8211	8215	8224	8208	8222	8215	8212	8227	8206	8225	8211	8227	8233	8201	8238	8218	8195	8273	8200
341	A/D0	1	2	930	8233	8236	8249	8233	8221	8217	8203	8203	8220	8224	8228	8215	8231	8230	8239	8231	8224	8194	8190	8187	8233	8246	8279	8253	8286	8250	8235	8205	8210	8248	8206	8263	8242	8247	8229	8246	8214	8187	8173	8225	8218	8224	8219	8253	8186
342	A/D1	0	2	880	8224	8209	8234	8215	8219	8220	8207	8223	8207	8215	8207	8224	8206	8228	8225	8213	8230	8219	8221	8218	8216	8221	8207	8233	8203	8231	8213	8214	8223	8208	8232	8214	8221	8220	8238	8218	8224	8205	8216	8211	8240	8234	8232	8252	8224
342	A/D0	1	2	880	8239	8285	8239	8256	8245	8248	8214	8215	8219	8240	8228	8255	8256	8221	8236	8231	8219	8216	8213	8206	8213	8223	8242	8332	8347	8284	8271	8259	8224	8219	8266	8253	8214	8235	8245	8216	8177	8206	8181	8202	8256	8260	8293	8321	8249
343	A/D1	0	2	1340	8215	8210	8213	8213	8220	8212	8212	8222	8210	8213	8229	8198	8235	8180	8226	8201	8201	8223	8198	8228	8203	8209	8190	8242	8219	8242	8231	8215	8232	8217	8203	8201	8215	8189	8219	8240	8196	8242	8212	8220	8213	8213	8236	8188	8288
343	A/D0	1	2	1340	8242	8254	8193	8252	8263	8182	8217	8245	8190	8208	8241	8254	8201	8255	8249	8208	8220	8207	8206	8225	8233	8202	8225	8271	8215	8227	8240	8228	8190	8203	8246	8208	8192	8268	8267	8218	8216	8248	8195	8169	8218	8263	8248	8243	8270
344	A/D1	0	2	1070	8215	8203	8230	8206	8196	8274	8213	8236	8223	8212	8213	8231	8205	8217	8237	8202	8229	8223	8203	8223	8214	8210	8251	8208	8207	8272	8190	8293	8225	8215	8244	8200	8256	8220	8261	8199	8254	8188	8226	8219	8197	8254	8213	8247	8218
344	A/D0	1	2	1070	8242	8231	8256	8279	8217	8244	8268	8233	8210	8210	8222	8228	8264	8235	8208	8296	8251	8220	8223	8210	8204	8212	8241	8262	8198	8233	8246	8185	8183	8194	8203	8195	8237	8264	8224	8219	8219	8234	8183	8204	8192	8261	8266	8258	8247
345	A/D1	0	2	1160	8226	8205	8225	8205	8220	8217	8209	8219	8207	8221	8209	8215	8236	8213	8235	8221	8230	8270	8235	8179	8319	8176	8269	8231	8213	8275	8219	8279	8214	8251	8200	8237	8230	8228	8258	8202	8259	8211	8244	8198	8233	8203	8207	8227	8209
345	A/D0	1	2	1160	8212	8223	8238	8198	8260	8279	8208	8201	8222	8219	8210	8235	8251	8212	8199	8243	8220	8167	8232	8226	8190	8248	8245	8163	8244	8305	8208	8220	8244	8214	8222	8236	8281	8222	8248	8253	8214	8204	8183	8218	8180	8250	8251	8215	8226
346	A/D1	0	2	1490	8220	8219	8198	8268	8227	8245	8228	8225	8222	8220	8220	8241	8238	8226	8230	8219	8201	8222	8213	8227	8210	8225	8233	8235	8261	8232	8229	8226	8229	8232	8237	8221	8212	8224	8210	8219	8211	8224	8207	8219	8203	8213	8254	8241	8237
346	A/D0	1	2	1490	8184	8221	8218	8205	8242	8227	8206	8218	8197	8209	8241	8242	8232	8225	8252	8257	8235	8221	8220	8221	8238	8236	8230	8220	8229	8195	8225	8233	8204	8237	8238	8225	8224	8249	8216	8203	8201	8211	8176	8228	8225	8273	8261	8274	8240
347	A/D1	0	2	890	8238	8198	8238	8242	8225	8255	8220	8238	8219	8221	8205	8221	8212	8227	8210	8221	8201	8220	8215	8208	8245	8198	8223	8228	8208	8229	8225	8213	8224	8236	8225	8221	8216	8235	8206	8220	8224	8207	8226	8218	8217	8210	8216	8243	8245
347	A/D0	1	2	890	8222	8228	8242	8252	8226	8244	8223	8210	8232	8239	8263	8311	8259	8286	8260	8248	8227	8192	8133	8192	8251	8291	8247	8224	8264	8211	8188	8221	8223	8241	8241	8304	8331	8334	8360	8289	8193	8170	8234	8228	8232	8249	8267	8223	8239
348	A/D1	0	2	940	8241	8175	8254	8220	8185	8264	8167	8239	8219	8197	8217	8231	8213	8232	8236	8223	8220	8230	8208	8215	8221	8191	8235	8207	8248	8248	8245	8238	8222	8213	8221	8211	8219	8217	8219	8226	8245	8230	8233	8222	8211	8214	8222	8212	8218
348	A/D0	1	2	940	8210	8284	8207	8219	8295	8259	8234	8152	8190	8232	8269	8219	8235	8220	8206	8178	8207	8212	8201	8214	8241	8226	8249	8276	8268	8224	8201	8194	8199	8225	8239	8294	8272	8292	8274	8269	8249	8209	8202	8220	8202	8283	8247	8236	8219
349	A/D1	0	2	1340	8209	8202	8243	8186	8243	8198	8236	8197	8235	8199	8199	8232	8216	8245	8215	8229	8208	8230	8211	8214	8222	8226	8232	8243	8226	8231	8207	8225	8222	8197	8222	8211	8226	8220	8207	8208	8208	8211	8199	8218	8221	8257	8256	8234	8233
349	A/D0	1	2	1340	8185	8198	8243	8220	8202	8205	8204	8171	8148	8251	8224	8214	8275	8221	8250	8229	8206	8205	8202	8220	8224	8250	8250	8220	8244	8240	8226	8194	8203	8227	8238	8287	8278	8285	8297	8263	8271	8230	8177	8207	8229	8232	8222	8241	8252
350	A/D1	0	2	1210	8224	8193	8218	8248	8144	8286	8183	8227	8238	8205	8242	8200	8251	8183	8245	8189	8228	8199	8208	8211	8206	8241	8202	8239	8245	8246	8233	8218	8223	8204	8213	8221	8208	8248	8221	8215	8229	8209	8221	8216	8221	8213	8227	8215	8199
350	A/D0	1	2	1210	8197	8190	8239	8293	8245	8219	8261	8242	8201	8212	8272	8225	8233	8203	8232	8208	8178	8217	8257	8226	8212	8251	8215	8233	8267	8269	8263	8202	8225	8219	8209	8281	8263	8220	8242	8185	8192	8181	8175	8204	8253	8286	8255	8255	8218
351	A/D1	0	2	1190	8238	8239	8220	8218	8224	8222	8220	8213	8209	8220	8215	8218	8222	8213	8240	8228	8207	8223	8230	8190	8227	8206	8207	8218	8209	8225	8219	8225	8225	8210	8212	8211	8226	8236	8217	8240	8214	8222	8215	8218	8213	8211	8214	8220	8211
351	A/D0	1	2	1190	8235	8251	8260	8271	8265	8210	8237	8204	8169	8210	8255	8202	8201	8242	8223	8180	8217	8273	8234	8181	8263	8199	8197	8288	8263	8236	8239	8199	8204	8192	8225	8213	8206	8239	8228	8218	8225	8218	8186	8201	8243	8205	8261	8272	8240
352	A/D1	0	2	1240	8227	8230	8208	8230	8215	8220	8208	8246	8226	8233	8231	8200	8230	8215	8206	8238	8217	8221	8227	8210	8211	8226	8213	8224	8216	8219	8217	8218	8216	8206	8218	8226	8239	8228	8232	8216	8215	8213	8207	8217	8197	8237	8228	8238	8232
352	A/D0	1	2	1240	8219	8270	8272	8265	8261	8267	8219	8187	8209	8223	8197	8194	8245	8265	8234	8238	8208	8213	8207	8224	8211	8258	8238	8215	8234	8226	8196	8183	8225	8198	8187	8279	8244	8194	8246	8241	8161	8141	8234	8221	8195	8262	8314	8268	8284
353	A/D1	0	2	990	8216	8218	8232	8218	8210	8217	8212	8214	8208	8206	8214	8210	8219	8228	8217	8227	8218	8218	8214	8215	8220	8210	8220	8214	8213	8243	8215	8245	8233	8169	8274	8194	8198	8252	8172	8257	8189	8240	8198	8234	8213	8223	8223	8209	8249
353	A/D0	1	2	990	8240	8223	8252	8243	8261	8236	8231	8189	8182	8215	8260	8250	8252	8309	8284	8274	8259	8237	8193	8210	8262	8210	8245	8239	8209	8244	8221	8216	8200	8219	8255	8254	8210	8211	8213	8262	8234	8242	8227	8191	8219	8250	8261	8236	8241
354	A/D1	0	2	1530	8212	8221	8244	8250	8253	8212	8223	8206	8218	8211	8232	8217	8228	8224	8213	8220	8205	8215	8212	8212	8201	8219	8215	8217	8221	8213	8233	8223	8224	8211	8217	8204	8218	8216	8211	8229	8230	8253	8225	8229	8213	8215	8210	8221	8228
354	A/D0	1	2	1530	8219	8229	8273	8285	8223	8217	8219	8198	8200	8208	8226	8242	8251	8306	8262	8242	8233	8225	8193	8215	8226	8258	8275	8254	8261	8217	8234	8206	8191	8217	8208	8246	8231	8239	8234	8262	8252	8229	8208	8182	8237	8219	8245	8284	8270
355	A/D1	0	2	1120	8223	8222	8230	8228	8221	8216	8212	8215	8216	8224	8216	8205	8217	8227	8226	8223	8232	8211	8226	8216	8231	8223	8225	8223	8212	8218	8214	8227	8210	8209	8219	8216	8215	8219	8204	8212	8233	8224	8229	8215	8219	8217	8221	8214	8212
355	A/D0	1	2	1120	8211	8241	8284	8237	8268	8285	8220	8258	8208	8164	8242	8291	8266	8289	8242	8249	8186	8189	8203	8185	8216	8242	8231	8250	8251	8226	8203	8215	8189	8206	8227	8245	8272	8245	8246	8232	8219	8212	8224	8223	8243	8250	8247	8257	8213
356	A/D1	0	2	860	8245	8211	8232	8287	8254	8273	8248	8218	8222	8214	8213	8231	8240	8232	8215	8225	8215	8224	8227	8207	8211	8211	8205	8217	8212	8221	8235	8231	8221	8233	8221	8239	8238	8220	8222	8225	8217	8216	8212	8212	8210	8229	8235	8280	8235
356	A/D0	1	2	860	8293	8268	8294	8291	8260	8231	8246	8209	8170	8211	8226	8207	8243	8343	8311	8262	8223	8215	8172	8192	8238	8288	8316	8309	8319	8285	8262	8229	8201	8210	8169	8238	8287	8277	8266	8275	8217	8194	8205	8233	8270	8316	8289	8317	8342
357	A/D1	0	2	1030	8217	8209	8217	8278	8235	8202	8285	8169	8226	8218	8218	8219	8193	8244	8190	8253	8180	8266	8179	8225	8250	8173	8259	8204	8229	8219	8229	8205	8239	8202	8218	8245	8202	8218	8225	8206	8210	8224	8212	8215	8231	8232	8238	8240	8200
357	A/D0	1	2	1030	8235	8242	8264	8234	8243	8252	8230	8239	8191	8262	8262	8239	8266	8248	8275	8224	8191	8217	8235	8208	8232	8349	8287	8254	8242	8260	8170	8196	8198	8206	8202	8197	8232	8200	8265	8199	8190	8203	8186	8186	8225	8262	8232	8276	8269
358	A/D1	0	2	1140	8211	8213	8236	8195	8230	8220	8213	8228	8213	8225	8224	8223	8233	8240	8228	8231	8221	8219	8215	8215	8219	8205	8215	8208	8223	8232	8234	8231	8222	8216	8204	8217	8203	8210	8219	8221	8214	8219	8219	8192	8233	8216	8218	8230	8207
358	A/D0	1	2	1140	8187	8182	8251	8256	8228	8237	8227	8179	8204	8206	8249	8221	8238	8237	8237	8205	8255	8187	8205	8229	8195	8227	8276	8221	8222	8270	8228	8201	8207	8218	8236	8203	8227	8241	8230	8256	8235	8226	8227	8176	8187	8277	8262	8208	8245
359	A/D1	0	2	1110	8212	8203	8221	8229	8227	8219	8216	8245	8207	8239	8205	8216	8241	8194	8278	8199	8228	8256	8171	8262	8184	8228	8211	8217	8207	8215	8218	8211	8237	8208	8256	8204	8236	8220	8219	8243	8223	8233	8220	8235	8211	8219	8209	8218	8212
359	A/D0	1	2	1110	8206	8237	8244	8249	8205	8256	8262	8213	8224	8207	8193	8212	8236	8297	8255	8246	8267	8250	8207	8199	8286	8238	8246	8327	8289	8230	8216	8234	8195	8185	8258	8226	8203	8219	8235	8235	8244	8219	8193	8249	8280	8244	8263	8316	8253
360	A/D1	0	2	900	8172	8225	8248	8165	8265	8176	8229	8195	8225	8211	8226	8228	8192	8237	8180	8241	8188	8237	8211	8211	8218	8213	8220	8245	8237	8213	8234	8197	8224	8201	8220	8233	8238	8284	8256	8269	8224	8234	8196	8226	8224	8197	8236	8207	8205
360	A/D0	1	2	900	8203	8254	8249	8191	8241	8222	8170	8197	8239	8227	8226	8252	8255	8241	8237	8263	8210	8183	8224	8200	8244	8258	8232	8268	8269	8213	8204	8246	8209	8197	8232	8263	8230	8208	8240	8230	8166	8205	8223	8246	8246	8277	8254	8228	8199
361	A/D1	0	2	1120	8220	8234	8227	8231	8252	8257	8237	8228	8221	8210	8228	8222	8228	8218	8247	8246	8232	8236	8204	8220	8219	8227	8214	8228	8215	8232	8224	8217	8216	8221	8220	8213	8237	8196	8215	8211	8206	8218	8214	8222	8214	8213	8208	8210	8199
361	A/D0	1	2	1120	8240	8271	8285	8288	8260	8247	8279	8186	8173	8269	8172	8168	8268	8273	8231	8229	8242	8209	8145	8192	8300	8243	8260	8308	8270	8215	8207	8187	8163	8180	8250	8251	8299	8274	8273	8253	8210	8216	8194	8242	8260	8251	8283	8245	8241
362	A/D1	0	2	1610	8244	8183	8248	8195	8221	8226	8227	8214	8245	8224	8204	8233	8236	8236	8266	8225	8227	8228	8202	8214	8217	8205	8214	8226	8203	8222	8227	8242	8251	8239	8207	8252	8209	8223	8224	8204	8216	8215	8197	8233	8192	8220	8227	8196	8229
362	A/D0	1	2	1610	8199	8219	8217	8229	8250	8263	8224	8215	8222	8190	8178	8232	8230	8245	8241	8278	8262	8231	8230	8220	8204	8225	8226	8241	8268	8251	8278	8215	8213	8211	8182	8222	8222	8250	8292	8294	8241	8202	8248	8213	8242	8280	8236	8247	8250
363	A/D1	0	2	1100	8219	8213	8217	8254	8235	8230	8233	8219	8163	8284	8174	8235	8258	8161	8272	8176	8227	8219	8208	8206	8219	8208	8205	8237	8203	8268	8189	8226	8209	8207	8220	8216	8238	8214	8243	8199	8229	8215	8217	8208	8220	8199	8238	8226	8236
363	A/D0	1	2	1100	8224	8223	8241	8237	8219	8191	8225	8221	8181	8161	8240	8216	8233	8260	8285	8247	8160	8236	8237	8163	8217	8269	8270	8172	8235	8254	8217	8181	8206	8196	8173	8238	8268	8271	8234	8261	8251	8188	8187	8240	8212	8186	8278	8305	8220
364	A/D1	0	2	1220	8220	8223	8213	8262	8250	8272	8250	8238	8222	8219	8206	8206	8216	8200	8224	8214	8216	8217	8245	8230	8231	8220	8222	8211	8221	8229	8198	8225	8211	8216	8220	8211	8224	8216	8228	8205	8218	8212	8202	8207	8221	8205	8220	8228	8206
364	A/D0	1	2	1220	8211	8277	8293	8261	8263	8237	8219	8202	8195	8212	8217	8218	8215	8271	8250	8229	8161	8172	8203	8213	8184	8261	8242	8239	8269	8246	8193	8191	8239	8212	8228	8266	8277	8255	8309	8281	8228	8222	8206	8175	8226	8243	8230	8240	8304
365	A/D1	0	2	960	8232	8228	8237	8218	8208	8229	8213	8227	8227	8215	8227	8225	8211	8206	8247	8224	8247	8221	8223	8236	8254	8256	8264	8265	8247	8232	8212	8216	8209	8215	8210	8226	8230	8218	8261	8241	8243	8225	8224	8219	8230	8230	8221	8220	8222
365	A/D0	1	2	960	8195	8260	8238	8219	8243	8261	8212	8186	8207	8186	8215	8274	8269	8232	8269	8208	8202	8242	8219	8200	8240	8256	8233	8234	8292	8269	8213	8224	8236	8213	8238	8270	8262	8275	8268	8262	8228	8186	8217	8214	8205	8256	8269	8262	8292
366	A/D1	0	2	1300	8227	8224	8218	8234	8217	8246	8205	8244	8184	8228	8195	8230	8236	8204	8239	8201	8248	8200	8214	8236	8191	8249	8191	8233	8217	8194	8267	8187	8219	8218	8206	8222	8240	8205	8209	8236	8198	8225	8224	8189	8223	8206	8214	8215	8219
366	A/D0	1	2	1300	8220	8278	8232	8216	8214	8211	8186	8191	8216	8209	8206	8220	8278	8250	8209	8270	8202	8179	8197	8230	8218	8235	8225	8223	8252	8212	8197	8217	8180	8208	8228	8285	8277	8254	8259	8306	8196	8192	8251	8215	8196	8248	8272	8239	8175
367	A/D1	0	2	1030	8217	8215	8202	8222	8202	8224	8286	8242	8276	8216	8233	8207	8234	8225	8196	8219	8231	8239	8223	8195	8228	8198	8231	8229	8233	8254	8214	8221	8209	8203	8221	8225	8232	8246	8225	8226	8257	8213	8242	8199	8217	8227	8201	8245	8219
367	A/D0	1	2	1030	8191	8232	8239	8255	8289	8271	8291	8217	8229	8218	8267	8191	8199	8220	8231	8194	8167	8180	8170	8223	8243	8236	8245	8214	8261	8262	8219	8199	8233	8217	8171	8241	8218	8223	8220	8289	8237	8174	8191	8227	8214	8220	8248	8220	8270
368	A/D1	0	2	1110	8233	8188	8264	8193	8231	8222	8210	8207	8229	8209	8214	8232	8198	8239	8220	8216	8223	8203	8221	8214	8225	8229	8210	8274	8247	8185	8282	8163	8247	8211	8217	8264	8215	8276	8190	8244	8187	8240	8176	8223	8206	8239	8235	8219	8231
368	A/D0	1	2	1110	8247	8299	8269	8262	8261	8289	8214	8276	8204	8239	8219	8214	8203	8197	8219	8217	8218	8230	8207	8198	8230	8249	8248	8235	8273	8213	8215	8216	8210	8240	8229	8252	8222	8205	8222	8232	8201	8220	8174	8166	8255	8255	8209	8260	8299
369	A/D1	0	2	990	8216	8247	8228	8246	8220	8225	8228	8242	8240	8247	8234	8229	8221	8216	8217	8227	8227	8218	8212	8215	8195	8198	8215	8214	8250	8246	8249	8228	8216	8222	8208	8215	8225	8225	8216	8217	8216	8213	8202	8221	8207	8212	8224	8211	8228
369	A/D0	1	2	990	8201	8233	8296	8289	8244	8259	8231	8243	8191	8208	8229	8193	8212	8243	8264	8267	8256	8242	8171	8178	8179	8191	8278	8285	8251	8308	8318	8227	8206	8216	8230	8258	8254	8285	8308	8266	8254	8200	8209	8218	8242	8224	8245	8202	8200
370	A/D1	0	2	1300	8235	8216	8219	8231	8209	8228	8232	8208	8220	8212	8207	8231	8237	8272	8266	8283	8238	8245	8202	8219	8212	8216	8221	8220	8210	8210	8218	8209	8224	8212	8236	8236	8266	8242	8229	8231	8216	8214	8213	8213	8216	8224	8223	8221	8222
370	A/D0	1	2	1300	8224	8221	8244	8253	8203	8199	8227	8156	8168	8182	8195	8202	8208	8201	8211	8239	8236	8229	8189	8205	8261	8248	8231	8245	8232	8265	8201	8228	8202	8153	8178	8204	8218	8194	8232	8232	8161	8184	8185	8195	8235	8256	8271	8229	8215
371	A/D1	0	2	1110	8215	8235	8239	8239	8245	8216	8211	8218	8202	8208	8211	8213	8224	8235	8209	8228	8210	8190	8211	8205	8217	8220	8224	8211	8215	8218	8224	8212	8209	8223	8205	8229	8223	8214	8217	8214	8197	8213	8214	8209	8226	8213	8242	8222	8220
371	A/D0	1	2	1110	8256	8306	8277	8257	8263	8159	8130	8234	8222	8182	8193	8215	8230	8310	8366	8225	8154	8157	8200	8228	8312	8272	8233	8324	8299	8250	8275	8257	8208	8239	8242	8200	8228	8262	8244	8210	8207	8246	8240	8220	8188	8181	8195	8259	8320
372	A/D1	0	2	1110	8225	8209	8212	8213	8215	8223	8217	8219	8210	8210	8215	8207	8221	8222	8211	8230	8241	8226	8247	8213	8222	8223	8224	8239	8237	8247	8236	8226	8217	8220	8218	8217	8208	8214	8230	8216	8232	8224	8221	8216	8215	8212	8216	8226	8294
372	A/D0	1	2	1110	8215	8224	8230	8206	8231	8230	8214	8193	8179	8220	8223	8258	8274	8247	8251	8244	8218	8209	8194	8240	8200	8248	8231	8240	8247	8210	8214	8209	8211	8216	8200	8195	8257	8235	8267	8255	8199	8175	8194	8245	8206	8195	8221	8240	8246
373	A/D1	0	2	930	8215	8216	8212	8225	8217	8224	8214	8235	8203	8224	8206	8240	8220	8221	8247	8217	8238	8222	8226	8210	8221	8223	8234	8246	8228	8240	8226	8218	8213	8217	8211	8206	8217	8206	8226	8226	8230	8219	8211	8213	8210	8213	8253	8246	8227
373	A/D0	1	2	930	8197	8182	8221	8219	8210	8231	8217	8199	8193	8207	8217	8218	8240	8273	8269	8250	8207	8192	8188	8243	8241	8277	8283	8238	8257	8232	8200	8182	8173	8235	8242	8200	8255	8313	8211	8262	8260	8188	8178	8223	8189	8184	8284	8329	8312
374	A/D1	0	2	1370	8223	8219	8210	8224	8218	8218	8226	8219	8221	8221	8226	8220	8224	8209	8219	8215	8220	8228	8218	8206	8212	8212	8211	8213	8204	8207	8211	8215	8209	8219	8227	8231	8254	8236	8227	8219	8244	8220	8213	8208	8215	8210	8218	8214	8214
374	A/D0	1	2	1370	8225	8243	8236	8252	8284	8243	8240	8202	8215	8202	8207	8229	8227	8233	8261	8214	8205	8286	8205	8165	8255	8272	8184	8218	8304	8246	8179	8282	8275	8186	8247	8326	8249	8221	8217	8199	8142	8155	8196	8222	8287	8223	8263	8242	8187
375	A/D1	0	2	1280	8222	8218	8213	8237	8216	8220	8214	8212	8215	8218	8227	8232	8230	8211	8235	8242	8240	8236	8205	8238	8233	8221	8247	8193	8248	8174	8247	8226	8186	8245	8198	8214	8198	8224	8216	8251	8240	8210	8240	8198	8218	8213	8220	8218	8240
375	A/D0	1	2	1280	8256	8260	8216	8220	8199	8176	8193	8227	8202	8232	8213	8212	8231	8236	8281	8254	8237	8239	8229	8240	8214	8252	8296	8208	8222	8258	8200	8199	8185	8190	8159	8229	8272	8299	8277	8217	8259	8218	8183	8211	8239	8291	8239	8226	8261
376	A/D1	0	2	1020	8216	8221	8210	8223	8210	8218	8213	8218	8220	8211	8214	8205	8219	8218	8219	8261	8237	8237	8220	8210	8218	8213	8218	8226	8212	8218	8220	8215	8226	8210	8215	8220	8224	8228	8229	8218	8209	8225	8211	8224	8204	8227	8220	8220	8232
376	A/D0	1	2	1020	8224	8213	8275	8306	8235	8255	8261	8210	8197	8229	8212	8250	8267	8276	8275	8233	8193	8219	8226	8224	8245	8316	8268	8269	8250	8209	8239	8179	8224	8204	8211	8252	8247	8232	8193	8242	8211	8164	8178	8231	8196	8181	8222	8262	8235
377	A/D1	0	2	1380	8215	8218	8214	8221	8221	8226	8212	8217	8204	8213	8215	8210	8256	8255	8263	8247	8237	8211	8222	8218	8208	8251	8249	8245	8231	8221	8210	8213	8202	8222	8212	8222	8260	8235	8245	8216	8225	8207	8211	8212	8211	8230	8225	8222	8219
377	A/D0	1	2	1380	8181	8267	8241	8224	8268	8267	8194	8195	8237	8207	8215	8240	8241	8264	8285	8222	8219	8229	8213	8251	8238	8286	8252	8258	8276	8252	8190	8206	8240	8198	8195	8245	8236	8243	8249	8235	8201	8185	8193	8232	8202	8242	8238	8247	8220
378	A/D1	0	2	930	8206	8222	8217	8239	8237	8223	8230	8201	8224	8209	8197	8217	8207	8231	8222	8222	8220	8227	8225	8221	8225	8269	8245	8294	8255	8236	8233	8223	8241	8243	8246	8285	8280	8290	8272	8232	8226	8213	8206	8205	8213	8232	8216	8229	8265
378	A/D0	1	2	930	8247	8255	8280	8256	8278	8237	8197	8201	8176	8201	8181	8213	8280	8290	8279	8272	8287	8264	8215	8194	8276	8281	8279	8266	8295	8223	8214	8244	8192	8199	8246	8307	8253	8276	8290	8257	8247	8244	8183	8210	8268	8271	8319	8352	8328
379	A/D1	0	2	870	8202	8236	8223	8216	8222	8223	8218	8217	8215	8213	8220	8214	8222	8206	8225	8227	8226	8230	8214	8229	8208	8215	8225	8201	8219	8206	8217	8223	8211	8226	8216	8212	8222	8239	8261	8259	8228	8229	8204	8220	8216	8225	8222	8240	8229
379	A/D0	1	2	870	8210	8242	8213	8213	8241	8241	8217	8194	8205	8193	8218	8240	8255	8270	8243	8293	8287	8243	8201	8227	8230	8228	8243	8302	8252	8267	8242	8233	8199	8157	8203	8243	8230	8266	8314	8263	8211	8214	8204	8198	8182	8226	8294	8224	8277
380	A/D1	0	2	1040	8201	8214	8221	8213	8226	8225	8220	8209	8210	8228	8212	8215	8210	8210	8229	8206	8242	8211	8219	8220	8208	8214	8204	8217	8191	8226	8209	8207	8228	8206	8235	8211	8219	8238	8232	8239	8216	8217	8211	8215	8208	8214	8213	8224	8211
380	A/D0	1	2	1040	8244	8224	8218	8275	8283	8241	8226	8247	8223	8208	8256	8211	8224	8195	8313	8280	8205	8275	8203	8160	8243	8237	8185	8234	8261	8229	8254	8252	8177	8217	8263	8277	8254	8293	8246	8252	8212	8261	8169	8214	8220	8256	8274	8280	8262
381	A/D1	0	2	1180	8206	8213	8223	8209	8226	8225	8226	8229	8222	8220	8219	8217	8224	8235	8221	8230	8222	8206	8222	8226	8203	8225	8205	8221	8215	8216	8226	8205	8217	8210	8227	8237	8247	8234	8237	8229	8239	8224	8212	8217	8228	8215	8211	8248	8231
381	A/D0	1	2	1180	8233	8228	8239	8238	8236	8240	8208	8188	8210	8239	8266	8289	8262	8303	8259	8228	8217	8205	8208	8218	8197	8226	8218	8219	8237	8242	8222	8203	8192	8214	8210	8199	8241	8253	8283	8274	8270	8211	8207	8200	8236	8271	8202	8245	8275
382	A/D1	0	2	1210	8214	8226	8208	8220	8265	8221	8259	8220	8213	8234	8200	8244	8251	8220	8219	8243	8214	8221	8231	8200	8220	8222	8217	8228	8211	8217	8224	8215	8211	8239	8195	8227	8224	8208	8233	8207	8275	8216	8223	8236	8204	8225	8229	8235	8204
382	A/D0	1	2	1210	8238	8239	8207	8201	8244	8256	8233	8241	8207	8225	8203	8192	8241	8273	8233	8247	8270	8225	8195	8215	8228	8186	8244	8257	8291	8279	8287	8257	8207	8205	8223	8190	8212	8235	8225	8215	8263	8244	8201	8218	8235	8211	8263	8281	8230
383	A/D1	0	2	1180	8228	8219	8230	8220	8243	8220	8232	8214	8220	8214	8233	8220	8231	8216	8222	8218	8210	8219	8223	8221	8214	8219	8223	8216	8209	8217	8211	8215	8219	8203	8212	8212	8220	8217	8218	8216	8225	8226	8221	8228	8223	8224	8213	8215	8218
383	A/D0	1	2	1180	8306	8234	8181	8258	8251	8223	8235	8234	8203	8186	8229	8245	8244	8249	8305	8254	8250	8258	8230	8241	8251	8207	8205	8240	8202	8218	8202	8173	8174	8158	8207	8159	8251	8258	8197	8240	8221	8198	8221	8273	8214	8244	8265	8189	8221
384	A/D1	0	2	1110	8195	8224	8297	8175	8264	8188	8223	8206	8215	8210	8213	8227	8194	8250	8194	8246	8211	8204	8233	8208	8211	8210	8236	8200	8222	8228	8232	8225	8206	8217	8216	8205	8226	8240	8217	8245	8206	8217	8209	8215	8220	8217	8218	8207	8232
384	A/D0	1	2	1110	8222	8235	8257	8248	8269	8272	8196	8231	8203	8243	8227	8219	8253	8256	8269	8220	8236	8177	8162	8180	8204	8233	8210	8260	8246	8214	8190	8194	8176	8211	8246	8261	8238	8256	8259	8220	8226	8174	8182	8204	8233	8242	8255	8275	8254
385	A/D1	0	2	1300	8214	8198	8230	8223	8224	8261	8205	8245	8229	8216	8218	8204	8240	8184	8254	8234	8205	8236	8222	8191	8219	8230	8176	8234	8218	8189	8236	8212	8213	8258	8165	8273	8225	8173	8283	8190	8270	8207	8254	8187	8243	8212	8205	8264	8213
385	A/D0	1	2	1300	8215	8228	8252	8255	8285	8291	8217	8216	8209	8217	8199	8259	8315	8285	8288	8270	8221	8185	8194	8211	8192	8247	8259	8261	8224	8240	8247	8204	8204	8201	8243	8260	8261	8170	8285	8241	8136	8261	8240	8134	8186	8307	8228	8177	8310
386	A/D1	0	2	900	8227	8278	8226	8249	8204	8249	8192	8219	8206	8210	8219	8220	8220	8207	8271	8239	8253	8218	8218	8209	8215	8204	8226	8198	8213	8215	8200	8221	8202	8227	8222	8229	8222	8216	8215	8216	8221	8220	8208	8214	8210	8214	8219	8232	8228
386	A/D0	1	2	900	8211	8220	8256	8289	8248	8283	8221	8197	8195	8170	8216	8217	8282	8279	8283	8243	8228	8183	8180	8206	8235	8224	8229	8252	8230	8274	8254	8230	8204	8192	8251	8237	8238	8259	8237	8276	8250	8228	8237	8197	8213	8222	8242	8230	8260
387	A/D1	0	2	870	8244	8241	8258	8246	8230	8224	8207	8200	8213	8220	8218	8226	8228	8220	8230	8219	8215	8218	8209	8222	8205	8224	8206	8210	8213	8210	8214	8214	8214	8215	8231	8199	8234	8228	8223	8242	8219	8225	8219	8217	8217	8231	8234	8229	8215
387	A/D0	1	2	870	8223	8259	8277	8272	8231	8204	8228	8207	8230	8179	8236	8250	8295	8263	8273	8249	8196	8213	8237	8206	8216	8246	8228	8214	8260	8270	8234	8230	8217	8208	8219	8222	8254	8263	8212	8264	8227	8198	8218	8205	8198	8229	8229	8203	8254
388	A/D1	0	2	1360	8214	8213	8214	8220	8210	8227	8215	8235	8234	8217	8220	8208	8212	8237	8257	8258	8232	8245	8227	8226	8207	8220	8200	8218	8218	8230	8233	8222	8221	8212	8220	8209	8215	8217	8207	8221	8223	8221	8227	8215	8216	8217	8220	8222	8226
388	A/D0	1	2	1360	8218	8222	8263	8253	8290	8230	8229	8219	8220	8225	8218	8294	8299	8303	8315	8259	8196	8183	8201	8211	8202	8227	8232	8210	8254	8257	8240	8195	8241	8255	8236	8217	8240	8234	8235	8238	8247	8198	8194	8215	8286	8262	8240	8256	8264
389	A/D1	0	2	1360	8223	8235	8216	8231	8238	8248	8233	8220	8204	8209	8227	8223	8233	8212	8220	8221	8216	8221	8226	8215	8222	8217	8205	8226	8228	8217	8257	8216	8231	8230	8226	8229	8222	8216	8227	8215	8217	8235	8199	8229	8222	8201	8241	8203	8228
389	A/D0	1	2	1360	8232	8199	8200	8274	8273	8220	8238	8189	8163	8160	8240	8245	8211	8240	8226	8216	8249	8238	8193	8189	8202	8212	8259	8266	8260	8218	8198	8153	8226	8210	8197	8247	8248	8250	8249	8273	8247	8230	8213	8215	8223	8189	8191	8236	8210
390	A/D1	0	2	1390	8223	8229	8210	8218	8218	8207	8219	8224	8221	8224	8227	8246	8249	8232	8241	8213	8214	8208	8208	8209	8264	8233	8226	8236	8200	8224	8211	8233	8225	8217	8227	8203	8216	8208	8235	8222	8214	8248	8165	8273	8215	8180	8265	8167	8260
390	A/D0	1	2	1390	8212	8255	8249	8236	8257	8232	8212	8233	8204	8174	8238	8248	8220	8235	8253	8206	8219	8257	8218	8182	8187	8245	8199	8204	8280	8247	8224	8244	8252	8170	8196	8243	8234	8211	8226	8236	8202	8193	8234	8201	8220	8245	8210	8222	8275
391	A/D1	0	2	1350	8213	8209	8241	8182	8244	8221	8208	8225	8205	8246	8172	8245	8213	8230	8237	8235	8214	8222	8227	8186	8247	8207	8218	8237	8203	8209	8231	8211	8204	8229	8211	8227	8251	8260	8244	8244	8208	8222	8213	8204	8233	8195	8212	8222	8214
391	A/D0	1	2	1350	8196	8204	8259	8218	8292	8280	8198	8231	8205	8193	8207	8247	8259	8223	8264	8296	8197	8197	8230	8204	8208	8244	8290	8256	8227	8227	8224	8218	8169	8225	8252	8233	8243	8268	8254	8234	8219	8244	8187	8197	8237	8241	8224	8280	8282
392	A/D1	0	2	1020	8206	8214	8216	8217	8233	8211	8224	8219	8206	8213	8209	8216	8206	8220	8219	8222	8215	8220	8216	8219	8214	8218	8218	8222	8222	8213	8230	8211	8212	8211	8195	8215	8223	8226	8191	8227	8215	8203	8224	8205	8214	8224	8208	8209	8216
392	A/D0	1	2	1020	8213	8240	8271	8231	8223	8246	8212	8230	8211	8202	8234	8230	8255	8242	8269	8245	8202	8208	8209	8204	8180	8238	8211	8239	8284	8262	8206	8213	8207	8192	8200	8215	8197	8176	8209	8212	8202	8199	8202	8221	8219	8225	8232	8238	8278
393	A/D1	0	2	850	8205	8218	8238	8217	8275	8247	8227	8226	8218	8207	8222	8220	8235	8215	8221	8259	8173	8258	8200	8221	8234	8194	8250	8184	8256	8188	8231	8207	8225	8225	8240	8246	8215	8239	8223	8268	8240	8238	8235	8226	8224	8219	8249	8270	8301
393	A/D0	1	2	850	8195	8208	8249	8227	8254	8276	8229	8197	8205	8211	8239	8250	8280	8318	8277	8245	8273	8215	8184	8216	8249	8236	8224	8272	8245	8247	8226	8206	8197	8198	8235	8260	8262	8321	8302	8300	8306	8249	8223	8227	8236	8230	8249	8303	8284
394	A/D1	0	2	1010	8217	8218	8211	8226	8212	8222	8229	8215	8221	8209	8204	8221	8216	8229	8227	8217	8211	8253	8201	8199	8260	8158	8266	8211	8205	8241	8204	8238	8195	8245	8203	8244	8202	8228	8238	8210	8240	8187	8234	8200	8222	8216	8209	8234	8230
394	A/D0	1	2	1010	8223	8223	8233	8214	8242	8224	8202	8189	8193	8199	8183	8258	8244	8244	8241	8244	8226	8182	8226	8219	8183	8199	8247	8255	8248	8261	8194	8203	8222	8190	8194	8232	8231	8222	8234	8230	8181	8181	8222	8201	8205	8220	8263	8236	8244
395	A/D1	0	2	1050	8209	8217	8228	8214	8222	8221	8217	8229	8222	8218	8212	8217	8226	8240	8241	8218	8212	8208	8220	8214	8222	8222	8202	8221	8205	8213	8230	8217	8217	8218	8228	8215	8262	8233	8239	8224	8245	8243	8225	8225	8213	8213	8203	8218	8214
395	A/D0	1	2	1050	8165	8230	8239	8222	8239	8235	8206	8200	8209	8196	8213	8199	8207	8246	8257	8211	8222	8203	8186	8182	8256	8265	8223	8271	8315	8244	8260	8231	8219	8205	8239	8205	8184	8287	8237	8212	8214	8232	8194	8179	8254	8287	8216	8247	8281
396	A/D1	0	2	1150	8205	8217	8216	8207	8222	8200	8218	8204	8233	8247	8235	8238	8216	8202	8221	8202	8216	8224	8210	8222	8205	8213	8220	8229	8225	8217	8224	8209	8221	8219	8208	8221	8214	8210	8224	8198	8217	8198	8224	8217	8202	8233	8207	8247	8228
396	A/D0	1	2	1150	8238	8224	8270	8302	8294	8262	8193	8197	8263	8188	8273	8271	8234	8220	8263	8249	8201	8229	8226	8199	8144	8215	8286	8262	8237	8264	8193	8162	8207	8224	8222	8228	8260	8241	8201	8214	8213	8195	8213	8240	8221	8247	8277	8198	8307
397	A/D1	0	2	990	8209	8209	8225	8173	8262	8210	8169	8274	8163	8232	8207	8212	8225	8202	8239	8195	8252	8236	8269	8222	8232	8218	8215	8218	8214	8224	8212	8226	8207	8229	8217	8207	8219	8213	8209	8232	8203	8222	8218	8211	8250	8233	8255	8223	8235
397	A/D0	1	2	990	8208	8185	8199	8238	8208	8207	8170	8205	8212	8191	8237	8216	8283	8271	8279	8272	8222	8209	8196	8207	8212	8199	8250	8278	8212	8235	8212	8183	8190	8210	8203	8192	8199	8259	8233	8242	8271	8220	8202	8210	8200	8200	8238	8272	8224
398	A/D1	0	2	1230	8213	8227	8207	8239	8212	8210	8224	8206	8231	8201	8223	8229	8217	8230	8216	8257	8237	8227	8226	8216	8209	8225	8208	8215	8210	8208	8220	8219	8232	8224	8222	8214	8211	8226	8212	8215	8225	8201	8227	8216	8218	8200	8207	8207	8208
398	A/D0	1	2	1230	8211	8222	8272	8259	8274	8257	8228	8240	8195	8194	8239	8225	8232	8273	8239	8235	8228	8189	8191	8201	8198	8290	8287	8283	8288	8245	8216	8209	8185	8209	8219	8245	8240	8240	8226	8235	8226	8208	8208	8204	8197	8197	8227	8238	8254
399	A/D1	0	2	950	8244	8246	8232	8228	8208	8212	8205	8219	8205	8213	8213	8221	8217	8213	8215	8213	8215	8200	8216	8215	8223	8240	8220	8204	8225	8200	8210	8217	8200	8212	8209	8209	8220	8201	8247	8228	8240	8221	8220	8205	8253	8218	8177	8281	8175
399	A/D0	1	2	950	8187	8242	8243	8236	8251	8245	8231	8201	8216	8276	8255	8252	8252	8237	8243	8191	8213	8212	8201	8251	8236	8262	8293	8249	8280	8223	8176	8187	8221	8218	8181	8271	8268	8240	8280	8236	8233	8199	8247	8238	8239	8280	8240	8266	8254
400	A/D1	0	2	990	8201	8230	8206	8196	8231	8198	8221	8238	8213	8210	8225	8196	8208	8247	8206	8248	8242	8213	8238	8222	8215	8230	8224	8204	8207	8222	8213	8214	8209	8205	8218	8217	8281	8232	8239	8252	8225	8236	8217	8208	8218	8203	8214	8218	8212
400	A/D0	1	2	990	8232	8205	8178	8219	8304	8270	8264	8255	8165	8198	8204	8183	8220	8254	8248	8206	8285	8228	8189	8220	8231	8230	8205	8250	8253	8222	8230	8210	8162	8218	8208	8221	8283	8263	8236	8240	8226	8199	8205	8220	8228	8245	8245	8257	8248
401	A/D1	0	2	1330	8223	8228	8206	8222	8208	8215	8212	8213	8212	8196	8219	8206	8212	8219	8210	8214	8211	8215	8212	8215	8213	8212	8216	8244	8240	8229	8227	8214	8215	8205	8219	8210	8219	8217	8214	8219	8208	8257	8229	8238	8215	8215	8216	8211	8229
401	A/D0	1	2	1330	8230	8230	8261	8246	8244	8261	8208	8234	8228	8161	8199	8256	8315	8275	8283	8260	8227	8223	8217	8206	8217	8226	8256	8246	8282	8264	8257	8217	8179	8213	8246	8233	8231	8281	8259	8214	8234	8243	8183	8197	8240	8241	8249	8243	8235
402	A/D1	0	2	900	8206	8227	8222	8242	8266	8242	8257	8207	8220	8205	8212	8203	8225	8211	8219	8215	8241	8228	8223	8223	8208	8227	8214	8223	8212	8210	8216	8227	8240	8230	8255	8241	8257	8262	8239	8241	8210	8216	8211	8217	8201	8211	8217	8227	8223
402	A/D0	1	2	900	8215	8253	8303	8259	8272	8278	8222	8175	8195	8182	8206	8232	8290	8258	8275	8293	8212	8211	8248	8229	8239	8240	8261	8252	8280	8310	8249	8215	8238	8229	8212	8208	8213	8256	8249	8235	8208	8207	8204	8198	8208	8213	8253	8238	8256
403	A/D1	0	2	950	8209	8213	8211	8209	8235	8274	8271	8264	8224	8258	8235	8209	8249	8231	8208	8231	8218	8213	8219	8227	8208	8223	8218	8219	8213	8222	8207	8218	8224	8207	8226	8209	8216	8213	8207	8215	8206	8215	8211	8213	8206	8241	8222	8227	8215
403	A/D0	1	2	950	8232	8235	8251	8190	8217	8212	8202	8162	8185	8191	8200	8228	8289	8267	8217	8280	8246	8190	8185	8240	8226	8219	8268	8305	8239	8243	8269	8196	8198	8231	8186	8221	8230	8211	8238	8242	8195	8205	8235	8192	8226	8227	8272	8221	8206
404	A/D1	0	2	1110	8231	8202	8214	8200	8221	8197	8211	8224	8213	8224	8204	8219	8217	8211	8221	8206	8219	8200	8224	8219	8202	8226	8208	8213	8235	8210	8251	8239	8228	8207	8228	8229	8240	8225	8221	8212	8206	8220	8212	8221	8217	8219	8213	8204	8232
404	A/D0	1	2	1110	8269	8198	8291	8236	8248	8240	8256	8188	8226	8209	8215	8246	8229	8213	8256	8241	8204	8219	8242	8233	8211	8231	8301	8233	8276	8290	8195	8210	8225	8174	8134	8248	8250	8228	8239	8288	8248	8215	8231	8231	8224	8233	8270	8293	8309
405	A/D1	0	2	1140	8209	8220	8213	8214	8224	8219	8256	8238	8224	8218	8224	8210	8219	8210	8224	8211	8227	8214	8218	8227	8201	8225	8222	8219	8234	8219	8219	8210	8212	8207	8210	8250	8178	8228	8224	8207	8227	8213	8238	8181	8243	8209	8209	8232	8231
405	A/D0	1	2	1140	8217	8271	8242	8246	8253	8245	8213	8199	8207	8194	8203	8237	8217	8266	8254	8266	8224	8227	8203	8192	8210	8245	8256	8225	8248	8235	8225	8198	8179	8197	8193	8241	8206	8271	8251	8234	8236	8216	8171	8182	8229	8254	8231	8250	8276
406	A/D1	0	2	1070	8216	8238	8241	8242	8215	8224	8202	8213	8214	8214	8204	8225	8206	8203	8217	8206	8275	8233	8243	8212	8222	8207	8238	8228	8237	8254	8231	8227	8214	8214	8215	8238	8227	8247	8227	8224	8218	8215	8214	8215	8215	8220	8221	8227	8223
406	A/D0	1	2	1070	8236	8236	8231	8261	8226	8211	8215	8212	8201	8224	8253	8268	8266	8254	8264	8256	8224	8222	8214	8206	8190	8255	8278	8256	8237	8231	8216	8212	8219	8216	8215	8254	8280	8298	8261	8202	8205	8208	8207	8228	8202	8236	8244	8224	8253
407	A/D1	0	2	1300	8224	8239	8220	8223	8226	8219	8216	8214	8210	8205	8222	8213	8218	8240	8196	8212	8257	8193	8239	8189	8225	8216	8208	8250	8187	8228	8220	8213	8210	8221	8245	8246	8264	8213	8233	8221	8222	8232	8222	8209	8223	8213	8206	8220	8219
407	A/D0	1	2	1300	8207	8227	8228	8221	8246	8224	8211	8222	8198	8203	8213	8226	8262	8226	8260	8249	8190	8216	8234	8183	8207	8238	8237	8264	8268	8250	8233	8209	8208	8224	8221	8212	8224	8231	8219	8231	8239	8223	8192	8211	8221	8222	8215	8230	8263
408	A/D1	0	2	1270	8217	8210	8228	8214	8227	8229	8227	8231	8204	8219	8216	8219	8208	8220	8243	8251	8246	8218	8230	8204	8220	8217	8220	8217	8228	8227	8226	8222	8212	8215	8226	8222	8214	8233	8213	8212	8223	8207	8224	8217	8214	8216	8220	8221	8222
408	A/D0	1	2	1270	8221	8259	8279	8244	8261	8230	8196	8185	8203	8232	8233	8211	8213	8246	8238	8219	8231	8212	8198	8212	8213	8232	8262	8281	8230	8229	8201	8194	8206	8238	8225	8239	8243	8243	8244	8216	8195	8188	8230	8204	8223	8313	8270	8240	8251
409	A/D1	0	2	1530	8246	8240	8218	8241	8208	8215	8222	8200	8207	8255	8236	8223	8244	8189	8283	8277	8256	8232	8241	8203	8225	8232	8211	8218	8213	8213	8233	8206	8228	8204	8206	8207	8222	8218	8219	8235	8209	8219	8208	8204	8208	8207	8208	8224	8203
409	A/D0	1	2	1530	8348	8180	8172	8162	8164	8246	8313	8251	8179	8196	8296	8293	8208	8223	8258	8234	8276	8266	8246	8230	8182	8240	8236	8177	8265	8327	8213	8167	8202	8246	8139	8237	8331	8269	8208	8303	8275	8251	8209	8187	8071	8138	8266	8357	8291
410	A/D1	0	2	890	8214	8234	8209	8219	8214	8214	8228	8214	8221	8220	8233	8237	8238	8239	8226	8228	8219	8210	8218	8208	8223	8208	8212	8263	8240	8257	8219	8226	8210	8209	8231	8228	8215	8223	8213	8239	8249	8223	8216	8215	8211	8223	8203	8218	8234
410	A/D0	1	2	890	8187	8235	8233	8250	8256	8217	8245	8205	8202	8215	8219	8244	8216	8226	8267	8222	8216	8216	8201	8193	8217	8237	8231	8264	8257	8290	8241	8207	8218	8202	8209	8247	8297	8283	8264	8244	8228	8197	8192	8202	8179	8200	8216	8238	8297
411	A/D1	0	2	1370	8213	8237	8231	8219	8230	8221	8219	8230	8199	8226	8189	8222	8213	8213	8217	8221	8218	8211	8214	8209	8219	8209	8230	8214	8213	8214	8212	8220	8215	8219	8211	8218	8224	8255	8246	8230	8222	8214	8237	8237	8244	8250	8254	8257	8231
411	A/D0	1	2	1370	8203	8235	8248	8227	8195	8228	8187	8203	8210	8239	8257	8276	8259	8248	8268	8230	8228	8202	8233	8229	8210	8244	8215	8191	8240	8204	8189	8206	8206	8201	8226	8225	8228	8214	8209	8223	8200	8210	8217	8219	8245	8266	8240	8263	8245
412	A/D1	0	2	1320	8215	8218	8230	8208	8212	8218	8201	8228	8218	8209	8216	8215	8212	8221	8233	8226	8211	8223	8218	8206	8218	8215	8214	8238	8218	8241	8225	8231	8223	8218	8214	8218	8212	8204	8218	8219	8201	8216	8223	8186	8229	8207	8200	8214	8228
412	A/D0	1	2	1320	8212	8236	8241	8242	8271	8253	8216	8206	8215	8211	8233	8276	8215	8252	8301	8298	8162	8178	8222	8238	8209	8280	8276	8262	8277	8296	8269	8193	8204	8232	8207	8204	8264	8292	8239	8227	8220	8207	8259	8199	8230	8256	8209	8232	8265
413	A/D1	0	2	870	8210	8213	8222	8210	8215	8209	8221	8210	8228	8202	8214	8215	8213	8265	8237	8246	8227	8223	8206	8207	8218	8218	8233	8230	8225	8227	8221	8215	8217	8209	8212	8226	8233	8233	8218	8224	8219	8254	8155	8269	8208	8182	8264	8166	8246
413	A/D0	1	2	870	8203	8238	8287	8261	8262	8246	8229	8245	8232	8216	8214	8300	8270	8264	8257	8259	8218	8208	8185	8204	8242	8233	8222	8248	8300	8208	8228	8222	8165	8169	8227	8266	8229	8284	8258	8224	8220	8211	8231	8232	8197	8238	8230	8181	8227
414	A/D1	0	2	1190	8222	8217	8235	8210	8258	8233	8223	8223	8207	8215	8203	8221	8218	8220	8228	8214	8222	8210	8208	8217	8246	8233	8240	8225	8228	8210	8205	8218	8209	8220	8209	8222	8221	8218	8226	8216	8216	8209	8210	8222	8226	8218	8213	8218	8207
414	A/D0	1	2	1190	8191	8165	8211	8239	8191	8202	8187	8206	8201	8218	8270	8255	8264	8257	8306	8260	8239	8218	8200	8217	8210	8234	8264	8259	8299	8246	8222	8230	8174	8198	8230	8225	8220	8210	8221	8219	8204	8195	8217	8196	8184	8224	8214	8195	8239
415	A/D1	0	2	1220	8211	8222	8213	8219	8213	8221	8209	8218	8212	8216	8226	8202	8222	8210	8208	8222	8208	8220	8207	8218	8217	8200	8217	8223	8238	8234	8238	8223	8228	8212	8218	8216	8225	8231	8223	8249	8222	8229	8211	8213	8227	8246	8233	8219	8218
415	A/D0	1	2	1220	8245	8225	8218	8289	8303	8205	8212	8224	8195	8203	8253	8230	8252	8259	8268	8274	8208	8231	8194	8223	8235	8187	8206	8260	8204	8197	8221	8232	8184	8202	8239	8240	8260	8307	8285	8246	8224	8217	8154	8213	8260	8242	8259	8259	8247
416	A/D1	0	2	1020	8235	8223	8205	8220	8213	8209	8212	8222	8215	8239	8207	8219	8218	8213	8218	8213	8223	8203	8226	8213	8225	8216	8211	8228	8212	8222	8221	8217	8221	8209	8203	8216	8202	8211	8236	8217	8223	8217	8217	8216	8216	8214	8211	8226	8232
416	A/D0	1	2	1020	8230	8252	8212	8270	8269	8217	8230	8233	8188	8196	8222	8270	8245	8249	8275	8224	8201	8220	8215	8213	8216	8215	8198	8235	8283	8284	8285	8232	8198	8204	8218	8219	8232	8255	8275	8230	8204	8213	8198	8193	8201	8243	8232	8216	8301
417	A/D1	0	2	1280	8214	8207	8225	8218	8215	8257	8235	8239	8217	8209	8214	8215	8207	8220	8214	8225	8248	8237	8230	8222	8209	8207	8208	8211	8216	8221	8205	8210	8203	8205	8219	8204	8225	8224	8228	8226	8207	8214	8214	8203	8203	8217	8209	8221	8215
417	A/D0	1	2	1280	8220	8235	8265	8220	8221	8279	8219	8219	8210	8218	8222	8217	8225	8218	8254	8267	8252	8232	8222	8224	8200	8262	8268	8238	8272	8262	8206	8188	8230	8209	8186	8229	8269	8206	8243	8267	8193	8225	8195	8210	8225	8266	8252	8266	8259
418	A/D1	0	2	1300	8230	8195	8222	8229	8214	8233	8194	8258	8197	8211	8258	8170	8240	8211	8212	8225	8233	8201	8220	8215	8200	8222	8217	8215	8215	8222	8210	8226	8202	8211	8217	8203	8218	8233	8231	8239	8243	8196	8228	8209	8196	8224	8230	8232	8220
418	A/D0	1	2	1300	8228	8240	8267	8284	8227	8284	8200	8221	8258	8222	8189	8269	8244	8252	8289	8256	8213	8195	8141	8196	8190	8225	8236	8247	8246	8239	8246	8209	8196	8210	8221	8226	8250	8290	8256	8215	8208	8169	8161	8194	8203	8227	8248	8247	8224
419	A/D1	0	2	1310	8223	8270	8227	8247	8236	8217	8264	8212	8250	8196	8227	8207	8210	8238	8220	8218	8210	8209	8223	8194	8232	8187	8192	8257	8167	8234	8205	8202	8221	8186	8249	8182	8240	8219	8225	8213	8219	8204	8196	8232	8202	8243	8229	8217	8245
419	A/D0	1	2	1310	8204	8250	8249	8274	8259	8259	8213	8209	8206	8206	8196	8266	8283	8299	8257	8231	8232	8182	8171	8178	8229	8222	8248	8342	8252	8297	8262	8229	8190	8219	8220	8247	8300	8269	8228	8271	8226	8200	8211	8204	8225	8265	8281	8292	8257
420	A/D1	0	2	1070	8204	8210	8218	8211	8202	8227	8207	8219	8218	8209	8217	8216	8214	8216	8230	8211	8228	8215	8221	8231	8210	8227	8210	8217	8240	8249	8262	8221	8235	8227	8218	8232	8231	8221	8213	8212	8219	8197	8211	8246	8224	8241	8214	8212	8200
420	A/D0	1	2	1070	8201	8200	8206	8253	8211	8201	8219	8190	8192	8236	8267	8251	8273	8277	8277	8261	8227	8210	8227	8211	8201	8198	8219	8227	8226	8247	8247	8182	8172	8226	8202	8226	8261	8230	8239	8264	8229	8180	8206	8198	8191	8245	8225	8214	8205
421	A/D1	0	2	1280	8226	8215	8223	8216	8204	8216	8207	8212	8210	8209	8228	8218	8233	8225	8215	8256	8241	8232	8229	8215	8210	8227	8210	8255	8241	8217	8274	8208	8235	8205	8223	8226	8180	8261	8193	8235	8225	8220	8207	8222	8224	8191	8241	8211	8232
421	A/D0	1	2	1280	8231	8237	8250	8216	8179	8185	8179	8209	8214	8217	8245	8278	8270	8242	8247	8269	8232	8199	8227	8204	8208	8218	8251	8237	8223	8236	8221	8180	8175	8229	8199	8225	8243	8212	8231	8270	8230	8206	8211	8190	8217	8256	8266	8245	8210
422	A/D1	0	2	1030	8215	8219	8221	8193	8246	8216	8159	8285	8150	8216	8248	8157	8257	8173	8226	8226	8220	8203	8234	8208	8214	8270	8195	8259	8205	8227	8215	8230	8222	8212	8220	8213	8216	8216	8223	8244	8256	8218	8220	8206	8215	8241	8229	8263	8237
422	A/D0	1	2	1030	8179	8210	8258	8250	8229	8200	8203	8174	8213	8162	8232	8238	8173	8238	8249	8186	8228	8232	8236	8237	8258	8251	8216	8238	8230	8182	8200	8211	8196	8174	8191	8226	8200	8280	8282	8213	8188	8209	8232	8190	8250	8302	8276	8287	8283
423	A/D1	0	2	1210	8255	8221	8234	8212	8226	8220	8224	8215	8209	8235	8214	8228	8199	8220	8218	8223	8224	8219	8211	8211	8222	8201	8220	8216	8210	8218	8209	8231	8207	8228	8209	8212	8219	8211	8273	8227	8204	8288	8165	8233	8219	8190	8253	8189	8240
423	A/D0	1	2	1210	8282	8231	8243	8229	8208	8222	8223	8216	8201	8216	8243	8242	8285	8231	8229	8222	8230	8184	8203	8239	8201	8220	8244	8227	8219	8229	8213	8201	8201	8200	8251	8245	8269	8268	8245	8210	8219	8176	8195	8198	8187	8214	8283	8215	8226
424	A/D1	0	2	860	8214	8234	8230	8226	8221	8214	8238	8186	8263	8190	8219	8289	8176	8272	8214	8232	8221	8216	8214	8187	8229	8181	8260	8184	8269	8202	8226	8223	8201	8225	8203	8227	8207	8238	8198	8212	8217	8222	8218	8225	8217	8220	8224	8215	8245
424	A/D0	1	2	860	8265	8212	8206	8274	8238	8267	8246	8248	8196	8275	8223	8271	8278	8318	8355	8271	8196	8183	8171	8214	8245	8321	8279	8248	8224	8286	8223	8187	8174	8257	8308	8287	8325	8305	8201	8195	8239	8210	8205	8215	8261	8234	8233	8216	8216
425	A/D1	0	2	1420	8216	8232	8225	8236	8233	8225	8223	8226	8217	8207	8219	8206	8236	8227	8231	8215	8222	8226	8230	8238	8223	8220	8235	8236	8230	8234	8228	8215	8218	8204	8217	8204	8234	8228	8242	8236	8219	8225	8203	8222	8213	8227	8222	8226	8220
425	A/D0	1	2	1420	8221	8257	8282	8286	8244	8239	8182	8174	8211	8191	8243	8251	8240	8270	8301	8233	8196	8238	8203	8226	8201	8271	8250	8218	8270	8209	8188	8190	8195	8206	8224	8174	8225	8295	8239	8279	8233	8225	8212	8202	8247	8249	8195	8261	8252
426	A/D1	0	2	1110	8193	8250	8183	8236	8228	8236	8195	8243	8211	8205	8242	8202	8206	8222	8207	8197	8251	8199	8232	8233	8212	8223	8213	8221	8234	8232	8224	8235	8225	8211	8226	8213	8217	8226	8235	8216	8236	8209	8226	8214	8211	8222	8214	8227	8203
426	A/D0	1	2	1110	8245	8224	8193	8265	8247	8182	8243	8242	8192	8181	8219	8193	8221	8195	8291	8231	8168	8242	8225	8165	8234	8308	8253	8272	8276	8193	8282	8279	8221	8207	8240	8223	8192	8254	8289	8224	8261	8252	8190	8177	8207	8229	8203	8238	8234
427	A/D1	0	2	1130	8216	8227	8196	8223	8219	8219	8218	8213	8212	8215	8222	8208	8230	8208	8192	8216	8234	8241	8225	8219	8231	8232	8222	8237	8200	8218	8215	8218	8238	8211	8226	8203	8220	8213	8221	8209	8220	8209	8225	8221	8207	8211	8200	8224	8203
427	A/D0	1	2	1130	8197	8219	8215	8198	8231	8250	8215	8229	8228	8206	8217	8214	8191	8253	8223	8220	8295	8188	8201	8229	8221	8246	8258	8257	8204	8223	8213	8208	8215	8177	8193	8212	8221	8184	8266	8244	8211	8230	8219	8204	8207	8202	8230	8227	8235
428	A/D1	0	2	1230	8217	8210	8223	8214	8215	8238	8233	8236	8222	8219	8201	8222	8210	8222	8232	8218	8232	8218	8222	8208	8223	8217	8221	8228	8212	8224	8213	8211	8217	8205	8214	8214	8205	8218	8215	8213	8210	8209	8229	8198	8220	8212	8211	8217	8235
428	A/D0	1	2	1230	8215	8227	8227	8248	8233	8267	8225	8207	8183	8204	8209	8251	8289	8263	8250	8253	8224	8211	8226	8230	8219	8235	8271	8280	8216	8233	8238	8202	8194	8239	8249	8284	8278	8305	8269	8253	8258	8209	8240	8246	8208	8289	8274	8227	8219
429	A/D1	0	2	1320	8217	8206	8268	8170	8257	8225	8210	8249	8192	8239	8199	8231	8215	8272	8225	8248	8218	8204	8233	8185	8233	8196	8226	8216	8264	8253	8253	8233	8214	8213	8201	8213	8216	8216	8197	8222	8203	8219	8228	8196	8227	8222	8201	8211	8221
429	A/D0	1	2	1320	8230	8203	8177	8276	8243	8216	8243	8227	8187	8215	8242	8255	8225	8213	8235	8227	8210	8214	8207	8199	8216	8257	8236	8241	8248	8283	8245	8216	8190	8183	8209	8210	8262	8246	8246	8208	8236	8216	8182	8190	8235	8217	8193	8268	8226
430	A/D1	0	3	1030	8202	8221	8226	8200	8221	8222	8198	8213	8216	8202	8230	8210	8209	8227	8203	8217	8213	8203	8218	8215	8223	8219	8218	8203	8206	8220	8210	8236	8208	8222	8230	8201	8245	8237	8226	8249	8236	8223	8224	8219	8238	8221	8225	8230	8221
430	A/D0	1	3	1030	8227	8231	8236	8284	8275	8264	8228	8212	8193	8229	8221	8255	8233	8211	8228	8206	8196	8212	8198	8197	8220	8224	8236	8250	8235	8216	8208	8184	8191	8175	8202	8215	8215	8236	8243	8214	8202	8198	8152	8214	8240	8278	8273	8257	8261
431	A/D1	0	3	1020	8215	8217	8209	8211	8211	8215	8215	8225	8208	8220	8209	8216	8226	8216	8235	8222	8253	8221	8229	8227	8206	8228	8211	8212	8213	8199	8216	8204	8204	8218	8202	8208	8243	8221	8227	8234	8215	8219	8206	8202	8229	8255	8258	8218	8221
431	A/D0	1	3	1020	8220	8217	8240	8256	8251	8234	8261	8255	8230	8201	8211	8209	8256	8236	8233	8291	8236	8215	8208	8222	8160	8227	8261	8191	8133	8221	8222	8150	8190	8302	8229	8222	8264	8290	8212	8294	8305	8227	8173	8191	8213	8231	8220	8224	8242
432	A/D1	0	3	1220	8208	8224	8188	8228	8231	8223	8234	8213	8241	8175	8276	8189	8207	8252	8200	8224	8224	8211	8194	8237	8212	8203	8228	8188	8224	8212	8211	8218	8213	8198	8218	8211	8209	8223	8219	8202	8223	8217	8215	8221	8219	8237	8247	8234	8238
432	A/D0	1	3	1220	8211	8219	8245	8298	8306	8271	8238	8223	8185	8185	8252	8263	8198	8225	8284	8232	8173	8217	8208	8199	8224	8275	8275	8202	8258	8280	8236	8232	8245	8193	8221	8255	8206	8274	8266	8255	8248	8217	8208	8216	8282	8247	8223	8213	8268
433	A/D1	0	3	1290	8225	8223	8208	8220	8223	8214	8209	8220	8211	8207	8213	8204	8215	8224	8257	8247	8274	8236	8232	8212	8220	8243	8253	8257	8248	8225	8217	8217	8205	8228	8214	8211	8224	8210	8221	8226	8216	8220	8202	8217	8213	8240	8226	8194	8285
433	A/D0	1	3	1290	8252	8254	8251	8238	8216	8231	8198	8196	8229	8217	8248	8267	8268	8271	8281	8298	8248	8202	8241	8244	8214	8267	8232	8242	8237	8259	8201	8186	8206	8215	8221	8263	8288	8266	8261	8275	8205	8222	8245	8227	8216	8256	8223	8188	8263
434	A/D1	0	3	1330	8223	8222	8269	8248	8254	8212	8218	8212	8218	8214	8199	8218	8219	8224	8226	8218	8207	8223	8236	8210	8226	8216	8218	8250	8243	8244	8234	8231	8227	8222	8210	8223	8211	8252	8231	8229	8240	8204	8219	8210	8209	8217	8203	8222	8211
434	A/D0	1	3	1330	8229	8235	8313	8276	8266	8256	8199	8160	8165	8174	8206	8224	8249	8223	8254	8280	8230	8222	8229	8177	8219	8235	8230	8291	8290	8306	8170	8201	8236	8221	8191	8188	8242	8221	8220	8260	8209	8190	8174	8251	8267	8258	8263	8290	8244
435	A/D1	0	3	1170	8190	8248	8181	8252	8187	8237	8196	8231	8212	8241	8250	8228	8258	8208	8233	8210	8227	8210	8213	8217	8205	8219	8216	8215	8227	8225	8218	8242	8198	8245	8225	8234	8235	8220	8217	8225	8217	8212	8222	8206	8223	8235	8232	8232	8233
435	A/D0	1	3	1170	8247	8231	8256	8248	8214	8255	8254	8196	8183	8218	8190	8209	8230	8237	8275	8262	8268	8202	8183	8223	8228	8207	8240	8222	8222	8245	8266	8173	8209	8199	8230	8255	8266	8211	8210	8262	8241	8181	8217	8235	8253	8201	8243	8226	8207
436	A/D1	0	3	1280	8224	8192	8221	8211	8206	8208	8219	8203	8215	8225	8208	8234	8211	8225	8234	8227	8214	8220	8208	8225	8219	8234	8257	8230	8239	8219	8212	8219	8226	8228	8224	8219	8215	8214	8224	8248	8241	8234	8223	8218	8221	8231	8240	8225	8215
436	A/D0	1	3	1280	8296	8244	8241	8222	8247	8247	8205	8233	8201	8205	8212	8232	8247	8276	8224	8263	8243	8176	8193	8218	8223	8201	8223	8255	8243	8250	8263	8210	8152	8182	8249	8227	8254	8290	8264	8252	8220	8203	8206	8174	8276	8259	8276	8263	8249
437	A/D1	0	3	980	8218	8221	8203	8212	8205	8232	8211	8235	8206	8219	8223	8219	8233	8211	8243	8202	8229	8193	8219	8211	8217	8227	8204	8232	8215	8233	8223	8239	8210	8216	8219	8205	8217	8220	8220	8224	8223	8225	8220	8215	8231	8216	8227	8224	8219
437	A/D0	1	3	980	8257	8238	8282	8223	8218	8227	8176	8192	8226	8226	8278	8250	8243	8241	8270	8246	8220	8235	8191	8192	8236	8250	8220	8254	8302	8238	8201	8201	8178	8224	8214	8280	8232	8245	8291	8256	8218	8219	8215	8193	8264	8230	8247	8261	8226
438	A/D1	0	3	1190	8211	8262	8236	8267	8234	8215	8220	8198	8212	8211	8221	8208	8234	8219	8211	8241	8204	8211	8219	8200	8214	8218	8215	8233	8204	8208	8217	8219	8196	8222	8113	8287	8224	8175	8218	8196	8193	8314	8140	8294	8165	8244	8223	8206	8218
438	A/D0	1	3	1190	8234	8208	8192	8230	8282	8264	8238	8222	8207	8180	8228	8274	8269	8278	8267	8245	8205	8250	8226	8208	8188	8214	8183	8224	8267	8216	8211	8143	8157	8217	8110	8211	8170	8270	8243	8251	8192	8183	8139	8224	8226	8213	8236	8205	8300
439	A/D1	0	3	1140	8213	8218	8206	8222	8213	8228	8222	8210	8226	8215	8221	8213	8229	8227	8236	8224	8218	8208	8217	8204	8207	8217	8225	8238	8229	8212	8235	8224	8213	8216	8221	8207	8225	8212	8216	8218	8221	8212	8214	8216	8222	8232	8222	8228	8205
439	A/D0	1	3	1140	8217	8198	8190	8221	8236	8210	8208	8208	8191	8196	8248	8265	8227	8233	8203	8220	8204	8185	8176	8200	8161	8192	8258	8289	8281	8224	8269	8237	8162	8238	8243	8182	8230	8294	8259	8204	8259	8225	8177	8194	8244	8276	8246	8344	8291
440	A/D1	0	3	1180	8227	8208	8233	8200	8233	8232	8241	8237	8212	8222	8213	8221	8215	8225	8218	8218	8216	8206	8228	8200	8217	8214	8223	8216	8214	8214	8221	8213	8231	8212	8211	8225	8212	8219	8211	8220	8219	8214	8223	8214	8220	8213	8254	8221	8227
440	A/D0	1	3	1180	8224	8245	8278	8255	8207	8257	8248	8203	8194	8263	8230	8143	8254	8196	8209	8161	8210	8175	8157	8196	8234	8260	8217	8240	8281	8272	8222	8224	8222	8192	8197	8259	8252	8238	8250	8281	8236	8191	8214	8216	8223	8213	8271	8244	8223
441	A/D1	0	3	1280	8217	8213	8212	8217	8212	8207	8211	8217	8218	8211	8219	8212	8212	8220	8212	8218	8213	8215	8221	8214	8217	8238	8228	8223	8214	8217	8236	8222	8223	8222	8209	8223	8219	8206	8223	8208	8204	8210	8207	8207	8223	8204	8228	8227	8226
441	A/D0	1	3	1280	8196	8184	8242	8254	8270	8238	8198	8204	8191	8195	8235	8210	8234	8235	8232	8267	8260	8227	8188	8224	8241	8201	8252	8256	8216	8204	8218	8188	8195	8196	8261	8199	8254	8263	8201	8198	8160	8176	8201	8173	8216	8248	8271	8264	8243
442	A/D1	0	3	910	8218	8210	8219	8236	8242	8239	8231	8214	8208	8229	8227	8242	8219	8226	8204	8219	8214	8214	8216	8219	8226	8219	8220	8206	8226	8212	8214	8214	8213	8220	8213	8232	8214	8221	8217	8214	8221	8211	8222	8211	8226	8240	8221	8220	8236
442	A/D0	1	3	910	8222	8236	8257	8249	8243	8232	8238	8186	8205	8245	8229	8253	8215	8266	8273	8226	8244	8203	8211	8216	8247	8260	8312	8288	8290	8294	8220	8186	8220	8205	8191	8226	8232	8229	8272	8247	8198	8181	8226	8212	8243	8282	8268	8252	8247
443	A/D1	0	3	1300	8213	8219	8221	8224	8216	8219	8212	8219	8206	8218	8218	8220	8223	8226	8219	8224	8219	8212	8216	8212	8215	8213	8227	8219	8206	8235	8211	8222	8213	8215	8210	8217	8219	8214	8216	8209	8205	8249	8242	8238	8223	8261	8242	8243	8212
443	A/D0	1	3	1300	8251	8327	8254	8246	8274	8199	8117	8147	8264	8321	8270	8274	8303	8173	8195	8278	8261	8173	8199	8243	8277	8257	8335	8276	8145	8156	8272	8270	8222	8233	8214	8203	8226	8234	8214	8194	8225	8241	8203	8201	8241	8237	8225	8233	8217
444	A/D1	0	3	1050	8223	8217	8241	8238	8230	8232	8221	8215	8226	8213	8213	8234	8217	8231	8230	8215	8229	8217	8223	8214	8209	8223	8221	8225	8230	8213	8211	8218	8217	8209	8219	8254	8263	8258	8242	8226	8227	8219	8212	8213	8226	8219	8223	8231	8232
444	A/D0	1	3	1050	8204	8198	8237	8218	8237	8274	8210	8231	8225	8168	8202	8257	8253	8273	8321	8284	8238	8222	8228	8200	8205	8239	8221	8215	8213	8253	8195	8271	8185	8191	8255	8265	8277	8297	8268	8202	8179	8215	8193	8172	8239	8258	8238	8235	8259
445	A/D1	0	3	1120	8212	8227	8217	8210	8213	8211	8211	8197	8216	8209	8222	8205	8219	8212	8224	8232	8232	8225	8221	8215	8211	8212	8219	8215	8225	8211	8226	8211	8224	8207	8220	8256	8232	8233	8216	8217	8223	8222	8217	8224	8213	8219	8216	8211	8214
445	A/D0	1	3	1120	8227	8232	8205	8235	8220	8224	8239	8198	8212	8222	8221	8183	8240	8278	8236	8291	8257	8208	8168	8191	8196	8173	8255	8289	8213	8242	8238	8201	8177	8216	8202	8218	8238	8267	8215	8245	8248	8218	8198	8212	8234	8223	8232	8265	8277
446	A/D1	0	3	1540	8242	8193	8248	8200	8234	8204	8242	8236	8233	8227	8215	8222	8228	8244	8221	8251	8251	8259	8247	8223	8237	8217	8231	8247	8241	8236	8238	8226	8221	8227	8208	8231	8241	8234	8231	8208	8218	8203	8214	8211	8208	8218	8205	8228	8232
446	A/D0	1	3	1540	8225	8272	8229	8211	8233	8227	8182	8207	8251	8220	8205	8226	8231	8229	8220	8182	8243	8228	8229	8205	8217	8197	8237	8304	8259	8241	8231	8248	8219	8202	8254	8263	8242	8221	8196	8200	8220	8204	8198	8210	8195	8211	8246	8295	8268
447	A/D1	0	3	1260	8205	8247	8235	8234	8233	8241	8219	8217	8214	8209	8216	8205	8221	8234	8234	8243	8211	8225	8213	8211	8234	8225	8216	8215	8219	8213	8210	8213	8208	8208	8213	8207	8216	8225	8223	8227	8209	8224	8208	8219	8231	8215	8222	8212	8215
447	A/D0	1	3	1260	8194	8263	8260	8223	8308	8276	8250	8201	8207	8238	8233	8246	8289	8277	8264	8243	8252	8192	8180	8215	8214	8226	8271	8282	8263	8237	8211	8212	8200	8195	8180	8223	8255	8210	8248	8263	8213	8185	8233	8229	8206	8263	8285	8199	8230
448	A/D1	0	3	1270	8212	8218	8207	8217	8205	8212	8215	8220	8208	8224	8224	8207	8252	8227	8254	8231	8239	8204	8218	8206	8216	8234	8228	8259	8236	8247	8224	8212	8215	8211	8245	8225	8234	8214	8227	8209	8219	8212	8207	8233	8215	8219	8238	8245	8255
448	A/D0	1	3	1270	8219	8198	8210	8236	8227	8240	8222	8204	8188	8196	8208	8231	8278	8271	8292	8254	8229	8218	8203	8201	8277	8238	8214	8279	8246	8248	8216	8212	8224	8218	8232	8260	8278	8274	8235	8268	8214	8176	8177	8233	8247	8198	8246	8263	8252
449	A/D1	0	3	990	8193	8217	8212	8219	8222	8254	8234	8223	8244	8218	8247	8235	8247	8255	8244	8233	8216	8215	8214	8221	8220	8226	8216	8217	8221	8210	8222	8218	8213	8227	8260	8248	8227	8216	8220	8227	8216	8225	8209	8211	8246	8210	8227	8218	8245
449	A/D0	1	3	990	8195	8220	8223	8240	8250	8172	8182	8202	8220	8254	8239	8256	8267	8255	8263	8252	8226	8166	8208	8231	8215	8240	8257	8230	8238	8220	8205	8195	8197	8242	8239	8223	8245	8240	8283	8243	8225	8181	8197	8216	8206	8253	8258	8214	8308
450	A/D1	0	3	1550	8215	8236	8234	8239	8196	8251	8206	8216	8236	8195	8235	8210	8222	8215	8216	8209	8218	8231	8218	8221	8230	8216	8227	8212	8202	8227	8211	8213	8219	8213	8228	8215	8222	8208	8214	8253	8244	8246	8226	8233	8219	8217	8219	8230	8228
450	A/D0	1	3	1550	8214	8263	8241	8264	8252	8166	8211	8196	8185	8172	8191	8210	8205	8243	8254	8220	8210	8210	8194	8199	8239	8257	8234	8225	8204	8197	8206	8187	8212	8221	8227	8240	8261	8291	8274	8266	8231	8221	8182	8226	8244	8233	8203	8245	8266
451	A/D1	0	3	1160	8212	8222	8209	8211	8216	8214	8222	8223	8198	8224	8213	8210	8226	8207	8216	8234	8223	8235	8215	8213	8220	8224	8219	8215	8223	8205	8217	8217	8211	8216	8215	8223	8212	8229	8245	8224	8236	8207	8228	8212	8211	8239	8245	8228	8251
451	A/D0	1	3	1160	8213	8248	8250	8255	8278	8250	8233	8206	8210	8192	8224	8214	8238	8232	8226	8219	8245	8202	8194	8209	8238	8234	8199	8254	8244	8239	8243	8202	8172	8244	8277	8254	8275	8280	8258	8269	8250	8199	8198	8200	8251	8223	8206	8279	8236
452	A/D1	0	3	1180	8222	8210	8218	8213	8212	8239	8234	8242	8239	8216	8217	8213	8248	8244	8243	8229	8219	8221	8224	8213	8223	8231	8231	8221	8242	8225	8206	8239	8199	8217	8229	8194	8213	8213	8202	8233	8220	8234	8234	8236	8232	8225	8229	8216	8214
452	A/D0	1	3	1180	8231	8264	8232	8273	8280	8244	8205	8185	8198	8178	8217	8258	8268	8250	8275	8271	8275	8201	8249	8209	8200	8251	8222	8222	8261	8198	8192	8199	8223	8182	8195	8226	8239	8239	8285	8262	8223	8222	8216	8171	8224	8283	8290	8274	8243
453	A/D1	0	3	1480	8347	8167	8319	8176	8258	8230	8204	8231	8210	8230	8243	8185	8203	8236	8173	8237	8195	8213	8237	8211	8235	8217	8211	8263	8221	8223	8239	8231	8241	8215	8224	8204	8215	8213	8223	8239	8261	8247	8237	8241	8196	8221	8239	8204	8234
453	A/D0	1	3	1480	8253	8151	8259	8274	8254	8191	8202	8265	8185	8210	8196	8215	8208	8189	8315	8244	8201	8231	8220	8222	8186	8218	8252	8290	8295	8291	8282	8232	8221	8215	8247	8264	8273	8290	8234	8202	8219	8228	8167	8182	8181	8211	8279	8315	8305
454	A/D1	0	3	1230	8208	8214	8223	8210	8232	8221	8210	8213	8219	8204	8213	8220	8204	8226	8230	8229	8241	8220	8222	8218	8206	8229	8228	8224	8228	8211	8218	8220	8214	8229	8213	8217	8212	8246	8234	8232	8213	8213	8209	8217	8216	8218	8215	8205	8231
454	A/D0	1	3	1230	8250	8250	8252	8258	8264	8245	8224	8245	8211	8185	8206	8245	8218	8232	8262	8247	8222	8189	8217	8199	8182	8214	8256	8260	8248	8255	8214	8250	8191	8201	8235	8225	8199	8238	8253	8200	8231	8231	8204	8177	8217	8248	8211	8234	8258
455	A/D1	0	3	1080	8217	8213	8203	8219	8215	8226	8225	8216	8219	8208	8218	8209	8232	8205	8213	8232	8196	8226	8190	8229	8214	8195	8242	8189	8225	8224	8204	8202	8234	8195	8226	8221	8236	8259	8255	8206	8241	8201	8217	8223	8207	8220	8208	8236	8213
455	A/D0	1	3	1080	8232	8236	8221	8243	8285	8275	8222	8221	8193	8206	8202	8216	8210	8226	8203	8196	8204	8213	8158	8260	8262	8231	8240	8283	8259	8191	8206	8239	8176	8183	8243	8245	8247	8234	8274	8215	8210	8210	8197	8235	8274	8292	8204	8247	8287
456	A/D1	0	3	1170	8210	8223	8209	8222	8210	8227	8223	8212	8226	8215	8233	8217	8229	8213	8228	8223	8207	8220	8208	8222	8206	8226	8208	8230	8215	8221	8219	8222	8216	8221	8225	8220	8233	8264	8246	8237	8226	8214	8206	8217	8209	8238	8232	8223	8222
456	A/D0	1	3	1170	8216	8186	8216	8236	8289	8270	8231	8222	8177	8198	8220	8178	8223	8257	8248	8270	8217	8213	8214	8197	8221	8226	8264	8272	8280	8241	8230	8192	8203	8257	8219	8200	8226	8197	8203	8230	8239	8197	8204	8198	8233	8227	8236	8243	8229
457	A/D1	0	3	1020	8210	8213	8212	8236	8232	8243	8210	8228	8213	8218	8223	8252	8241	8244	8239	8215	8226	8195	8217	8216	8216	8221	8223	8229	8216	8237	8228	8217	8212	8226	8220	8215	8230	8231	8228	8224	8216	8235	8221	8227	8238	8238	8222	8225	8211
457	A/D0	1	3	1020	8254	8211	8223	8268	8254	8270	8246	8226	8209	8187	8251	8211	8219	8240	8250	8209	8218	8221	8195	8198	8252	8225	8204	8283	8245	8274	8255	8237	8208	8173	8240	8239	8257	8270	8254	8247	8235	8224	8201	8203	8199	8210	8266	8255	8236
458	A/D1	0	3	1070	8209	8229	8219	8228	8221	8216	8220	8209	8224	8195	8225	8233	8245	8227	8234	8218	8229	8213	8218	8219	8206	8213	8210	8226	8257	8233	8238	8205	8232	8209	8248	8233	8223	8239	8242	8248	8236	8236	8225	8214	8217	8238	8232	8227	8221
458	A/D0	1	3	1070	8218	8249	8245	8252	8227	8228	8219	8233	8212	8205	8247	8231	8242	8234	8236	8247	8228	8215	8186	8242	8243	8250	8303	8302	8283	8236	8231	8228	8207	8196	8193	8218	8187	8243	8213	8260	8193	8183	8219	8194	8176	8246	8251	8219	8232
459	A/D1	0	3	880	8209	8218	8223	8230	8220	8223	8220	8225	8203	8224	8211	8223	8218	8209	8223	8250	8237	8225	8224	8213	8223	8210	8209	8214	8212	8215	8203	8220	8205	8218	8203	8217	8217	8215	8220	8212	8223	8211	8219	8210	8211	8217	8253	8222	8192
459	A/D0	1	3	880	8222	8241	8251	8251	8232	8226	8246	8264	8208	8202	8251	8295	8259	8281	8300	8249	8209	8213	8221	8226	8215	8243	8224	8280	8226	8274	8226	8247	8189	8189	8214	8199	8292	8291	8255	8205	8190	8237	8210	8214	8261	8269	8270	8287	8246
460	A/D1	0	3	1290	8211	8218	8211	8213	8224	8208	8201	8211	8197	8208	8227	8197	8221	8218	8214	8222	8211	8206	8207	8213	8217	8207	8219	8216	8215	8219	8210	8208	8225	8218	8215	8217	8221	8241	8221	8213	8217	8203	8217	8220	8218	8198	8292	8251	8264
460	A/D0	1	3	1290	8234	8259	8255	8278	8239	8152	8220	8211	8184	8220	8255	8245	8264	8267	8245	8217	8206	8206	8187	8222	8232	8219	8249	8270	8206	8213	8250	8196	8186	8260	8224	8185	8219	8298	8213	8238	8276	8209	8219	8281	8203	8163	8278	8258	8200
461	A/D1	0	3	1100	8227	8219	8220	8226	8226	8220	8221	8219	8222	8220	8227	8229	8222	8229	8224	8220	8219	8216	8220	8214	8230	8208	8211	8222	8210	8215	8216	8213	8226	8211	8211	8246	8239	8230	8246	8214	8221	8206	8206	8207	8220	8228	8216	8241	8236
461	A/D0	1	3	1100	8211	8237	8228	8265	8246	8233	8202	8189	8210	8247	8209	8260	8237	8222	8235	8255	8241	8195	8217	8228	8216	8252	8254	8248	8217	8237	8224	8211	8211	8230	8257	8271	8244	8259	8268	8235	8197	8213	8199	8219	8275	8262	8223	8237	8223
462	A/D1	0	3	860	8212	8212	8209	8219	8263	8238	8256	8220	8229	8240	8243	8247	8229	8221	8210	8207	8212	8204	8217	8209	8222	8213	8226	8229	8229	8216	8221	8212	8211	8225	8217	8265	8233	8249	8241	8236	8227	8218	8215	8215	8217	8214	8233	8217	8247
462	A/D0	1	3	860	8214	8225	8250	8290	8270	8239	8257	8220	8246	8255	8224	8229	8238	8255	8226	8210	8201	8193	8202	8184	8243	8255	8278	8290	8216	8242	8212	8193	8216	8234	8242	8275	8301	8260	8247	8240	8207	8192	8196	8210	8276	8299	8272	8320	8302
463	A/D1	0	3	1170	8218	8210	8218	8227	8234	8228	8230	8205	8218	8216	8223	8229	8219	8223	8211	8215	8208	8209	8208	8213	8207	8211	8206	8213	8246	8225	8247	8216	8231	8218	8219	8217	8215	8214	8237	8225	8226	8210	8218	8206	8218	8219	8214	8226	8241
463	A/D0	1	3	1170	8279	8199	8230	8230	8191	8211	8221	8178	8190	8202	8201	8233	8228	8238	8190	8210	8221	8177	8184	8220	8209	8213	8263	8263	8257	8235	8231	8212	8175	8210	8267	8246	8230	8279	8235	8236	8241	8175	8202	8234	8219	8255	8242	8230	8218
464	A/D1	0	3	1000	8214	8194	8275	8167	8254	8225	8200	8260	8181	8248	8199	8228	8193	8234	8195	8213	8235	8195	8242	8194	8228	8206	8237	8222	8235	8239	8272	8260	8237	8219	8232	8206	8200	8227	8203	8220	8209	8208	8227	8207	8216	8192	8221	8235	8206
464	A/D0	1	3	1000	8202	8271	8224	8259	8248	8209	8244	8275	8196	8192	8275	8252	8213	8233	8270	8206	8206	8229	8192	8178	8231	8220	8192	8267	8243	8231	8252	8248	8177	8209	8189	8204	8223	8266	8242	8215	8245	8243	8195	8222	8246	8224	8227	8259	8247
465	A/D1	0	3	1600	8211	8223	8206	8215	8214	8218	8230	8215	8214	8212	8235	8272	8258	8267	8228	8287	8193	8232	8212	8215	8230	8202	8246	8175	8247	8226	8212	8233	8218	8208	8204	8235	8186	8220	8234	8199	8231	8211	8202	8231	8196	8209	8214	8209	8215
465	A/D0	1	3	1600	8213	8264	8208	8244	8269	8257	8196	8191	8200	8223	8206	8241	8238	8214	8231	8241	8191	8191	8203	8227	8245	8254	8232	8233	8240	8197	8204	8203	8195	8209	8231	8258	8255	8231	8264	8252	8195	8242	8212	8201	8256	8283	8281	8292	8268
466	A/D1	0	3	1030	8208	8228	8226	8223	8219	8215	8223	8208	8210	8211	8221	8208	8219	8229	8196	8220	8233	8204	8217	8211	8204	8225	8224	8219	8223	8203	8224	8210	8212	8216	8254	8235	8244	8220	8217	8200	8210	8208	8205	8223	8205	8218	8226	8217	8163
466	A/D0	1	3	1030	8276	8249	8233	8261	8225	8227	8223	8190	8178	8212	8205	8173	8198	8241	8192	8197	8233	8196	8187	8212	8248	8224	8250	8274	8225	8237	8242	8236	8175	8204	8251	8224	8233	8232	8213	8225	8219	8239	8226	8209	8208	8245	8285	8235	8261
467	A/D1	0	3	850	8199	8209	8214	8224	8218	8218	8226	8241	8226	8229	8218	8213	8222	8212	8219	8217	8234	8207	8230	8218	8209	8221	8231	8235	8220	8225	8206	8218	8216	8211	8220	8221	8222	8224	8211	8213	8207	8210	8224	8224	8221	8250	8268	8258	8247
467	A/D0	1	3	850	8247	8209	8193	8257	8351	8261	8274	8291	8251	8169	8279	8281	8224	8230	8247	8231	8224	8224	8213	8200	8214	8185	8265	8248	8251	8246	8271	8236	8237	8241	8238	8264	8274	8359	8297	8255	8253	8220	8179	8184	8247	8289	8252	8287	8306
468	A/D1	0	3	1070	8220	8225	8210	8230	8232	8220	8226	8230	8211	8222	8224	8208	8222	8209	8267	8248	8243	8228	8228	8213	8215	8215	8201	8220	8214	8205	8216	8206	8211	8212	8208	8215	8237	8231	8238	8219	8217	8224	8218	8225	8214	8217	8226	8207	8217
468	A/D0	1	3	1070	8244	8207	8268	8255	8277	8326	8259	8212	8224	8196	8272	8266	8225	8256	8269	8227	8208	8193	8217	8203	8216	8250	8206	8187	8202	8214	8174	8183	8218	8196	8212	8241	8226	8236	8230	8226	8220	8205	8205	8199	8240	8265	8223	8248	8236
469	A/D1	0	3	870	8223	8248	8222	8242	8236	8252	8274	8232	8251	8211	8222	8210	8252	8250	8256	8259	8217	8231	8193	8225	8204	8218	8218	8235	8253	8259	8243	8226	8215	8207	8225	8218	8207	8241	8241	8256	8247	8232	8216	8219	8222	8224	8235	8222	8212
469	A/D0	1	3	870	8289	8228	8259	8269	8278	8232	8218	8229	8226	8161	8241	8285	8226	8256	8310	8256	8257	8218	8199	8176	8232	8265	8284	8244	8276	8232	8218	8215	8183	8201	8265	8262	8298	8350	8329	8298	8287	8220	8207	8211	8271	8276	8339	8372	8378
470	A/D1	0	3	860	8233	8250	8247	8280	8238	8262	8243	8241	8223	8219	8215	8220	8210	8211	8240	8228	8234	8222	8219	8219	8222	8212	8225	8217	8229	8219	8220	8224	8217	8222	8216	8207	8230	8229	8239	8235	8233	8223	8233	8218	8221	8253	8243	8231	8240
470	A/D0	1	3	860	8238	8235	8227	8257	8248	8213	8203	8206	8199	8224	8226	8245	8287	8230	8193	8245	8221	8178	8190	8215	8213	8241	8263	8290	8225	8236	8241	8218	8204	8216	8218	8212	8235	8273	8253	8234	8271	8204	8182	8217	8240	8196	8225	8247	8257
471	A/D1	0	3	1140	8204	8221	8213	8205	8227	8224	8231	8225	8216	8216	8215	8206	8211	8214	8219	8217	8228	8211	8218	8209	8253	8240	8287	8244	8262	8233	8237	8215	8207	8215	8213	8224	8250	8243	8241	8230	8246	8210	8225	8212	8232	8229	8242	8239	8238
471	A/D0	1	3	1140	8244	8287	8286	8269	8289	8262	8226	8229	8207	8220	8207	8190	8233	8266	8263	8206	8249	8206	8168	8196	8240	8210	8204	8231	8251	8213	8219	8209	8188	8206	8199	8184	8215	8233	8192	8226	8213	8170	8190	8225	8222	8196	8226	8271	8271
472	A/D1	0	3	1150	8209	8217	8206	8225	8197	8223	8203	8213	8206	8214	8224	8202	8232	8235	8225	8242	8223	8235	8227	8202	8222	8219	8211	8231	8217	8243	8225	8229	8217	8206	8214	8212	8214	8233	8224	8223	8221	8210	8218	8212	8209	8241	8226	8237	8227
472	A/D0	1	3	1150	8177	8243	8239	8228	8251	8272	8226	8210	8229	8244	8250	8265	8343	8229	8223	8238	8241	8227	8196	8196	8205	8229	8235	8237	8277	8242	8224	8204	8198	8221	8244	8265	8258	8240	8262	8235	8225	8212	8214	8213	8222	8263	8276	8237	8242
473	A/D1	0	3	1290	8225	8211	8217	8231	8222	8243	8228	8226	8215	8208	8226	8224	8228	8236	8214	8229	8207	8238	8193	8229	8232	8206	8268	8237	8230	8232	8225	8230	8245	8224	8219	8217	8217	8229	8218	8224	8210	8226	8209	8217	8218	8203	8220	8234	8241
473	A/D0	1	3	1290	8241	8240	8213	8232	8276	8255	8245	8235	8204	8202	8230	8227	8221	8295	8273	8206	8193	8220	8146	8163	8196	8170	8173	8199	8239	8208	8229	8245	8215	8202	8224	8235	8221	8276	8235	8228	8217	8203	8196	8204	8225	8202	8222	8221	8232
474	A/D1	0	3	1310	8216	8218	8218	8217	8204	8239	8242	8219	8220	8215	8207	8217	8211	8223	8202	8218	8204	8221	8218	8207	8217	8217	8208	8234	8216	8226	8221	8213	8213	8216	8230	8214	8221	8212	8208	8236	8246	8240	8229	8218	8223	8217	8217	8218	8216
474	A/D0	1	3	1310	8210	8215	8253	8209	8194	8227	8176	8189	8182	8186	8204	8228	8256	8215	8209	8247	8220	8200	8212	8194	8181	8225	8244	8243	8252	8251	8244	8180	8193	8212	8158	8201	8222	8249	8223	8264	8266	8187	8178	8259	8253	8245	8266	8219	8211
475	A/D1	0	3	1090	8215	8223	8208	8215	8203	8221	8226	8228	8219	8231	8226	8232	8242	8255	8241	8236	8236	8224	8217	8222	8199	8215	8204	8238	8247	8251	8232	8249	8218	8221	8218	8228	8233	8227	8272	8273	8269	8248	8246	8216	8217	8207	8217	8218	8220
475	A/D0	1	3	1090	8240	8295	8314	8288	8322	8330	8284	8258	8245	8202	8200	8232	8232	8301	8299	8300	8281	8262	8178	8130	8225	8211	8238	8272	8391	8248	8280	8275	8220	8152	8287	8338	8331	8289	8299	8367	8292	8277	8237	8199	8209	8292	8330	8351	8380
476	A/D1	0	3	1080	8239	8273	8270	8256	8226	8223	8215	8225	8221	8219	8211	8233	8236	8219	8222	8232	8225	8236	8208	8222	8229	8210	8219	8222	8220	8236	8227	8231	8215	8213	8216	8214	8231	8222	8227	8238	8233	8231	8216	8226	8220	8245	8232	8235	8242
476	A/D0	1	3	1080	8235	8238	8268	8282	8233	8229	8266	8217	8212	8210	8251	8218	8212	8275	8283	8240	8192	8226	8202	8178	8261	8303	8269	8258	8348	8240	8226	8238	8231	8254	8287	8335	8327	8303	8324	8231	8235	8231	8198	8216	8238	8248	8256	8318	8318
477	A/D1	0	3	870	8200	8241	8239	8230	8203	8266	8160	8245	8234	8163	8282	8186	8261	8220	8244	8209	8235	8225	8205	8242	8193	8251	8184	8243	8235	8244	8242	8227	8228	8220	8217	8218	8241	8252	8263	8262	8262	8227	8231	8219	8212	8242	8223	8233	8235
477	A/D0	1	3	870	8236	8287	8266	8231	8241	8219	8227	8192	8199	8245	8242	8244	8278	8267	8256	8245	8214	8219	8199	8234	8224	8246	8269	8272	8280	8255	8259	8230	8230	8256	8229	8199	8263	8272	8268	8254	8248	8226	8167	8233	8188	8188	8278	8285	8300
478	A/D1	0	3	1370	8236	8218	8200	8212	8205	8246	8225	8238	8222	8221	8209	8212	8236	8186	8232	8251	8221	8241	8217	8208	8210	8232	8231	8242	8226	8242	8222	8231	8217	8206	8219	8209	8251	8231	8238	8215	8227	8217	8214	8213	8217	8230	8219	8217	8203
478	A/D0	1	3	1370	8219	8238	8267	8260	8269	8291	8208	8202	8210	8187	8174	8229	8244	8215	8236	8267	8251	8258	8207	8217	8221	8255	8279	8255	8227	8231	8231	8215	8200	8165	8167	8220	8207	8237	8243	8282	8263	8237	8204	8221	8216	8206	8227	8236	8221
479	A/D1	0	3	1250	8215	8233	8249	8247	8259	8217	8260	8220	8181	8282	8156	8230	8229	8199	8252	8188	8266	8213	8241	8202	8231	8192	8227	8220	8205	8233	8186	8251	8211	8241	8226	8229	8228	8223	8215	8215	8210	8230	8221	8198	8242	8195	8221	8213	8210
479	A/D0	1	3	1250	8215	8246	8248	8216	8237	8231	8178	8202	8222	8204	8234	8265	8315	8301	8297	8249	8217	8208	8224	8166	8268	8281	8218	8223	8286	8236	8194	8247	8231	8211	8229	8267	8225	8244	8262	8243	8214	8209	8197	8196	8220	8186	8215	8270	8255
480	A/D1	0	3	1370	8221	8196	8232	8199	8216	8222	8217	8215	8236	8198	8230	8203	8214	8214	8205	8209	8220	8208	8206	8227	8227	8231	8231	8230	8228	8231	8207	8210	8218	8217	8210	8211	8221	8264	8255	8245	8241	8245	8222	8225	8212	8203	8220	8208	8226
480	A/D0	1	3	1370	8181	8232	8229	8249	8242	8291	8225	8173	8196	8199	8208	8255	8277	8241	8268	8270	8253	8232	8198	8198	8232	8225	8215	8275	8288	8251	8206	8232	8216	8211	8210	8245	8234	8270	8299	8251	8223	8167	8208	8198	8212	8272	8267	8288	8243
481	A/D1	0	3	1010	8208	8223	8247	8235	8250	8264	8244	8251	8239	8224	8245	8225	8221	8243	8245	8238	8221	8220	8221	8210	8218	8219	8208	8226	8210	8221	8215	8217	8216	8218	8206	8210	8218	8207	8228	8213	8219	8217	8217	8204	8245	8228	8238	8233	8228
481	A/D0	1	3	1010	8217	8268	8274	8264	8278	8246	8236	8210	8222	8196	8230	8263	8286	8260	8238	8236	8199	8183	8223	8215	8205	8236	8238	8236	8261	8233	8192	8209	8201	8203	8240	8240	8239	8226	8228	8230	8198	8201	8195	8205	8231	8261	8244	8229	8259
482	A/D1	0	3	990	8224	8230	8203	8229	8222	8201	8232	8200	8209	8215	8212	8212	8234	8217	8223	8216	8207	8208	8209	8211	8218	8224	8237	8248	8287	8270	8245	8216	8213	8207	8216	8214	8211	8216	8207	8217	8217	8214	8222	8218	8217	8213	8213	8218	8217
482	A/D0	1	3	990	8217	8235	8245	8242	8278	8242	8204	8212	8186	8231	8217	8254	8242	8241	8296	8261	8221	8196	8205	8215	8223	8310	8264	8254	8263	8197	8189	8194	8217	8213	8243	8261	8267	8234	8228	8243	8206	8183	8204	8213	8220	8218	8281	8248	8246
483	A/D1	0	3	1240	8201	8217	8201	8234	8233	8222	8228	8228	8223	8233	8204	8219	8208	8221	8219	8228	8240	8228	8219	8212	8220	8211	8227	8219	8221	8219	8202	8221	8208	8218	8208	8207	8220	8215	8211	8218	8230	8216	8225	8209	8227	8208	8237	8234	8221
483	A/D0	1	3	1240	8218	8216	8221	8227	8235	8240	8201	8212	8191	8169	8234	8246	8206	8215	8236	8240	8231	8229	8247	8202	8207	8263	8260	8272	8275	8245	8225	8253	8201	8186	8230	8294	8264	8257	8286	8254	8237	8210	8182	8170	8281	8286	8224	8189	8188
484	A/D1	0	3	990	8211	8223	8213	8239	8239	8245	8216	8221	8213	8204	8241	8234	8241	8232	8217	8213	8225	8203	8218	8222	8237	8220	8234	8222	8185	8241	8207	8195	8226	8192	8273	8192	8294	8206	8182	8289	8137	8266	8202	8229	8210	8209	8237	8187	8266
484	A/D0	1	3	990	8206	8204	8249	8265	8239	8250	8260	8210	8194	8232	8218	8204	8236	8210	8248	8282	8239	8221	8195	8211	8172	8240	8267	8233	8253	8269	8207	8158	8222	8188	8173	8205	8216	8232	8248	8239	8242	8216	8182	8193	8246	8242	8253	8224	8294
485	A/D1	0	3	970	8239	8219	8220	8244	8252	8251	8251	8242	8244	8226	8228	8228	8209	8218	8220	8229	8216	8230	8222	8208	8220	8210	8217	8214	8217	8239	8218	8228	8209	8212	8209	8200	8221	8214	8210	8223	8212	8225	8228	8221	8236	8225	8218	8221	8221
485	A/D0	1	3	970	8157	8179	8270	8342	8284	8256	8261	8196	8198	8203	8211	8238	8231	8301	8261	8208	8224	8184	8202	8272	8268	8257	8234	8230	8243	8251	8271	8207	8172	8191	8216	8241	8250	8290	8269	8222	8216	8231	8220	8219	8233	8222	8246	8243	8250
486	A/D1	0	3	1000	8233	8194	8192	8237	8204	8228	8252	8203	8215	8214	8190	8224	8224	8202	8246	8219	8211	8220	8205	8242	8236	8224	8224	8221	8213	8216	8213	8208	8208	8221	8215	8243	8242	8234	8222	8241	8236	8209	8215	8224	8215	8231	8225	8218	8229
486	A/D0	1	3	1000	8212	8082	8328	8447	8104	8206	8257	8223	8163	8091	8361	8290	8176	8350	8298	8191	8259	8167	8165	8217	8193	8265	8214	8222	8182	8207	8307	8245	8158	8258	8231	8249	8297	8281	8235	8247	8185	8199	8226	8203	8238	8199	8200	8222	8182
487	A/D1	0	3	970	8235	8200	8267	8235	8239	8197	8241	8191	8216	8233	8194	8277	8247	8236	8230	8217	8199	8224	8226	8150	8277	8194	8193	8273	8169	8271	8207	8243	8196	8245	8205	8225	8223	8184	8256	8196	8250	8213	8226	8219	8227	8219	8223	8242	8202
487	A/D0	1	3	970	8199	8235	8235	8257	8279	8234	8192	8195	8222	8201	8215	8235	8245	8233	8213	8225	8247	8216	8201	8231	8193	8222	8202	8235	8235	8286	8209	8232	8236	8185	8188	8189	8229	8198	8197	8275	8251	8207	8232	8223	8187	8198	8223	8244	8243
488	A/D1	0	3	1330	8216	8218	8209	8203	8211	8210	8214	8218	8216	8218	8212	8214	8223	8213	8213	8229	8198	8221	8209	8216	8209	8176	8262	8164	8244	8253	8154	8269	8175	8227	8219	8209	8217	8207	8229	8228	8228	8201	8247	8187	8239	8205	8239	8241	8217
488	A/D0	1	3	1330	8224	8215	8257	8283	8250	8311	8295	8258	8222	8193	8208	8214	8197	8219	8224	8225	8244	8232	8213	8208	8228	8251	8229	8284	8280	8251	8241	8216	8194	8180	8194	8222	8245	8216	8313	8248	8248	8226	8203	8212	8218	8240	8256	8310	8291
489	A/D1	0	3	1590	8218	8225	8224	8237	8230	8266	8214	8236	8229	8211	8224	8207	8219	8224	8230	8246	8265	8246	8241	8216	8219	8204	8237	8237	8285	8279	8250	8237	8222	8218	8219	8218	8260	8251	8267	8239	8222	8213	8212	8208	8244	8254	8256	8258	8235
489	A/D0	1	3	1590	8233	8257	8314	8320	8287	8274	8233	8195	8206	8198	8211	8224	8294	8234	8189	8278	8241	8160	8252	8238	8120	8178	8270	8219	8241	8283	8258	8169	8187	8232	8185	8228	8239	8282	8252	8243	8221	8213	8194	8178	8194	8209	8218	8238	8268
490	A/D1	0	3	1140	8216	8221	8211	8219	8219	8215	8227	8217	8219	8208	8221	8207	8231	8228	8211	8220	8208	8241	8223	8239	8218	8231	8199	8223	8211	8210	8225	8196	8223	8197	8213	8199	8231	8237	8247	8244	8228	8224	8214	8215	8211	8219	8210	8218	8221
490	A/D0	1	3	1140	8196	8246	8238	8208	8219	8240	8221	8223	8231	8238	8201	8209	8230	8245	8226	8278	8267	8231	8256	8233	8218	8230	8307	8236	8190	8197	8207	8209	8229	8221	8204	8223	8219	8237	8241	8282	8235	8228	8215	8181	8214	8255	8256	8229	8243
491	A/D1	0	3	1200	8224	8233	8236	8218	8233	8208	8227	8216	8224	8227	8209	8217	8248	8224	8230	8218	8213	8217	8221	8202	8218	8217	8212	8221	8212	8235	8173	8275	8224	8187	8304	8202	8273	8217	8238	8183	8223	8205	8213	8235	8179	8237	8189	8238	8191
491	A/D0	1	3	1200	8215	8287	8272	8262	8274	8241	8199	8210	8199	8199	8199	8219	8227	8246	8236	8236	8184	8206	8220	8230	8229	8256	8226	8226	8249	8223	8241	8199	8238	8219	8259	8273	8258	8246	8211	8221	8178	8198	8215	8228	8257	8243	8259	8241	8267
492	A/D1	0	3	1130	8168	8230	8227	8201	8232	8198	8242	8183	8268	8189	8260	8233	8224	8238	8212	8226	8206	8236	8211	8242	8222	8239	8217	8238	8240	8221	8231	8230	8210	8219	8216	8202	8229	8203	8220	8218	8219	8220	8218	8220	8217	8240	8231	8236	8221
492	A/D0	1	3	1130	8226	8199	8245	8261	8278	8275	8239	8219	8197	8207	8266	8260	8261	8301	8306	8281	8246	8219	8216	8194	8203	8236	8222	8202	8238	8245	8185	8211	8174	8208	8225	8222	8257	8267	8234	8221	8222	8213	8197	8186	8231	8210	8207	8245	8230
493	A/D1	0	3	1150	8209	8221	8210	8238	8232	8226	8208	8221	8214	8209	8220	8204	8222	8203	8223	8220	8208	8228	8213	8221	8213	8219	8217	8222	8214	8212	8209	8219	8210	8207	8219	8222	8217	8201	8222	8203	8266	8230	8234	8197	8231	8223	8200	8226	8235
493	A/D0	1	3	1150	8221	8237	8256	8247	8255	8227	8212	8193	8193	8209	8211	8213	8290	8266	8224	8230	8198	8187	8220	8206	8205	8256	8247	8300	8245	8260	8226	8193	8200	8187	8220	8258	8238	8230	8262	8249	8212	8216	8206	8200	8276	8305	8277	8256	8254
494	A/D1	0	3	1270	8215	8219	8216	8256	8227	8236	8225	8214	8225	8208	8204	8214	8210	8208	8229	8219	8179	8249	8215	8195	8211	8194	8224	8231	8210	8209	8200	8268	8190	8245	8189	8212	8225	8203	8234	8205	8228	8210	8218	8202	8223	8213	8232	8235	8198
494	A/D0	1	3	1270	8273	8255	8227	8228	8241	8228	8232	8216	8205	8203	8216	8183	8220	8268	8273	8241	8152	8239	8261	8277	8180	8183	8288	8267	8246	8313	8174	8211	8204	8199	8220	8210	8191	8249	8299	8168	8211	8232	8140	8196	8239	8213	8253	8257	8325
495	A/D1	0	3	1370	8215	8225	8218	8234	8245	8199	8260	8220	8222	8215	8213	8245	8178	8262	8187	8221	8230	8220	8222	8215	8231	8211	8251	8207	8233	8225	8209	8234	8235	8228	8218	8225	8208	8207	8206	8200	8214	8233	8213	8222	8216	8213	8223	8209	8228
495	A/D0	1	3	1370	8252	8234	8245	8249	8204	8229	8243	8181	8165	8242	8202	8216	8260	8248	8233	8228	8239	8186	8190	8235	8240	8241	8233	8237	8213	8245	8216	8202	8247	8238	8245	8215	8228	8207	8204	8212	8262	8186	8217	8240	8214	8195	8229	8246	8242
496	A/D1	0	3	980	8214	8206	8224	8213	8211	8224	8214	8224	8221	8213	8207	8209	8210	8212	8224	8211	8219	8227	8207	8222	8214	8207	8226	8212	8231	8212	8213	8215	8217	8221	8207	8224	8253	8227	8263	8212	8234	8203	8212	8218	8208	8214	8208	8211	8214
496	A/D0	1	3	980	8209	8247	8266	8300	8302	8268	8236	8229	8181	8165	8210	8207	8201	8252	8242	8199	8198	8224	8196	8186	8197	8205	8210	8230	8257	8238	8203	8165	8175	8184	8230	8228	8219	8231	8222	8184	8235	8214	8190	8204	8229	8237	8231	8257	8237
497	A/D1	0	3	1130	8207	8227	8223	8226	8229	8211	8225	8208	8219	8221	8246	8240	8237	8272	8275	8276	8242	8224	8200	8215	8215	8216	8214	8209	8212	8236	8228	8220	8212	8217	8213	8218	8229	8235	8224	8225	8216	8222	8211	8238	8224	8222	8254	8220	8236
497	A/D0	1	3	1130	8273	8214	8254	8269	8216	8213	8255	8198	8206	8210	8239	8228	8214	8205	8275	8252	8198	8203	8195	8190	8203	8196	8287	8274	8291	8290	8270	8199	8196	8233	8184	8225	8304	8270	8292	8266	8229	8189	8222	8209	8184	8246	8274	8262	8267
498	A/D1	0	3	910	8218	8221	8214	8210	8224	8214	8215	8218	8219	8211	8219	8203	8219	8213	8206	8216	8225	8195	8224	8229	8197	8249	8240	8221	8228	8222	8214	8217	8217	8202	8215	8205	8232	8217	8232	8225	8214	8226	8223	8215	8240	8257	8246	8240	8220
498	A/D0	1	3	910	8177	8240	8340	8280	8241	8223	8241	8188	8216	8221	8210	8235	8247	8224	8257	8277	8243	8182	8216	8211	8183	8215	8299	8249	8228	8266	8263	8163	8177	8231	8200	8197	8255	8264	8232	8265	8284	8234	8196	8206	8146	8143	8212	8220	8293
499	A/D1	0	3	920	8220	8224	8186	8234	8186	8220	8220	8216	8221	8222	8216	8221	8217	8212	8213	8217	8218	8209	8220	8213	8240	8224	8216	8222	8220	8252	8253	8245	8219	8225	8195	8210	8209	8208	8228	8217	8218	8219	8212	8201	8215	8216	8220	8219	8225
499	A/D0	1	3	920	8254	8235	8240	8228	8244	8214	8208	8201	8213	8226	8219	8250	8259	8255	8237	8249	8208	8198	8202	8201	8239	8237	8242	8295	8259	8240	8226	8186	8197	8271	8273	8310	8269	8259	8238	8207	8217	8194	8172	8225	8239	8246	8243	8274	8216
500	A/D1	0	3	1400	8200	8220	8224	8242	8224	8239	8217	8202	8231	8204	8216	8223	8213	8218	8215	8209	8214	8224	8211	8221	8226	8200	8222	8205	8202	8233	8213	8250	8210	8208	8219	8222	8226	8211	8236	8207	8219	8215	8235	8218	8227	8210	8228	8218	8217
500	A/D0	1	3	1400	8212	8246	8267	8227	8262	8243	8193	8185	8217	8220	8183	8248	8294	8238	8269	8243	8236	8202	8196	8234	8202	8226	8223	8185	8222	8214	8302	8179	7741	8155	8821	8445	7934	8022	8239	8264	8171	8329	8384	8113	8179	8336	8220	8279	8259
501	A/D1	0	3	1120	8211	8212	8212	8209	8261	8228	8243	8220	8199	8226	8210	8191	8264	8193	8254	8177	8230	8236	8182	8249	8219	8212	8224	8228	8218	8267	8239	8210	8236	8194	8212	8233	8223	8238	8265	8252	8239	8235	8215	8212	8228	8194	8224	8205	8221
501	A/D0	1	3	1120	8197	8222	8247	8262	8247	8231	8269	8211	8181	8212	8208	8188	8205	8248	8310	8239	8244	8254	8214	8213	8281	8256	8232	8188	8242	8224	8195	8194	8248	8260	8214	8261	8288	8254	8241	8268	8248	8222	8217	8238	8249	8254	8266	8259	8254
502	A/D1	0	3	1360	8231	8207	8216	8212	8217	8208	8214	8227	8235	8222	8208	8219	8217	8206	8216	8224	8233	8225	8212	8205	8221	8210	8240	8231	8223	8215	8228	8209	8213	8205	8213	8221	8214	8223	8215	8229	8221	8215	8214	8216	8243	8231	8256	8257	8231
502	A/D0	1	3	1360	8236	8239	8241	8277	8252	8227	8201	8215	8225	8194	8254	8325	8285	8280	8293	8203	8201	8166	8206	8252	8257	8251	8256	8243	8249	8229	8218	8204	8183	8219	8271	8259	8237	8263	8278	8232	8232	8212	8236	8263	8247	8267	8255	8277	8279
503	A/D1	0	3	1140	8222	8215	8223	8218	8209	8224	8223	8219	8229	8200	8204	8226	8219	8202	8222	8213	8208	8210	8213	8229	8165	8277	8180	8217	8266	8165	8254	8180	8230	8209	8223	8219	8211	8228	8202	8257	8226	8275	8214	8250	8217	8214	8222	8207	8230
503	A/D0	1	3	1140	8253	8287	8234	8258	8265	8227	8248	8199	8211	8212	8222	8276	8304	8262	8231	8281	8249	8226	8204	8223	8213	8199	8267	8258	8277	8292	8245	8225	8200	8186	8222	8263	8219	8248	8225	8229	8205	8222	8228	8215	8202	8233	8257	8282	8248
504	A/D1	0	3	940	8214	8210	8221	8222	8221	8216	8217	8208	8220	8217	8209	8211	8220	8213	8237	8220	8235	8234	8201	8223	8221	8192	8216	8212	8217	8219	8216	8207	8202	8219	8212	8244	8249	8274	8239	8231	8246	8218	8245	8222	8213	8219	8227	8271	8254
504	A/D0	1	3	940	8241	8232	8219	8236	8235	8201	8221	8225	8182	8183	8221	8196	8231	8281	8274	8232	8229	8196	8183	8206	8201	8236	8214	8259	8271	8254	8254	8221	8165	8205	8247	8260	8228	8296	8272	8261	8230	8237	8205	8200	8243	8251	8238	8248	8284
505	A/D1	0	3	1260	8216	8196	8241	8216	8237	8210	8238	8233	8243	8221	8216	8235	8212	8225	8224	8216	8223	8233	8209	8227	8216	8224	8234	8227	8225	8213	8226	8201	8224	8213	8212	8213	8217	8231	8238	8198	8235	8220	8210	8220	8211	8213	8227	8234	8211
505	A/D0	1	3	1260	8218	8182	8245	8276	8213	8220	8201	8210	8176	8202	8247	8250	8243	8254	8260	8227	8243	8216	8199	8189	8253	8269	8252	8267	8261	8233	8217	8184	8173	8196	8210	8165	8251	8232	8219	8229	8219	8181	8142	8209	8211	8188	8260	8336	8262
506	A/D1	0	3	1680	8242	8192	8215	8220	8203	8215	8266	8240	8264	8243	8214	8231	8209	8241	8224	8246	8209	8221	8214	8211	8222	8217	8218	8221	8222	8236	8225	8212	8211	8213	8222	8205	8221	8214	8213	8213	8216	8215	8219	8213	8266	8248	8236	8237	8212
506	A/D0	1	3	1680	8216	8207	8188	8245	8223	8223	8213	8199	8214	8216	8224	8229	8261	8232	8255	8238	8232	8194	8179	8231	8227	8187	8213	8243	8235	8225	8216	8189	8198	8207	8236	8236	8232	8245	8280	8229	8212	8187	8198	8203	8228	8245	8215	8267	8258
507	A/D1	0	3	1060	8209	8208	8211	8240	8213	8231	8212	8225	8241	8231	8219	8218	8211	8215	8222	8217	8221	8225	8211	8214	8223	8213	8222	8215	8228	8243	8249	8233	8213	8227	8206	8210	8216	8202	8224	8212	8219	8211	8207	8225	8214	8225	8223	8214	8227
507	A/D0	1	3	1060	8231	8228	8225	8208	8256	8224	8243	8220	8224	8222	8260	8245	8264	8276	8250	8271	8212	8210	8191	8183	8199	8225	8287	8261	8256	8241	8213	8205	8209	8217	8199	8238	8256	8246	8299	8303	8248	8214	8202	8214	8231	8214	8205	8237	8233
508	A/D1	0	3	1270	8224	8205	8220	8223	8222	8218	8218	8212	8213	8218	8205	8212	8219	8244	8237	8225	8225	8213	8214	8206	8213	8213	8216	8218	8207	8226	8204	8212	8214	8209	8217	8220	8207	8222	8211	8220	8226	8216	8260	8233	8239	8222	8216	8218	8212
508	A/D0	1	3	1270	8211	8214	8187	8238	8213	8182	8190	8196	8166	8192	8236	8248	8284	8281	8310	8253	8256	8243	8204	8215	8226	8217	8241	8306	8236	8220	8257	8197	8174	8202	8253	8270	8289	8264	8247	8224	8214	8243	8190	8183	8242	8219	8262	8254	8248
509	A/D1	0	3	1260	8211	8230	8203	8260	8198	8249	8183	8240	8197	8215	8248	8216	8255	8220	8246	8217	8231	8214	8211	8209	8201	8217	8205	8227	8198	8217	8210	8216	8232	8214	8225	8225	8227	8218	8219	8201	8223	8202	8209	8220	8214	8216	8215	8212	8204
509	A/D0	1	3	1260	8225	8264	8215	8229	8314	8282	8213	8227	8236	8175	8225	8243	8221	8230	8235	8225	8225	8234	8157	8142	8221	8155	8160	8278	8302	8166	8229	8243	8174	8205	8304	8254	8210	8200	8219	8197	8209	8194	8178	8186	8192	8219	8227	8276	8242
510	A/D1	0	3	1280	8222	8212	8214	8225	8221	8225	8204	8223	8204	8212	8213	8214	8224	8222	8234	8223	8208	8219	8202	8212	8224	8216	8244	8217	8215	8213	8204	8213	8213	8213	8225	8223	8207	8223	8217	8210	8219	8220	8222	8239	8212	8229	8221	8230	8232
510	A/D0	1	3	1280	8216	8219	8275	8284	8254	8227	8220	8216	8211	8173	8243	8278	8295	8258	8267	8254	8198	8205	8225	8200	8235	8261	8273	8240	8252	8242	8225	8204	8188	8196	8218	8240	8240	8294	8292	8291	8254	8228	8233	8203	8239	8248	8272	8288	8277
511	A/D1	0	3	1330	8220	8197	8222	8216	8233	8211	8227	8213	8224	8218	8199	8217	8192	8210	8217	8206	8216	8219	8219	8214	8219	8217	8203	8216	8220	8209	8229	8220	8212	8226	8208	8230	8222	8221	8223	8226	8244	8219	8235	8200	8209	8218	8191	8223	8226
511	A/D0	1	3	1330	8229	8235	8223	8229	8259	8248	8223	8207	8235	8220	8197	8206	8220	8222	8262	8224	8280	8226	8203	8234	8243	8240	8276	8297	8256	8213	8218	8212	8181	8210	8214	8216	8248	8254	8230	8233	8265	8195	8187	8223	8199	8243	8266	8272	8305
512	A/D1	0	3	960	8226	8227	8234	8215	8228	8215	8225	8209	8219	8217	8210	8229	8212	8223	8222	8223	8214	8220	8201	8227	8222	8235	8229	8220	8233	8231	8242	8233	8230	8221	8224	8210	8225	8212	8211	8206	8220	8228	8241	8268	8260	8288	8276	8250	8239
512	A/D0	1	3	960	8183	8238	8202	8238	8238	8227	8193	8203	8179	8169	8196	8257	8215	8227	8231	8217	8184	8166	8201	8184	8194	8318	8298	8308	8312	8322	8207	8191	8202	8192	8167	8204	8224	8259	8298	8294	8195	8223	8188	8215	8237	8260	8290	8254	8305
513	A/D1	0	3	1090	8218	8220	8205	8218	8230	8226	8231	8227	8212	8227	8234	8233	8216	8215	8218	8206	8235	8215	8227	8218	8215	8215	8221	8207	8215	8211	8237	8244	8230	8229	8215	8222	8207	8209	8210	8210	8218	8195	8240	8216	8197	8273	8173	8238	8203
513	A/D0	1	3	1090	8235	8245	8241	8242	8259	8195	8168	8186	8185	8162	8202	8226	8221	8197	8252	8273	8266	8257	8220	8200	8235	8257	8267	8271	8244	8203	8208	8208	8171	8184	8218	8271	8239	8288	8257	8221	8237	8204	8192	8183	8237	8244	8268	8286	8280
514	A/D1	0	3	1250	8207	8215	8205	8217	8213	8211	8228	8205	8221	8211	8215	8219	8223	8228	8221	8219	8209	8218	8210	8220	8211	8229	8223	8221	8227	8215	8221	8213	8215	8212	8211	8218	8224	8219	8230	8228	8215	8219	8212	8206	8218	8207	8223	8225	8213
514	A/D0	1	3	1250	8233	8280	8224	8211	8272	8233	8178	8204	8226	8166	8188	8264	8255	8217	8266	8261	8171	8194	8206	8200	8237	8257	8246	8235	8202	8250	8226	8195	8202	8178	8199	8290	8270	8245	8276	8256	8192	8188	8202	8203	8225	8256	8257	8190	8248
515	A/D1	0	3	1230	8199	8220	8210	8235	8228	8218	8231	8204	8211	8243	8146	8262	8204	8219	8235	8199	8253	8212	8252	8180	8247	8205	8237	8215	8221	8242	8212	8225	8190	8223	8206	8221	8218	8224	8241	8233	8244	8221	8219	8231	8210	8219	8241	8192	8226
515	A/D0	1	3	1230	8216	8233	8303	8268	8317	8289	8210	8185	8171	8202	8281	8305	8306	8225	8241	8261	8210	8229	8238	8208	8244	8286	8231	8243	8260	8221	8137	8188	8187	8191	8220	8274	8289	8265	8305	8265	8240	8221	8209	8195	8205	8208	8225	8219	8216
516	A/D1	0	3	860	8219	8219	8213	8211	8218	8207	8223	8221	8220	8217	8233	8224	8221	8214	8220	8220	8213	8227	8209	8221	8214	8206	8222	8211	8222	8211	8216	8215	8214	8221	8209	8222	8201	8227	8232	8221	8241	8208	8239	8224	8235	8229	8223	8210	8224
516	A/D0	1	3	860	8262	8230	8236	8275	8194	8235	8239	8186	8181	8185	8184	8196	8229	8254	8266	8229	8183	8185	8198	8195	8228	8268	8256	8246	8267	8258	8213	8218	8227	8222	8206	8233	8237	8233	8223	8236	8209	8179	8205	8239	8240	8268	8239	8244	8218
517	A/D1	0	3	1200	8211	8215	8237	8193	8229	8219	8193	8230	8219	8203	8238	8209	8215	8268	8221	8232	8220	8211	8202	8217	8220	8225	8257	8230	8254	8238	8218	8216	8217	8205	8203	8221	8202	8225	8227	8241	8239	8233	8229	8219	8229	8215	8244	8226	8241
517	A/D0	1	3	1200	8230	8220	8173	8300	8248	8217	8219	8162	8214	8199	8209	8362	8243	8203	8223	8241	8157	8133	8270	8236	8195	8244	8325	8277	8224	8291	8213	8181	8155	8145	8190	8201	8223	8249	8228	8252	8196	8252	8199	8192	8285	8289	8250	8252	8226
518	A/D1	0	3	1170	8225	8206	8226	8207	8215	8238	8229	8226	8221	8220	8220	8212	8212	8214	8212	8210	8216	8215	8210	8222	8204	8220	8212	8215	8221	8203	8207	8214	8212	8211	8210	8214	8210	8216	8210	8207	8214	8217	8213	8214	8218	8222	8252	8222	8223
518	A/D0	1	3	1170	8248	8206	8214	8216	8203	8153	8187	8233	8218	8184	8177	8235	8256	8268	8260	8252	8226	8233	8254	8223	8212	8228	8262	8293	8246	8226	8202	8211	8179	8184	8213	8198	8257	8256	8254	8236	8257	8230	8208	8228	8260	8246	8230	8264	8268
519	A/D1	0	3	1290	8211	8215	8212	8219	8219	8231	8226	8239	8219	8218	8210	8217	8206	8220	8208	8227	8221	8223	8219	8222	8219	8202	8250	8220	8191	8286	8168	8246	8225	8193	8251	8200	8257	8214	8233	8210	8226	8195	8210	8226	8190	8242	8185	8246	8220
519	A/D0	1	3	1290	8257	8260	8268	8265	8260	8241	8228	8211	8183	8181	8214	8218	8208	8235	8261	8260	8226	8233	8224	8207	8279	8311	8299	8307	8292	8273	8256	8222	8215	8211	8235	8237	8253	8252	8287	8278	8233	8230	8205	8230	8239	8259	8250	8257	8295
520	A/D1	0	3	1260	8224	8200	8227	8210	8214	8208	8224	8210	8223	8222	8206	8232	8224	8213	8204	8219	8207	8212	8223	8197	8221	8208	8212	8211	8218	8211	8226	8221	8228	8222	8209	8218	8209	8234	8223	8227	8213	8209	8229	8204	8238	8218	8234	8220	8223
520	A/D0	1	3	1260	8293	8269	8304	8271	8290	8255	8229	8206	8172	8241	8242	8256	8253	8261	8225	8240	8227	8191	8208	8199	8180	8211	8236	8262	8239	8249	8212	8188	8191	8196	8214	8237	8235	8235	8242	8208	8197	8224	8223	8171	8228	8243	8239	8237	8258
521	A/D1	0	3	1430	8207	8232	8225	8224	8207	8220	8217	8250	8231	8227	8218	8214	8214	8214	8223	8218	8209	8225	8216	8215	8218	8215	8236	8247	8232	8231	8216	8210	8206	8219	8222	8226	8232	8225	8232	8259	8260	8209	8218	8190	8111	8299	8213	8173	8236
521	A/D0	1	3	1430	8228	8267	8263	8299	8306	8262	8246	8241	8207	8220	8260	8268	8240	8230	8292	8250	8214	8237	8204	8207	8216	8220	8244	8267	8265	8205	8258	8208	8171	8214	8261	8252	8218	8251	8291	8203	8219	8130	8131	8244	8159	8192	8225	8301	8211
522	A/D1	0	3	1260	8216	8228	8232	8221	8226	8203	8224	8218	8205	8224	8205	8217	8213	8219	8221	8236	8271	8253	8230	8226	8210	8216	8218	8212	8239	8222	8230	8209	8215	8219	8215	8220	8215	8221	8207	8217	8238	8224	8228	8221	8216	8224	8213	8211	8219
522	A/D0	1	3	1260	8199	8177	8186	8201	8213	8206	8222	8194	8190	8213	8247	8213	8254	8263	8231	8236	8215	8181	8191	8211	8195	8229	8236	8221	8224	8246	8218	8208	8182	8202	8246	8252	8231	8241	8261	8269	8229	8226	8210	8222	8273	8310	8267	8264	8247
523	A/D1	0	3	1150	8227	8221	8228	8218	8207	8207	8220	8223	8227	8234	8234	8244	8233	8208	8218	8235	8182	8246	8179	8244	8199	8222	8249	8172	8243	8199	8220	8200	8231	8202	8231	8228	8202	8232	8200	8215	8204	8219	8203	8225	8222	8206	8252	8230	8263
523	A/D0	1	3	1150	8220	8220	8230	8218	8225	8237	8206	8229	8228	8216	8181	8219	8207	8222	8220	8235	8251	8213	8183	8221	8255	8205	8209	8246	8267	8236	8272	8278	8196	8218	8227	8188	8169	8210	8341	8268	8198	8240	8219	8168	8213	8242	8194	8223	8301
524	A/D1	0	3	970	8224	8216	8227	8221	8210	8211	8216	8208	8216	8224	8236	8237	8233	8241	8219	8259	8230	8236	8224	8219	8225	8224	8231	8230	8250	8245	8232	8224	8214	8216	8216	8236	8226	8265	8224	8238	8223	8227	8235	8226	8258	8226	8247	8251	8253
524	A/D0	1	3	970	8225	8239	8278	8259	8251	8195	8177	8236	8207	8242	8248	8255	8276	8308	8226	8185	8224	8216	8169	8213	8288	8300	8257	8300	8265	8209	8217	8221	8178	8210	8225	8235	8261	8273	8281	8264	8227	8199	8183	8264	8303	8323	8297	8281	8261
525	A/D1	0	3	1480	8216	8212	8210	8220	8239	8226	8217	8219	8206	8220	8225	8212	8237	8216	8227	8211	8214	8216	8212	8222	8213	8217	8211	8213	8211	8227	8211	8212	8231	8216	8231	8206	8222	8216	8224	8226	8212	8217	8205	8229	8229	8225	8225	8238	8210
525	A/D0	1	3	1480	8201	8250	8165	8208	8303	8228	8198	8244	8220	8183	8223	8245	8203	8253	8278	8249	8227	8221	8202	8241	8241	8272	8279	8260	8252	8216	8250	8211	8207	8214	8210	8257	8243	8256	8230	8187	8166	8187	8205	8260	8218	8228	8261	8264	8228
526	A/D1	0	3	1210	8204	8225	8193	8214	8215	8232	8231	8239	8232	8216	8220	8212	8216	8208	8223	8219	8207	8216	8213	8221	8197	8226	8217	8227	8231	8218	8215	8207	8212	8203	8205	8206	8215	8216	8209	8224	8212	8218	8214	8206	8205	8219	8209	8234	8241
526	A/D0	1	3	1210	8222	8228	8266	8274	8211	8223	8227	8185	8197	8227	8230	8221	8214	8256	8239	8209	8180	8219	8176	8209	8270	8308	8275	8285	8269	8234	8218	8195	8195	8195	8222	8228	8242	8250	8223	8201	8209	8210	8186	8188	8265	8250	8233	8273	8252
527	A/D1	0	3	870	8198	8227	8207	8223	8218	8220	8215	8229	8208	8216	8218	8210	8224	8208	8234	8211	8240	8222	8222	8226	8229	8221	8226	8256	8246	8248	8220	8224	8229	8219	8234	8240	8231	8239	8231	8216	8229	8218	8220	8218	8248	8234	8240	8225	8238
527	A/D0	1	3	870	8213	8268	8212	8282	8312	8218	8244	8230	8177	8202	8247	8251	8260	8251	8290	8245	8197	8211	8187	8220	8246	8251	8276	8341	8294	8269	8286	8227	8201	8198	8253	8231	8256	8272	8264	8305	8279	8251	8213	8194	8204	8199	8261	8242	8272
528	A/D1	0	3	1580	8278	8259	8249	8251	8228	8232	8219	8208	8226	8211	8211	8214	8225	8209	8231	8202	8227	8205	8221	8216	8213	8245	8226	8204	8290	8181	8249	8244	8157	8266	8178	8225	8207	8201	8220	8229	8224	8204	8244	8179	8226	8198	8222	8231	8239
528	A/D0	1	3	1580	8222	8267	8212	8234	8241	8220	8200	8217	8205	8214	8224	8233	8237	8225	8244	8226	8196	8206	8222	8210	8221	8247	8229	8268	8222	8230	8228	8211	8208	8251	8253	8227	8235	8225	8253	8195	8165	8230	8175	8176	8290	8273	8237	8247	8258
529	A/D1	0	3	1210	8216	8227	8216	8259	8214	8204	8209	8230	8218	8210	8226	8191	8253	8222	8230	8235	8195	8240	8213	8219	8217	8217	8215	8227	8258	8218	8199	8268	8176	8234	8216	8207	8268	8220	8262	8204	8239	8188	8233	8206	8205	8223	8208	8232	8199
529	A/D0	1	3	1210	8314	8220	8190	8205	8246	8210	8150	8189	8176	8226	8224	8240	8208	8215	8264	8290	8236	8177	8230	8202	8199	8255	8241	8277	8237	8245	8217	8183	8191	8196	8253	8214	8226	8283	8277	8272	8201	8190	8171	8204	8202	8241	8283	8295	8215
530	A/D1	0	3	1110	8218	8223	8227	8219	8229	8227	8223	8258	8231	8236	8221	8220	8206	8225	8222	8225	8221	8218	8212	8216	8210	8207	8223	8216	8215	8244	8230	8222	8241	8206	8231	8225	8214	8216	8209	8224	8211	8234	8204	8226	8212	8219	8229	8217	8222
530	A/D0	1	3	1110	8245	8229	8223	8215	8268	8262	8240	8207	8203	8193	8203	8268	8236	8251	8267	8258	8241	8246	8214	8199	8246	8224	8283	8218	8194	8254	8264	8208	8212	8204	8198	8224	8260	8298	8227	8218	8240	8191	8152	8219	8243	8239	8274	8278	8270
531	A/D1	0	3	1260	8237	8219	8168	8282	8195	8213	8251	8191	8251	8195	8245	8207	8227	8224	8226	8233	8197	8236	8177	8247	8203	8223	8224	8245	8271	8243	8237	8203	8225	8215	8264	8239	8250	8213	8242	8204	8238	8234	8213	8250	8233	8225	8232	8216	8222
531	A/D0	1	3	1260	8231	8220	8278	8217	8266	8216	8214	8227	8199	8210	8214	8264	8230	8250	8244	8236	8202	8209	8237	8191	8213	8194	8231	8239	8254	8255	8220	8219	8227	8247	8221	8268	8276	8253	8213	8239	8206	8174	8192	8223	8195	8262	8284	8208	8231
532	A/D1	0	3	1150	8213	8200	8209	8218	8212	8225	8213	8217	8221	8225	8208	8219	8217	8236	8232	8226	8208	8203	8208	8201	8221	8204	8241	8231	8224	8229	8207	8219	8202	8213	8209	8216	8217	8215	8220	8209	8208	8208	8222	8212	8218	8220	8214	8223	8202
532	A/D0	1	3	1150	8132	8254	8314	8234	8245	8316	8219	8181	8247	8236	8172	8219	8223	8196	8139	8180	8252	8135	8176	8231	8200	8224	8254	8237	8233	8254	8224	8231	8234	8221	8274	8248	8251	8212	8196	8224	8194	8181	8219	8208	8200	8175	8223	8231	8243
533	A/D1	0	3	1150	8222	8214	8219	8222	8227	8225	8239	8207	8229	8211	8222	8245	8236	8214	8225	8208	8237	8234	8226	8227	8231	8226	8264	8243	8230	8240	8214	8222	8200	8214	8204	8219	8218	8218	8224	8219	8222	8222	8207	8215	8245	8220	8241	8224	8216
533	A/D0	1	3	1150	8218	8262	8244	8239	8202	8200	8182	8215	8185	8222	8263	8283	8214	8185	8178	8178	8176	8214	8250	8231	8240	8307	8246	8235	8228	8258	8185	8186	8191	8215	8259	8251	8240	8287	8293	8256	8229	8241	8205	8212	8248	8268	8226	8226	8272
534	A/D1	0	3	870	8221	8201	8215	8219	8207	8211	8220	8202	8213	8212	8212	8207	8214	8225	8256	8232	8228	8219	8213	8217	8211	8218	8205	8227	8219	8232	8246	8212	8230	8217	8212	8217	8242	8220	8218	8236	8205	8216	8215	8206	8213	8218	8204	8212	8224
534	A/D0	1	3	870	8211	8216	8225	8248	8250	8233	8233	8200	8183	8196	8227	8251	8263	8276	8235	8253	8245	8255	8187	8202	8264	8228	8278	8223	8232	8232	8243	8214	8203	8223	8211	8300	8300	8319	8250	8242	8287	8221	8184	8254	8217	8201	8215	8205	8221
535	A/D1	0	3	860	8187	8260	8196	8260	8210	8252	8198	8227	8241	8233	8263	8235	8260	8230	8258	8230	8254	8225	8225	8225	8253	8237	8228	8220	8217	8209	8203	8225	8199	8231	8206	8211	8217	8211	8275	8270	8258	8239	8224	8214	8215	8215	8232	8233	8212
535	A/D0	1	3	860	8211	8268	8208	8193	8223	8242	8194	8178	8229	8192	8210	8254	8273	8268	8228	8246	8206	8199	8225	8212	8218	8225	8279	8296	8306	8264	8266	8198	8214	8221	8234	8278	8290	8339	8276	8266	8274	8236	8198	8242	8235	8224	8252	8288	8297
536	A/D1	0	3	1180	8225	8241	8234	8236	8213	8225	8211	8216	8218	8210	8213	8210	8228	8213	8215	8206	8213	8219	8216	8220	8205	8227	8212	8224	8243	8229	8227	8215	8223	8206	8224	8220	8221	8209	8217	8215	8207	8215	8224	8242	8223	8235	8218	8221	8264
536	A/D0	1	3	1180	8247	8246	8218	8209	8262	8272	8223	8204	8191	8179	8211	8206	8252	8214	8225	8220	8242	8274	8229	8197	8180	8216	8255	8288	8312	8242	8242	8207	8193	8225	8222	8275	8242	8204	8200	8273	8200	8203	8175	8194	8196	8278	8317	8294	8238
537	A/D1	0	3	1450	8215	8228	8206	8215	8218	8208	8224	8215	8210	8217	8210	8209	8246	8253	8241	8230	8219	8222	8203	8223	8210	8216	8209	8210	8208	8220	8228	8225	8237	8218	8230	8222	8223	8229	8243	8248	8237	8227	8223	8215	8214	8219	8208	8221	8227
537	A/D0	1	3	1450	8219	8268	8232	8219	8245	8257	8244	8202	8224	8159	8205	8268	8248	8247	8274	8253	8225	8233	8237	8181	8228	8234	8239	8222	8244	8227	8223	8186	8205	8210	8199	8241	8191	8261	8245	8194	8211	8245	8191	8173	8205	8243	8247	8285	8258
538	A/D1	0	3	950	8213	8219	8224	8259	8234	8231	8231	8211	8224	8219	8216	8209	8222	8208	8208	8217	8214	8215	8228	8203	8206	8216	8212	8211	8213	8210	8214	8215	8219	8227	8212	8223	8218	8215	8213	8220	8213	8217	8218	8219	8212	8222	8218	8219	8225
538	A/D0	1	3	950	8232	8228	8232	8291	8255	8275	8263	8224	8205	8221	8231	8220	8215	8197	8185	8216	8216	8209	8195	8228	8251	8249	8220	8248	8239	8221	8250	8244	8178	8198	8186	8219	8249	8300	8244	8241	8214	8206	8177	8169	8215	8251	8230	8248	8252
539	A/D1	0	3	1560	8213	8207	8228	8210	8259	8234	8231	8230	8229	8222	8231	8227	8229	8223	8224	8222	8226	8214	8227	8220	8258	8267	8276	8238	8260	8225	8222	8219	8212	8223	8225	8239	8257	8285	8261	8245	8224	8212	8225	8203	8226	8211	8228	8222	8210
539	A/D0	1	3	1560	8239	8233	8236	8208	8225	8245	8185	8212	8224	8225	8190	8196	8240	8220	8226	8231	8208	8171	8175	8210	8212	8190	8223	8262	8227	8221	8223	8217	8221	8219	8284	8275	8279	8252	8254	8222	8205	8207	8202	8202	8206	8228	8254	8230	8227
540	A/D1	0	3	1090	8228	8207	8223	8230	8213	8226	8205	8203	8207	8211	8208	8212	8210	8208	8215	8224	8213	8251	8205	8218	8219	8197	8223	8204	8247	8175	8224	8225	8195	8233	8215	8207	8214	8235	8204	8240	8234	8219	8236	8214	8239	8242	8226	8231	8258
540	A/D0	1	3	1090	8214	8202	8288	8248	8280	8266	8228	8239	8206	8218	8234	8235	8238	8249	8260	8275	8246	8217	8195	8201	8162	8204	8200	8279	8231	8220	8211	8214	8173	8223	8237	8229	8239	8258	8244	8217	8199	8239	8227	8236	8297	8284	8265	8258	8257
541	A/D1	0	3	1250	8251	8186	8222	8233	8189	8274	8196	8223	8218	8217	8203	8224	8217	8207	8236	8193	8213	8215	8202	8218	8226	8202	8220	8227	8204	8216	8209	8207	8225	8208	8209	8229	8209	8219	8221	8200	8222	8210	8209	8211	8216	8217	8220	8219	8208
541	A/D0	1	3	1250	8228	8256	8233	8267	8278	8211	8214	8240	8181	8219	8243	8255	8239	8237	8245	8200	8187	8236	8206	8187	8250	8272	8232	8255	8230	8220	8218	8236	8204	8249	8224	8236	8232	8220	8245	8192	8205	8207	8164	8247	8302	8261	8247	8272	8244
542	A/D1	0	3	940	8219	8220	8214	8216	8207	8222	8245	8239	8245	8214	8218	8225	8220	8235	8240	8221	8221	8222	8206	8240	8225	8236	8230	8223	8222	8229	8237	8230	8220	8213	8206	8205	8232	8206	8229	8292	8251	8282	8230	8219	8226	8201	8245	8228	8234
542	A/D0	1	3	940	8219	8266	8223	8213	8251	8240	8195	8214	8204	8161	8210	8205	8185	8228	8247	8245	8218	8215	8198	8169	8218	8235	8196	8267	8248	8219	8225	8215	8177	8173	8218	8243	8203	8228	8257	8254	8231	8238	8221	8184	8196	8275	8271	8256	8239
543	A/D1	0	3	1230	8230	8230	8233	8227	8210	8218	8216	8217	8214	8221	8208	8220	8238	8231	8225	8221	8243	8226	8236	8215	8208	8212	8211	8254	8242	8239	8223	8223	8211	8222	8221	8244	8228	8220	8223	8206	8233	8212	8230	8225	8215	8265	8207	8258	8220
543	A/D0	1	3	1230	8265	8284	8306	8267	8260	8211	8225	8219	8224	8269	8263	8235	8236	8239	8219	8179	8182	8197	8183	8216	8240	8273	8252	8239	8269	8234	8227	8193	8236	8236	8229	8240	8255	8230	8188	8193	8177	8230	8214	8249	8226	8194	8199	8204	8235
544	A/D1	0	3	1290	8204	8228	8220	8217	8219	8222	8224	8222	8211	8215	8215	8219	8219	8219	8209	8209	8210	8218	8199	8212	8218	8230	8216	8232	8218	8239	8258	8223	8247	8212	8219	8229	8214	8216	8212	8204	8216	8205	8217	8229	8228	8231	8243	8214	8243
544	A/D0	1	3	1290	8270	8303	8195	8319	8305	8212	8204	8272	8206	8193	8228	8241	8219	8240	8239	8220	8235	8199	8197	8210	8225	8207	8226	8227	8220	8237	8287	8242	8199	8209	8274	8205	8211	8262	8209	8182	8219	8231	8170	8216	8246	8206	8301	8297	8250
545	A/D1	0	3	1360	8215	8212	8214	8206	8241	8200	8221	8223	8191	8222	8235	8199	8220	8236	8189	8228	8215	8199	8239	8213	8210	8219	8210	8221	8214	8225	8205	8212	8207	8204	8227	8205	8219	8241	8233	8246	8235	8212	8219	8221	8204	8224	8221	8216	8214
545	A/D0	1	3	1360	8204	8218	8201	8253	8279	8243	8218	8249	8246	8168	8203	8254	8231	8198	8248	8255	8227	8241	8258	8174	8177	8223	8242	8254	8262	8259	8225	8221	8221	8198	8214	8227	8281	8269	8280	8260	8207	8219	8209	8157	8239	8255	8210	8175	8236
546	A/D1	0	3	1350	8215	8217	8205	8209	8210	8214	8227	8216	8225	8220	8219	8207	8227	8235	8222	8235	8214	8211	8211	8210	8217	8229	8229	8241	8255	8241	8245	8219	8209	8219	8241	8232	8237	8225	8229	8225	8218	8211	8211	8213	8225	8218	8238	8229	8219
546	A/D0	1	3	1350	8225	8231	8237	8234	8259	8239	8194	8207	8219	8216	8250	8275	8254	8218	8228	8205	8201	8202	8210	8197	8228	8254	8253	8239	8261	8233	8207	8204	8184	8206	8198	8222	8263	8247	8238	8217	8205	8207	8205	8217	8234	8218	8261	8259	8222
547	A/D1	0	3	1240	8242	8235	8241	8250	8211	8235	8196	8228	8202	8215	8218	8208	8232	8210	8218	8213	8217	8213	8223	8210	8224	8253	8227	8235	8214	8227	8207	8234	8230	8240	8233	8242	8211	8221	8241	8218	8233	8209	8233	8214	8212	8234	8209	8223	8233
547	A/D0	1	3	1240	8168	8236	8221	8215	8187	8251	8243	8155	8213	8297	8242	8244	8284	8276	8245	8237	8257	8219	8180	8187	8225	8214	8211	8253	8206	8203	8233	8237	8206	8189	8188	8194	8248	8264	8287	8225	8197	8219	8250	8198	8190	8200	8213	8253	8241
548	A/D1	0	3	880	8214	8232	8198	8242	8199	8229	8205	8221	8204	8206	8231	8207	8214	8211	8207	8222	8215	8211	8225	8216	8242	8265	8256	8250	8233	8226	8226	8224	8220	8224	8227	8216	8223	8202	8242	8228	8227	8226	8210	8212	8214	8218	8219	8220	8231
548	A/D0	1	3	880	8254	8310	8325	8280	8274	8197	8180	8192	8180	8165	8246	8286	8195	8259	8252	8216	8202	8231	8206	8199	8218	8238	8221	8243	8306	8254	8232	8215	8195	8213	8238	8249	8315	8289	8273	8217	8227	8236	8184	8232	8286	8249	8216	8249	8250
549	A/D1	0	3	1430	8208	8217	8212	8231	8240	8239	8259	8243	8228	8219	8225	8249	8243	8235	8218	8221	8222	8214	8217	8207	8215	8213	8215	8218	8210	8226	8224	8203	8220	8190	8212	8205	8221	8212	8218	8216	8226	8212	8217	8217	8215	8221	8213	8224	8212
549	A/D0	1	3	1430	8219	8216	8212	8244	8226	8201	8199	8215	8196	8185	8215	8217	8218	8249	8249	8247	8234	8220	8201	8202	8172	8200	8288	8249	8192	8269	8245	8174	8140	8226	8167	8156	8265	8315	8228	8297	8278	8219	8192	8228	8211	8220	8181	8186	8230
550	A/D1	0	3	1250	8219	8201	8238	8231	8241	8227	8218	8216	8205	8215	8215	8219	8217	8222	8218	8215	8214	8217	8225	8211	8232	8217	8241	8219	8221	8206	8215	8214	8217	8213	8218	8219	8208	8220	8210	8219	8192	8216	8227	8185	8234	8215	8242	8247	8226
550	A/D0	1	3	1250	8198	8220	8252	8272	8237	8224	8232	8196	8197	8224	8228	8253	8255	8292	8264	8238	8207	8216	8187	8196	8238	8257	8228	8246	8255	8260	8243	8236	8226	8220	8211	8235	8257	8242	8265	8256	8238	8208	8237	8222	8188	8229	8284	8261	8260
551	A/D1	0	3	1100	8215	8200	8212	8204	8208	8217	8245	8237	8229	8221	8236	8219	8223	8211	8220	8226	8220	8220	8217	8215	8217	8219	8215	8238	8219	8231	8230	8228	8237	8210	8222	8212	8215	8215	8223	8219	8211	8230	8202	8221	8218	8220	8214	8208	8209
551	A/D0	1	3	1100	8239	8233	8263	8297	8238	8227	8235	8218	8201	8195	8268	8240	8221	8229	8219	8233	8223	8202	8207	8230	8209	8183	8250	8238	8192	8244	8229	8198	8176	8215	8227	8170	8230	8267	8217	8212	8248	8230	8193	8189	8250	8252	8219	8239	8251
552	A/D1	0	3	1160	8208	8229	8207	8219	8255	8236	8236	8236	8222	8213	8222	8204	8221	8215	8211	8218	8226	8214	8219	8211	8211	8223	8199	8239	8220	8225	8223	8211	8224	8215	8218	8219	8216	8209	8226	8217	8213	8213	8215	8222	8206	8225	8208	8215	8221
552	A/D0	1	3	1160	8255	8253	8254	8240	8232	8250	8227	8209	8215	8218	8250	8259	8309	8272	8261	8286	8224	8203	8192	8196	8158	8229	8245	8240	8254	8249	8245	8228	8215	8223	8210	8243	8248	8258	8243	8246	8235	8220	8177	8172	8257	8236	8239	8240	8250
553	A/D1	0	3	1230	8211	8221	8208	8211	8217	8211	8216	8223	8216	8221	8221	8208	8236	8198	8216	8240	8203	8221	8230	8197	8221	8213	8218	8215	8228	8238	8234	8251	8254	8245	8232	8235	8214	8225	8234	8240	8218	8209	8216	8204	8228	8204	8226	8227	8211
553	A/D0	1	3	1230	8241	8248	8293	8252	8250	8264	8260	8216	8174	8207	8189	8164	8201	8214	8223	8260	8185	8171	8208	8197	8199	8246	8254	8241	8316	8298	8247	8221	8220	8215	8167	8180	8246	8185	8251	8248	8223	8205	8224	8207	8239	8250	8230	8246	8225
554	A/D1	0	3	1230	8212	8214	8225	8194	8218	8220	8218	8215	8208	8213	8213	8205	8223	8205	8222	8218	8216	8218	8208	8224	8189	8224	8207	8246	8238	8229	8219	8238	8222	8210	8224	8207	8227	8227	8232	8248	8226	8235	8233	8230	8208	8222	8208	8223	8229
554	A/D0	1	3	1230	8224	8211	8229	8203	8242	8235	8196	8188	8242	8219	8230	8255	8305	8220	8237	8255	8228	8168	8185	8201	8207	8231	8277	8258	8224	8210	8187	8223	8209	8197	8249	8255	8258	8258	8285	8274	8209	8187	8215	8175	8170	8215	8226	8209	8207
555	A/D1	0	3	1220	8212	8201	8211	8207	8204	8214	8229	8218	8223	8226	8204	8211	8210	8204	8224	8219	8213	8221	8216	8213	8211	8222	8211	8225	8222	8228	8228	8232	8223	8225	8219	8196	8215	8208	8218	8219	8251	8222	8239	8220	8153	8268	8229	8218	8291
555	A/D0	1	3	1220	8212	8266	8267	8275	8259	8245	8216	8223	8194	8211	8198	8213	8228	8214	8248	8237	8210	8199	8145	8182	8187	8179	8202	8260	8243	8227	8214	8200	8192	8173	8223	8239	8227	8268	8249	8237	8235	8195	8211	8186	8203	8223	8258	8232	8282
556	A/D1	0	3	1210	8231	8220	8218	8221	8221	8203	8224	8212	8217	8208	8220	8230	8222	8221	8219	8231	8218	8230	8214	8207	8218	8213	8213	8220	8208	8226	8225	8222	8226	8212	8223	8213	8222	8212	8210	8215	8220	8207	8218	8215	8210	8220	8215	8222	8224
556	A/D0	1	3	1210	8195	8222	8244	8229	8195	8246	8249	8219	8191	8224	8222	8224	8243	8265	8287	8267	8315	8238	8234	8215	8232	8239	8245	8235	8231	8212	8194	8213	8197	8213	8237	8223	8254	8259	8231	8253	8275	8263	8226	8230	8217	8234	8257	8258	8261
557	A/D1	0	3	870	8215	8219	8211	8211	8234	8206	8221	8211	8221	8210	8247	8235	8246	8233	8215	8212	8229	8217	8226	8225	8216	8218	8223	8217	8208	8208	8224	8212	8239	8216	8234	8227	8225	8229	8218	8210	8218	8219	8222	8221	8222	8229	8221	8218	8216
557	A/D0	1	3	870	8212	8204	8235	8281	8305	8204	8257	8239	8211	8281	8300	8260	8249	8292	8266	8202	8219	8249	8173	8184	8236	8231	8296	8283	8245	8242	8221	8187	8192	8240	8234	8267	8289	8259	8234	8226	8226	8226	8183	8199	8214	8226	8229	8214	8239
558	A/D1	0	3	1450	8231	8223	8227	8219	8202	8216	8216	8219	8219	8215	8216	8216	8213	8219	8211	8215	8228	8228	8220	8224	8216	8209	8221	8216	8218	8258	8230	8239	8222	8223	8206	8227	8201	8236	8233	8238	8267	8227	8234	8216	8217	8216	8221	8214	8222
558	A/D0	1	3	1450	8169	8212	8291	8255	8244	8245	8242	8224	8213	8229	8207	8179	8237	8283	8289	8299	8284	8233	8186	8196	8224	8221	8247	8218	8217	8226	8219	8210	8191	8221	8223	8253	8272	8254	8231	8233	8235	8226	8168	8189	8205	8258	8256	8270	8289
559	A/D1	0	3	1370	8222	8212	8232	8235	8234	8238	8225	8227	8215	8221	8219	8215	8236	8232	8245	8242	8233	8236	8234	8224	8218	8221	8202	8221	8243	8230	8251	8221	8228	8202	8220	8209	8211	8231	8228	8222	8219	8216	8209	8218	8231	8227	8220	8210	8204
559	A/D0	1	3	1370	8223	8261	8208	8220	8293	8248	8229	8226	8208	8200	8247	8258	8204	8225	8256	8217	8215	8186	8185	8177	8246	8269	8209	8213	8269	8190	8212	8239	8193	8214	8240	8237	8202	8214	8255	8220	8223	8220	8210	8230	8267	8291	8271	8288	8248
560	A/D1	0	3	1270	8214	8212	8205	8224	8217	8220	8226	8215	8219	8211	8219	8202	8252	8227	8239	8235	8223	8215	8216	8218	8231	8237	8219	8222	8228	8223	8214	8218	8211	8213	8226	8213	8227	8224	8215	8215	8221	8218	8219	8216	8212	8211	8204	8208	8246
560	A/D0	1	3	1270	8201	8219	8204	8245	8197	8211	8229	8193	8195	8199	8228	8243	8226	8200	8204	8197	8193	8197	8204	8249	8232	8229	8294	8291	8249	8255	8239	8185	8201	8236	8235	8207	8268	8260	8232	8229	8209	8191	8155	8199	8235	8229	8259	8268	8265
561	A/D1	0	3	1010	8228	8209	8218	8219	8217	8222	8235	8230	8234	8230	8205	8218	8201	8212	8225	8234	8221	8227	8218	8223	8213	8204	8206	8222	8211	8221	8202	8218	8206	8192	8225	8226	8228	8233	8224	8203	8253	8186	8213	8220	8194	8244	8226	8279	8207
561	A/D0	1	3	1010	8222	8200	8252	8238	8231	8224	8233	8188	8175	8217	8218	8238	8272	8311	8307	8263	8206	8172	8181	8216	8232	8147	8178	8520	8157	8093	8296	8174	8235	8196	8299	8382	8188	8219	8294	8134	8198	8208	8155	8264	8247	8291	8313	8182	8182
562	A/D1	0	3	1080	8219	8209	8231	8212	8219	8205	8209	8206	8215	8215	8211	8220	8219	8226	8220	8218	8207	8207	8227	8198	8215	8217	8213	8223	8205	8211	8208	8211	8213	8227	8212	8234	8218	8212	8225	8231	8242	8246	8263	8224	8241	8235	8221	8248	8224
562	A/D0	1	3	1080	8255	8254	8249	8246	8224	8224	8242	8230	8223	8246	8255	8277	8312	8259	8241	8208	8176	8176	8196	8197	8228	8254	8228	8249	8252	8235	8239	8241	8222	8242	8245	8258	8300	8294	8304	8208	8163	8196	8194	8131	8209	8190	8160	8208	8243
563	A/D1	0	3	1130	8217	8220	8227	8236	8226	8221	8230	8231	8214	8224	8204	8220	8215	8213	8221	8223	8246	8232	8226	8215	8211	8211	8212	8229	8236	8241	8232	8215	8218	8197	8200	8214	8203	8214	8223	8208	8208	8199	8215	8206	8215	8212	8231	8228	8221
563	A/D0	1	3	1130	8211	8215	8216	8199	8235	8234	8227	8233	8177	8180	8236	8224	8253	8269	8281	8249	8254	8235	8213	8170	8218	8238	8218	8225	8272	8247	8207	8229	8208	8216	8226	8252	8237	8244	8242	8240	8256	8224	8199	8212	8246	8239	8219	8255	8252
564	A/D1	0	3	870	8205	8228	8208	8236	8220	8221	8229	8208	8212	8225	8194	8248	8236	8212	8226	8212	8207	8225	8219	8214	8229	8213	8218	8220	8231	8261	8248	8248	8230	8223	8209	8215	8237	8223	8229	8226	8233	8224	8229	8211	8228	8235	8247	8245	8246
564	A/D0	1	3	870	8186	8191	8253	8188	8245	8275	8245	8215	8220	8196	8213	8215	8237	8239	8241	8264	8253	8268	8223	8212	8247	8264	8283	8289	8295	8242	8209	8276	8221	8194	8201	8235	8206	8234	8234	8256	8213	8218	8203	8179	8233	8220	8264	8267	8267
565	A/D1	0	3	1290	8218	8214	8206	8223	8233	8229	8226	8226	8220	8227	8210	8218	8222	8212	8226	8252	8235	8239	8221	8214	8221	8199	8214	8224	8205	8228	8220	8215	8229	8215	8212	8218	8198	8285	8249	8251	8221	8219	8220	8212	8232	8233	8228	8203	8222
565	A/D0	1	3	1290	8196	8228	8229	8231	8180	8271	8300	8202	8215	8235	8257	8230	8323	8308	8261	8223	8205	8171	8178	8182	8236	8231	8256	8207	8214	8218	8171	8221	8229	8238	8265	8255	8225	8229	8197	8164	8230	8224	8183	8188	8205	8269	8244	8228	8218
566	A/D1	0	3	870	8211	8215	8222	8234	8238	8229	8215	8223	8216	8207	8210	8246	8234	8257	8240	8225	8214	8216	8207	8206	8221	8219	8234	8236	8229	8235	8239	8215	8217	8216	8201	8225	8219	8215	8213	8205	8215	8217	8215	8223	8218	8211	8228	8222	8212
566	A/D0	1	3	870	8275	8261	8285	8239	8173	8231	8212	8158	8202	8217	8188	8181	8299	8259	8236	8236	8231	8162	8173	8242	8258	8230	8260	8240	8278	8234	8215	8205	8179	8191	8251	8239	8224	8252	8237	8183	8218	8179	8202	8193	8228	8255	8234	8253	8233
567	A/D1	0	3	1200	8224	8231	8233	8223	8211	8205	8218	8218	8222	8213	8224	8214	8198	8253	8190	8234	8237	8221	8245	8190	8268	8208	8228	8246	8213	8229	8227	8201	8204	8231	8191	8219	8214	8213	8240	8236	8218	8225	8220	8191	8226	8224	8200	8263	8271
567	A/D0	1	3	1200	8244	8262	8286	8239	8234	8232	8175	8195	8216	8202	8203	8232	8239	8291	8280	8259	8250	8226	8208	8236	8279	8247	8256	8275	8248	8183	8190	8216	8163	8166	8196	8232	8224	8273	8311	8273	8213	8239	8233	8204	8220	8238	8225	8250	8268
568	A/D1	0	3	1290	8223	8226	8220	8206	8216	8196	8205	8224	8195	8225	8204	8214	8214	8215	8219	8219	8228	8210	8222	8184	8220	8232	8187	8228	8205	8232	8238	8209	8241	8188	8222	8246	8219	8237	8223	8218	8222	8242	8185	8228	8207	8221	8230	8217	8260
568	A/D0	1	3	1290	8198	8258	8269	8233	8190	8244	8212	8171	8190	8210	8186	8227	8263	8236	8243	8268	8285	8224	8216	8210	8230	8270	8217	8238	8301	8266	8239	8212	8210	8207	8187	8210	8280	8239	8259	8280	8244	8209	8227	8209	8222	8219	8259	8270	8272
569	A/D1	0	3	1270	8212	8242	8227	8264	8247	8226	8241	8224	8221	8229	8205	8230	8209	8215	8217	8206	8208	8216	8209	8214	8219	8201	8219	8219	8214	8229	8221	8236	8227	8224	8212	8216	8213	8214	8218	8212	8222	8215	8224	8217	8211	8227	8201	8218	8215
569	A/D0	1	3	1270	8199	8194	8233	8245	8235	8236	8231	8246	8211	8189	8241	8277	8239	8249	8278	8219	8219	8224	8220	8201	8198	8218	8218	8280	8245	8220	8254	8259	8199	8205	8229	8216	8193	8219	8254	8219	8214	8238	8197	8165	8207	8234	8199	8199	8236
570	A/D1	0	3	880	8248	8228	8233	8208	8219	8231	8231	8218	8224	8214	8211	8220	8209	8209	8208	8219	8232	8238	8221	8235	8212	8207	8222	8214	8208	8220	8219	8213	8212	8218	8222	8224	8218	8224	8237	8226	8230	8209	8225	8203	8215	8215	8202	8220	8225
570	A/D0	1	3	880	8221	8243	8267	8246	8240	8259	8228	8173	8187	8237	8181	8214	8240	8244	8242	8237	8230	8204	8197	8214	8232	8191	8227	8239	8250	8255	8217	8231	8227	8220	8212	8237	8228	8224	8254	8232	8162	8190	8222	8208	8240	8295	8261	8277	8293
571	A/D1	0	3	1130	8226	8220	8211	8229	8210	8224	8209	8211	8222	8214	8212	8217	8201	8229	8226	8229	8238	8228	8214	8220	8224	8196	8221	8229	8218	8228	8225	8224	8224	8225	8215	8230	8205	8223	8214	8221	8245	8230	8247	8205	8226	8219	8231	8226	8223
571	A/D0	1	3	1130	8196	8227	8241	8247	8302	8276	8251	8273	8218	8200	8213	8213	8198	8234	8235	8242	8187	8202	8185	8154	8178	8190	8208	8234	8233	8192	8205	8211	8209	8233	8233	8233	8247	8209	8226	8208	8202	8208	8205	8193	8195	8214	8226	8261	8209
572	A/D1	0	3	1080	8212	8227	8196	8205	8218	8195	8227	8218	8223	8226	8213	8212	8218	8220	8229	8235	8259	8234	8241	8209	8206	8231	8228	8229	8216	8232	8224	8219	8210	8215	8222	8223	8188	8278	8215	8218	8298	8178	8280	8196	8228	8210	8208	8223	8200
572	A/D0	1	3	1080	8231	8270	8284	8299	8258	8233	8241	8219	8188	8199	8194	8223	8234	8261	8226	8208	8203	8176	8187	8226	8222	8243	8256	8245	8230	8254	8229	8188	8201	8223	8242	8232	8285	8241	8266	8216	8250	8201	8190	8228	8229	8255	8265	8276	8265
573	A/D1	0	4	880	8217	8244	8247	8249	8251	8245	8220	8228	8227	8209	8225	8211	8232	8233	8232	8222	8227	8214	8223	8219	8233	8231	8235	8239	8238	8235	8259	8243	8247	8220	8234	8210	8219	8227	8226	8224	8218	8216	8221	8206	8232	8211	8248	8203	8208
573	A/D0	1	4	880	8254	8279	8286	8283	8286	8241	8209	8207	8191	8196	8236	8217	8286	8251	8232	8245	8206	8203	8199	8215	8221	8218	8251	8256	8265	8232	8210	8218	8203	8218	8245	8266	8273	8279	8276	8260	8203	8207	8216	8190	8203	8242	8237	8258	8291
574	A/D1	0	4	970	8217	8210	8213	8216	8243	8237	8243	8247	8245	8246	8236	8248	8225	8247	8249	8231	8210	8203	8217	8215	8222	8214	8223	8244	8221	8248	8231	8212	8223	8214	8219	8255	8231	8238	8228	8212	8222	8198	8233	8217	8226	8228	8223	8234	8223
574	A/D0	1	4	970	8206	8208	8240	8238	8253	8251	8235	8242	8210	8213	8218	8269	8245	8242	8305	8238	8208	8186	8220	8192	8216	8236	8213	8251	8215	8238	8253	8243	8234	8240	8253	8239	8260	8239	8272	8238	8213	8181	8232	8204	8189	8263	8254	8242	8277
575	A/D1	0	4	1130	8213	8219	8224	8240	8229	8238	8205	8236	8219	8212	8230	8228	8244	8236	8213	8218	8210	8211	8208	8240	8226	8260	8255	8247	8229	8225	8224	8214	8222	8222	8207	8229	8218	8187	8240	8205	8222	8221	8209	8238	8172	8264	8195	8224	8252
575	A/D0	1	4	1130	8246	8242	8216	8262	8223	8202	8199	8206	8210	8165	8220	8219	8207	8291	8202	8233	8217	8204	8208	8244	8253	8268	8341	8286	8268	8255	8223	8207	8176	8231	8250	8250	8238	8218	8250	8263	8178	8244	8176	8228	8223	8191	8324	8214	8229
576	A/D1	0	4	1470	8223	8211	8212	8218	8218	8222	8217	8215	8218	8226	8214	8227	8216	8206	8215	8205	8213	8200	8222	8216	8221	8242	8223	8227	8218	8232	8251	8232	8232	8227	8204	8225	8208	8213	8225	8219	8249	8235	8225	8221	8212	8207	8202	8223	8219
576	A/D0	1	4	1470	8181	8206	8223	8254	8274	8263	8221	8231	8211	8194	8218	8210	8247	8232	8254	8261	8227	8207	8240	8192	8199	8234	8244	8240	8232	8228	8202	8219	8202	8190	8199	8210	8218	8188	8207	8239	8209	8221	8222	8197	8206	8208	8215	8209	8224
577	A/D1	0	4	1140	8225	8239	8225	8238	8203	8211	8218	8212	8213	8223	8208	8226	8215	8217	8233	8220	8234	8214	8233	8206	8226	8208	8211	8212	8211	8212	8223	8208	8222	8222	8212	8221	8217	8212	8205	8231	8215	8229	8227	8214	8221	8214	8216	8224	8211
577	A/D0	1	4	1140	8259	8225	8220	8253	8215	8211	8228	8194	8178	8235	8227	8214	8226	8226	8233	8223	8206	8218	8186	8215	8227	8204	8205	8211	8195	8260	8257	8179	8223	8250	8223	8243	8238	8222	8202	8227	8272	8186	8225	8236	8213	8220	8273	8287	8244
578	A/D1	0	4	1390	8228	8220	8221	8269	8233	8274	8238	8246	8227	8222	8224	8221	8220	8224	8239	8222	8222	8217	8213	8227	8217	8209	8205	8207	8259	8244	8243	8238	8228	8219	8225	8217	8215	8213	8244	8235	8228	8233	8201	8224	8202	8216	8236	8234	8232
578	A/D0	1	4	1390	8248	8284	8262	8272	8299	8258	8222	8207	8239	8176	8223	8236	8189	8263	8293	8217	8208	8239	8201	8211	8194	8225	8211	8203	8245	8284	8231	8252	8254	8212	8210	8193	8226	8245	8220	8242	8223	8223	8180	8202	8183	8179	8195	8223	8247
579	A/D1	0	4	1110	8210	8207	8209	8234	8232	8245	8231	8231	8260	8231	8245	8204	8233	8222	8224	8213	8222	8213	8207	8221	8192	8249	8212	8187	8262	8170	8222	8279	8224	8278	8198	8243	8211	8221	8213	8220	8223	8210	8242	8191	8274	8212	8242	8219	8214
579	A/D0	1	4	1110	8204	8229	8270	8267	8262	8212	8241	8204	8196	8215	8249	8213	8221	8244	8231	8219	8228	8242	8190	8202	8207	8199	8246	8241	8233	8271	8272	8239	8222	8238	8201	8212	8233	8240	8239	8212	8236	8220	8173	8225	8184	8201	8229	8229	8255
580	A/D1	0	4	1300	8214	8213	8235	8219	8278	8258	8249	8307	8177	8234	8224	8195	8242	8187	8264	8197	8240	8203	8238	8190	8227	8223	8212	8248	8193	8230	8206	8217	8201	8220	8248	8255	8256	8227	8219	8237	8219	8204	8232	8193	8239	8203	8218	8218	8217
580	A/D0	1	4	1300	8205	8248	8244	8251	8251	8234	8199	8201	8235	8243	8213	8254	8296	8282	8287	8239	8214	8209	8186	8214	8239	8286	8258	8233	8249	8203	8195	8199	8190	8190	8200	8244	8272	8274	8270	8259	8233	8205	8197	8212	8237	8271	8285	8274	8281
581	A/D1	0	4	1020	8214	8213	8214	8209	8236	8209	8236	8217	8224	8209	8228	8199	8228	8212	8213	8261	8224	8230	8211	8227	8213	8248	8220	8216	8223	8227	8228	8217	8217	8208	8223	8214	8197	8231	8208	8198	8222	8200	8239	8187	8239	8241	8213	8301	8228
581	A/D0	1	4	1020	8225	8283	8250	8256	8270	8243	8222	8235	8212	8184	8218	8245	8233	8254	8286	8249	8202	8215	8219	8192	8198	8241	8193	8233	8230	8296	8262	8226	8226	8195	8202	8269	8220	8247	8230	8228	8233	8231	8208	8197	8238	8222	8219	8221	8258
582	A/D1	0	4	970	8209	8226	8241	8241	8235	8220	8226	8215	8231	8202	8231	8194	8220	8244	8207	8232	8191	8212	8226	8219	8228	8217	8207	8218	8222	8216	8229	8210	8233	8216	8214	8233	8220	8250	8222	8221	8224	8217	8210	8227	8229	8238	8243	8224	8224
582	A/D0	1	4	970	8280	8250	8269	8262	8279	8233	8229	8200	8212	8241	8222	8238	8256	8252	8259	8236	8194	8216	8193	8205	8226	8214	8231	8274	8301	8266	8240	8214	8220	8240	8208	8220	8295	8265	8288	8333	8231	8227	8246	8220	8214	8235	8250	8262	8251
583	A/D1	0	4	1270	8221	8210	8220	8221	8219	8232	8222	8223	8203	8220	8200	8219	8226	8239	8230	8234	8219	8213	8221	8209	8222	8219	8222	8219	8212	8215	8206	8210	8223	8205	8227	8215	8220	8227	8221	8212	8219	8211	8226	8219	8214	8235	8224	8284	8231
583	A/D0	1	4	1270	8251	8236	8275	8217	8194	8186	8198	8203	8179	8209	8198	8220	8202	8210	8291	8251	8241	8225	8233	8232	8232	8257	8246	8195	8232	8206	8159	8165	8196	8195	8249	8233	8264	8245	8207	8230	8195	8230	8202	8252	8324	8308	8244	8303	8265
584	A/D1	0	4	860	8214	8225	8227	8204	8230	8217	8222	8241	8208	8204	8238	8218	8261	8255	8253	8264	8281	8206	8228	8225	8208	8241	8216	8226	8262	8241	8219	8222	8215	8203	8260	8205	8244	8235	8218	8218	8217	8196	8215	8221	8202	8227	8277	8254	8269
584	A/D0	1	4	860	8238	8346	8312	8241	8245	8215	8206	8200	8215	8216	8229	8192	8241	8239	8237	8229	8205	8215	8192	8218	8252	8204	8203	8255	8244	8225	8188	8211	8201	8229	8244	8232	8286	8271	8324	8285	8238	8190	8171	8232	8237	8223	8294	8299	8242
585	A/D1	0	4	1080	8228	8217	8194	8219	8213	8214	8229	8217	8227	8218	8210	8210	8215	8213	8225	8205	8223	8222	8212	8233	8204	8214	8208	8216	8215	8218	8209	8219	8215	8222	8215	8206	8217	8218	8246	8196	8239	8244	8219	8266	8226	8247	8229	8229	8219
585	A/D0	1	4	1080	8214	8223	8243	8259	8251	8225	8213	8215	8206	8202	8248	8239	8260	8248	8278	8212	8212	8238	8220	8198	8215	8202	8199	8225	8250	8196	8189	8197	8219	8222	8223	8245	8242	8256	8213	8213	8193	8215	8216	8206	8211	8187	8197	8209	8246
586	A/D1	0	4	1320	8229	8235	8228	8210	8218	8207	8212	8215	8219	8209	8220	8218	8206	8239	8217	8224	8240	8219	8210	8224	8205	8228	8222	8235	8286	8274	8298	8254	8249	8226	8233	8203	8227	8205	8219	8215	8212	8221	8206	8238	8247	8253	8236	8219	8222
586	A/D0	1	4	1320	8218	8230	8255	8220	8232	8253	8261	8270	8244	8203	8215	8255	8190	8231	8246	8256	8216	8223	8221	8173	8227	8251	8260	8249	8277	8250	8226	8212	8222	8179	8203	8236	8240	8253	8263	8277	8255	8214	8231	8181	8188	8201	8204	8210	8283
587	A/D1	0	4	910	8221	8217	8221	8218	8220	8222	8236	8225	8223	8222	8214	8227	8231	8216	8221	8229	8218	8225	8219	8206	8238	8219	8219	8208	8200	8214	8217	8230	8206	8228	8215	8222	8237	8220	8219	8210	8223	8202	8227	8209	8218	8229	8221	8216	8227
587	A/D0	1	4	910	8290	8254	8170	8241	8217	8165	8198	8248	8224	8223	8264	8314	8250	8286	8281	8248	8196	8184	8182	8178	8187	8229	8210	8229	8160	8202	8212	8207	8204	8229	8251	8241	8271	8290	8280	8235	8224	8219	8189	8185	8209	8198	8230	8219	8229
588	A/D1	0	4	860	8220	8252	8224	8231	8205	8217	8204	8229	8215	8231	8229	8213	8232	8213	8235	8201	8219	8204	8220	8214	8224	8230	8222	8230	8245	8276	8264	8259	8239	8216	8216	8208	8227	8238	8254	8241	8229	8221	8226	8235	8241	8247	8238	8226	8214
588	A/D0	1	4	860	8218	8222	8237	8292	8221	8171	8211	8186	8146	8215	8283	8278	8298	8306	8275	8223	8240	8273	8192	8193	8249	8205	8178	8223	8277	8258	8247	8240	8191	8208	8253	8270	8270	8246	8302	8264	8276	8236	8173	8205	8187	8159	8203	8261	8237
589	A/D1	0	4	1130	8218	8220	8226	8224	8222	8216	8217	8212	8213	8199	8216	8211	8215	8214	8219	8214	8219	8224	8219	8211	8203	8233	8220	8217	8216	8215	8221	8220	8223	8219	8204	8206	8245	8209	8227	8229	8213	8233	8235	8213	8208	8225	8212	8210	8247
589	A/D0	1	4	1130	8221	8212	8270	8271	8265	8290	8266	8242	8199	8210	8273	8262	8274	8262	8246	8272	8238	8217	8171	8191	8217	8200	8233	8228	8234	8237	8264	8213	8204	8204	8170	8203	8229	8283	8306	8294	8211	8198	8182	8194	8223	8257	8276	8248	8230
590	A/D1	0	4	1140	8215	8221	8223	8215	8209	8212	8218	8207	8213	8199	8221	8216	8235	8224	8228	8226	8217	8215	8214	8211	8207	8239	8262	8255	8259	8227	8218	8209	8217	8211	8215	8215	8213	8231	8226	8244	8228	8234	8211	8203	8219	8214	8228	8235	8233
590	A/D0	1	4	1140	8221	8277	8267	8239	8228	8245	8221	8185	8214	8231	8194	8222	8262	8245	8263	8228	8273	8225	8177	8224	8237	8211	8258	8216	8271	8230	8209	8210	8227	8204	8213	8250	8240	8194	8232	8250	8239	8183	8230	8231	8169	8229	8234	8170	8211
591	A/D1	0	4	1000	8224	8204	8219	8207	8210	8218	8229	8228	8222	8209	8213	8222	8214	8230	8211	8231	8209	8213	8218	8208	8225	8224	8227	8233	8220	8218	8219	8217	8218	8192	8236	8236	8170	8288	8184	8266	8230	8232	8223	8207	8238	8178	8281	8193	8263
591	A/D0	1	4	1000	8187	8225	8224	8260	8239	8236	8228	8228	8197	8211	8201	8242	8240	8252	8251	8238	8207	8220	8216	8173	8214	8269	8243	8269	8259	8278	8254	8232	8219	8233	8219	8228	8208	8260	8268	8270	8312	8229	8214	8210	8254	8243	8195	8298	8230
592	A/D1	0	4	1130	8230	8209	8208	8226	8242	8239	8239	8224	8220	8214	8213	8225	8225	8226	8223	8221	8218	8210	8218	8219	8226	8222	8233	8218	8237	8224	8218	8213	8214	8215	8213	8210	8214	8221	8209	8225	8209	8215	8217	8211	8230	8220	8228	8228	8212
592	A/D0	1	4	1130	8165	8202	8215	8223	8202	8228	8222	8233	8217	8233	8235	8187	8237	8267	8231	8260	8244	8207	8196	8224	8223	8214	8266	8240	8220	8227	8219	8219	8214	8229	8226	8256	8259	8258	8236	8244	8220	8226	8200	8220	8223	8216	8247	8240	8224
593	A/D1	0	4	950	8221	8205	8212	8213	8221	8216	8210	8220	8212	8213	8214	8205	8207	8217	8224	8236	8227	8232	8233	8220	8211	8202	8218	8240	8231	8238	8222	8222	8217	8213	8203	8224	8200	8208	8232	8219	8225	8218	8214	8205	8233	8235	8242	8225	8228
593	A/D0	1	4	950	8215	8219	8258	8241	8236	8236	8231	8208	8201	8212	8207	8203	8222	8216	8245	8251	8273	8198	8177	8204	8154	8207	8254	8233	8229	8246	8239	8207	8207	8237	8220	8218	8222	8261	8253	8251	8212	8204	8219	8183	8212	8246	8220	8251	8271
594	A/D1	0	4	1220	8221	8236	8231	8224	8221	8239	8226	8236	8205	8234	8229	8207	8230	8218	8221	8205	8235	8219	8223	8225	8232	8234	8237	8231	8214	8220	8209	8208	8217	8220	8215	8217	8235	8227	8222	8214	8217	8214	8217	8219	8212	8220	8215	8210	8208
594	A/D0	1	4	1220	8230	8220	8208	8252	8245	8225	8223	8232	8164	8195	8245	8212	8279	8206	8255	8246	8230	8199	8215	8252	8219	8232	8254	8242	8208	8197	8232	8179	8185	8227	8195	8208	8234	8242	8238	8211	8237	8242	8198	8226	8248	8276	8239	8261	8222
595	A/D1	0	4	1320	8229	8214	8219	8220	8223	8214	8214	8227	8197	8231	8216	8237	8236	8221	8222	8220	8217	8212	8235	8236	8216	8218	8213	8223	8219	8229	8241	8239	8228	8223	8207	8211	8212	8243	8243	8233	8225	8224	8216	8231	8218	8218	8222	8213	8211
595	A/D0	1	4	1320	8237	8226	8256	8260	8253	8230	8205	8180	8208	8190	8206	8203	8241	8244	8237	8226	8216	8183	8179	8222	8214	8203	8245	8255	8225	8206	8203	8199	8192	8201	8193	8196	8196	8213	8217	8233	8227	8225	8218	8205	8204	8264	8275	8261	8228
596	A/D1	0	4	920	8226	8220	8214	8211	8215	8206	8200	8217	8222	8218	8215	8210	8202	8224	8208	8213	8224	8214	8220	8215	8207	8205	8220	8211	8215	8217	8210	8232	8212	8235	8220	8196	8237	8208	8202	8219	8196	8245	8175	8250	8207	8185	8261	8200	8231
596	A/D0	1	4	920	8228	8213	8245	8226	8293	8253	8246	8231	8213	8246	8206	8229	8190	8200	8269	8228	8226	8236	8203	8185	8222	8251	8267	8233	8290	8269	8237	8228	8209	8217	8222	8232	8226	8247	8250	8216	8222	8208	8190	8197	8236	8245	8268	8291	8309
597	A/D1	0	4	1290	8219	8221	8214	8215	8244	8242	8246	8211	8232	8219	8210	8223	8221	8237	8225	8238	8202	8224	8213	8203	8221	8212	8220	8220	8216	8227	8228	8221	8221	8219	8222	8232	8219	8244	8228	8240	8226	8211	8230	8203	8212	8215	8210	8217	8217
597	A/D0	1	4	1290	8196	8192	8215	8231	8199	8185	8188	8210	8200	8261	8255	8269	8258	8210	8254	8220	8184	8192	8231	8217	8243	8274	8267	8250	8212	8222	8203	8163	8212	8228	8200	8254	8216	8257	8259	8217	8179	8204	8226	8219	8255	8260	8227	8287	8235
598	A/D1	0	4	870	8223	8231	8231	8225	8226	8216	8210	8203	8199	8225	8208	8233	8208	8217	8218	8213	8215	8205	8205	8213	8223	8206	8225	8217	8242	8227	8218	8217	8211	8216	8225	8221	8206	8220	8214	8217	8223	8206	8225	8219	8227	8216	8231	8216	8214
598	A/D0	1	4	870	8193	8255	8233	8205	8291	8290	8233	8217	8238	8204	8189	8226	8261	8240	8221	8241	8226	8205	8209	8195	8204	8243	8216	8239	8261	8249	8253	8240	8190	8177	8188	8245	8245	8280	8292	8270	8269	8219	8217	8211	8215	8199	8228	8226	8252
599	A/D1	0	4	1200	8208	8213	8209	8225	8202	8249	8200	8176	8264	8166	8238	8252	8198	8278	8187	8241	8206	8221	8209	8225	8222	8237	8256	8211	8257	8214	8235	8191	8233	8210	8212	8231	8213	8224	8223	8200	8229	8211	8214	8223	8203	8251	8211	8226	8219
599	A/D0	1	4	1200	8255	8255	8223	8255	8263	8225	8203	8238	8250	8240	8203	8272	8246	8208	8260	8241	8179	8174	8200	8192	8227	8220	8234	8211	8181	8197	8184	8206	8247	8230	8268	8245	8229	8254	8249	8195	8191	8226	8197	8190	8239	8301	8238	8231	8244
600	A/D1	0	4	1040	8239	8220	8221	8228	8226	8211	8214	8215	8213	8215	8222	8223	8214	8219	8217	8216	8213	8214	8217	8221	8212	8225	8207	8226	8228	8221	8210	8211	8212	8211	8213	8221	8230	8235	8241	8236	8222	8217	8213	8216	8224	8223	8218	8237	8212
600	A/D0	1	4	1040	8257	8269	8243	8262	8275	8238	8216	8216	8219	8184	8251	8279	8249	8226	8265	8243	8194	8194	8181	8176	8224	8238	8243	8214	8205	8260	8219	8206	8212	8188	8244	8265	8240	8299	8255	8221	8216	8208	8160	8163	8225	8247	8247	8295	8281
601	A/D1	0	4	870	8228	8196	8258	8223	8170	8287	8172	8232	8236	8202	8260	8210	8270	8221	8255	8209	8240	8208	8211	8233	8198	8241	8198	8257	8228	8234	8213	8209	8217	8210	8220	8236	8225	8240	8229	8247	8241	8233	8226	8211	8224	8203	8229	8223	8218
601	A/D0	1	4	870	8262	8271	8269	8254	8254	8248	8212	8182	8217	8181	8224	8243	8237	8198	8207	8230	8193	8225	8197	8197	8241	8224	8236	8215	8247	8237	8248	8200	8200	8246	8254	8272	8275	8290	8237	8295	8291	8232	8195	8236	8234	8228	8224	8297	8247
602	A/D1	0	4	1020	8203	8226	8197	8228	8209	8234	8225	8224	8219	8228	8220	8213	8218	8223	8217	8210	8226	8212	8230	8212	8238	8231	8210	8219	8212	8219	8211	8223	8217	8217	8223	8205	8212	8229	8224	8231	8228	8220	8223	8213	8217	8203	8197	8220	8197
602	A/D0	1	4	1020	8221	8226	8176	8178	8236	8202	8232	8246	8224	8212	8274	8253	8257	8250	8257	8226	8185	8199	8166	8193	8201	8252	8206	8229	8261	8194	8202	8220	8195	8242	8253	8274	8255	8255	8274	8241	8202	8205	8192	8182	8197	8183	8272	8237	8233
603	A/D1	0	4	1050	8215	8209	8211	8231	8214	8244	8206	8217	8211	8211	8223	8208	8214	8214	8231	8188	8235	8197	8208	8218	8206	8280	8192	8282	8198	8200	8247	8188	8211	8222	8215	8203	8251	8208	8207	8226	8203	8213	8217	8207	8224	8233	8211	8232	8198
603	A/D0	1	4	1050	8214	8276	8262	8260	8231	8219	8215	8187	8197	8199	8239	8240	8269	8306	8274	8219	8232	8209	8151	8190	8229	8224	8235	8281	8292	8221	8206	8218	8193	8195	8219	8242	8234	8256	8268	8264	8208	8191	8204	8215	8199	8219	8262	8236	8227
604	A/D1	0	4	1300	8209	8213	8242	8222	8234	8225	8212	8235	8220	8221	8218	8215	8224	8207	8263	8238	8224	8220	8204	8211	8219	8205	8209	8204	8222	8212	8211	8223	8208	8221	8211	8211	8223	8215	8222	8213	8217	8202	8218	8213	8213	8229	8227	8214	8223
604	A/D0	1	4	1300	8173	8243	8242	8224	8206	8242	8213	8165	8194	8209	8239	8211	8261	8224	8181	8234	8258	8210	8198	8202	8224	8248	8232	8251	8242	8225	8228	8197	8219	8207	8183	8206	8248	8192	8240	8254	8209	8190	8194	8187	8222	8229	8254	8288	8314
605	A/D1	0	4	1540	8234	8233	8223	8232	8224	8238	8234	8226	8228	8212	8215	8201	8221	8210	8233	8236	8235	8228	8220	8212	8215	8244	8237	8221	8219	8219	8215	8222	8219	8211	8224	8212	8236	8216	8232	8219	8216	8222	8200	8218	8208	8212	8212	8219	8218
605	A/D0	1	4	1540	8208	8213	8266	8234	8222	8252	8214	8175	8195	8218	8218	8233	8239	8232	8265	8287	8258	8253	8190	8221	8184	8197	8187	8207	8296	8300	8265	8235	8231	8218	8196	8206	8254	8282	8252	8306	8251	8224	8220	8216	8224	8226	8228	8263	8289
606	A/D1	0	4	1310	8224	8224	8216	8243	8216	8233	8222	8226	8223	8225	8205	8219	8214	8220	8252	8231	8238	8231	8219	8227	8218	8223	8218	8224	8228	8224	8223	8215	8210	8222	8200	8220	8223	8232	8233	8225	8214	8215	8211	8215	8213	8209	8219	8200	8225
606	A/D0	1	4	1310	8245	8238	8263	8265	8259	8252	8279	8203	8205	8228	8220	8214	8230	8266	8219	8183	8214	8217	8165	8209	8260	8237	8296	8237	8216	8233	8214	8179	8220	8208	8203	8294	8271	8246	8228	8245	8233	8191	8187	8208	8196	8179	8215	8215	8238
607	A/D1	0	4	870	8227	8239	8207	8240	8218	8229	8212	8227	8223	8207	8219	8215	8214	8219	8207	8217	8219	8208	8243	8231	8227	8228	8215	8226	8221	8226	8222	8214	8221	8209	8206	8211	8216	8218	8230	8217	8224	8220	8223	8214	8226	8235	8245	8238	8212
607	A/D0	1	4	870	8231	8237	8238	8254	8229	8214	8222	8195	8195	8224	8232	8226	8263	8316	8282	8261	8235	8210	8168	8210	8268	8219	8190	8273	8305	8208	8236	8241	8146	8191	8264	8248	8205	8205	8275	8229	8229	8216	8223	8219	8206	8314	8272	8238	8255
608	A/D1	0	4	1310	8208	8227	8199	8222	8221	8207	8239	8210	8232	8216	8230	8223	8250	8244	8224	8224	8226	8227	8231	8220	8227	8221	8212	8221	8220	8215	8224	8207	8238	8203	8216	8222	8197	8228	8226	8208	8216	8230	8217	8218	8222	8208	8224	8209	8220
608	A/D0	1	4	1310	8221	8223	8252	8273	8267	8287	8231	8210	8198	8183	8215	8279	8288	8297	8273	8282	8256	8218	8205	8246	8215	8226	8268	8221	8213	8285	8283	8233	8218	8200	8205	8174	8215	8231	8247	8238	8236	8213	8216	8204	8180	8205	8232	8241	8228
609	A/D1	0	4	1250	8214	8219	8221	8221	8223	8222	8209	8213	8202	8221	8236	8216	8243	8235	8205	8228	8213	8220	8213	8223	8214	8222	8233	8219	8214	8247	8226	8220	8226	8245	8227	8255	8222	8231	8225	8206	8210	8212	8212	8222	8217	8164	8257	8201	8196
609	A/D0	1	4	1250	8227	8256	8278	8278	8231	8214	8209	8196	8235	8241	8288	8221	8269	8264	8255	8232	8239	8180	8187	8213	8219	8208	8229	8219	8265	8226	8191	8193	8192	8207	8247	8226	8247	8206	8217	8206	8201	8200	8228	8235	8196	8231	8215	8257	8311
610	A/D1	0	4	1160	8217	8237	8221	8240	8203	8225	8196	8211	8215	8219	8206	8219	8218	8198	8232	8231	8263	8241	8236	8233	8222	8222	8229	8223	8259	8188	8219	8217	8194	8232	8203	8243	8207	8253	8230	8204	8240	8220	8211	8220	8234	8186	8233	8200	8204
610	A/D0	1	4	1160	8278	8263	8207	8266	8308	8288	8255	8233	8208	8194	8200	8265	8216	8176	8223	8232	8222	8191	8197	8216	8216	8195	8193	8211	8196	8214	8250	8205	8166	8229	8263	8228	8233	8292	8289	8216	8225	8231	8223	8180	8216	8227	8213	8200	8247
611	A/D1	0	4	1060	8216	8214	8214	8210	8212	8209	8210	8209	8217	8222	8212	8235	8215	8235	8223	8281	8244	8242	8235	8202	8213	8224	8206	8238	8219	8217	8215	8213	8225	8215	8188	8228	8205	8193	8231	8207	8266	8198	8246	8234	8178	8254	8195	8244	8229
611	A/D0	1	4	1060	8210	8252	8229	8218	8240	8231	8224	8205	8218	8226	8243	8264	8266	8223	8216	8258	8205	8194	8193	8174	8190	8213	8207	8234	8265	8239	8240	8221	8203	8198	8187	8222	8220	8212	8250	8232	8301	8236	8209	8216	8210	8214	8244	8271	8262
612	A/D1	0	4	1510	8221	8232	8216	8233	8215	8213	8216	8213	8211	8216	8214	8217	8223	8223	8219	8233	8245	8232	8237	8212	8225	8241	8218	8223	8213	8222	8230	8232	8233	8220	8228	8218	8217	8208	8207	8215	8216	8225	8215	8210	8242	8236	8212	8215	8220
612	A/D0	1	4	1510	8212	8253	8277	8267	8240	8242	8248	8226	8215	8202	8222	8215	8272	8228	8216	8222	8221	8185	8192	8213	8197	8233	8256	8267	8239	8243	8247	8207	8180	8231	8205	8172	8237	8243	8239	8249	8223	8227	8173	8176	8241	8252	8240	8278	8240
613	A/D1	0	4	1150	8211	8212	8221	8217	8255	8213	8237	8209	8213	8220	8226	8267	8232	8230	8216	8197	8218	8220	8221	8222	8227	8206	8214	8222	8201	8215	8214	8210	8215	8219	8201	8219	8213	8205	8245	8237	8245	8225	8223	8210	8217	8229	8225	8229	8219
613	A/D0	1	4	1150	8259	8255	8247	8224	8233	8215	8218	8217	8192	8260	8277	8216	8238	8248	8206	8204	8270	8221	8207	8217	8258	8225	8231	8253	8241	8206	8204	8215	8198	8201	8231	8245	8240	8219	8254	8265	8203	8190	8226	8200	8204	8246	8226	8256	8246
614	A/D1	0	4	880	8209	8221	8224	8261	8245	8256	8233	8229	8209	8214	8222	8223	8230	8213	8226	8205	8216	8202	8212	8220	8201	8225	8210	8223	8214	8217	8203	8213	8228	8201	8228	8201	8219	8236	8213	8233	8235	8233	8222	8213	8204	8212	8212	8210	8214
614	A/D0	1	4	880	8208	8232	8213	8189	8211	8219	8212	8203	8218	8215	8225	8223	8237	8237	8226	8226	8205	8196	8188	8185	8212	8203	8205	8212	8246	8298	8272	8250	8259	8205	8238	8236	8232	8267	8234	8216	8222	8223	8162	8193	8216	8213	8262	8279	8262
615	A/D1	0	4	1060	8243	8198	8233	8241	8219	8239	8217	8207	8220	8212	8208	8218	8207	8209	8222	8204	8212	8229	8205	8248	8236	8219	8219	8217	8213	8215	8213	8206	8219	8210	8216	8222	8241	8233	8222	8220	8199	8207	8223	8197	8218	8212	8216	8219	8213
615	A/D0	1	4	1060	8193	8223	8268	8248	8236	8257	8247	8191	8179	8196	8193	8208	8235	8236	8206	8250	8264	8240	8186	8202	8209	8206	8221	8239	8208	8215	8224	8214	8192	8173	8217	8230	8211	8193	8273	8201	8212	8226	8192	8193	8243	8275	8279	8271	8296
616	A/D1	0	4	910	8220	8220	8244	8235	8245	8238	8242	8232	8218	8223	8200	8223	8206	8222	8205	8220	8215	8232	8235	8236	8256	8233	8232	8237	8249	8226	8233	8214	8215	8212	8219	8228	8252	8241	8231	8270	8243	8229	8214	8210	8212	8216	8227	8259	8246
616	A/D0	1	4	910	8238	8244	8242	8263	8257	8275	8217	8187	8202	8234	8201	8245	8310	8292	8259	8319	8267	8185	8215	8285	8251	8218	8246	8255	8236	8185	8205	8189	8176	8238	8212	8274	8294	8247	8287	8259	8195	8167	8217	8229	8214	8287	8309	8302	8260
617	A/D1	0	4	1390	8223	8207	8218	8215	8236	8228	8234	8220	8207	8214	8227	8219	8249	8221	8228	8226	8226	8211	8225	8200	8215	8202	8214	8222	8213	8218	8228	8226	8241	8223	8220	8251	8227	8233	8225	8207	8213	8208	8209	8216	8219	8218	8221	8211	8235
617	A/D0	1	4	1390	8217	8217	8231	8239	8240	8251	8223	8231	8188	8210	8254	8231	8212	8203	8230	8241	8264	8226	8202	8226	8218	8236	8233	8257	8244	8232	8223	8223	8170	8232	8233	8249	8286	8279	8224	8256	8201	8218	8197	8237	8260	8289	8230	8263	8219
618	A/D1	0	4	1080	8203	8211	8221	8208	8223	8236	8234	8236	8220	8213	8218	8208	8197	8224	8238	8213	8235	8227	8208	8215	8215	8232	8230	8230	8224	8213	8221	8211	8214	8215	8215	8242	8231	8232	8215	8231	8219	8220	8201	8261	8249	8239	8251	8223	8213
618	A/D0	1	4	1080	8241	8201	8232	8239	8248	8214	8202	8207	8188	8203	8234	8276	8228	8230	8292	8247	8246	8229	8242	8208	8253	8251	8253	8242	8188	8202	8193	8198	8190	8223	8223	8228	8260	8309	8279	8229	8278	8206	8205	8171	8270	8229	8248	8262	8252
619	A/D1	0	4	1550	8251	8234	8235	8248	8188	8267	8192	8222	8222	8202	8213	8228	8218	8198	8245	8207	8213	8229	8213	8215	8229	8211	8229	8256	8222	8228	8250	8195	8231	8255	8163	8306	8216	8213	8237	8193	8256	8214	8239	8194	8234	8215	8252	8269	8253
619	A/D0	1	4	1550	8166	8290	8330	8309	8246	8204	8175	8137	8187	8230	8201	8287	8284	8231	8233	8251	8222	8175	8195	8177	8168	8270	8272	8227	8224	8215	8187	8202	8227	8223	8235	8229	8237	8218	8222	8196	8196	8188	8205	8229	8213	8285	8273	8274	8246
620	A/D1	0	4	1240	8217	8232	8212	8211	8210	8212	8240	8218	8235	8206	8230	8225	8212	8224	8209	8204	8218	8208	8196	8229	8198	8231	8218	8226	8216	8218	8218	8222	8214	8211	8218	8222	8230	8233	8232	8228	8234	8244	8251	8229	8212	8221	8197	8212	8220
620	A/D0	1	4	1240	8201	8252	8255	8292	8316	8286	8289	8247	8239	8238	8260	8282	8271	8255	8222	8230	8206	8192	8193	8201	8219	8224	8247	8242	8231	8225	8225	8235	8220	8231	8226	8243	8237	8247	8230	8233	8211	8187	8180	8180	8211	8271	8307	8284	8299
621	A/D1	0	4	1150	8230	8234	8235	8222	8229	8218	8219	8215	8211	8215	8212	8217	8214	8211	8215	8219	8226	8206	8224	8207	8221	8205	8215	8207	8221	8215	8212	8215	8208	8215	8216	8211	8218	8266	8249	8255	8241	8217	8209	8209	8228	8214	8227	8214	8220
621	A/D0	1	4	1150	8226	8234	8219	8256	8211	8232	8225	8204	8183	8228	8257	8269	8259	8210	8252	8212	8202	8199	8199	8194	8255	8265	8255	8255	8280	8282	8192	8222	8192	8214	8259	8281	8231	8258	8272	8209	8194	8234	8228	8193	8287	8340	8271	8303	8314
622	A/D1	0	4	860	8210	8212	8214	8242	8224	8233	8242	8207	8219	8204	8195	8219	8204	8239	8224	8249	8245	8247	8235	8223	8216	8231	8221	8240	8245	8229	8235	8215	8211	8219	8204	8222	8204	8215	8212	8218	8220	8211	8220	8200	8221	8216	8218	8213	8209
622	A/D0	1	4	860	8202	8199	8210	8199	8222	8225	8186	8216	8230	8204	8199	8243	8237	8239	8250	8295	8264	8220	8246	8226	8195	8217	8207	8236	8224	8231	8194	8196	8204	8182	8226	8285	8290	8296	8315	8295	8243	8222	8212	8154	8215	8249	8247	8299	8250
623	A/D1	0	4	920	8228	8219	8219	8211	8213	8210	8208	8213	8195	8213	8204	8219	8209	8215	8209	8216	8215	8226	8237	8232	8248	8228	8229	8223	8211	8221	8211	8219	8214	8215	8222	8217	8213	8210	8221	8245	8235	8220	8219	8226	8223	8224	8216	8208	8223
623	A/D0	1	4	920	8232	8202	8244	8240	8246	8193	8210	8202	8191	8257	8290	8258	8232	8239	8266	8201	8224	8194	8227	8241	8253	8276	8307	8258	8250	8264	8212	8184	8266	8258	8229	8224	8244	8291	8262	8239	8220	8202	8205	8257	8292	8254	8270	8246	8235
624	A/D1	0	4	1170	8219	8220	8234	8211	8228	8208	8212	8220	8202	8230	8213	8233	8215	8213	8222	8208	8215	8215	8209	8211	8224	8193	8221	8234	8213	8232	8220	8206	8210	8219	8207	8216	8210	8211	8218	8202	8229	8205	8228	8212	8221	8230	8204	8234	8214
624	A/D0	1	4	1170	8188	8271	8251	8207	8245	8271	8197	8187	8223	8227	8223	8224	8225	8229	8237	8193	8216	8219	8186	8228	8273	8289	8256	8267	8271	8273	8194	8219	8231	8238	8258	8260	8215	8232	8235	8218	8209	8210	8223	8234	8198	8252	8246	8251	8312
625	A/D1	0	4	1140	8218	8233	8270	8256	8241	8220	8221	8213	8216	8217	8218	8234	8216	8227	8213	8205	8227	8222	8213	8225	8225	8216	8249	8224	8230	8207	8224	8201	8217	8215	8194	8238	8199	8206	8225	8202	8237	8223	8220	8220	8223	8218	8212	8204	8220
625	A/D0	1	4	1140	8197	8200	8221	8221	8252	8262	8256	8232	8198	8196	8197	8208	8209	8243	8249	8258	8263	8229	8230	8167	8196	8207	8287	8286	8297	8276	8232	8254	8206	8243	8125	8241	8259	8232	8230	8286	8212	8217	8227	8213	8194	8257	8177	8231	8227
626	A/D1	0	4	1160	8207	8215	8212	8216	8238	8222	8220	8209	8211	8215	8224	8220	8232	8270	8247	8254	8220	8225	8203	8208	8223	8206	8213	8218	8194	8223	8218	8228	8218	8224	8222	8216	8219	8207	8206	8218	8216	8207	8228	8213	8222	8227	8200	8218	8206
626	A/D0	1	4	1160	8229	8212	8339	8270	8284	8287	8225	8210	8217	8203	8223	8244	8242	8221	8292	8302	8270	8191	8201	8212	8185	8216	8267	8258	8243	8237	8202	8217	8182	8216	8255	8244	8231	8268	8247	8215	8238	8221	8185	8177	8199	8237	8217	8242	8261
627	A/D1	0	4	1440	8201	8220	8223	8215	8219	8227	8216	8224	8214	8218	8206	8214	8231	8207	8229	8234	8210	8228	8219	8215	8216	8219	8238	8228	8230	8213	8222	8212	8222	8208	8222	8218	8218	8222	8208	8222	8223	8239	8223	8215	8228	8219	8224	8224	8223
627	A/D0	1	4	1440	8218	8220	8244	8274	8302	8288	8258	8225	8181	8195	8153	8189	8227	8250	8231	8267	8247	8232	8206	8188	8223	8195	8200	8269	8237	8225	8241	8219	8191	8180	8197	8208	8232	8230	8229	8245	8210	8230	8217	8202	8219	8223	8231	8221	8212
628	A/D1	0	4	860	8222	8213	8227	8235	8263	8255	8261	8235	8227	8216	8221	8216	8244	8223	8238	8214	8236	8240	8227	8228	8221	8228	8237	8213	8242	8242	8191	8253	8205	8229	8226	8238	8248	8190	8255	8198	8211	8225	8219	8217	8225	8221	8206	8260	8222
628	A/D0	1	4	860	8245	8227	8277	8270	8249	8266	8234	8240	8210	8192	8220	8201	8262	8304	8265	8286	8226	8234	8210	8194	8200	8228	8211	8210	8255	8272	8232	8292	8240	8204	8273	8222	8254	8259	8283	8284	8237	8238	8207	8202	8204	8201	8232	8249	8219
629	A/D1	0	4	950	8225	8236	8236	8223	8224	8213	8214	8207	8213	8199	8250	8232	8234	8227	8241	8247	8238	8222	8222	8216	8218	8220	8214	8241	8269	8274	8260	8231	8218	8220	8237	8231	8232	8230	8214	8219	8206	8214	8209	8216	8224	8231	8229	8230	8218
629	A/D0	1	4	950	8200	8161	8196	8222	8253	8233	8256	8210	8174	8212	8229	8247	8206	8228	8238	8217	8221	8178	8196	8220	8205	8198	8214	8205	8218	8242	8235	8198	8182	8245	8254	8259	8272	8265	8260	8238	8201	8205	8196	8201	8230	8241	8238	8298	8290
630	A/D1	0	4	1630	8213	8231	8214	8209	8211	8213	8236	8237	8235	8234	8221	8221	8211	8222	8239	8237	8243	8235	8225	8214	8225	8209	8231	8227	8229	8231	8225	8221	8218	8221	8239	8229	8233	8237	8214	8234	8212	8207	8217	8203	8250	8245	8250	8238	8243
630	A/D0	1	4	1630	8197	8279	8253	8236	8211	8185	8191	8203	8171	8203	8209	8229	8232	8259	8270	8262	8263	8240	8205	8227	8245	8216	8215	8238	8240	8224	8232	8218	8190	8180	8211	8208	8206	8222	8251	8241	8221	8235	8209	8195	8214	8272	8233	8220	8268
631	A/D1	0	4	1040	8227	8228	8216	8213	8223	8235	8241	8237	8226	8218	8216	8223	8213	8209	8224	8214	8231	8215	8203	8215	8209	8207	8215	8211	8225	8225	8213	8221	8218	8223	8226	8223	8229	8231	8231	8226	8227	8225	8210	8205	8211	8210	8225	8221	8217
631	A/D0	1	4	1040	8226	8263	8231	8214	8284	8310	8250	8208	8210	8206	8187	8208	8251	8233	8129	8272	8276	8157	8161	8223	8225	8179	8310	8340	8206	8276	8292	8220	8178	8203	8249	8225	8219	8205	8286	8209	8176	8245	8227	8166	8178	8248	8212	8206	8308
632	A/D1	0	4	1010	8231	8223	8235	8221	8221	8242	8237	8243	8218	8223	8212	8218	8211	8213	8224	8214	8221	8207	8226	8209	8217	8218	8217	8219	8210	8215	8208	8224	8213	8219	8224	8225	8232	8233	8226	8224	8244	8219	8236	8197	8245	8220	8218	8230	8211
632	A/D0	1	4	1010	8220	8294	8235	8276	8264	8255	8234	8251	8192	8173	8238	8228	8193	8206	8226	8226	8197	8215	8213	8198	8240	8235	8179	8247	8225	8219	8228	8199	8191	8211	8243	8249	8253	8252	8219	8176	8210	8231	8167	8212	8283	8245	8169	8242	8250
633	A/D1	0	4	1070	8218	8222	8225	8213	8244	8231	8249	8218	8231	8234	8196	8234	8218	8219	8224	8214	8218	8217	8216	8214	8228	8218	8213	8210	8219	8211	8210	8212	8218	8210	8230	8207	8221	8205	8219	8211	8213	8219	8202	8227	8206	8220	8206	8204	8213
633	A/D0	1	4	1070	8200	8226	8210	8241	8254	8202	8202	8200	8148	8148	8259	8199	8188	8263	8284	8265	8265	8269	8178	8138	8219	8221	8182	8210	8254	8203	8240	8191	8164	8210	8219	8227	8245	8269	8262	8210	8218	8196	8178	8200	8238	8261	8236	8235	8219
634	A/D1	0	4	1210	8217	8216	8213	8213	8215	8240	8237	8222	8217	8215	8222	8212	8229	8215	8217	8200	8212	8203	8208	8219	8209	8222	8217	8238	8219	8218	8217	8202	8226	8215	8214	8215	8223	8204	8212	8217	8196	8225	8218	8214	8229	8209	8211	8212	8221
634	A/D0	1	4	1210	8193	8239	8205	8227	8203	8236	8211	8187	8202	8205	8230	8227	8246	8262	8201	8250	8263	8239	8209	8201	8211	8222	8226	8234	8240	8214	8225	8218	8209	8198	8196	8226	8261	8287	8247	8259	8241	8223	8238	8226	8264	8274	8326	8330	8286
635	A/D1	0	4	1270	8234	8210	8239	8248	8236	8230	8239	8197	8227	8226	8207	8244	8210	8201	8248	8228	8221	8218	8235	8203	8244	8218	8228	8238	8202	8229	8211	8206	8220	8223	8205	8223	8206	8228	8237	8228	8225	8218	8222	8215	8212	8217	8220	8219	8220
635	A/D0	1	4	1270	8187	8215	8263	8251	8267	8239	8197	8206	8204	8243	8234	8229	8203	8214	8230	8193	8212	8251	8214	8208	8205	8194	8183	8238	8248	8238	8195	8210	8218	8215	8215	8244	8256	8278	8285	8275	8220	8197	8217	8225	8216	8245	8256	8244	8218
636	A/D1	0	4	980	8239	8250	8251	8239	8232	8233	8223	8219	8211	8210	8238	8225	8251	8223	8224	8210	8216	8207	8211	8218	8210	8216	8211	8212	8221	8219	8221	8223	8216	8205	8230	8236	8232	8245	8232	8260	8225	8238	8217	8228	8218	8217	8215	8214	8219
636	A/D0	1	4	980	8209	8254	8248	8237	8247	8213	8233	8226	8235	8193	8219	8266	8259	8257	8234	8214	8170	8142	8161	8195	8223	8239	8278	8252	8220	8250	8232	8196	8181	8205	8229	8265	8242	8308	8318	8226	8200	8228	8197	8200	8255	8226	8227	8225	8244
637	A/D1	0	4	1090	8204	8219	8225	8231	8246	8205	8240	8202	8219	8219	8212	8226	8220	8231	8229	8229	8209	8226	8199	8219	8215	8201	8225	8214	8215	8246	8243	8231	8230	8217	8222	8232	8206	8218	8207	8218	8220	8215	8217	8218	8224	8229	8188	8269	8181
637	A/D0	1	4	1090	8232	8226	8232	8230	8265	8246	8214	8225	8216	8165	8249	8266	8185	8279	8279	8203	8233	8225	8200	8186	8237	8268	8247	8273	8248	8263	8248	8260	8203	8213	8213	8234	8222	8273	8249	8233	8235	8208	8187	8209	8230	8251	8300	8305	8322
638	A/D1	0	4	1340	8188	8240	8178	8238	8196	8212	8221	8194	8231	8202	8247	8203	8234	8213	8222	8274	8231	8251	8217	8217	8214	8192	8203	8235	8195	8225	8217	8197	8217	8209	8232	8209	8244	8218	8232	8257	8207	8229	8206	8210	8206	8209	8213	8221	8228
638	A/D0	1	4	1340	8207	8215	8260	8268	8263	8247	8279	8191	8197	8197	8188	8235	8286	8282	8298	8286	8223	8201	8183	8191	8207	8213	8234	8247	8306	8305	8257	8231	8247	8207	8214	8266	8232	8222	8264	8279	8206	8210	8235	8225	8204	8228	8251	8261	8275
639	A/D1	0	4	860	8207	8215	8224	8232	8245	8232	8229	8222	8227	8214	8212	8202	8214	8221	8225	8211	8214	8212	8218	8216	8207	8225	8273	8240	8293	8260	8219	8230	8205	8226	8228	8216	8220	8229	8226	8218	8237	8221	8218	8223	8221	8210	8218	8219	8199
639	A/D0	1	4	860	8249	8251	8293	8300	8242	8174	8257	8271	8180	8174	8194	8222	8173	8211	8276	8215	8203	8219	8221	8203	8245	8261	8225	8274	8233	8223	8200	8189	8187	8187	8215	8199	8211	8215	8210	8162	8192	8230	8172	8189	8215	8210	8235	8256	8235
640	A/D1	0	4	1150	8195	8230	8220	8230	8270	8213	8247	8187	8214	8207	8231	8194	8214	8252	8204	8245	8231	8207	8225	8219	8212	8243	8214	8239	8218	8217	8229	8223	8221	8222	8214	8218	8210	8207	8203	8210	8230	8225	8218	8222	8215	8211	8206	8201	8209
640	A/D0	1	4	1150	8252	8242	8237	8223	8228	8218	8191	8174	8167	8165	8185	8199	8229	8245	8248	8256	8199	8183	8219	8225	8260	8215	8251	8255	8223	8229	8199	8207	8173	8193	8243	8234	8231	8278	8297	8239	8241	8209	8212	8231	8248	8262	8248	8249	8244
641	A/D1	0	4	990	8212	8222	8209	8222	8239	8220	8234	8212	8217	8209	8220	8221	8213	8213	8216	8208	8199	8219	8214	8217	8228	8206	8228	8208	8220	8203	8217	8232	8208	8228	8222	8203	8208	8209	8201	8234	8227	8225	8224	8207	8217	8208	8211	8207	8257
641	A/D0	1	4	990	8220	8255	8210	8184	8237	8230	8193	8196	8235	8256	8183	8266	8274	8256	8222	8237	8227	8172	8231	8233	8268	8283	8230	8249	8219	8204	8202	8181	8197	8182	8201	8247	8252	8221	8271	8263	8225	8214	8195	8204	8209	8224	8212	8215	8217
642	A/D1	0	4	1080	8223	8205	8216	8211	8209	8222	8216	8217	8226	8201	8222	8232	8206	8212	8225	8203	8222	8221	8208	8210	8249	8214	8231	8206	8224	8215	8210	8223	8175	8234	8210	8191	8246	8202	8266	8201	8269	8213	8199	8247	8188	8214	8209	8211	8200
642	A/D0	1	4	1080	8227	8198	8198	8251	8262	8184	8230	8216	8181	8203	8248	8207	8206	8224	8228	8228	8227	8202	8172	8182	8272	8200	8250	8319	8243	8259	8246	8200	8180	8188	8312	8266	8275	8263	8231	8205	8189	8181	8201	8204	8207	8235	8244	8230	8277
643	A/D1	0	4	1250	8202	8242	8233	8232	8220	8220	8238	8219	8232	8208	8215	8213	8236	8225	8236	8235	8227	8225	8201	8223	8197	8204	8240	8232	8261	8254	8220	8264	8205	8277	8197	8219	8232	8193	8223	8227	8228	8209	8245	8221	8216	8239	8192	8222	8252
643	A/D0	1	4	1250	8226	8192	8244	8229	8223	8236	8201	8192	8188	8204	8217	8210	8236	8258	8208	8228	8268	8198	8199	8239	8253	8221	8226	8286	8274	8274	8288	8257	8166	8194	8230	8240	8219	8236	8291	8271	8274	8205	8227	8217	8192	8233	8263	8233	8186
644	A/D1	0	4	1340	8200	8232	8220	8243	8243	8221	8241	8230	8240	8215	8220	8210	8206	8227	8231	8212	8231	8197	8211	8211	8219	8229	8213	8246	8223	8233	8221	8207	8211	8212	8215	8217	8228	8226	8222	8219	8222	8208	8220	8217	8211	8220	8202	8231	8216
644	A/D0	1	4	1340	8232	8254	8289	8297	8259	8211	8204	8215	8198	8194	8236	8255	8227	8238	8231	8219	8205	8230	8216	8248	8225	8273	8288	8267	8249	8213	8206	8188	8180	8257	8253	8214	8257	8272	8232	8236	8230	8240	8168	8207	8220	8215	8256	8288	8279
645	A/D1	0	4	1010	8209	8212	8224	8215	8217	8214	8220	8209	8217	8208	8224	8214	8217	8229	8219	8218	8251	8228	8228	8224	8225	8219	8220	8211	8214	8209	8210	8215	8210	8228	8230	8228	8221	8215	8244	8248	8235	8215	8220	8211	8233	8259	8239	8241	8219
645	A/D0	1	4	1010	8221	8175	8242	8275	8257	8260	8222	8202	8182	8170	8233	8325	8258	8294	8338	8231	8216	8219	8186	8142	8187	8237	8248	8284	8259	8225	8185	8183	8182	8214	8299	8248	8211	8261	8311	8255	8264	8230	8219	8172	8221	8233	8183	8207	8269
646	A/D1	0	4	980	8221	8213	8219	8209	8210	8218	8202	8218	8210	8215	8220	8222	8219	8221	8218	8234	8233	8228	8217	8211	8222	8207	8220	8237	8218	8238	8215	8227	8211	8208	8226	8208	8228	8218	8212	8215	8215	8235	8231	8210	8218	8229	8213	8231	8213
646	A/D0	1	4	980	8210	8195	8243	8260	8254	8252	8271	8244	8222	8192	8251	8243	8240	8283	8259	8239	8247	8236	8193	8188	8222	8221	8227	8231	8324	8254	8233	8232	8199	8162	8247	8275	8296	8286	8247	8280	8257	8247	8193	8217	8235	8235	8272	8253	8240
647	A/D1	0	4	1430	8212	8255	8171	8276	8201	8240	8200	8222	8221	8178	8260	8181	8221	8221	8215	8198	8233	8213	8202	8239	8223	8226	8238	8218	8216	8223	8208	8216	8200	8217	8209	8219	8222	8215	8240	8210	8238	8214	8234	8235	8239	8211	8228	8212	8204
647	A/D0	1	4	1430	8259	8268	8202	8216	8261	8257	8154	8215	8241	8184	8177	8335	8305	8170	8298	8338	8184	8200	8279	8224	8192	8278	8283	8235	8259	8228	8210	8181	8177	8201	8239	8263	8272	8274	8250	8194	8199	8234	8231	8209	8237	8251	8222	8216	8246
648	A/D1	0	4	1440	8214	8211	8220	8202	8230	8256	8242	8240	8215	8212	8220	8208	8227	8228	8248	8249	8229	8230	8217	8224	8210	8215	8223	8213	8219	8214	8222	8215	8211	8223	8209	8234	8224	8227	8215	8221	8226	8211	8217	8215	8245	8228	8248	8216	8234
648	A/D0	1	4	1440	8217	8217	8262	8244	8216	8240	8223	8212	8191	8208	8209	8234	8244	8253	8257	8242	8226	8241	8219	8199	8216	8216	8242	8239	8246	8225	8224	8254	8211	8247	8262	8268	8313	8310	8276	8285	8230	8209	8212	8216	8260	8259	8266	8274	8287
649	A/D1	0	4	1110	8228	8209	8227	8233	8224	8236	8228	8205	8229	8216	8213	8219	8212	8206	8233	8209	8222	8204	8206	8215	8202	8213	8215	8235	8228	8229	8224	8211	8220	8214	8213	8204	8218	8210	8223	8204	8215	8213	8203	8229	8206	8218	8221	8210	8222
649	A/D0	1	4	1110	8219	8202	8236	8269	8240	8257	8255	8197	8165	8202	8250	8179	8197	8227	8183	8216	8238	8199	8208	8234	8242	8226	8293	8272	8257	8239	8238	8203	8206	8216	8196	8166	8206	8255	8262	8230	8218	8199	8180	8215	8241	8247	8241	8232	8236
650	A/D1	0	4	1160	8227	8219	8222	8222	8216	8224	8222	8220	8219	8217	8215	8226	8216	8216	8221	8204	8211	8212	8217	8208	8217	8218	8216	8220	8212	8209	8209	8228	8215	8231	8230	8226	8226	8237	8225	8224	8222	8216	8218	8218	8203	8214	8210	8213	8214
650	A/D0	1	4	1160	8214	8210	8216	8272	8196	8240	8236	8171	8194	8216	8207	8208	8287	8275	8238	8233	8231	8221	8164	8192	8208	8223	8251	8224	8220	8276	8218	8204	8200	8188	8194	8269	8224	8190	8305	8269	8235	8165	8210	8197	8150	8231	8244	8224	8192
651	A/D1	0	4	1080	8206	8227	8203	8233	8229	8215	8225	8215	8203	8223	8211	8209	8227	8206	8219	8222	8212	8210	8215	8209	8230	8228	8230	8213	8219	8210	8204	8211	8208	8215	8212	8225	8216	8232	8229	8221	8227	8204	8215	8207	8218	8212	8251	8234	8239
651	A/D0	1	4	1080	8235	8246	8204	8236	8277	8249	8220	8223	8214	8199	8244	8255	8272	8216	8251	8221	8184	8157	8202	8263	8235	8232	8220	8205	8209	8216	8243	8223	8219	8257	8277	8283	8297	8280	8245	8195	8173	8200	8194	8193	8203	8210	8204	8225	8230
652	A/D1	0	4	920	8215	8220	8220	8210	8212	8217	8218	8218	8218	8216	8220	8225	8222	8205	8225	8203	8211	8212	8205	8202	8220	8213	8233	8219	8232	8240	8231	8233	8202	8216	8210	8217	8211	8200	8214	8205	8219	8205	8219	8226	8216	8244	8246	8232	8253
652	A/D0	1	4	920	8243	8240	8245	8257	8235	8221	8207	8183	8223	8205	8193	8307	8279	8222	8242	8286	8159	8142	8297	8237	8209	8290	8296	8190	8244	8275	8228	8191	8171	8192	8230	8235	8259	8291	8279	8202	8222	8217	8190	8208	8247	8283	8301	8312	8291
653	A/D1	0	4	1060	8185	8232	8208	8190	8253	8215	8254	8233	8215	8209	8218	8205	8203	8227	8197	8256	8224	8234	8226	8206	8222	8218	8217	8218	8222	8218	8218	8242	8214	8226	8223	8202	8221	8234	8220	8231	8218	8218	8224	8216	8212	8215	8228	8228	8242
653	A/D0	1	4	1060	8186	8244	8241	8247	8254	8260	8258	8169	8198	8209	8212	8234	8253	8244	8225	8251	8247	8218	8218	8208	8270	8283	8268	8274	8280	8255	8208	8232	8216	8181	8223	8236	8222	8246	8274	8244	8220	8218	8184	8189	8236	8245	8256	8289	8295
654	A/D1	0	4	1270	8214	8219	8216	8244	8236	8238	8225	8228	8202	8213	8206	8216	8218	8214	8225	8247	8227	8233	8226	8213	8218	8217	8215	8221	8225	8214	8217	8212	8217	8224	8224	8252	8229	8255	8231	8224	8221	8205	8222	8204	8224	8213	8227	8229	8220
654	A/D0	1	4	1270	8275	8231	8236	8251	8227	8240	8218	8239	8229	8174	8229	8261	8193	8201	8240	8197	8162	8197	8211	8194	8185	8223	8221	8225	8258	8260	8208	8228	8200	8195	8211	8227	8205	8195	8209	8214	8195	8185	8216	8214	8241	8264	8221	8221	8242
655	A/D1	0	4	860	8238	8214	8208	8251	8198	8247	8197	8235	8200	8235	8222	8218	8227	8206	8243	8222	8226	8252	8240	8242	8227	8221	8236	8238	8251	8228	8228	8220	8211	8255	8233	8246	8230	8223	8224	8214	8224	8220	8216	8218	8217	8222	8243	8245	8260
655	A/D0	1	4	860	8215	8247	8227	8264	8310	8261	8218	8205	8228	8193	8204	8233	8252	8233	8255	8232	8206	8194	8177	8207	8221	8219	8235	8277	8256	8226	8216	8213	8220	8223	8241	8255	8252	8236	8241	8220	8222	8221	8202	8186	8230	8216	8301	8351	8314
656	A/D1	0	4	1370	8219	8240	8242	8227	8221	8217	8208	8214	8212	8202	8229	8208	8221	8253	8221	8239	8226	8243	8233	8230	8230	8217	8251	8225	8258	8226	8241	8224	8227	8225	8222	8231	8212	8218	8215	8221	8232	8222	8215	8216	8226	8206	8225	8216	8231
656	A/D0	1	4	1370	8204	8217	8215	8209	8224	8222	8253	8196	8215	8198	8187	8239	8273	8290	8276	8236	8210	8241	8176	8181	8237	8244	8252	8245	8316	8240	8221	8230	8185	8170	8235	8241	8222	8275	8224	8220	8232	8197	8163	8202	8209	8178	8239	8270	8284
657	A/D1	0	4	1480	8222	8212	8217	8200	8228	8206	8212	8213	8209	8220	8214	8226	8249	8254	8259	8253	8234	8221	8225	8225	8274	8267	8256	8228	8231	8239	8213	8251	8231	8229	8209	8199	8203	8218	8219	8214	8235	8215	8231	8224	8255	8217	8204	8222	8241
657	A/D0	1	4	1480	8211	8237	8205	8225	8202	8171	8193	8215	8186	8190	8221	8228	8208	8263	8257	8263	8221	8237	8205	8188	8301	8326	7873	7947	8739	8684	8038	7937	8127	8287	8189	8282	8457	8265	8125	8290	8266	8211	8275	8164	8071	7993	8266	8629	8572
658	A/D1	0	4	1280	8226	8210	8228	8204	8220	8194	8220	8209	8222	8213	8219	8213	8222	8228	8228	8223	8211	8228	8211	8208	8205	8201	8213	8211	8223	8245	8247	8241	8235	8213	8213	8215	8219	8217	8214	8213	8219	8205	8217	8212	8215	8220	8208	8228	8231
658	A/D0	1	4	1280	8234	8243	8235	8253	8220	8236	8234	8223	8227	8229	8251	8236	8210	8208	8232	8236	8178	8220	8206	8195	8216	8235	8251	8250	8299	8304	8226	8228	8228	8218	8241	8279	8277	8253	8235	8235	8208	8188	8203	8202	8214	8243	8231	8245	8232
659	A/D1	0	4	1090	8223	8216	8210	8209	8212	8212	8214	8219	8210	8222	8202	8219	8219	8219	8210	8219	8214	8218	8210	8213	8216	8206	8239	8202	8198	8251	8194	8246	8187	8217	8232	8181	8262	8207	8218	8239	8213	8215	8233	8207	8216	8228	8209	8232	8221
659	A/D0	1	4	1090	8213	8239	8235	8225	8251	8266	8208	8215	8223	8212	8191	8238	8236	8203	8203	8237	8187	8178	8203	8190	8174	8247	8202	8275	8271	8225	8207	8225	8216	8221	8228	8251	8171	8207	8286	8239	8222	8243	8222	8199	8202	8217	8234	8241	8221
660	A/D1	0	4	1250	8216	8211	8224	8229	8227	8250	8206	8246	8209	8215	8207	8216	8206	8218	8215	8199	8224	8201	8224	8197	8215	8216	8216	8212	8219	8217	8212	8221	8203	8223	8206	8238	8251	8239	8242	8228	8213	8217	8222	8205	8253	8280	8264	8267	8210
660	A/D0	1	4	1250	8201	8232	8237	8228	8224	8264	8261	8203	8205	8208	8202	8218	8294	8258	8213	8228	8247	8184	8209	8225	8228	8257	8236	8231	8219	8233	8212	8209	8226	8222	8225	8258	8268	8206	8196	8238	8217	8186	8212	8224	8218	8269	8307	8252	8227
661	A/D1	0	4	1530	8234	8266	8241	8212	8224	8218	8227	8235	8213	8225	8219	8208	8227	8204	8225	8229	8216	8237	8228	8223	8214	8218	8206	8220	8221	8199	8228	8210	8202	8223	8215	8202	8220	8218	8214	8233	8215	8222	8217	8230	8265	8245	8237	8233	8242
661	A/D0	1	4	1530	8242	8279	8288	8324	8298	8318	8286	8231	8202	8216	8209	8198	8220	8252	8236	8216	8237	8196	8201	8226	8220	8213	8276	8257	8285	8289	8272	8254	8207	8247	8215	8196	8216	8269	8208	8238	8232	8175	8194	8231	8217	8223	8307	8297	8222
662	A/D1	0	4	1150	8226	8222	8240	8222	8229	8216	8203	8203	8212	8215	8194	8234	8219	8219	8235	8219	8219	8234	8212	8218	8203	8213	8214	8206	8216	8205	8217	8222	8209	8230	8216	8221	8217	8220	8198	8220	8213	8213	8214	8216	8214	8217	8233	8239	8231
662	A/D0	1	4	1150	8245	8292	8273	8200	8253	8238	8137	8151	8245	8192	8193	8290	8300	8244	8277	8309	8181	8189	8177	8157	8156	8211	8231	8257	8257	8223	8199	8154	8156	8202	8257	8295	8299	8260	8258	8251	8217	8230	8252	8231	8239	8200	8185	8177	8255
663	A/D1	0	4	1090	8213	8219	8211	8234	8217	8229	8221	8218	8220	8209	8218	8215	8215	8223	8216	8210	8224	8200	8225	8219	8206	8226	8218	8220	8216	8213	8210	8215	8213	8219	8210	8208	8208	8210	8218	8254	8242	8235	8226	8215	8212	8207	8213	8218	8221
663	A/D0	1	4	1090	8304	8259	8240	8252	8242	8271	8259	8204	8181	8191	8219	8223	8285	8247	8225	8222	8226	8183	8188	8224	8228	8241	8254	8280	8252	8310	8248	8232	8243	8199	8214	8269	8248	8205	8234	8284	8242	8210	8230	8207	8214	8239	8250	8260	8251
664	A/D1	0	4	960	8233	8197	8230	8209	8219	8223	8217	8220	8211	8226	8206	8222	8203	8226	8200	8224	8204	8212	8210	8214	8217	8217	8226	8207	8223	8216	8217	8212	8218	8226	8202	8234	8195	8228	8210	8213	8223	8211	8224	8212	8214	8225	8214	8250	8221
664	A/D0	1	4	960	8216	8245	8250	8227	8225	8261	8223	8211	8216	8209	8254	8244	8259	8255	8249	8233	8187	8149	8160	8180	8238	8232	8298	8271	8248	8270	8186	8209	8220	8201	8237	8277	8275	8279	8286	8245	8196	8175	8197	8182	8178	8232	8217	8223	8233
665	A/D1	0	4	1170	8220	8221	8208	8211	8217	8208	8214	8210	8213	8225	8208	8218	8203	8203	8217	8245	8244	8236	8236	8215	8223	8226	8203	8228	8203	8226	8237	8231	8241	8220	8236	8225	8225	8220	8219	8223	8224	8215	8220	8203	8205	8211	8203	8217	8211
665	A/D0	1	4	1170	8298	8286	8286	8257	8234	8209	8224	8172	8167	8217	8205	8215	8250	8210	8240	8198	8198	8226	8218	8230	8208	8192	8186	8233	8261	8251	8214	8188	8210	8202	8205	8247	8228	8229	8267	8252	8192	8196	8231	8231	8213	8224	8261	8283	8272
666	A/D1	0	4	1270	8203	8213	8205	8208	8218	8195	8225	8213	8212	8228	8198	8223	8215	8215	8232	8229	8218	8233	8214	8214	8230	8218	8259	8240	8252	8236	8227	8207	8215	8214	8217	8238	8237	8223	8217	8227	8208	8221	8224	8207	8227	8240	8219	8225	8219
666	A/D0	1	4	1270	8250	8256	8293	8261	8215	8233	8239	8196	8204	8225	8221	8229	8248	8242	8189	8223	8219	8178	8189	8213	8241	8216	8227	8246	8203	8202	8208	8185	8184	8219	8192	8219	8230	8243	8269	8241	8214	8191	8191	8258	8260	8241	8270	8240	8228
667	A/D1	0	4	1230	8214	8246	8239	8222	8226	8225	8210	8214	8269	8233	8241	8205	8256	8175	8244	8213	8223	8237	8179	8253	8186	8223	8233	8197	8227	8231	8207	8209	8229	8199	8221	8224	8221	8273	8234	8230	8230	8211	8214	8208	8211	8212	8239	8209	8219
667	A/D0	1	4	1230	8217	8266	8224	8234	8223	8237	8246	8216	8214	8219	8185	8206	8247	8247	8204	8267	8270	8182	8199	8223	8242	8268	8247	8270	8234	8245	8255	8221	8199	8195	8223	8273	8271	8231	8314	8275	8260	8213	8215	8219	8222	8200	8239	8263	8242
668	A/D1	0	4	1050	8215	8218	8215	8228	8223	8208	8211	8213	8215	8226	8195	8236	8217	8236	8206	8215	8247	8227	8221	8221	8230	8170	8257	8200	8231	8229	8215	8239	8169	8251	8189	8231	8228	8229	8210	8225	8218	8197	8234	8196	8215	8233	8216	8233	8237
668	A/D0	1	4	1050	8217	8210	8226	8233	8244	8228	8227	8234	8205	8232	8244	8200	8262	8253	8240	8272	8283	8239	8198	8192	8239	8184	8225	8207	8179	8237	8192	8186	8181	8211	8175	8186	8247	8230	8220	8244	8288	8204	8185	8234	8207	8211	8243	8220	8196
669	A/D1	0	4	1180	8231	8224	8221	8231	8228	8231	8219	8217	8227	8213	8221	8215	8218	8214	8222	8209	8216	8218	8225	8214	8218	8218	8212	8216	8164	8266	8169	8231	8256	8160	8262	8171	8226	8210	8199	8211	8222	8225	8214	8237	8193	8245	8189	8227	8232
669	A/D0	1	4	1180	8177	8246	8224	8198	8210	8224	8213	8206	8215	8211	8200	8244	8270	8234	8291	8200	8206	8207	8183	8166	8220	8255	8204	8197	8237	8190	8180	8196	8259	8198	8213	8326	8235	8200	8244	8246	8200	8192	8242	8197	8184	8238	8229	8157	8251
670	A/D1	0	4	1180	8210	8217	8206	8232	8225	8215	8237	8227	8220	8224	8226	8220	8231	8224	8225	8228	8242	8214	8214	8212	8228	8223	8230	8231	8222	8225	8199	8237	8213	8191	8257	8203	8243	8219	8237	8242	8190	8245	8204	8218	8229	8245	8214	8242	8224
670	A/D0	1	4	1180	8186	8298	8216	8254	8318	8237	8214	8263	8204	8205	8201	8224	8202	8198	8228	8203	8194	8189	8175	8164	8190	8236	8221	8236	8263	8222	8221	8255	8245	8193	8252	8281	8224	8260	8233	8179	8201	8204	8187	8188	8195	8211	8221	8225	8213
671	A/D1	0	4	1400	8224	8214	8207	8216	8246	8256	8248	8249	8229	8243	8226	8224	8231	8209	8229	8228	8235	8220	8212	8215	8250	8269	8238	8229	8229	8211	8222	8219	8220	8209	8219	8219	8198	8223	8208	8216	8232	8218	8233	8225	8232	8227	8226	8225	8251
671	A/D0	1	4	1400	8235	8241	8251	8243	8245	8229	8227	8221	8214	8236	8270	8279	8275	8281	8224	8247	8241	8241	8211	8209	8239	8212	8233	8250	8250	8270	8248	8239	8228	8220	8235	8230	8236	8241	8254	8236	8222	8199	8204	8212	8204	8203	8207	8180	8198
672	A/D1	0	4	1270	8227	8221	8219	8226	8216	8214	8211	8205	8217	8218	8217	8224	8211	8225	8211	8211	8219	8210	8222	8213	8221	8219	8227	8262	8227	8238	8221	8222	8220	8222	8214	8223	8225	8223	8224	8195	8235	8231	8206	8213	8227	8214	8224	8230	8208
672	A/D0	1	4	1270	8220	8226	8220	8239	8242	8266	8243	8243	8213	8230	8243	8233	8225	8228	8200	8203	8201	8221	8225	8192	8198	8240	8232	8237	8240	8247	8251	8214	8246	8264	8198	8199	8234	8216	8190	8185	8223	8182	8152	8186	8201	8190	8201	8223	8230
673	A/D1	0	4	1070	8204	8222	8206	8207	8212	8212	8216	8213	8212	8211	8220	8213	8206	8217	8216	8214	8218	8218	8214	8208	8215	8216	8218	8218	8216	8214	8215	8214	8211	8210	8213	8212	8227	8220	8246	8230	8230	8221	8219	8220	8219	8218	8212	8216	8221
673	A/D0	1	4	1070	8237	8234	8259	8261	8267	8260	8211	8211	8208	8203	8203	8207	8210	8233	8239	8225	8226	8220	8217	8233	8197	8218	8243	8241	8235	8259	8216	8217	8205	8211	8221	8226	8251	8268	8245	8241	8246	8205	8202	8211	8198	8238	8252	8343	8296
674	A/D1	0	4	1180	8208	8211	8231	8226	8220	8216	8212	8238	8225	8216	8219	8212	8224	8226	8223	8239	8232	8219	8218	8211	8206	8229	8220	8222	8223	8230	8222	8233	8231	8217	8240	8232	8237	8225	8219	8215	8223	8216	8211	8222	8224	8224	8222	8238	8210
674	A/D0	1	4	1180	8240	8264	8246	8266	8254	8245	8245	8215	8219	8262	8274	8229	8198	8226	8202	8180	8201	8209	8198	8182	8190	8225	8231	8228	8258	8210	8197	8202	8248	8238	8252	8233	8234	8231	8210	8224	8209	8213	8215	8223	8254	8281	8272	8261	8238
675	A/D1	0	4	1340	8218	8214	8215	8209	8211	8209	8210	8211	8215	8235	8240	8223	8222	8219	8203	8212	8227	8210	8233	8200	8212	8252	8187	8258	8201	8226	8218	8193	8252	8186	8256	8243	8226	8227	8238	8227	8269	8261	8227	8232	8220	8200	8225	8215	8223
675	A/D0	1	4	1340	8279	8201	8197	8284	8256	8229	8227	8237	8190	8171	8268	8264	8214	8217	8256	8263	8209	8221	8207	8169	8218	8229	8202	8217	8220	8252	8214	8183	8168	8232	8212	8181	8190	8261	8238	8223	8247	8241	8173	8205	8244	8204	8228	8262	8255
676	A/D1	0	4	1100	8227	8231	8236	8227	8245	8230	8221	8211	8217	8213	8212	8231	8217	8219	8215	8212	8225	8213	8215	8218	8211	8215	8218	8225	8249	8243	8236	8189	8229	8228	8192	8249	8192	8259	8247	8275	8272	8187	8246	8204	8209	8220	8228	8198	8256
676	A/D0	1	4	1100	8215	8200	8225	8288	8267	8243	8223	8221	8186	8206	8228	8238	8278	8256	8247	8239	8222	8193	8180	8225	8216	8275	8339	8290	8241	8240	8220	8201	8203	8278	8242	8264	8244	8257	8234	8222	8231	8230	8195	8229	8228	8247	8228	8280	8272
677	A/D1	0	4	1190	8233	8203	8222	8210	8216	8241	8227	8228	8218	8212	8207	8245	8232	8244	8221	8244	8228	8231	8216	8213	8230	8247	8235	8232	8220	8208	8214	8205	8219	8226	8217	8221	8207	8218	8224	8236	8228	8216	8228	8213	8226	8228	8201	8239	8250
677	A/D0	1	4	1190	8184	8183	8267	8242	8221	8257	8194	8226	8215	8207	8232	8284	8252	8248	8249	8249	8224	8198	8199	8180	8207	8241	8265	8260	8295	8297	8212	8229	8224	8193	8214	8260	8284	8235	8257	8272	8227	8226	8214	8193	8205	8235	8226	8230	8262
678	A/D1	0	4	1150	8209	8214	8211	8232	8221	8216	8218	8198	8225	8202	8213	8209	8222	8221	8210	8233	8205	8223	8211	8218	8210	8237	8231	8227	8239	8225	8230	8221	8210	8216	8216	8205	8218	8237	8223	8232	8223	8226	8223	8223	8219	8223	8212	8214	8220
678	A/D0	1	4	1150	8230	8197	8212	8238	8226	8218	8241	8204	8176	8190	8226	8227	8226	8230	8240	8208	8218	8211	8189	8204	8205	8192	8206	8190	8182	8239	8261	8201	8204	8220	8240	8208	8267	8299	8240	8241	8236	8223	8209	8222	8253	8235	8246	8236	8207
679	A/D1	0	4	1360	8213	8222	8212	8215	8216	8211	8234	8213	8230	8220	8208	8207	8224	8208	8226	8223	8211	8227	8218	8210	8226	8208	8217	8213	8225	8231	8240	8220	8217	8220	8212	8210	8215	8213	8209	8213	8218	8206	8212	8218	8186	8230	8241	8204	8239
679	A/D0	1	4	1360	8253	8203	8244	8224	8201	8217	8216	8212	8191	8216	8234	8248	8222	8214	8254	8219	8199	8216	8190	8272	8224	8226	8253	8233	8222	8239	8202	8175	8186	8192	8221	8217	8261	8321	8239	8240	8242	8216	8190	8216	8222	8223	8261	8271	8282
680	A/D1	0	4	1260	8239	8256	8215	8231	8212	8225	8215	8216	8229	8215	8222	8212	8234	8228	8225	8223	8215	8210	8219	8213	8219	8170	8254	8188	8213	8269	8163	8265	8186	8229	8211	8213	8237	8241	8269	8211	8252	8188	8246	8196	8228	8225	8219	8228	8222
680	A/D0	1	4	1260	8187	8220	8238	8221	8242	8234	8227	8225	8221	8242	8226	8209	8262	8269	8304	8283	8243	8196	8195	8232	8207	8290	8199	8202	8276	8188	8205	8199	8249	8229	8194	8262	8291	8257	8241	8271	8178	8195	8206	8200	8191	8244	8195	8217	8234
681	A/D1	0	4	860	8218	8211	8206	8226	8236	8249	8251	8176	8261	8205	8169	8270	8157	8237	8212	8220	8242	8216	8230	8207	8231	8216	8256	8207	8244	8212	8224	8241	8198	8233	8227	8237	8258	8251	8231	8229	8217	8211	8209	8220	8210	8214	8221	8196	8225
681	A/D0	1	4	860	8229	8205	8235	8230	8194	8211	8225	8213	8180	8230	8186	8239	8233	8215	8260	8220	8201	8220	8211	8213	8213	8242	8292	8217	8302	8249	8218	8172	8232	8208	8166	8256	8254	8247	8247	8241	8240	8164	8193	8196	8207	8215	8290	8245	8247
682	A/D1	0	4	970	8209	8211	8209	8222	8211	8225	8239	8230	8260	8260	8197	8281	8203	8194	8260	8180	8245	8195	8231	8195	8235	8220	8213	8240	8192	8243	8195	8214	8205	8231	8190	8223	8219	8201	8228	8203	8225	8221	8205	8225	8212	8203	8225	8231	8247
682	A/D0	1	4	970	8212	8211	8224	8223	8196	8218	8247	8220	8244	8223	8296	8290	8180	8215	8288	8263	8221	8230	8240	8215	8221	8294	8226	8164	8198	8207	8198	8212	8202	8184	8256	8241	8203	8290	8311	8276	8250	8227	8185	8219	8243	8289	8224	8265	8270
683	A/D1	0	4	1030	8224	8209	8221	8210	8224	8223	8224	8243	8226	8224	8215	8221	8218	8228	8217	8222	8225	8209	8223	8217	8215	8219	8223	8210	8223	8210	8224	8220	8232	8239	8226	8221	8213	8209	8207	8216	8217	8217	8209	8214	8211	8215	8208	8203	8226
683	A/D0	1	4	1030	8231	8200	8222	8238	8198	8217	8249	8230	8189	8212	8216	8228	8235	8224	8252	8261	8271	8281	8237	8215	8233	8237	8174	8251	8233	8297	8238	8163	8190	8186	8194	8244	8260	8237	8266	8300	8284	8223	8205	8181	8237	8256	8218	8236	8272
684	A/D1	0	4	1040	8220	8207	8199	8218	8211	8230	8217	8221	8220	8209	8231	8213	8218	8226	8205	8219	8218	8210	8216	8221	8219	8215	8234	8223	8228	8217	8223	8223	8214	8210	8231	8212	8214	8282	8234	8260	8232	8221	8213	8213	8213	8219	8212	8207	8211
684	A/D0	1	4	1040	8255	8204	8219	8232	8286	8236	8181	8222	8189	8212	8279	8230	8196	8227	8222	8204	8202	8196	8199	8221	8249	8260	8276	8311	8289	8226	8202	8212	8190	8209	8258	8245	8241	8297	8249	8217	8212	8219	8196	8160	8224	8254	8214	8252	8277
685	A/D1	0	4	1220	8209	8217	8208	8205	8201	8209	8212	8212	8219	8213	8220	8223	8227	8234	8237	8251	8245	8227	8222	8207	8197	8224	8205	8218	8216	8238	8248	8216	8234	8204	8218	8214	8213	8224	8211	8220	8198	8213	8197	8216	8210	8220	8220	8214	8220
685	A/D0	1	4	1220	8215	8184	8243	8222	8131	8206	8317	8168	8227	8280	8214	8195	8298	8239	8210	8235	8250	8221	8169	8190	8231	8239	8283	8312	8269	8213	8217	8205	8215	8238	8234	8249	8224	8237	8272	8238	8218	8186	8160	8210	8206	8179	8275	8266	8261
686	A/D1	0	4	860	8206	8218	8205	8217	8226	8212	8223	8201	8228	8198	8220	8207	8226	8249	8238	8247	8218	8225	8198	8216	8219	8226	8244	8217	8233	8227	8193	8212	8209	8197	8228	8258	8237	8236	8231	8216	8211	8213	8221	8211	8216	8221	8225	8231	8209
686	A/D0	1	4	860	8228	8214	8175	8246	8263	8187	8223	8219	8182	8184	8260	8264	8233	8285	8237	8295	8227	8194	8185	8198	8237	8216	8224	8262	8292	8254	8251	8246	8160	8212	8289	8270	8230	8301	8284	8245	8208	8225	8175	8238	8237	8222	8230	8265	8216
687	A/D1	0	4	1070	8233	8266	8255	8231	8208	8234	8199	8220	8231	8207	8230	8218	8206	8221	8218	8202	8246	8222	8258	8245	8220	8234	8236	8241	8254	8255	8233	8235	8228	8225	8253	8253	8255	8239	8242	8234	8246	8229	8233	8225	8206	8222	8205	8224	8208
687	A/D0	1	4	1070	8267	8318	8288	8367	8395	8355	8276	8207	8190	8198	8249	8267	8344	8303	8298	8308	8274	8202	8190	8271	8252	8276	8331	8338	8375	8325	8287	8233	8184	8228	8292	8288	8389	8355	8329	8357	8298	8243	8224	8247	8285	8334	8361	8366	8304
688	A/D1	0	4	1110	8224	8232	8216	8230	8217	8216	8215	8210	8208	8219	8209	8230	8215	8235	8232	8227	8212	8250	8206	8228	8236	8218	8240	8224	8222	8238	8242	8239	8214	8237	8202	8220	8224	8220	8221	8224	8220	8214	8218	8208	8209	8266	8178	8287	8216
688	A/D0	1	4	1110	8245	8239	8238	8222	8223	8246	8226	8208	8185	8196	8239	8214	8233	8253	8246	8263	8242	8238	8218	8211	8224	8247	8219	8231	8284	8275	8238	8209	8199	8218	8237	8201	8245	8266	8249	8230	8237	8203	8196	8209	8264	8213	8237	8264	8264
689	A/D1	0	4	850	8222	8204	8218	8217	8213	8220	8222	8216	8227	8218	8231	8233	8232	8227	8228	8229	8213	8212	8216	8217	8213	8218	8235	8245	8259	8252	8227	8214	8212	8214	8216	8238	8212	8249	8229	8269	8242	8245	8238	8224	8215	8210	8215	8203	8211
689	A/D0	1	4	850	8161	8207	8313	8325	8383	8351	8326	8251	8168	8239	8207	8190	8212	8237	8214	8202	8268	8198	8178	8209	8267	8245	8273	8298	8259	8304	8275	8242	8211	8244	8229	8236	8283	8301	8266	8249	8251	8181	8146	8209	8227	8230	8287	8288	8334
690	A/D1	0	4	1230	8212	8225	8215	8209	8215	8210	8215	8225	8227	8251	8227	8226	8222	8234	8243	8239	8231	8222	8221	8215	8233	8240	8227	8228	8213	8212	8210	8214	8216	8228	8242	8242	8232	8213	8219	8209	8239	8218	8239	8209	8220	8226	8205	8226	8203
690	A/D0	1	4	1230	8217	8255	8209	8245	8207	8235	8231	8190	8203	8253	8215	8226	8269	8278	8232	8239	8247	8200	8193	8236	8239	8216	8255	8274	8235	8241	8212	8192	8210	8215	8234	8278	8245	8190	8218	8227	8227	8164	8182	8226	8207	8249	8287	8263	8244
691	A/D1	0	4	920	8216	8212	8223	8205	8233	8222	8236	8229	8225	8228	8211	8227	8213	8221	8228	8236	8224	8203	8206	8217	8240	8236	8264	8247	8287	8263	8243	8283	8233	8237	8218	8207	8212	8209	8210	8207	8207	8216	8212	8225	8209	8229	8224	8220	8223
691	A/D0	1	4	920	8221	8232	8299	8251	8220	8238	8250	8166	8179	8235	8134	8259	8285	8237	8209	8287	8220	8145	8179	8285	8192	8205	8263	8284	8163	8264	8262	8237	8165	8195	8179	8200	8207	8282	8220	8225	8179	8187	8192	8212	8236	8266	8269	8294	8312
692	A/D1	0	4	1280	8228	8226	8229	8224	8226	8216	8227	8195	8212	8217	8223	8237	8211	8206	8224	8214	8205	8219	8200	8214	8223	8213	8211	8227	8213	8222	8223	8237	8237	8224	8221	8218	8209	8213	8224	8209	8214	8214	8223	8217	8233	8219	8222	8217	8207
692	A/D0	1	4	1280	8211	8215	8244	8254	8247	8248	8220	8224	8213	8209	8193	8203	8201	8202	8214	8241	8213	8208	8235	8213	8212	8228	8267	8258	8233	8264	8261	8216	8216	8232	8221	8192	8236	8245	8211	8236	8232	8227	8218	8202	8258	8242	8242	8246	8250
693	A/D1	0	4	1620	8229	8233	8222	8227	8225	8225	8242	8249	8238	8208	8234	8215	8220	8260	8245	8248	8234	8214	8219	8215	8213	8268	8243	8254	8229	8216	8230	8220	8223	8250	8232	8232	8223	8216	8272	8244	8259	8241	8230	8223	8221	8213	8227	8227	8226
693	A/D0	1	4	1620	8204	8198	8211	8224	8240	8227	8206	8181	8192	8214	8237	8251	8272	8258	8229	8239	8226	8206	8206	8252	8234	8236	8227	8237	8217	8210	8200	8205	8214	8215	8216	8226	8242	8265	8309	8281	8263	8231	8214	8235	8259	8296	8301	8292	8270
694	A/D1	0	4	1290	8218	8197	8214	8223	8197	8232	8208	8211	8214	8218	8214	8206	8217	8218	8215	8222	8241	8217	8235	8216	8212	8219	8211	8213	8215	8213	8210	8222	8222	8230	8215	8220	8214	8243	8237	8260	8228	8238	8226	8211	8226	8214	8218	8219	8211
694	A/D0	1	4	1290	8229	8263	8226	8241	8317	8226	8192	8237	8201	8172	8224	8255	8188	8223	8271	8230	8238	8224	8200	8167	8220	8204	8179	8213	8259	8231	8219	8213	8211	8216	8232	8205	8256	8286	8324	8301	8301	8254	8211	8192	8216	8227	8192	8248	8235
695	A/D1	0	4	1130	8211	8245	8263	8226	8240	8200	8223	8232	8198	8212	8219	8197	8224	8239	8203	8249	8184	8240	8218	8184	8230	8201	8219	8225	8216	8260	8231	8231	8229	8196	8222	8232	8211	8230	8219	8207	8215	8215	8209	8216	8223	8222	8217	8225	8221
695	A/D0	1	4	1130	8182	8234	8196	8168	8209	8251	8185	8194	8216	8252	8171	8148	8247	8211	8201	8244	8294	8204	8223	8239	8251	8244	8228	8271	8272	8236	8242	8219	8196	8186	8246	8231	8214	8242	8246	8232	8221	8230	8226	8249	8242	8250	8272	8274	8228
696	A/D1	0	4	1440	8230	8218	8212	8213	8227	8204	8221	8214	8204	8222	8219	8212	8218	8214	8209	8218	8222	8239	8227	8215	8223	8217	8222	8217	8224	8215	8219	8219	8210	8219	8213	8217	8215	8216	8226	8210	8207	8221	8221	8208	8218	8216	8237	8255	8245
696	A/D0	1	4	1440	8211	8280	8256	8253	8257	8231	8218	8229	8201	8179	8209	8269	8257	8244	8284	8252	8208	8222	8211	8178	8199	8249	8227	8260	8276	8292	8229	8200	8209	8181	8156	8221	8205	8228	8233	8217	8236	8222	8176	8205	8238	8250	8245	8218	8292
697	A/D1	0	4	1170	8265	8195	8230	8210	8216	8201	8241	8204	8209	8233	8190	8219	8209	8203	8241	8238	8232	8223	8215	8201	8220	8228	8230	8252	8232	8217	8231	8210	8226	8230	8229	8238	8223	8211	8211	8221	8207	8213	8211	8206	8222	8203	8226	8210	8219
697	A/D0	1	4	1170	8212	8250	8258	8225	8265	8244	8225	8222	8219	8230	8234	8289	8245	8226	8225	8224	8272	8220	8187	8241	8251	8216	8263	8283	8269	8236	8294	8254	8222	8233	8303	8217	8208	8171	8217	8176	8239	8228	8223	8260	8230	8226	8200	8191	8242
698	A/D1	0	4	1170	8212	8210	8226	8211	8227	8219	8217	8208	8217	8221	8218	8221	8202	8229	8219	8226	8210	8221	8208	8215	8215	8212	8218	8225	8242	8226	8223	8218	8202	8218	8206	8212	8212	8212	8244	8239	8215	8222	8210	8215	8210	8214	8226	8217	8236
698	A/D0	1	4	1170	8245	8190	8245	8240	8241	8237	8252	8208	8192	8249	8233	8211	8206	8237	8206	8196	8226	8201	8215	8226	8192	8209	8250	8220	8233	8256	8226	8175	8205	8215	8217	8240	8300	8231	8204	8206	8189	8143	8180	8210	8241	8251	8291	8262	8281
699	A/D1	0	4	1120	8216	8197	8228	8206	8221	8238	8227	8237	8223	8215	8220	8206	8223	8213	8219	8217	8215	8220	8217	8217	8220	8236	8227	8218	8220	8211	8241	8231	8217	8212	8219	8214	8228	8217	8247	8234	8242	8229	8228	8227	8223	8220	8216	8219	8206
699	A/D0	1	4	1120	8204	8205	8228	8320	8278	8261	8297	8230	8185	8205	8185	8164	8193	8230	8245	8219	8260	8241	8165	8181	8276	8252	8243	8276	8259	8267	8227	8241	8253	8211	8230	8217	8208	8168	8197	8272	8269	8244	8238	8234	8191	8179	8233	8231	8212
700	A/D1	0	4	1220	8207	8216	8215	8210	8229	8212	8214	8209	8211	8221	8211	8223	8227	8226	8252	8240	8225	8221	8200	8214	8210	8211	8205	8216	8221	8210	8225	8206	8229	8200	8218	8219	8218	8200	8213	8209	8203	8225	8205	8228	8211	8217	8228	8213	8224
700	A/D0	1	4	1220	8231	8222	8212	8237	8283	8257	8214	8190	8212	8181	8186	8228	8218	8243	8209	8254	8228	8200	8205	8203	8216	8226	8210	8259	8285	8257	8271	8272	8216	8217	8231	8247	8208	8231	8237	8254	8163	8196	8215	8175	8230	8276	8251	8225	8251
701	A/D1	0	4	1250	8208	8215	8202	8217	8222	8221	8198	8221	8221	8212	8241	8195	8222	8235	8211	8238	8220	8208	8216	8215	8208	8218	8213	8219	8232	8244	8231	8235	8241	8219	8227	8195	8213	8215	8211	8215	8206	8213	8203	8231	8222	8222	8245	8229	8213
701	A/D0	1	4	1250	8207	8230	8210	8227	8200	8183	8222	8190	8184	8179	8182	8242	8254	8267	8241	8257	8234	8227	8196	8196	8214	8213	8250	8252	8227	8213	8276	8175	8226	8237	8193	8171	8251	8220	8216	8270	8348	8224	8206	8223	8249	8172	8305	8297	8246
702	A/D1	0	4	1310	8220	8215	8212	8222	8219	8219	8221	8215	8218	8216	8210	8210	8230	8222	8231	8212	8216	8211	8242	8236	8222	8227	8221	8217	8236	8216	8212	8220	8218	8210	8222	8213	8216	8199	8212	8229	8184	8226	8230	8207	8218	8219	8212	8208	8215
702	A/D0	1	4	1310	8218	8263	8247	8255	8259	8234	8208	8239	8250	8188	8225	8256	8231	8226	8276	8283	8213	8208	8245	8209	8176	8235	8246	8233	8270	8276	8223	8193	8201	8220	8199	8211	8257	8265	8243	8276	8226	8239	8221	8190	8221	8275	8253	8212	8242
703	A/D1	0	4	1230	8217	8217	8214	8213	8221	8232	8231	8239	8222	8228	8211	8224	8204	8222	8208	8209	8225	8222	8223	8213	8227	8199	8239	8229	8227	8221	8221	8212	8224	8216	8200	8226	8208	8222	8222	8226	8238	8223	8219	8211	8206	8217	8210	8215	8241
703	A/D0	1	4	1230	8222	8231	8226	8203	8237	8230	8214	8187	8204	8206	8210	8240	8246	8237	8267	8207	8219	8189	8168	8212	8243	8218	8222	8250	8228	8231	8217	8202	8197	8187	8216	8226	8232	8265	8258	8243	8277	8181	8172	8225	8243	8205	8266	8304	8231
704	A/D1	0	4	1400	8209	8230	8223	8232	8226	8212	8219	8227	8228	8242	8229	8240	8231	8225	8217	8223	8223	8213	8222	8218	8218	8215	8211	8208	8209	8205	8212	8213	8212	8220	8232	8237	8238	8224	8220	8217	8204	8216	8217	8199	8229	8207	8244	8243	8217
704	A/D0	1	4	1400	8238	8240	8262	8249	8269	8246	8210	8207	8200	8233	8243	8220	8232	8236	8255	8249	8221	8209	8208	8251	8264	8240	8191	8215	8205	8214	8209	8211	8212	8255	8222	8207	8217	8244	8243	8235	8199	8212	8200	8231	8229	8235	8228	8260	8257
705	A/D1	0	4	990	8206	8211	8226	8214	8230	8226	8244	8218	8227	8215	8225	8218	8223	8235	8237	8248	8232	8221	8212	8212	8211	8229	8242	8243	8243	8223	8245	8231	8221	8220	8216	8214	8215	8213	8226	8224	8217	8217	8205	8223	8214	8213	8222	8214	8219
705	A/D0	1	4	990	8222	8230	8231	8272	8244	8222	8261	8225	8164	8194	8221	8223	8277	8295	8258	8221	8247	8219	8168	8165	8226	8220	8212	8247	8239	8223	8214	8200	8195	8218	8212	8265	8243	8264	8254	8295	8231	8220	8196	8208	8223	8183	8241	8240	8200
706	A/D1	0	4	1120	8236	8244	8239	8218	8228	8222	8223	8242	8219	8238	8212	8238	8221	8230	8215	8195	8259	8159	8257	8221	8171	8264	8177	8236	8204	8219	8207	8226	8208	8210	8226	8185	8243	8200	8250	8208	8239	8211	8210	8219	8217	8212	8214	8221	8200
706	A/D0	1	4	1120	8198	8219	8207	8210	8244	8251	8200	8263	8200	8181	8240	8251	8257	8249	8251	8244	8198	8246	8214	8196	8208	8188	8204	8205	8208	8224	8234	8215	8173	8215	8247	8258	8201	8241	8237	8205	8208	8218	8185	8196	8227	8226	8217	8227	8265
707	A/D1	0	4	980	8233	8228	8224	8223	8218	8223	8204	8219	8215	8208	8217	8206	8215	8209	8219	8209	8233	8215	8215	8220	8223	8217	8208	8255	8234	8254	8218	8218	8210	8217	8219	8214	8216	8206	8215	8212	8212	8217	8199	8216	8219	8217	8221	8222	8230
707	A/D0	1	4	980	8183	8212	8231	8232	8244	8214	8196	8187	8196	8201	8225	8271	8237	8241	8322	8262	8253	8225	8189	8190	8222	8238	8194	8226	8305	8283	8218	8210	8210	8175	8236	8263	8272	8240	8254	8238	8208	8206	8211	8220	8242	8284	8288	8277	8225
708	A/D1	0	4	1070	8210	8215	8221	8224	8216	8206	8222	8207	8220	8213	8218	8242	8230	8226	8210	8219	8203	8220	8216	8211	8217	8207	8221	8219	8211	8205	8219	8220	8212	8215	8229	8218	8219	8217	8208	8223	8206	8224	8212	8215	8215	8198	8230	8206	8216
708	A/D0	1	4	1070	8201	8253	8230	8235	8265	8263	8209	8243	8228	8188	8227	8261	8238	8219	8243	8253	8212	8197	8229	8238	8207	8248	8267	8299	8344	8315	8272	8222	8202	8213	8214	8245	8226	8227	8254	8241	8212	8205	8193	8219	8211	8259	8227	8272	8267
709	A/D1	0	4	960	8212	8209	8238	8215	8228	8218	8214	8219	8203	8215	8207	8215	8216	8207	8231	8223	8227	8222	8227	8211	8215	8211	8219	8216	8208	8224	8200	8223	8219	8206	8233	8220	8216	8228	8208	8216	8223	8216	8217	8212	8210	8217	8225	8229	8238
709	A/D0	1	4	960	8266	8304	8324	8250	8283	8270	8215	8192	8242	8217	8179	8275	8256	8231	8253	8250	8221	8179	8214	8224	8203	8247	8260	8238	8203	8268	8216	8214	8201	8230	8270	8288	8271	8235	8228	8210	8201	8204	8218	8243	8241	8268	8238	8199	8205
710	A/D1	0	4	1290	8222	8233	8216	8223	8232	8237	8231	8234	8224	8221	8219	8221	8225	8215	8216	8250	8228	8235	8222	8210	8220	8215	8215	8219	8204	8234	8222	8231	8226	8221	8221	8211	8207	8217	8204	8219	8217	8211	8220	8216	8220	8227	8209	8223	8253
710	A/D0	1	4	1290	8214	8219	8232	8264	8203	8219	8225	8179	8197	8235	8219	8248	8259	8248	8211	8228	8219	8172	8185	8238	8193	8219	8304	8281	8228	8224	8222	8182	8181	8216	8240	8215	8240	8224	8257	8205	8231	8205	8211	8238	8238	8273	8267	8238	8278
711	A/D1	0	4	990	8210	8211	8218	8219	8219	8224	8212	8220	8211	8218	8219	8208	8227	8222	8238	8216	8221	8220	8213	8224	8218	8223	8244	8229	8239	8234	8218	8220	8212	8208	8222	8209	8236	8288	8250	8251	8243	8220	8214	8220	8220	8229	8260	8258	8245
711	A/D0	1	4	990	8212	8248	8204	8237	8213	8193	8204	8206	8176	8198	8205	8190	8228	8245	8254	8201	8196	8218	8184	8198	8215	8250	8196	8238	8239	8220	8179	8153	8196	8217	8217	8228	8236	8236	8251	8248	8239	8212	8154	8241	8266	8219	8272	8292	8249
712	A/D1	0	4	1020	8207	8223	8212	8231	8235	8217	8250	8232	8229	8214	8225	8218	8215	8234	8211	8211	8225	8212	8202	8210	8213	8226	8253	8256	8296	8254	8248	8230	8222	8221	8207	8212	8222	8243	8216	8257	8220	8202	8229	8199	8247	8168	8260	8202	8185
712	A/D0	1	4	1020	8206	8218	8204	8212	8259	8255	8224	8232	8269	8220	8195	8229	8229	8222	8195	8203	8192	8156	8186	8205	8219	8245	8282	8257	8267	8276	8226	8233	8232	8197	8219	8228	8272	8258	8249	8269	8234	8179	8201	8201	8181	8237	8248	8238	8257
713	A/D1	0	4	1080	8215	8222	8223	8210	8230	8202	8225	8214	8212	8226	8226	8205	8244	8250	8154	8278	8174	8239	8211	8211	8243	8203	8236	8203	8244	8183	8251	8180	8228	8209	8196	8231	8197	8235	8198	8218	8195	8226	8201	8219	8210	8227	8225	8226	8215
713	A/D0	1	4	1080	8225	8267	8236	8225	8281	8252	8188	8223	8205	8185	8267	8253	8215	8243	8262	8185	8192	8254	8263	8201	8270	8290	8203	8221	8313	8250	8190	8169	8199	8183	8201	8230	8267	8211	8200	8232	8215	8159	8207	8223	8248	8271	8286	8280	8263
714	A/D1	0	4	1110	8220	8226	8223	8242	8215	8220	8223	8201	8235	8207	8231	8229	8220	8220	8212	8232	8257	8225	8228	8210	8232	8223	8244	8220	8229	8223	8207	8215	8210	8217	8222	8222	8212	8216	8215	8222	8210	8215	8212	8231	8230	8229	8258	8237	8226
714	A/D0	1	4	1110	8247	8237	8235	8256	8227	8221	8221	8198	8186	8218	8231	8259	8262	8286	8277	8237	8233	8207	8196	8213	8238	8231	8260	8248	8243	8230	8219	8202	8208	8211	8239	8214	8259	8245	8251	8235	8220	8221	8204	8249	8252	8248	8244	8283	8293
715	A/D1	0	4	1200	8209	8212	8236	8201	8224	8242	8212	8256	8233	8221	8244	8219	8213	8214	8214	8274	8257	8261	8229	8231	8212	8220	8216	8204	8213	8206	8211	8224	8204	8224	8212	8215	8222	8218	8240	8231	8226	8220	8212	8209	8231	8210	8212	8212	8208
715	A/D0	1	4	1200	8195	8207	8244	8236	8261	8250	8197	8232	8203	8187	8222	8247	8241	8254	8301	8305	8230	8236	8254	8175	8194	8248	8223	8228	8278	8256	8223	8258	8198	8206	8221	8257	8234	8247	8259	8272	8216	8255	8225	8175	8260	8249	8255	8219	8259
716	A/D1	0	5	960	8212	8211	8219	8214	8213	8214	8219	8211	8214	8236	8214	8236	8218	8198	8218	8211	8204	8205	8226	8205	8231	8220	8225	8231	8222	8226	8207	8216	8221	8216	8224	8274	8249	8253	8229	8210	8227	8210	8227	8217	8221	8268	8238	8238	8215
716	A/D0	1	5	960	8228	8251	8217	8229	8227	8237	8206	8226	8231	8227	8216	8244	8275	8235	8231	8312	8275	8253	8201	8224	8234	8196	8288	8297	8250	8289	8239	8228	8189	8216	8214	8216	8222	8244	8266	8267	8226	8192	8199	8245	8229	8237	8273	8280	8258
717	A/D1	0	5	1250	8225	8191	8228	8208	8226	8216	8213	8215	8217	8209	8232	8239	8222	8229	8214	8229	8218	8225	8218	8217	8219	8200	8217	8221	8225	8233	8220	8202	8212	8220	8209	8221	8218	8211	8219	8214	8215	8209	8216	8209	8216	8266	8223	8235	8238
717	A/D0	1	5	1250	8176	8231	8196	8175	8248	8309	8235	8166	8182	8142	8156	8278	8301	8283	8292	8257	8259	8257	8218	8183	8181	8240	8211	8233	8243	8204	8172	8182	8197	8176	8230	8226	8228	8294	8302	8258	8264	8218	8228	8208	8223	8259	8245	8276	8277
718	A/D1	0	5	980	8206	8220	8255	8207	8245	8220	8215	8218	8209	8217	8198	8207	8213	8206	8214	8210	8228	8208	8222	8230	8198	8231	8206	8216	8225	8234	8225	8234	8216	8230	8220	8216	8220	8213	8234	8227	8223	8210	8217	8215	8197	8233	8224	8163	8279
718	A/D0	1	5	980	8208	8211	8241	8213	8227	8260	8186	8163	8231	8208	8194	8259	8254	8219	8221	8215	8209	8197	8214	8245	8244	8271	8253	8266	8294	8268	8198	8215	8196	8183	8280	8291	8274	8227	8235	8213	8182	8186	8211	8228	8229	8242	8257	8283	8277
719	A/D1	0	5	1060	8232	8224	8224	8231	8203	8241	8204	8251	8217	8229	8218	8200	8227	8258	8262	8246	8228	8202	8210	8215	8249	8260	8274	8237	8245	8244	8188	8240	8193	8216	8220	8207	8212	8220	8257	8223	8252	8206	8225	8211	8217	8215	8221	8214	8214
719	A/D0	1	5	1060	8198	8207	8231	8244	8176	8197	8275	8214	8186	8282	8221	8163	8175	8286	8176	8149	8270	8241	8156	8227	8301	8251	8236	8321	8267	8214	8188	8190	8196	8202	8220	8234	8219	8201	8210	8234	8184	8216	8218	8236	8228	8248	8312	8263	8255
720	A/D1	0	5	950	8226	8242	8264	8258	8243	8236	8220	8213	8211	8214	8247	8264	8275	8275	8289	8289	8266	8237	8223	8216	8358	8324	8318	8286	8259	8265	8234	8213	8221	8242	8240	8266	8271	8327	8311	8274	8254	8220	8214	8228	8225	8241	8241	8265	8235
720	A/D0	1	5	950	8315	8291	8271	8263	8306	8228	8217	8213	8216	8243	8277	8338	8293	8305	8266	8227	8192	8199	8232	8241	8300	8305	8270	8290	8261	8213	8210	8212	8265	8334	8368	8346	8312	8285	8318	8294	8241	8216	8200	8282	8330	8327	8343	8263	8290
721	A/D1	0	5	1100	8225	8233	8223	8220	8247	8247	8232	8227	8215	8216	8231	8210	8226	8220	8225	8222	8221	8216	8218	8214	8208	8223	8220	8213	8221	8227	8207	8218	8207	8209	8224	8210	8227	8220	8235	8231	8225	8221	8221	8217	8221	8231	8225	8236	8232
721	A/D0	1	5	1100	8175	8216	8212	8233	8237	8244	8231	8218	8209	8186	8186	8178	8201	8215	8207	8264	8250	8205	8230	8213	8181	8221	8287	8227	8211	8270	8233	8211	8220	8207	8204	8201	8208	8213	8202	8237	8182	8214	8186	8182	8172	8247	8241	8240	8258
722	A/D1	0	5	870	8229	8212	8220	8205	8206	8219	8209	8231	8206	8245	8199	8224	8240	8197	8256	8191	8244	8215	8204	8247	8181	8230	8204	8210	8196	8232	8207	8227	8231	8187	8237	8219	8222	8246	8232	8219	8230	8222	8190	8215	8213	8203	8218	8209	8206
722	A/D0	1	5	870	8200	8229	8196	8218	8192	8232	8214	8207	8188	8211	8216	8224	8237	8289	8266	8208	8214	8213	8192	8168	8209	8232	8200	8261	8259	8209	8207	8198	8216	8196	8218	8297	8260	8301	8306	8278	8260	8245	8193	8224	8257	8234	8248	8254	8245
723	A/D1	0	5	1210	8226	8254	8231	8215	8233	8211	8194	8238	8186	8218	8211	8227	8229	8247	8225	8244	8242	8224	8224	8218	8203	8237	8211	8210	8230	8201	8230	8223	8200	8238	8212	8216	8228	8209	8209	8209	8195	8215	8219	8206	8229	8214	8218	8241	8221
723	A/D0	1	5	1210	8249	8269	8315	8246	8244	8221	8189	8222	8210	8209	8255	8231	8239	8191	8243	8229	8240	8189	8121	8220	8257	8243	8200	8231	8222	8223	8252	8228	8183	8192	8236	8221	8197	8228	8227	8228	8236	8183	8163	8221	8228	8239	8265	8252	8301
724	A/D1	0	5	1040	8212	8216	8224	8198	8212	8207	8203	8224	8198	8234	8206	8214	8225	8198	8215	8206	8208	8222	8222	8220	8216	8215	8212	8213	8217	8221	8218	8214	8217	8228	8215	8208	8215	8211	8221	8212	8226	8209	8218	8222	8198	8218	8206	8212	8227
724	A/D0	1	5	1040	8232	8257	8299	8339	8276	8270	8269	8203	8186	8229	8259	8206	8227	8257	8214	8224	8216	8212	8192	8216	8252	8255	8225	8290	8264	8223	8215	8167	8204	8232	8203	8206	8243	8238	8243	8247	8224	8199	8185	8227	8220	8205	8237	8251	8237
725	A/D1	0	5	1180	8215	8205	8211	8215	8220	8217	8224	8229	8221	8221	8218	8212	8232	8211	8224	8207	8277	8243	8254	8226	8228	8215	8229	8228	8210	8223	8245	8229	8236	8211	8222	8213	8225	8211	8227	8233	8229	8224	8211	8208	8211	8216	8212	8218	8205
725	A/D0	1	5	1180	8225	8223	8209	8245	8222	8226	8241	8254	8196	8228	8275	8270	8289	8251	8248	8174	8163	8193	8141	8136	8227	8254	8213	8228	8208	8211	8222	8234	8214	8194	8243	8259	8300	8273	8250	8234	8214	8182	8134	8176	8200	8207	8256	8240	8202
726	A/D1	0	5	1290	8169	8264	8213	8251	8264	8190	8250	8204	8216	8202	8248	8194	8222	8226	8167	8244	8200	8219	8238	8205	8215	8224	8204	8214	8207	8210	8216	8215	8219	8215	8223	8208	8222	8211	8212	8216	8205	8214	8220	8214	8229	8225	8211	8233	8215
726	A/D0	1	5	1290	8252	8316	8183	8271	8260	8228	8219	8222	8230	8209	8181	8268	8210	8267	8215	8246	8209	8146	8172	8236	8202	8225	8274	8294	8265	8311	8271	8211	8206	8273	8246	8227	8281	8265	8256	8232	8210	8212	8230	8194	8204	8241	8251	8314	8334
727	A/D1	0	5	1320	8215	8226	8220	8215	8217	8223	8210	8218	8215	8210	8215	8230	8219	8235	8229	8210	8231	8199	8221	8211	8203	8206	8211	8204	8211	8217	8201	8222	8208	8221	8211	8216	8214	8196	8225	8242	8230	8236	8212	8214	8222	8204	8217	8217	8231
727	A/D0	1	5	1320	8233	8220	8274	8230	8220	8228	8196	8191	8172	8182	8207	8236	8228	8243	8241	8255	8190	8186	8227	8183	8191	8239	8211	8230	8285	8281	8220	8202	8225	8191	8224	8290	8268	8288	8291	8265	8232	8223	8219	8218	8236	8235	8215	8218	8234
728	A/D1	0	5	1320	8213	8215	8212	8215	8221	8219	8215	8215	8219	8203	8230	8208	8215	8236	8203	8227	8220	8221	8230	8216	8218	8209	8236	8242	8241	8227	8231	8213	8209	8206	8202	8215	8208	8220	8213	8219	8220	8204	8213	8210	8253	8245	8239	8242	8235
728	A/D0	1	5	1320	8209	8223	8232	8256	8258	8267	8204	8224	8207	8190	8205	8230	8247	8271	8303	8252	8225	8228	8219	8227	8217	8279	8245	8237	8239	8220	8190	8231	8215	8193	8230	8260	8240	8238	8229	8199	8197	8180	8207	8197	8181	8252	8196	8246	8231
729	A/D1	0	5	1120	8228	8222	8237	8256	8218	8226	8229	8213	8210	8210	8201	8228	8200	8213	8217	8207	8222	8227	8223	8233	8211	8238	8231	8224	8219	8216	8212	8216	8217	8222	8214	8211	8221	8216	8224	8234	8215	8235	8225	8215	8218	8213	8209	8216	8215
729	A/D0	1	5	1120	8167	8259	8200	8187	8312	8256	8144	8218	8242	8104	8166	8320	8234	8195	8346	8289	8190	8212	8251	8176	8211	8229	8248	8194	8191	8240	8205	8221	8196	8200	8221	8211	8194	8265	8277	8270	8253	8255	8221	8183	8230	8280	8221	8182	8241
730	A/D1	0	5	1250	8273	8424	8477	8476	8408	8387	8307	8292	8231	8235	8242	8298	8344	8368	8368	8358	8358	8298	8258	8234	8230	8258	8261	8251	8264	8228	8239	8304	8244	8268	8281	8216	8305	8272	8320	8305	8274	8246	8224	8222	8247	8353	8325	8445	8444
730	A/D0	1	5	1250	8353	8536	8457	8513	8527	8449	8331	8251	8224	8258	8392	8525	8518	8467	8437	8437	8360	8229	8238	8301	8332	8422	8518	8530	8499	8415	8328	8250	8205	8225	8324	8448	8532	8457	8516	8432	8327	8269	8229	8280	8438	8520	8498	8481	8413
731	A/D1	0	5	1270	8225	8201	8233	8222	8227	8209	8223	8218	8216	8229	8214	8245	8238	8227	8210	8217	8208	8203	8223	8215	8219	8215	8232	8231	8223	8219	8216	8211	8215	8212	8214	8215	8254	8296	8276	8248	8231	8219	8215	8212	8212	8217	8215	8221	8238
731	A/D0	1	5	1270	8243	8230	8177	8221	8254	8196	8233	8249	8174	8201	8215	8279	8262	8248	8274	8238	8204	8217	8219	8200	8231	8281	8294	8272	8261	8250	8193	8182	8203	8236	8201	8269	8244	8198	8266	8204	8210	8223	8185	8185	8225	8229	8198	8314	8283
732	A/D1	0	5	850	8239	8223	8223	8235	8247	8244	8228	8236	8216	8218	8220	8213	8226	8223	8236	8224	8232	8214	8219	8230	8245	8286	8270	8253	8240	8238	8225	8237	8214	8220	8216	8233	8265	8272	8265	8231	8225	8210	8215	8218	8243	8255	8268	8255	8231
732	A/D0	1	5	850	8183	8257	8198	8187	8237	8234	8255	8283	8221	8203	8215	8231	8242	8267	8273	8279	8251	8212	8210	8225	8277	8301	8273	8257	8218	8230	8210	8222	8206	8224	8235	8249	8258	8280	8248	8264	8296	8256	8247	8235	8247	8255	8285	8277	8284
733	A/D1	0	5	950	8216	8219	8215	8209	8208	8220	8221	8235	8230	8213	8224	8202	8229	8233	8238	8239	8220	8227	8218	8210	8229	8233	8232	8243	8214	8242	8210	8225	8224	8241	8234	8220	8226	8196	8219	8241	8194	8234	8258	8215	8235	8216	8218	8222	8210
733	A/D0	1	5	950	8231	8241	8240	8261	8273	8242	8209	8212	8223	8197	8232	8264	8261	8238	8226	8243	8253	8229	8213	8238	8231	8190	8189	8203	8185	8182	8215	8201	8187	8190	8230	8230	8238	8259	8267	8261	8233	8222	8202	8238	8249	8221	8293	8279	8224
734	A/D1	0	5	1120	8230	8201	8221	8215	8207	8220	8220	8204	8230	8207	8209	8220	8230	8231	8266	8238	8246	8233	8196	8209	8221	8186	8228	8207	8205	8234	8212	8222	8213	8211	8221	8209	8214	8225	8207	8244	8244	8228	8230	8210	8223	8222	8214	8215	8208
734	A/D0	1	5	1120	8251	8223	8209	8239	8288	8309	8235	8192	8159	8173	8188	8229	8235	8262	8235	8227	8211	8195	8191	8202	8240	8234	8264	8286	8280	8263	8228	8244	8181	8161	8201	8205	8243	8277	8270	8270	8277	8250	8211	8216	8215	8244	8291	8283	8286
735	A/D1	0	5	880	8223	8220	8210	8213	8233	8226	8221	8215	8217	8204	8223	8221	8218	8214	8214	8218	8214	8216	8219	8201	8214	8229	8235	8244	8218	8220	8227	8228	8225	8220	8224	8206	8226	8201	8220	8213	8228	8239	8227	8227	8220	8206	8218	8209	8209
735	A/D0	1	5	880	8233	8250	8284	8267	8277	8281	8240	8216	8218	8191	8238	8231	8237	8226	8245	8222	8203	8250	8226	8185	8241	8264	8244	8273	8293	8275	8230	8229	8214	8194	8253	8202	8208	8209	8187	8204	8256	8227	8192	8209	8208	8199	8205	8250	8257
736	A/D1	0	5	1010	8212	8207	8221	8224	8214	8222	8226	8235	8229	8225	8216	8219	8213	8217	8227	8231	8191	8231	8217	8208	8223	8201	8231	8261	8233	8234	8219	8222	8214	8216	8213	8214	8226	8213	8199	8223	8209	8222	8213	8219	8215	8228	8265	8188	8246
736	A/D0	1	5	1010	8250	8210	8232	8273	8271	8247	8241	8243	8234	8204	8226	8220	8230	8246	8224	8236	8231	8180	8203	8192	8203	8206	8263	8261	8228	8206	8234	8233	8196	8204	8228	8228	8206	8239	8272	8283	8245	8253	8214	8183	8224	8224	8250	8224	8273
737	A/D1	0	5	900	8232	8267	8292	8304	8297	8260	8243	8226	8210	8260	8255	8268	8251	8238	8220	8236	8237	8238	8214	8217	8217	8212	8227	8221	8217	8219	8211	8218	8207	8221	8228	8233	8235	8220	8225	8257	8168	8265	8224	8171	8277	8161	8257	8237	8256
737	A/D0	1	5	900	8226	8281	8231	8286	8291	8276	8224	8216	8201	8190	8234	8244	8223	8274	8291	8267	8231	8218	8209	8206	8255	8279	8284	8308	8299	8215	8238	8215	8192	8208	8234	8243	8247	8304	8292	8244	8239	8228	8231	8207	8279	8330	8252	8270	8264
738	A/D1	0	5	870	8220	8236	8246	8242	8217	8234	8227	8231	8225	8212	8226	8218	8224	8215	8226	8204	8252	8229	8232	8225	8222	8221	8236	8243	8247	8261	8230	8250	8206	8225	8236	8227	8247	8216	8232	8216	8222	8221	8221	8193	8223	8221	8195	8231	8223
738	A/D0	1	5	870	8187	8228	8225	8216	8275	8294	8253	8239	8207	8193	8273	8268	8262	8290	8285	8253	8223	8214	8205	8169	8202	8233	8196	8203	8250	8286	8218	8200	8207	8195	8244	8242	8290	8217	8243	8260	8233	8181	8205	8212	8211	8263	8249	8254	8263
739	A/D1	0	5	860	8214	8223	8197	8222	8216	8236	8231	8229	8220	8216	8217	8217	8213	8220	8219	8218	8222	8221	8211	8225	8237	8224	8233	8230	8224	8230	8236	8225	8223	8211	8251	8225	8230	8220	8212	8228	8217	8213	8218	8203	8220	8237	8234	8232	8228
739	A/D0	1	5	860	8221	8223	8236	8214	8272	8270	8255	8212	8218	8218	8192	8197	8206	8202	8222	8197	8194	8195	8217	8217	8231	8215	8268	8247	8284	8212	8211	8211	8198	8234	8216	8248	8228	8236	8229	8210	8221	8203	8202	8234	8221	8235	8239	8251	8215
740	A/D1	0	5	940	8220	8201	8255	8210	8173	8275	8189	8218	8240	8193	8240	8190	8240	8198	8245	8216	8235	8226	8216	8228	8207	8243	8208	8233	8225	8219	8223	8210	8218	8210	8226	8215	8251	8241	8234	8215	8230	8194	8234	8216	8198	8217	8218	8230	8213
740	A/D0	1	5	940	8233	8201	8204	8252	8279	8203	8227	8251	8167	8162	8254	8237	8199	8279	8310	8229	8224	8261	8193	8224	8235	8263	8219	8239	8238	8227	8180	8204	8208	8220	8224	8232	8209	8219	8226	8234	8226	8221	8205	8260	8251	8228	8238	8243	8275
741	A/D1	0	5	1210	8225	8205	8261	8220	8240	8201	8218	8226	8204	8229	8225	8211	8226	8206	8219	8215	8207	8220	8215	8209	8220	8226	8216	8226	8222	8220	8212	8219	8220	8218	8226	8222	8218	8207	8214	8220	8217	8215	8228	8227	8221	8227	8207	8210	8223
741	A/D0	1	5	1210	8226	8200	8228	8194	8185	8226	8183	8178	8201	8228	8216	8204	8263	8240	8241	8270	8225	8206	8201	8209	8220	8240	8237	8262	8296	8266	8243	8217	8188	8179	8260	8254	8283	8264	8290	8272	8209	8212	8217	8197	8200	8232	8205	8211	8236
742	A/D1	0	5	1120	8211	8227	8207	8203	8237	8215	8229	8218	8214	8227	8212	8235	8224	8241	8227	8263	8238	8243	8216	8261	8232	8249	8219	8215	8226	8207	8216	8217	8215	8228	8210	8210	8212	8207	8212	8212	8213	8214	8221	8249	8239	8236	8214	8230	8213
742	A/D0	1	5	1120	8270	8235	8241	8268	8223	8176	8217	8195	8175	8192	8241	8215	8196	8257	8253	8211	8168	8211	8201	8194	8245	8229	8262	8260	8291	8232	8206	8197	8209	8240	8230	8282	8254	8306	8268	8225	8250	8206	8197	8241	8237	8229	8255	8276	8259
743	A/D1	0	5	890	8226	8224	8215	8223	8222	8231	8239	8228	8226	8220	8220	8222	8216	8246	8220	8235	8217	8211	8224	8213	8205	8219	8212	8222	8223	8235	8238	8239	8212	8212	8216	8227	8243	8255	8223	8234	8224	8217	8217	8213	8226	8212	8240	8221	8221
743	A/D0	1	5	890	8244	8202	8218	8219	8231	8235	8222	8222	8200	8235	8235	8241	8251	8224	8217	8231	8211	8222	8232	8221	8205	8240	8235	8200	8215	8250	8215	8218	8214	8173	8209	8261	8221	8233	8262	8254	8222	8223	8236	8185	8224	8251	8224	8219	8213
744	A/D1	0	5	980	8228	8217	8208	8222	8216	8220	8220	8206	8235	8212	8226	8211	8209	8216	8219	8218	8221	8220	8217	8219	8217	8212	8224	8205	8229	8241	8156	8270	8188	8218	8230	8190	8226	8195	8247	8199	8241	8188	8218	8205	8186	8223	8218	8203	8262
744	A/D0	1	5	980	8261	8269	8283	8263	8279	8258	8264	8258	8235	8200	8233	8209	8198	8209	8227	8247	8266	8260	8235	8219	8215	8224	8202	8249	8272	8270	8287	8250	8192	8222	8271	8235	8243	8302	8260	8210	8222	8228	8205	8173	8250	8245	8276	8256	8298
745	A/D1	0	5	1330	8217	8222	8213	8212	8199	8215	8213	8219	8218	8172	8273	8155	8240	8228	8151	8258	8195	8222	8201	8239	8237	8258	8242	8219	8234	8207	8222	8209	8236	8189	8231	8206	8211	8233	8220	8227	8205	8223	8205	8230	8197	8223	8201	8224	8207
745	A/D0	1	5	1330	8269	8241	8266	8255	8251	8165	8267	8214	8165	8244	8275	8259	8215	8304	8227	8164	8189	8253	8166	8137	8215	8193	8224	8269	8272	8233	8239	8222	8193	8248	8218	8258	8286	8289	8296	8246	8251	8224	8165	8215	8263	8254	8273	8334	8237
746	A/D1	0	5	1220	8195	8171	8268	8172	8270	8246	8268	8240	8207	8233	8205	8231	8198	8253	8197	8247	8210	8237	8230	8209	8236	8201	8242	8202	8221	8217	8216	8225	8215	8218	8217	8216	8208	8225	8200	8222	8205	8210	8219	8210	8226	8221	8216	8214	8230
746	A/D0	1	5	1220	8197	8197	8250	8299	8278	8288	8258	8233	8188	8210	8210	8255	8268	8237	8228	8177	8233	8166	8191	8218	8247	8225	8219	8262	8242	8294	8281	8266	8186	8223	8243	8266	8199	8228	8227	8205	8204	8216	8204	8190	8225	8236	8216	8217	8220
747	A/D1	0	5	1260	8254	8207	8249	8223	8233	8215	8237	8211	8204	8238	8201	8224	8214	8208	8225	8215	8203	8227	8194	8217	8220	8200	8225	8228	8238	8227	8239	8211	8224	8211	8215	8226	8206	8224	8228	8231	8257	8231	8242	8225	8223	8238	8216	8221	8216
747	A/D0	1	5	1260	8226	8179	8200	8218	8212	8239	8225	8235	8207	8189	8241	8230	8197	8204	8244	8208	8199	8222	8216	8179	8195	8230	8213	8220	8252	8240	8170	8217	8193	8186	8242	8240	8257	8247	8236	8247	8220	8220	8233	8225	8333	8322	8319	8253	8224
748	A/D1	0	5	900	8213	8229	8209	8226	8216	8211	8223	8203	8216	8213	8216	8217	8216	8214	8232	8229	8216	8224	8218	8222	8211	8216	8221	8211	8219	8215	8209	8221	8214	8218	8222	8209	8213	8215	8220	8218	8232	8226	8241	8223	8213	8217	8211	8205	8219
748	A/D0	1	5	900	8228	8179	8211	8263	8266	8222	8237	8238	8209	8208	8262	8268	8228	8244	8250	8205	8224	8195	8222	8228	8219	8222	8257	8249	8224	8227	8230	8185	8176	8233	8207	8194	8244	8242	8206	8229	8236	8192	8206	8204	8202	8240	8220	8246	8253
749	A/D1	0	5	850	8218	8233	8228	8220	8255	8248	8255	8247	8239	8209	8222	8234	8268	8243	8283	8248	8246	8231	8231	8228	8225	8211	8229	8235	8226	8304	8276	8274	8235	8224	8219	8238	8293	8261	8335	8265	8276	8224	8220	8201	8207	8219	8255	8275	8259
749	A/D0	1	5	850	8170	8256	8271	8223	8233	8251	8231	8232	8196	8189	8186	8273	8228	8253	8305	8281	8247	8240	8224	8212	8223	8248	8240	8226	8253	8284	8223	8187	8210	8182	8222	8237	8260	8253	8255	8250	8252	8204	8229	8210	8240	8296	8300	8302	8359
750	A/D1	0	5	1230	8217	8221	8223	8225	8222	8213	8224	8207	8217	8215	8212	8217	8224	8218	8219	8203	8212	8214	8206	8229	8210	8218	8240	8224	8253	8219	8233	8212	8217	8212	8245	8225	8254	8230	8241	8215	8219	8224	8212	8236	8222	8227	8216	8216	8210
750	A/D0	1	5	1230	8236	8255	8214	8239	8254	8210	8205	8215	8218	8172	8209	8260	8231	8238	8252	8211	8206	8171	8204	8200	8220	8199	8265	8274	8227	8232	8247	8141	8173	8221	8251	8229	8270	8313	8264	8206	8239	8234	8189	8200	8237	8211	8223	8248	8282
751	A/D1	0	5	1040	8208	8245	8238	8253	8215	8238	8231	8199	8239	8208	8217	8222	8208	8215	8220	8218	8203	8235	8212	8212	8238	8195	8217	8222	8194	8222	8201	8199	8221	8206	8231	8269	8248	8236	8220	8216	8222	8214	8230	8217	8211	8218	8205	8214	8248
751	A/D0	1	5	1040	8236	8248	8294	8277	8220	8273	8257	8212	8197	8233	8220	8243	8266	8260	8233	8225	8212	8187	8199	8197	8203	8206	8244	8270	8246	8233	8209	8179	8216	8237	8257	8252	8271	8285	8264	8234	8240	8222	8193	8190	8207	8225	8243	8238	8220
752	A/D1	0	5	1430	8209	8225	8219	8210	8228	8213	8219	8209	8213	8218	8212	8213	8226	8221	8224	8209	8204	8224	8214	8237	8229	8217	8221	8203	8219	8211	8221	8219	8233	8232	8224	8219	8280	8180	8259	8235	8164	8273	8170	8243	8202	8221	8225	8222	8234
752	A/D0	1	5	1430	8190	8193	8263	8263	8253	8263	8274	8198	8210	8187	8178	8234	8216	8200	8277	8274	8244	8231	8265	8212	8162	8235	8258	8194	8220	8248	8212	8167	8208	8234	8196	8194	8241	8245	8228	8229	8244	8224	8233	8212	8204	8213	8191	8241	8252
753	A/D1	0	5	1410	8254	8201	8263	8179	8248	8208	8191	8248	8209	8221	8219	8231	8209	8271	8223	8241	8235	8208	8202	8219	8207	8208	8230	8200	8236	8240	8235	8224	8233	8200	8232	8221	8208	8230	8204	8208	8224	8201	8216	8212	8209	8215	8224	8206	8218
753	A/D0	1	5	1410	8212	8190	8233	8259	8186	8214	8246	8231	8183	8232	8223	8217	8234	8223	8213	8211	8229	8193	8150	8214	8200	8253	8244	8232	8217	8205	8222	8221	8178	8229	8241	8304	8242	8239	8263	8258	8237	8176	8190	8212	8213	8283	8325	8252	8215
754	A/D1	0	5	1250	8213	8233	8219	8223	8213	8231	8203	8214	8219	8206	8229	8205	8215	8222	8223	8231	8234	8220	8227	8219	8219	8228	8226	8232	8219	8220	8217	8217	8222	8221	8215	8220	8221	8210	8245	8250	8224	8223	8210	8199	8209	8214	8211	8217	8245
754	A/D0	1	5	1250	8282	8279	8279	8290	8299	8221	8227	8195	8174	8171	8206	8210	8230	8220	8247	8252	8224	8260	8218	8214	8223	8256	8265	8285	8280	8257	8233	8214	8206	8176	8209	8236	8225	8244	8297	8251	8243	8218	8199	8200	8210	8318	8286	8247	8259
755	A/D1	0	5	1120	8216	8217	8232	8231	8240	8229	8215	8217	8199	8224	8213	8215	8208	8224	8209	8220	8213	8205	8226	8212	8217	8232	8234	8217	8228	8198	8210	8212	8202	8218	8212	8221	8209	8225	8219	8216	8253	8199	8229	8207	8230	8225	8209	8217	8194
755	A/D0	1	5	1120	8259	8241	8259	8258	8212	8243	8200	8182	8188	8200	8224	8232	8239	8231	8263	8254	8242	8208	8231	8207	8216	8224	8208	8208	8207	8204	8178	8186	8187	8220	8220	8256	8242	8288	8221	8188	8147	8210	8209	8149	8181	8233	8259	8285	8237
756	A/D1	0	5	1030	8207	8222	8206	8220	8200	8216	8211	8210	8208	8207	8211	8216	8264	8228	8248	8209	8222	8212	8203	8235	8221	8242	8219	8216	8209	8220	8206	8210	8227	8207	8206	8218	8220	8228	8242	8199	8229	8208	8222	8207	8206	8234	8215	8234	8219
756	A/D0	1	5	1030	8215	8227	8301	8318	8277	8244	8234	8221	8206	8225	8232	8216	8248	8270	8264	8222	8217	8195	8217	8234	8220	8261	8257	8237	8231	8223	8204	8183	8256	8241	8258	8265	8333	8255	8211	8309	8233	8208	8251	8232	8193	8223	8296	8226	8250
757	A/D1	0	5	980	8236	8213	8224	8208	8200	8215	8212	8221	8232	8231	8212	8223	8214	8229	8222	8211	8220	8228	8214	8224	8225	8194	8196	8199	8226	8259	8231	8222	8218	8216	8215	8232	8191	8214	8292	8258	8263	8222	8214	8204	8211	8262	8251	8234	8237
757	A/D0	1	5	980	8278	8402	8101	7837	8449	8864	8250	7928	8015	8195	8251	8210	8438	8339	8101	8219	8290	8179	8259	8231	8124	8039	8166	8497	8653	8419	7971	7851	8110	8358	8382	8251	8125	8188	8350	8327	8254	8129	8033	8106	8299	8437	8423	8212	8159
758	A/D1	0	5	1080	8230	8234	8237	8214	8223	8206	8230	8206	8221	8218	8209	8229	8207	8237	8222	8231	8213	8236	8206	8196	8221	8207	8206	8220	8241	8226	8244	8227	8224	8217	8217	8229	8231	8210	8215	8205	8213	8211	8203	8222	8207	8223	8219	8218	8213
758	A/D0	1	5	1080	8219	8222	8291	8280	8316	8267	8196	8193	8201	8194	8240	8271	8266	8260	8242	8239	8202	8169	8178	8181	8167	8214	8223	8231	8280	8229	8238	8222	8216	8215	8246	8274	8287	8250	8239	8251	8185	8195	8216	8201	8212	8213	8232	8243	8221
759	A/D1	0	5	1430	8219	8227	8202	8225	8212	8230	8217	8228	8219	8222	8212	8196	8239	8229	8200	8236	8213	8210	8200	8206	8227	8217	8258	8237	8222	8228	8210	8208	8211	8214	8239	8236	8232	8225	8213	8232	8234	8241	8227	8220	8213	8207	8215	8210	8212
759	A/D0	1	5	1430	8213	8322	8307	8342	8316	8298	8270	8212	8201	8183	8184	8236	8180	8267	8262	8253	8253	8215	8198	8204	8266	8293	8288	8279	8284	8291	8241	8244	8218	8231	8241	8217	8207	8222	8262	8244	8233	8216	8197	8218	8227	8244	8283	8258	8295
760	A/D1	0	5	1020	8217	8238	8229	8232	8215	8218	8202	8202	8245	8166	8242	8221	8175	8288	8151	8272	8199	8234	8203	8210	8231	8155	8271	8171	8232	8202	8229	8206	8197	8234	8177	8249	8207	8219	8222	8207	8224	8232	8205	8217	8218	8210	8215	8259	8226
760	A/D0	1	5	1020	8201	8240	8189	8187	8207	8205	8207	8180	8185	8255	8204	8230	8283	8273	8216	8263	8206	8145	8201	8159	8209	8247	8205	8288	8269	8218	8181	8190	8172	8174	8225	8200	8217	8220	8299	8238	8230	8236	8204	8201	8232	8225	8244	8248	8265
761	A/D1	0	5	860	8189	8228	8227	8243	8279	8251	8256	8227	8221	8215	8213	8199	8229	8218	8225	8217	8209	8224	8215	8226	8212	8219	8202	8224	8214	8227	8224	8215	8220	8218	8217	8223	8211	8222	8235	8225	8230	8241	8235	8216	8278	8246	8268	8233	8235
761	A/D0	1	5	860	8211	8279	8262	8261	8340	8287	8255	8223	8180	8206	8272	8335	8351	8372	8308	8273	8257	8212	8221	8208	8238	8241	8220	8239	8259	8213	8188	8235	8202	8167	8212	8277	8306	8299	8313	8271	8245	8235	8213	8174	8235	8211	8233	8295	8261
762	A/D1	0	5	1130	8213	8219	8206	8219	8196	8220	8215	8211	8210	8217	8211	8206	8214	8212	8232	8239	8223	8238	8217	8219	8205	8207	8206	8231	8242	8220	8224	8223	8206	8212	8221	8219	8241	8219	8231	8207	8196	8203	8209	8195	8208	8236	8209	8248	8223
762	A/D0	1	5	1130	8249	8245	8237	8101	8325	8379	8110	8199	8260	8115	8193	8171	8230	8274	8199	8368	8273	8110	8239	8150	8165	8246	8182	8219	8218	8337	8329	8154	8230	8254	8197	8216	8357	8220	8229	8203	8147	8169	8139	8210	8235	8213	8239	8227	8264
763	A/D1	0	5	1360	8217	8229	8241	8216	8228	8229	8200	8224	8206	8198	8225	8202	8223	8213	8215	8207	8215	8225	8227	8238	8228	8233	8231	8225	8220	8208	8211	8221	8212	8210	8222	8206	8219	8213	8214	8231	8222	8205	8224	8222	8206	8234	8197	8231	8229
763	A/D0	1	5	1360	8233	8242	8211	8222	8222	8200	8196	8214	8182	8224	8232	8217	8267	8268	8238	8262	8263	8244	8190	8216	8209	8188	8229	8256	8221	8205	8240	8208	8153	8205	8212	8166	8234	8236	8228	8239	8257	8244	8212	8249	8239	8262	8276	8244	8232
764	A/D1	0	5	1330	8231	8205	8229	8211	8201	8217	8188	8235	8200	8225	8213	8235	8217	8209	8209	8209	8218	8218	8222	8209	8216	8225	8225	8218	8237	8242	8235	8230	8220	8217	8208	8212	8208	8243	8231	8235	8217	8224	8215	8218	8220	8196	8211	8227	8222
764	A/D0	1	5	1330	8217	8222	8213	8228	8214	8229	8213	8179	8210	8245	8250	8232	8252	8295	8266	8253	8259	8216	8185	8215	8202	8228	8228	8251	8243	8204	8182	8186	8186	8217	8233	8232	8250	8238	8283	8273	8251	8213	8205	8220	8200	8203	8226	8225	8252
765	A/D1	0	5	870	8187	8227	8202	8221	8198	8225	8199	8202	8228	8206	8209	8226	8203	8221	8218	8213	8249	8229	8230	8225	8222	8216	8238	8228	8217	8220	8217	8215	8229	8215	8224	8215	8212	8207	8211	8214	8224	8219	8203	8226	8213	8222	8219	8220	8230
765	A/D0	1	5	870	8186	8187	8223	8234	8229	8220	8228	8179	8185	8232	8229	8226	8265	8229	8246	8272	8228	8199	8207	8218	8195	8223	8288	8215	8195	8228	8209	8168	8201	8269	8255	8259	8239	8237	8222	8234	8219	8201	8204	8241	8245	8213	8243	8263	8248
766	A/D1	0	5	1060	8206	8217	8208	8221	8207	8210	8222	8215	8210	8231	8236	8222	8237	8205	8219	8214	8212	8221	8209	8213	8211	8213	8208	8226	8219	8216	8218	8219	8210	8209	8217	8246	8250	8237	8229	8215	8236	8233	8223	8223	8219	8218	8219	8218	8219
766	A/D0	1	5	1060	8229	8298	8230	8271	8355	8250	8286	8253	8207	8199	8258	8267	8246	8242	8230	8195	8187	8224	8209	8205	8225	8218	8219	8254	8283	8240	8227	8224	8185	8209	8230	8221	8207	8201	8227	8206	8201	8212	8192	8224	8256	8258	8279	8264	8226
767	A/D1	0	5	920	8205	8209	8209	8221	8251	8293	8286	8269	8234	8232	8206	8208	8227	8196	8221	8207	8209	8215	8202	8229	8211	8228	8215	8226	8214	8228	8227	8228	8230	8205	8224	8199	8225	8205	8224	8208	8219	8220	8217	8221	8205	8228	8207	8206	8217
767	A/D0	1	5	920	8268	8299	8174	8337	8311	8239	8256	8285	8156	8191	8210	8144	8173	8229	8228	8268	8253	8231	8177	8180	8208	8214	8212	8281	8285	8259	8250	8251	8221	8200	8221	8214	8199	8170	8214	8206	8216	8238	8218	8254	8234	8223	8231	8246	8232
768	A/D1	0	5	880	8243	8253	8274	8260	8243	8258	8235	8234	8213	8218	8212	8215	8214	8204	8238	8237	8253	8253	8225	8219	8220	8203	8203	8207	8208	8221	8218	8243	8189	8226	8228	8197	8242	8195	8250	8215	8221	8251	8186	8220	8222	8209	8208	8258	8204
768	A/D0	1	5	880	8293	8310	8272	8248	8238	8210	8196	8201	8205	8192	8234	8267	8264	8260	8270	8200	8222	8218	8175	8210	8242	8224	8202	8252	8255	8208	8215	8193	8179	8193	8251	8249	8235	8209	8263	8180	8229	8193	8193	8219	8215	8215	8245	8268	8233
769	A/D1	0	5	870	8204	8229	8228	8251	8243	8230	8243	8205	8220	8213	8205	8216	8217	8201	8231	8216	8214	8232	8206	8225	8211	8210	8207	8225	8218	8276	8256	8247	8227	8214	8217	8208	8218	8218	8208	8241	8215	8239	8221	8202	8239	8195	8223	8211	8209
769	A/D0	1	5	870	8213	8195	8192	8231	8226	8241	8235	8218	8202	8204	8223	8221	8230	8256	8258	8232	8243	8210	8177	8200	8223	8193	8255	8235	8280	8284	8279	8224	8216	8219	8254	8233	8231	8262	8236	8251	8260	8252	8250	8218	8228	8242	8255	8248	8289
770	A/D1	0	5	1250	8225	8207	8222	8200	8222	8217	8208	8216	8214	8204	8219	8211	8209	8232	8212	8235	8197	8222	8209	8208	8230	8189	8230	8200	8218	8221	8213	8211	8227	8222	8220	8247	8246	8243	8213	8227	8201	8225	8217	8205	8228	8221	8163	8260	8201
770	A/D0	1	5	1250	8175	8264	8246	8219	8231	8243	8237	8173	8207	8203	8177	8242	8224	8215	8212	8201	8236	8203	8195	8184	8225	8215	8238	8224	8273	8255	8225	8209	8190	8209	8206	8213	8234	8219	8236	8228	8239	8218	8190	8222	8239	8215	8283	8233	8264
771	A/D1	0	5	1340	8229	8220	8199	8234	8193	8229	8200	8222	8206	8217	8220	8219	8224	8230	8215	8241	8219	8221	8227	8220	8235	8229	8221	8223	8224	8232	8250	8238	8234	8237	8224	8223	8224	8211	8220	8215	8208	8209	8213	8198	8232	8216	8179	8258	8202
771	A/D0	1	5	1340	8210	8278	8235	8238	8270	8259	8216	8192	8209	8206	8221	8233	8220	8216	8208	8223	8213	8202	8202	8226	8216	8209	8213	8219	8246	8224	8216	8215	8220	8197	8229	8238	8250	8246	8244	8261	8197	8206	8210	8194	8198	8206	8189	8209	8207
772	A/D1	0	5	980	8215	8216	8211	8249	8226	8233	8224	8201	8218	8210	8214	8255	8195	8233	8214	8208	8215	8196	8234	8170	8241	8213	8200	8245	8231	8197	8223	8236	8175	8234	8231	8225	8254	8227	8214	8226	8210	8226	8229	8207	8219	8215	8202	8207	8213
772	A/D0	1	5	980	8248	8270	8271	8286	8200	8198	8188	8178	8204	8236	8259	8276	8240	8235	8258	8237	8275	8242	8248	8245	8233	8262	8260	8256	8234	8221	8229	8181	8204	8226	8243	8278	8295	8321	8277	8264	8232	8228	8216	8216	8233	8290	8285	8280	8251
773	A/D1	0	5	1390	8220	8205	8216	8215	8218	8238	8233	8236	8222	8226	8202	8212	8243	8225	8234	8215	8218	8212	8221	8222	8226	8203	8228	8200	8213	8216	8219	8220	8224	8238	8195	8244	8200	8208	8246	8217	8255	8209	8297	8212	8254	8237	8204	8244	8237
773	A/D0	1	5	1390	8190	8208	8200	8208	8228	8247	8244	8227	8238	8223	8197	8222	8242	8243	8252	8211	8210	8220	8185	8245	8241	8187	8243	8268	8195	8215	8262	8253	8251	8279	8244	8234	8251	8228	8209	8208	8233	8201	8215	8227	8201	8220	8240	8232	8207
774	A/D1	0	5	1050	8200	8221	8208	8216	8211	8230	8240	8242	8231	8224	8227	8204	8220	8218	8212	8211	8218	8214	8215	8210	8216	8215	8218	8239	8253	8241	8220	8223	8218	8210	8209	8219	8205	8214	8228	8214	8250	8224	8220	8223	8213	8212	8219	8208	8218
774	A/D0	1	5	1050	8212	8240	8201	8223	8229	8227	8223	8212	8202	8193	8227	8186	8208	8235	8241	8253	8236	8210	8186	8215	8200	8236	8247	8241	8198	8231	8205	8188	8211	8204	8206	8233	8266	8220	8225	8243	8235	8208	8199	8210	8215	8224	8245	8248	8239
775	A/D1	0	5	1180	8204	8213	8216	8211	8208	8223	8207	8233	8221	8209	8212	8214	8217	8209	8221	8218	8222	8221	8210	8209	8234	8230	8225	8224	8220	8219	8216	8219	8219	8195	8191	8246	8139	8244	8243	8203	8229	8195	8240	8204	8216	8209	8200	8212	8222
775	A/D0	1	5	1180	8179	8215	8230	8225	8211	8259	8238	8195	8199	8229	8202	8195	8233	8223	8215	8250	8266	8200	8188	8193	8233	8221	8206	8248	8262	8277	8248	8194	8217	8209	8224	8229	8209	8350	8297	8271	8261	8164	8230	8209	8213	8239	8252	8258	8260
776	A/D1	0	5	960	8244	8220	8251	8202	8239	8189	8227	8185	8247	8198	8219	8231	8212	8236	8199	8228	8191	8227	8229	8221	8231	8217	8219	8218	8207	8213	8209	8216	8219	8209	8214	8210	8216	8219	8208	8212	8208	8216	8208	8219	8214	8213	8220	8219	8209
776	A/D0	1	5	960	8248	8278	8223	8220	8224	8238	8224	8254	8239	8194	8195	8230	8201	8257	8320	8263	8265	8225	8185	8193	8269	8236	8261	8285	8305	8244	8221	8253	8192	8207	8260	8264	8286	8283	8259	8263	8241	8198	8206	8230	8231	8262	8265	8256	8229
777	A/D1	0	5	1120	8210	8217	8227	8229	8243	8216	8221	8234	8208	8225	8215	8222	8225	8215	8212	8225	8220	8216	8211	8218	8216	8204	8218	8224	8221	8235	8217	8215	8226	8207	8221	8228	8220	8225	8236	8212	8248	8220	8230	8223	8194	8261	8225	8185	8283
777	A/D0	1	5	1120	8262	8285	8303	8295	8257	8259	8216	8202	8185	8200	8218	8205	8253	8188	8196	8226	8184	8146	8174	8237	8247	8248	8287	8235	8250	8237	8246	8233	8182	8218	8239	8242	8229	8320	8248	8212	8182	8209	8196	8184	8225	8241	8282	8292	8299
778	A/D1	0	5	1160	8208	8225	8211	8218	8203	8217	8214	8216	8222	8224	8232	8240	8236	8226	8238	8213	8245	8199	8218	8255	8156	8274	8196	8218	8231	8207	8232	8214	8234	8199	8266	8199	8256	8203	8218	8224	8206	8236	8190	8233	8223	8231	8220	8215	8215
778	A/D0	1	5	1160	8235	8231	8252	8320	8244	8198	8225	8217	8206	8245	8218	8232	8275	8245	8262	8258	8195	8172	8201	8236	8212	8231	8236	8240	8211	8223	8224	8190	8199	8276	8248	8269	8292	8226	8269	8219	8201	8217	8218	8247	8263	8286	8228	8258	8245
779	A/D1	0	5	1270	8240	8226	8215	8220	8211	8217	8213	8220	8202	8221	8206	8219	8223	8229	8243	8230	8215	8222	8212	8210	8224	8220	8223	8240	8242	8241	8223	8235	8211	8210	8230	8203	8218	8208	8209	8220	8226	8219	8216	8215	8217	8221	8220	8211	8227
779	A/D0	1	5	1270	8222	8222	8220	8236	8253	8230	8225	8214	8188	8188	8254	8238	8291	8275	8258	8249	8215	8219	8192	8223	8229	8203	8238	8242	8213	8241	8214	8180	8160	8212	8205	8192	8243	8346	8318	8285	8276	8226	8213	8209	8237	8244	8235	8260	8217
780	A/D1	0	5	890	8216	8209	8212	8209	8225	8218	8220	8227	8212	8219	8215	8218	8220	8227	8212	8227	8220	8215	8217	8205	8218	8213	8225	8250	8247	8256	8228	8219	8213	8219	8206	8225	8251	8221	8237	8270	8149	8249	8208	8198	8267	8205	8263	8219	8254
780	A/D0	1	5	890	8212	8236	8276	8246	8284	8313	8275	8195	8195	8197	8209	8227	8231	8256	8244	8280	8281	8217	8182	8217	8258	8217	8248	8235	8244	8234	8194	8206	8205	8174	8266	8270	8274	8262	8327	8230	8248	8191	8207	8181	8237	8218	8251	8253	8233
781	A/D1	0	5	1040	8208	8222	8206	8235	8244	8221	8237	8210	8223	8228	8206	8225	8199	8211	8207	8209	8212	8217	8210	8218	8222	8213	8230	8211	8223	8242	8230	8230	8213	8229	8220	8227	8225	8218	8208	8229	8202	8230	8219	8213	8214	8225	8221	8224	8216
781	A/D0	1	5	1040	8265	8257	8268	8287	8257	8251	8217	8202	8203	8190	8222	8238	8238	8243	8240	8197	8210	8211	8191	8202	8277	8281	8319	8317	8285	8245	8214	8227	8196	8186	8205	8240	8238	8253	8248	8244	8226	8189	8202	8235	8206	8219	8248	8239	8212
782	A/D1	0	5	1430	8230	8245	8285	8243	8244	8210	8208	8218	8200	8222	8212	8220	8205	8235	8218	8220	8221	8217	8213	8210	8225	8223	8224	8212	8220	8218	8213	8224	8210	8231	8224	8234	8227	8223	8213	8224	8208	8242	8231	8212	8240	8227	8243	8219	8216
782	A/D0	1	5	1430	8281	8207	8267	8261	8236	8262	8243	8184	8232	8213	8198	8225	8258	8264	8243	8238	8239	8199	8168	8176	8207	8197	8204	8268	8277	8256	8232	8209	8203	8214	8220	8214	8222	8208	8222	8219	8244	8206	8206	8201	8196	8207	8215	8254	8235
783	A/D1	0	5	1400	8213	8222	8229	8233	8238	8233	8221	8215	8218	8206	8216	8218	8221	8219	8215	8210	8215	8221	8205	8231	8217	8226	8232	8219	8216	8218	8221	8232	8238	8221	8230	8214	8217	8244	8226	8244	8209	8217	8207	8205	8215	8225	8233	8184	8243
783	A/D0	1	5	1400	8275	8199	8296	8251	8224	8270	8257	8195	8184	8204	8214	8225	8297	8250	8260	8239	8204	8231	8219	8194	8204	8233	8268	8265	8260	8272	8241	8200	8203	8214	8183	8228	8275	8262	8260	8260	8236	8197	8196	8223	8200	8210	8210	8254	8239
784	A/D1	0	5	1300	8195	8231	8202	8215	8213	8204	8229	8180	8263	8191	8188	8254	8185	8254	8230	8225	8203	8234	8204	8214	8227	8203	8219	8226	8206	8221	8221	8214	8212	8229	8194	8224	8225	8205	8232	8208	8208	8232	8204	8225	8231	8214	8233	8236	8226
784	A/D0	1	5	1300	8278	8217	8252	8252	8240	8293	8282	8279	8209	8220	8215	8215	8269	8248	8212	8246	8216	8190	8193	8246	8233	8202	8279	8271	8207	8232	8236	8185	8183	8204	8232	8212	8215	8266	8251	8257	8230	8229	8211	8187	8218	8235	8193	8198	8237
785	A/D1	0	5	1080	8215	8214	8220	8217	8259	8238	8242	8223	8209	8214	8205	8228	8240	8239	8234	8239	8246	8225	8222	8233	8205	8218	8223	8207	8227	8218	8212	8224	8211	8220	8211	8214	8211	8229	8229	8217	8245	8219	8218	8228	8209	8221	8211	8205	8216
785	A/D0	1	5	1080	8204	8219	8227	8247	8246	8274	8243	8257	8207	8210	8222	8232	8246	8254	8247	8260	8237	8199	8222	8195	8196	8191	8229	8289	8237	8259	8261	8229	8196	8206	8216	8211	8241	8262	8280	8258	8231	8233	8218	8220	8215	8219	8248	8239	8244
786	A/D1	0	5	1030	8220	8218	8224	8221	8217	8221	8208	8238	8219	8230	8215	8212	8225	8211	8237	8248	8233	8232	8217	8213	8217	8208	8224	8223	8240	8235	8215	8223	8210	8210	8213	8216	8210	8213	8241	8215	8231	8205	8211	8209	8212	8250	8230	8237	8206
786	A/D0	1	5	1030	8209	8205	8186	8224	8206	8215	8218	8216	8196	8204	8240	8232	8255	8299	8243	8228	8228	8195	8196	8205	8217	8216	8241	8235	8187	8236	8205	8212	8210	8233	8282	8230	8281	8245	8262	8275	8236	8227	8178	8191	8210	8228	8228	8222	8217
787	A/D1	0	5	990	8212	8213	8214	8213	8219	8191	8254	8158	8255	8217	8172	8259	8179	8232	8205	8225	8212	8223	8209	8219	8220	8197	8229	8198	8234	8216	8235	8203	8224	8222	8216	8232	8218	8253	8230	8244	8219	8215	8199	8211	8210	8208	8227	8232	8245
787	A/D0	1	5	990	8225	8219	8238	8238	8248	8308	8268	8239	8234	8249	8234	8259	8263	8223	8213	8221	8242	8195	8171	8220	8193	8190	8247	8271	8262	8293	8255	8223	8224	8179	8229	8241	8294	8238	8257	8259	8218	8191	8208	8249	8212	8248	8301	8245	8231
788	A/D1	0	5	1280	8223	8211	8218	8218	8220	8220	8223	8236	8212	8223	8214	8218	8223	8216	8236	8234	8223	8229	8225	8203	8235	8226	8222	8220	8252	8247	8246	8229	8196	8198	8235	8211	8230	8193	8219	8207	8220	8216	8212	8213	8225	8219	8211	8216	8231
788	A/D0	1	5	1280	8248	8265	8272	8258	8229	8233	8230	8191	8189	8228	8240	8222	8228	8291	8259	8223	8255	8195	8193	8187	8204	8247	8231	8211	8302	8250	8196	8138	8237	8254	8197	8222	8261	8288	8248	8255	8212	8167	8183	8271	8269	8238	8237	8310	8280
789	A/D1	0	5	1030	8219	8243	8226	8233	8238	8212	8237	8208	8212	8213	8198	8228	8208	8227	8213	8212	8216	8213	8211	8229	8210	8214	8224	8198	8215	8210	8214	8218	8217	8200	8221	8218	8201	8221	8212	8217	8220	8214	8212	8212	8202	8219	8228	8215	8262
789	A/D0	1	5	1030	8195	8212	8228	8226	8218	8219	8174	8189	8208	8184	8235	8280	8231	8251	8267	8292	8255	8219	8215	8205	8227	8211	8259	8244	8235	8237	8247	8230	8210	8197	8231	8220	8202	8236	8236	8229	8239	8235	8217	8229	8206	8274	8255	8227	8245
790	A/D1	0	5	980	8221	8222	8225	8231	8228	8224	8231	8204	8220	8210	8232	8211	8232	8224	8222	8229	8215	8211	8229	8222	8181	8254	8204	8228	8226	8217	8251	8193	8260	8209	8218	8226	8224	8216	8224	8226	8194	8235	8194	8221	8256	8210	8235	8236	8202
790	A/D0	1	5	980	8210	8303	8267	8265	8253	8223	8227	8218	8198	8242	8238	8211	8215	8252	8199	8219	8214	8210	8170	8198	8260	8258	8249	8316	8301	8260	8279	8243	8188	8188	8242	8207	8210	8287	8262	8223	8248	8209	8177	8221	8247	8205	8198	8256	8319
791	A/D1	0	5	920	8217	8219	8212	8225	8217	8242	8221	8223	8210	8211	8218	8219	8213	8225	8217	8201	8238	8204	8221	8235	8202	8224	8220	8207	8207	8211	8218	8212	8223	8219	8219	8224	8213	8200	8212	8219	8220	8220	8214	8213	8225	8204	8213	8209	8229
791	A/D0	1	5	920	8244	8259	8217	8187	8230	8199	8192	8215	8192	8207	8217	8223	8226	8242	8231	8239	8197	8202	8180	8186	8239	8217	8258	8277	8233	8200	8170	8231	8251	8230	8261	8274	8222	8251	8274	8228	8208	8224	8227	8221	8254	8262	8270	8264	8255
792	A/D1	0	5	1050	8231	8208	8220	8218	8208	8214	8216	8202	8215	8224	8210	8227	8205	8221	8210	8203	8212	8219	8232	8241	8228	8237	8202	8221	8201	8202	8202	8206	8213	8212	8224	8212	8245	8247	8246	8227	8226	8209	8230	8220	8228	8219	8223	8228	8208
792	A/D0	1	5	1050	8223	8217	8316	8250	8248	8256	8219	8197	8236	8290	8265	8247	8291	8262	8250	8222	8223	8237	8194	8255	8290	8234	8166	8227	8236	8176	8194	8296	8245	8248	8268	8255	8234	8268	8238	8228	8181	8155	8197	8216	8217	8238	8295	8277	8230
793	A/D1	0	5	1290	8210	8222	8207	8212	8244	8225	8225	8224	8220	8226	8216	8214	8221	8201	8217	8211	8207	8237	8235	8222	8253	8232	8229	8228	8218	8216	8210	8220	8220	8228	8218	8206	8210	8208	8219	8217	8240	8234	8228	8223	8211	8208	8205	8218	8239
793	A/D0	1	5	1290	8216	8219	8221	8229	8238	8231	8249	8228	8190	8210	8206	8218	8225	8236	8251	8265	8220	8230	8213	8185	8219	8247	8229	8229	8249	8223	8189	8210	8207	8189	8210	8218	8266	8266	8277	8236	8217	8223	8212	8208	8211	8210	8247	8251	8248
794	A/D1	0	5	1310	8216	8214	8224	8225	8213	8209	8213	8248	8196	8232	8211	8214	8232	8206	8254	8182	8235	8217	8201	8233	8220	8213	8221	8228	8185	8226	8192	8201	8243	8191	8228	8230	8207	8227	8253	8230	8223	8239	8206	8226	8229	8215	8228	8223	8225
794	A/D0	1	5	1310	8261	8275	8257	8279	8266	8227	8252	8245	8190	8215	8228	8238	8275	8210	8231	8279	8202	8175	8213	8227	8234	8285	8275	8188	8225	8224	8198	8159	8279	8279	8255	8306	8325	8272	8322	8306	8209	8209	8213	8177	8184	8233	8274	8257	8258
795	A/D1	0	5	1610	8218	8243	8204	8271	8252	8262	8242	8234	8231	8215	8232	8216	8227	8215	8226	8221	8221	8223	8218	8238	8237	8243	8282	8217	8295	8289	8237	8256	8207	8243	8176	8249	8240	8241	8280	8260	8221	8230	8228	8195	8240	8207	8207	8232	8214
795	A/D0	1	5	1610	8239	8229	8287	8230	8239	8219	8189	8179	8158	8252	8246	8238	8278	8246	8203	8213	8214	8168	8211	8269	8256	8257	8256	8195	8238	8228	8205	8199	8215	8232	8226	8230	8283	8244	8223	8212	8207	8187	8233	8222	8224	8223	8244	8269	8233
796	A/D1	0	5	1530	8209	8232	8233	8256	8247	8225	8221	8211	8201	8221	8213	8220	8217	8213	8228	8194	8224	8198	8219	8212	8228	8218	8212	8226	8203	8226	8211	8215	8212	8211	8203	8245	8213	8224	8222	8213	8219	8208	8220	8218	8231	8208	8214	8214	8210
796	A/D0	1	5	1530	8251	8241	8259	8265	8283	8237	8197	8184	8173	8159	8204	8183	8260	8254	8256	8263	8263	8235	8225	8233	8202	8241	8262	8265	8225	8219	8205	8174	8169	8188	8182	8191	8240	8237	8232	8242	8237	8223	8219	8222	8229	8243	8301	8254	8262
797	A/D1	0	5	1030	8229	8211	8223	8216	8237	8235	8245	8242	8222	8221	8221	8207	8219	8210	8218	8217	8216	8205	8217	8208	8204	8208	8217	8204	8227	8208	8223	8218	8226	8235	8226	8220	8227	8217	8216	8242	8218	8239	8204	8219	8219	8216	8213	8218	8228
797	A/D0	1	5	1030	8237	8241	8245	8257	8277	8284	8245	8209	8202	8177	8221	8213	8219	8252	8210	8216	8217	8197	8176	8215	8213	8248	8226	8226	8272	8285	8236	8239	8210	8211	8224	8255	8230	8224	8240	8273	8169	8122	8225	8235	8202	8196	8265	8246	8261
798	A/D1	0	5	1450	8217	8227	8215	8221	8215	8218	8216	8225	8211	8224	8219	8212	8216	8198	8237	8218	8206	8228	8206	8207	8217	8217	8245	8223	8284	8229	8208	8248	8192	8215	8218	8221	8196	8243	8213	8202	8244	8195	8228	8218	8205	8229	8227	8221	8229
798	A/D0	1	5	1450	8221	8217	8245	8287	8242	8247	8239	8226	8177	8185	8239	8199	8221	8311	8270	8239	8219	8232	8223	8158	8213	8274	8238	8243	8238	8248	8220	8204	8224	8198	8212	8214	8312	8272	8255	8247	8215	8216	8186	8224	8223	8209	8253	8238	8207
799	A/D1	0	5	1090	8216	8224	8220	8224	8241	8222	8233	8220	8219	8219	8224	8222	8212	8226	8212	8209	8220	8211	8221	8199	8214	8212	8225	8220	8217	8209	8264	8235	8224	8223	8234	8226	8231	8211	8222	8215	8220	8209	8225	8201	8224	8223	8230	8248	8224
799	A/D0	1	5	1090	8295	8322	8237	8261	8275	8276	8229	8224	8240	8212	8197	8205	8205	8227	8257	8231	8241	8211	8200	8189	8197	8221	8276	8263	8234	8240	8258	8239	8202	8200	8185	8186	8246	8231	8272	8251	8269	8214	8175	8227	8200	8246	8291	8261	8253
800	A/D1	0	5	990	8214	8206	8233	8227	8227	8222	8218	8211	8230	8208	8233	8205	8216	8224	8208	8229	8217	8218	8211	8223	8212	8240	8223	8233	8231	8226	8225	8206	8232	8223	8241	8246	8232	8222	8238	8221	8223	8225	8212	8215	8219	8217	8220	8220	8210
800	A/D0	1	5	990	8228	8210	8225	8286	8262	8243	8220	8213	8228	8179	8207	8245	8198	8262	8296	8241	8210	8253	8221	8188	8240	8258	8238	8248	8285	8240	8199	8214	8202	8178	8243	8208	8223	8257	8264	8235	8231	8235	8180	8188	8240	8214	8209	8273	8279
801	A/D1	0	5	1080	8235	8196	8222	8219	8197	8230	8240	8216	8229	8224	8214	8226	8239	8218	8237	8226	8232	8201	8219	8193	8214	8214	8216	8208	8211	8252	8225	8250	8218	8233	8217	8217	8210	8248	8230	8243	8210	8212	8214	8210	8220	8216	8226	8230	8226
801	A/D0	1	5	1080	8210	8243	8269	8219	8267	8285	8205	8207	8220	8225	8208	8231	8332	8226	8200	8321	8229	8118	8198	8276	8154	8173	8339	8264	8187	8251	8274	8159	8196	8288	8254	8163	8239	8226	8215	8224	8190	8199	8183	8186	8222	8277	8216	8236	8238
802	A/D1	0	5	1580	8212	8235	8226	8284	8246	8255	8223	8229	8233	8206	8220	8241	8235	8231	8255	8236	8235	8225	8221	8229	8239	8242	8274	8289	8269	8251	8227	8229	8198	8222	8202	8205	8211	8214	8249	8226	8231	8235	8228	8225	8219	8211	8213	8231	8213
802	A/D0	1	5	1580	8215	8274	8270	8248	8276	8304	8208	8227	8267	8203	8199	8295	8260	8182	8279	8329	8217	8193	8271	8258	8181	8322	8289	8251	8292	8236	8193	8182	8196	8209	8235	8265	8199	8242	8252	8225	8219	8193	8266	8237	8228	8254	8229	8277	8287
803	A/D1	0	5	890	8210	8210	8234	8243	8251	8222	8230	8209	8213	8218	8207	8218	8214	8216	8221	8214	8202	8227	8210	8215	8248	8232	8227	8222	8222	8208	8225	8209	8213	8214	8212	8216	8210	8225	8225	8228	8240	8213	8221	8218	8210	8217	8220	8205	8227
803	A/D0	1	5	890	8257	8261	8274	8272	8249	8226	8229	8199	8203	8225	8216	8282	8286	8271	8268	8248	8214	8227	8213	8210	8252	8277	8258	8283	8260	8238	8225	8207	8206	8218	8217	8252	8251	8328	8259	8237	8232	8195	8199	8211	8209	8214	8237	8230	8236
804	A/D1	0	5	1100	8204	8235	8211	8215	8220	8211	8214	8220	8207	8196	8225	8199	8217	8232	8256	8245	8231	8221	8223	8215	8209	8250	8227	8243	8231	8216	8216	8207	8206	8219	8225	8221	8227	8220	8210	8213	8197	8216	8203	8225	8223	8215	8223	8206	8209
804	A/D0	1	5	1100	8258	8268	8222	8227	8245	8207	8236	8227	8214	8195	8202	8236	8263	8274	8300	8296	8255	8226	8238	8229	8258	8253	8283	8261	8260	8234	8241	8188	8151	8183	8217	8231	8227	8229	8246	8231	8245	8266	8203	8210	8241	8245	8258	8249	8249
805	A/D1	0	5	1030	8208	8215	8211	8223	8217	8228	8207	8236	8238	8183	8248	8180	8247	8199	8225	8247	8183	8242	8208	8221	8209	8230	8207	8221	8227	8199	8233	8220	8213	8218	8214	8210	8220	8223	8201	8232	8205	8218	8233	8199	8221	8220	8214	8224	8224
805	A/D0	1	5	1030	8240	8233	8226	8223	8223	8221	8185	8217	8185	8177	8272	8257	8251	8249	8278	8277	8255	8248	8222	8229	8225	8279	8299	8177	8317	8200	8169	8254	8160	8175	8252	8221	8184	8297	8281	8202	8248	8260	8206	8187	8302	8278	8215	8228	8284
806	A/D1	0	5	1450	8214	8226	8234	8235	8223	8214	8231	8222	8219	8225	8222	8226	8216	8214	8240	8222	8227	8218	8218	8264	8263	8264	8231	8243	8215	8211	8220	8206	8213	8222	8222	8227	8219	8220	8236	8249	8238	8231	8220	8217	8220	8217	8229	8213	8231
806	A/D0	1	5	1450	8172	8259	8246	8233	8232	8229	8179	8186	8232	8217	8238	8265	8299	8296	8302	8254	8234	8227	8196	8239	8237	8244	8276	8293	8248	8226	8217	8226	8212	8208	8205	8268	8261	8245	8295	8255	8205	8201	8238	8233	8239	8274	8261	8220	8233
807	A/D1	0	5	1080	8215	8208	8231	8200	8224	8197	8225	8192	8219	8209	8243	8261	8237	8243	8214	8224	8202	8215	8214	8213	8216	8207	8208	8233	8225	8244	8243	8223	8233	8210	8224	8220	8203	8223	8208	8220	8221	8203	8222	8210	8217	8262	8239	8260	8273
807	A/D0	1	5	1080	8243	8271	8236	8263	8246	8229	8213	8193	8186	8210	8232	8275	8273	8251	8254	8259	8214	8244	8195	8188	8250	8227	8269	8285	8275	8279	8214	8188	8220	8218	8240	8320	8277	8228	8296	8279	8225	8196	8207	8212	8182	8234	8258	8233	8255
808	A/D1	0	5	1610	8214	8208	8230	8209	8227	8219	8250	8228	8233	8230	8233	8223	8260	8235	8241	8256	8244	8249	8237	8220	8229	8215	8222	8210	8198	8236	8196	8206	8216	8214	8220	8196	8261	8195	8243	8242	8224	8224	8230	8215	8198	8234	8209	8232	8234
808	A/D0	1	5	1610	8192	8166	8201	8271	8225	8272	8283	8261	8211	8188	8238	8266	8221	8241	8220	8143	8193	8194	8210	8205	8231	8246	8273	8280	8230	8273	8253	8193	8230	8253	8244	8283	8275	8223	8249	8189	8212	8204	8202	8179	8188	8233	8225	8251	8272
809	A/D1	0	5	1030	8193	8240	8190	8219	8221	8229	8238	8245	8229	8213	8228	8213	8203	8238	8199	8213	8245	8207	8238	8246	8220	8256	8219	8230	8215	8221	8232	8229	8225	8221	8209	8208	8218	8231	8228	8242	8214	8223	8219	8218	8214	8217	8197	8222	8212
809	A/D0	1	5	1030	8197	8185	8240	8232	8249	8262	8206	8204	8213	8201	8208	8241	8223	8199	8229	8235	8236	8199	8220	8259	8198	8257	8301	8230	8249	8256	8206	8213	8195	8206	8240	8204	8228	8256	8244	8282	8247	8209	8231	8214	8237	8288	8263	8273	8268
810	A/D1	0	5	1080	8214	8226	8220	8223	8217	8236	8257	8235	8229	8216	8212	8215	8223	8212	8218	8208	8223	8208	8212	8212	8209	8217	8205	8228	8211	8211	8218	8219	8211	8211	8208	8215	8213	8214	8217	8233	8229	8226	8214	8226	8210	8225	8217	8230	8220
810	A/D0	1	5	1080	8232	8256	8229	8247	8250	8223	8230	8229	8184	8235	8278	8251	8287	8289	8283	8240	8236	8222	8185	8184	8224	8240	8250	8283	8315	8269	8237	8228	8200	8208	8222	8253	8222	8240	8253	8240	8196	8227	8170	8198	8225	8215	8223	8257	8251
811	A/D1	0	5	1270	8238	8242	8244	8275	8211	8248	8187	8253	8208	8199	8247	8199	8229	8234	8230	8192	8233	8208	8199	8238	8182	8223	8213	8204	8216	8221	8211	8217	8222	8204	8224	8216	8207	8224	8254	8219	8252	8200	8224	8240	8209	8232	8239	8227	8234
811	A/D0	1	5	1270	8181	8269	8253	8234	8257	8268	8260	8235	8240	8233	8260	8242	8276	8256	8255	8215	8181	8216	8193	8192	8207	8243	8234	8247	8234	8211	8200	8212	8234	8188	8264	8246	8224	8268	8292	8221	8196	8214	8171	8209	8232	8252	8236	8231	8281
812	A/D1	0	5	1050	8212	8231	8232	8225	8232	8212	8211	8223	8218	8219	8210	8226	8210	8224	8212	8217	8217	8214	8209	8232	8236	8239	8233	8233	8220	8217	8221	8210	8219	8219	8213	8216	8212	8224	8218	8217	8221	8217	8205	8211	8206	8218	8204	8218	8230
812	A/D0	1	5	1050	8251	8258	8214	8286	8238	8214	8221	8193	8196	8212	8206	8243	8255	8218	8222	8215	8171	8195	8184	8209	8225	8190	8240	8271	8269	8262	8248	8221	8194	8240	8285	8247	8272	8225	8232	8249	8213	8210	8208	8206	8142	8217	8241	8219	8248
813	A/D1	0	5	1250	8212	8215	8225	8234	8224	8220	8214	8216	8205	8215	8214	8215	8218	8209	8216	8203	8218	8215	8210	8220	8215	8221	8224	8219	8271	8245	8258	8222	8219	8214	8207	8221	8238	8220	8225	8214	8218	8213	8219	8214	8222	8225	8230	8224	8212
813	A/D0	1	5	1250	8218	8303	8293	8277	8266	8249	8228	8205	8218	8201	8225	8229	8215	8180	8223	8241	8231	8255	8238	8201	8230	8251	8220	8231	8261	8254	8219	8219	8205	8175	8210	8204	8245	8250	8291	8264	8222	8237	8219	8191	8204	8224	8260	8257	8307
814	A/D1	0	5	1260	8232	8221	8228	8252	8220	8211	8239	8192	8224	8213	8213	8225	8234	8207	8228	8229	8195	8239	8208	8207	8235	8212	8214	8227	8254	8233	8246	8220	8224	8216	8221	8247	8232	8220	8241	8232	8231	8233	8214	8221	8215	8222	8225	8215	8213
814	A/D0	1	5	1260	8225	8213	8249	8223	8254	8246	8225	8245	8212	8202	8216	8258	8243	8228	8256	8310	8311	8272	8220	8211	8203	8179	8213	8206	8259	8224	8239	8243	8204	8192	8239	8214	8218	8201	8249	8272	8232	8239	8230	8213	8194	8231	8258	8236	8221
815	A/D1	0	5	1070	8212	8220	8232	8223	8223	8218	8244	8227	8227	8208	8215	8204	8215	8210	8206	8220	8215	8221	8214	8215	8212	8208	8221	8218	8218	8218	8217	8217	8243	8226	8239	8235	8218	8224	8239	8218	8239	8212	8218	8216	8208	8212	8211	8216	8234
815	A/D0	1	5	1070	8277	8260	8251	8241	8263	8234	8236	8200	8196	8198	8212	8234	8248	8279	8246	8237	8249	8230	8196	8211	8251	8257	8291	8273	8294	8251	8223	8234	8201	8203	8236	8226	8209	8259	8245	8238	8238	8199	8207	8221	8202	8204	8272	8298	8246
[truncated: 370 more rows]
[truncated: 2,115 more columns]
