# Supplementary material for: Measuring and Sorting Cell Populations Expressing Isospectral Fluorescent Proteins with Different Fluorescence Lifetimes
Source: PLoS One. 2014 Oct 10;9(10):e109940. doi: 10.1371/journal.pone.0109940 (PMC4193854; doi:10.1371/journal.pone.0109940)
Supplement: Figure S10 — Apr29.zip: Flow cytometry data archive, including waveform data (*.csv) as well as list mode data (*.fcs), for pure BSY034, pure BSY035, and a mixture of the two. (ZIP) [file pone.0109940.s010.zip › Apr29/35_shapes.csv]

Software	Kytos	2.0.1
Instrument	BlackBart	0.90
Summary	Detectors	2	Events	1000	Seconds	17	First Event	7	Last Event	1006	Data Line	9
Settings	Trigger		Threshold	-1	SampleRate	1	TimeUnits	1
Detectors
ID	Name	Alias	Range
0	A/D1	A/D1	16383
1	A/D0	A/D0	16383
Data
Event	Detector	ID	Time	Length	Data
1	A/D1	0	0	1320	8231	8219	8253	8235	8225	8234	8205	8209	8214	8223	8224	8235	8246	8227	8251	8245	8241	8254	8199	8238	8241	8168	8283	8196	8225	8214	8204	8228	8207	8234	8203	8267	8205	8267	8191	8242	8228	8229	8247	8213	8231	8211	8230	8205	8226
1	A/D0	1	0	1320	8247	8211	8233	8259	8231	8197	8213	8241	8183	8185	8277	8243	8206	8234	8247	8210	8211	8226	8208	8215	8218	8190	8235	8261	8223	8224	8210	8204	8182	8234	8243	8208	8229	8224	8258	8241	8231	8213	8201	8211	8281	8300	8285	8260	8251
2	A/D1	0	0	1020	8193	8250	8195	8234	8213	8219	8207	8198	8210	8209	8213	8220	8208	8225	8214	8204	8225	8189	8226	8210	8213	8223	8206	8218	8205	8199	8223	8234	8242	8255	8232	8222	8214	8221	8216	8218	8212	8207	8216	8211	8211	8220	8212	8212	8217
2	A/D0	1	0	1020	8273	8248	8212	8229	8237	8219	8167	8199	8183	8170	8192	8237	8241	8255	8263	8276	8223	8193	8233	8229	8217	8250	8257	8288	8272	8227	8227	8210	8188	8199	8220	8210	8210	8242	8248	8230	8199	8225	8223	8196	8229	8242	8224	8240	8271
3	A/D1	0	0	1110	8221	8231	8228	8239	8216	8206	8215	8208	8219	8211	8220	8255	8260	8270	8237	8228	8211	8212	8202	8202	8214	8238	8287	8261	8230	8197	8210	8206	8212	8220	8221	8222	8234	8228	8242	8211	8227	8209	8213	8211	8207	8239	8194	8237	8210
3	A/D0	1	0	1110	8231	8231	8205	8175	8239	8243	8217	8232	8244	8236	8260	8335	8346	8293	8208	8247	8163	8109	8159	8205	8189	8180	8336	8287	8215	8256	8247	8244	8207	8225	8220	8208	8195	8216	8309	8215	8169	8208	8220	8172	8246	8244	8287	8211	8198
4	A/D1	0	0	1130	8222	8216	8221	8211	8216	8247	8234	8223	8216	8170	8234	8220	8169	8281	8173	8256	8230	8211	8219	8197	8222	8195	8260	8199	8266	8184	8225	8222	8221	8228	8229	8221	8200	8238	8184	8228	8197	8209	8221	8210	8201	8211	8210	8213	8211
4	A/D0	1	0	1130	8163	8272	8294	8240	8242	8310	8266	8135	8232	8255	8159	8228	8289	8256	8270	8303	8248	8205	8171	8154	8179	8190	8219	8315	8310	8240	8206	8260	8184	8157	8238	8283	8278	8302	8321	8236	8251	8303	8252	8196	8185	8198	8216	8197	8213
5	A/D1	0	0	940	8235	8229	8218	8246	8203	8222	8214	8219	8213	8207	8215	8221	8215	8226	8213	8206	8217	8210	8230	8231	8227	8225	8229	8223	8220	8244	8227	8228	8219	8208	8212	8209	8215	8212	8205	8216	8214	8208	8222	8225	8195	8230	8222	8187	8236
5	A/D0	1	0	940	8269	8236	8253	8244	8194	8197	8194	8204	8172	8236	8271	8221	8222	8208	8203	8211	8202	8220	8231	8229	8268	8266	8234	8263	8272	8287	8224	8210	8203	8208	8210	8225	8224	8225	8206	8217	8222	8210	8218	8233	8216	8244	8262	8283	8248
6	A/D1	0	0	1170	8217	8214	8215	8215	8219	8223	8215	8223	8251	8186	8253	8202	8250	8225	8211	8241	8172	8293	8211	8238	8280	8222	8259	8221	8285	8229	8259	8221	8201	8268	8201	8181	8272	8149	8228	8241	8210	8271	8230	8248	8210	8235	8186	8231	8205
6	A/D0	1	0	1170	8225	8224	8220	8232	8243	8215	8191	8200	8183	8172	8276	8219	8240	8287	8271	8222	8236	8212	8180	8203	8227	8210	8242	8289	8250	8251	8240	8192	8190	8199	8201	8211	8248	8277	8219	8250	8261	8236	8203	8265	8219	8204	8198	8184	8199
7	A/D1	0	0	1060	8232	8231	8236	8217	8252	8209	8223	8218	8209	8216	8211	8214	8215	8221	8206	8228	8219	8227	8216	8216	8235	8211	8222	8200	8222	8220	8273	8234	8227	8226	8229	8241	8246	8236	8228	8218	8213	8215	8211	8216	8214	8208	8225	8205	8217
7	A/D0	1	0	1060	8185	8217	8244	8217	8293	8278	8206	8261	8222	8191	8158	8215	8238	8214	8246	8274	8243	8215	8272	8225	8165	8203	8189	8195	8193	8211	8211	8242	8197	8194	8227	8195	8226	8246	8266	8230	8203	8228	8211	8194	8238	8252	8236	8223	8218
8	A/D1	0	0	1110	8204	8212	8203	8237	8221	8228	8238	8259	8260	8233	8230	8219	8212	8216	8218	8211	8211	8212	8200	8219	8209	8221	8282	8255	8262	8245	8215	8229	8216	8213	8219	8220	8211	8215	8205	8215	8207	8200	8223	8231	8215	8227	8211	8196	8222
8	A/D0	1	0	1110	8131	8270	8324	8166	8273	8335	8245	8179	8259	8220	8177	8208	8265	8254	8252	8289	8256	8166	8150	8191	8253	8224	8207	8236	8226	8225	8286	8286	8222	8209	8239	8243	8248	8191	8242	8232	8188	8175	8220	8214	8202	8224	8236	8223	8197
9	A/D1	0	0	1100	8235	8216	8228	8218	8211	8253	8231	8219	8233	8216	8219	8223	8203	8220	8223	8207	8225	8223	8218	8231	8230	8201	8229	8221	8194	8231	8218	8203	8235	8205	8220	8217	8209	8217	8217	8221	8226	8219	8213	8213	8210	8213	8219	8222	8227
9	A/D0	1	0	1100	8173	8224	8256	8246	8207	8214	8203	8163	8203	8247	8225	8200	8228	8274	8281	8258	8237	8212	8197	8188	8201	8214	8178	8250	8221	8252	8245	8198	8218	8236	8228	8248	8299	8233	8219	8261	8214	8193	8195	8243	8208	8196	8303	8280	8304
10	A/D1	0	0	1350	8220	8233	8209	8219	8223	8211	8227	8213	8218	8228	8213	8228	8223	8238	8227	8215	8215	8238	8215	8222	8210	8219	8222	8213	8219	8206	8220	8224	8211	8222	8217	8218	8212	8230	8208	8237	8252	8231	8240	8229	8220	8234	8228	8268	8239
10	A/D0	1	0	1350	8292	8246	8227	8281	8259	8238	8242	8243	8197	8187	8225	8230	8204	8222	8257	8256	8219	8205	8231	8188	8276	8279	8257	8246	8249	8245	8256	8214	8169	8246	8241	8222	8217	8201	8215	8199	8198	8209	8177	8196	8222	8195	8235	8218	8263
11	A/D1	0	0	860	8202	8271	8251	8247	8264	8249	8271	8223	8252	8223	8218	8245	8265	8327	8284	8284	8226	8250	8210	8247	8207	8248	8219	8245	8233	8225	8234	8210	8227	8202	8223	8232	8241	8242	8230	8242	8226	8227	8211	8222	8227	8262	8269	8316	8309
11	A/D0	1	0	860	8270	8222	8292	8263	8305	8281	8235	8179	8174	8203	8157	8230	8311	8280	8227	8260	8260	8188	8210	8243	8239	8233	8241	8233	8239	8238	8232	8205	8184	8177	8216	8277	8244	8266	8318	8275	8262	8271	8248	8238	8269	8285	8256	8244	8279
12	A/D1	0	0	880	8210	8199	8238	8205	8258	8187	8229	8230	8191	8233	8219	8216	8212	8244	8219	8241	8223	8212	8237	8217	8221	8218	8214	8215	8255	8238	8214	8228	8209	8204	8227	8198	8219	8247	8229	8257	8225	8228	8219	8218	8224	8238	8235	8224	8218
12	A/D0	1	0	880	8219	8229	8202	8233	8260	8222	8229	8231	8218	8184	8215	8300	8241	8241	8301	8234	8213	8205	8202	8184	8200	8238	8236	8228	8268	8297	8229	8225	8223	8204	8203	8225	8209	8208	8261	8227	8210	8210	8186	8221	8227	8252	8234	8236	8201
13	A/D1	0	0	870	8216	8208	8215	8219	8237	8304	8260	8269	8224	8229	8216	8194	8211	8208	8209	8218	8204	8210	8210	8233	8230	8231	8233	8228	8218	8263	8226	8224	8214	8216	8212	8202	8217	8246	8228	8237	8221	8220	8234	8231	8227	8217	8218	8240	8284
13	A/D0	1	0	870	8245	8241	8260	8301	8337	8277	8267	8227	8193	8184	8237	8234	8233	8284	8273	8268	8228	8229	8204	8205	8257	8256	8305	8307	8256	8245	8239	8222	8214	8219	8248	8236	8248	8249	8233	8199	8206	8210	8186	8209	8224	8231	8257	8251	8268
14	A/D1	0	0	930	8212	8202	8220	8207	8236	8261	8255	8248	8223	8218	8218	8214	8226	8220	8217	8211	8243	8229	8235	8220	8219	8212	8223	8256	8275	8266	8246	8226	8219	8211	8209	8212	8212	8213	8260	8230	8237	8207	8223	8204	8225	8218	8246	8276	8232
14	A/D0	1	0	930	8258	8319	8292	8264	8259	8263	8207	8211	8227	8241	8212	8198	8164	8208	8209	8252	8230	8275	8193	8202	8202	8218	8244	8299	8301	8278	8231	8216	8178	8219	8235	8247	8223	8236	8227	8187	8180	8185	8199	8235	8263	8312	8281	8310	8278
15	A/D1	0	0	1030	8209	8220	8211	8211	8221	8220	8215	8213	8209	8221	8210	8235	8244	8215	8229	8230	8221	8232	8214	8225	8203	8226	8215	8204	8223	8221	8215	8226	8208	8210	8225	8203	8228	8217	8237	8233	8236	8223	8209	8221	8201	8223	8203	8220	8226
15	A/D0	1	0	1030	8214	8253	8250	8269	8247	8242	8215	8167	8212	8205	8197	8191	8229	8199	8237	8259	8256	8208	8157	8238	8255	8243	8276	8281	8239	8187	8234	8226	8183	8217	8236	8267	8270	8295	8241	8267	8220	8204	8218	8219	8209	8260	8281	8271	8251
16	A/D1	0	0	860	8235	8242	8259	8258	8270	8245	8244	8221	8225	8205	8212	8216	8243	8256	8270	8236	8253	8205	8205	8252	8208	8263	8230	8246	8233	8209	8261	8190	8237	8205	8207	8210	8251	8255	8249	8276	8208	8240	8218	8207	8242	8256	8244	8249	8272
16	A/D0	1	0	860	8243	8226	8262	8284	8262	8271	8237	8198	8185	8232	8238	8259	8235	8307	8244	8263	8242	8200	8211	8195	8196	8271	8253	8272	8278	8255	8182	8210	8208	8194	8217	8277	8273	8290	8273	8285	8225	8200	8216	8199	8219	8234	8216	8251	8259
17	A/D1	0	0	1080	8231	8204	8204	8204	8210	8221	8215	8223	8208	8221	8223	8203	8235	8193	8231	8207	8219	8204	8223	8201	8211	8214	8212	8227	8213	8228	8213	8227	8208	8208	8215	8207	8223	8208	8231	8200	8220	8211	8209	8224	8218	8220	8223	8209	8222
17	A/D0	1	0	1080	8276	8237	8273	8305	8260	8201	8258	8260	8245	8183	8224	8267	8252	8220	8199	8230	8222	8222	8177	8195	8232	8222	8274	8284	8226	8220	8240	8221	8178	8197	8227	8186	8247	8264	8267	8321	8286	8268	8210	8180	8227	8261	8239	8230	8297
18	A/D1	0	0	870	8222	8249	8187	8283	8254	8194	8292	8168	8240	8204	8230	8237	8222	8296	8262	8278	8223	8252	8198	8224	8209	8224	8261	8237	8274	8206	8234	8221	8211	8219	8204	8224	8264	8249	8275	8246	8228	8244	8223	8218	8222	8209	8240	8241	8213
18	A/D0	1	0	870	8258	8300	8207	8245	8250	8237	8181	8179	8158	8195	8235	8213	8270	8277	8288	8237	8246	8210	8227	8191	8223	8229	8193	8247	8289	8178	8182	8243	8170	8190	8254	8268	8220	8273	8294	8217	8226	8262	8243	8173	8170	8242	8213	8198	8251
19	A/D1	0	0	870	8211	8209	8212	8215	8209	8241	8222	8245	8218	8222	8236	8240	8246	8284	8272	8239	8248	8225	8228	8207	8243	8231	8234	8257	8226	8233	8208	8205	8218	8210	8214	8223	8207	8243	8265	8248	8282	8234	8231	8230	8206	8219	8221	8219	8212
19	A/D0	1	0	870	8252	8221	8227	8235	8217	8242	8292	8223	8249	8222	8218	8237	8269	8241	8221	8223	8150	8184	8221	8177	8208	8205	8197	8240	8244	8209	8225	8238	8204	8215	8247	8230	8245	8270	8265	8243	8218	8204	8162	8179	8186	8196	8253	8267	8262
20	A/D1	0	0	1020	8215	8205	8234	8230	8240	8222	8250	8234	8241	8232	8218	8213	8218	8230	8227	8228	8212	8213	8210	8221	8211	8221	8219	8223	8217	8223	8217	8216	8223	8225	8210	8217	8210	8213	8216	8214	8210	8210	8229	8212	8259	8230	8235	8216	8217
20	A/D0	1	0	1020	8169	8223	8241	8227	8286	8311	8188	8203	8252	8203	8197	8271	8258	8228	8230	8242	8199	8179	8220	8190	8208	8238	8265	8234	8214	8207	8218	8187	8200	8195	8205	8228	8242	8257	8281	8235	8186	8200	8216	8184	8179	8253	8255	8253	8316
21	A/D1	0	0	1320	8185	8224	8194	8243	8211	8206	8242	8197	8219	8225	8198	8249	8219	8275	8231	8227	8247	8218	8219	8215	8214	8206	8229	8224	8208	8215	8210	8221	8210	8217	8220	8239	8223	8270	8240	8248	8221	8221	8232	8226	8238	8214	8208	8222	8204
21	A/D0	1	0	1320	8216	8246	8232	8253	8309	8303	8186	8179	8202	8209	8231	8241	8233	8209	8269	8303	8280	8256	8202	8209	8208	8220	8254	8279	8269	8223	8242	8259	8247	8196	8218	8235	8244	8284	8322	8286	8202	8218	8205	8208	8196	8229	8262	8241	8266
22	A/D1	0	0	1080	8216	8212	8224	8235	8233	8240	8257	8250	8237	8223	8207	8234	8235	8231	8224	8222	8205	8220	8216	8215	8212	8232	8216	8265	8317	8276	8292	8225	8220	8218	8214	8207	8240	8226	8218	8245	8215	8246	8222	8234	8212	8222	8210	8208	8217
22	A/D0	1	0	1080	8214	8248	8211	8258	8291	8302	8251	8252	8216	8162	8206	8246	8222	8213	8312	8275	8246	8229	8227	8224	8214	8269	8254	8238	8257	8237	8238	8231	8182	8184	8247	8201	8197	8281	8234	8198	8208	8218	8165	8182	8230	8205	8265	8270	8252
23	A/D1	0	0	1110	8213	8236	8209	8253	8211	8229	8236	8221	8206	8217	8225	8216	8232	8204	8220	8208	8224	8220	8212	8219	8203	8220	8209	8211	8214	8220	8243	8242	8234	8215	8227	8208	8213	8230	8233	8223	8236	8212	8222	8229	8208	8225	8226	8247	8273
23	A/D0	1	0	1110	8217	8197	8252	8280	8236	8210	8281	8154	8129	8267	8284	8211	8300	8322	8250	8279	8299	8246	8215	8204	8210	8224	8204	8236	8276	8231	8218	8210	8189	8191	8212	8265	8288	8260	8226	8296	8223	8215	8223	8213	8191	8218	8257	8260	8240
24	A/D1	0	0	940	8222	8220	8217	8217	8226	8213	8222	8229	8217	8226	8227	8206	8230	8222	8217	8218	8216	8218	8213	8211	8218	8214	8212	8219	8209	8223	8222	8210	8225	8199	8215	8212	8220	8207	8246	8220	8236	8243	8223	8223	8214	8209	8216	8225	8210
24	A/D0	1	0	940	8226	8252	8237	8240	8246	8201	8205	8186	8171	8188	8251	8256	8281	8267	8279	8273	8241	8223	8185	8206	8243	8259	8219	8225	8238	8272	8209	8237	8224	8152	8152	8264	8178	8164	8275	8308	8184	8231	8257	8223	8193	8285	8307	8207	8237
25	A/D1	0	0	1060	8198	8239	8221	8234	8240	8237	8254	8184	8257	8174	8237	8279	8222	8278	8256	8227	8208	8246	8167	8251	8215	8140	8304	8215	8232	8248	8199	8242	8190	8243	8181	8248	8197	8233	8227	8217	8239	8209	8226	8196	8231	8205	8236	8233	8219
25	A/D0	1	0	1060	8224	8279	8252	8234	8300	8273	8227	8217	8212	8225	8220	8210	8204	8256	8233	8241	8238	8213	8199	8189	8240	8226	8257	8271	8248	8249	8246	8237	8190	8235	8253	8227	8244	8277	8258	8224	8266	8224	8222	8235	8218	8228	8192	8260	8238
26	A/D1	0	0	1150	8236	8195	8201	8228	8210	8257	8179	8254	8209	8194	8265	8169	8239	8218	8216	8212	8219	8194	8209	8221	8195	8224	8204	8231	8214	8234	8211	8214	8228	8146	8281	8199	8189	8283	8160	8241	8198	8198	8214	8216	8214	8217	8236	8207	8252
26	A/D0	1	0	1150	8239	8238	8227	8211	8200	8218	8225	8208	8211	8178	8210	8293	8233	8221	8242	8205	8189	8197	8212	8235	8208	8231	8283	8260	8250	8275	8239	8226	8203	8218	8241	8198	8222	8278	8255	8243	8273	8218	8178	8209	8263	8244	8243	8273	8270
27	A/D1	0	0	1130	8210	8221	8210	8228	8213	8211	8218	8207	8212	8218	8217	8209	8233	8214	8220	8220	8214	8225	8214	8233	8214	8218	8231	8258	8233	8240	8226	8208	8216	8204	8214	8220	8214	8212	8211	8216	8215	8212	8203	8223	8209	8222	8215	8214	8210
27	A/D0	1	0	1130	8220	8191	8236	8261	8228	8206	8257	8206	8185	8207	8227	8239	8259	8284	8262	8209	8224	8202	8171	8218	8197	8187	8235	8218	8186	8225	8222	8184	8186	8218	8236	8182	8240	8318	8218	8222	8237	8192	8176	8215	8244	8192	8241	8261	8271
28	A/D1	0	0	1200	8220	8218	8215	8217	8229	8221	8229	8206	8218	8211	8213	8229	8228	8255	8248	8242	8232	8216	8224	8211	8230	8210	8224	8233	8254	8249	8252	8240	8225	8230	8228	8229	8224	8229	8215	8220	8208	8205	8240	8195	8213	8256	8152	8261	8215
28	A/D0	1	0	1200	8214	8236	8254	8218	8212	8219	8174	8177	8196	8196	8231	8279	8245	8255	8256	8260	8242	8245	8217	8197	8208	8242	8207	8249	8268	8284	8179	8224	8198	8176	8208	8234	8207	8229	8246	8255	8210	8207	8226	8194	8191	8225	8239	8236	8241
29	A/D1	0	0	910	8221	8203	8223	8266	8251	8291	8258	8227	8232	8217	8211	8227	8208	8242	8217	8230	8227	8225	8224	8208	8220	8207	8218	8215	8222	8222	8236	8261	8235	8226	8234	8219	8229	8215	8215	8246	8235	8236	8244	8210	8220	8211	8211	8211	8215
29	A/D0	1	0	910	8239	8238	8289	8229	8227	8280	8233	8236	8221	8204	8215	8286	8266	8312	8300	8239	8224	8229	8206	8179	8225	8265	8243	8280	8288	8299	8242	8208	8245	8200	8176	8269	8246	8248	8276	8277	8241	8193	8185	8215	8231	8254	8259	8280	8228
30	A/D1	0	0	1390	8260	8242	8263	8235	8224	8231	8188	8249	8186	8220	8214	8205	8213	8227	8204	8220	8229	8203	8227	8202	8220	8218	8226	8221	8197	8236	8223	8215	8218	8198	8214	8202	8212	8223	8209	8219	8220	8206	8226	8203	8218	8252	8231	8222	8234
30	A/D0	1	0	1390	8214	8218	8240	8229	8222	8225	8282	8186	8202	8239	8216	8230	8261	8262	8222	8244	8237	8221	8212	8184	8247	8229	8237	8256	8229	8280	8251	8199	8229	8213	8212	8203	8312	8233	8218	8342	8266	8189	8213	8268	8166	8219	8235	8205	8222
31	A/D1	0	0	910	8220	8204	8203	8229	8197	8223	8210	8210	8215	8211	8227	8223	8231	8212	8240	8222	8225	8217	8207	8214	8206	8227	8206	8227	8209	8216	8216	8210	8218	8201	8220	8206	8245	8251	8246	8222	8229	8205	8212	8218	8209	8237	8230	8242	8226
31	A/D0	1	0	910	8176	8231	8217	8248	8250	8264	8238	8237	8211	8218	8221	8228	8260	8272	8280	8279	8189	8219	8192	8179	8215	8214	8210	8238	8255	8260	8257	8255	8243	8188	8196	8228	8268	8297	8302	8310	8271	8279	8222	8208	8228	8235	8247	8242	8270
32	A/D1	0	0	1120	8208	8246	8231	8213	8224	8211	8213	8231	8214	8213	8242	8220	8231	8232	8226	8240	8210	8242	8209	8220	8226	8198	8239	8179	8258	8200	8210	8230	8193	8210	8228	8222	8201	8242	8203	8221	8235	8208	8239	8209	8220	8214	8255	8234	8231
32	A/D0	1	0	1120	8230	8226	8231	8249	8231	8241	8242	8212	8182	8229	8191	8214	8223	8224	8223	8269	8267	8225	8222	8185	8193	8225	8198	8227	8224	8242	8219	8201	8213	8212	8236	8253	8268	8268	8273	8291	8257	8245	8222	8202	8213	8205	8205	8232	8242
33	A/D1	0	0	1020	8208	8249	8246	8228	8246	8264	8252	8258	8219	8227	8222	8212	8220	8226	8231	8234	8231	8228	8215	8225	8218	8225	8202	8224	8206	8218	8210	8214	8213	8218	8227	8223	8215	8221	8210	8207	8214	8211	8222	8216	8217	8215	8211	8203	8212
33	A/D0	1	0	1020	8212	8245	8266	8201	8226	8249	8222	8197	8202	8222	8197	8193	8239	8222	8237	8285	8237	8179	8231	8204	8235	8251	8266	8234	8230	8252	8238	8204	8211	8241	8204	8238	8258	8251	8244	8264	8300	8185	8190	8256	8221	8210	8251	8273	8260
34	A/D1	0	0	1020	8246	8230	8223	8227	8219	8219	8224	8200	8219	8207	8208	8219	8206	8212	8229	8240	8228	8234	8213	8226	8217	8204	8211	8217	8225	8215	8226	8205	8210	8224	8205	8227	8214	8216	8230	8222	8217	8227	8218	8216	8228	8203	8220	8228	8215
34	A/D0	1	0	1020	8279	8253	8238	8290	8295	8259	8210	8236	8207	8182	8228	8252	8199	8239	8279	8253	8201	8247	8241	8167	8213	8270	8257	8225	8255	8268	8189	8201	8247	8225	8185	8229	8258	8273	8233	8259	8256	8236	8181	8225	8244	8218	8226	8245	8235
35	A/D1	0	0	1060	8222	8199	8234	8196	8227	8211	8215	8221	8229	8215	8214	8222	8213	8240	8222	8240	8219	8210	8220	8197	8236	8192	8222	8216	8222	8231	8219	8215	8201	8228	8208	8208	8211	8199	8215	8209	8237	8220	8234	8215	8238	8222	8229	8202	8216
35	A/D0	1	0	1060	8234	8245	8244	8258	8280	8254	8203	8210	8209	8193	8229	8246	8223	8207	8218	8194	8211	8217	8195	8170	8233	8263	8234	8272	8259	8274	8220	8228	8215	8187	8188	8169	8255	8232	8205	8306	8306	8216	8183	8312	8207	8212	8210	8250	8250
36	A/D1	0	0	1140	8217	8208	8235	8224	8187	8265	8205	8223	8226	8217	8244	8171	8248	8190	8208	8225	8212	8200	8251	8236	8202	8235	8191	8215	8218	8199	8227	8217	8209	8211	8213	8204	8213	8224	8211	8249	8260	8241	8246	8209	8206	8222	8210	8233	8229
36	A/D0	1	0	1140	8169	8201	8243	8235	8214	8247	8236	8158	8219	8198	8171	8247	8253	8271	8254	8260	8229	8210	8202	8216	8193	8250	8244	8241	8235	8247	8256	8219	8223	8210	8165	8194	8228	8271	8253	8283	8272	8162	8193	8234	8196	8184	8267	8255	8249
37	A/D1	0	0	980	8219	8200	8229	8230	8233	8233	8213	8222	8214	8214	8225	8238	8212	8217	8220	8206	8230	8210	8217	8215	8220	8214	8213	8212	8226	8225	8227	8218	8210	8217	8206	8216	8229	8226	8217	8222	8212	8206	8220	8210	8205	8253	8213	8201	8249
37	A/D0	1	0	980	8209	8254	8269	8256	8263	8241	8241	8218	8199	8199	8227	8288	8287	8329	8280	8253	8233	8203	8196	8206	8237	8253	8245	8254	8231	8230	8211	8207	8218	8229	8213	8250	8281	8289	8261	8225	8265	8164	8191	8281	8223	8209	8247	8232	8203
38	A/D1	0	0	870	8224	8242	8206	8295	8229	8271	8258	8233	8219	8229	8259	8268	8286	8251	8247	8255	8222	8236	8234	8202	8224	8244	8216	8235	8234	8206	8240	8229	8201	8246	8251	8251	8296	8254	8270	8245	8263	8235	8257	8228	8247	8239	8262	8310	8318
38	A/D0	1	0	870	8246	8223	8276	8308	8301	8259	8236	8216	8198	8258	8306	8259	8315	8389	8361	8350	8287	8239	8208	8174	8244	8279	8341	8324	8300	8290	8246	8209	8208	8252	8260	8268	8282	8307	8370	8391	8323	8237	8228	8235	8316	8292	8314	8334	8375
39	A/D1	0	0	890	8198	8205	8225	8199	8231	8222	8205	8212	8210	8203	8216	8205	8212	8227	8231	8218	8214	8222	8210	8234	8214	8259	8248	8222	8255	8204	8181	8265	8151	8251	8225	8215	8248	8201	8248	8204	8239	8195	8238	8197	8220	8228	8233	8300	8242
39	A/D0	1	0	890	8249	8291	8260	8243	8261	8236	8189	8211	8240	8205	8196	8271	8258	8260	8270	8247	8234	8225	8202	8218	8200	8197	8239	8272	8263	8249	8235	8229	8231	8197	8238	8293	8332	8272	8253	8252	8217	8180	8192	8239	8180	8219	8234	8208	8195
40	A/D1	0	0	990	8210	8211	8235	8236	8267	8243	8240	8222	8216	8215	8226	8272	8249	8288	8237	8245	8300	8199	8237	8228	8194	8230	8212	8254	8216	8252	8191	8226	8206	8201	8233	8222	8264	8243	8247	8283	8252	8301	8248	8251	8225	8254	8235	8255	8251
40	A/D0	1	0	990	8201	8282	8318	8281	8273	8268	8252	8237	8205	8192	8234	8251	8266	8299	8275	8250	8223	8236	8183	8196	8213	8229	8228	8242	8290	8234	8235	8210	8201	8205	8176	8233	8247	8247	8288	8307	8282	8199	8196	8204	8212	8211	8227	8283	8273
41	A/D1	0	0	860	8218	8221	8207	8210	8235	8196	8226	8236	8186	8233	8199	8235	8204	8212	8244	8186	8237	8199	8210	8207	8226	8209	8227	8227	8201	8233	8211	8202	8224	8200	8208	8226	8205	8220	8245	8224	8238	8239	8210	8223	8219	8219	8249	8242	8253
41	A/D0	1	0	860	8211	8235	8223	8276	8243	8228	8275	8219	8230	8204	8175	8201	8184	8212	8287	8286	8282	8229	8228	8225	8219	8253	8244	8281	8247	8228	8244	8216	8201	8221	8226	8212	8235	8259	8243	8254	8230	8219	8218	8181	8197	8252	8267	8285	8257
42	A/D1	0	0	1020	8249	8240	8226	8239	8214	8199	8210	8228	8195	8240	8199	8206	8271	8230	8238	8228	8214	8219	8226	8215	8232	8198	8212	8254	8156	8280	8199	8226	8221	8206	8228	8196	8244	8192	8255	8197	8248	8213	8225	8213	8204	8247	8177	8282	8287
42	A/D0	1	0	1020	8201	8202	8258	8295	8253	8278	8249	8218	8200	8193	8207	8219	8267	8254	8324	8279	8250	8210	8195	8216	8187	8244	8285	8302	8258	8259	8247	8194	8201	8208	8223	8213	8250	8271	8256	8259	8239	8212	8204	8212	8247	8266	8251	8266	8280
43	A/D1	0	0	880	8206	8217	8221	8214	8228	8218	8208	8223	8217	8209	8218	8206	8217	8208	8221	8211	8209	8220	8210	8233	8211	8214	8219	8191	8220	8221	8195	8219	8220	8204	8202	8254	8208	8212	8306	8185	8252	8235	8203	8254	8199	8261	8196	8255	8249
43	A/D0	1	0	880	8218	8250	8247	8258	8304	8221	8204	8222	8211	8139	8189	8244	8216	8237	8243	8225	8193	8210	8221	8217	8218	8239	8225	8239	8254	8248	8252	8224	8194	8213	8266	8224	8248	8305	8243	8235	8235	8207	8188	8235	8244	8230	8232	8225	8263
44	A/D1	0	0	1140	8214	8227	8217	8222	8215	8218	8220	8207	8222	8211	8213	8222	8206	8215	8211	8214	8207	8210	8210	8220	8213	8218	8211	8219	8210	8220	8226	8232	8235	8224	8219	8218	8234	8232	8252	8246	8251	8232	8231	8214	8229	8215	8213	8218	8218
44	A/D0	1	0	1140	8221	8231	8255	8264	8278	8269	8247	8231	8212	8200	8188	8196	8224	8211	8218	8262	8228	8212	8206	8218	8216	8233	8206	8224	8215	8331	8285	8200	8264	8207	8157	8217	8248	8209	8261	8288	8224	8197	8213	8206	8218	8213	8243	8220	8234
45	A/D1	0	0	1450	8216	8221	8222	8203	8219	8229	8219	8228	8211	8214	8230	8225	8218	8220	8223	8224	8229	8210	8223	8244	8229	8238	8202	8232	8230	8240	8249	8220	8224	8210	8225	8215	8219	8223	8241	8268	8244	8245	8224	8204	8210	8231	8218	8234	8213
45	A/D0	1	0	1450	8171	8296	8321	8196	8213	8262	8142	8144	8271	8217	8187	8294	8295	8213	8274	8280	8206	8205	8190	8230	8180	8237	8258	8197	8271	8280	8228	8188	8193	8230	8207	8284	8278	8291	8278	8306	8259	8203	8218	8188	8203	8232	8229	8202	8284
46	A/D1	0	0	1030	8212	8217	8211	8235	8238	8217	8244	8240	8220	8232	8215	8205	8243	8215	8242	8220	8216	8234	8227	8222	8221	8261	8225	8239	8215	8231	8236	8236	8227	8216	8204	8214	8214	8221	8219	8217	8223	8218	8221	8220	8223	8212	8209	8209	8216
46	A/D0	1	0	1030	8208	8206	8233	8285	8239	8206	8227	8225	8211	8221	8199	8251	8268	8241	8300	8284	8187	8217	8242	8181	8197	8200	8235	8239	8221	8249	8219	8194	8229	8207	8216	8253	8255	8270	8262	8284	8240	8219	8195	8180	8195	8221	8266	8210	8213
47	A/D1	0	0	910	8162	8282	8172	8245	8254	8199	8261	8180	8241	8179	8225	8194	8232	8209	8216	8235	8228	8272	8218	8233	8223	8261	8218	8251	8204	8200	8245	8177	8243	8193	8239	8205	8228	8246	8189	8237	8205	8229	8191	8242	8195	8222	8250	8205	8250
47	A/D0	1	0	910	8268	8218	8233	8315	8285	8254	8273	8218	8142	8191	8232	8218	8232	8293	8260	8223	8241	8226	8170	8188	8188	8166	8179	8258	8229	8213	8228	8194	8182	8169	8222	8255	8253	8290	8286	8252	8229	8217	8205	8199	8219	8196	8228	8209	8224
48	A/D1	0	0	1280	8193	8219	8206	8248	8238	8246	8224	8224	8223	8209	8213	8210	8218	8212	8224	8209	8222	8229	8215	8226	8200	8224	8217	8233	8228	8221	8216	8213	8213	8205	8223	8214	8257	8238	8231	8218	8213	8214	8214	8214	8210	8221	8212	8227	8230
48	A/D0	1	0	1280	8162	8194	8228	8285	8269	8257	8208	8198	8225	8190	8230	8282	8292	8269	8300	8286	8241	8225	8205	8201	8162	8185	8235	8252	8242	8244	8222	8201	8213	8196	8233	8260	8238	8260	8307	8291	8267	8248	8236	8185	8258	8264	8254	8243	8283
49	A/D1	0	0	960	8211	8207	8213	8218	8227	8218	8222	8214	8210	8211	8196	8196	8214	8213	8235	8225	8239	8216	8218	8214	8212	8226	8206	8230	8209	8230	8236	8223	8234	8220	8207	8221	8211	8227	8220	8199	8221	8207	8218	8211	8212	8238	8229	8238	8232
49	A/D0	1	0	960	8218	8213	8205	8254	8229	8252	8241	8205	8170	8212	8165	8159	8265	8323	8282	8354	8278	8227	8181	8217	8239	8195	8231	8264	8187	8234	8244	8222	8220	8201	8196	8249	8256	8228	8254	8254	8255	8242	8232	8239	8175	8196	8225	8185	8186
50	A/D1	0	0	1100	8218	8224	8231	8208	8225	8207	8225	8217	8203	8215	8212	8226	8211	8251	8252	8240	8226	8216	8211	8212	8235	8217	8239	8251	8202	8229	8212	8211	8212	8217	8209	8247	8221	8234	8216	8213	8239	8233	8237	8217	8220	8214	8212	8215	8221
50	A/D0	1	0	1100	8226	8249	8276	8250	8261	8278	8209	8228	8214	8189	8238	8251	8205	8211	8240	8245	8218	8227	8243	8190	8201	8237	8208	8238	8240	8232	8251	8240	8199	8225	8243	8217	8266	8282	8291	8271	8234	8243	8226	8175	8241	8228	8198	8230	8241
51	A/D1	0	0	1040	8221	8215	8222	8227	8230	8216	8222	8225	8220	8227	8215	8221	8211	8225	8221	8228	8246	8193	8220	8234	8194	8234	8200	8273	8232	8223	8256	8172	8241	8207	8209	8219	8224	8198	8219	8243	8202	8246	8205	8206	8239	8220	8215	8231	8216
51	A/D0	1	0	1040	8225	8213	8180	8224	8265	8227	8216	8222	8192	8218	8241	8305	8263	8301	8255	8219	8195	8199	8188	8196	8223	8238	8217	8249	8260	8218	8223	8240	8185	8180	8242	8229	8208	8227	8235	8214	8209	8227	8225	8196	8220	8264	8214	8231	8242
52	A/D1	0	0	870	8217	8210	8218	8203	8226	8229	8238	8220	8225	8205	8211	8217	8210	8235	8183	8244	8218	8184	8268	8197	8263	8188	8231	8235	8174	8245	8194	8220	8212	8225	8197	8231	8210	8205	8238	8213	8245	8244	8235	8217	8240	8210	8221	8246	8204
52	A/D0	1	0	870	8240	8222	8229	8234	8221	8234	8250	8203	8196	8210	8209	8219	8262	8242	8275	8297	8255	8229	8202	8192	8247	8205	8234	8262	8277	8234	8197	8236	8200	8187	8219	8242	8272	8255	8312	8295	8218	8236	8243	8194	8226	8305	8250	8228	8271
53	A/D1	0	0	1170	8196	8229	8227	8226	8236	8212	8215	8219	8205	8210	8214	8214	8216	8222	8213	8229	8252	8235	8230	8213	8219	8228	8242	8229	8223	8227	8239	8229	8224	8220	8215	8214	8234	8209	8219	8205	8215	8234	8228	8218	8214	8238	8227	8225	8218
53	A/D0	1	0	1170	8212	8289	8296	8270	8247	8255	8220	8182	8230	8203	8184	8229	8247	8197	8242	8220	8208	8221	8188	8184	8198	8215	8228	8216	8248	8238	8199	8212	8226	8185	8253	8248	8250	8292	8271	8250	8226	8217	8219	8221	8209	8243	8235	8283	8284
54	A/D1	0	0	1300	8223	8224	8223	8244	8235	8220	8229	8214	8215	8217	8212	8217	8207	8217	8207	8222	8218	8216	8215	8211	8215	8216	8200	8220	8202	8212	8223	8216	8225	8212	8226	8222	8256	8244	8238	8223	8230	8197	8224	8206	8218	8227	8212	8230	8213
54	A/D0	1	0	1300	8211	8233	8289	8218	8205	8216	8214	8202	8198	8212	8202	8196	8255	8257	8216	8232	8244	8202	8184	8239	8257	8284	8246	8233	8241	8255	8228	8211	8201	8184	8230	8253	8227	8249	8290	8252	8209	8197	8212	8224	8221	8250	8246	8241	8287
55	A/D1	0	0	880	8216	8233	8236	8217	8219	8212	8218	8218	8222	8202	8225	8217	8223	8271	8275	8261	8270	8225	8211	8218	8218	8216	8233	8213	8215	8218	8219	8205	8217	8219	8201	8230	8213	8219	8236	8236	8242	8228	8228	8217	8183	8269	8174	8246	8234
55	A/D0	1	0	880	8219	8242	8255	8225	8238	8215	8195	8193	8207	8221	8212	8221	8233	8281	8218	8227	8239	8172	8188	8229	8207	8253	8293	8289	8232	8307	8222	8184	8200	8210	8224	8211	8252	8246	8228	8248	8246	8220	8196	8197	8241	8205	8260	8232	8308
56	A/D1	0	0	850	8206	8249	8195	8237	8197	8246	8185	8221	8206	8212	8234	8203	8243	8203	8232	8207	8223	8206	8223	8219	8221	8227	8227	8236	8240	8222	8224	8221	8215	8219	8213	8214	8224	8205	8221	8206	8218	8211	8229	8204	8225	8218	8232	8230	8212
56	A/D0	1	0	850	8206	8228	8230	8246	8255	8247	8229	8196	8209	8194	8241	8248	8247	8246	8256	8255	8256	8220	8187	8214	8225	8228	8237	8246	8270	8248	8222	8227	8195	8213	8226	8202	8212	8207	8248	8271	8262	8259	8204	8236	8233	8257	8282	8289	8276
57	A/D1	0	0	870	8228	8242	8234	8274	8230	8245	8231	8217	8215	8216	8244	8238	8276	8257	8297	8279	8292	8248	8233	8218	8228	8231	8231	8260	8281	8318	8271	8244	8223	8213	8234	8285	8312	8339	8305	8346	8266	8255	8230	8219	8210	8246	8224	8253	8238
57	A/D0	1	0	870	8242	8310	8315	8307	8363	8345	8278	8241	8236	8244	8219	8293	8333	8288	8324	8320	8265	8197	8228	8251	8234	8271	8300	8316	8308	8317	8295	8248	8288	8250	8279	8382	8360	8373	8366	8293	8236	8270	8189	8191	8303	8331	8311	8337	8372
58	A/D1	0	0	1280	8224	8210	8222	8232	8215	8239	8221	8216	8219	8202	8224	8203	8221	8213	8222	8214	8224	8218	8203	8228	8216	8222	8199	8230	8201	8215	8210	8202	8219	8207	8225	8211	8215	8213	8212	8203	8223	8219	8221	8220	8216	8224	8246	8238	8236
58	A/D0	1	0	1280	8230	8274	8258	8277	8288	8228	8165	8255	8186	8128	8279	8315	8187	8284	8334	8226	8196	8285	8233	8152	8190	8225	8194	8223	8259	8258	8223	8200	8167	8212	8202	8228	8210	8258	8307	8291	8351	8310	8228	8189	8213	8223	8202	8237	8225
59	A/D1	0	0	1480	8225	8223	8221	8215	8246	8252	8253	8243	8229	8197	8238	8219	8223	8240	8206	8262	8208	8176	8273	8167	8229	8234	8210	8261	8196	8252	8209	8229	8212	8231	8203	8222	8228	8204	8255	8236	8259	8226	8239	8196	8221	8213	8214	8231	8216
59	A/D0	1	0	1480	8202	8218	8216	8225	8261	8274	8278	8226	8189	8190	8200	8209	8201	8244	8279	8248	8232	8235	8215	8197	8199	8230	8223	8260	8265	8297	8247	8190	8224	8204	8218	8209	8230	8266	8305	8307	8250	8249	8212	8214	8239	8214	8223	8266	8243
60	A/D1	0	1	1160	8218	8212	8227	8211	8223	8212	8196	8203	8208	8218	8218	8213	8218	8217	8222	8212	8219	8221	8210	8222	8215	8236	8208	8220	8223	8217	8233	8211	8229	8209	8226	8193	8233	8231	8170	8324	8217	8247	8227	8212	8224	8215	8248	8186	8252
60	A/D0	1	1	1160	8253	8192	8163	8215	8271	8191	8127	8181	8191	8189	8323	8288	8233	8280	8232	8128	8154	8214	8257	8275	8257	8238	8198	8136	8230	8219	8242	8218	8193	8209	8241	8276	8270	8157	8127	8236	8287	8278	8224	8199	8212	8276	8263	8252	8222
61	A/D1	0	1	1060	8227	8238	8156	8270	8200	8212	8262	8211	8256	8197	8240	8188	8248	8186	8250	8212	8219	8232	8197	8236	8195	8229	8228	8230	8221	8215	8225	8216	8240	8213	8227	8217	8233	8213	8224	8245	8257	8251	8230	8237	8212	8219	8229	8238	8220
61	A/D0	1	1	1060	8172	8182	8236	8247	8217	8272	8229	8176	8220	8192	8194	8213	8201	8224	8225	8270	8250	8233	8199	8214	8202	8241	8254	8185	8233	8243	8214	8198	8199	8198	8221	8237	8228	8240	8251	8326	8223	8165	8209	8226	8209	8229	8248	8202	8279
62	A/D1	0	1	1480	8208	8221	8208	8218	8225	8222	8219	8227	8215	8219	8218	8204	8230	8212	8220	8244	8234	8237	8234	8213	8225	8206	8208	8211	8220	8226	8217	8219	8220	8214	8220	8220	8228	8227	8219	8222	8209	8214	8216	8219	8210	8229	8205	8237	8225
62	A/D0	1	1	1480	8195	8251	8266	8266	8249	8242	8216	8205	8236	8224	8193	8250	8278	8224	8269	8302	8267	8176	8188	8219	8146	8185	8236	8218	8226	8243	8231	8225	8214	8245	8226	8186	8230	8264	8240	8230	8255	8179	8197	8219	8191	8278	8251	8264	8276
63	A/D1	0	1	910	8217	8217	8229	8215	8257	8222	8225	8226	8204	8225	8211	8228	8215	8229	8250	8238	8253	8237	8243	8204	8226	8222	8234	8249	8245	8250	8225	8218	8207	8202	8204	8234	8226	8213	8223	8224	8227	8229	8213	8219	8217	8222	8241	8241	8254
63	A/D0	1	1	910	8209	8230	8217	8213	8256	8243	8235	8202	8195	8209	8229	8201	8293	8251	8203	8207	8204	8194	8174	8190	8250	8235	8221	8243	8225	8220	8232	8249	8196	8171	8189	8230	8295	8268	8320	8299	8257	8231	8201	8213	8299	8323	8372	8265	8215
64	A/D1	0	1	880	8227	8208	8226	8218	8212	8222	8223	8205	8207	8216	8204	8223	8196	8218	8217	8206	8225	8205	8219	8215	8225	8212	8224	8208	8215	8211	8213	8214	8202	8222	8211	8221	8217	8217	8214	8214	8215	8203	8208	8215	8210	8220	8212	8223	8219
64	A/D0	1	1	880	8226	8202	8246	8243	8258	8260	8249	8198	8186	8243	8236	8206	8219	8246	8226	8227	8222	8199	8219	8218	8238	8211	8290	8217	8234	8263	8243	8169	8200	8202	8184	8196	8243	8270	8217	8225	8234	8184	8175	8243	8210	8214	8245	8231	8257
65	A/D1	0	1	1090	8189	8231	8219	8223	8266	8191	8243	8204	8223	8206	8239	8194	8218	8226	8193	8243	8196	8213	8218	8222	8204	8230	8241	8194	8245	8203	8210	8226	8200	8229	8215	8232	8244	8242	8220	8241	8213	8219	8211	8207	8226	8230	8219	8215	8219
65	A/D0	1	1	1090	8195	8243	8195	8219	8282	8318	8260	8228	8233	8239	8196	8239	8257	8237	8211	8201	8186	8187	8167	8215	8226	8207	8231	8221	8232	8237	8220	8253	8207	8195	8255	8261	8202	8208	8235	8191	8189	8190	8160	8188	8233	8225	8235	8255	8243
66	A/D1	0	1	1240	8206	8245	8207	8265	8215	8241	8221	8211	8221	8206	8232	8250	8233	8240	8221	8237	8249	8231	8243	8211	8215	8211	8207	8214	8217	8209	8214	8209	8215	8214	8216	8220	8216	8214	8245	8218	8219	8226	8198	8219	8215	8215	8237	8217	8217
66	A/D0	1	1	1240	8194	8224	8241	8208	8250	8243	8256	8233	8191	8218	8229	8280	8221	8278	8270	8209	8193	8210	8191	8171	8187	8198	8199	8209	8254	8228	8235	8211	8225	8224	8202	8222	8265	8244	8222	8256	8258	8223	8181	8209	8200	8163	8263	8279	8248
67	A/D1	0	1	1170	8209	8212	8208	8222	8201	8248	8232	8246	8236	8227	8237	8225	8247	8215	8218	8218	8216	8237	8228	8234	8210	8226	8208	8238	8207	8228	8209	8223	8218	8211	8207	8212	8223	8217	8217	8214	8236	8224	8222	8224	8203	8240	8229	8265	8245
67	A/D0	1	1	1170	8214	8216	8242	8254	8259	8223	8232	8223	8218	8199	8238	8248	8248	8305	8285	8249	8237	8205	8182	8237	8182	8183	8234	8231	8233	8247	8260	8216	8192	8205	8225	8192	8228	8254	8226	8231	8237	8221	8192	8209	8219	8252	8228	8241	8251
68	A/D1	0	1	860	8213	8210	8211	8248	8224	8195	8295	8186	8251	8221	8200	8238	8184	8270	8206	8284	8204	8252	8242	8221	8281	8185	8258	8181	8234	8212	8230	8224	8217	8227	8209	8246	8215	8223	8189	8216	8204	8230	8230	8226	8224	8220	8255	8229	8239
68	A/D0	1	1	860	8273	8251	8242	8296	8264	8240	8243	8223	8191	8232	8227	8230	8195	8279	8278	8236	8250	8179	8198	8191	8216	8201	8235	8239	8321	8287	8282	8207	8169	8252	8252	8170	8238	8280	8233	8177	8275	8214	8222	8227	8232	8210	8270	8265	8263
69	A/D1	0	1	870	8229	8229	8218	8223	8232	8233	8237	8222	8220	8177	8241	8217	8172	8303	8191	8239	8210	8219	8212	8203	8229	8187	8244	8182	8250	8196	8207	8223	8212	8224	8198	8215	8207	8226	8223	8224	8210	8216	8220	8205	8208	8233	8222	8221	8241
69	A/D0	1	1	870	8204	8188	8253	8255	8211	8206	8212	8188	8184	8235	8184	8226	8260	8294	8267	8231	8257	8228	8186	8219	8284	8275	8241	8242	8240	8278	8260	8263	8284	8229	8235	8259	8275	8220	8263	8295	8244	8221	8226	8205	8200	8251	8286	8239	8241
70	A/D1	0	1	1330	8215	8232	8218	8223	8213	8228	8215	8215	8225	8207	8203	8221	8198	8232	8242	8244	8239	8218	8220	8218	8211	8210	8216	8222	8262	8225	8229	8226	8206	8219	8213	8204	8221	8210	8233	8220	8205	8221	8200	8212	8216	8213	8213	8226	8203
70	A/D0	1	1	1330	8214	8180	8195	8271	8261	8213	8187	8209	8190	8180	8211	8218	8217	8237	8250	8206	8204	8204	8225	8216	8182	8200	8231	8266	8233	8233	8212	8246	8247	8184	8236	8237	8224	8291	8269	8227	8223	8234	8209	8187	8215	8264	8208	8236	8262
71	A/D1	0	1	1160	8214	8208	8217	8226	8226	8233	8216	8227	8224	8210	8227	8212	8205	8211	8212	8206	8223	8205	8218	8209	8216	8214	8207	8223	8197	8215	8224	8210	8210	8215	8205	8245	8163	8280	8223	8206	8266	8193	8235	8195	8227	8185	8234	8235	8231
71	A/D0	1	1	1160	8233	8231	8193	8243	8243	8199	8204	8210	8191	8229	8279	8236	8230	8246	8260	8228	8216	8199	8197	8234	8224	8228	8236	8244	8217	8209	8204	8208	8213	8194	8227	8222	8255	8252	8270	8218	8242	8198	8174	8211	8226	8250	8252	8276	8258
72	A/D1	0	1	850	8221	8208	8232	8210	8215	8212	8208	8249	8224	8238	8230	8233	8251	8233	8235	8243	8174	8246	8197	8223	8220	8217	8258	8185	8270	8214	8207	8238	8228	8209	8223	8231	8208	8254	8215	8265	8258	8232	8239	8229	8222	8212	8225	8218	8212
72	A/D0	1	1	850	8211	8259	8223	8199	8317	8321	8288	8213	8213	8257	8241	8266	8275	8228	8206	8199	8195	8209	8177	8206	8241	8191	8219	8237	8293	8288	8237	8239	8188	8209	8201	8228	8267	8276	8273	8230	8236	8187	8183	8227	8201	8237	8289	8272	8257
73	A/D1	0	1	1190	8227	8226	8213	8223	8215	8221	8211	8218	8207	8222	8227	8248	8265	8228	8222	8218	8209	8212	8211	8215	8217	8228	8221	8223	8231	8214	8206	8214	8202	8204	8215	8200	8211	8204	8213	8216	8213	8227	8216	8216	8226	8206	8216	8216	8207
73	A/D0	1	1	1190	8203	8238	8266	8248	8229	8207	8198	8150	8202	8219	8287	8313	8278	8211	8192	8237	8259	8213	8178	8231	8280	8258	8287	8248	8257	8215	8237	8223	8206	8200	8235	8252	8226	8202	8263	8289	8232	8231	8211	8230	8249	8267	8237	8237	8291
74	A/D1	0	1	1010	8222	8213	8205	8223	8202	8222	8214	8241	8235	8224	8224	8216	8234	8203	8240	8230	8207	8220	8213	8217	8217	8231	8204	8223	8216	8218	8211	8218	8220	8219	8220	8204	8205	8207	8206	8252	8268	8253	8238	8230	8214	8219	8213	8221	8212
74	A/D0	1	1	1010	8219	8223	8261	8253	8265	8256	8216	8220	8223	8162	8196	8224	8233	8211	8262	8237	8215	8225	8222	8220	8211	8235	8223	8250	8232	8202	8212	8201	8218	8213	8200	8193	8190	8208	8284	8262	8217	8241	8250	8204	8202	8218	8246	8223	8240
75	A/D1	0	1	1440	8210	8235	8204	8230	8215	8209	8254	8219	8230	8214	8221	8204	8240	8212	8248	8235	8228	8233	8212	8234	8208	8231	8212	8235	8226	8218	8238	8223	8228	8214	8207	8228	8222	8221	8224	8211	8217	8218	8210	8219	8207	8222	8208	8226	8220
75	A/D0	1	1	1440	8198	8208	8214	8204	8220	8277	8263	8207	8235	8186	8200	8234	8186	8258	8284	8283	8243	8254	8218	8182	8220	8227	8216	8226	8254	8231	8193	8226	8206	8178	8200	8195	8234	8268	8322	8300	8261	8257	8207	8199	8240	8221	8203	8267	8299
76	A/D1	0	1	1000	8262	8360	8326	8380	8381	8375	8328	8267	8248	8222	8252	8296	8413	8315	8342	8282	8283	8246	8232	8226	8252	8259	8277	8316	8332	8433	8383	8336	8282	8227	8282	8289	8298	8328	8292	8290	8243	8235	8219	8240	8256	8308	8300	8325	8361
76	A/D0	1	1	1000	8292	8405	8489	8507	8525	8426	8335	8227	8209	8246	8329	8492	8570	8504	8498	8402	8351	8283	8253	8288	8358	8531	8480	8526	8499	8411	8305	8252	8215	8215	8265	8302	8346	8373	8397	8352	8262	8265	8214	8274	8319	8382	8356	8476	8494
77	A/D1	0	1	1010	8216	8215	8218	8221	8229	8233	8213	8231	8209	8233	8227	8231	8217	8227	8223	8218	8225	8217	8218	8216	8229	8218	8223	8216	8219	8220	8216	8215	8217	8219	8200	8237	8222	8215	8233	8211	8219	8225	8221	8221	8222	8207	8206	8218	8208
77	A/D0	1	1	1010	8245	8172	8224	8288	8265	8218	8224	8212	8168	8191	8227	8239	8256	8239	8231	8238	8234	8191	8205	8218	8226	8213	8233	8243	8243	8234	8236	8216	8185	8225	8229	8229	8230	8257	8238	8234	8226	8231	8225	8188	8225	8254	8273	8302	8278
78	A/D1	0	1	1090	8226	8199	8226	8230	8224	8246	8227	8228	8208	8227	8213	8236	8218	8212	8250	8236	8227	8237	8233	8207	8231	8216	8236	8218	8224	8209	8216	8197	8228	8216	8225	8220	8223	8213	8251	8233	8223	8225	8205	8222	8212	8219	8222	8207	8217
78	A/D0	1	1	1090	8227	8268	8245	8239	8236	8244	8223	8215	8201	8218	8215	8276	8249	8217	8220	8211	8182	8163	8203	8180	8233	8275	8246	8210	8255	8219	8199	8194	8209	8239	8254	8266	8272	8288	8280	8269	8200	8210	8202	8214	8234	8237	8248	8240	8252
79	A/D1	0	1	850	8213	8227	8217	8223	8222	8214	8232	8221	8229	8219	8211	8224	8200	8212	8209	8198	8213	8209	8220	8212	8223	8225	8249	8217	8239	8212	8204	8226	8199	8235	8230	8244	8289	8216	8257	8216	8225	8233	8189	8253	8215	8239	8241	8227	8250
79	A/D0	1	1	850	8218	8301	8307	8226	8246	8284	8187	8201	8206	8179	8201	8181	8219	8239	8226	8221	8222	8211	8186	8174	8220	8286	8285	8278	8261	8246	8216	8195	8209	8160	8212	8264	8298	8273	8281	8324	8230	8203	8211	8187	8175	8210	8269	8270	8270
80	A/D1	0	1	1480	8234	8209	8220	8217	8205	8226	8212	8216	8224	8209	8222	8235	8258	8309	8277	8260	8231	8226	8218	8211	8230	8214	8233	8234	8238	8238	8220	8213	8225	8209	8231	8254	8219	8259	8208	8214	8240	8207	8249	8173	8262	8227	8194	8265	8206
80	A/D0	1	1	1480	8244	8255	8243	8265	8231	8243	8222	8207	8214	8202	8185	8207	8244	8258	8307	8268	8278	8263	8220	8185	8238	8240	8267	8261	8252	8223	8195	8205	8184	8192	8229	8250	8203	8189	8224	8259	8253	8251	8202	8244	8209	8211	8265	8240	8208
81	A/D1	0	1	950	8211	8246	8226	8221	8220	8215	8226	8217	8212	8220	8215	8221	8206	8221	8222	8220	8219	8223	8202	8229	8205	8225	8220	8216	8241	8235	8223	8215	8219	8212	8215	8216	8212	8216	8212	8218	8218	8220	8205	8229	8212	8236	8227	8234	8276
81	A/D0	1	1	950	8205	8230	8279	8261	8298	8247	8231	8226	8181	8175	8255	8227	8197	8263	8205	8176	8219	8231	8167	8189	8254	8229	8246	8278	8281	8247	8257	8266	8211	8232	8246	8211	8250	8251	8187	8209	8243	8221	8162	8207	8307	8250	8293	8292	8294
82	A/D1	0	1	1100	8223	8210	8209	8226	8204	8216	8233	8213	8211	8218	8192	8226	8227	8209	8223	8211	8223	8238	8193	8228	8216	8218	8211	8222	8218	8234	8239	8239	8216	8214	8227	8220	8171	8267	8201	8223	8289	8177	8259	8185	8230	8229	8220	8267	8221
82	A/D0	1	1	1100	8210	8240	8234	8278	8285	8266	8265	8235	8216	8227	8233	8245	8280	8244	8227	8252	8216	8229	8206	8232	8209	8207	8233	8224	8187	8224	8220	8205	8198	8217	8219	8216	8261	8223	8233	8206	8247	8199	8181	8223	8186	8222	8251	8294	8279
83	A/D1	0	1	1250	8213	8214	8229	8223	8219	8231	8210	8228	8217	8216	8245	8214	8220	8221	8212	8231	8224	8222	8232	8201	8222	8221	8183	8234	8189	8254	8193	8232	8245	8176	8246	8191	8222	8212	8239	8209	8225	8220	8196	8229	8207	8237	8243	8243	8228
83	A/D0	1	1	1250	8260	8270	8211	8241	8240	8265	8238	8227	8232	8217	8202	8220	8216	8230	8245	8221	8194	8235	8208	8236	8230	8208	8259	8267	8219	8230	8243	8198	8192	8204	8234	8182	8204	8224	8182	8187	8211	8206	8171	8229	8229	8207	8253	8285	8242
84	A/D1	0	1	1230	8209	8221	8195	8263	8178	8266	8224	8178	8254	8183	8209	8215	8219	8207	8241	8197	8227	8210	8213	8218	8211	8215	8223	8219	8209	8211	8217	8210	8219	8219	8209	8222	8212	8204	8234	8191	8227	8216	8218	8226	8219	8220	8236	8237	8233
84	A/D0	1	1	1230	8248	8293	8193	8231	8208	8257	8247	8258	8213	8209	8222	8236	8284	8256	8283	8296	8245	8246	8232	8220	8236	8214	8221	8233	8223	8224	8204	8224	8216	8196	8232	8238	8259	8243	8289	8248	8223	8272	8212	8205	8237	8285	8245	8207	8221
85	A/D1	0	1	860	8235	8245	8252	8221	8246	8233	8232	8268	8233	8254	8241	8247	8222	8243	8229	8234	8229	8220	8216	8224	8223	8220	8225	8204	8223	8209	8209	8215	8207	8218	8204	8250	8241	8250	8237	8239	8197	8232	8209	8201	8253	8202	8234	8212	8237
85	A/D0	1	1	860	8243	8287	8255	8251	8253	8243	8204	8186	8232	8259	8208	8219	8209	8250	8238	8233	8224	8196	8188	8221	8259	8220	8240	8289	8263	8254	8221	8230	8212	8217	8200	8217	8247	8221	8222	8153	8198	8160	8161	8196	8273	8232	8262	8318	8271
86	A/D1	0	1	1080	8213	8222	8221	8219	8223	8205	8210	8218	8217	8209	8217	8218	8215	8264	8237	8252	8233	8237	8224	8231	8210	8220	8209	8201	8225	8214	8232	8219	8223	8226	8222	8216	8224	8200	8213	8210	8213	8228	8220	8225	8211	8210	8215	8206	8224
86	A/D0	1	1	1080	8238	8227	8240	8250	8208	8187	8194	8186	8197	8185	8210	8236	8222	8251	8232	8319	8235	8243	8232	8213	8201	8222	8250	8238	8248	8272	8301	8259	8240	8234	8181	8183	8236	8232	8242	8228	8231	8212	8217	8226	8209	8200	8252	8259	8306
87	A/D1	0	1	870	8252	8236	8236	8216	8238	8209	8225	8220	8221	8238	8257	8263	8247	8246	8249	8247	8251	8232	8215	8227	8213	8223	8218	8240	8299	8337	8285	8280	8211	8217	8244	8191	8254	8215	8277	8267	8217	8278	8172	8230	8214	8217	8203	8231	8225
87	A/D0	1	1	870	8210	8210	8232	8230	8245	8226	8199	8218	8195	8206	8201	8209	8208	8271	8296	8273	8219	8226	8195	8190	8217	8214	8268	8277	8286	8234	8226	8194	8198	8221	8219	8225	8247	8254	8269	8253	8248	8206	8202	8202	8242	8293	8301	8330	8281
88	A/D1	0	1	870	8220	8222	8213	8220	8216	8213	8222	8207	8209	8210	8214	8217	8227	8210	8217	8218	8204	8211	8204	8218	8223	8230	8227	8226	8218	8219	8237	8228	8230	8214	8207	8221	8225	8217	8245	8206	8229	8222	8207	8231	8216	8218	8217	8222	8196
88	A/D0	1	1	870	8211	8232	8270	8228	8209	8217	8166	8149	8202	8219	8244	8227	8267	8242	8198	8245	8235	8199	8221	8228	8222	8266	8244	8238	8232	8196	8176	8199	8176	8178	8217	8221	8240	8219	8249	8274	8211	8240	8240	8179	8168	8214	8264	8231	8245
89	A/D1	0	1	860	8202	8300	8185	8297	8256	8328	8287	8255	8241	8207	8233	8204	8250	8241	8281	8259	8245	8269	8195	8247	8213	8243	8230	8289	8242	8251	8228	8221	8225	8231	8222	8215	8258	8210	8318	8301	8345	8295	8272	8225	8205	8255	8193	8292	8292
89	A/D0	1	1	860	8177	8228	8281	8262	8250	8240	8239	8209	8209	8196	8225	8252	8283	8303	8256	8285	8234	8222	8225	8211	8253	8274	8255	8252	8297	8274	8278	8214	8207	8181	8202	8281	8263	8294	8280	8305	8212	8185	8193	8212	8245	8307	8292	8306	8278
90	A/D1	0	1	1070	8168	8294	8181	8250	8238	8227	8249	8210	8230	8204	8220	8187	8278	8227	8286	8276	8249	8261	8222	8210	8229	8209	8212	8242	8221	8225	8223	8205	8207	8229	8201	8220	8225	8202	8257	8226	8216	8223	8214	8212	8219	8207	8223	8217	8214
90	A/D0	1	1	1070	8243	8269	8196	8226	8222	8201	8215	8246	8196	8176	8213	8208	8201	8264	8274	8234	8219	8246	8208	8246	8283	8303	8286	8297	8336	8250	8234	8206	8139	8200	8232	8267	8257	8249	8256	8235	8235	8211	8203	8234	8280	8293	8328	8303	8281
91	A/D1	0	1	930	8214	8217	8205	8231	8203	8227	8208	8225	8208	8207	8240	8221	8221	8222	8251	8215	8244	8221	8207	8207	8202	8222	8229	8223	8222	8215	8213	8216	8210	8226	8206	8203	8219	8222	8227	8222	8215	8226	8209	8212	8238	8154	8277	8204	8237
91	A/D0	1	1	930	8199	8243	8268	8226	8231	8261	8241	8222	8197	8193	8175	8223	8227	8184	8215	8231	8207	8208	8216	8197	8260	8219	8209	8271	8320	8290	8210	8237	8218	8207	8229	8240	8221	8188	8218	8278	8217	8186	8220	8204	8185	8195	8238	8261	8235
92	A/D1	0	1	880	8219	8210	8213	8216	8204	8227	8202	8225	8204	8210	8218	8202	8216	8209	8213	8211	8224	8210	8225	8214	8204	8215	8203	8219	8209	8223	8243	8231	8228	8219	8211	8205	8214	8217	8219	8227	8213	8212	8214	8229	8222	8220	8219	8223	8236
92	A/D0	1	1	880	8262	8254	8250	8267	8263	8262	8218	8198	8214	8174	8245	8261	8257	8242	8227	8218	8228	8218	8184	8233	8249	8225	8272	8285	8253	8222	8240	8217	8179	8187	8258	8227	8211	8252	8223	8243	8216	8215	8230	8264	8251	8244	8277	8256	8238
93	A/D1	0	1	1030	8208	8212	8230	8216	8220	8212	8217	8211	8207	8217	8210	8214	8225	8252	8229	8220	8220	8216	8219	8217	8217	8219	8223	8256	8236	8235	8237	8247	8229	8226	8219	8212	8221	8216	8231	8227	8235	8216	8223	8214	8212	8227	8218	8254	8174
93	A/D0	1	1	1030	8236	8257	8260	8278	8236	8281	8247	8201	8191	8206	8207	8182	8290	8262	8257	8238	8200	8227	8209	8211	8209	8228	8218	8226	8265	8251	8232	8222	8205	8179	8218	8256	8231	8224	8248	8235	8246	8217	8187	8227	8204	8290	8276	8331	8290
94	A/D1	0	1	1060	8223	8218	8226	8233	8229	8222	8207	8212	8207	8225	8213	8225	8218	8212	8222	8206	8227	8220	8224	8232	8231	8222	8224	8197	8217	8210	8222	8204	8226	8243	8242	8227	8209	8244	8208	8226	8228	8223	8183	8287	8173	8218	8251	8188	8277
94	A/D0	1	1	1060	8204	8274	8255	8200	8222	8206	8166	8180	8228	8271	8229	8284	8271	8240	8220	8209	8193	8210	8201	8238	8268	8243	8307	8260	8240	8224	8217	8188	8207	8223	8215	8246	8276	8256	8267	8277	8201	8194	8196	8190	8215	8221	8273	8274	8257
95	A/D1	0	1	970	8212	8216	8231	8235	8235	8229	8218	8215	8223	8214	8223	8202	8246	8223	8237	8213	8217	8210	8229	8207	8216	8218	8216	8205	8219	8209	8212	8227	8239	8238	8229	8222	8219	8211	8223	8225	8230	8219	8237	8231	8218	8220	8220	8218	8231
95	A/D0	1	1	970	8176	8218	8229	8277	8281	8292	8277	8215	8216	8230	8221	8208	8259	8227	8223	8213	8229	8199	8188	8211	8201	8251	8241	8244	8308	8286	8235	8222	8211	8213	8223	8246	8296	8242	8226	8245	8229	8182	8184	8197	8228	8212	8234	8216	8210
96	A/D1	0	1	1110	8206	8230	8229	8226	8260	8224	8238	8212	8207	8234	8211	8204	8232	8224	8234	8243	8225	8242	8212	8212	8198	8221	8210	8206	8219	8222	8235	8235	8207	8212	8221	8280	8252	8258	8257	8251	8244	8224	8217	8220	8220	8224	8213	8213	8220
96	A/D0	1	1	1110	8236	8265	8239	8270	8277	8253	8226	8210	8223	8206	8174	8233	8211	8191	8204	8280	8250	8174	8204	8197	8180	8221	8279	8291	8242	8315	8266	8202	8203	8212	8226	8257	8228	8253	8271	8291	8237	8218	8221	8204	8192	8302	8290	8230	8243
97	A/D1	0	1	870	8227	8230	8223	8272	8238	8249	8251	8246	8235	8237	8219	8238	8235	8223	8230	8198	8237	8219	8223	8215	8231	8212	8239	8259	8252	8257	8234	8232	8222	8220	8203	8235	8225	8244	8222	8207	8227	8209	8221	8218	8244	8226	8229	8238	8249
97	A/D0	1	1	870	8213	8255	8249	8239	8275	8300	8236	8225	8206	8161	8262	8232	8234	8300	8287	8243	8211	8258	8169	8166	8263	8291	8276	8320	8298	8271	8262	8272	8178	8187	8173	8223	8274	8256	8275	8243	8192	8211	8202	8201	8193	8263	8244	8310	8300
98	A/D1	0	1	1320	8216	8227	8225	8242	8227	8272	8268	8253	8241	8210	8222	8214	8209	8244	8220	8219	8233	8213	8213	8216	8211	8216	8217	8214	8213	8224	8229	8232	8221	8218	8236	8227	8236	8218	8246	8230	8236	8220	8194	8211	8202	8213	8220	8213	8216
98	A/D0	1	1	1320	8255	8217	8231	8272	8224	8249	8289	8182	8179	8231	8198	8176	8245	8239	8228	8261	8253	8235	8188	8238	8268	8238	8252	8272	8261	8253	8239	8204	8219	8225	8194	8237	8233	8216	8253	8264	8252	8217	8170	8204	8218	8194	8248	8313	8251
99	A/D1	0	1	1310	8230	8228	8167	8257	8196	8228	8219	8214	8246	8169	8256	8203	8225	8239	8215	8215	8229	8211	8208	8242	8205	8219	8228	8214	8243	8235	8222	8213	8219	8251	8225	8247	8213	8219	8226	8204	8232	8218	8202	8219	8211	8207	8230	8232	8233
99	A/D0	1	1	1310	8226	8221	8238	8297	8233	8219	8215	8172	8197	8236	8230	8249	8266	8255	8217	8192	8193	8199	8186	8205	8220	8235	8281	8237	8228	8212	8208	8212	8191	8211	8220	8234	8199	8223	8218	8216	8218	8195	8187	8223	8211	8258	8260	8259	8237
100	A/D1	0	1	1200	8228	8211	8221	8211	8243	8253	8168	8289	8199	8203	8259	8175	8251	8200	8250	8207	8271	8253	8244	8242	8216	8228	8187	8263	8185	8239	8225	8222	8226	8220	8230	8210	8225	8216	8222	8218	8218	8215	8221	8200	8212	8215	8252	8260	8245
100	A/D0	1	1	1200	8190	8207	8247	8242	8259	8229	8227	8226	8219	8192	8224	8210	8238	8225	8268	8248	8223	8222	8176	8195	8183	8188	8292	8239	8270	8225	8272	8202	8228	8237	8227	8199	8231	8215	8210	8226	8223	8187	8206	8165	8194	8208	8231	8232	8224
101	A/D1	0	1	970	8214	8238	8225	8220	8262	8253	8249	8238	8219	8219	8210	8204	8222	8215	8217	8230	8219	8228	8223	8217	8238	8217	8249	8248	8233	8258	8215	8241	8213	8226	8222	8226	8236	8245	8236	8227	8225	8213	8221	8211	8254	8252	8242	8275	8234
101	A/D0	1	1	970	8177	8214	8235	8226	8234	8236	8242	8240	8210	8199	8210	8219	8239	8247	8293	8290	8255	8260	8231	8204	8236	8287	8216	8213	8245	8251	8198	8226	8226	8201	8279	8237	8226	8232	8218	8231	8248	8221	8207	8204	8271	8174	8184	8230	8252
102	A/D1	0	1	1140	8241	8234	8230	8232	8241	8217	8217	8219	8201	8222	8263	8294	8306	8273	8229	8226	8207	8230	8226	8225	8231	8212	8219	8214	8211	8229	8226	8237	8211	8231	8231	8239	8241	8224	8246	8211	8232	8207	8214	8216	8211	8219	8222	8218	8231
102	A/D0	1	1	1140	8246	8250	8258	8258	8248	8271	8231	8204	8203	8208	8232	8243	8212	8300	8257	8260	8228	8204	8190	8190	8216	8255	8235	8234	8221	8269	8216	8198	8239	8210	8229	8225	8225	8218	8199	8224	8204	8198	8215	8210	8213	8237	8252	8283	8245
103	A/D1	0	1	1010	8203	8221	8212	8219	8225	8217	8205	8222	8200	8214	8228	8228	8245	8249	8261	8236	8234	8213	8223	8243	8177	8228	8228	8229	8208	8211	8197	8230	8205	8233	8248	8238	8254	8215	8221	8224	8227	8235	8232	8216	8252	8202	8236	8223	8199
103	A/D0	1	1	1010	8200	8225	8209	8250	8228	8209	8206	8208	8182	8181	8261	8259	8268	8239	8289	8228	8230	8277	8223	8260	8230	8298	8320	8303	8310	8223	8252	8207	8183	8236	8226	8194	8248	8307	8218	8203	8254	8201	8199	8252	8233	8230	8262	8259	8294
104	A/D1	0	1	1230	8224	8214	8203	8212	8225	8208	8230	8214	8205	8236	8185	8229	8211	8214	8222	8227	8194	8226	8241	8147	8271	8183	8223	8235	8216	8227	8212	8225	8181	8246	8187	8245	8204	8244	8232	8267	8281	8224	8239	8213	8235	8221	8231	8223	8219
104	A/D0	1	1	1230	8222	8229	8250	8237	8247	8226	8197	8239	8184	8224	8270	8254	8257	8277	8265	8227	8235	8209	8217	8181	8195	8222	8191	8199	8233	8255	8233	8220	8193	8208	8221	8211	8243	8269	8301	8293	8265	8225	8190	8188	8219	8228	8224	8267	8256
105	A/D1	0	1	920	8236	8216	8256	8241	8248	8253	8224	8223	8215	8217	8211	8217	8252	8232	8245	8229	8217	8227	8221	8225	8233	8198	8236	8220	8210	8229	8227	8236	8219	8222	8217	8213	8235	8251	8235	8227	8215	8211	8225	8218	8222	8215	8217	8256	8240
105	A/D0	1	1	920	8213	8242	8250	8259	8294	8258	8223	8202	8197	8193	8211	8254	8254	8225	8246	8244	8233	8233	8179	8206	8217	8178	8216	8249	8223	8229	8242	8236	8187	8196	8231	8275	8269	8314	8270	8249	8264	8222	8195	8211	8223	8214	8276	8297	8245
106	A/D1	0	1	870	8207	8226	8220	8224	8220	8211	8221	8217	8219	8215	8219	8226	8217	8233	8207	8221	8223	8214	8222	8217	8210	8222	8220	8212	8231	8243	8235	8247	8191	8214	8221	8214	8232	8229	8214	8216	8258	8223	8232	8219	8210	8224	8236	8236	8229
106	A/D0	1	1	870	8271	8255	8252	8239	8223	8213	8215	8210	8189	8189	8207	8214	8207	8197	8216	8213	8208	8218	8201	8197	8208	8217	8285	8263	8258	8243	8229	8211	8214	8212	8230	8218	8246	8235	8228	8270	8225	8213	8196	8208	8245	8258	8294	8254	8220
107	A/D1	0	1	1190	8225	8216	8217	8223	8217	8234	8231	8224	8211	8215	8211	8217	8215	8213	8230	8236	8226	8229	8213	8214	8215	8213	8212	8212	8222	8206	8218	8214	8215	8225	8208	8215	8226	8237	8225	8241	8231	8218	8225	8219	8213	8218	8207	8217	8217
107	A/D0	1	1	1190	8198	8194	8192	8235	8248	8210	8216	8241	8176	8196	8253	8235	8196	8225	8228	8192	8185	8225	8208	8181	8225	8244	8227	8210	8223	8229	8229	8225	8196	8209	8211	8216	8237	8257	8245	8232	8237	8215	8179	8211	8254	8215	8227	8256	8225
108	A/D1	0	1	1310	8224	8228	8204	8249	8210	8213	8236	8213	8223	8220	8212	8214	8251	8229	8226	8228	8197	8222	8213	8209	8226	8213	8212	8223	8208	8203	8233	8214	8221	8229	8207	8206	8225	8194	8223	8214	8203	8227	8216	8224	8215	8210	8212	8224	8210
108	A/D0	1	1	1310	8217	8231	8218	8217	8190	8198	8220	8161	8173	8199	8218	8208	8244	8263	8249	8241	8221	8236	8213	8215	8236	8235	8218	8249	8315	8233	8183	8207	8200	8190	8267	8277	8250	8220	8224	8215	8202	8204	8210	8231	8224	8223	8288	8262	8278
109	A/D1	0	1	930	8223	8206	8235	8206	8218	8213	8216	8222	8222	8220	8241	8238	8217	8246	8231	8227	8224	8212	8226	8213	8225	8196	8219	8216	8216	8219	8204	8219	8219	8210	8209	8210	8211	8238	8225	8214	8224	8218	8216	8216	8212	8226	8233	8228	8235
109	A/D0	1	1	930	8226	8254	8277	8235	8222	8207	8188	8199	8221	8239	8251	8243	8243	8252	8228	8220	8224	8220	8206	8224	8212	8250	8227	8306	8260	8239	8227	8213	8185	8221	8227	8229	8257	8261	8252	8232	8254	8193	8186	8216	8197	8207	8226	8231	8214
110	A/D1	0	1	850	8211	8223	8219	8218	8235	8225	8235	8218	8222	8219	8209	8229	8217	8222	8215	8223	8221	8219	8217	8222	8211	8224	8249	8218	8233	8206	8227	8223	8208	8239	8228	8197	8272	8205	8237	8216	8244	8264	8201	8254	8194	8230	8263	8229	8253
110	A/D0	1	1	850	8217	8210	8265	8246	8233	8246	8218	8219	8201	8210	8215	8198	8222	8236	8211	8230	8221	8182	8193	8199	8225	8201	8223	8273	8249	8282	8254	8209	8184	8185	8214	8213	8269	8263	8223	8258	8212	8206	8211	8178	8189	8224	8264	8250	8195
111	A/D1	0	1	1210	8212	8219	8225	8224	8221	8217	8217	8212	8218	8199	8220	8214	8222	8218	8221	8214	8215	8215	8231	8247	8245	8233	8225	8221	8222	8205	8216	8214	8216	8219	8217	8212	8223	8224	8218	8222	8226	8212	8232	8225	8222	8221	8228	8203	8226
111	A/D0	1	1	1210	8181	8199	8226	8240	8259	8243	8218	8231	8212	8206	8222	8260	8248	8293	8271	8263	8195	8188	8183	8163	8202	8227	8242	8241	8238	8245	8225	8211	8222	8195	8245	8243	8248	8251	8269	8287	8234	8216	8196	8188	8201	8216	8245	8194	8224
112	A/D1	0	1	1140	8215	8145	8324	8195	8156	8237	8193	8240	8256	8136	8278	8151	8250	8233	8199	8231	8195	8217	8219	8218	8205	8276	8185	8262	8190	8219	8238	8189	8233	8196	8207	8231	8191	8240	8211	8206	8226	8216	8210	8229	8188	8227	8206	8212	8220
112	A/D0	1	1	1140	8255	8219	8401	8185	8133	8261	8193	8124	8374	8294	8155	8132	8278	8184	8175	8230	8253	8210	8228	8246	8196	8183	8237	8238	8222	8300	8265	8270	8226	8175	8171	8234	8260	8262	8242	8243	8229	8182	8215	8215	8150	8246	8205	8202	8238
113	A/D1	0	1	1290	8227	8209	8223	8210	8237	8224	8213	8231	8229	8227	8218	8217	8213	8219	8223	8215	8212	8212	8207	8222	8209	8222	8231	8213	8226	8216	8204	8211	8203	8220	8213	8281	8235	8274	8228	8235	8203	8221	8209	8217	8215	8218	8213	8216	8220
113	A/D0	1	1	1290	8226	8232	8228	8201	8259	8253	8233	8209	8213	8226	8227	8214	8234	8198	8211	8216	8208	8199	8184	8203	8252	8237	8271	8288	8265	8267	8201	8216	8217	8192	8199	8251	8301	8261	8236	8248	8216	8176	8199	8191	8166	8201	8282	8275	8262
114	A/D1	0	1	910	8219	8227	8228	8229	8299	8241	8260	8213	8224	8215	8212	8220	8212	8217	8206	8222	8228	8259	8248	8228	8229	8212	8228	8222	8228	8237	8238	8236	8214	8218	8221	8232	8239	8279	8228	8258	8217	8222	8209	8213	8247	8225	8248	8262	8238
114	A/D0	1	1	910	8218	8203	8178	8216	8235	8234	8221	8248	8214	8156	8208	8207	8203	8226	8198	8300	8261	8249	8241	8229	8204	8263	8329	8271	8224	8261	8214	8185	8167	8193	8191	8210	8195	8241	8196	8209	8225	8226	8182	8199	8222	8220	8220	8226	8263
115	A/D1	0	1	1140	8202	8200	8242	8189	8221	8254	8222	8247	8197	8251	8180	8229	8234	8223	8252	8248	8223	8218	8234	8193	8256	8271	8241	8260	8213	8214	8230	8209	8204	8221	8207	8209	8223	8198	8221	8214	8203	8230	8217	8220	8218	8240	8224	8243	8226
115	A/D0	1	1	1140	8206	8270	8226	8218	8228	8241	8228	8176	8216	8174	8196	8299	8278	8246	8257	8227	8225	8217	8213	8215	8214	8226	8226	8185	8218	8219	8228	8210	8190	8200	8205	8227	8236	8243	8228	8217	8210	8230	8194	8190	8194	8210	8195	8204	8243
116	A/D1	0	1	880	8197	8246	8254	8245	8287	8256	8239	8241	8214	8209	8220	8224	8225	8221	8222	8253	8231	8242	8213	8220	8216	8242	8237	8250	8236	8291	8268	8239	8227	8207	8268	8281	8268	8236	8224	8218	8217	8225	8215	8243	8244	8255	8245	8244	8243
116	A/D0	1	1	880	8220	8248	8308	8298	8309	8228	8237	8207	8200	8208	8254	8259	8242	8237	8279	8264	8207	8242	8197	8227	8237	8232	8276	8248	8260	8289	8250	8226	8196	8187	8239	8284	8307	8343	8341	8308	8265	8268	8183	8228	8327	8267	8325	8313	8342
117	A/D1	0	1	930	8223	8224	8189	8266	8198	8231	8218	8219	8226	8231	8236	8234	8226	8213	8246	8229	8227	8231	8215	8210	8233	8218	8211	8236	8223	8211	8239	8204	8218	8231	8201	8231	8212	8222	8231	8221	8235	8228	8230	8229	8228	8219	8224	8225	8219
117	A/D0	1	1	930	8199	8245	8274	8223	8230	8233	8234	8215	8205	8193	8193	8242	8277	8241	8190	8232	8223	8182	8194	8215	8215	8215	8230	8251	8243	8221	8222	8217	8182	8213	8207	8214	8222	8232	8235	8220	8183	8209	8215	8202	8219	8231	8288	8294	8248
118	A/D1	0	1	860	8234	8230	8225	8220	8237	8233	8233	8230	8211	8212	8203	8211	8211	8226	8228	8235	8243	8226	8241	8215	8224	8248	8171	8252	8210	8215	8234	8209	8228	8207	8240	8186	8263	8208	8248	8219	8203	8222	8195	8224	8197	8218	8220	8227	8236
118	A/D0	1	1	860	8251	8248	8271	8292	8270	8209	8245	8207	8181	8191	8205	8230	8272	8220	8205	8270	8265	8220	8218	8231	8246	8222	8272	8274	8226	8243	8270	8229	8201	8218	8209	8168	8182	8253	8249	8234	8240	8248	8224	8203	8226	8221	8283	8298	8291
119	A/D1	0	2	850	8217	8221	8210	8256	8215	8252	8277	8235	8252	8218	8220	8219	8219	8199	8220	8226	8204	8235	8211	8218	8222	8207	8224	8219	8205	8231	8222	8223	8229	8230	8216	8227	8217	8216	8218	8193	8262	8225	8232	8230	8253	8223	8236	8215	8223
119	A/D0	1	2	850	8220	8278	8238	8244	8256	8246	8251	8201	8192	8197	8196	8197	8199	8234	8231	8285	8230	8177	8218	8200	8221	8301	8271	8267	8274	8260	8202	8231	8222	8171	8191	8262	8226	8230	8247	8217	8224	8228	8218	8192	8216	8240	8251	8254	8271
120	A/D1	0	2	1060	8218	8217	8209	8212	8229	8195	8233	8218	8204	8244	8211	8205	8234	8206	8244	8239	8234	8220	8237	8219	8211	8225	8192	8225	8215	8214	8223	8217	8213	8226	8223	8206	8219	8208	8249	8248	8240	8228	8222	8220	8219	8217	8207	8228	8209
120	A/D0	1	2	1060	8237	8222	8245	8257	8248	8289	8218	8221	8239	8209	8214	8237	8276	8226	8260	8322	8234	8219	8217	8227	8215	8255	8306	8248	8235	8320	8281	8235	8196	8217	8220	8244	8239	8227	8239	8223	8235	8193	8162	8220	8202	8205	8251	8202	8216
121	A/D1	0	2	940	8211	8213	8219	8207	8221	8220	8205	8232	8206	8216	8240	8223	8243	8251	8216	8260	8213	8246	8210	8218	8227	8217	8220	8229	8247	8268	8256	8248	8228	8230	8224	8231	8212	8213	8222	8225	8234	8223	8233	8219	8217	8217	8216	8213	8218
121	A/D0	1	2	940	8250	8208	8210	8321	8283	8212	8260	8235	8204	8171	8223	8225	8207	8248	8286	8233	8228	8221	8200	8151	8225	8214	8212	8212	8208	8212	8235	8178	8175	8251	8205	8202	8226	8205	8214	8218	8242	8245	8223	8219	8232	8219	8235	8208	8286
122	A/D1	0	2	1080	8221	8205	8220	8216	8221	8216	8217	8210	8222	8215	8217	8218	8231	8231	8236	8246	8247	8217	8230	8224	8222	8219	8224	8216	8212	8237	8227	8227	8210	8211	8210	8212	8222	8203	8245	8212	8232	8234	8241	8235	8232	8235	8203	8221	8216
122	A/D0	1	2	1080	8182	8225	8250	8267	8256	8271	8244	8234	8213	8218	8224	8207	8258	8254	8238	8229	8213	8215	8206	8210	8175	8229	8219	8254	8220	8238	8210	8202	8207	8202	8219	8239	8300	8248	8238	8254	8242	8252	8215	8164	8203	8215	8204	8258	8279
123	A/D1	0	2	1250	8215	8208	8232	8209	8217	8233	8225	8248	8228	8211	8224	8240	8228	8235	8219	8222	8256	8238	8228	8236	8201	8235	8239	8231	8244	8231	8207	8230	8217	8216	8223	8222	8219	8221	8206	8212	8234	8242	8227	8216	8228	8209	8233	8170	8270
123	A/D0	1	2	1250	8232	8213	8289	8258	8219	8224	8246	8178	8184	8264	8235	8184	8220	8248	8237	8219	8258	8217	8190	8260	8241	8226	8235	8216	8190	8212	8219	8204	8185	8226	8217	8202	8239	8211	8191	8230	8212	8198	8196	8213	8240	8229	8251	8270	8254
124	A/D1	0	2	1140	8209	8252	8203	8235	8301	8214	8287	8199	8248	8214	8200	8250	8180	8244	8259	8269	8240	8249	8227	8199	8235	8206	8220	8217	8225	8222	8256	8211	8243	8208	8222	8255	8237	8250	8245	8242	8220	8252	8195	8230	8213	8200	8210	8193	8230
124	A/D0	1	2	1140	8265	8224	8243	8278	8271	8268	8266	8233	8231	8229	8224	8260	8280	8251	8216	8216	8200	8182	8199	8187	8196	8215	8223	8240	8237	8260	8231	8260	8213	8173	8239	8262	8199	8209	8259	8250	8170	8254	8272	8144	8143	8249	8194	8123	8265
125	A/D1	0	2	1110	8213	8219	8225	8234	8233	8227	8245	8227	8228	8218	8219	8203	8217	8210	8217	8212	8224	8218	8216	8213	8221	8215	8213	8214	8210	8224	8223	8225	8221	8218	8238	8229	8232	8223	8225	8219	8214	8212	8213	8212	8229	8257	8240	8234	8221
125	A/D0	1	2	1110	8267	8257	8315	8251	8235	8224	8198	8225	8200	8170	8241	8280	8294	8263	8287	8271	8247	8242	8233	8194	8215	8287	8285	8302	8289	8268	8216	8192	8201	8233	8246	8224	8242	8248	8283	8254	8245	8240	8193	8215	8260	8258	8240	8273	8247
126	A/D1	0	2	1320	8206	8220	8240	8220	8227	8238	8221	8261	8222	8227	8249	8213	8171	8272	8171	8218	8251	8192	8256	8194	8258	8210	8239	8201	8229	8226	8218	8251	8186	8246	8197	8255	8242	8228	8221	8210	8217	8206	8230	8223	8190	8236	8227	8200	8246
126	A/D0	1	2	1320	8203	8225	8275	8281	8226	8242	8246	8203	8190	8207	8231	8201	8217	8251	8240	8251	8228	8223	8203	8221	8187	8222	8204	8213	8229	8308	8223	8178	8248	8214	8224	8221	8278	8255	8201	8246	8224	8185	8192	8182	8157	8193	8224	8219	8242
127	A/D1	0	2	850	8202	8220	8205	8218	8219	8218	8219	8248	8231	8231	8224	8220	8212	8229	8225	8250	8233	8228	8215	8246	8239	8240	8245	8238	8220	8257	8187	8244	8221	8216	8223	8218	8259	8218	8284	8244	8213	8252	8210	8215	8213	8265	8200	8283	8255
127	A/D0	1	2	850	8200	8236	8258	8274	8329	8320	8283	8253	8182	8212	8241	8262	8282	8301	8310	8280	8295	8253	8199	8178	8215	8224	8245	8282	8342	8288	8249	8270	8201	8191	8226	8265	8248	8298	8265	8268	8231	8214	8181	8168	8200	8184	8249	8254	8323
128	A/D1	0	2	1300	8220	8213	8225	8216	8229	8209	8225	8208	8207	8209	8205	8220	8209	8217	8212	8205	8218	8240	8211	8235	8229	8215	8217	8208	8212	8208	8218	8216	8206	8213	8225	8219	8231	8266	8242	8244	8247	8231	8223	8219	8216	8217	8227	8225	8217
128	A/D0	1	2	1300	8257	8236	8255	8262	8249	8225	8230	8246	8192	8203	8266	8237	8226	8310	8287	8286	8230	8252	8218	8208	8259	8269	8245	8260	8276	8228	8206	8243	8192	8217	8232	8227	8253	8261	8231	8240	8228	8201	8179	8179	8245	8247	8223	8309	8269
129	A/D1	0	2	1050	8209	8227	8240	8195	8218	8223	8228	8240	8192	8243	8183	8237	8211	8208	8224	8198	8232	8202	8232	8213	8233	8204	8214	8222	8208	8236	8203	8226	8199	8227	8222	8204	8219	8202	8228	8220	8231	8211	8226	8207	8205	8216	8209	8235	8230
129	A/D0	1	2	1050	8222	8221	8224	8276	8186	8164	8185	8212	8197	8250	8231	8223	8192	8258	8241	8235	8177	8232	8218	8187	8251	8260	8237	8249	8216	8231	8217	8197	8229	8222	8188	8228	8267	8233	8233	8253	8211	8209	8207	8218	8215	8227	8280	8217	8184
130	A/D1	0	2	930	8224	8220	8224	8223	8211	8219	8217	8214	8220	8222	8228	8253	8232	8222	8223	8209	8216	8212	8226	8213	8215	8246	8214	8268	8220	8243	8246	8155	8266	8201	8239	8234	8208	8243	8205	8239	8189	8219	8225	8214	8246	8251	8260	8219	8255
130	A/D0	1	2	930	8229	8208	8238	8254	8211	8216	8225	8215	8192	8234	8267	8279	8266	8274	8291	8267	8232	8220	8197	8235	8232	8225	8253	8274	8225	8234	8213	8199	8208	8242	8246	8274	8283	8272	8238	8193	8214	8215	8191	8218	8199	8269	8293	8254	8269
131	A/D1	0	2	1060	8222	8208	8225	8220	8208	8228	8227	8211	8222	8206	8184	8266	8147	8262	8223	8171	8303	8192	8245	8223	8231	8196	8243	8218	8215	8240	8185	8255	8186	8248	8205	8235	8213	8219	8231	8237	8258	8218	8239	8211	8225	8215	8216	8205	8227
131	A/D0	1	2	1060	8206	8248	8219	8187	8219	8255	8217	8211	8232	8200	8226	8259	8244	8257	8254	8291	8250	8207	8197	8212	8182	8255	8225	8261	8257	8280	8195	8197	8212	8188	8238	8240	8238	8243	8295	8251	8210	8212	8193	8178	8218	8214	8244	8264	8266
132	A/D1	0	2	1180	8216	8222	8213	8238	8196	8235	8194	8209	8216	8265	8224	8279	8226	8250	8220	8221	8243	8167	8257	8197	8225	8234	8257	8265	8242	8250	8186	8245	8196	8226	8225	8200	8221	8222	8221	8225	8228	8228	8211	8237	8237	8227	8245	8194	8234
132	A/D0	1	2	1180	8268	8257	8323	8265	8253	8274	8261	8177	8200	8233	8190	8230	8246	8229	8225	8244	8203	8220	8201	8218	8240	8236	8259	8296	8277	8252	8240	8206	8209	8203	8236	8262	8232	8256	8299	8223	8208	8235	8213	8210	8266	8256	8291	8238	8235
133	A/D1	0	2	1020	8242	8217	8224	8219	8209	8224	8218	8210	8225	8212	8212	8211	8228	8214	8232	8221	8216	8214	8208	8217	8215	8208	8224	8215	8219	8220	8213	8221	8211	8218	8232	8223	8232	8239	8265	8245	8232	8238	8199	8203	8248	8196	8264	8224	8291
133	A/D0	1	2	1020	8224	8256	8271	8273	8218	8215	8238	8206	8212	8210	8227	8200	8248	8211	8225	8238	8203	8201	8204	8170	8176	8258	8251	8244	8278	8285	8221	8218	8192	8198	8206	8226	8237	8227	8288	8239	8211	8191	8192	8172	8190	8251	8244	8290	8303
134	A/D1	0	2	1460	8248	8257	8255	8243	8226	8230	8255	8235	8242	8213	8224	8222	8203	8221	8212	8212	8219	8228	8205	8235	8225	8206	8220	8226	8249	8237	8251	8230	8247	8219	8210	8221	8204	8223	8220	8222	8214	8204	8251	8225	8176	8302	8194	8222	8258
134	A/D0	1	2	1460	8187	8191	8218	8170	8267	8256	8243	8237	8186	8171	8227	8266	8208	8247	8303	8272	8216	8216	8220	8171	8197	8230	8232	8229	8308	8283	8232	8197	8193	8199	8206	8235	8236	8243	8218	8224	8198	8214	8232	8196	8240	8267	8245	8230	8259
135	A/D1	0	2	980	8188	8216	8242	8215	8248	8195	8240	8197	8246	8174	8243	8203	8221	8231	8215	8251	8198	8240	8194	8218	8212	8217	8218	8201	8222	8203	8210	8215	8220	8211	8237	8264	8248	8242	8214	8217	8209	8215	8213	8227	8211	8216	8219	8204	8227
135	A/D0	1	2	980	8220	8214	8267	8238	8242	8254	8248	8218	8196	8172	8193	8235	8231	8249	8249	8271	8313	8255	8213	8199	8193	8207	8206	8263	8318	8296	8253	8244	8219	8178	8258	8259	8222	8234	8222	8240	8226	8197	8211	8214	8205	8237	8252	8237	8244
136	A/D1	0	2	1180	8201	8235	8207	8222	8223	8194	8243	8187	8228	8218	8219	8234	8186	8247	8176	8217	8229	8193	8235	8218	8235	8212	8242	8215	8224	8234	8201	8228	8222	8214	8222	8223	8209	8216	8235	8208	8233	8207	8211	8229	8200	8224	8218	8208	8213
136	A/D0	1	2	1180	8265	8263	8265	8318	8294	8229	8236	8224	8160	8189	8273	8244	8253	8271	8272	8231	8262	8246	8217	8207	8233	8211	8192	8233	8305	8292	8221	8221	8204	8163	8236	8269	8275	8239	8299	8316	8266	8218	8224	8209	8191	8226	8211	8231	8284
137	A/D1	0	2	1150	8220	8225	8214	8221	8219	8219	8221	8220	8209	8220	8214	8221	8221	8210	8230	8219	8227	8217	8209	8222	8226	8233	8226	8225	8224	8238	8244	8227	8232	8215	8213	8215	8213	8209	8220	8216	8252	8235	8228	8221	8205	8208	8241	8213	8188
137	A/D0	1	2	1150	8242	8275	8286	8281	8247	8263	8272	8233	8226	8209	8199	8233	8249	8236	8220	8254	8222	8187	8192	8210	8177	8230	8258	8282	8255	8266	8238	8228	8218	8208	8221	8231	8233	8246	8240	8220	8260	8221	8225	8227	8208	8230	8259	8203	8254
138	A/D1	0	2	1030	8221	8213	8210	8212	8214	8222	8212	8208	8224	8210	8225	8239	8235	8233	8203	8245	8215	8229	8235	8210	8265	8204	8215	8261	8186	8269	8195	8234	8208	8186	8256	8192	8250	8237	8217	8208	8234	8191	8233	8228	8221	8239	8220	8218	8208
138	A/D0	1	2	1030	8223	8207	8246	8225	8228	8224	8232	8205	8184	8194	8198	8247	8217	8219	8197	8172	8192	8209	8191	8203	8201	8207	8228	8222	8223	8236	8211	8206	8208	8205	8230	8241	8225	8203	8225	8212	8264	8192	8207	8265	8199	8179	8253	8218	8142
139	A/D1	0	2	890	8249	8177	8251	8185	8236	8200	8223	8205	8211	8254	8239	8287	8243	8262	8223	8231	8240	8218	8215	8222	8207	8241	8252	8218	8263	8223	8232	8201	8230	8209	8215	8231	8223	8259	8235	8231	8249	8228	8234	8226	8216	8206	8227	8212	8225
139	A/D0	1	2	890	8221	8198	8269	8308	8278	8250	8224	8244	8197	8217	8250	8297	8226	8262	8248	8229	8208	8174	8176	8214	8230	8308	8370	8299	8279	8275	8233	8222	8210	8257	8239	8254	8302	8271	8255	8254	8256	8191	8201	8212	8239	8233	8297	8281	8263
140	A/D1	0	2	1190	8209	8237	8186	8247	8183	8240	8195	8223	8209	8204	8226	8215	8227	8211	8243	8210	8232	8207	8214	8210	8217	8219	8208	8220	8203	8214	8220	8215	8219	8220	8215	8225	8228	8202	8233	8204	8211	8210	8207	8224	8213	8231	8204	8215	8214
140	A/D0	1	2	1190	8273	8245	8227	8244	8300	8261	8279	8242	8203	8209	8220	8250	8264	8296	8268	8238	8225	8197	8178	8213	8222	8212	8229	8260	8241	8258	8251	8210	8203	8223	8255	8278	8252	8257	8209	8284	8284	8214	8196	8242	8214	8214	8257	8257	8247
141	A/D1	0	2	960	8206	8238	8235	8225	8235	8215	8214	8219	8218	8248	8216	8257	8225	8258	8229	8214	8220	8207	8228	8206	8211	8213	8216	8224	8207	8213	8207	8225	8208	8227	8200	8218	8215	8204	8235	8207	8220	8221	8221	8222	8202	8223	8205	8223	8213
141	A/D0	1	2	960	8180	8274	8274	8219	8237	8280	8205	8211	8210	8202	8223	8206	8257	8198	8204	8208	8192	8211	8187	8189	8242	8212	8187	8230	8244	8212	8200	8231	8191	8172	8205	8255	8234	8251	8274	8281	8217	8225	8244	8220	8247	8243	8237	8222	8252
142	A/D1	0	2	1070	8211	8208	8228	8218	8244	8253	8205	8249	8187	8232	8198	8218	8222	8208	8243	8225	8224	8218	8204	8212	8212	8213	8237	8217	8243	8217	8216	8219	8198	8210	8211	8222	8211	8222	8241	8185	8229	8208	8203	8224	8192	8248	8173	8241	8207
142	A/D0	1	2	1070	8213	8241	8227	8263	8287	8277	8249	8202	8216	8194	8220	8268	8282	8231	8254	8261	8217	8201	8209	8192	8192	8205	8219	8226	8251	8264	8230	8206	8170	8179	8239	8292	8225	8298	8243	8181	8212	8232	8179	8204	8287	8265	8246	8291	8279
143	A/D1	0	2	1380	8222	8207	8216	8216	8208	8232	8221	8234	8224	8228	8212	8207	8233	8219	8249	8235	8226	8218	8215	8226	8212	8212	8214	8207	8220	8236	8223	8228	8207	8212	8212	8211	8229	8216	8233	8213	8204	8219	8202	8211	8208	8213	8216	8225	8214
143	A/D0	1	2	1380	8173	8177	8203	8256	8240	8277	8266	8233	8190	8160	8205	8225	8231	8266	8315	8281	8291	8259	8222	8215	8190	8213	8170	8178	8202	8229	8195	8199	8221	8200	8224	8264	8294	8248	8270	8300	8241	8229	8213	8227	8184	8241	8219	8213	8225
144	A/D1	0	2	1380	8204	8220	8224	8221	8236	8227	8221	8223	8222	8211	8220	8193	8249	8253	8236	8243	8212	8258	8245	8244	8220	8216	8223	8219	8205	8208	8212	8219	8216	8208	8218	8203	8240	8214	8226	8215	8216	8226	8216	8216	8208	8209	8222	8210	8213
144	A/D0	1	2	1380	8199	8198	8228	8277	8228	8195	8297	8259	8173	8217	8204	8201	8262	8268	8267	8263	8227	8217	8212	8193	8183	8241	8216	8252	8228	8263	8256	8209	8205	8211	8205	8224	8275	8266	8225	8241	8239	8255	8218	8208	8176	8222	8185	8249	8238
145	A/D1	0	2	970	8215	8215	8219	8202	8210	8216	8215	8222	8224	8212	8224	8215	8219	8221	8209	8224	8220	8237	8202	8230	8240	8202	8251	8242	8221	8218	8218	8201	8215	8215	8205	8215	8252	8253	8237	8240	8233	8219	8225	8219	8217	8208	8220	8208	8220
145	A/D0	1	2	970	8235	8203	8242	8231	8234	8233	8254	8188	8193	8222	8265	8260	8245	8273	8265	8226	8249	8239	8173	8222	8252	8195	8218	8250	8245	8219	8182	8221	8170	8162	8245	8277	8261	8304	8290	8292	8262	8211	8210	8178	8198	8203	8231	8213	8233
146	A/D1	0	2	950	8220	8230	8224	8208	8219	8241	8218	8224	8219	8218	8217	8220	8209	8227	8251	8238	8217	8218	8218	8217	8254	8241	8237	8215	8227	8232	8241	8243	8296	8259	8249	8221	8252	8223	8251	8220	8239	8210	8223	8202	8218	8242	8155	8258	8185
146	A/D0	1	2	950	8229	8207	8241	8220	8242	8244	8234	8208	8188	8169	8206	8225	8247	8255	8269	8280	8250	8204	8219	8219	8203	8215	8251	8251	8232	8241	8223	8220	8186	8208	8206	8178	8226	8270	8266	8237	8236	8215	8202	8212	8260	8268	8297	8294	8246
147	A/D1	0	2	880	8224	8218	8242	8230	8231	8212	8230	8224	8218	8223	8222	8217	8221	8207	8203	8220	8219	8214	8214	8216	8220	8222	8232	8226	8270	8262	8256	8231	8227	8226	8225	8228	8227	8245	8246	8247	8236	8225	8217	8216	8216	8237	8236	8237	8226
147	A/D0	1	2	880	8229	8247	8294	8349	8268	8265	8234	8205	8172	8187	8212	8209	8267	8290	8263	8263	8273	8210	8241	8237	8216	8263	8314	8292	8263	8263	8240	8230	8210	8228	8222	8206	8275	8260	8271	8238	8259	8249	8226	8211	8233	8251	8229	8271	8246
148	A/D1	0	2	1090	8180	8247	8242	8177	8264	8201	8225	8213	8232	8195	8247	8219	8202	8235	8192	8223	8211	8212	8212	8228	8203	8205	8223	8209	8213	8226	8201	8212	8216	8198	8225	8198	8219	8218	8209	8225	8212	8214	8215	8217	8207	8231	8223	8240	8216
148	A/D0	1	2	1090	8224	8200	8269	8310	8312	8286	8254	8201	8210	8194	8181	8234	8238	8275	8273	8270	8247	8176	8180	8202	8252	8229	8256	8259	8253	8268	8236	8221	8206	8210	8213	8241	8239	8237	8227	8224	8199	8187	8200	8204	8179	8229	8251	8245	8258
149	A/D1	0	2	1050	8202	8221	8223	8208	8204	8215	8228	8242	8242	8234	8214	8216	8222	8201	8218	8202	8216	8214	8218	8213	8209	8207	8231	8237	8251	8190	8270	8216	8185	8264	8168	8242	8204	8240	8208	8235	8201	8218	8236	8183	8251	8189	8230	8233	8229
149	A/D0	1	2	1050	8227	8186	8223	8255	8188	8217	8243	8217	8219	8204	8199	8231	8232	8236	8246	8222	8231	8203	8206	8226	8215	8229	8251	8232	8210	8235	8235	8216	8211	8213	8221	8208	8222	8248	8268	8224	8216	8201	8210	8197	8206	8255	8250	8226	8265
150	A/D1	0	2	970	8196	8234	8233	8228	8238	8211	8224	8198	8220	8206	8235	8210	8246	8203	8215	8215	8200	8227	8216	8209	8239	8234	8213	8247	8211	8239	8232	8209	8228	8200	8226	8290	8247	8239	8220	8219	8215	8221	8201	8216	8218	8228	8243	8233	8231
150	A/D0	1	2	970	8218	8221	8233	8263	8260	8244	8225	8232	8195	8206	8233	8257	8222	8251	8246	8215	8218	8223	8202	8183	8207	8230	8233	8216	8258	8196	8208	8202	8206	8207	8240	8232	8225	8225	8252	8272	8236	8240	8202	8173	8217	8213	8215	8261	8287
151	A/D1	0	2	890	8219	8241	8239	8257	8214	8216	8214	8206	8207	8238	8193	8237	8219	8213	8235	8209	8250	8229	8225	8214	8216	8202	8206	8244	8216	8248	8220	8236	8216	8220	8227	8232	8225	8220	8219	8226	8220	8225	8203	8233	8223	8253	8248	8243	8219
151	A/D0	1	2	890	8252	8256	8233	8294	8281	8226	8223	8247	8224	8180	8198	8207	8196	8230	8240	8226	8202	8208	8221	8188	8204	8240	8295	8310	8282	8286	8260	8243	8185	8177	8241	8242	8266	8270	8250	8256	8217	8183	8175	8231	8216	8228	8270	8257	8230
152	A/D1	0	2	1390	8215	8238	8231	8237	8234	8226	8237	8217	8223	8215	8220	8227	8213	8220	8220	8212	8226	8225	8219	8228	8211	8216	8210	8204	8221	8224	8206	8222	8208	8206	8226	8219	8224	8243	8243	8243	8222	8220	8199	8225	8206	8221	8220	8216	8224
152	A/D0	1	2	1390	8245	8293	8241	8290	8315	8244	8238	8208	8217	8191	8192	8257	8303	8257	8295	8241	8169	8199	8215	8236	8272	8293	8276	8255	8232	8235	8206	8197	8209	8228	8219	8234	8211	8264	8258	8208	8197	8201	8196	8216	8202	8224	8255	8280	8242
153	A/D1	0	2	870	8225	8211	8248	8244	8234	8236	8203	8224	8205	8220	8228	8199	8218	8213	8215	8209	8217	8211	8223	8223	8217	8214	8253	8226	8229	8212	8213	8215	8215	8222	8225	8236	8241	8250	8239	8238	8222	8209	8227	8199	8219	8221	8192	8217	8217
153	A/D0	1	2	870	8217	8208	8242	8315	8304	8280	8215	8192	8197	8225	8222	8232	8231	8236	8250	8232	8231	8219	8222	8203	8215	8225	8205	8244	8265	8294	8208	8231	8222	8194	8228	8250	8248	8230	8287	8255	8226	8215	8213	8203	8233	8239	8241	8259	8249
154	A/D1	0	2	1150	8140	8245	8194	8231	8221	8219	8238	8208	8223	8195	8200	8220	8227	8195	8225	8204	8220	8221	8219	8243	8214	8222	8214	8191	8219	8235	8206	8233	8215	8228	8214	8223	8217	8213	8208	8225	8218	8219	8225	8198	8232	8199	8210	8216	8213
154	A/D0	1	2	1150	8287	8309	8199	8212	8342	8260	8219	8199	8259	8154	8114	8258	8240	8219	8215	8270	8186	8173	8254	8232	8212	8169	8214	8313	8316	8312	8235	8262	8213	8143	8181	8287	8186	8173	8267	8202	8218	8247	8220	8167	8200	8259	8258	8283	8320
155	A/D1	0	2	1440	8188	8244	8225	8175	8296	8154	8245	8232	8195	8255	8186	8259	8244	8246	8230	8227	8204	8205	8226	8189	8229	8214	8248	8256	8277	8257	8237	8248	8218	8221	8214	8202	8218	8206	8220	8228	8198	8246	8219	8227	8266	8219	8261	8257	8262
155	A/D0	1	2	1440	8192	8206	8205	8255	8310	8285	8266	8256	8202	8272	8226	8274	8266	8235	8178	8175	8229	8177	8191	8231	8235	8251	8233	8264	8234	8205	8215	8227	8230	8210	8223	8267	8264	8278	8300	8260	8211	8199	8199	8222	8230	8248	8283	8226	8256
156	A/D1	0	2	920	8222	8225	8227	8237	8218	8218	8216	8232	8221	8212	8222	8219	8223	8207	8228	8248	8231	8231	8231	8218	8216	8243	8230	8227	8285	8254	8230	8274	8219	8225	8227	8190	8243	8171	8265	8228	8198	8259	8216	8230	8234	8253	8207	8255	8219
156	A/D0	1	2	920	8203	8175	8181	8224	8223	8221	8226	8229	8206	8157	8217	8263	8235	8254	8259	8225	8227	8258	8237	8182	8183	8245	8203	8210	8253	8238	8214	8209	8199	8198	8250	8215	8264	8273	8260	8251	8231	8250	8221	8194	8231	8263	8220	8227	8275
157	A/D1	0	2	860	8218	8207	8210	8205	8214	8209	8231	8231	8217	8235	8206	8216	8212	8216	8210	8231	8228	8225	8226	8224	8236	8224	8244	8210	8229	8206	8211	8212	8212	8215	8215	8221	8215	8231	8278	8277	8274	8240	8227	8211	8224	8220	8231	8211	8214
157	A/D0	1	2	860	8213	8253	8238	8208	8281	8282	8238	8262	8215	8192	8267	8242	8210	8220	8269	8244	8186	8218	8218	8160	8199	8227	8175	8213	8255	8263	8229	8212	8227	8224	8231	8276	8256	8341	8269	8279	8234	8211	8203	8195	8233	8236	8244	8276	8269
158	A/D1	0	2	1050	8206	8222	8210	8212	8220	8220	8206	8210	8239	8228	8168	8263	8196	8191	8266	8206	8291	8230	8249	8202	8244	8214	8230	8236	8200	8260	8199	8247	8202	8228	8214	8226	8248	8214	8252	8218	8211	8233	8219	8242	8220	8211	8220	8202	8264
158	A/D0	1	2	1050	8262	8264	8308	8295	8251	8298	8287	8217	8207	8195	8220	8246	8285	8254	8222	8277	8230	8196	8191	8192	8207	8250	8216	8265	8270	8265	8228	8226	8228	8162	8187	8201	8212	8184	8247	8308	8253	8242	8228	8198	8168	8259	8228	8248	8267
159	A/D1	0	2	1220	8223	8234	8224	8222	8214	8224	8213	8221	8212	8226	8262	8236	8223	8228	8203	8223	8218	8219	8221	8234	8220	8236	8223	8209	8224	8233	8235	8234	8221	8219	8204	8231	8186	8220	8244	8221	8259	8201	8241	8192	8219	8243	8194	8249	8235
159	A/D0	1	2	1220	8245	8227	8227	8196	8222	8204	8192	8178	8210	8204	8245	8301	8264	8201	8229	8216	8199	8174	8228	8259	8240	8227	8283	8226	8211	8284	8212	8223	8176	8189	8242	8229	8198	8226	8199	8195	8208	8154	8206	8193	8232	8270	8267	8200	8214
160	A/D1	0	2	930	8264	8229	8178	8275	8169	8298	8230	8281	8206	8235	8223	8182	8283	8175	8266	8172	8250	8214	8183	8269	8170	8218	8222	8251	8202	8269	8208	8215	8241	8207	8222	8244	8219	8238	8248	8214	8227	8212	8204	8220	8218	8193	8246	8225	8220
160	A/D0	1	2	930	8247	8313	8276	8260	8263	8243	8204	8169	8197	8173	8180	8219	8277	8227	8224	8269	8210	8176	8198	8229	8229	8256	8239	8284	8272	8247	8225	8221	8212	8169	8215	8238	8221	8256	8256	8270	8233	8210	8229	8204	8234	8265	8262	8269	8297
161	A/D1	0	2	920	8217	8230	8211	8261	8237	8223	8233	8199	8216	8210	8215	8217	8227	8220	8222	8227	8213	8224	8207	8217	8204	8221	8244	8261	8243	8231	8219	8204	8222	8208	8219	8221	8203	8222	8233	8227	8238	8218	8212	8213	8217	8219	8215	8214	8219
161	A/D0	1	2	920	8287	8246	8245	8230	8265	8209	8210	8207	8200	8201	8198	8239	8240	8260	8253	8247	8249	8219	8180	8209	8240	8244	8222	8231	8340	8261	8281	8253	8201	8199	8226	8227	8215	8243	8290	8259	8241	8234	8200	8196	8220	8218	8256	8238	8257
162	A/D1	0	2	860	8229	8220	8219	8255	8227	8268	8243	8222	8226	8209	8215	8239	8269	8238	8227	8219	8219	8217	8216	8213	8223	8222	8230	8239	8231	8220	8213	8211	8209	8213	8238	8247	8239	8231	8231	8230	8221	8224	8243	8234	8232	8225	8217	8217	8217
162	A/D0	1	2	860	8259	8248	8237	8210	8261	8241	8239	8243	8204	8213	8226	8205	8212	8263	8221	8202	8211	8231	8222	8204	8213	8238	8224	8214	8250	8220	8183	8190	8218	8234	8259	8316	8265	8236	8252	8226	8186	8198	8219	8213	8220	8266	8286	8280	8295
163	A/D1	0	2	1390	8232	8207	8220	8232	8262	8247	8236	8229	8217	8227	8226	8246	8280	8251	8237	8223	8219	8205	8234	8217	8218	8224	8213	8212	8223	8260	8245	8256	8214	8216	8215	8213	8217	8217	8222	8214	8223	8214	8214	8220	8210	8215	8211	8212	8205
163	A/D0	1	2	1390	8238	8221	8239	8248	8257	8224	8212	8227	8194	8179	8236	8289	8290	8270	8255	8249	8231	8212	8233	8199	8214	8265	8238	8271	8298	8224	8266	8236	8191	8199	8205	8192	8255	8255	8255	8246	8216	8198	8196	8208	8284	8312	8259	8232	8224
164	A/D1	0	2	1010	8219	8214	8215	8226	8218	8220	8227	8215	8217	8211	8219	8211	8248	8211	8240	8218	8207	8228	8203	8224	8210	8223	8216	8227	8210	8210	8231	8195	8231	8213	8207	8213	8231	8216	8214	8217	8213	8233	8234	8224	8221	8217	8214	8216	8217
164	A/D0	1	2	1010	8205	8214	8261	8296	8237	8231	8261	8228	8214	8199	8238	8230	8239	8296	8232	8274	8248	8244	8226	8207	8179	8247	8292	8234	8252	8235	8224	8196	8190	8226	8232	8237	8253	8253	8237	8261	8242	8235	8190	8186	8218	8230	8248	8273	8265
165	A/D1	0	2	1070	8228	8225	8207	8223	8213	8211	8225	8198	8217	8220	8218	8205	8210	8205	8219	8225	8224	8227	8218	8231	8222	8210	8225	8215	8247	8242	8230	8220	8208	8212	8209	8205	8235	8219	8243	8228	8220	8224	8202	8212	8210	8233	8232	8241	8222
165	A/D0	1	2	1070	8201	8192	8229	8224	8255	8222	8232	8229	8233	8193	8211	8235	8191	8235	8277	8270	8239	8225	8235	8217	8212	8227	8225	8193	8204	8262	8212	8218	8231	8211	8226	8202	8245	8278	8250	8250	8248	8237	8184	8168	8220	8207	8187	8201	8231
166	A/D1	0	2	910	8218	8213	8208	8212	8216	8233	8222	8231	8215	8221	8218	8223	8238	8222	8221	8233	8234	8230	8226	8215	8215	8219	8219	8228	8284	8261	8242	8230	8208	8211	8218	8237	8228	8229	8237	8256	8251	8242	8260	8227	8235	8216	8219	8235	8255
166	A/D0	1	2	910	8204	8226	8259	8258	8267	8275	8258	8246	8224	8195	8221	8278	8256	8214	8286	8285	8216	8228	8208	8166	8195	8225	8301	8259	8261	8256	8250	8260	8217	8188	8238	8246	8256	8268	8287	8309	8263	8283	8221	8169	8238	8220	8245	8268	8242
167	A/D1	0	2	940	8214	8211	8235	8224	8213	8220	8214	8222	8211	8219	8171	8246	8232	8164	8289	8170	8229	8215	8213	8218	8203	8218	8191	8241	8183	8257	8206	8243	8223	8211	8226	8202	8229	8216	8228	8218	8222	8216	8218	8220	8221	8209	8259	8215	8240
167	A/D0	1	2	940	8163	8185	8222	8258	8239	8234	8213	8176	8157	8204	8275	8230	8281	8243	8247	8231	8235	8224	8157	8176	8213	8223	8262	8258	8287	8297	8233	8233	8243	8214	8201	8243	8243	8206	8255	8271	8251	8197	8206	8212	8205	8203	8253	8264	8232
168	A/D1	0	2	850	8206	8221	8224	8211	8211	8235	8199	8236	8226	8220	8220	8217	8214	8222	8223	8217	8227	8218	8216	8205	8219	8224	8219	8225	8208	8238	8215	8215	8207	8216	8232	8218	8241	8225	8223	8251	8250	8247	8220	8233	8221	8215	8223	8222	8231
168	A/D0	1	2	850	8217	8233	8228	8229	8240	8223	8218	8164	8205	8213	8205	8195	8237	8284	8289	8268	8280	8212	8213	8222	8236	8243	8257	8236	8236	8202	8191	8185	8185	8194	8244	8199	8258	8280	8200	8244	8243	8180	8196	8217	8254	8240	8282	8257	8255
169	A/D1	0	2	870	8214	8238	8231	8228	8224	8216	8208	8196	8204	8205	8210	8265	8195	8232	8218	8204	8226	8203	8234	8180	8246	8207	8232	8278	8259	8274	8254	8262	8199	8255	8219	8220	8233	8203	8209	8243	8217	8219	8216	8209	8222	8240	8227	8215	8248
169	A/D0	1	2	870	8243	8225	8259	8266	8265	8252	8226	8227	8204	8198	8222	8254	8238	8260	8310	8264	8207	8226	8225	8193	8211	8234	8247	8246	8248	8258	8215	8204	8219	8188	8247	8231	8188	8227	8254	8220	8216	8205	8204	8187	8233	8266	8240	8284	8313
170	A/D1	0	2	1480	8226	8222	8225	8222	8216	8219	8207	8213	8223	8215	8236	8221	8224	8217	8223	8220	8211	8226	8207	8215	8218	8205	8213	8220	8210	8222	8207	8214	8215	8212	8225	8207	8223	8208	8214	8241	8212	8211	8220	8215	8213	8229	8219	8219	8208
170	A/D0	1	2	1480	8234	8222	8290	8242	8253	8283	8224	8174	8239	8209	8187	8259	8237	8262	8231	8256	8226	8207	8230	8197	8178	8233	8204	8214	8297	8239	8171	8195	8251	8236	8229	8250	8211	8167	8231	8309	8135	8159	8485	8126	8079	8301	8257	8262	8166
171	A/D1	0	2	860	8230	8221	8234	8207	8223	8211	8208	8212	8202	8210	8214	8219	8218	8227	8220	8225	8223	8213	8228	8209	8217	8218	8200	8220	8208	8219	8214	8214	8217	8216	8216	8236	8258	8246	8235	8214	8224	8210	8222	8213	8213	8254	8234	8246	8223
171	A/D0	1	2	860	8236	8270	8306	8241	8236	8288	8218	8172	8238	8251	8233	8251	8273	8248	8265	8287	8236	8205	8225	8202	8190	8222	8228	8266	8272	8288	8213	8208	8215	8210	8197	8214	8246	8250	8246	8305	8241	8213	8229	8211	8227	8267	8271	8262	8233
172	A/D1	0	2	980	8208	8214	8211	8225	8224	8228	8224	8228	8213	8213	8216	8195	8243	8210	8218	8226	8204	8227	8177	8249	8191	8221	8236	8209	8234	8237	8232	8193	8245	8194	8216	8226	8206	8244	8246	8224	8221	8202	8203	8193	8223	8209	8226	8237	8242
172	A/D0	1	2	980	8182	8278	8263	8240	8281	8244	8226	8207	8196	8206	8231	8226	8235	8289	8246	8246	8280	8229	8195	8210	8240	8226	8222	8263	8277	8262	8227	8210	8165	8235	8233	8251	8247	8232	8253	8220	8216	8218	8212	8242	8277	8278	8259	8334	8298
173	A/D1	0	2	1090	8265	8219	8241	8217	8222	8219	8211	8217	8196	8232	8221	8241	8239	8252	8231	8231	8217	8222	8217	8227	8253	8230	8243	8230	8219	8213	8213	8208	8211	8220	8205	8244	8217	8219	8232	8212	8208	8223	8214	8218	8237	8226	8254	8249	8250
173	A/D0	1	2	1090	8247	8263	8220	8307	8262	8277	8245	8194	8196	8193	8229	8273	8273	8261	8266	8206	8267	8151	8161	8281	8156	8227	8257	8205	8184	8223	8195	8137	8206	8215	8201	8217	8215	8300	8243	8229	8251	8164	8196	8248	8259	8276	8216	8255	8252
174	A/D1	0	2	1090	8238	8235	8245	8264	8252	8241	8212	8212	8208	8213	8217	8206	8210	8212	8217	8228	8233	8225	8223	8228	8215	8228	8212	8228	8211	8273	8232	8241	8232	8186	8245	8207	8225	8209	8221	8239	8177	8255	8195	8209	8221	8211	8198	8223	8225
174	A/D0	1	2	1090	8263	8236	8238	8310	8267	8227	8220	8180	8180	8169	8218	8267	8273	8294	8309	8276	8193	8249	8238	8234	8233	8249	8260	8227	8286	8290	8298	8223	8206	8151	8196	8169	8190	8327	8261	8269	8272	8200	8136	8193	8191	8217	8225	8233	8255
175	A/D1	0	2	1230	8215	8205	8220	8214	8211	8231	8197	8221	8219	8195	8224	8216	8203	8219	8213	8222	8225	8221	8220	8206	8221	8236	8236	8225	8221	8212	8212	8226	8202	8221	8206	8218	8224	8206	8211	8216	8236	8214	8224	8213	8225	8209	8225	8236	8236
175	A/D0	1	2	1230	8263	8219	8255	8283	8309	8261	8201	8241	8191	8180	8262	8293	8222	8186	8279	8246	8207	8216	8240	8177	8279	8299	8221	8259	8240	8254	8230	8235	8229	8195	8253	8221	8212	8252	8283	8265	8230	8255	8201	8163	8262	8257	8225	8257	8280
176	A/D1	0	2	850	8253	8245	8206	8214	8224	8214	8227	8226	8215	8220	8220	8228	8217	8211	8225	8213	8208	8225	8205	8227	8216	8213	8223	8240	8223	8263	8223	8237	8242	8203	8263	8161	8244	8220	8181	8260	8189	8212	8218	8217	8191	8236	8199	8204	8247
176	A/D0	1	2	850	8215	8239	8256	8260	8236	8207	8179	8187	8166	8236	8232	8280	8232	8220	8309	8314	8223	8226	8223	8196	8206	8211	8247	8249	8297	8300	8251	8181	8194	8196	8212	8210	8234	8267	8235	8237	8259	8217	8169	8193	8243	8190	8217	8268	8264
177	A/D1	0	2	1080	8210	8216	8210	8215	8212	8226	8209	8217	8202	8220	8212	8219	8233	8226	8242	8218	8232	8210	8226	8210	8229	8218	8219	8226	8216	8246	8241	8238	8215	8220	8218	8212	8213	8209	8223	8237	8241	8218	8225	8209	8213	8221	8221	8218	8219
177	A/D0	1	2	1080	8206	8271	8238	8240	8255	8272	8202	8210	8236	8189	8238	8262	8268	8271	8281	8230	8209	8219	8196	8189	8215	8268	8233	8215	8224	8221	8168	8192	8229	8211	8226	8346	8286	8268	8258	8294	8250	8215	8214	8219	8186	8276	8229	8261	8228
178	A/D1	0	3	1260	8214	8234	8254	8255	8235	8227	8224	8215	8207	8215	8201	8213	8213	8212	8235	8233	8238	8221	8215	8212	8203	8231	8210	8236	8215	8220	8224	8219	8228	8217	8199	8225	8213	8203	8224	8212	8251	8188	8272	8213	8192	8260	8225	8232	8248
178	A/D0	1	3	1260	8244	8271	8204	8228	8263	8224	8195	8208	8212	8191	8184	8259	8273	8266	8272	8292	8198	8213	8166	8178	8205	8198	8271	8310	8284	8244	8266	8203	8188	8198	8232	8192	8201	8197	8181	8174	8227	8207	8190	8239	8223	8207	8281	8268	8217
179	A/D1	0	3	1450	8239	8252	8255	8250	8216	8227	8244	8223	8226	8223	8212	8219	8224	8203	8217	8222	8220	8240	8215	8221	8215	8214	8233	8235	8238	8233	8232	8217	8211	8212	8225	8222	8217	8235	8221	8214	8227	8207	8211	8213	8223	8216	8230	8219	8220
179	A/D0	1	3	1450	8214	8182	8237	8286	8248	8261	8246	8224	8213	8181	8205	8200	8193	8234	8203	8218	8215	8183	8228	8230	8202	8210	8257	8229	8255	8264	8230	8190	8189	8215	8221	8271	8305	8219	8193	8216	8188	8177	8203	8198	8192	8261	8261	8236	8224
180	A/D1	0	3	1130	8218	8199	8224	8246	8242	8249	8222	8229	8212	8228	8277	8264	8241	8237	8205	8214	8207	8223	8224	8228	8240	8206	8232	8235	8213	8234	8224	8211	8213	8227	8239	8241	8263	8234	8230	8224	8229	8204	8208	8215	8228	8226	8246	8251	8265
180	A/D0	1	3	1130	8209	8276	8216	8229	8318	8255	8200	8223	8212	8191	8210	8224	8220	8232	8294	8276	8258	8199	8209	8234	8247	8224	8235	8254	8277	8277	8233	8239	8219	8186	8244	8218	8237	8240	8267	8319	8249	7770	7990	8766	8558	7997	8002	8219	8292
181	A/D1	0	3	1140	8221	8222	8209	8238	8231	8227	8234	8214	8212	8221	8211	8221	8221	8212	8236	8208	8220	8209	8221	8217	8212	8224	8220	8228	8227	8275	8249	8248	8233	8220	8218	8218	8218	8209	8225	8208	8206	8213	8211	8216	8213	8215	8208	8224	8204
181	A/D0	1	3	1140	8249	8285	8227	8240	8211	8168	8174	8180	8195	8207	8191	8234	8221	8191	8253	8221	8212	8208	8201	8214	8223	8223	8282	8277	8227	8233	8252	8197	8204	8178	8238	8213	8196	8262	8264	8187	8207	8246	8182	8191	8219	8229	8213	8234	8279
182	A/D1	0	3	980	8221	8218	8225	8217	8236	8239	8242	8226	8226	8223	8215	8226	8216	8223	8232	8235	8225	8222	8218	8216	8213	8215	8214	8206	8222	8217	8229	8225	8213	8224	8218	8208	8219	8236	8229	8228	8226	8203	8218	8213	8224	8219	8219	8237	8213
182	A/D0	1	3	980	8252	8269	8288	8280	8294	8226	8203	8237	8204	8197	8202	8198	8227	8276	8255	8271	8260	8271	8223	8208	8213	8220	8248	8278	8293	8240	8258	8276	8193	8209	8298	8252	8172	8301	8289	8185	8236	8317	8183	8220	8270	8255	8232	8295	8252
183	A/D1	0	3	970	8240	8225	8245	8226	8242	8228	8229	8246	8221	8213	8217	8225	8232	8234	8245	8233	8232	8225	8210	8208	8209	8201	8210	8211	8218	8221	8228	8208	8218	8212	8206	8228	8214	8226	8211	8233	8238	8187	8232	8223	8161	8272	8192	8224	8247
183	A/D0	1	3	970	8338	8424	8581	8594	8568	8564	8415	8369	8232	8220	8354	8352	8390	8462	8535	8500	8400	8326	8262	8208	8291	8413	8454	8440	8470	8475	8355	8295	8227	8286	8228	8336	8452	8422	8374	8425	8310	8172	8206	8293	8302	8373	8492	8437	8421
184	A/D1	0	3	1030	8223	8215	8231	8232	8231	8230	8222	8224	8215	8227	8229	8219	8234	8226	8248	8231	8226	8206	8233	8220	8206	8238	8230	8259	8189	8264	8210	8190	8255	8203	8237	8238	8286	8261	8275	8242	8203	8238	8199	8218	8220	8202	8218	8238	8226
184	A/D0	1	3	1030	8209	8200	8255	8226	8249	8260	8236	8221	8193	8225	8214	8253	8276	8311	8274	8248	8272	8201	8163	8191	8191	8195	8216	8271	8302	8267	8265	8204	8211	8186	8213	8223	8251	8331	8326	8309	8266	8230	8217	8211	8243	8240	8245	8284	8327
185	A/D1	0	3	1360	8216	8215	8226	8226	8253	8221	8230	8218	8213	8227	8228	8221	8210	8221	8206	8212	8216	8215	8235	8216	8226	8203	8219	8204	8213	8219	8205	8224	8213	8214	8222	8215	8232	8247	8238	8237	8246	8246	8230	8229	8218	8202	8218	8211	8218
185	A/D0	1	3	1360	8201	8248	8209	8209	8230	8279	8243	8211	8218	8248	8242	8219	8315	8298	8243	8215	8230	8205	8153	8194	8224	8198	8194	8240	8239	8209	8220	8200	8184	8251	8208	8231	8246	8272	8217	8247	8226	8163	8182	8219	8188	8207	8231	8281	8267
186	A/D1	0	3	980	8280	8169	8230	8261	8186	8295	8194	8283	8197	8241	8210	8248	8232	8213	8242	8193	8254	8187	8239	8225	8260	8232	8226	8237	8203	8232	8206	8224	8209	8215	8224	8246	8225	8238	8215	8221	8236	8227	8232	8224	8207	8211	8250	8220	8231
186	A/D0	1	3	980	8218	8234	8191	8242	8212	8263	8243	8246	8179	8200	8229	8252	8281	8269	8223	8239	8239	8183	8178	8228	8218	8228	8237	8312	8245	8266	8262	8229	8199	8215	8238	8281	8285	8289	8304	8270	8238	8217	8209	8195	8237	8219	8241	8246	8215
187	A/D1	0	3	950	8221	8243	8230	8225	8224	8223	8210	8226	8216	8213	8219	8199	8220	8206	8236	8221	8232	8225	8226	8212	8214	8207	8220	8210	8212	8211	8215	8221	8214	8213	8215	8230	8215	8222	8215	8199	8224	8210	8213	8213	8219	8274	8229	8265	8238
187	A/D0	1	3	950	8251	8334	8244	8300	8207	8214	8232	8197	8194	8268	8219	8185	8247	8238	8208	8207	8204	8196	8185	8221	8242	8273	8209	8243	8220	8223	8232	8212	8238	8200	8192	8246	8219	8215	8249	8198	8215	8210	8169	8216	8250	8205	8261	8275	8204
188	A/D1	0	3	1060	8233	8215	8235	8225	8232	8223	8220	8249	8193	8229	8211	8208	8226	8200	8278	8196	8251	8221	8211	8233	8219	8212	8221	8250	8201	8252	8223	8205	8231	8201	8218	8220	8231	8204	8225	8217	8207	8226	8206	8209	8236	8208	8239	8219	8208
188	A/D0	1	3	1060	8202	8233	8228	8254	8293	8305	8247	8254	8183	8217	8237	8242	8196	8258	8299	8279	8254	8227	8197	8200	8213	8298	8302	8238	8214	8210	8225	8158	8171	8210	8189	8248	8284	8251	8237	8284	8252	8217	8184	8224	8249	8283	8232	8248	8246
189	A/D1	0	3	1170	8231	8226	8215	8215	8219	8216	8214	8213	8217	8214	8222	8209	8224	8212	8267	8265	8252	8233	8228	8197	8220	8204	8241	8179	8284	8209	8187	8270	8162	8244	8198	8211	8225	8203	8237	8192	8235	8181	8240	8189	8239	8207	8216	8245	8215
189	A/D0	1	3	1170	8209	8269	8221	8243	8244	8202	8223	8214	8222	8239	8209	8211	8229	8243	8213	8196	8207	8193	8211	8283	8297	8284	8279	8295	8234	8235	8203	8230	8205	8203	8245	8257	8232	8246	8277	8192	8194	8219	8199	8169	8198	8248	8188	8261	8300
190	A/D1	0	3	960	8207	8231	8220	8241	8249	8246	8224	8218	8219	8205	8217	8215	8221	8227	8214	8218	8206	8206	8210	8218	8201	8231	8223	8215	8223	8214	8213	8215	8219	8213	8217	8215	8213	8205	8257	8243	8229	8228	8217	8218	8218	8211	8224	8220	8216
190	A/D0	1	3	960	8249	8237	8262	8291	8304	8246	8210	8237	8229	8190	8238	8263	8265	8261	8255	8243	8195	8215	8217	8208	8181	8221	8282	8264	8248	8276	8235	8240	8254	8219	8228	8260	8221	8244	8227	8256	8236	8234	8210	8202	8202	8223	8265	8283	8270
191	A/D1	0	3	1350	8224	8218	8213	8240	8223	8226	8238	8228	8224	8229	8212	8222	8209	8222	8212	8213	8218	8210	8227	8224	8208	8254	8274	8190	8311	8210	8241	8235	8216	8240	8203	8255	8200	8261	8205	8230	8209	8196	8231	8192	8234	8211	8234	8213	8216
191	A/D0	1	3	1350	8268	8271	8270	8264	8230	8257	8225	8226	8235	8191	8229	8207	8229	8240	8226	8239	8281	8199	8173	8227	8211	8184	8220	8233	8255	8224	8231	8248	8198	8187	8215	8243	8255	8242	8236	8259	8229	8222	8215	8190	8191	8238	8278	8265	8243
192	A/D1	0	3	980	8222	8203	8209	8217	8204	8273	8242	8234	8218	8214	8217	8205	8211	8227	8230	8225	8246	8228	8218	8218	8208	8215	8213	8223	8211	8212	8217	8204	8212	8216	8223	8212	8215	8222	8233	8222	8219	8215	8209	8234	8225	8243	8216	8217	8219
192	A/D0	1	3	980	8161	8192	8224	8261	8241	8278	8233	8206	8187	8234	8221	8205	8270	8284	8242	8213	8209	8267	8192	8193	8239	8236	8241	8274	8244	8173	8208	8198	8214	8210	8247	8216	8230	8250	8222	8262	8238	8230	8211	8227	8264	8228	8211	8197	8181
193	A/D1	0	3	1060	8212	8228	8212	8214	8221	8216	8216	8214	8211	8216	8209	8214	8204	8243	8251	8244	8222	8214	8211	8226	8209	8214	8215	8216	8208	8220	8211	8215	8216	8222	8220	8206	8218	8195	8212	8219	8220	8218	8216	8216	8207	8206	8216	8216	8183
193	A/D0	1	3	1060	8247	8210	8231	8243	8242	8222	8219	8180	8184	8202	8243	8216	8241	8256	8258	8262	8246	8240	8204	8232	8258	8263	8281	8271	8249	8244	8215	8172	8197	8208	8198	8225	8252	8251	8229	8220	8233	8192	8177	8218	8227	8223	8226	8229	8284
194	A/D1	0	3	1500	8237	8204	8228	8210	8225	8221	8220	8234	8214	8220	8219	8237	8243	8245	8228	8239	8224	8224	8223	8210	8215	8230	8266	8219	8243	8218	8207	8241	8209	8271	8207	8252	8239	8209	8225	8212	8202	8204	8234	8199	8228	8219	8210	8240	8272
194	A/D0	1	3	1500	8223	8232	8231	8220	8234	8237	8244	8214	8221	8214	8210	8239	8245	8235	8215	8243	8244	8196	8189	8184	8217	8223	8225	8248	8251	8239	8245	8220	8225	8219	8219	8277	8257	8258	8263	8271	8252	8217	8209	8216	8217	8241	8235	8222	8206
195	A/D1	0	3	1330	8198	8211	8257	8184	8266	8195	8253	8188	8223	8197	8216	8231	8203	8259	8192	8258	8197	8227	8206	8211	8213	8239	8236	8248	8240	8240	8234	8223	8225	8210	8212	8213	8219	8249	8225	8236	8219	8222	8213	8227	8200	8222	8212	8210	8245
195	A/D0	1	3	1330	8206	8169	8231	8306	8279	8225	8222	8231	8186	8223	8251	8235	8220	8235	8289	8235	8210	8218	8211	8180	8220	8215	8226	8224	8206	8219	8232	8200	8182	8248	8215	8234	8237	8263	8233	8209	8202	8219	8183	8223	8228	8202	8234	8216	8208
196	A/D1	0	3	1070	8225	8213	8232	8215	8241	8231	8228	8218	8225	8212	8206	8224	8205	8223	8215	8227	8251	8231	8235	8221	8208	8227	8211	8209	8214	8209	8214	8212	8216	8219	8213	8228	8226	8234	8267	8267	8234	8261	8228	8216	8231	8221	8237	8239	8192
196	A/D0	1	3	1070	8215	8238	8243	8242	8251	8244	8234	8217	8192	8211	8252	8230	8229	8220	8235	8232	8218	8226	8195	8215	8231	8222	8215	8241	8259	8291	8271	8225	8199	8204	8228	8250	8250	8259	8247	8244	8226	8214	8204	8216	8238	8222	8261	8253	8277
197	A/D1	0	3	1270	8223	8223	8200	8251	8220	8216	8237	8201	8222	8222	8199	8225	8223	8223	8243	8233	8216	8232	8207	8211	8222	8223	8215	8231	8218	8228	8237	8208	8220	8220	8196	8226	8190	8211	8223	8203	8246	8266	8262	8248	8231	8243	8245	8253	8241
197	A/D0	1	3	1270	8170	8237	8213	8277	8288	8277	8233	8198	8185	8200	8221	8251	8259	8260	8289	8275	8255	8236	8187	8194	8223	8212	8231	8263	8250	8216	8170	8187	8162	8176	8241	8291	8260	8197	8245	8259	8254	8257	8229	8231	8243	8243	8241	8223	8230
198	A/D1	0	3	1220	8238	8191	8238	8208	8234	8228	8227	8231	8238	8256	8225	8236	8248	8229	8244	8247	8202	8232	8208	8222	8218	8207	8247	8231	8233	8231	8214	8221	8212	8218	8217	8211	8209	8196	8221	8213	8202	8247	8216	8254	8215	8224	8208	8206	8223
198	A/D0	1	3	1220	8205	8270	8225	8231	8251	8242	8226	8164	8204	8189	8183	8215	8221	8188	8199	8211	8194	8171	8208	8235	8231	8242	8268	8235	8245	8276	8255	8206	8200	8204	8216	8232	8254	8230	8232	8238	8214	8213	8223	8227	8283	8333	8267	8227	8251
199	A/D1	0	3	860	8207	8226	8237	8223	8223	8242	8228	8212	8222	8212	8216	8217	8260	8261	8232	8237	8216	8213	8222	8217	8220	8214	8205	8226	8217	8197	8228	8207	8212	8219	8216	8212	8212	8231	8229	8243	8223	8223	8211	8214	8211	8218	8234	8226	8232
199	A/D0	1	3	860	8342	8205	8253	8356	8269	8189	8193	8215	8131	8175	8265	8257	8283	8283	8250	8176	8186	8205	8232	8254	8288	8223	8258	8292	8299	8277	8263	8199	8197	8195	8207	8220	8262	8330	8330	8309	8251	8218	8183	8196	8219	8240	8297	8296	8275
200	A/D1	0	3	1040	8233	8215	8216	8215	8215	8206	8225	8212	8221	8195	8232	8222	8211	8248	8219	8233	8227	8216	8216	8211	8206	8216	8198	8216	8212	8217	8224	8225	8216	8209	8227	8205	8241	8217	8227	8220	8210	8213	8216	8217	8214	8205	8219	8212	8218
200	A/D0	1	3	1040	8216	8339	8222	8179	8206	8256	8167	8158	8298	8220	8202	8288	8278	8224	8233	8285	8246	8214	8145	8192	8190	8253	8229	8273	8247	8236	8230	8195	8183	8208	8273	8233	8215	8281	8318	8275	8203	8214	8191	8173	8233	8201	8216	8271	8275
201	A/D1	0	3	1020	8211	8216	8211	8221	8206	8221	8221	8205	8233	8210	8216	8232	8200	8223	8217	8200	8213	8219	8189	8237	8185	8217	8217	8212	8237	8210	8227	8222	8226	8209	8229	8207	8224	8213	8212	8222	8201	8227	8201	8217	8207	8223	8217	8213	8224
201	A/D0	1	3	1020	8231	8215	8272	8251	8260	8262	8235	8218	8188	8255	8249	8220	8287	8235	8167	8212	8225	8130	8151	8275	8229	8181	8328	8305	8228	8210	8269	8199	8172	8185	8199	8170	8240	8228	8240	8203	8174	8197	8215	8184	8249	8302	8265	8261	8267
202	A/D1	0	3	860	8207	8216	8232	8206	8227	8200	8219	8226	8218	8220	8212	8214	8210	8210	8205	8219	8220	8225	8213	8217	8212	8199	8210	8208	8211	8213	8214	8243	8229	8243	8213	8204	8203	8243	8179	8258	8243	8217	8236	8191	8246	8169	8237	8220	8194
202	A/D0	1	3	860	8248	8213	8220	8256	8239	8240	8246	8227	8191	8162	8255	8254	8248	8272	8288	8264	8217	8212	8214	8174	8199	8228	8228	8237	8243	8266	8220	8225	8198	8167	8235	8214	8243	8265	8260	8245	8301	8246	8173	8207	8212	8227	8269	8329	8263
203	A/D1	0	3	1280	8208	8234	8209	8269	8207	8252	8199	8246	8222	8236	8235	8212	8223	8216	8224	8213	8231	8204	8218	8218	8219	8226	8227	8225	8228	8220	8212	8220	8215	8222	8206	8240	8245	8269	8245	8229	8223	8217	8216	8217	8215	8220	8228	8238	8220
203	A/D0	1	3	1280	8225	8235	8265	8233	8218	8229	8243	8208	8237	8225	8204	8225	8251	8239	8247	8277	8248	8225	8211	8230	8248	8231	8290	8258	8236	8274	8261	8241	8224	8214	8202	8244	8267	8264	8308	8262	8255	8229	8188	8223	8221	8197	8230	8230	8205
204	A/D1	0	3	1100	8210	8220	8210	8225	8217	8220	8236	8227	8221	8218	8207	8215	8241	8226	8235	8244	8232	8228	8224	8210	8218	8214	8212	8264	8259	8275	8241	8234	8239	8227	8244	8215	8232	8250	8231	8214	8269	8220	8228	8227	8200	8236	8210	8215	8232
204	A/D0	1	3	1100	8273	8265	8287	8278	8218	8234	8260	8243	8178	8190	8220	8182	8196	8273	8255	8266	8234	8213	8165	8206	8214	8284	8293	8309	8282	8304	8274	8241	8196	8185	8216	8193	8230	8240	8215	8242	8208	8184	8185	8207	8245	8220	8241	8261	8266
205	A/D1	0	3	1010	8202	8256	8212	8186	8275	8171	8228	8225	8193	8240	8183	8241	8198	8235	8189	8228	8218	8197	8240	8194	8222	8209	8224	8216	8224	8212	8206	8214	8218	8236	8228	8221	8222	8220	8202	8244	8211	8220	8225	8202	8219	8216	8222	8223	8216
205	A/D0	1	3	1010	8225	8141	8177	8201	8280	8388	8315	8282	8217	8171	8124	8201	8268	8208	8173	8214	8272	8249	8254	8202	8119	8148	8266	8342	8288	8254	8266	8250	8254	8224	8212	8222	8253	8258	8258	8266	8246	8242	8195	8208	8228	8210	8302	8265	8239
206	A/D1	0	3	1020	8214	8230	8241	8234	8216	8236	8215	8233	8211	8222	8196	8227	8189	8226	8225	8199	8219	8209	8211	8215	8225	8211	8235	8230	8221	8231	8200	8243	8190	8237	8201	8242	8242	8231	8227	8217	8215	8208	8221	8200	8220	8217	8225	8235	8212
206	A/D0	1	3	1020	8232	8245	8226	8285	8264	8231	8252	8237	8161	8181	8245	8243	8217	8291	8317	8245	8270	8235	8200	8252	8269	8244	8261	8306	8223	8216	8245	8210	8183	8209	8246	8232	8242	8260	8244	8207	8249	8239	8183	8212	8213	8224	8226	8248	8265
207	A/D1	0	3	900	8216	8224	8220	8238	8208	8224	8216	8215	8211	8211	8196	8235	8239	8227	8245	8260	8258	8199	8269	8181	8229	8277	8198	8241	8228	8238	8210	8249	8210	8213	8228	8210	8232	8245	8227	8234	8218	8224	8220	8235	8206	8270	8257	8278	8273
207	A/D0	1	3	900	8239	8256	8231	8218	8225	8226	8243	8231	8249	8203	8215	8284	8293	8201	8248	8312	8194	8197	8210	8164	8181	8253	8298	8249	8289	8275	8249	8153	8245	8180	8235	8333	8262	8312	8260	8233	8181	8215	8202	8187	8209	8218	8217	8223	8241
208	A/D1	0	3	1350	8215	8223	8217	8210	8239	8206	8227	8200	8218	8216	8219	8215	8229	8223	8234	8213	8227	8246	8217	8218	8227	8214	8221	8221	8214	8228	8233	8226	8227	8209	8219	8209	8233	8223	8226	8213	8215	8245	8224	8236	8222	8238	8216	8237	8218
208	A/D0	1	3	1350	8228	8263	8199	8243	8271	8284	8245	8239	8246	8209	8237	8255	8229	8221	8235	8208	8181	8197	8202	8223	8212	8212	8184	8198	8245	8273	8213	8215	8195	8196	8216	8211	8255	8266	8265	8262	8232	8194	8184	8192	8237	8253	8271	8266	8288
209	A/D1	0	3	930	8283	8247	8281	8234	8241	8238	8224	8241	8213	8229	8226	8238	8243	8229	8232	8215	8222	8207	8203	8225	8221	8241	8224	8219	8227	8215	8225	8203	8223	8211	8242	8221	8263	8227	8240	8241	8223	8226	8199	8224	8215	8213	8212	8210	8216
209	A/D0	1	3	930	8227	8251	8277	8263	8259	8268	8259	8217	8199	8193	8206	8234	8290	8229	8305	8282	8230	8211	8216	8213	8239	8269	8259	8225	8215	8243	8199	8192	8216	8214	8219	8206	8213	8324	8235	8226	8281	8222	8144	8210	8252	8221	8226	8327	8357
210	A/D1	0	3	880	8228	8226	8224	8222	8214	8220	8212	8218	8209	8229	8217	8245	8224	8271	8235	8240	8226	8209	8218	8214	8233	8200	8216	8195	8214	8209	8206	8224	8209	8230	8218	8219	8218	8256	8257	8256	8240	8217	8221	8219	8220	8236	8224	8232	8239
210	A/D0	1	3	880	8245	8276	8263	8232	8259	8217	8228	8169	8175	8202	8171	8272	8330	8263	8308	8248	8188	8211	8254	8239	8246	8296	8216	8245	8211	8208	8218	8204	8207	8247	8205	8245	8254	8208	8285	8230	8199	8231	8182	8202	8218	8255	8244	8255	8232
211	A/D1	0	3	940	8215	8215	8210	8226	8219	8232	8216	8228	8206	8214	8251	8162	8271	8219	8199	8283	8198	8267	8196	8223	8198	8230	8210	8235	8251	8218	8250	8196	8234	8195	8230	8215	8224	8259	8236	8247	8225	8213	8224	8215	8219	8232	8199	8245	8204
211	A/D0	1	3	940	8217	8270	8244	8245	8279	8280	8239	8246	8227	8187	8209	8286	8299	8237	8236	8250	8211	8189	8194	8218	8263	8259	8272	8258	8239	8234	8247	8245	8204	8236	8223	8256	8251	8241	8254	8294	8233	8228	8186	8210	8197	8263	8253	8251	8230
212	A/D1	0	3	890	8212	8221	8218	8212	8228	8244	8226	8246	8219	8210	8229	8216	8221	8214	8217	8233	8229	8230	8218	8210	8224	8222	8225	8224	8213	8225	8219	8213	8224	8204	8226	8218	8209	8232	8196	8220	8206	8209	8214	8208	8216	8229	8249	8235	8245
212	A/D0	1	3	890	8215	8227	8228	8266	8244	8269	8210	8220	8217	8189	8240	8220	8229	8285	8277	8260	8239	8191	8200	8205	8194	8216	8248	8258	8225	8238	8220	8193	8195	8213	8263	8254	8318	8281	8250	8253	8240	8204	8206	8196	8241	8212	8215	8241	8232
213	A/D1	0	3	890	8190	8268	8162	8237	8246	8198	8248	8195	8241	8205	8240	8225	8246	8205	8262	8244	8233	8246	8196	8240	8196	8277	8259	8236	8242	8199	8216	8244	8182	8235	8235	8264	8300	8246	8277	8183	8240	8222	8192	8227	8222	8205	8230	8233	8188
213	A/D0	1	3	890	8245	8230	8226	8233	8217	8180	8218	8214	8196	8175	8185	8257	8231	8261	8253	8208	8201	8205	8160	8215	8213	8303	8257	8205	8258	8220	8234	8229	8209	8210	8258	8283	8223	8311	8311	8223	8244	8250	8202	8206	8227	8317	8241	8279	8336
214	A/D1	0	3	990	8222	8206	8220	8238	8225	8205	8243	8174	8254	8193	8213	8233	8192	8242	8211	8197	8231	8223	8203	8235	8205	8219	8206	8218	8224	8203	8224	8211	8221	8229	8216	8215	8238	8225	8267	8232	8218	8226	8206	8233	8224	8213	8229	8208	8216
214	A/D0	1	3	990	8229	8178	8215	8302	8286	8267	8289	8254	8157	8196	8256	8185	8273	8206	8262	8296	8279	8247	8226	8210	8227	8219	8193	8216	8229	8223	8233	8234	8235	8215	8223	8238	8280	8261	8282	8290	8255	8208	8209	8220	8188	8237	8290	8240	8189
215	A/D1	0	3	880	8217	8215	8211	8222	8204	8225	8219	8209	8225	8202	8245	8225	8200	8268	8178	8296	8237	8232	8238	8195	8234	8209	8243	8204	8253	8192	8242	8210	8208	8223	8189	8239	8204	8240	8230	8222	8219	8217	8221	8221	8208	8228	8215	8231	8230
215	A/D0	1	3	880	8189	8239	8233	8219	8248	8246	8234	8199	8198	8231	8213	8223	8234	8211	8265	8262	8205	8194	8221	8177	8226	8265	8212	8219	8257	8246	8186	8192	8224	8243	8225	8262	8250	8256	8271	8239	8192	8230	8182	8217	8261	8221	8168	8235	8223
216	A/D1	0	3	1190	8215	8216	8211	8217	8208	8219	8220	8217	8228	8219	8213	8232	8215	8231	8210	8244	8231	8220	8223	8231	8230	8245	8235	8232	8221	8225	8212	8219	8215	8208	8209	8250	8227	8238	8231	8236	8217	8223	8209	8210	8265	8249	8261	8229	8230
216	A/D0	1	3	1190	8220	8230	8256	8255	8266	8248	8225	8217	8196	8235	8270	8290	8309	8305	8280	8228	8219	8196	8182	8242	8236	8208	8245	8238	8214	8212	8217	8189	8181	8202	8243	8250	8258	8253	8261	8220	8203	8177	8213	8223	8219	8161	8185	8269	8272
217	A/D1	0	3	890	8251	8250	8238	8225	8222	8216	8231	8216	8215	8215	8207	8217	8213	8229	8218	8223	8215	8220	8211	8214	8218	8214	8218	8218	8223	8215	8225	8210	8219	8218	8215	8239	8224	8240	8238	8273	8247	8229	8221	8217	8220	8246	8252	8212	8234
217	A/D0	1	3	890	8270	8216	8259	8278	8256	8270	8249	8187	8180	8249	8225	8263	8291	8276	8244	8228	8243	8218	8197	8236	8265	8244	8323	8261	8266	8250	8214	8184	8199	8206	8196	8244	8253	8228	8225	8225	8254	8174	8179	8212	8213	8292	8283	8278	8276
218	A/D1	0	3	1060	8213	8212	8217	8218	8208	8225	8216	8225	8218	8217	8215	8209	8223	8205	8235	8222	8209	8216	8215	8214	8208	8207	8211	8211	8215	8222	8209	8224	8218	8215	8220	8209	8210	8211	8240	8173	8278	8200	8229	8276	8182	8288	8199	8231	8223
218	A/D0	1	3	1060	8232	8286	8233	8217	8252	8249	8215	8200	8226	8212	8207	8236	8228	8245	8261	8279	8214	8185	8185	8201	8206	8193	8235	8214	8246	8250	8268	8196	8203	8186	8201	8210	8196	8253	8248	8210	8191	8234	8187	8199	8208	8264	8270	8244	8276
219	A/D1	0	3	970	8210	8226	8230	8236	8226	8222	8241	8222	8231	8217	8213	8221	8208	8234	8228	8232	8223	8235	8199	8207	8233	8212	8227	8222	8217	8225	8231	8218	8222	8213	8222	8219	8208	8221	8204	8222	8210	8212	8223	8212	8228	8210	8223	8259	8254
219	A/D0	1	3	970	8214	8220	8236	8229	8228	8199	8228	8202	8186	8215	8213	8274	8301	8323	8296	8250	8230	8197	8203	8202	8218	8203	8229	8180	8254	8232	8207	8233	8212	8188	8250	8264	8200	8237	8279	8244	8279	8236	8227	8246	8200	8193	8253	8267	8289
220	A/D1	0	3	1000	8206	8226	8219	8219	8230	8239	8239	8227	8219	8214	8224	8229	8227	8220	8206	8238	8217	8228	8212	8214	8222	8208	8225	8208	8215	8222	8217	8216	8227	8211	8247	8189	8216	8227	8190	8241	8206	8209	8222	8203	8226	8203	8213	8225	8201
220	A/D0	1	3	1000	8225	8237	8269	8205	8250	8226	8254	8241	8204	8211	8220	8246	8250	8280	8264	8196	8245	8224	8195	8192	8222	8226	8240	8259	8301	8266	8230	8232	8172	8177	8182	8217	8234	8244	8242	8236	8237	8187	8207	8202	8221	8185	8201	8229	8191
221	A/D1	0	3	1230	8223	8225	8217	8231	8261	8240	8241	8225	8220	8228	8203	8213	8212	8216	8204	8208	8208	8213	8220	8219	8214	8213	8212	8226	8217	8217	8213	8224	8219	8217	8218	8217	8236	8229	8225	8245	8232	8232	8216	8221	8209	8224	8229	8213	8219
221	A/D0	1	3	1230	8224	8248	8306	8299	8275	8237	8226	8260	8208	8183	8217	8231	8206	8247	8235	8245	8268	8240	8240	8234	8233	8270	8280	8250	8235	8216	8230	8216	8204	8210	8207	8207	8238	8254	8222	8227	8207	8207	8180	8180	8229	8227	8232	8224	8236
222	A/D1	0	3	880	8215	8219	8245	8260	8272	8243	8255	8236	8248	8237	8243	8260	8325	8315	8307	8303	8292	8287	8231	8229	8219	8259	8298	8304	8266	8252	8337	8251	8272	8216	8231	8258	8277	8327	8275	8310	8319	8286	8274	8234	8235	8231	8241	8272	8245
222	A/D0	1	3	880	8235	8309	8391	8388	8360	8318	8307	8229	8200	8247	8182	8238	8309	8371	8326	8335	8348	8257	8187	8248	8223	8224	8329	8292	8333	8340	8333	8268	8206	8229	8254	8251	8360	8379	8334	8371	8333	8280	8211	8206	8198	8272	8336	8371	8410
223	A/D1	0	3	880	8247	8168	8275	8249	8203	8296	8190	8252	8197	8229	8189	8222	8225	8183	8248	8165	8271	8167	8235	8239	8185	8282	8217	8241	8231	8240	8192	8238	8207	8199	8233	8256	8231	8263	8238	8205	8241	8208	8206	8218	8220	8239	8249	8250	8241
223	A/D0	1	3	880	8199	8289	8245	8260	8273	8258	8244	8203	8184	8168	8241	8255	8249	8323	8337	8220	8240	8247	8189	8196	8257	8233	8212	8303	8303	8247	8249	8213	8183	8199	8247	8249	8215	8260	8245	8184	8205	8238	8199	8183	8238	8230	8237	8264	8291
224	A/D1	0	3	1010	8209	8217	8255	8224	8242	8207	8216	8210	8216	8211	8259	8232	8247	8256	8248	8231	8211	8221	8212	8230	8238	8236	8219	8227	8228	8208	8217	8205	8208	8221	8205	8208	8214	8212	8228	8239	8189	8218	8206	8200	8233	8214	8282	8240	8248
224	A/D0	1	3	1010	8268	8210	8255	8245	8209	8255	8277	8198	8185	8199	8208	8237	8229	8301	8237	8172	8198	8210	8177	8250	8294	8283	8266	8340	8291	8266	8220	8209	8162	8194	8239	8243	8206	8250	8198	8189	8192	8150	8190	8206	8214	8199	8240	8260	8244
225	A/D1	0	3	870	8218	8215	8221	8220	8209	8215	8223	8221	8226	8206	8256	8185	8296	8259	8240	8234	8196	8244	8169	8233	8233	8220	8271	8251	8232	8223	8238	8194	8215	8218	8201	8234	8231	8226	8256	8224	8218	8219	8210	8209	8242	8214	8223	8228	8208
225	A/D0	1	3	870	8234	8272	8282	8270	8246	8249	8254	8207	8229	8258	8273	8291	8292	8302	8228	8253	8245	8207	8176	8197	8241	8242	8240	8261	8295	8288	8266	8258	8227	8219	8241	8256	8215	8208	8233	8271	8230	8191	8211	8194	8213	8254	8273	8298	8290
226	A/D1	0	3	1080	8229	8221	8250	8225	8224	8215	8211	8223	8219	8220	8209	8242	8230	8227	8228	8224	8223	8224	8210	8215	8213	8224	8259	8243	8232	8250	8225	8231	8215	8220	8214	8208	8222	8212	8221	8222	8211	8214	8220	8208	8213	8215	8214	8216	8218
226	A/D0	1	3	1080	8242	8215	8284	8299	8195	8224	8244	8190	8177	8231	8209	8258	8261	8312	8232	8214	8267	8204	8184	8233	8272	8201	8238	8253	8214	8217	8226	8206	8236	8242	8270	8237	8262	8254	8270	8251	8205	8186	8204	8225	8228	8325	8293	8274	8266
227	A/D1	0	3	920	8201	8275	8197	8326	8240	8231	8257	8208	8223	8231	8196	8225	8231	8197	8295	8247	8249	8233	8229	8205	8197	8250	8173	8253	8194	8231	8214	8238	8204	8215	8229	8194	8266	8209	8227	8225	8221	8210	8213	8206	8211	8231	8222	8231	8230
227	A/D0	1	3	920	8217	8179	8244	8202	8188	8232	8187	8205	8226	8232	8259	8240	8280	8270	8290	8276	8247	8219	8190	8212	8203	8250	8274	8254	8253	8255	8227	8186	8230	8228	8234	8220	8259	8289	8260	8277	8243	8197	8190	8186	8222	8224	8224	8201	8200
228	A/D1	0	3	860	8204	8218	8215	8224	8210	8218	8220	8219	8224	8221	8218	8212	8218	8227	8216	8260	8226	8238	8223	8212	8210	8215	8221	8222	8230	8217	8219	8220	8207	8211	8219	8207	8228	8174	8268	8223	8173	8286	8196	8270	8232	8211	8233	8202	8226
228	A/D0	1	3	860	8244	8304	8314	8279	8254	8212	8212	8187	8178	8199	8236	8244	8222	8190	8198	8203	8208	8182	8217	8216	8240	8324	8275	8259	8270	8237	8194	8193	8223	8209	8217	8262	8222	8258	8254	8228	8165	8185	8213	8164	8193	8238	8238	8217	8251
229	A/D1	0	3	1000	8216	8217	8200	8236	8242	8270	8209	8248	8190	8225	8205	8205	8223	8205	8238	8224	8246	8208	8234	8204	8220	8240	8262	8263	8283	8255	8231	8236	8189	8220	8214	8225	8244	8245	8253	8235	8247	8224	8222	8224	8210	8224	8232	8233	8247
229	A/D0	1	3	1000	8190	8231	8242	8285	8256	8214	8238	8208	8183	8205	8220	8250	8245	8268	8219	8216	8206	8197	8198	8189	8208	8289	8281	8268	8288	8258	8245	8205	8225	8200	8208	8254	8226	8206	8214	8220	8190	8213	8200	8204	8246	8218	8224	8211	8235
230	A/D1	0	3	940	8226	8225	8225	8243	8236	8234	8227	8221	8217	8218	8206	8214	8223	8199	8218	8218	8212	8230	8199	8229	8237	8265	8262	8265	8251	8239	8222	8228	8210	8225	8216	8221	8262	8263	8278	8259	8232	8236	8222	8218	8243	8253	8258	8243	8240
230	A/D0	1	3	940	8254	8305	8264	8249	8259	8240	8229	8202	8198	8195	8216	8212	8200	8280	8213	8248	8208	8188	8223	8208	8184	8236	8246	8209	8270	8232	8227	8205	8231	8195	8189	8248	8263	8237	8243	8277	8234	8188	8227	8222	8214	8277	8260	8309	8322
231	A/D1	0	3	1210	8203	8214	8213	8226	8258	8257	8237	8256	8226	8234	8250	8241	8231	8217	8236	8221	8228	8218	8208	8210	8222	8211	8223	8227	8231	8234	8216	8217	8215	8218	8208	8215	8213	8221	8245	8238	8235	8216	8226	8213	8210	8210	8207	8209	8203
231	A/D0	1	3	1210	8221	8250	8247	8242	8247	8260	8248	8210	8193	8217	8218	8267	8267	8226	8249	8256	8254	8225	8191	8169	8204	8248	8190	8259	8305	8266	8248	8212	8201	8177	8198	8232	8268	8217	8207	8273	8285	8152	8211	8277	8180	8177	8306	8241	8113
232	A/D1	0	3	1340	8210	8228	8218	8207	8234	8215	8216	8222	8209	8219	8222	8218	8213	8214	8211	8210	8207	8206	8215	8213	8212	8207	8244	8210	8255	8236	8228	8232	8216	8222	8205	8210	8199	8210	8224	8273	8250	8244	8230	8215	8224	8213	8214	8209	8218
232	A/D0	1	3	1340	8230	8217	8208	8268	8254	8239	8224	8216	8187	8211	8247	8248	8199	8236	8251	8294	8284	8212	8234	8210	8193	8223	8287	8284	8266	8329	8261	8185	8179	8226	8199	8212	8267	8266	8263	8306	8231	8256	8251	8241	8211	8262	8216	8230	8250
233	A/D1	0	3	980	8223	8252	8245	8243	8225	8233	8214	8219	8205	8220	8225	8235	8233	8222	8234	8201	8233	8219	8214	8223	8222	8205	8225	8213	8236	8252	8244	8240	8226	8224	8206	8238	8229	8200	8241	8220	8216	8233	8201	8232	8171	8232	8225	8206	8260
233	A/D0	1	3	980	8221	8266	8296	8264	8276	8246	8226	8213	8194	8213	8218	8228	8298	8310	8274	8219	8213	8215	8178	8197	8231	8209	8235	8267	8244	8239	8253	8200	8242	8301	8299	8287	8315	8233	8251	8219	8252	8227	8186	8232	8240	8263	8289	8309	8278
234	A/D1	0	3	860	8211	8220	8225	8258	8265	8262	8236	8224	8208	8220	8215	8243	8226	8229	8235	8221	8234	8212	8219	8211	8232	8232	8223	8220	8246	8245	8244	8231	8220	8224	8218	8231	8218	8229	8206	8253	8239	8243	8230	8215	8220	8212	8247	8222	8279
234	A/D0	1	3	860	8223	8187	8204	8226	8271	8262	8221	8240	8194	8173	8241	8225	8216	8271	8275	8194	8198	8228	8211	8178	8228	8252	8215	8224	8249	8234	8188	8214	8199	8176	8232	8262	8278	8249	8251	8244	8236	8205	8204	8187	8230	8245	8211	8300	8294
235	A/D1	0	3	1010	8227	8247	8235	8233	8225	8220	8216	8228	8214	8204	8234	8210	8229	8236	8243	8219	8230	8217	8213	8213	8216	8222	8204	8225	8198	8218	8213	8212	8218	8218	8218	8219	8215	8211	8228	8226	8250	8239	8235	8223	8210	8237	8256	8257	8259
235	A/D0	1	3	1010	8223	8231	8273	8255	8227	8225	8235	8229	8175	8207	8241	8213	8221	8232	8275	8247	8223	8259	8219	8178	8218	8264	8237	8219	8278	8255	8241	8184	8228	8207	8183	8243	8284	8250	8231	8303	8245	8170	8204	8235	8209	8226	8309	8291	8233
236	A/D1	0	3	1160	8242	8237	8223	8234	8230	8216	8205	8219	8207	8225	8215	8230	8231	8231	8223	8208	8220	8200	8212	8211	8218	8209	8212	8207	8222	8220	8218	8223	8210	8227	8224	8252	8232	8225	8223	8217	8243	8250	8240	8179	8268	8208	8254	8272	8217
236	A/D0	1	3	1160	8166	8281	8249	8196	8229	8309	8221	8222	8267	8272	8211	8273	8318	8237	8241	8203	8171	8164	8202	8179	8291	8273	8230	8246	8208	8186	8229	8240	8240	8245	8247	8259	8261	8226	8298	8218	8177	8201	8139	8139	8234	8238	8245	8316	8263
237	A/D1	0	4	1090	8218	8215	8222	8233	8212	8194	8269	8185	8271	8234	8213	8247	8183	8250	8192	8249	8195	8238	8204	8211	8232	8191	8226	8194	8242	8209	8240	8218	8211	8223	8211	8218	8213	8213	8222	8227	8218	8227	8205	8230	8204	8223	8219	8207	8218
237	A/D0	1	4	1090	8242	8232	8215	8256	8227	8244	8215	8253	8227	8222	8188	8244	8191	8197	8305	8275	8217	8203	8207	8188	8173	8223	8253	8225	8239	8241	8219	8185	8199	8223	8216	8245	8234	8252	8234	8186	8191	8204	8215	8226	8196	8273	8208	8208	8230
238	A/D1	0	4	1120	8206	8224	8201	8231	8218	8215	8221	8218	8207	8209	8210	8225	8269	8253	8251	8222	8251	8234	8227	8207	8215	8212	8247	8229	8242	8216	8220	8226	8231	8211	8218	8213	8211	8211	8215	8202	8218	8219	8210	8235	8218	8213	8224	8214	8236
238	A/D0	1	4	1120	8243	8282	8222	8208	8255	8224	8207	8218	8203	8195	8200	8201	8206	8207	8249	8251	8214	8200	8185	8172	8183	8215	8213	8236	8270	8211	8192	8239	8201	8153	8286	8291	8162	8205	8275	8212	8218	8249	8191	8151	8211	8251	8230	8236	8233
239	A/D1	0	4	1250	8230	8189	8220	8196	8219	8218	8227	8228	8226	8244	8232	8241	8210	8217	8211	8220	8228	8208	8227	8217	8221	8223	8219	8218	8229	8225	8219	8220	8220	8208	8227	8211	8209	8224	8210	8216	8221	8214	8214	8218	8209	8218	8220	8208	8228
239	A/D0	1	4	1250	8186	8200	8211	8205	8253	8225	8206	8209	8207	8196	8204	8237	8253	8329	8333	8288	8245	8226	8222	8187	8179	8198	8197	8213	8199	8237	8244	8201	8210	8202	8159	8183	8214	8243	8267	8220	8278	8223	8198	8216	8241	8226	8229	8261	8213
240	A/D1	0	4	1060	8232	8240	8244	8226	8229	8217	8217	8220	8220	8218	8212	8219	8208	8221	8216	8215	8204	8211	8215	8210	8237	8218	8225	8239	8228	8244	8227	8261	8226	8235	8220	8217	8223	8232	8220	8218	8215	8199	8232	8204	8206	8220	8205	8217	8215
240	A/D0	1	4	1060	8197	8187	8225	8203	8215	8279	8220	8181	8211	8205	8185	8164	8216	8236	8277	8282	8221	8227	8219	8193	8223	8252	8275	8264	8237	8248	8226	8209	8201	8212	8214	8239	8265	8249	8276	8255	8226	8221	8195	8210	8271	8267	8290	8268	8271
241	A/D1	0	4	880	8221	8199	8231	8207	8223	8216	8216	8214	8212	8208	8224	8210	8245	8235	8230	8253	8227	8235	8227	8213	8220	8203	8214	8228	8210	8218	8224	8197	8226	8224	8208	8223	8218	8260	8261	8293	8261	8231	8228	8207	8221	8213	8243	8228	8245
241	A/D0	1	4	880	8219	8279	8257	8220	8259	8215	8205	8208	8186	8189	8228	8230	8223	8291	8262	8219	8215	8212	8200	8207	8248	8246	8247	8243	8195	8192	8195	8176	8187	8211	8206	8232	8284	8278	8262	8252	8219	8212	8182	8224	8213	8208	8235	8300	8240
242	A/D1	0	4	870	8225	8245	8242	8239	8224	8225	8198	8215	8212	8226	8217	8215	8226	8200	8224	8214	8208	8217	8210	8213	8209	8216	8213	8222	8205	8212	8208	8232	8211	8228	8228	8235	8230	8246	8223	8206	8218	8208	8213	8221	8212	8218	8230	8221	8220
242	A/D0	1	4	870	8225	8219	8240	8232	8221	8249	8217	8176	8201	8224	8186	8169	8250	8256	8209	8245	8274	8197	8193	8241	8217	8292	8268	8316	8293	8278	8205	8273	8199	8187	8291	8208	8174	8249	8251	8195	8201	8309	8212	8222	8299	8280	8175	8288	8254
243	A/D1	0	4	1460	8204	8222	8217	8229	8234	8225	8225	8216	8219	8211	8226	8216	8219	8241	8233	8188	8262	8214	8181	8281	8154	8244	8225	8235	8255	8227	8250	8218	8260	8191	8247	8186	8247	8211	8233	8256	8202	8257	8205	8198	8237	8221	8252	8239	8239
243	A/D0	1	4	1460	8219	8284	8251	8295	8263	8215	8207	8195	8170	8165	8181	8238	8224	8247	8252	8270	8234	8247	8217	8199	8232	8233	8250	8215	8260	8277	8262	8198	8191	8216	8210	8223	8213	8287	8227	8214	8211	8236	8185	8155	8279	8244	8213	8299	8264
244	A/D1	0	4	960	8223	8214	8216	8217	8213	8217	8223	8217	8225	8215	8217	8222	8221	8206	8208	8211	8213	8196	8247	8202	8208	8227	8206	8229	8196	8245	8188	8212	8232	8196	8222	8215	8207	8197	8231	8216	8218	8230	8201	8227	8233	8210	8225	8218	8197
244	A/D0	1	4	960	8259	8265	8278	8251	8227	8245	8230	8222	8207	8200	8214	8237	8246	8274	8264	8261	8274	8287	8224	8208	8217	8220	8245	8233	8251	8227	8190	8221	8220	8204	8252	8254	8293	8277	8238	8237	8235	8210	8181	8235	8236	8187	8239	8262	8242
245	A/D1	0	4	870	8222	8253	8230	8245	8233	8222	8254	8246	8242	8268	8214	8253	8252	8225	8236	8202	8258	8167	8284	8231	8232	8246	8237	8281	8290	8283	8225	8234	8211	8211	8228	8207	8233	8247	8275	8259	8263	8224	8223	8227	8234	8245	8232	8235	8235
245	A/D0	1	4	870	8254	8240	8232	8257	8219	8217	8203	8222	8201	8203	8219	8202	8279	8252	8278	8272	8243	8199	8224	8221	8187	8220	8243	8267	8231	8287	8260	8215	8209	8235	8232	8241	8304	8277	8267	8243	8222	8218	8175	8247	8244	8261	8269	8253	8268
246	A/D1	0	4	860	8217	8256	8270	8292	8306	8379	8303	8306	8240	8223	8225	8241	8281	8277	8259	8272	8243	8225	8233	8199	8228	8223	8226	8255	8320	8335	8285	8258	8220	8211	8224	8227	8292	8352	8316	8294	8249	8243	8201	8225	8233	8202	8323	8259	8296
246	A/D0	1	4	860	8224	8213	8286	8316	8299	8325	8289	8238	8220	8252	8266	8241	8298	8318	8300	8357	8281	8245	8207	8188	8279	8306	8358	8368	8369	8359	8267	8263	8259	8242	8222	8287	8337	8339	8359	8367	8290	8212	8218	8223	8233	8295	8362	8336	8347
247	A/D1	0	4	1180	8217	8214	8225	8203	8220	8208	8215	8220	8203	8228	8211	8223	8219	8219	8220	8217	8223	8227	8218	8212	8215	8215	8221	8219	8204	8222	8211	8253	8221	8235	8210	8218	8223	8207	8235	8239	8223	8237	8228	8219	8220	8210	8216	8207	8216
247	A/D0	1	4	1180	8219	8251	8294	8262	8235	8297	8236	8206	8188	8192	8187	8185	8221	8216	8210	8222	8225	8203	8225	8206	8231	8248	8269	8263	8266	8265	8204	8207	8199	8198	8200	8245	8270	8261	8232	8296	8242	8192	8200	8210	8263	8234	8276	8278	8245
248	A/D1	0	4	1380	8244	8245	8218	8228	8227	8222	8237	8213	8231	8217	8222	8216	8214	8226	8218	8215	8226	8219	8218	8225	8205	8224	8222	8221	8221	8231	8228	8223	8225	8210	8211	8209	8227	8237	8246	8234	8224	8219	8210	8212	8210	8224	8229	8243	8251
248	A/D0	1	4	1380	8195	8233	8269	8232	8211	8241	8227	8190	8202	8217	8234	8198	8223	8232	8236	8246	8271	8214	8177	8199	8216	8229	8262	8226	8232	8202	8207	8202	8191	8217	8213	8213	8246	8263	8218	8279	8230	8197	8192	8256	8248	8294	8258	8306	8273
249	A/D1	0	4	860	8216	8221	8221	8210	8224	8224	8212	8230	8210	8221	8219	8212	8226	8215	8225	8221	8211	8217	8212	8210	8208	8221	8221	8208	8207	8214	8204	8221	8209	8218	8237	8222	8261	8244	8264	8249	8240	8210	8230	8215	8218	8221	8215	8231	8229
249	A/D0	1	4	860	8230	8248	8220	8245	8273	8298	8254	8256	8211	8210	8238	8274	8249	8250	8258	8225	8235	8231	8162	8185	8269	8215	8228	8237	8240	8272	8221	8241	8198	8197	8252	8227	8281	8289	8244	8268	8240	8214	8181	8203	8233	8212	8203	8240	8217
250	A/D1	0	4	860	8200	8209	8204	8211	8224	8232	8235	8220	8228	8212	8207	8211	8212	8210	8224	8248	8246	8241	8215	8211	8215	8220	8216	8232	8229	8204	8228	8229	8245	8163	8235	8225	8226	8233	8207	8231	8275	8216	8233	8210	8219	8212	8239	8230	8236
250	A/D0	1	4	860	8256	8181	8209	8312	8279	8251	8294	8319	8205	8198	8191	8169	8191	8199	8255	8262	8267	8223	8206	8187	8174	8221	8256	8262	8242	8242	8340	8230	8223	8201	8291	8244	8208	8258	8150	8204	8258	8274	8218	8188	8183	8235	8224	8182	8241
251	A/D1	0	4	1270	8196	8215	8211	8206	8230	8257	8226	8239	8224	8205	8226	8226	8212	8237	8221	8213	8224	8211	8215	8226	8216	8213	8221	8215	8204	8230	8205	8237	8228	8240	8228	8219	8215	8220	8225	8213	8225	8213	8219	8210	8222	8217	8234	8243	8247
251	A/D0	1	4	1270	8196	8232	8230	8224	8293	8271	8239	8211	8227	8231	8183	8182	8223	8246	8266	8260	8263	8217	8189	8199	8241	8194	8213	8259	8239	8259	8312	8292	8257	8220	8249	8210	8232	8263	8254	8222	8228	8199	8166	8171	8258	8234	8241	8334	8246
252	A/D1	0	4	940	8222	8196	8222	8206	8256	8238	8228	8229	8211	8206	8204	8224	8277	8259	8257	8227	8217	8211	8211	8206	8217	8214	8221	8241	8268	8266	8246	8243	8232	8229	8235	8223	8232	8222	8226	8219	8237	8226	8227	8230	8223	8221	8241	8218	8222
252	A/D0	1	4	940	8208	8276	8256	8272	8274	8256	8263	8277	8226	8210	8190	8248	8219	8207	8270	8255	8222	8223	8245	8151	8178	8272	8269	8231	8237	8250	8226	8219	8233	8214	8216	8234	8210	8237	8256	8251	8249	8263	8210	8218	8261	8268	8262	8281	8287
253	A/D1	0	4	860	8222	8229	8230	8255	8220	8222	8246	8223	8228	8236	8199	8239	8229	8221	8212	8233	8218	8233	8223	8194	8221	8216	8215	8235	8211	8225	8229	8211	8220	8226	8214	8236	8235	8254	8261	8228	8232	8219	8220	8219	8212	8211	8212	8246	8227
253	A/D0	1	4	860	8271	8251	8271	8286	8252	8253	8224	8181	8188	8222	8226	8194	8287	8264	8190	8215	8225	8197	8190	8219	8213	8216	8288	8277	8217	8265	8215	8225	8236	8192	8194	8230	8306	8290	8265	8260	8235	8186	8200	8227	8205	8254	8305	8306	8285
254	A/D1	0	4	1020	8228	8232	8216	8224	8208	8206	8211	8206	8203	8212	8212	8208	8216	8211	8209	8212	8208	8219	8217	8208	8220	8221	8221	8223	8209	8234	8209	8219	8220	8210	8218	8221	8207	8221	8213	8204	8222	8198	8202	8212	8215	8212	8249	8238	8240
254	A/D0	1	4	1020	8240	8238	8184	8219	8232	8232	8244	8235	8206	8236	8231	8239	8244	8201	8208	8249	8215	8216	8237	8265	8260	8237	8229	8228	8220	8243	8217	8229	8221	8243	8244	8278	8285	8279	8274	8246	8211	8209	8203	8236	8250	8243	8256	8225	8262
255	A/D1	0	4	870	8220	8218	8250	8268	8246	8248	8218	8219	8208	8211	8218	8233	8254	8241	8225	8267	8253	8236	8241	8212	8230	8234	8228	8254	8221	8231	8201	8224	8196	8222	8205	8216	8223	8209	8241	8252	8268	8244	8263	8216	8236	8205	8239	8229	8225
255	A/D0	1	4	870	8232	8212	8267	8352	8289	8289	8325	8172	8141	8242	8188	8168	8265	8369	8201	8223	8325	8221	8155	8278	8275	8210	8201	8307	8297	8233	8258	8277	8210	8193	8220	8256	8205	8220	8313	8293	8178	8223	8246	8236	8225	8260	8266	8237	8226
256	A/D1	0	4	1180	8220	8207	8208	8226	8203	8248	8235	8232	8233	8204	8219	8214	8221	8226	8232	8216	8235	8222	8215	8220	8211	8214	8221	8214	8213	8217	8235	8223	8235	8207	8218	8208	8216	8218	8233	8227	8219	8214	8218	8208	8215	8209	8221	8233	8228
256	A/D0	1	4	1180	8240	8255	8303	8256	8231	8214	8200	8186	8186	8214	8211	8233	8246	8221	8251	8238	8226	8213	8187	8209	8217	8239	8235	8214	8206	8228	8198	8203	8197	8189	8223	8239	8221	8209	8215	8206	8213	8223	8196	8235	8235	8241	8240	8247	8255
257	A/D1	0	4	1090	8228	8198	8218	8230	8227	8249	8215	8234	8213	8220	8215	8219	8206	8222	8246	8236	8251	8218	8221	8215	8219	8215	8247	8230	8228	8223	8204	8223	8207	8221	8208	8212	8218	8207	8225	8215	8213	8210	8215	8214	8220	8221	8216	8220	8218
257	A/D0	1	4	1090	8201	8220	8190	8206	8222	8210	8187	8166	8224	8205	8215	8248	8306	8315	8309	8280	8251	8217	8186	8209	8190	8163	8207	8262	8235	8229	8240	8211	8203	8217	8267	8281	8226	8242	8282	8236	8214	8214	8220	8232	8214	8252	8240	8208	8244
258	A/D1	0	4	1110	8266	8218	8232	8228	8231	8233	8222	8231	8202	8260	8209	8287	8231	8263	8208	8306	8277	8258	8250	8229	8219	8206	8223	8213	8222	8213	8220	8217	8216	8221	8206	8228	8207	8221	8217	8258	8257	8258	8238	8252	8243	8250	8250	8222	8251
258	A/D0	1	4	1110	8194	8283	8261	8305	8304	8255	8229	8205	8214	8231	8250	8209	8218	8230	8225	8190	8210	8201	8192	8198	8230	8256	8237	8228	8210	8218	8202	8169	8199	8207	8244	8230	8266	8240	8189	8218	8245	8190	8161	8254	8241	8209	8305	8332	8272
259	A/D1	0	4	890	8216	8237	8224	8211	8223	8266	8264	8247	8223	8227	8208	8220	8207	8210	8213	8220	8226	8219	8207	8225	8212	8240	8220	8224	8257	8174	8250	8205	8216	8230	8203	8246	8183	8309	8233	8231	8238	8210	8199	8215	8219	8189	8261	8218	8236
259	A/D0	1	4	890	8194	8258	8258	8255	8292	8259	8192	8195	8204	8195	8233	8276	8238	8226	8221	8237	8256	8207	8196	8285	8259	8182	8217	8284	8248	8159	8228	8245	8170	8195	8294	8264	8194	8247	8297	8179	8198	8216	8209	8179	8243	8272	8246	8266	8249
260	A/D1	0	4	940	8212	8218	8225	8211	8224	8203	8207	8213	8215	8217	8219	8217	8225	8214	8224	8211	8215	8214	8205	8221	8210	8214	8214	8213	8214	8215	8217	8214	8217	8203	8220	8223	8191	8233	8225	8202	8211	8215	8204	8220	8214	8217	8215	8221	8225
260	A/D0	1	4	940	8211	8233	8234	8225	8234	8226	8223	8232	8206	8198	8193	8243	8222	8211	8277	8255	8259	8233	8209	8192	8205	8222	8220	8327	8268	8272	8260	8214	8217	8189	8217	8253	8270	8266	8257	8258	8220	8215	8220	8199	8183	8211	8196	8185	8210
261	A/D1	0	4	1170	8227	8226	8224	8237	8214	8261	8227	8230	8217	8216	8210	8216	8212	8209	8232	8218	8223	8208	8217	8234	8245	8243	8219	8221	8221	8226	8216	8217	8210	8217	8214	8220	8225	8215	8228	8211	8221	8204	8213	8234	8230	8254	8247	8247	8220
261	A/D0	1	4	1170	8266	8252	8296	8299	8285	8258	8235	8222	8226	8178	8228	8236	8242	8224	8259	8237	8221	8190	8219	8210	8187	8233	8226	8272	8247	8233	8221	8208	8184	8232	8231	8186	8201	8233	8212	8167	8157	8198	8177	8204	8260	8239	8212	8241	8226
262	A/D1	0	4	1010	8192	8219	8195	8203	8220	8218	8250	8173	8258	8200	8189	8249	8226	8238	8230	8230	8211	8256	8234	8201	8245	8197	8211	8224	8233	8228	8235	8207	8227	8225	8207	8227	8216	8207	8220	8227	8148	8278	8189	8179	8282	8165	8283	8213	8241
262	A/D0	1	4	1010	8223	8237	8252	8212	8210	8269	8232	8223	8230	8233	8222	8214	8229	8258	8228	8248	8210	8180	8191	8185	8201	8176	8220	8252	8240	8259	8248	8208	8192	8266	8220	8202	8234	8214	8221	8221	8195	8200	8191	8156	8218	8241	8179	8288	8235
263	A/D1	0	4	1000	8210	8221	8212	8226	8217	8204	8221	8215	8211	8230	8205	8216	8203	8216	8211	8225	8221	8226	8211	8226	8204	8205	8199	8205	8210	8222	8229	8230	8236	8224	8224	8227	8214	8236	8214	8208	8266	8207	8229	8200	8198	8243	8191	8259	8190
263	A/D0	1	4	1000	8202	8218	8264	8254	8231	8246	8232	8214	8189	8181	8212	8204	8213	8274	8285	8199	8271	8237	8146	8180	8261	8225	8166	8317	8273	8175	8286	8282	8164	8187	8293	8194	8197	8217	8210	8188	8200	8197	8187	8225	8207	8238	8243	8207	8221
264	A/D1	0	4	860	8228	8210	8218	8208	8234	8225	8229	8228	8213	8223	8206	8215	8245	8228	8239	8233	8228	8238	8214	8236	8169	8229	8222	8223	8240	8234	8252	8250	8245	8208	8228	8224	8208	8242	8209	8214	8240	8207	8221	8227	8194	8215	8238	8211	8236
264	A/D0	1	4	860	8230	8223	8242	8293	8303	8272	8253	8171	8171	8234	8271	8227	8218	8251	8276	8269	8277	8228	8189	8202	8218	8221	8257	8220	8266	8291	8237	8185	8240	8217	8194	8219	8231	8274	8240	8225	8252	8209	8194	8206	8223	8227	8207	8277	8233
265	A/D1	0	4	1120	8215	8228	8209	8217	8211	8212	8216	8215	8228	8201	8227	8235	8248	8245	8233	8231	8250	8249	8233	8211	8218	8207	8210	8234	8222	8231	8214	8218	8232	8212	8213	8209	8199	8205	8223	8214	8219	8230	8219	8225	8242	8239	8228	8237	8215
265	A/D0	1	4	1120	8226	8268	8269	8251	8242	8276	8192	8162	8223	8188	8221	8234	8218	8221	8266	8272	8222	8165	8210	8235	8187	8287	8270	8222	8284	8251	8183	8223	8216	8180	8175	8215	8236	8187	8228	8290	8216	8204	8244	8187	8189	8276	8263	8237	8256
266	A/D1	0	4	1110	8213	8226	8223	8225	8205	8218	8208	8205	8215	8212	8232	8221	8226	8279	8239	8255	8219	8222	8223	8208	8222	8205	8213	8224	8217	8215	8221	8220	8208	8209	8215	8213	8218	8220	8215	8214	8217	8205	8216	8208	8220	8210	8211	8218	8209
266	A/D0	1	4	1110	8225	8207	8200	8196	8215	8205	8197	8199	8181	8195	8205	8223	8245	8233	8257	8239	8208	8220	8228	8206	8236	8264	8207	8197	8222	8216	8186	8203	8209	8218	8217	8230	8231	8249	8242	8239	8215	8208	8210	8226	8221	8231	8251	8233	8265
267	A/D1	0	4	1160	8232	8215	8219	8211	8225	8170	8260	8170	8227	8258	8149	8286	8168	8234	8218	8203	8213	8207	8248	8194	8266	8177	8244	8198	8242	8245	8194	8259	8194	8205	8234	8205	8200	8220	8193	8205	8236	8206	8227	8249	8207	8229	8226	8197	8217
267	A/D0	1	4	1160	8190	8218	8214	8233	8200	8237	8193	8195	8175	8214	8228	8192	8232	8222	8236	8287	8229	8240	8247	8225	8215	8218	8225	8192	8227	8274	8231	8154	8210	8234	8146	8163	8278	8230	8210	8271	8268	8195	8225	8263	8241	8243	8199	8188	8176
268	A/D1	0	4	1300	8218	8216	8205	8239	8216	8188	8259	8179	8235	8196	8233	8258	8187	8275	8197	8287	8264	8238	8218	8223	8224	8203	8243	8205	8219	8217	8201	8217	8215	8217	8217	8239	8204	8219	8221	8194	8228	8213	8198	8242	8225	8235	8249	8213	8233
268	A/D0	1	4	1300	8211	8206	8222	8186	8267	8264	8217	8196	8228	8253	8206	8261	8338	8293	8308	8255	8227	8192	8179	8199	8238	8197	8211	8283	8234	8204	8211	8220	8185	8183	8247	8241	8261	8269	8296	8242	8257	8198	8181	8222	8232	8214	8282	8302	8222
269	A/D1	0	4	870	8217	8236	8223	8237	8241	8226	8205	8227	8194	8226	8224	8259	8271	8258	8264	8238	8225	8231	8236	8248	8260	8291	8301	8292	8282	8261	8251	8226	8237	8231	8246	8247	8275	8315	8295	8263	8235	8219	8222	8260	8260	8252	8241	8233	8241
269	A/D0	1	4	870	8235	8255	8202	8216	8188	8209	8198	8183	8226	8221	8207	8238	8273	8242	8231	8263	8215	8232	8197	8209	8239	8251	8251	8225	8278	8220	8247	8197	8204	8220	8218	8245	8246	8240	8303	8249	8239	8199	8198	8246	8242	8279	8279	8265	8268
270	A/D1	0	4	980	8217	8223	8216	8209	8215	8215	8219	8220	8218	8219	8219	8223	8213	8222	8222	8225	8225	8236	8210	8214	8212	8207	8230	8225	8237	8221	8232	8207	8220	8213	8221	8206	8215	8207	8208	8228	8209	8231	8214	8218	8225	8228	8242	8227	8213
270	A/D0	1	4	980	8217	8261	8271	8238	8215	8227	8182	8206	8228	8187	8251	8257	8211	8232	8272	8260	8248	8231	8184	8174	8180	8198	8226	8234	8248	8243	8214	8215	8182	8218	8219	8219	8253	8334	8292	8265	8271	8223	8179	8194	8229	8192	8194	8279	8274
271	A/D1	0	4	1210	8242	8216	8254	8227	8216	8224	8209	8206	8218	8213	8229	8232	8220	8221	8221	8216	8231	8213	8228	8218	8212	8220	8207	8225	8255	8263	8261	8235	8226	8210	8226	8202	8217	8207	8209	8226	8213	8202	8229	8229	8228	8246	8221	8223	8208
271	A/D0	1	4	1210	8221	8228	8263	8232	8243	8302	8221	8216	8209	8254	8227	8264	8241	8228	8191	8214	8185	8181	8206	8225	8228	8266	8232	8200	8233	8245	8215	8221	8206	8217	8223	8252	8280	8242	8235	8248	8228	8172	8187	8220	8196	8212	8271	8259	8221
272	A/D1	0	4	870	8218	8220	8216	8229	8212	8231	8214	8244	8221	8226	8210	8229	8224	8233	8225	8223	8211	8211	8208	8209	8220	8208	8213	8224	8225	8234	8218	8218	8225	8208	8224	8217	8257	8259	8236	8238	8231	8207	8222	8213	8214	8219	8220	8222	8233
272	A/D0	1	4	870	8282	8302	8263	8293	8272	8243	8223	8207	8208	8203	8233	8242	8233	8228	8227	8183	8198	8206	8223	8195	8241	8252	8219	8220	8238	8211	8208	8214	8198	8221	8248	8264	8248	8199	8268	8278	8248	8194	8196	8225	8213	8256	8244	8259	8242
273	A/D1	0	4	1160	8225	8220	8184	8254	8186	8242	8278	8195	8283	8186	8253	8194	8229	8222	8228	8243	8205	8241	8195	8256	8184	8236	8202	8215	8220	8248	8247	8238	8243	8211	8223	8214	8217	8207	8233	8196	8239	8194	8213	8229	8209	8256	8255	8262	8258
273	A/D0	1	4	1160	8270	8173	8220	8208	8206	8244	8285	8196	8184	8195	8169	8202	8260	8300	8263	8251	8237	8229	8197	8217	8218	8191	8174	8183	8213	8222	8198	8239	8238	8217	8244	8227	8213	8285	8209	8314	8293	8234	8257	8220	8225	8250	8222	8222	8205
274	A/D1	0	4	940	8216	8201	8228	8247	8251	8246	8232	8225	8209	8230	8205	8231	8201	8231	8211	8227	8227	8239	8225	8221	8228	8203	8225	8221	8230	8218	8216	8213	8211	8210	8209	8215	8197	8218	8211	8213	8240	8219	8226	8237	8229	8259	8249	8211	8238
274	A/D0	1	4	940	8206	8243	8259	8247	8223	8225	8219	8220	8191	8216	8217	8200	8192	8204	8191	8245	8238	8227	8218	8233	8239	8233	8252	8241	8224	8236	8205	8186	8215	8214	8187	8216	8243	8239	8267	8244	8252	8204	8195	8216	8203	8204	8222	8245	8246
275	A/D1	0	4	1270	8215	8217	8207	8215	8209	8206	8225	8220	8232	8222	8226	8215	8260	8233	8240	8229	8202	8221	8208	8203	8216	8212	8209	8220	8208	8243	8235	8234	8224	8221	8218	8219	8218	8219	8221	8236	8275	8239	8236	8229	8222	8247	8244	8230	8232
275	A/D0	1	4	1270	8194	8185	8256	8312	8252	8283	8293	8225	8222	8247	8288	8226	8214	8232	8236	8248	8201	8235	8173	8171	8198	8192	8244	8289	8268	8272	8246	8209	8216	8242	8239	8207	8240	8265	8238	8227	8234	8208	8169	8187	8183	8194	8207	8172	8238
276	A/D1	0	4	960	8215	8222	8200	8223	8215	8216	8209	8222	8232	8220	8235	8211	8221	8208	8213	8215	8224	8228	8226	8217	8215	8214	8209	8202	8216	8215	8214	8219	8213	8212	8221	8218	8250	8245	8241	8229	8217	8235	8219	8232	8211	8213	8221	8215	8228
276	A/D0	1	4	960	8231	8209	8209	8219	8228	8210	8217	8222	8194	8170	8193	8231	8198	8214	8263	8213	8232	8214	8194	8193	8218	8230	8234	8245	8288	8300	8279	8244	8169	8174	8232	8255	8199	8276	8253	8202	8237	8237	8184	8171	8279	8264	8271	8262	8284
277	A/D1	0	4	1180	8220	8207	8208	8215	8219	8205	8218	8201	8223	8207	8206	8210	8215	8215	8232	8219	8209	8231	8217	8214	8208	8209	8214	8215	8229	8213	8229	8225	8212	8237	8215	8231	8209	8218	8221	8219	8209	8204	8214	8213	8245	8227	8233	8212	8232
277	A/D0	1	4	1180	8220	8299	8285	8244	8226	8296	8240	8214	8231	8221	8186	8192	8354	8262	8241	8342	8192	8132	8225	8201	8186	8186	8355	8255	8275	8313	8246	8172	8213	8267	8218	8238	8242	8196	8229	8240	8225	8190	8221	8155	8199	8257	8217	8233	8247
278	A/D1	0	4	940	8207	8273	8261	8226	8247	8206	8262	8174	8250	8219	8177	8261	8195	8218	8222	8226	8200	8231	8212	8202	8239	8199	8201	8233	8195	8217	8230	8220	8240	8227	8214	8220	8232	8213	8245	8238	8212	8227	8204	8212	8212	8211	8218	8222	8228
278	A/D0	1	4	940	8251	8219	8250	8239	8239	8209	8189	8228	8177	8173	8229	8228	8218	8230	8270	8269	8205	8242	8225	8212	8231	8263	8257	8235	8246	8252	8201	8197	8188	8188	8204	8237	8231	8287	8289	8258	8220	8213	8191	8216	8279	8261	8283	8307	8306
279	A/D1	0	4	950	8216	8221	8210	8219	8225	8240	8228	8238	8243	8231	8225	8223	8221	8212	8222	8202	8209	8221	8210	8219	8218	8220	8214	8225	8225	8232	8220	8228	8217	8207	8221	8201	8212	8227	8229	8177	8288	8199	8208	8258	8171	8247	8192	8232	8197
279	A/D0	1	4	950	8208	8231	8212	8221	8206	8243	8202	8193	8204	8206	8163	8243	8255	8216	8233	8258	8176	8205	8230	8232	8218	8290	8250	8237	8279	8212	8231	8222	8185	8217	8254	8232	8178	8245	8224	8247	8247	8244	8180	8209	8211	8253	8217	8221	8272
280	A/D1	0	4	1210	8239	8228	8229	8222	8220	8232	8215	8227	8226	8214	8218	8198	8224	8204	8218	8211	8200	8230	8193	8253	8238	8235	8220	8245	8244	8247	8237	8222	8217	8212	8224	8211	8219	8224	8221	8232	8212	8234	8207	8223	8211	8223	8208	8206	8218
280	A/D0	1	4	1210	8284	8254	8261	8231	8215	8225	8176	8198	8162	8204	8204	8245	8253	8205	8239	8237	8189	8195	8214	8244	8260	8249	8255	8235	8239	8240	8248	8231	8165	8177	8204	8260	8256	8273	8245	8241	8207	8210	8204	8204	8225	8237	8272	8256	8299
281	A/D1	0	4	1230	8183	8247	8167	8251	8251	8262	8223	8245	8207	8215	8236	8211	8257	8212	8252	8212	8247	8231	8224	8232	8246	8263	8244	8239	8215	8223	8202	8226	8201	8220	8215	8215	8282	8248	8257	8229	8243	8225	8242	8219	8204	8218	8201	8219	8208
281	A/D0	1	4	1230	8188	8242	8215	8197	8258	8256	8210	8202	8261	8184	8201	8229	8229	8191	8221	8239	8195	8183	8173	8225	8182	8195	8222	8242	8272	8214	8238	8191	8196	8222	8229	8242	8240	8233	8255	8231	8218	8189	8190	8177	8164	8223	8253	8245	8235
282	A/D1	0	4	1060	8216	8219	8208	8243	8180	8236	8195	8204	8229	8225	8201	8226	8218	8195	8261	8211	8212	8226	8195	8215	8217	8211	8215	8231	8218	8217	8224	8197	8225	8211	8207	8224	8231	8232	8264	8236	8236	8226	8220	8222	8224	8205	8254	8225	8220
282	A/D0	1	4	1060	8202	8231	8205	8195	8247	8215	8211	8247	8221	8219	8254	8258	8258	8287	8258	8249	8243	8212	8220	8206	8196	8177	8208	8221	8250	8237	8246	8160	8181	8220	8197	8196	8244	8259	8218	8253	8224	8197	8208	8193	8205	8236	8247	8275	8235
283	A/D1	0	4	860	8219	8227	8215	8243	8237	8229	8223	8204	8214	8215	8209	8217	8221	8224	8212	8221	8199	8225	8211	8199	8229	8229	8215	8232	8208	8206	8223	8201	8216	8214	8232	8225	8211	8225	8224	8219	8223	8214	8224	8210	8213	8219	8198	8222	8214
283	A/D0	1	4	860	8210	8235	8268	8240	8263	8282	8201	8215	8236	8233	8250	8260	8293	8279	8283	8278	8210	8170	8224	8189	8226	8256	8256	8270	8270	8239	8208	8196	8202	8248	8241	8270	8274	8270	8244	8237	8165	8174	8182	8209	8232	8263	8239	8236	8278
284	A/D1	0	4	1120	8215	8207	8225	8215	8205	8223	8199	8220	8223	8207	8221	8212	8213	8209	8214	8227	8212	8225	8218	8215	8215	8231	8235	8255	8249	8225	8219	8219	8207	8213	8213	8211	8243	8243	8246	8225	8217	8213	8218	8215	8210	8229	8218	8209	8224
284	A/D0	1	4	1120	8197	8213	8230	8259	8241	8227	8233	8201	8196	8208	8233	8224	8248	8229	8238	8248	8247	8207	8186	8190	8205	8225	8269	8269	8258	8233	8229	8197	8207	8217	8244	8251	8224	8212	8207	8240	8216	8230	8241	8207	8193	8258	8268	8203	8230
285	A/D1	0	4	860	8235	8226	8230	8209	8215	8212	8216	8215	8217	8217	8245	8246	8236	8236	8225	8233	8238	8245	8270	8230	8240	8222	8221	8298	8259	8290	8259	8264	8232	8235	8213	8227	8220	8259	8238	8256	8242	8229	8222	8213	8211	8218	8248	8227	8234
285	A/D0	1	4	860	8272	8267	8254	8262	8264	8236	8248	8246	8174	8195	8235	8253	8268	8307	8297	8258	8212	8216	8194	8176	8220	8245	8243	8240	8223	8227	8209	8180	8190	8269	8236	8264	8263	8334	8295	8279	8301	8229	8147	8205	8277	8268	8360	8366	8351
286	A/D1	0	4	980	8218	8206	8211	8204	8202	8226	8213	8210	8227	8215	8214	8221	8232	8234	8239	8235	8228	8214	8227	8247	8214	8230	8228	8242	8291	8264	8266	8231	8213	8220	8206	8218	8240	8236	8240	8216	8221	8227	8205	8230	8211	8251	8231	8245	8231
286	A/D0	1	4	980	8221	8207	8209	8223	8241	8195	8216	8220	8183	8234	8190	8192	8224	8221	8253	8288	8209	8230	8241	8227	8214	8267	8247	8226	8239	8226	8231	8186	8183	8188	8250	8237	8254	8308	8256	8194	8236	8240	8197	8220	8256	8218	8231	8219	8282
287	A/D1	0	4	1090	8206	8213	8223	8206	8226	8224	8210	8216	8229	8208	8227	8222	8216	8220	8218	8212	8215	8218	8217	8210	8236	8226	8231	8230	8214	8224	8235	8208	8220	8212	8206	8212	8214	8213	8211	8217	8215	8222	8219	8210	8224	8216	8215	8221	8210
287	A/D0	1	4	1090	8217	8265	8236	8248	8277	8247	8228	8208	8185	8195	8204	8220	8275	8254	8298	8261	8237	8206	8195	8214	8250	8247	8265	8274	8270	8260	8242	8212	8198	8201	8211	8216	8222	8245	8253	8219	8220	8204	8203	8206	8230	8230	8259	8257	8271
288	A/D1	0	4	1130	8267	8209	8295	8287	8273	8284	8230	8214	8225	8214	8196	8222	8218	8204	8241	8236	8212	8222	8213	8227	8222	8237	8241	8218	8221	8213	8221	8231	8215	8219	8217	8214	8221	8242	8232	8233	8224	8220	8223	8220	8224	8223	8233	8222	8225
288	A/D0	1	4	1130	8214	8205	8238	8284	8267	8297	8228	8206	8209	8210	8241	8280	8284	8255	8233	8251	8241	8199	8221	8202	8201	8192	8213	8230	8226	8224	8217	8202	8171	8196	8223	8219	8225	8225	8239	8200	8203	8239	8228	8190	8244	8232	8242	8261	8251
289	A/D1	0	4	1180	8216	8212	8201	8233	8213	8221	8201	8211	8210	8211	8220	8209	8235	8213	8221	8222	8213	8206	8217	8211	8216	8214	8210	8215	8227	8241	8235	8229	8216	8219	8211	8197	8206	8200	8230	8211	8219	8229	8214	8226	8234	8234	8245	8240	8238
289	A/D0	1	4	1180	8161	8147	8175	8205	8215	8241	8242	8281	8210	8220	8239	8276	8262	8307	8272	8269	8256	8244	8228	8200	8172	8173	8184	8185	8180	8168	8172	8165	8196	8193	8183	8192	8255	8262	8290	8294	8267	8255	8173	8270	8279	8215	8300	8225	8170
290	A/D1	0	4	870	8245	8237	8236	8229	8214	8223	8221	8220	8219	8220	8218	8201	8217	8209	8214	8214	8227	8261	8240	8242	8216	8217	8207	8222	8245	8228	8220	8217	8206	8206	8213	8212	8223	8215	8229	8212	8226	8192	8218	8213	8199	8218	8212	8204	8212
290	A/D0	1	4	870	8216	8225	8196	8214	8215	8236	8228	8235	8230	8172	8194	8284	8227	8286	8307	8308	8242	8244	8246	8211	8205	8212	8230	8271	8257	8254	8229	8210	8163	8228	8241	8202	8246	8287	8247	8255	8243	8242	8201	8244	8246	8275	8270	8269	8238
291	A/D1	0	4	1150	8215	8221	8222	8213	8226	8206	8211	8212	8226	8215	8217	8210	8208	8215	8210	8210	8212	8221	8228	8225	8212	8220	8213	8206	8222	8205	8201	8215	8206	8211	8211	8223	8236	8235	8218	8233	8198	8224	8208	8207	8213	8198	8232	8224	8233
291	A/D0	1	4	1150	8225	8247	8266	8240	8260	8251	8255	8229	8235	8254	8207	8246	8209	8231	8230	8225	8252	8279	8278	8233	8208	8257	8221	8194	8254	8229	8209	8203	8201	8249	8224	8240	8271	8233	8194	8228	8216	8200	8201	8239	8289	8292	8281	8239	8241
292	A/D1	0	4	1190	8212	8215	8221	8240	8223	8274	8232	8242	8239	8206	8219	8227	8211	8204	8235	8192	8208	8229	8191	8234	8226	8215	8249	8230	8222	8239	8210	8214	8219	8218	8218	8216	8208	8218	8214	8209	8213	8214	8205	8218	8210	8214	8216	8211	8222
292	A/D0	1	4	1190	8169	8270	8286	8254	8298	8269	8226	8241	8224	8202	8214	8222	8224	8221	8213	8281	8227	8228	8225	8211	8231	8225	8244	8223	8246	8276	8268	8232	8204	8227	8226	8209	8233	8213	8254	8287	8221	8219	8217	8176	8204	8246	8215	8222	8267
293	A/D1	0	4	1010	8229	8216	8215	8223	8212	8229	8211	8227	8220	8216	8215	8220	8213	8207	8218	8204	8219	8222	8218	8225	8205	8212	8235	8227	8228	8237	8217	8222	8208	8206	8209	8218	8223	8219	8219	8221	8211	8225	8233	8218	8227	8224	8230	8248	8221
293	A/D0	1	4	1010	8235	8260	8274	8260	8270	8299	8240	8245	8238	8203	8211	8253	8236	8243	8251	8255	8160	8190	8262	8217	8212	8233	8263	8253	8240	8274	8211	8196	8186	8215	8231	8190	8244	8212	8246	8240	8175	8219	8284	8245	8175	8275	8243	8213	8175
294	A/D1	0	4	970	8222	8224	8210	8227	8223	8226	8218	8229	8210	8218	8228	8211	8222	8212	8240	8212	8241	8230	8228	8218	8217	8244	8239	8230	8235	8235	8263	8238	8233	8225	8213	8216	8210	8212	8226	8213	8200	8225	8215	8207	8221	8271	8277	8229	8290
294	A/D0	1	4	970	8207	8223	8216	8245	8283	8209	8202	8222	8231	8180	8210	8231	8259	8227	8262	8256	8217	8208	8223	8199	8229	8276	8258	8290	8258	8232	8243	8225	8182	8217	8260	8219	8225	8237	8221	8205	8212	8244	8237	8164	8261	8206	8238	8251	8290
295	A/D1	0	4	1110	8214	8214	8217	8228	8209	8227	8258	8239	8230	8220	8230	8201	8236	8206	8245	8221	8236	8223	8215	8221	8224	8220	8217	8225	8224	8246	8224	8229	8226	8201	8229	8197	8213	8218	8215	8224	8234	8234	8229	8230	8211	8221	8241	8231	8236
295	A/D0	1	4	1110	8175	8230	8204	8248	8262	8234	8212	8222	8192	8178	8235	8233	8216	8262	8288	8286	8278	8257	8211	8186	8233	8254	8202	8189	8250	8211	8200	8230	8206	8171	8189	8231	8210	8213	8248	8317	8265	8269	8244	8206	8240	8189	8207	8210	8199
296	A/D1	0	5	1010	8223	8207	8216	8211	8214	8223	8164	8242	8232	8154	8277	8172	8233	8217	8223	8237	8206	8232	8198	8244	8183	8237	8186	8215	8221	8197	8237	8200	8226	8210	8225	8200	8223	8213	8218	8225	8217	8225	8231	8216	8212	8226	8208	8229	8223
296	A/D0	1	5	1010	8244	8253	8259	8214	8210	8181	8206	8199	8188	8185	8228	8264	8237	8271	8246	8236	8237	8216	8204	8222	8220	8244	8237	8223	8267	8196	8250	8226	8197	8191	8256	8244	8232	8246	8248	8254	8217	8206	8230	8232	8216	8237	8229	8211	8254
297	A/D1	0	5	890	8247	8222	8236	8227	8225	8234	8218	8236	8227	8223	8220	8225	8208	8224	8207	8215	8205	8215	8214	8209	8223	8203	8278	8240	8241	8259	8227	8243	8222	8212	8211	8214	8214	8224	8199	8211	8222	8212	8222	8212	8218	8214	8221	8218	8212
297	A/D0	1	5	890	8212	8207	8219	8228	8232	8221	8233	8222	8216	8218	8262	8260	8230	8284	8301	8299	8246	8205	8228	8229	8258	8280	8255	8244	8226	8242	8199	8215	8186	8217	8248	8251	8240	8252	8219	8170	8223	8197	8183	8208	8206	8262	8225	8256	8259
298	A/D1	0	5	1410	8215	8211	8215	8226	8222	8234	8220	8220	8221	8214	8218	8210	8209	8215	8215	8215	8222	8212	8220	8224	8204	8223	8203	8240	8236	8229	8226	8209	8165	8269	8158	8232	8240	8155	8283	8197	8233	8210	8226	8179	8227	8198	8194	8254	8171
298	A/D0	1	5	1410	8228	8197	8229	8286	8284	8279	8287	8239	8206	8227	8260	8258	8266	8301	8263	8235	8245	8200	8200	8264	8284	8218	8276	8270	8273	8284	8252	8225	8220	8237	8265	8206	8256	8297	8250	8241	8230	8202	8193	8211	8196	8224	8206	8252	8237
299	A/D1	0	5	910	8211	8218	8232	8230	8229	8225	8215	8222	8211	8217	8218	8213	8223	8216	8213	8317	8205	8239	8269	8150	8283	8190	8253	8245	8261	8248	8227	8237	8197	8244	8187	8267	8209	8242	8218	8219	8238	8212	8243	8219	8231	8234	8240	8226	8214
299	A/D0	1	5	910	8206	8242	8237	8226	8254	8227	8185	8199	8192	8209	8203	8230	8306	8313	8275	8208	8235	8201	8205	8188	8212	8215	8191	8235	8347	8253	8263	8213	8194	8209	8215	8256	8296	8228	8283	8252	8245	8214	8239	8211	8200	8180	8220	8238	8240
300	A/D1	0	5	880	8210	8227	8239	8250	8239	8224	8220	8215	8204	8217	8214	8215	8222	8216	8225	8218	8214	8211	8232	8218	8221	8213	8206	8227	8226	8233	8249	8234	8232	8225	8219	8225	8201	8216	8223	8209	8216	8215	8216	8222	8219	8216	8211	8219	8217
300	A/D0	1	5	880	8220	8198	8222	8275	8285	8309	8237	8200	8206	8198	8197	8209	8227	8260	8295	8269	8242	8217	8211	8216	8222	8229	8244	8255	8257	8240	8215	8214	8209	8211	8279	8249	8206	8281	8243	8195	8197	8194	8199	8187	8189	8236	8197	8212	8231
301	A/D1	0	5	1250	8233	8217	8225	8219	8212	8224	8213	8222	8216	8215	8217	8219	8224	8227	8220	8219	8225	8226	8235	8209	8219	8218	8208	8229	8218	8228	8219	8213	8224	8211	8227	8217	8220	8195	8261	8217	8175	8272	8173	8225	8224	8190	8228	8185	8246
301	A/D0	1	5	1250	8288	8275	8231	8267	8278	8233	8225	8240	8232	8216	8299	8291	8257	8252	8272	8242	8204	8220	8190	8222	8223	8196	8211	8255	8235	8234	8250	8212	8206	8234	8222	8236	8258	8274	8245	8243	8224	8174	8200	8226	8216	8260	8260	8237	8250
302	A/D1	0	5	1190	8212	8223	8213	8225	8213	8216	8212	8210	8205	8235	8194	8219	8258	8218	8247	8215	8210	8213	8221	8224	8216	8216	8211	8207	8235	8251	8244	8261	8232	8223	8217	8209	8238	8242	8260	8232	8241	8194	8245	8209	8215	8245	8241	8304	8259
302	A/D0	1	5	1190	8246	8237	8249	8246	8175	8183	8187	8152	8163	8196	8184	8180	8219	8240	8237	8251	8273	8218	8216	8238	8196	8197	8266	8242	8266	8292	8254	8214	8214	8182	8201	8179	8267	8231	8232	8252	8335	8242	8191	8216	8187	8259	8271	8292	8247
303	A/D1	0	5	1100	8264	8233	8208	8240	8201	8233	8222	8219	8220	8194	8212	8240	8199	8222	8229	8207	8234	8228	8218	8213	8221	8183	8231	8224	8193	8245	8209	8208	8226	8209	8216	8241	8211	8238	8237	8219	8239	8242	8238	8200	8228	8188	8185	8327	8175
303	A/D0	1	5	1100	8210	8250	8277	8274	8207	8256	8251	8187	8178	8188	8205	8212	8260	8245	8224	8243	8240	8230	8197	8210	8244	8239	8237	8277	8217	8206	8229	8175	8208	8196	8173	8240	8218	8231	8251	8275	8257	8232	8259	8180	8206	8228	8234	8280	8151
304	A/D1	0	5	1070	8215	8228	8220	8233	8219	8214	8215	8210	8225	8219	8224	8225	8223	8218	8221	8210	8229	8225	8216	8220	8222	8209	8231	8227	8218	8217	8233	8225	8234	8210	8233	8216	8225	8211	8224	8223	8216	8227	8211	8215	8210	8222	8218	8221	8218
304	A/D0	1	5	1070	8208	8224	8233	8223	8201	8258	8223	8195	8198	8234	8268	8231	8288	8306	8243	8256	8261	8189	8195	8214	8240	8256	8231	8245	8248	8209	8241	8178	8178	8206	8211	8240	8281	8253	8231	8290	8238	8201	8220	8214	8217	8215	8265	8277	8271
305	A/D1	0	5	1220	8226	8212	8251	8243	8234	8232	8252	8230	8224	8226	8199	8225	8203	8213	8219	8215	8222	8197	8210	8207	8216	8219	8225	8229	8225	8219	8218	8213	8205	8224	8221	8236	8246	8274	8258	8241	8222	8213	8225	8210	8215	8214	8227	8233	8210
305	A/D0	1	5	1220	8218	8229	8258	8256	8266	8229	8224	8210	8184	8220	8215	8233	8242	8243	8231	8215	8219	8206	8193	8258	8256	8240	8248	8228	8224	8225	8218	8200	8194	8226	8239	8283	8240	8239	8245	8214	8194	8199	8198	8213	8186	8228	8218	8204	8225
306	A/D1	0	5	860	8227	8241	8253	8244	8240	8232	8225	8217	8213	8217	8216	8213	8221	8211	8229	8227	8229	8229	8215	8212	8215	8223	8224	8216	8240	8241	8227	8226	8216	8214	8231	8264	8251	8249	8215	8244	8215	8159	8269	8182	8203	8269	8205	8289	8222
306	A/D0	1	5	860	8171	8252	8274	8270	8278	8291	8276	8222	8244	8277	8260	8238	8270	8296	8254	8312	8231	8216	8188	8201	8229	8246	8206	8227	8284	8259	8231	8233	8243	8222	8206	8252	8254	8226	8245	8229	8180	8194	8186	8178	8226	8236	8236	8276	8290
307	A/D1	0	5	950	8234	8202	8254	8227	8244	8201	8216	8210	8204	8230	8229	8210	8219	8253	8222	8251	8224	8230	8224	8232	8223	8211	8230	8204	8219	8205	8214	8215	8222	8228	8220	8215	8202	8228	8239	8249	8245	8255	8232	8241	8211	8224	8207	8210	8234
307	A/D0	1	5	950	8206	8228	8215	8253	8310	8258	8210	8238	8174	8199	8212	8236	8252	8252	8218	8248	8236	8201	8193	8198	8217	8175	8182	8245	8221	8208	8238	8259	8176	8218	8233	8221	8233	8231	8224	8234	8225	8229	8207	8197	8195	8233	8224	8238	8231
308	A/D1	0	5	1150	8201	8225	8231	8237	8222	8221	8214	8222	8218	8220	8217	8206	8227	8208	8221	8221	8199	8216	8209	8231	8223	8219	8220	8233	8217	8224	8215	8212	8225	8193	8217	8260	8225	8255	8238	8228	8235	8221	8222	8208	8210	8209	8213	8214	8222
308	A/D0	1	5	1150	8224	8258	8261	8251	8211	8218	8231	8222	8202	8201	8212	8220	8226	8234	8246	8246	8254	8205	8190	8199	8216	8256	8267	8235	8248	8225	8219	8210	8189	8188	8192	8212	8210	8253	8241	8222	8201	8205	8199	8212	8208	8272	8232	8255	8265
309	A/D1	0	5	1040	8209	8215	8211	8211	8217	8219	8215	8217	8214	8206	8220	8217	8216	8219	8214	8214	8215	8214	8211	8214	8248	8234	8261	8236	8227	8241	8257	8252	8243	8223	8213	8215	8226	8213	8228	8223	8213	8221	8224	8213	8219	8212	8223	8235	8226
309	A/D0	1	5	1040	8203	8222	8230	8214	8258	8241	8219	8210	8215	8223	8227	8228	8249	8226	8201	8227	8231	8203	8216	8225	8213	8245	8281	8281	8275	8247	8251	8229	8192	8202	8233	8247	8258	8236	8218	8246	8206	8199	8206	8219	8242	8296	8284	8245	8256
310	A/D1	0	5	1060	8209	8195	8206	8226	8192	8236	8209	8248	8235	8233	8214	8217	8221	8200	8247	8224	8241	8231	8206	8211	8215	8218	8211	8231	8211	8226	8214	8239	8208	8230	8222	8214	8239	8219	8222	8224	8223	8220	8214	8239	8247	8247	8239	8224	8219
310	A/D0	1	5	1060	8240	8149	8217	8272	8278	8239	8212	8209	8177	8215	8246	8222	8222	8209	8257	8215	8183	8246	8205	8190	8250	8229	8180	8232	8262	8213	8202	8205	8159	8216	8246	8257	8259	8245	8245	8229	8204	8194	8198	8223	8212	8221	8221	8224	8247
311	A/D1	0	5	1030	8233	8219	8212	8216	8202	8220	8215	8206	8205	8218	8217	8233	8237	8243	8239	8216	8202	8225	8222	8209	8225	8235	8212	8227	8226	8247	8219	8237	8213	8209	8228	8219	8210	8216	8213	8208	8216	8206	8211	8215	8213	8220	8226	8222	8216
311	A/D0	1	5	1030	8220	8186	8200	8264	8281	8294	8277	8222	8214	8194	8249	8245	8227	8243	8257	8228	8223	8183	8214	8224	8273	8193	8243	8239	8181	8224	8260	8199	8225	8252	8258	8227	8274	8259	8241	8227	8229	8210	8190	8175	8223	8230	8217	8268	8286
312	A/D1	0	5	1190	8221	8226	8232	8244	8226	8245	8226	8222	8225	8193	8221	8220	8216	8224	8214	8220	8216	8224	8204	8226	8213	8217	8252	8242	8264	8238	8239	8222	8212	8217	8205	8225	8273	8255	8247	8227	8230	8226	8227	8216	8209	8224	8198	8218	8211
312	A/D0	1	5	1190	8214	8272	8251	8289	8282	8266	8219	8201	8224	8216	8198	8262	8259	8239	8235	8263	8209	8200	8214	8187	8198	8225	8259	8244	8270	8228	8181	8229	8227	8153	8234	8270	8201	8237	8299	8232	8207	8225	8224	8163	8212	8209	8228	8212	8240
313	A/D1	0	5	850	8189	8238	8240	8248	8226	8213	8221	8218	8198	8227	8219	8223	8234	8216	8256	8200	8280	8214	8231	8223	8227	8244	8238	8269	8229	8240	8216	8221	8210	8223	8214	8215	8218	8214	8219	8215	8230	8215	8224	8224	8217	8222	8213	8216	8214
313	A/D0	1	5	850	8227	8259	8263	8302	8243	8215	8242	8264	8181	8164	8245	8223	8231	8268	8282	8213	8232	8241	8173	8175	8253	8223	8270	8310	8258	8251	8269	8240	8191	8185	8229	8207	8243	8274	8215	8211	8243	8230	8193	8195	8237	8243	8243	8259	8224
314	A/D1	0	5	950	8236	8195	8235	8214	8223	8246	8223	8244	8220	8240	8198	8231	8199	8219	8208	8197	8222	8206	8225	8213	8215	8210	8226	8226	8221	8232	8223	8242	8229	8223	8207	8259	8193	8250	8230	8208	8223	8211	8230	8185	8251	8197	8235	8251	8233
314	A/D0	1	5	950	8222	8190	8251	8240	8264	8253	8227	8220	8227	8261	8209	8211	8204	8226	8232	8272	8244	8212	8201	8202	8237	8273	8247	8278	8277	8257	8286	8263	8226	8194	8228	8217	8222	8331	8271	8289	8303	8254	8189	8201	8238	8277	8210	8258	8312
315	A/D1	0	5	1120	8221	8197	8224	8207	8213	8228	8230	8209	8227	8217	8204	8216	8205	8222	8262	8250	8233	8225	8218	8192	8227	8204	8215	8230	8212	8232	8218	8205	8213	8212	8230	8210	8218	8234	8201	8226	8230	8202	8226	8211	8212	8212	8238	8216	8215
315	A/D0	1	5	1120	8236	8288	8283	8263	8260	8259	8213	8212	8194	8210	8186	8223	8228	8243	8296	8231	8247	8224	8162	8199	8267	8226	8211	8277	8215	8215	8232	8214	8183	8192	8245	8240	8227	8259	8245	8192	8239	8199	8184	8218	8232	8210	8227	8249	8197
316	A/D1	0	5	1020	8213	8245	8220	8231	8221	8211	8212	8218	8215	8211	8220	8209	8219	8210	8220	8207	8213	8223	8203	8227	8203	8221	8221	8210	8212	8201	8210	8208	8211	8208	8222	8209	8229	8219	8226	8226	8211	8207	8215	8213	8201	8231	8237	8246	8224
316	A/D0	1	5	1020	8234	8251	8235	8210	8264	8292	8200	8209	8244	8175	8206	8266	8267	8258	8254	8254	8231	8206	8196	8233	8254	8238	8254	8211	8271	8252	8225	8236	8191	8211	8252	8227	8267	8278	8226	8206	8222	8174	8177	8228	8226	8221	8239	8233	8258
317	A/D1	0	5	900	8209	8224	8211	8214	8221	8215	8212	8219	8207	8213	8214	8216	8217	8222	8218	8232	8221	8228	8228	8211	8227	8208	8209	8206	8208	8221	8213	8240	8231	8224	8227	8210	8228	8218	8219	8236	8214	8219	8230	8211	8229	8212	8226	8237	8247
317	A/D0	1	5	900	8219	8188	8244	8236	8228	8238	8182	8217	8246	8245	8214	8273	8311	8278	8336	8348	8289	8210	8186	8183	8176	8183	8238	8278	8253	8223	8236	8205	8207	8198	8240	8223	8248	8243	8250	8244	8211	8223	8229	8216	8239	8264	8247	8220	8289
318	A/D1	0	5	1120	8281	8161	8248	8204	8217	8207	8210	8221	8200	8234	8195	8243	8190	8236	8198	8218	8240	8210	8242	8199	8219	8200	8226	8198	8223	8224	8237	8245	8252	8210	8222	8245	8244	8260	8251	8229	8231	8232	8206	8212	8212	8208	8224	8213	8211
318	A/D0	1	5	1120	8194	8231	8242	8222	8241	8286	8192	8210	8217	8206	8216	8242	8250	8241	8288	8224	8228	8204	8194	8187	8206	8229	8220	8226	8241	8247	8183	8219	8215	8155	8232	8221	8251	8238	8232	8271	8238	8203	8213	8188	8199	8249	8237	8257	8255
319	A/D1	0	5	1280	8216	8205	8219	8215	8213	8225	8210	8220	8222	8222	8215	8219	8222	8209	8222	8224	8204	8214	8214	8202	8220	8218	8208	8232	8208	8206	8224	8212	8197	8234	8203	8199	8226	8210	8267	8202	8227	8241	8167	8265	8184	8233	8209	8224	8228
319	A/D0	1	5	1280	8178	8259	8254	8211	8246	8262	8217	8239	8249	8210	8194	8210	8235	8209	8202	8239	8212	8239	8241	8192	8246	8277	8212	8202	8250	8292	8215	8213	8243	8192	8168	8221	8254	8187	8203	8221	8191	8199	8196	8230	8222	8201	8279	8252	8236
320	A/D1	0	5	1070	8226	8216	8209	8232	8225	8247	8241	8222	8226	8207	8226	8212	8222	8266	8257	8259	8235	8222	8219	8222	8209	8222	8207	8220	8212	8211	8211	8216	8215	8219	8230	8209	8226	8238	8233	8229	8220	8219	8210	8223	8208	8216	8221	8235	8246
320	A/D0	1	5	1070	8204	8217	8222	8272	8288	8251	8274	8219	8195	8187	8211	8220	8268	8236	8274	8292	8221	8246	8188	8189	8188	8219	8222	8280	8273	8236	8234	8193	8196	8211	8247	8257	8253	8307	8236	8228	8225	8206	8195	8218	8215	8217	8223	8257	8232
321	A/D1	0	5	1130	8232	8251	8249	8225	8224	8214	8221	8206	8215	8207	8250	8232	8240	8222	8215	8214	8253	8232	8255	8203	8224	8249	8232	8257	8239	8229	8218	8226	8212	8216	8227	8205	8216	8218	8233	8228	8232	8224	8220	8221	8212	8252	8234	8237	8224
321	A/D0	1	5	1130	8283	8285	8272	8259	8239	8317	8311	8173	8170	8182	8136	8210	8277	8241	8227	8249	8248	8174	8204	8203	8215	8283	8294	8270	8315	8304	8250	8198	8211	8150	8186	8250	8203	8206	8260	8243	8200	8211	8260	8239	8232	8280	8310	8234	8243
322	A/D1	0	5	1000	8215	8202	8210	8213	8223	8215	8216	8220	8198	8225	8199	8223	8222	8212	8212	8218	8207	8207	8211	8212	8225	8208	8228	8217	8220	8208	8218	8221	8202	8226	8201	8227	8227	8226	8231	8208	8235	8224	8217	8214	8211	8212	8209	8225	8223
322	A/D0	1	5	1000	8223	8209	8230	8208	8248	8246	8221	8230	8236	8207	8232	8270	8272	8303	8274	8266	8209	8188	8218	8195	8247	8254	8250	8256	8241	8255	8250	8265	8209	8230	8250	8223	8232	8227	8219	8186	8181	8215	8178	8164	8229	8243	8240	8220	8244
323	A/D1	0	5	1140	8198	8237	8199	8244	8235	8215	8223	8213	8208	8216	8210	8215	8236	8246	8243	8224	8214	8214	8220	8197	8222	8222	8203	8248	8223	8214	8220	8222	8212	8225	8215	8222	8226	8213	8219	8220	8223	8219	8227	8220	8219	8226	8228	8242	8211
323	A/D0	1	5	1140	8187	8192	8185	8230	8240	8249	8226	8242	8225	8238	8243	8219	8233	8259	8210	8241	8217	8190	8206	8174	8201	8203	8185	8242	8231	8247	8238	8250	8231	8208	8236	8254	8220	8234	8245	8241	8214	8241	8191	8205	8219	8235	8242	8250	8241
324	A/D1	0	5	950	8222	8240	8247	8234	8257	8232	8241	8246	8219	8211	8260	8203	8243	8199	8232	8220	8194	8257	8176	8227	8224	8234	8236	8233	8222	8201	8234	8193	8228	8223	8209	8253	8224	8235	8232	8239	8203	8219	8212	8200	8238	8198	8222	8220	8198
324	A/D0	1	5	950	8222	8205	8215	8202	8201	8213	8234	8162	8173	8199	8223	8228	8233	8240	8241	8218	8191	8205	8191	8182	8231	8198	8197	8253	8304	8250	8246	8219	8201	8229	8260	8277	8286	8312	8251	8264	8246	8243	8234	8217	8270	8248	8236	8253	8230
325	A/D1	0	5	920	8225	8215	8223	8231	8248	8243	8250	8232	8222	8220	8223	8229	8231	8253	8241	8244	8239	8216	8228	8216	8225	8222	8207	8221	8226	8213	8224	8211	8215	8219	8241	8224	8235	8227	8236	8214	8228	8219	8214	8220	8224	8227	8231	8211	8241
325	A/D0	1	5	920	8187	8279	8244	8285	8334	8312	8235	8227	8198	8187	8226	8244	8246	8219	8267	8277	8232	8232	8200	8208	8244	8236	8239	8225	8211	8225	8215	8201	8201	8186	8243	8244	8238	8245	8251	8215	8202	8214	8193	8213	8225	8260	8262	8235	8234
326	A/D1	0	5	860	8223	8228	8230	8242	8227	8211	8230	8226	8219	8228	8218	8219	8258	8237	8239	8213	8223	8247	8229	8241	8209	8227	8209	8221	8219	8228	8226	8220	8223	8204	8218	8223	8206	8216	8212	8208	8223	8214	8215	8222	8222	8219	8228	8235	8239
326	A/D0	1	5	860	8207	8246	8224	8253	8238	8285	8224	8214	8204	8192	8217	8203	8203	8219	8172	8215	8248	8212	8175	8218	8235	8230	8217	8260	8292	8210	8243	8249	8194	8179	8233	8218	8188	8215	8282	8254	8228	8218	8214	8200	8210	8254	8218	8239	8230
327	A/D1	0	5	1360	8237	8223	8215	8263	8257	8246	8228	8214	8189	8220	8203	8241	8263	8247	8244	8246	8220	8223	8216	8217	8222	8232	8210	8218	8209	8204	8239	8235	8228	8223	8231	8235	8244	8210	8215	8205	8202	8210	8222	8213	8225	8217	8213	8222	8209
327	A/D0	1	5	1360	8247	8259	8254	8285	8260	8205	8204	8172	8173	8281	8340	8256	8270	8263	8282	8188	8229	8214	8127	8133	8238	8242	8287	8270	8226	8190	8176	8196	8241	8265	8262	8255	8244	8230	8213	8279	8270	8257	8141	8198	8215	8146	8200	8283	8233
328	A/D1	0	5	1070	8232	8231	8205	8233	8213	8226	8242	8212	8223	8234	8203	8223	8212	8202	8219	8205	8206	8212	8212	8223	8221	8205	8254	8257	8241	8274	8239	8237	8208	8218	8223	8215	8220	8199	8223	8211	8227	8218	8224	8231	8232	8234	8221	8206	8216
328	A/D0	1	5	1070	8217	8228	8292	8273	8247	8243	8222	8190	8217	8207	8214	8238	8238	8205	8246	8243	8190	8195	8224	8193	8193	8218	8245	8224	8288	8293	8225	8193	8208	8175	8223	8233	8245	8241	8273	8256	8234	8238	8202	8205	8212	8225	8232	8244	8306
329	A/D1	0	5	920	8237	8244	8266	8247	8236	8213	8246	8243	8229	8236	8247	8259	8246	8246	8238	8258	8236	8221	8249	8219	8244	8244	8276	8282	8261	8252	8230	8224	8207	8215	8234	8246	8265	8256	8259	8259	8245	8236	8239	8235	8212	8243	8254	8233	8244
329	A/D0	1	5	920	8247	8239	8223	8267	8275	8295	8262	8260	8220	8210	8303	8251	8241	8242	8261	8215	8266	8273	8209	8246	8280	8296	8252	8327	8261	8255	8246	8177	8193	8204	8257	8261	8234	8260	8218	8249	8223	8204	8216	8248	8222	8253	8279	8257	8274
330	A/D1	0	5	1130	8195	8215	8230	8227	8221	8228	8192	8205	8210	8228	8222	8226	8209	8210	8211	8208	8218	8228	8233	8233	8234	8213	8243	8194	8211	8224	8195	8241	8210	8250	8230	8240	8206	8223	8206	8224	8234	8203	8236	8221	8236	8235	8226	8214	8219
330	A/D0	1	5	1130	8152	8297	8348	8292	8214	8082	8063	8163	8312	8393	8318	8170	8155	8159	8207	8279	8279	8221	8179	8185	8267	8247	8190	8224	8197	8233	8288	8276	8212	8222	8229	8174	8132	8239	8307	8264	8254	8257	8185	8125	8194	8280	8259	8224	8254
331	A/D1	0	5	1190	8198	8222	8197	8251	8225	8238	8208	8230	8229	8212	8231	8189	8232	8213	8232	8213	8229	8232	8216	8239	8186	8218	8190	8211	8230	8221	8235	8233	8225	8214	8223	8195	8227	8226	8247	8234	8224	8214	8206	8208	8209	8210	8215	8235	8211
331	A/D0	1	5	1190	8174	8289	8288	8282	8287	8256	8210	8273	8209	8148	8201	8267	8233	8243	8315	8239	8222	8239	8189	8149	8196	8202	8212	8241	8241	8263	8335	8239	8202	8187	8226	8188	8238	8229	8225	8215	8229	8247	8166	8188	8258	8227	8187	8243	8215
332	A/D1	0	5	870	8299	8280	8331	8318	8381	8318	8287	8228	8219	8215	8254	8275	8307	8288	8293	8282	8263	8274	8235	8232	8231	8218	8269	8346	8305	8307	8268	8235	8239	8205	8290	8278	8346	8331	8426	8315	8294	8249	8246	8231	8259	8258	8278	8328	8321
332	A/D0	1	5	870	8385	8450	8468	8488	8538	8475	8350	8308	8223	8275	8381	8447	8459	8508	8543	8439	8416	8273	8185	8292	8422	8420	8509	8596	8535	8459	8374	8305	8177	8264	8508	8574	8517	8539	8733	8539	8396	8321	8235	8246	8418	8548	8645	8600	8547
333	A/D1	0	5	1120	8253	8271	8259	8225	8245	8211	8228	8210	8217	8213	8219	8216	8216	8213	8215	8231	8211	8213	8216	8208	8241	8227	8228	8220	8225	8227	8223	8238	8193	8224	8216	8209	8231	8209	8222	8215	8219	8224	8213	8238	8171	8224	8115	8277	8227
333	A/D0	1	5	1120	8219	8252	8248	8314	8299	8267	8223	8221	8201	8190	8232	8277	8240	8242	8242	8209	8241	8214	8165	8198	8279	8226	8309	8295	8253	8257	8244	8232	8195	8174	8260	8252	8205	8221	8239	8201	8182	8226	8208	8202	8140	8237	8180	8269	8140
334	A/D1	0	5	1000	8193	8217	8219	8205	8208	8246	8202	8224	8222	8188	8234	8215	8217	8231	8214	8208	8220	8209	8206	8222	8207	8209	8230	8223	8236	8240	8221	8228	8215	8217	8216	8215	8211	8215	8210	8212	8207	8222	8215	8218	8228	8219	8232	8210	8222
334	A/D0	1	5	1000	8252	8276	8219	8220	8286	8233	8213	8227	8234	8211	8230	8275	8206	8225	8274	8256	8198	8198	8210	8173	8255	8214	8228	8260	8277	8208	8212	8203	8158	8247	8242	8226	8212	8265	8277	8229	8209	8233	8218	8216	8250	8258	8228	8223	8246
335	A/D1	0	5	1040	8219	8215	8219	8211	8225	8226	8227	8216	8220	8220	8215	8217	8214	8213	8223	8231	8238	8221	8210	8224	8224	8216	8227	8219	8226	8238	8227	8224	8211	8214	8211	8217	8214	8208	8210	8253	8197	8237	8217	8211	8247	8200	8275	8167	8252
335	A/D0	1	5	1040	8226	8220	8243	8195	8212	8219	8226	8186	8212	8206	8196	8229	8232	8232	8169	8255	8258	8210	8224	8251	8228	8245	8230	8246	8227	8197	8186	8171	8155	8180	8244	8297	8242	8236	8219	8251	8232	8223	8242	8224	8194	8244	8261	8225	8246
336	A/D1	0	5	860	8214	8222	8223	8256	8256	8262	8256	8231	8222	8225	8248	8230	8242	8235	8270	8256	8244	8219	8209	8213	8217	8224	8284	8293	8320	8283	8251	8263	8190	8209	8219	8222	8293	8265	8377	8361	8396	8312	8238	8224	8225	8247	8225	8313	8285
336	A/D0	1	5	860	8262	8236	8342	8334	8305	8294	8274	8243	8194	8197	8268	8228	8307	8308	8309	8310	8271	8228	8226	8250	8234	8262	8307	8335	8353	8382	8378	8283	8207	8244	8327	8330	8346	8355	8338	8346	8317	8285	8240	8203	8277	8301	8293	8362	8375
337	A/D1	0	5	970	8212	8223	8208	8214	8209	8208	8230	8205	8218	8215	8235	8232	8228	8213	8212	8213	8200	8227	8205	8220	8213	8222	8243	8234	8232	8224	8289	8264	8251	8226	8217	8237	8268	8261	8227	8272	8211	8165	8285	8162	8222	8236	8189	8253	8207
337	A/D0	1	5	970	8222	8263	8295	8247	8245	8241	8238	8206	8214	8255	8278	8287	8281	8297	8254	8222	8265	8195	8164	8223	8224	8205	8234	8285	8257	8211	8221	8221	8178	8200	8226	8244	8250	8248	8247	8259	8245	8191	8218	8234	8206	8221	8300	8307	8240
338	A/D1	0	5	860	8232	8223	8209	8227	8201	8222	8211	8214	8227	8197	8224	8213	8205	8229	8211	8227	8227	8222	8235	8214	8214	8218	8206	8217	8212	8221	8216	8231	8200	8233	8252	8164	8295	8209	8230	8237	8199	8255	8221	8246	8194	8297	8235	8303	8230
338	A/D0	1	5	860	8188	8228	8221	8258	8251	8285	8222	8198	8192	8217	8214	8276	8286	8257	8290	8250	8246	8207	8180	8202	8198	8225	8258	8293	8261	8246	8230	8211	8211	8198	8242	8237	8225	8224	8236	8221	8182	8202	8208	8222	8190	8217	8219	8212	8231
339	A/D1	0	5	1140	8217	8214	8211	8261	8246	8240	8238	8215	8217	8212	8214	8217	8223	8219	8209	8219	8212	8205	8215	8200	8226	8217	8228	8227	8230	8231	8244	8232	8233	8215	8222	8223	8229	8236	8261	8243	8231	8227	8205	8205	8221	8202	8228	8204	8217
339	A/D0	1	5	1140	8266	8235	8274	8253	8241	8220	8224	8226	8201	8207	8225	8228	8209	8218	8201	8203	8240	8172	8189	8193	8203	8234	8263	8263	8269	8224	8248	8213	8191	8202	8198	8265	8236	8251	8263	8257	8244	8238	8217	8190	8243	8271	8304	8259	8273
340	A/D1	0	5	1100	8210	8221	8204	8239	8223	8254	8226	8220	8223	8210	8218	8245	8238	8240	8275	8242	8240	8219	8207	8220	8211	8215	8211	8217	8217	8216	8213	8213	8208	8214	8207	8210	8218	8218	8211	8220	8207	8212	8218	8216	8212	8225	8225	8220	8221
340	A/D0	1	5	1100	8174	8238	8226	8244	8260	8257	8260	8212	8222	8232	8213	8210	8254	8245	8230	8234	8237	8216	8177	8205	8207	8216	8235	8276	8295	8257	8266	8242	8206	8201	8223	8245	8225	8294	8297	8271	8257	8204	8176	8193	8201	8234	8239	8254	8263
341	A/D1	0	5	1170	8225	8218	8222	8229	8222	8210	8227	8205	8207	8216	8203	8222	8202	8217	8222	8261	8226	8227	8223	8204	8226	8235	8268	8235	8245	8211	8203	8200	8198	8221	8214	8230	8208	8237	8218	8229	8236	8220	8230	8209	8231	8206	8216	8208	8218
341	A/D0	1	5	1170	8250	8349	8324	8282	8239	8233	8216	8225	8189	8215	8248	8246	8246	8270	8245	8211	8216	8216	8176	8213	8240	8271	8221	8243	8273	8273	8211	8219	8216	8247	8205	8243	8222	8243	8262	8274	8243	8214	8191	8199	8180	8236	8249	8307	8312
342	A/D1	0	5	1240	8207	8224	8233	8224	8222	8208	8225	8194	8213	8208	8211	8211	8219	8207	8207	8213	8218	8204	8213	8206	8216	8220	8212	8219	8217	8219	8210	8214	8207	8213	8209	8202	8224	8204	8216	8218	8208	8206	8222	8202	8220	8227	8200	8224	8216
342	A/D0	1	5	1240	8253	8264	8248	8266	8246	8232	8196	8209	8189	8214	8237	8245	8263	8248	8219	8240	8207	8226	8206	8265	8257	8260	8258	8289	8268	8209	8209	8156	8204	8184	8187	8228	8223	8195	8253	8251	8199	8201	8233	8219	8243	8278	8305	8284	8223
343	A/D1	0	5	980	8198	8228	8203	8217	8217	8210	8216	8202	8213	8204	8222	8211	8220	8234	8225	8243	8224	8227	8216	8221	8218	8217	8222	8213	8218	8208	8215	8207	8222	8182	8249	8224	8168	8275	8166	8245	8199	8217	8218	8204	8242	8195	8244	8207	8275
343	A/D0	1	5	980	8253	8298	8250	8235	8262	8243	8234	8193	8205	8239	8198	8237	8206	8246	8244	8230	8221	8219	8190	8193	8229	8228	8219	8245	8227	8213	8196	8234	8191	8211	8228	8237	8141	8287	8222	8219	8244	8214	8178	8239	8248	8232	8212	8268	8225
344	A/D1	0	5	990	8272	8249	8247	8235	8220	8227	8206	8222	8208	8229	8232	8235	8232	8219	8228	8216	8229	8212	8220	8210	8209	8207	8209	8212	8211	8222	8216	8204	8222	8210	8218	8251	8228	8246	8245	8234	8242	8208	8220	8212	8201	8237	8251	8239	8259
344	A/D0	1	5	990	8255	8269	8241	8315	8272	8236	8231	8173	8183	8208	8250	8246	8256	8264	8236	8232	8206	8185	8231	8192	8201	8224	8254	8247	8183	8183	8230	8186	8201	8217	8271	8248	8221	8319	8261	8196	8253	8252	8100	8192	8233	8173	8222	8347	8260
345	A/D1	0	5	1110	8222	8210	8221	8225	8207	8211	8197	8205	8209	8216	8216	8240	8218	8224	8223	8196	8228	8209	8231	8225	8210	8213	8211	8219	8213	8234	8201	8224	8223	8204	8218	8219	8203	8228	8228	8217	8231	8205	8212	8225	8214	8220	8206	8217	8212
345	A/D0	1	5	1110	8217	8229	8304	8288	8270	8236	8178	8167	8213	8223	8276	8287	8292	8262	8239	8292	8257	8251	8216	8212	8204	8219	8175	8209	8263	8236	8188	8233	8191	8169	8224	8227	8295	8274	8284	8318	8238	8213	8212	8221	8252	8235	8233	8246	8227
346	A/D1	0	5	890	8229	8240	8228	8229	8237	8236	8236	8217	8224	8215	8228	8232	8221	8236	8227	8237	8231	8220	8234	8216	8222	8213	8214	8215	8212	8212	8215	8213	8217	8217	8208	8225	8211	8215	8217	8213	8229	8216	8204	8235	8213	8204	8223	8211	8247
346	A/D0	1	5	890	8185	8234	8230	8242	8263	8281	8252	8225	8204	8222	8235	8216	8223	8212	8252	8198	8213	8202	8207	8185	8205	8222	8193	8243	8256	8254	8210	8202	8205	8211	8198	8201	8216	8229	8235	8223	8232	8240	8205	8210	8241	8229	8226	8314	8298
347	A/D1	0	5	860	8218	8209	8228	8222	8245	8224	8227	8216	8211	8219	8220	8225	8222	8233	8249	8257	8244	8225	8225	8205	8214	8224	8253	8240	8277	8241	8235	8223	8210	8213	8215	8217	8225	8224	8215	8232	8219	8222	8190	8231	8247	8169	8279	8181	8222
347	A/D0	1	5	860	8174	8211	8213	8264	8347	8314	8260	8234	8227	8246	8196	8303	8245	8255	8258	8223	8212	8193	8179	8159	8191	8275	8236	8286	8247	8230	8205	8205	8221	8204	8249	8244	8229	8221	8221	8245	8250	8179	8212	8215	8195	8224	8231	8251	8252
348	A/D1	0	5	1200	8223	8219	8211	8232	8219	8231	8232	8226	8231	8211	8229	8209	8215	8254	8195	8281	8234	8212	8226	8190	8233	8192	8255	8178	8247	8189	8232	8214	8199	8231	8199	8239	8191	8242	8206	8216	8227	8217	8235	8208	8231	8211	8239	8229	8235
348	A/D0	1	5	1200	8209	8233	8227	8308	8299	8245	8228	8231	8213	8204	8200	8246	8233	8191	8263	8237	8205	8212	8246	8190	8227	8237	8210	8225	8222	8238	8242	8208	8186	8195	8194	8272	8275	8319	8287	8255	8231	8231	8229	8196	8233	8287	8258	8273	8262
349	A/D1	0	5	870	8185	8241	8202	8234	8218	8224	8238	8225	8249	8212	8225	8212	8207	8242	8243	8220	8234	8198	8233	8228	8202	8241	8214	8213	8224	8205	8214	8253	8235	8223	8232	8218	8234	8242	8244	8279	8233	8242	8223	8210	8215	8223	8214	8218	8266
349	A/D0	1	5	870	8213	8222	8234	8241	8252	8243	8245	8171	8185	8229	8219	8229	8236	8274	8273	8272	8248	8244	8200	8236	8275	8230	8269	8311	8292	8265	8251	8223	8225	8218	8189	8240	8299	8323	8313	8307	8251	8240	8205	8219	8281	8250	8258	8253	8278
350	A/D1	0	5	1040	8221	8216	8216	8224	8213	8217	8218	8211	8226	8221	8220	8253	8247	8245	8221	8222	8206	8221	8216	8210	8229	8212	8231	8224	8214	8223	8214	8231	8223	8235	8200	8214	8223	8203	8259	8246	8252	8237	8219	8213	8221	8205	8219	8214	8211
350	A/D0	1	5	1040	8211	8228	8262	8232	8217	8238	8223	8182	8178	8252	8204	8263	8239	8257	8263	8209	8208	8226	8177	8185	8267	8242	8232	8219	8272	8225	8195	8213	8189	8202	8243	8247	8193	8221	8248	8231	8251	8200	8163	8198	8220	8207	8208	8262	8250
351	A/D1	0	5	940	8205	8227	8216	8238	8221	8244	8241	8228	8215	8202	8215	8242	8229	8235	8222	8237	8250	8240	8218	8219	8211	8203	8240	8238	8159	8272	8204	8186	8253	8175	8248	8188	8236	8214	8233	8212	8214	8229	8188	8236	8190	8237	8197	8252	8222
351	A/D0	1	5	940	8228	8210	8219	8250	8278	8242	8254	8236	8179	8184	8229	8233	8254	8256	8259	8238	8182	8211	8204	8219	8224	8216	8210	8187	8263	8283	8279	8241	8219	8243	8226	8231	8225	8225	8201	8207	8220	8220	8181	8245	8237	8206	8248	8220	8220
352	A/D1	0	5	870	8222	8211	8234	8218	8222	8225	8208	8222	8212	8227	8210	8254	8213	8217	8210	8215	8205	8220	8214	8207	8237	8209	8224	8252	8238	8264	8233	8235	8211	8227	8199	8212	8206	8214	8220	8242	8216	8218	8221	8205	8205	8215	8237	8236	8235
352	A/D0	1	5	870	8188	8228	8277	8236	8211	8271	8194	8208	8218	8183	8248	8228	8181	8201	8261	8187	8184	8231	8267	8187	8234	8275	8231	8202	8278	8291	8211	8179	8211	8206	8191	8228	8267	8197	8206	8272	8296	8187	8228	8262	8237	8241	8286	8322	8325
353	A/D1	0	5	970	8218	8242	8225	8234	8237	8244	8251	8252	8217	8228	8218	8231	8225	8219	8209	8201	8210	8212	8222	8217	8218	8224	8224	8227	8241	8234	8204	8226	8225	8198	8216	8220	8204	8218	8227	8200	8223	8212	8208	8206	8192	8216	8198	8230	8238
353	A/D0	1	5	970	8213	8234	8232	8286	8245	8236	8267	8241	8210	8215	8250	8250	8277	8291	8230	8149	8176	8185	8159	8181	8232	8241	8232	8251	8224	8240	8221	8258	8251	8220	8267	8263	8316	8249	8223	8203	8214	8183	8152	8200	8225	8172	8229	8298	8234
354	A/D1	0	6	1060	8215	8244	8152	8262	8198	8224	8223	8208	8261	8223	8268	8193	8243	8184	8222	8209	8224	8248	8224	8252	8204	8237	8231	8233	8236	8212	8255	8224	8227	8222	8199	8207	8219	8205	8226	8210	8216	8227	8208	8227	8214	8216	8207	8223	8208
354	A/D0	1	6	1060	8206	8228	8232	8239	8249	8219	8242	8176	8201	8221	8210	8235	8239	8261	8214	8216	8225	8231	8208	8154	8255	8275	8267	8253	8273	8241	8190	8197	8207	8164	8214	8271	8224	8207	8221	8196	8186	8216	8208	8191	8218	8247	8230	8205	8238
355	A/D1	0	6	1490	8267	8257	8236	8276	8267	8263	8275	8249	8238	8216	8225	8218	8223	8228	8260	8237	8257	8236	8240	8234	8238	8224	8292	8260	8282	8289	8256	8250	8217	8233	8224	8242	8251	8250	8273	8234	8241	8209	8223	8215	8219	8236	8271	8279	8274
355	A/D0	1	6	1490	8208	8267	8264	8221	8255	8236	8204	8215	8208	8186	8242	8230	8222	8283	8367	8220	8260	8278	8195	8216	8189	8254	8260	8270	8291	8286	8229	8205	8219	8259	8256	8274	8278	8290	8232	8262	8222	8235	8177	8260	8306	8353	8353	8319	8297
356	A/D1	0	6	860	8194	8172	8276	8245	8268	8265	8270	8205	8265	8218	8209	8235	8210	8253	8261	8255	8262	8268	8210	8236	8226	8243	8299	8326	8320	8383	8311	8265	8244	8224	8277	8283	8270	8261	8237	8294	8279	8274	8246	8222	8231	8271	8276	8313	8279
356	A/D0	1	6	860	8288	8310	8347	8377	8308	8323	8319	8260	8230	8214	8175	8232	8258	8254	8309	8299	8270	8223	8204	8239	8231	8299	8354	8325	8303	8293	8272	8206	8186	8171	8216	8301	8308	8314	8315	8269	8275	8234	8177	8220	8271	8268	8262	8317	8289
357	A/D1	0	6	1130	8220	8216	8221	8224	8209	8233	8231	8222	8241	8210	8209	8220	8209	8210	8217	8204	8208	8220	8216	8212	8226	8209	8215	8209	8217	8236	8218	8236	8216	8224	8226	8212	8226	8222	8228	8206	8232	8227	8221	8221	8213	8204	8212	8209	8222
357	A/D0	1	6	1130	8189	8266	8253	8230	8246	8246	8219	8222	8248	8207	8217	8247	8235	8183	8219	8195	8194	8205	8220	8199	8211	8222	8211	8214	8223	8246	8194	8230	8263	8212	8232	8295	8225	8235	8238	8199	8190	8208	8222	8203	8231	8275	8273	8279	8278
358	A/D1	0	6	1340	8210	8208	8198	8220	8197	8214	8225	8222	8220	8217	8213	8210	8224	8225	8224	8226	8219	8216	8206	8204	8212	8208	8215	8230	8215	8235	8220	8222	8223	8199	8225	8208	8233	8225	8220	8216	8218	8215	8200	8244	8198	8239	8236	8219	8224
358	A/D0	1	6	1340	8200	8213	8208	8219	8225	8262	8246	8201	8207	8198	8195	8216	8253	8234	8246	8224	8214	8210	8206	8189	8202	8213	8218	8229	8244	8261	8252	8198	8231	8217	8214	8224	8279	8240	8193	8243	8213	8185	8205	8247	8214	8206	8247	8242	8212
359	A/D1	0	6	1000	8215	8209	8211	8201	8221	8217	8250	8238	8228	8210	8227	8217	8219	8213	8218	8209	8220	8209	8210	8217	8220	8222	8231	8231	8261	8233	8236	8214	8212	8220	8217	8219	8226	8250	8242	8229	8230	8196	8233	8201	8212	8216	8209	8230	8181
359	A/D0	1	6	1000	8216	8182	8230	8225	8240	8235	8219	8259	8210	8180	8230	8226	8203	8236	8231	8200	8180	8210	8206	8180	8209	8290	8284	8242	8232	8210	8219	8240	8190	8220	8224	8165	8228	8249	8196	8263	8289	8248	8196	8222	8221	8196	8262	8275	8253
360	A/D1	0	6	1060	8188	8225	8212	8225	8201	8229	8224	8203	8234	8195	8226	8208	8209	8220	8229	8215	8219	8208	8199	8219	8215	8210	8224	8221	8222	8251	8206	8220	8219	8204	8214	8214	8213	8218	8232	8231	8234	8222	8208	8236	8210	8200	8232	8222	8205
360	A/D0	1	6	1060	8195	8234	8244	8243	8233	8224	8235	8205	8209	8206	8234	8222	8211	8214	8232	8245	8219	8216	8190	8208	8186	8205	8213	8214	8218	8221	8218	8186	8196	8223	8246	8232	8234	8274	8254	8289	8282	8224	8211	8259	8225	8266	8253	8308	8271
361	A/D1	0	6	910	8199	8223	8204	8216	8207	8234	8241	8236	8232	8211	8218	8224	8222	8213	8213	8258	8231	8233	8220	8207	8215	8219	8210	8218	8224	8224	8237	8231	8231	8223	8208	8213	8210	8212	8225	8226	8247	8223	8225	8221	8213	8235	8225	8222	8216
361	A/D0	1	6	910	8245	8299	8288	8278	8240	8239	8246	8231	8213	8207	8241	8212	8254	8264	8233	8250	8266	8219	8189	8208	8239	8227	8219	8261	8279	8266	8255	8242	8184	8149	8236	8236	8243	8230	8270	8287	8253	8226	8276	8210	8246	8271	8271	8230	8214
362	A/D1	0	6	1080	8239	8209	8255	8223	8219	8221	8204	8219	8222	8200	8215	8231	8195	8235	8207	8209	8224	8200	8239	8209	8244	8203	8225	8216	8231	8252	8214	8244	8213	8213	8212	8228	8223	8239	8220	8219	8214	8216	8224	8209	8221	8220	8217	8206	8218
362	A/D0	1	6	1080	8264	8237	8246	8250	8246	8265	8288	8271	8200	8206	8203	8185	8194	8222	8244	8218	8204	8204	8205	8209	8213	8243	8211	8264	8227	8252	8219	8217	8204	8204	8212	8180	8225	8250	8228	8194	8195	8224	8207	8191	8229	8233	8212	8213	8264
363	A/D1	0	6	1260	8211	8221	8209	8225	8213	8208	8211	8209	8219	8206	8211	8230	8221	8225	8226	8220	8221	8217	8215	8214	8208	8217	8209	8220	8221	8222	8216	8204	8218	8215	8224	8211	8249	8238	8228	8214	8231	8224	8225	8223	8209	8215	8207	8217	8207
363	A/D0	1	6	1260	8251	8262	8241	8219	8258	8265	8209	8240	8229	8202	8222	8252	8248	8244	8268	8257	8214	8204	8226	8197	8185	8244	8298	8229	8268	8218	8249	8215	8212	8202	8206	8199	8266	8313	8314	8257	8215	8224	8190	8212	8238	8185	8237	8228	8222
364	A/D1	0	6	860	8202	8219	8212	8239	8227	8227	8222	8226	8224	8217	8227	8218	8222	8228	8219	8211	8219	8204	8205	8209	8206	8236	8197	8258	8223	8237	8226	8206	8221	8213	8207	8210	8230	8225	8223	8220	8208	8216	8222	8217	8217	8213	8225	8225	8219
364	A/D0	1	6	860	8276	8198	8267	8340	8248	8211	8267	8228	8170	8245	8249	8241	8250	8297	8250	8252	8193	8158	8213	8249	8218	8289	8331	8338	8260	8244	8242	8206	8152	8196	8198	8245	8304	8283	8217	8266	8253	8193	8196	8210	8293	8301	8291	8295	8278
365	A/D1	0	6	1050	8214	8209	8218	8223	8215	8241	8209	8211	8234	8209	8231	8218	8217	8212	8225	8223	8218	8218	8211	8222	8200	8227	8241	8232	8282	8253	8171	8288	8170	8218	8226	8191	8226	8205	8237	8198	8245	8188	8242	8191	8222	8218	8224	8255	8210
365	A/D0	1	6	1050	8226	8268	8245	8256	8249	8224	8224	8190	8218	8167	8157	8200	8235	8208	8247	8235	8201	8207	8190	8214	8237	8249	8231	8275	8285	8278	8196	8245	8236	8182	8244	8232	8217	8227	8261	8249	8214	8230	8198	8202	8188	8231	8247	8245	8250
366	A/D1	0	6	1230	8222	8218	8225	8244	8255	8241	8240	8223	8218	8212	8209	8212	8218	8213	8219	8209	8218	8217	8205	8198	8219	8210	8211	8223	8207	8214	8216	8216	8216	8221	8218	8226	8238	8222	8247	8215	8218	8223	8205	8216	8221	8228	8259	8193	8236
366	A/D0	1	6	1230	8248	8230	8270	8273	8264	8234	8216	8197	8192	8196	8205	8243	8259	8257	8234	8208	8189	8218	8209	8247	8282	8298	8339	8278	8263	8236	8213	8185	8204	8215	8208	8241	8211	8205	8241	8212	8186	8191	8190	8201	8349	8307	8316	8220	8322
367	A/D1	0	6	1030	8231	8194	8306	8189	8234	8270	8201	8252	8210	8225	8224	8255	8207	8239	8200	8198	8235	8190	8235	8203	8281	8243	8250	8205	8220	8221	8220	8227	8209	8210	8226	8214	8212	8232	8203	8227	8220	8201	8217	8216	8211	8214	8216	8222	8245
367	A/D0	1	6	1030	8235	8254	8242	8240	8216	8221	8233	8199	8188	8203	8250	8262	8226	8224	8241	8259	8232	8207	8196	8212	8238	8253	8210	8258	8238	8232	8210	8193	8221	8225	8216	8243	8233	8237	8238	8266	8226	8166	8175	8231	8221	8187	8256	8245	8195
368	A/D1	0	6	860	8228	8211	8220	8212	8210	8217	8228	8222	8224	8219	8206	8218	8225	8224	8213	8220	8229	8226	8236	8220	8220	8214	8216	8211	8207	8211	8214	8219	8222	8221	8211	8227	8221	8250	8221	8224	8219	8201	8224	8213	8226	8212	8219	8235	8249
368	A/D0	1	6	860	8225	8234	8252	8253	8239	8230	8243	8220	8203	8209	8217	8216	8208	8243	8255	8271	8250	8188	8210	8202	8182	8205	8260	8254	8232	8299	8261	8219	8211	8229	8198	8195	8270	8257	8272	8301	8255	8215	8247	8213	8205	8261	8257	8267	8265
369	A/D1	0	6	1040	8220	8228	8250	8238	8216	8219	8214	8216	8218	8207	8218	8228	8224	8232	8212	8222	8208	8222	8251	8214	8237	8211	8221	8224	8240	8227	8219	8222	8218	8215	8220	8252	8252	8265	8270	8231	8220	8211	8206	8223	8206	8216	8222	8219	8240
369	A/D0	1	6	1040	8237	8249	8233	8194	8212	8227	8183	8165	8195	8198	8212	8250	8300	8287	8305	8290	8255	8239	8256	8210	8229	8283	8252	8243	8280	8245	8198	8232	8207	8151	8194	8226	8237	8220	8265	8274	8221	8229	8227	8213	8232	8258	8277	8268	8301
370	A/D1	0	6	1030	8208	8220	8219	8221	8209	8229	8207	8226	8208	8219	8226	8218	8249	8228	8239	8228	8222	8223	8212	8218	8207	8219	8215	8236	8213	8221	8216	8210	8212	8213	8200	8214	8227	8217	8225	8228	8186	8223	8213	8192	8218	8187	8239	8194	8262
370	A/D0	1	6	1030	8223	8270	8261	8212	8240	8265	8213	8202	8254	8195	8206	8236	8231	8211	8211	8263	8227	8193	8240	8233	8188	8260	8233	8196	8225	8265	8219	8218	8178	8184	8203	8237	8275	8255	8301	8292	8245	8227	8213	8177	8198	8246	8270	8297	8288
371	A/D1	0	6	1000	8140	8266	8193	8210	8244	8200	8260	8222	8262	8186	8250	8186	8248	8230	8209	8226	8211	8247	8232	8235	8209	8219	8209	8225	8249	8236	8230	8227	8207	8206	8228	8206	8231	8210	8227	8208	8221	8215	8212	8230	8212	8227	8248	8261	8245
371	A/D0	1	6	1000	8213	8214	8236	8260	8249	8208	8242	8244	8225	8185	8203	8242	8184	8232	8275	8267	8230	8280	8252	8198	8232	8281	8223	8245	8262	8243	8229	8204	8175	8172	8291	8244	8241	8260	8248	8190	8188	8201	8214	8202	8256	8258	8252	8210	8293
372	A/D1	0	6	850	8226	8209	8218	8211	8210	8234	8247	8237	8234	8217	8209	8218	8208	8211	8222	8221	8219	8231	8219	8217	8220	8217	8249	8236	8237	8232	8216	8221	8215	8219	8207	8218	8217	8251	8236	8223	8225	8217	8212	8217	8208	8230	8202	8225	8218
372	A/D0	1	6	850	8192	8212	8196	8214	8246	8289	8248	8223	8211	8206	8190	8213	8234	8231	8263	8314	8276	8255	8226	8205	8185	8188	8225	8218	8197	8257	8235	8227	8220	8179	8199	8212	8200	8221	8239	8238	8211	8211	8205	8183	8185	8216	8188	8207	8256
373	A/D1	0	6	860	8261	8208	8175	8276	8157	8230	8241	8186	8256	8185	8250	8193	8254	8212	8246	8226	8211	8237	8197	8239	8194	8229	8219	8226	8235	8227	8249	8233	8220	8208	8221	8218	8242	8241	8238	8215	8236	8193	8209	8245	8186	8225	8221	8206	8225
373	A/D0	1	6	860	8193	8252	8260	8271	8311	8239	8213	8217	8234	8186	8184	8225	8238	8268	8260	8249	8187	8224	8228	8173	8222	8218	8212	8242	8256	8231	8225	8237	8182	8188	8219	8228	8206	8245	8237	8233	8224	8229	8193	8210	8260	8264	8208	8270	8365
374	A/D1	0	6	860	8201	8227	8266	8247	8255	8217	8226	8212	8208	8213	8212	8211	8220	8215	8217	8222	8215	8214	8224	8227	8224	8263	8199	8229	8248	8147	8282	8189	8213	8225	8193	8239	8218	8260	8256	8277	8239	8258	8201	8205	8224	8195	8223	8186	8225
374	A/D0	1	6	860	8203	8229	8205	8255	8274	8185	8227	8232	8222	8226	8257	8326	8299	8285	8322	8244	8171	8200	8181	8251	8291	8295	8292	8232	8252	8253	8231	8183	8212	8210	8208	8256	8234	8270	8343	8219	8232	8297	8160	8142	8272	8225	8184	8233	8398
375	A/D1	0	6	860	8221	8226	8239	8237	8229	8206	8226	8216	8209	8227	8214	8218	8217	8231	8228	8253	8195	8240	8222	8224	8217	8220	8220	8202	8274	8211	8231	8234	8216	8211	8212	8236	8189	8230	8213	8235	8249	8229	8228	8244	8214	8216	8224	8203	8214
375	A/D0	1	6	860	8262	8281	8259	8263	8279	8251	8260	8215	8182	8232	8212	8225	8291	8285	8267	8214	8194	8240	8198	8179	8232	8212	8237	8228	8256	8226	8190	8180	8209	8202	8169	8242	8254	8226	8251	8260	8274	8218	8211	8221	8199	8193	8255	8280	8220
376	A/D1	0	6	960	8215	8210	8214	8204	8217	8208	8218	8215	8217	8213	8204	8213	8220	8222	8216	8223	8214	8211	8218	8202	8215	8220	8206	8216	8214	8211	8227	8208	8213	8221	8209	8215	8218	8219	8209	8229	8229	8227	8212	8220	8225	8225	8280	8257	8254
376	A/D0	1	6	960	8242	8199	8227	8283	8254	8253	8238	8215	8198	8183	8249	8282	8235	8250	8242	8211	8178	8237	8205	8195	8220	8236	8248	8255	8240	8220	8199	8221	8189	8213	8242	8240	8310	8307	8256	8250	8250	8206	8187	8188	8229	8249	8239	8275	8299
377	A/D1	0	6	940	8207	8236	8223	8223	8226	8229	8232	8265	8182	8251	8200	8219	8240	8226	8265	8212	8273	8230	8219	8233	8209	8210	8255	8253	8242	8284	8235	8231	8217	8206	8209	8225	8212	8217	8230	8275	8262	8267	8227	8237	8217	8219	8207	8216	8212
377	A/D0	1	6	940	8221	8225	8228	8248	8217	8192	8204	8210	8192	8239	8240	8201	8257	8236	8239	8208	8252	8226	8164	8217	8224	8236	8217	8273	8283	8233	8236	8216	8141	8184	8245	8265	8277	8285	8276	8262	8216	8229	8197	8240	8231	8194	8217	8199	8212
378	A/D1	0	6	1140	8219	8223	8244	8233	8231	8230	8229	8230	8216	8213	8209	8216	8209	8218	8212	8206	8207	8212	8204	8222	8222	8213	8232	8210	8220	8225	8199	8224	8221	8222	8220	8234	8223	8218	8221	8209	8211	8223	8215	8212	8222	8205	8172	8278	8204
378	A/D0	1	6	1140	8225	8268	8259	8255	8251	8212	8208	8190	8161	8184	8177	8214	8204	8210	8223	8218	8202	8224	8219	8204	8227	8244	8253	8238	8263	8252	8223	8236	8211	8184	8218	8239	8196	8239	8236	8206	8201	8236	8201	8236	8218	8247	8270	8234	8269
379	A/D1	0	6	1230	8226	8205	8217	8209	8225	8224	8214	8227	8211	8226	8239	8226	8227	8249	8247	8243	8227	8219	8213	8211	8221	8256	8251	8246	8231	8226	8218	8220	8207	8219	8214	8211	8220	8206	8219	8217	8211	8216	8220	8213	8211	8229	8235	8222	8231
379	A/D0	1	6	1230	8184	8177	8208	8282	8215	8214	8226	8202	8170	8209	8222	8226	8257	8263	8247	8192	8197	8205	8185	8212	8249	8249	8232	8265	8243	8238	8213	8191	8206	8193	8242	8247	8256	8229	8216	8206	8206	8179	8191	8267	8236	8212	8238	8242	8200
380	A/D1	0	6	920	8221	8227	8227	8229	8223	8230	8225	8226	8220	8217	8202	8221	8229	8212	8229	8219	8210	8217	8218	8193	8225	8220	8239	8252	8242	8238	8239	8227	8215	8229	8211	8225	8220	8210	8254	8219	8242	8221	8231	8222	8228	8238	8228	8221	8215
380	A/D0	1	6	920	8236	8249	8269	8292	8276	8297	8264	8217	8206	8181	8186	8235	8235	8223	8257	8255	8263	8269	8222	8211	8272	8281	8318	8314	8270	8300	8264	8217	8230	8210	8261	8201	8217	8234	8225	8237	8272	8225	8231	8196	8213	8231	8231	8238	8264
381	A/D1	0	6	1220	8222	8233	8213	8213	8236	8204	8262	8192	8246	8204	8225	8229	8224	8246	8219	8236	8198	8225	8209	8210	8208	8208	8207	8234	8215	8210	8226	8210	8237	8201	8223	8203	8216	8249	8216	8237	8216	8211	8220	8208	8213	8235	8252	8250	8246
381	A/D0	1	6	1220	8239	8219	8283	8245	8287	8235	8252	8246	8193	8245	8310	8247	8211	8297	8218	8198	8206	8192	8165	8162	8218	8206	8220	8256	8270	8197	8251	8209	8181	8222	8246	8244	8277	8312	8267	8262	8246	8211	8170	8191	8239	8175	8192	8238	8214
382	A/D1	0	6	1260	8213	8220	8229	8231	8217	8230	8218	8227	8214	8218	8214	8214	8214	8205	8204	8213	8211	8209	8234	8208	8212	8219	8206	8191	8218	8213	8211	8227	8210	8254	8222	8229	8219	8211	8213	8221	8203	8221	8212	8212	8219	8198	8257	8223	8249
382	A/D0	1	6	1260	8266	8199	8259	8294	8235	8276	8264	8222	8164	8204	8197	8218	8300	8328	8273	8229	8247	8222	8183	8227	8286	8260	8260	8253	8230	8278	8236	8221	8229	8190	8230	8210	8194	8221	8217	8220	8248	8192	8188	8212	8199	8196	8222	8226	8225
383	A/D1	0	6	1030	8222	8195	8224	8215	8208	8215	8213	8217	8214	8210	8213	8219	8216	8220	8244	8256	8242	8239	8197	8212	8228	8191	8233	8186	8244	8200	8222	8243	8183	8232	8199	8217	8209	8224	8201	8223	8219	8209	8228	8213	8230	8223	8216	8252	8250
383	A/D0	1	6	1030	8256	8236	8291	8264	8264	8242	8205	8198	8198	8249	8262	8271	8269	8240	8231	8242	8214	8188	8199	8232	8218	8224	8247	8243	8233	8272	8237	8207	8200	8235	8231	8224	8237	8230	8207	8241	8221	8188	8202	8247	8246	8218	8238	8264	8225
384	A/D1	0	6	1080	8212	8214	8210	8247	8211	8234	8220	8215	8219	8207	8231	8199	8230	8201	8213	8215	8208	8215	8212	8212	8210	8229	8213	8231	8215	8216	8209	8233	8219	8216	8218	8199	8222	8197	8225	8201	8219	8217	8211	8219	8215	8216	8217	8215	8212
384	A/D0	1	6	1080	8174	8220	8231	8219	8223	8211	8245	8187	8192	8270	8198	8180	8235	8280	8189	8190	8304	8277	8175	8229	8291	8216	8244	8304	8253	8233	8198	8184	8186	8181	8196	8241	8223	8184	8227	8238	8239	8220	8221	8227	8259	8255	8280	8312	8266
385	A/D1	0	6	850	8186	8245	8197	8255	8222	8210	8222	8210	8225	8209	8210	8222	8227	8211	8268	8239	8246	8224	8215	8216	8200	8228	8201	8227	8209	8218	8219	8209	8215	8218	8220	8209	8256	8235	8243	8228	8244	8228	8219	8227	8210	8218	8210	8214	8217
385	A/D0	1	6	850	8209	8201	8239	8231	8249	8285	8295	8228	8204	8215	8254	8223	8222	8274	8267	8284	8249	8258	8197	8185	8216	8227	8266	8262	8267	8256	8233	8224	8158	8153	8226	8258	8236	8303	8241	8253	8255	8277	8194	8193	8272	8264	8239	8271	8303
386	A/D1	0	6	870	8201	8228	8195	8204	8215	8194	8240	8197	8231	8202	8211	8218	8230	8238	8249	8237	8236	8224	8224	8214	8200	8219	8199	8214	8237	8220	8237	8219	8220	8206	8201	8227	8239	8255	8244	8235	8214	8217	8215	8213	8212	8221	8217	8236	8235
386	A/D0	1	6	870	8194	8247	8234	8243	8263	8275	8232	8249	8248	8214	8205	8216	8268	8238	8224	8230	8178	8230	8207	8174	8226	8242	8221	8229	8231	8222	8238	8222	8224	8188	8199	8319	8275	8256	8292	8241	8212	8212	8212	8172	8174	8233	8221	8236	8223
387	A/D1	0	6	860	8240	8223	8230	8207	8208	8207	8208	8215	8211	8243	8229	8236	8231	8211	8212	8212	8209	8213	8215	8198	8218	8206	8223	8219	8210	8243	8211	8245	8209	8224	8217	8214	8226	8225	8232	8216	8222	8204	8216	8210	8219	8225	8210	8225	8206
387	A/D0	1	6	860	8238	8224	8251	8279	8251	8237	8215	8183	8201	8240	8218	8202	8251	8211	8179	8205	8226	8187	8200	8227	8192	8216	8250	8255	8240	8248	8195	8182	8215	8197	8226	8282	8297	8240	8240	8247	8223	8177	8213	8256	8221	8254	8285	8273	8225
388	A/D1	0	6	1110	8216	8219	8217	8213	8228	8212	8222	8219	8220	8224	8207	8226	8206	8210	8208	8210	8227	8232	8210	8215	8232	8207	8233	8232	8218	8250	8231	8219	8223	8216	8212	8214	8214	8234	8229	8234	8247	8228	8232	8210	8204	8211	8203	8226	8217
388	A/D0	1	6	1110	8226	8248	8249	8260	8303	8285	8222	8209	8208	8219	8200	8202	8233	8221	8230	8277	8231	8208	8163	8209	8204	8252	8223	8243	8276	8245	8231	8271	8188	8174	8259	8242	8221	8244	8266	8219	8203	8214	8191	8176	8270	8279	8253	8250	8235
389	A/D1	0	6	860	8213	8218	8222	8220	8255	8223	8227	8204	8222	8208	8223	8225	8219	8236	8218	8234	8213	8212	8203	8219	8212	8218	8215	8239	8257	8235	8235	8224	8219	8225	8208	8217	8211	8213	8213	8223	8214	8229	8227	8240	8221	8240	8243	8233	8229
389	A/D0	1	6	860	8190	8243	8241	8219	8238	8243	8212	8173	8215	8234	8218	8244	8312	8250	8233	8256	8213	8195	8228	8248	8231	8279	8319	8235	8208	8250	8200	8179	8262	8279	8231	8184	8246	8207	8187	8214	8225	8195	8177	8220	8265	8220	8254	8247	8241
390	A/D1	0	6	1080	8264	8239	8233	8216	8210	8219	8248	8255	8233	8227	8213	8218	8209	8220	8210	8233	8235	8238	8223	8224	8217	8219	8212	8213	8224	8227	8220	8231	8221	8222	8234	8225	8219	8232	8207	8231	8236	8241	8228	8215	8216	8189	8222	8225	8261
390	A/D0	1	6	1080	8201	8234	8235	8228	8257	8235	8225	8209	8225	8177	8235	8234	8205	8280	8303	8279	8199	8258	8271	8157	8204	8271	8185	8097	8268	8303	8167	8232	8265	8217	8215	8291	8311	8251	8234	8182	8204	8152	8184	8208	8259	8237	8190	8235	8207
391	A/D1	0	6	1110	8203	8211	8233	8203	8255	8205	8245	8211	8215	8208	8213	8213	8221	8230	8240	8221	8221	8235	8214	8228	8208	8213	8224	8213	8220	8231	8217	8214	8228	8197	8222	8213	8212	8227	8215	8205	8233	8199	8214	8237	8187	8225	8214	8257	8239
391	A/D0	1	6	1110	8249	8279	8238	8232	8276	8234	8216	8207	8178	8214	8220	8225	8239	8227	8249	8257	8222	8205	8212	8217	8220	8263	8245	8245	8253	8239	8229	8203	8213	8207	8181	8206	8251	8247	8280	8320	8245	8200	8215	8177	8199	8261	8296	8286	8258
392	A/D1	0	6	950	8211	8227	8210	8234	8202	8222	8214	8214	8215	8205	8220	8211	8224	8213	8222	8209	8225	8237	8216	8230	8211	8229	8218	8230	8194	8219	8223	8211	8236	8207	8209	8227	8226	8224	8257	8222	8258	8246	8214	8233	8208	8232	8224	8224	8226
392	A/D0	1	6	950	8223	8210	8246	8224	8200	8252	8276	8228	8199	8199	8245	8219	8240	8264	8288	8238	8214	8222	8176	8225	8174	8180	8249	8233	8244	8242	8248	8215	8186	8194	8214	8212	8296	8325	8240	8226	8267	8217	8176	8198	8205	8229	8255	8257	8221
393	A/D1	0	6	890	8215	8226	8213	8206	8237	8235	8254	8221	8221	8225	8198	8226	8207	8220	8208	8228	8214	8225	8223	8209	8217	8205	8220	8228	8231	8223	8221	8220	8214	8224	8197	8221	8213	8215	8224	8218	8224	8218	8220	8203	8217	8204	8211	8223	8215
393	A/D0	1	6	890	8270	8208	8230	8230	8212	8229	8219	8220	8187	8224	8220	8316	8264	8274	8304	8231	8208	8197	8205	8223	8262	8280	8322	8305	8291	8213	8233	8233	8181	8199	8238	8231	8228	8254	8251	8230	8215	8218	8198	8193	8235	8228	8223	8223	8219
394	A/D1	0	6	1030	8221	8207	8223	8202	8228	8222	8225	8231	8207	8222	8217	8224	8239	8233	8227	8221	8207	8228	8195	8222	8229	8218	8255	8208	8226	8206	8219	8209	8218	8216	8207	8231	8218	8227	8226	8212	8213	8223	8214	8233	8222	8227	8234	8229	8233
394	A/D0	1	6	1030	8188	8235	8310	8220	8199	8273	8255	8206	8244	8227	8256	8229	8261	8294	8254	8202	8232	8194	8214	8153	8202	8220	8208	8199	8246	8263	8218	8233	8239	8225	8226	8248	8280	8236	8198	8288	8252	8195	8220	8194	8209	8216	8244	8231	8193
395	A/D1	0	6	910	8202	8222	8222	8231	8226	8221	8207	8224	8223	8208	8231	8202	8221	8213	8214	8204	8233	8216	8194	8262	8180	8243	8186	8221	8236	8174	8277	8194	8240	8230	8207	8212	8232	8216	8238	8257	8237	8240	8241	8198	8206	8247	8216	8248	8237
395	A/D0	1	6	910	8180	8220	8220	8225	8252	8252	8237	8228	8240	8208	8236	8248	8211	8227	8259	8284	8212	8246	8220	8173	8198	8277	8285	8218	8246	8289	8192	8245	8228	8176	8275	8290	8262	8266	8259	8239	8243	8197	8201	8209	8200	8201	8277	8209	8245
396	A/D1	0	6	870	8220	8220	8213	8209	8260	8226	8231	8231	8201	8221	8213	8210	8222	8215	8220	8243	8232	8237	8219	8230	8222	8213	8211	8216	8209	8235	8230	8241	8234	8227	8224	8216	8215	8213	8216	8234	8231	8244	8217	8227	8216	8219	8206	8215	8216
396	A/D0	1	6	870	8230	8226	8215	8283	8233	8280	8279	8243	8213	8201	8243	8269	8251	8285	8274	8271	8235	8198	8205	8209	8208	8230	8249	8222	8248	8275	8226	8230	8214	8202	8219	8207	8239	8210	8211	8227	8201	8199	8197	8216	8219	8232	8226	8236	8251
397	A/D1	0	6	1370	8219	8222	8215	8237	8210	8227	8228	8236	8225	8216	8213	8216	8218	8208	8226	8221	8210	8271	8255	8216	8235	8224	8207	8228	8206	8224	8232	8243	8232	8216	8219	8182	8257	8212	8185	8291	8171	8250	8216	8207	8223	8234	8252	8229	8238
397	A/D0	1	6	1370	8208	8213	8219	8215	8194	8207	8266	8209	8168	8173	8236	8194	8226	8247	8192	8228	8256	8219	8237	8219	8276	8237	8226	8215	8216	8215	8247	8239	8210	8196	8212	8226	8208	8253	8264	8313	8293	8215	8219	8218	8226	8224	8309	8319	8229
398	A/D1	0	6	1320	8227	8207	8234	8218	8224	8235	8232	8245	8222	8214	8222	8203	8225	8224	8221	8257	8229	8224	8222	8208	8205	8216	8216	8212	8226	8197	8207	8212	8212	8241	8223	8259	8234	8233	8227	8212	8213	8210	8222	8224	8259	8231	8239	8216	8208
398	A/D0	1	6	1320	8174	8273	8239	8161	8207	8250	8160	8129	8233	8271	8181	8248	8271	8269	8232	8316	8258	8142	8171	8207	8182	8190	8266	8250	8205	8204	8173	8176	8175	8255	8272	8289	8256	8276	8315	8275	8229	8232	8235	8194	8257	8248	8218	8203	8212
399	A/D1	0	6	930	8212	8214	8225	8242	8250	8242	8237	8229	8223	8225	8209	8214	8222	8208	8225	8216	8228	8219	8233	8200	8242	8225	8226	8227	8232	8237	8246	8240	8231	8221	8218	8212	8223	8226	8266	8240	8235	8229	8208	8207	8231	8211	8245	8216	8233
399	A/D0	1	6	930	8241	8261	8262	8289	8245	8286	8237	8238	8239	8217	8223	8242	8255	8271	8238	8247	8232	8214	8207	8204	8223	8243	8277	8229	8260	8278	8228	8236	8208	8221	8235	8268	8271	8248	8224	8226	8199	8138	8192	8227	8211	8252	8279	8267	8256
400	A/D1	0	6	1250	8223	8213	8213	8221	8213	8217	8206	8224	8218	8212	8221	8250	8228	8239	8228	8206	8221	8211	8225	8216	8217	8223	8221	8211	8219	8214	8210	8217	8211	8209	8216	8208	8215	8226	8224	8260	8233	8232	8226	8214	8212	8217	8203	8226	8202
400	A/D0	1	6	1250	8196	8245	8257	8228	8239	8258	8184	8199	8209	8154	8221	8234	8200	8270	8265	8270	8252	8212	8227	8177	8225	8247	8268	8247	8254	8216	8184	8195	8202	8180	8218	8213	8233	8274	8258	8240	8229	8201	8239	8212	8235	8258	8225	8243	8258
401	A/D1	0	6	860	8216	8231	8224	8232	8216	8285	8239	8178	8286	8174	8221	8247	8180	8251	8187	8249	8201	8233	8204	8217	8233	8241	8274	8227	8255	8205	8258	8229	8233	8221	8215	8231	8218	8234	8261	8249	8245	8228	8215	8214	8210	8245	8230	8223	8234
401	A/D0	1	6	860	8229	8271	8243	8262	8304	8281	8234	8234	8220	8223	8237	8348	8289	8312	8283	8238	8231	8207	8217	8190	8225	8202	8219	8240	8233	8219	8233	8211	8191	8213	8242	8259	8324	8285	8306	8294	8213	8240	8229	8201	8257	8235	8235	8228	8236
402	A/D1	0	6	860	8218	8215	8216	8213	8243	8239	8229	8227	8207	8250	8226	8236	8222	8225	8237	8218	8243	8224	8209	8223	8220	8220	8264	8228	8234	8203	8208	8224	8198	8232	8215	8228	8214	8220	8208	8208	8220	8214	8224	8217	8226	8219	8212	8243	8232
402	A/D0	1	6	860	8207	8248	8203	8241	8253	8246	8171	8198	8208	8178	8196	8287	8222	8233	8219	8207	8171	8178	8214	8207	8205	8235	8255	8247	8242	8297	8262	8252	8199	8216	8259	8214	8235	8247	8244	8208	8232	8244	8211	8182	8216	8230	8210	8226	8259
403	A/D1	0	6	1200	8209	8212	8232	8229	8220	8211	8214	8216	8218	8229	8241	8224	8221	8224	8212	8211	8212	8212	8221	8215	8216	8220	8215	8234	8211	8225	8230	8198	8227	8217	8197	8211	8198	8209	8213	8224	8207	8217	8218	8213	8216	8219	8218	8216	8231
403	A/D0	1	6	1200	8225	8247	8272	8285	8224	8240	8208	8215	8200	8188	8279	8266	8258	8260	8254	8241	8195	8222	8195	8212	8210	8195	8245	8206	8264	8300	8244	8217	8235	8189	8202	8234	8272	8259	8253	8264	8230	8212	8209	8209	8210	8211	8254	8289	8315
404	A/D1	0	6	1270	8210	8226	8265	8232	8232	8243	8229	8243	8227	8224	8234	8234	8243	8241	8233	8229	8232	8218	8213	8218	8203	8223	8224	8244	8233	8281	8251	8241	8219	8221	8224	8217	8219	8217	8206	8217	8192	8261	8152	8244	8226	8188	8277	8200	8240
404	A/D0	1	6	1270	8217	8216	8255	8254	8297	8266	8241	8236	8199	8201	8187	8212	8238	8219	8238	8241	8255	8227	8253	8232	8181	8200	8207	8211	8209	8242	8239	8197	8207	8214	8167	8249	8282	8221	8220	8281	8178	8154	8229	8228	8188	8248	8352	8279	8306
405	A/D1	0	6	890	8214	8213	8226	8210	8214	8214	8218	8233	8211	8234	8249	8211	8285	8315	8272	8286	8212	8229	8216	8221	8226	8219	8257	8240	8252	8234	8226	8229	8221	8215	8217	8205	8225	8304	8282	8311	8250	8244	8215	8205	8213	8213	8228	8219	8251
405	A/D0	1	6	890	8275	8247	8272	8272	8230	8227	8228	8188	8172	8215	8248	8298	8273	8300	8251	8250	8244	8218	8209	8229	8200	8195	8230	8246	8276	8285	8250	8186	8206	8217	8197	8219	8224	8252	8218	8262	8249	8201	8207	8223	8280	8244	8251	8268	8266
406	A/D1	0	6	880	8210	8211	8214	8232	8225	8233	8221	8227	8227	8217	8227	8212	8244	8230	8241	8251	8244	8239	8223	8226	8202	8225	8208	8221	8223	8237	8228	8216	8218	8215	8212	8221	8214	8208	8228	8206	8215	8220	8198	8231	8212	8230	8228	8212	8222
406	A/D0	1	6	880	8219	8240	8201	8232	8315	8268	8260	8230	8252	8219	8238	8267	8247	8287	8314	8264	8206	8203	8249	8217	8179	8242	8284	8250	8237	8251	8184	8174	8227	8201	8251	8253	8254	8266	8230	8260	8223	8207	8213	8207	8244	8277	8237	8306	8309
407	A/D1	0	6	1210	8220	8224	8270	8283	8293	8294	8323	8292	8256	8227	8222	8220	8254	8240	8245	8312	8314	8273	8256	8230	8223	8234	8274	8268	8304	8330	8307	8289	8265	8245	8241	8251	8304	8302	8328	8251	8246	8231	8246	8235	8273	8272	8291	8263	8286
407	A/D0	1	6	1210	8347	8460	8528	8603	8611	8561	8403	8350	8256	8255	8347	8352	8425	8414	8466	8490	8411	8313	8225	8236	8321	8367	8405	8466	8554	8493	8403	8288	8238	8217	8269	8388	8552	8537	8592	8616	8433	8310	8251	8228	8299	8421	8458	8520	8553
408	A/D1	0	6	1090	8204	8212	8224	8238	8237	8249	8211	8227	8212	8211	8219	8200	8221	8223	8210	8230	8212	8209	8213	8207	8220	8211	8224	8220	8215	8232	8205	8216	8218	8206	8215	8222	8219	8224	8219	8220	8221	8212	8223	8207	8222	8235	8226	8247	8221
408	A/D0	1	6	1090	8212	8237	8264	8252	8239	8209	8210	8199	8209	8233	8240	8281	8270	8260	8236	8209	8213	8222	8205	8197	8227	8276	8221	8244	8226	8189	8215	8221	8222	8227	8222	8218	8281	8277	8276	8228	8232	8210	8181	8216	8216	8198	8246	8238	8219
409	A/D1	0	6	870	8230	8241	8187	8278	8184	8230	8268	8159	8256	8193	8218	8200	8220	8213	8215	8241	8197	8262	8193	8257	8233	8254	8241	8221	8250	8214	8234	8209	8222	8197	8213	8271	8246	8279	8254	8253	8236	8226	8207	8226	8192	8242	8231	8231	8270
409	A/D0	1	6	870	8219	8227	8273	8264	8236	8243	8251	8187	8190	8241	8155	8148	8235	8265	8224	8279	8337	8246	8214	8269	8273	8225	8243	8224	8237	8270	8241	8256	8269	8218	8220	8247	8256	8266	8291	8320	8272	8226	8241	8231	8219	8251	8244	8240	8266
410	A/D1	0	6	870	8216	8251	8222	8251	8242	8237	8241	8209	8226	8210	8223	8218	8221	8228	8243	8228	8220	8225	8212	8206	8231	8210	8226	8231	8229	8228	8214	8219	8213	8208	8221	8213	8266	8259	8272	8244	8229	8215	8219	8206	8230	8226	8222	8228	8207
410	A/D0	1	6	870	8193	8189	8206	8289	8270	8316	8263	8221	8251	8213	8211	8250	8220	8208	8245	8212	8202	8225	8189	8183	8194	8250	8244	8231	8262	8251	8245	8226	8235	8222	8208	8234	8235	8235	8262	8244	8212	8193	8184	8175	8200	8254	8271	8253	8281
411	A/D1	0	6	870	8212	8284	8315	8305	8406	8319	8348	8385	8285	8299	8256	8328	8306	8344	8354	8420	8343	8288	8260	8207	8267	8269	8337	8360	8353	8392	8338	8327	8242	8257	8313	8392	8458	8446	8384	8356	8297	8265	8242	8223	8271	8333	8339	8394	8353
411	A/D0	1	6	870	8298	8335	8436	8456	8453	8442	8363	8317	8250	8283	8371	8421	8478	8465	8502	8486	8345	8257	8221	8251	8315	8340	8389	8428	8390	8452	8358	8277	8261	8315	8410	8442	8578	8524	8495	8410	8323	8235	8206	8230	8323	8384	8490	8594	8535
412	A/D1	0	6	1240	8225	8221	8212	8212	8220	8212	8206	8216	8213	8219	8220	8218	8213	8221	8215	8240	8219	8231	8238	8203	8222	8225	8208	8212	8215	8211	8205	8230	8203	8221	8217	8227	8217	8219	8209	8229	8234	8209	8206	8248	8142	8261	8207	8209	8234
412	A/D0	1	6	1240	8214	8284	8253	8242	8251	8221	8204	8198	8185	8205	8198	8235	8210	8205	8211	8274	8208	8208	8195	8201	8214	8235	8205	8235	8200	8191	8186	8192	8174	8208	8252	8225	8280	8260	8221	8167	8225	8188	8168	8270	8266	8178	8284	8284	8254
413	A/D1	0	7	1180	8211	8230	8222	8222	8214	8212	8220	8223	8215	8215	8223	8208	8229	8215	8220	8220	8212	8219	8207	8212	8204	8211	8210	8211	8223	8209	8210	8217	8216	8211	8222	8208	8219	8224	8231	8233	8222	8212	8209	8258	8223	8260	8220	8223	8207
413	A/D0	1	7	1180	8241	8240	8281	8279	8264	8263	8258	8190	8216	8199	8170	8198	8267	8303	8277	8288	8255	8212	8191	8207	8206	8199	8224	8266	8240	8230	8227	8219	8213	8204	8230	8267	8237	8278	8244	8240	8247	8148	8272	8215	8173	8265	8272	8224	8270
414	A/D1	0	7	1230	8217	8228	8214	8222	8215	8220	8225	8222	8223	8211	8211	8204	8213	8206	8219	8205	8216	8213	8213	8212	8216	8212	8213	8220	8240	8232	8225	8223	8216	8208	8215	8221	8226	8217	8226	8219	8224	8219	8217	8209	8215	8209	8223	8226	8246
414	A/D0	1	7	1230	8224	8246	8222	8231	8248	8228	8212	8249	8228	8183	8227	8198	8231	8259	8241	8264	8217	8212	8190	8183	8192	8225	8221	8280	8292	8243	8240	8233	8208	8219	8229	8246	8233	8206	8211	8258	8171	8194	8257	8186	8159	8255	8237	8200	8204
415	A/D1	0	7	1110	8207	8203	8213	8208	8217	8207	8205	8211	8224	8224	8224	8219	8223	8227	8213	8212	8215	8209	8222	8205	8218	8205	8213	8212	8213	8208	8210	8205	8204	8213	8209	8221	8223	8216	8223	8239	8257	8258	8237	8262	8269	8254	8247	8225	8221
415	A/D0	1	7	1110	8196	8249	8216	8265	8291	8281	8226	8229	8247	8235	8251	8263	8223	8245	8249	8208	8222	8184	8162	8171	8205	8201	8165	8200	8247	8198	8211	8204	8195	8197	8250	8262	8276	8317	8288	8244	8212	8191	8210	8192	8172	8187	8210	8253	8213
416	A/D1	0	7	1000	8213	8205	8258	8238	8254	8225	8232	8217	8222	8218	8210	8215	8209	8216	8208	8228	8215	8216	8222	8223	8209	8224	8217	8211	8247	8216	8228	8217	8206	8220	8218	8230	8231	8246	8237	8223	8220	8199	8221	8208	8215	8206	8217	8214	8227
416	A/D0	1	7	1000	8252	8241	8237	8283	8261	8225	8243	8211	8145	8152	8209	8231	8237	8269	8268	8221	8247	8244	8235	8212	8218	8229	8233	8252	8286	8278	8290	8224	8223	8219	8201	8230	8237	8230	8229	8232	8262	8254	8206	8227	8270	8238	8253	8296	8272
417	A/D1	0	7	1140	8235	8243	8212	8180	8254	8157	8232	8225	8184	8266	8170	8257	8208	8216	8196	8239	8180	8206	8226	8167	8253	8190	8255	8222	8263	8222	8227	8219	8203	8218	8197	8224	8207	8232	8210	8224	8207	8217	8211	8199	8221	8213	8218	8217	8208
417	A/D0	1	7	1140	8217	8212	8313	8326	8282	8290	8239	8207	8200	8234	8222	8215	8228	8250	8271	8198	8258	8199	8182	8207	8194	8288	8285	8291	8296	8284	8225	8236	8243	8196	8218	8207	8229	8219	8229	8234	8216	8228	8209	8184	8187	8295	8291	8296	8287
418	A/D1	0	7	900	8245	8213	8236	8223	8245	8231	8213	8260	8200	8214	8215	8208	8215	8238	8227	8219	8245	8202	8225	8207	8198	8227	8206	8218	8219	8221	8246	8241	8237	8217	8224	8210	8213	8231	8206	8223	8217	8222	8205	8235	8203	8228	8216	8200	8244
418	A/D0	1	7	900	8185	8209	8263	8272	8243	8218	8234	8185	8225	8224	8219	8221	8243	8252	8276	8266	8258	8226	8195	8222	8219	8256	8286	8239	8271	8265	8237	8202	8217	8230	8231	8241	8302	8303	8292	8322	8310	8236	8194	8210	8224	8201	8228	8274	8266
419	A/D1	0	7	880	8226	8212	8222	8235	8247	8241	8223	8229	8211	8225	8206	8233	8222	8236	8249	8235	8231	8241	8233	8222	8208	8207	8220	8220	8205	8223	8214	8243	8225	8216	8233	8248	8243	8279	8228	8196	8299	8168	8255	8225	8204	8240	8185	8257	8218
419	A/D0	1	7	880	8232	8264	8212	8236	8222	8197	8204	8206	8177	8187	8221	8261	8243	8226	8235	8210	8235	8226	8195	8192	8250	8241	8281	8264	8226	8245	8230	8217	8194	8185	8245	8242	8247	8276	8265	8229	8236	8230	8198	8233	8274	8288	8269	8335	8313
420	A/D1	0	7	1070	8225	8218	8218	8245	8216	8217	8236	8208	8231	8241	8212	8218	8252	8242	8238	8247	8221	8244	8221	8211	8223	8213	8222	8233	8219	8221	8215	8206	8213	8214	8218	8224	8202	8195	8259	8181	8254	8119	8239	8213	8243	8204	8228	8180	8302
420	A/D0	1	7	1070	8221	8257	8301	8310	8310	8276	8232	8224	8210	8234	8239	8229	8223	8233	8236	8196	8198	8213	8191	8191	8243	8236	8233	8246	8232	8229	8215	8214	8199	8224	8248	8227	8238	8175	8244	8135	8291	8159	8206	8206	8250	8326	8347	8237	8232
421	A/D1	0	7	1020	8217	8221	8227	8213	8219	8215	8218	8233	8210	8220	8211	8217	8200	8231	8198	8213	8249	8207	8261	8175	8259	8197	8203	8240	8196	8214	8212	8224	8189	8235	8195	8210	8232	8217	8228	8241	8214	8227	8223	8198	8225	8212	8208	8222	8211
421	A/D0	1	7	1020	8289	8209	8212	8278	8211	8195	8244	8193	8173	8228	8223	8222	8229	8226	8239	8219	8233	8183	8184	8222	8217	8220	8278	8287	8334	8335	8243	8254	8248	8211	8235	8247	8250	8243	8248	8225	8231	8207	8215	8213	8201	8192	8307	8343	8316
422	A/D1	0	7	870	8240	8243	8243	8229	8249	8268	8258	8241	8221	8212	8203	8218	8204	8212	8274	8233	8273	8219	8239	8211	8228	8251	8267	8274	8238	8254	8253	8228	8228	8212	8208	8242	8247	8250	8243	8261	8260	8246	8235	8218	8214	8217	8218	8238	8246
422	A/D0	1	7	870	8231	8215	8212	8213	8228	8289	8248	8221	8219	8211	8220	8243	8299	8290	8297	8314	8274	8221	8198	8185	8208	8253	8206	8303	8279	8208	8220	8259	8136	8192	8288	8243	8249	8329	8354	8292	8319	8260	8200	8225	8209	8228	8297	8326	8339
423	A/D1	0	7	1220	8254	8254	8246	8218	8216	8232	8194	8234	8210	8209	8223	8207	8225	8226	8233	8227	8232	8208	8218	8200	8213	8219	8205	8217	8218	8212	8220	8229	8211	8218	8224	8216	8219	8220	8212	8221	8224	8216	8218	8218	8225	8228	8218	8208	8221
423	A/D0	1	7	1220	8275	8275	8205	8204	8240	8224	8204	8215	8241	8234	8232	8276	8252	8263	8280	8212	8210	8190	8184	8234	8216	8304	8242	8260	8301	8258	8252	8244	8194	8181	8223	8239	8265	8238	8242	8211	8191	8196	8183	8186	8255	8236	8268	8280	8253
424	A/D1	0	7	1270	8208	8209	8213	8215	8218	8221	8203	8217	8198	8220	8214	8210	8224	8210	8223	8209	8204	8221	8228	8182	8245	8209	8228	8222	8211	8241	8171	8254	8205	8208	8241	8207	8217	8226	8236	8201	8240	8204	8212	8229	8216	8233	8230	8225	8208
424	A/D0	1	7	1270	8228	8235	8217	8260	8242	8244	8261	8243	8224	8200	8192	8227	8250	8270	8276	8354	8234	8234	8208	8124	8245	8252	8218	8306	8310	8259	8233	8245	8211	8189	8213	8264	8232	8236	8220	8245	8229	8231	8219	8200	8222	8209	8220	8235	8257
425	A/D1	0	7	1290	8222	8223	8216	8231	8249	8250	8235	8218	8202	8211	8211	8219	8224	8211	8223	8196	8233	8220	8195	8231	8191	8239	8172	8243	8225	8220	8277	8215	8230	8217	8239	8215	8246	8216	8199	8234	8194	8231	8215	8199	8224	8215	8230	8213	8237
425	A/D0	1	7	1290	8212	8243	8238	8207	8197	8217	8230	8191	8207	8207	8227	8236	8229	8249	8244	8238	8216	8211	8185	8180	8231	8249	8224	8220	8247	8250	8207	8206	8214	8167	8188	8269	8234	8215	8256	8237	8184	8196	8206	8182	8191	8247	8227	8209	8254
426	A/D1	0	7	1250	8222	8210	8201	8247	8237	8249	8236	8229	8229	8222	8211	8208	8221	8211	8247	8230	8232	8221	8215	8220	8207	8220	8200	8216	8215	8208	8213	8211	8214	8222	8229	8201	8243	8208	8201	8226	8191	8243	8178	8255	8233	8236	8275	8230	8231
426	A/D0	1	7	1250	8227	8297	8315	8224	8254	8244	8209	8216	8238	8209	8195	8207	8291	8220	8213	8252	8187	8196	8209	8177	8228	8285	8277	8290	8240	8236	8208	8209	8217	8244	8281	8292	8271	8293	8260	8242	8212	8246	8200	8174	8227	8264	8229	8251	8232
427	A/D1	0	7	1150	8213	8221	8217	8221	8208	8215	8212	8201	8219	8214	8226	8222	8228	8213	8216	8206	8204	8197	8204	8212	8205	8225	8224	8209	8229	8216	8204	8232	8209	8234	8239	8232	8237	8221	8218	8228	8218	8207	8212	8245	8220	8270	8135	8253	8238
427	A/D0	1	7	1150	8249	8243	8267	8291	8188	8240	8239	8157	8174	8245	8278	8273	8302	8275	8198	8260	8206	8131	8149	8322	8280	8243	8318	8318	8237	8237	8292	8208	8161	8188	8229	8239	8259	8266	8247	8238	8224	8213	8156	8228	8175	8309	8158	8222	8239
428	A/D1	0	7	1170	8215	8218	8217	8222	8220	8228	8207	8226	8212	8216	8211	8209	8222	8212	8230	8224	8220	8224	8221	8211	8205	8223	8214	8257	8264	8256	8255	8222	8222	8205	8228	8213	8222	8215	8243	8226	8238	8225	8227	8221	8211	8220	8211	8225	8223
428	A/D0	1	7	1170	8196	8255	8229	8272	8268	8261	8229	8188	8231	8210	8180	8232	8289	8220	8239	8307	8237	8237	8213	8212	8242	8287	8252	8249	8256	8248	8213	8223	8205	8187	8218	8259	8214	8245	8264	8260	8232	8217	8206	8191	8192	8273	8292	8275	8260
429	A/D1	0	7	870	8229	8226	8225	8236	8221	8199	8230	8208	8211	8227	8213	8213	8210	8228	8226	8237	8217	8219	8215	8220	8215	8220	8233	8225	8234	8237	8232	8226	8226	8208	8219	8210	8207	8232	8232	8236	8236	8217	8217	8209	8227	8244	8241	8250	8255
429	A/D0	1	7	870	8207	8211	8214	8222	8227	8245	8189	8200	8189	8231	8220	8259	8271	8276	8259	8291	8259	8201	8212	8230	8235	8248	8257	8267	8273	8269	8244	8229	8202	8224	8271	8262	8355	8310	8297	8268	8238	8234	8220	8235	8271	8296	8274	8254	8268
430	A/D1	0	7	930	8213	8218	8208	8219	8228	8243	8230	8226	8222	8217	8212	8208	8211	8231	8235	8221	8217	8223	8187	8241	8164	8251	8242	8190	8263	8180	8239	8194	8216	8221	8179	8220	8192	8255	8210	8250	8220	8222	8234	8211	8232	8209	8216	8226	8229
430	A/D0	1	7	930	8190	8201	8276	8260	8224	8211	8196	8208	8193	8207	8217	8219	8258	8252	8285	8282	8277	8222	8196	8199	8192	8202	8342	8262	8282	8285	8258	8174	8155	8164	8268	8231	8222	8260	8230	8270	8309	8227	8198	8175	8242	8219	8263	8271	8277
431	A/D1	0	7	920	8223	8161	8276	8182	8212	8258	8150	8258	8176	8231	8222	8204	8230	8196	8222	8189	8246	8180	8237	8203	8220	8229	8212	8220	8209	8224	8207	8224	8204	8223	8205	8219	8211	8228	8216	8225	8220	8209	8231	8206	8225	8216	8219	8209	8217
431	A/D0	1	7	920	8218	8218	8207	8221	8213	8273	8229	8220	8225	8172	8221	8250	8252	8206	8267	8289	8269	8211	8196	8208	8206	8224	8226	8241	8245	8211	8227	8221	8170	8203	8233	8240	8204	8295	8278	8272	8240	8222	8197	8227	8239	8302	8241	8226	8241
432	A/D1	0	7	1120	8202	8272	8238	8252	8232	8224	8207	8229	8214	8207	8219	8190	8257	8166	8260	8241	8169	8276	8171	8240	8199	8225	8199	8224	8221	8205	8246	8196	8237	8195	8227	8199	8216	8222	8187	8227	8198	8230	8202	8211	8211	8232	8210	8225	8206
432	A/D0	1	7	1120	8189	8224	8193	8263	8303	8247	8205	8212	8198	8181	8208	8275	8221	8254	8272	8255	8202	8233	8236	8191	8171	8228	8251	8208	8244	8297	8270	8221	8212	8164	8223	8301	8287	8272	8263	8267	8258	8239	8211	8191	8219	8284	8270	8274	8308
433	A/D1	0	7	890	8216	8222	8234	8268	8251	8251	8231	8211	8213	8207	8217	8206	8208	8223	8222	8225	8228	8211	8227	8211	8202	8226	8213	8242	8253	8270	8236	8228	8220	8216	8224	8207	8213	8209	8220	8231	8226	8213	8210	8212	8208	8210	8225	8221	8245
433	A/D0	1	7	890	8239	8246	8274	8276	8259	8240	8209	8220	8199	8238	8247	8241	8246	8250	8267	8260	8209	8202	8221	8208	8201	8283	8299	8243	8242	8259	8209	8201	8203	8195	8230	8213	8239	8286	8230	8247	8262	8176	8145	8221	8218	8186	8299	8310	8300
434	A/D1	0	7	1020	8203	8225	8210	8220	8226	8208	8231	8217	8200	8214	8211	8209	8227	8215	8229	8225	8220	8225	8217	8204	8208	8211	8215	8221	8215	8218	8208	8220	8221	8211	8214	8221	8228	8236	8237	8225	8227	8218	8216	8210	8222	8207	8228	8219	8209
434	A/D0	1	7	1020	8243	8265	8268	8236	8229	8235	8219	8195	8208	8215	8239	8249	8255	8236	8217	8223	8211	8193	8180	8204	8184	8193	8225	8229	8218	8240	8217	8192	8211	8226	8233	8267	8243	8245	8234	8225	8223	8199	8194	8242	8237	8315	8285	8254	8243
435	A/D1	0	7	1250	8202	8207	8218	8207	8218	8211	8213	8230	8219	8219	8202	8219	8210	8215	8218	8204	8217	8208	8218	8220	8203	8232	8253	8162	8289	8214	8186	8268	8174	8265	8203	8241	8206	8227	8216	8208	8231	8189	8241	8193	8224	8186	8219	8214	8248
435	A/D0	1	7	1250	8233	8191	8216	8228	8230	8198	8216	8201	8178	8240	8249	8247	8213	8279	8257	8232	8235	8248	8229	8215	8242	8273	8219	8236	8278	8264	8216	8231	8196	8212	8217	8221	8231	8248	8233	8229	8235	8228	8213	8234	8223	8229	8197	8258	8282
436	A/D1	0	7	1140	8215	8236	8219	8219	8219	8216	8228	8214	8206	8221	8206	8226	8216	8214	8228	8211	8230	8208	8211	8226	8233	8212	8240	8224	8200	8230	8213	8215	8212	8216	8212	8225	8219	8208	8227	8207	8213	8215	8208	8211	8219	8219	8218	8226	8223
436	A/D0	1	7	1140	8229	8274	8263	8285	8297	8298	8246	8223	8215	8177	8223	8229	8216	8235	8269	8230	8223	8232	8201	8193	8181	8221	8197	8213	8279	8299	8232	8251	8203	8179	8196	8218	8208	8188	8205	8233	8186	8195	8220	8201	8184	8243	8244	8221	8242
437	A/D1	0	7	860	8253	8212	8224	8222	8268	8252	8252	8249	8242	8219	8222	8247	8241	8236	8227	8259	8227	8246	8268	8161	8310	8224	8254	8263	8233	8265	8221	8248	8190	8245	8183	8248	8218	8267	8308	8245	8293	8221	8239	8212	8232	8268	8308	8309	8331
437	A/D0	1	7	860	8236	8310	8308	8368	8274	8247	8244	8215	8190	8232	8263	8243	8279	8311	8305	8284	8298	8254	8194	8234	8276	8271	8277	8319	8308	8291	8266	8228	8170	8208	8253	8274	8304	8296	8283	8264	8251	8247	8231	8219	8259	8328	8364	8330	8281
438	A/D1	0	7	860	8243	8271	8241	8234	8226	8225	8224	8229	8208	8207	8224	8209	8222	8207	8239	8257	8244	8240	8212	8237	8208	8218	8229	8244	8262	8251	8221	8213	8222	8216	8221	8237	8240	8230	8227	8217	8218	8218	8213	8226	8217	8226	8225	8251	8241
438	A/D0	1	7	860	8267	8258	8227	8258	8275	8230	8248	8241	8214	8203	8281	8279	8244	8273	8304	8246	8200	8241	8224	8264	8269	8263	8262	8298	8271	8246	8238	8195	8208	8217	8251	8218	8216	8287	8232	8206	8218	8218	8211	8244	8288	8287	8292	8258	8299
439	A/D1	0	7	1190	8214	8222	8217	8213	8228	8223	8219	8211	8213	8219	8212	8214	8225	8231	8254	8238	8235	8228	8230	8222	8217	8226	8213	8222	8213	8216	8211	8208	8215	8218	8208	8229	8222	8221	8227	8214	8228	8212	8236	8205	8223	8247	8228	8239	8226
439	A/D0	1	7	1190	8289	8184	8205	8262	8251	8256	8275	8216	8185	8196	8247	8256	8264	8244	8203	8208	8273	8238	8172	8190	8199	8214	8259	8248	8168	8195	8216	8235	8170	8199	8237	8196	8243	8257	8236	8256	8286	8243	8167	8186	8206	8241	8239	8232	8241
440	A/D1	0	7	1090	8210	8210	8218	8208	8220	8217	8219	8228	8223	8208	8218	8202	8218	8224	8228	8226	8207	8221	8215	8212	8210	8215	8225	8200	8259	8257	8194	8253	8198	8208	8214	8210	8229	8204	8249	8188	8240	8188	8236	8193	8219	8218	8195	8238	8195
440	A/D0	1	7	1090	8172	8215	8206	8198	8256	8279	8217	8205	8230	8203	8193	8275	8264	8248	8235	8248	8238	8197	8201	8187	8196	8259	8178	8236	8255	8260	8218	8239	8241	8185	8218	8222	8204	8179	8246	8230	8201	8238	8223	8176	8219	8239	8235	8285	8296
441	A/D1	0	7	930	8274	8150	8253	8208	8201	8235	8197	8230	8196	8237	8174	8231	8221	8257	8257	8227	8217	8227	8206	8208	8233	8200	8222	8221	8206	8213	8262	8216	8233	8219	8214	8246	8222	8232	8218	8228	8234	8233	8216	8209	8214	8212	8233	8234	8223
441	A/D0	1	7	930	8204	8270	8189	8227	8259	8255	8217	8231	8237	8204	8207	8245	8262	8225	8241	8262	8240	8223	8192	8193	8214	8208	8216	8234	8265	8311	8238	8256	8228	8173	8204	8240	8194	8196	8259	8248	8176	8186	8191	8192	8198	8222	8258	8208	8219
442	A/D1	0	7	1220	8224	8220	8213	8216	8213	8178	8263	8163	8227	8248	8154	8273	8185	8233	8213	8217	8215	8210	8217	8197	8236	8178	8247	8184	8229	8207	8216	8225	8202	8229	8212	8229	8212	8221	8230	8227	8231	8232	8212	8223	8222	8209	8223	8224	8238
442	A/D0	1	7	1220	8236	8211	8186	8247	8245	8270	8241	8261	8239	8237	8248	8235	8211	8200	8207	8176	8199	8171	8190	8208	8205	8197	8243	8273	8254	8278	8252	8225	8199	8187	8234	8243	8247	8252	8264	8217	8243	8217	8210	8178	8201	8221	8223	8248	8206
443	A/D1	0	7	890	8214	8208	8220	8190	8225	8262	8214	8232	8219	8204	8222	8205	8211	8214	8211	8225	8224	8220	8221	8207	8210	8221	8221	8222	8215	8218	8214	8210	8220	8211	8234	8220	8231	8215	8216	8215	8215	8215	8212	8206	8234	8219	8226	8211	8209
443	A/D0	1	7	890	8187	8234	8229	8242	8258	8266	8251	8224	8200	8216	8232	8221	8237	8276	8249	8242	8225	8217	8202	8207	8219	8250	8264	8280	8250	8240	8291	8243	8208	8194	8220	8215	8221	8290	8271	8230	8224	8243	8215	8180	8221	8218	8229	8256	8289
444	A/D1	0	7	1460	8219	8217	8238	8233	8228	8219	8214	8218	8215	8218	8211	8221	8223	8224	8267	8237	8247	8214	8209	8222	8203	8220	8208	8223	8233	8233	8235	8220	8212	8222	8214	8220	8213	8225	8249	8238	8226	8224	8218	8213	8238	8226	8228	8222	8237
444	A/D0	1	7	1460	8215	8239	8267	8273	8215	8308	8236	8236	8242	8179	8207	8272	8245	8220	8237	8218	8194	8192	8210	8202	8210	8306	8280	8230	8270	8272	8240	8220	8191	8188	8216	8210	8211	8298	8264	8233	8233	8200	8218	8172	8198	8231	8176	8209	8244
445	A/D1	0	7	1070	8211	8235	8210	8231	8219	8230	8219	8221	8234	8208	8225	8210	8216	8217	8216	8212	8223	8217	8212	8223	8211	8220	8218	8214	8197	8247	8220	8227	8227	8212	8217	8227	8203	8240	8230	8230	8251	8223	8231	8229	8222	8225	8221	8211	8225
445	A/D0	1	7	1070	8129	8246	8323	8174	8286	8288	8202	8163	8261	8235	8173	8212	8186	8232	8262	8259	8236	8218	8183	8159	8221	8244	8258	8247	8313	8322	8240	8244	8248	8213	8227	8277	8229	8181	8214	8272	8222	8174	8202	8211	8195	8223	8256	8227	8240
446	A/D1	0	7	860	8226	8227	8226	8223	8214	8226	8237	8226	8227	8238	8215	8232	8207	8211	8207	8218	8232	8230	8227	8233	8214	8227	8215	8216	8220	8194	8242	8198	8227	8223	8230	8315	8246	8295	8201	8222	8232	8198	8224	8219	8234	8204	8265	8202	8235
446	A/D0	1	7	860	8208	8212	8225	8230	8211	8224	8229	8220	8208	8186	8199	8189	8197	8232	8230	8281	8293	8255	8234	8223	8239	8249	8255	8264	8293	8261	8239	8234	8180	8230	8253	8255	8278	8269	8227	8255	8236	8167	8218	8209	8218	8219	8248	8264	8248
447	A/D1	0	7	1040	8202	8231	8209	8243	8243	8239	8211	8226	8202	8218	8209	8223	8229	8236	8233	8230	8221	8192	8217	8206	8243	8260	8225	8231	8225	8240	8244	8228	8217	8211	8221	8217	8219	8221	8253	8266	8260	8237	8221	8218	8214	8225	8211	8248	8230
447	A/D0	1	7	1040	8208	8264	8230	8253	8254	8225	8227	8239	8227	8217	8208	8259	8262	8247	8243	8224	8164	8218	8200	8236	8196	8255	8262	8282	8271	8252	8231	8227	8215	8202	8228	8227	8210	8228	8231	8239	8216	8220	8169	8202	8195	8208	8221	8234	8242
448	A/D1	0	7	860	8191	8194	8267	8166	8250	8186	8221	8217	8218	8220	8220	8243	8202	8252	8182	8246	8202	8229	8208	8218	8209	8208	8229	8203	8237	8190	8225	8212	8219	8215	8217	8212	8214	8211	8225	8233	8223	8217	8230	8211	8214	8220	8221	8208	8224
448	A/D0	1	7	860	8215	8187	8219	8237	8233	8245	8217	8181	8236	8285	8227	8254	8328	8247	8244	8267	8242	8196	8209	8199	8207	8166	8230	8259	8184	8251	8229	8198	8211	8243	8238	8242	8238	8265	8238	8246	8266	8214	8220	8232	8224	8228	8240	8288	8270
449	A/D1	0	7	1080	8232	8213	8213	8255	8216	8211	8229	8197	8221	8232	8228	8236	8249	8225	8234	8227	8213	8223	8225	8228	8223	8218	8220	8213	8214	8208	8218	8220	8218	8210	8226	8216	8226	8203	8245	8236	8248	8245	8241	8236	8229	8214	8219	8224	8216
449	A/D0	1	7	1080	8238	8224	8240	8298	8273	8266	8237	8235	8238	8214	8235	8204	8248	8248	8220	8241	8217	8211	8246	8197	8222	8230	8265	8261	8247	8235	8221	8209	8200	8204	8195	8259	8231	8249	8243	8313	8251	8201	8217	8188	8194	8221	8252	8233	8231
450	A/D1	0	7	870	8218	8227	8227	8247	8227	8225	8221	8204	8207	8215	8227	8240	8245	8233	8237	8225	8225	8228	8210	8217	8223	8215	8224	8221	8197	8221	8197	8215	8219	8211	8226	8218	8215	8212	8257	8240	8282	8245	8264	8230	8218	8210	8209	8214	8217
450	A/D0	1	7	870	8245	8260	8232	8222	8252	8234	8174	8177	8221	8194	8212	8234	8278	8222	8218	8248	8231	8213	8198	8225	8215	8213	8224	8264	8232	8200	8277	8253	8186	8192	8260	8214	8236	8219	8250	8258	8188	8200	8203	8189	8173	8189	8243	8197	8246
451	A/D1	0	7	1180	8234	8224	8226	8213	8213	8209	8228	8219	8235	8227	8226	8236	8229	8228	8213	8252	8201	8196	8258	8151	8248	8212	8207	8243	8187	8262	8215	8251	8202	8243	8196	8227	8221	8209	8236	8192	8242	8204	8232	8218	8205	8220	8212	8210	8219
451	A/D0	1	7	1180	8193	8159	8284	8307	8274	8299	8274	8193	8195	8211	8241	8241	8245	8298	8261	8253	8218	8197	8187	8228	8191	8210	8214	8239	8220	8260	8279	8226	8201	8214	8217	8212	8243	8257	8217	8229	8220	8221	8208	8159	8224	8250	8210	8213	8258
452	A/D1	0	7	850	8226	8203	8219	8210	8211	8212	8207	8226	8208	8224	8221	8212	8222	8211	8222	8218	8219	8213	8221	8218	8221	8225	8200	8227	8226	8218	8221	8217	8215	8213	8218	8236	8217	8227	8217	8214	8226	8209	8223	8215	8227	8226	8219	8240	8205
452	A/D0	1	7	850	8202	8204	8197	8263	8225	8213	8206	8210	8201	8211	8227	8244	8236	8251	8290	8262	8218	8237	8217	8209	8200	8239	8258	8179	8259	8261	8210	8211	8217	8218	8199	8205	8267	8234	8243	8257	8242	8220	8182	8231	8229	8224	8246	8289	8239
453	A/D1	0	7	1280	8210	8223	8212	8216	8223	8222	8221	8214	8225	8213	8208	8236	8242	8245	8233	8263	8234	8206	8253	8202	8241	8187	8230	8225	8181	8277	8186	8227	8223	8211	8203	8233	8206	8214	8262	8237	8267	8268	8237	8245	8226	8225	8202	8235	8212
453	A/D0	1	7	1280	8287	8253	8274	8272	8263	8266	8255	8200	8211	8219	8191	8234	8265	8229	8248	8211	8186	8202	8232	8200	8210	8256	8252	8215	8303	8256	8221	8207	8210	8197	8203	8270	8235	8247	8260	8255	8196	8213	8189	8179	8228	8242	8224	8232	8274
454	A/D1	0	7	1060	8236	8197	8227	8214	8200	8215	8198	8200	8214	8198	8215	8229	8228	8258	8236	8244	8244	8229	8221	8234	8264	8264	8252	8266	8233	8228	8217	8226	8214	8220	8220	8210	8223	8209	8259	8171	8279	8200	8182	8272	8166	8266	8192	8226	8229
454	A/D0	1	7	1060	8239	8225	8233	8254	8238	8195	8185	8235	8213	8176	8235	8263	8257	8239	8269	8243	8237	8201	8177	8149	8160	8197	8244	8266	8212	8251	8206	8193	8191	8186	8250	8274	8304	8345	8258	8257	8220	8249	8180	8181	8193	8177	8216	8239	8241
455	A/D1	0	7	1620	8269	8164	8303	8246	8277	8285	8227	8246	8198	8242	8197	8249	8182	8234	8202	8210	8251	8201	8245	8201	8233	8207	8254	8231	8261	8229	8226	8214	8214	8210	8218	8242	8232	8271	8222	8220	8226	8200	8213	8217	8219	8210	8218	8210	8216
455	A/D0	1	7	1620	8266	8252	8204	8227	8244	8231	8197	8192	8166	8209	8255	8258	8289	8262	8263	8254	8215	8215	8209	8211	8221	8229	8271	8285	8226	8283	8233	8169	8159	8193	8181	8198	8269	8239	8252	8220	8198	8169	8171	8211	8191	8242	8288	8254	8272
456	A/D1	0	7	880	8232	8226	8219	8258	8225	8273	8247	8231	8215	8222	8208	8248	8232	8217	8225	8213	8209	8211	8231	8211	8223	8213	8243	8241	8226	8226	8238	8227	8222	8217	8216	8218	8232	8212	8223	8237	8211	8233	8213	8206	8220	8216	8212	8213	8223
456	A/D0	1	7	880	8209	8211	8232	8273	8261	8211	8253	8219	8207	8193	8233	8228	8182	8228	8227	8191	8199	8206	8205	8187	8221	8238	8281	8250	8232	8258	8248	8217	8199	8200	8296	8259	8297	8288	8238	8229	8212	8223	8172	8185	8215	8238	8238	8276	8267
457	A/D1	0	7	1240	8205	8214	8211	8211	8215	8208	8214	8200	8230	8193	8227	8211	8222	8233	8229	8276	8248	8231	8222	8219	8210	8228	8212	8219	8228	8215	8224	8209	8210	8212	8213	8225	8212	8220	8221	8217	8203	8218	8202	8211	8218	8220	8229	8233	8245
457	A/D0	1	7	1240	8220	8236	8278	8308	8284	8257	8245	8237	8250	8220	8199	8266	8279	8235	8221	8265	8238	8209	8209	8214	8239	8206	8218	8206	8207	8196	8194	8215	8220	8183	8208	8228	8185	8214	8227	8237	8183	8207	8241	8162	8205	8290	8190	8209	8308
458	A/D1	0	7	1270	8216	8214	8218	8214	8210	8227	8254	8243	8243	8225	8218	8216	8212	8218	8241	8201	8229	8206	8221	8215	8215	8213	8208	8227	8205	8226	8204	8215	8216	8219	8216	8217	8230	8227	8234	8216	8281	8231	8243	8225	8213	8220	8214	8221	8240
458	A/D0	1	7	1270	8207	8221	8241	8203	8243	8279	8222	8214	8235	8217	8195	8196	8245	8214	8219	8246	8224	8205	8219	8193	8169	8260	8272	8260	8282	8247	8205	8217	8211	8200	8214	8272	8252	8191	8261	8325	8242	8250	8232	8198	8224	8237	8250	8226	8205
459	A/D1	0	7	910	8229	8244	8234	8226	8220	8222	8213	8251	8241	8226	8229	8222	8228	8234	8249	8241	8240	8226	8216	8240	8210	8221	8212	8223	8228	8218	8221	8215	8229	8225	8233	8215	8214	8213	8219	8222	8208	8219	8218	8215	8227	8231	8237	8238	8230
459	A/D0	1	7	910	8172	8217	8210	8161	8259	8265	8199	8208	8215	8176	8223	8275	8287	8303	8262	8323	8198	8211	8221	8170	8258	8277	8226	8277	8310	8269	8225	8253	8228	8211	8220	8259	8254	8236	8235	8233	8192	8220	8218	8218	8227	8239	8232	8234	8211
460	A/D1	0	7	1200	8199	8226	8213	8195	8235	8219	8228	8229	8225	8232	8230	8203	8230	8219	8218	8228	8220	8219	8220	8216	8221	8220	8215	8213	8209	8205	8253	8218	8233	8217	8212	8242	8235	8233	8223	8226	8215	8221	8212	8223	8225	8221	8228	8230	8203
460	A/D0	1	7	1200	8226	8190	8248	8225	8241	8229	8225	8208	8194	8217	8216	8244	8248	8246	8228	8248	8219	8199	8236	8237	8243	8234	8250	8230	8237	8269	8225	8181	8197	8238	8215	8236	8288	8260	8263	8261	8218	8195	8199	8166	8177	8174	8216	8250	8225
461	A/D1	0	7	1110	8173	8246	8244	8166	8264	8163	8291	8230	8236	8207	8219	8205	8210	8225	8191	8249	8194	8239	8194	8221	8217	8203	8226	8212	8227	8216	8235	8209	8228	8195	8234	8194	8223	8208	8211	8234	8223	8240	8203	8216	8214	8221	8228	8214	8227
461	A/D0	1	7	1110	8232	8261	8266	8286	8315	8322	8246	8243	8219	8193	8185	8235	8226	8277	8202	8278	8238	8177	8216	8204	8180	8219	8263	8225	8305	8309	8288	8245	8210	8224	8200	8251	8229	8231	8265	8285	8219	8227	8231	8189	8191	8233	8245	8192	8199
462	A/D1	0	7	970	8212	8233	8219	8216	8219	8217	8213	8217	8217	8220	8245	8220	8238	8276	8279	8282	8236	8232	8210	8218	8221	8239	8218	8232	8216	8219	8210	8210	8211	8230	8233	8241	8235	8273	8255	8312	8270	8182	8290	8194	8196	8261	8183	8259	8179
462	A/D0	1	7	970	8238	8227	8239	8267	8266	8222	8213	8213	8196	8220	8238	8259	8278	8265	8261	8236	8210	8201	8209	8216	8222	8260	8240	8249	8294	8254	8226	8214	8220	8246	8231	8247	8230	8266	8259	8272	8210	8229	8232	8239	8223	8263	8224	8295	8273
463	A/D1	0	7	980	8220	8229	8228	8251	8240	8224	8224	8217	8204	8199	8211	8203	8230	8209	8229	8242	8227	8225	8209	8211	8222	8237	8240	8242	8254	8226	8240	8205	8227	8222	8211	8218	8231	8205	8223	8213	8218	8226	8213	8231	8217	8225	8241	8229	8211
463	A/D0	1	7	980	8213	8244	8213	8212	8243	8229	8198	8218	8191	8181	8233	8236	8240	8227	8259	8251	8252	8248	8243	8215	8243	8227	8225	8208	8254	8203	8241	8210	8177	8164	8234	8215	8177	8255	8248	8256	8258	8259	8180	8213	8257	8217	8262	8275	8253
464	A/D1	0	7	1390	8213	8211	8214	8218	8208	8200	8206	8210	8219	8201	8221	8220	8222	8227	8234	8220	8230	8206	8227	8209	8215	8205	8233	8248	8236	8230	8219	8218	8216	8221	8224	8239	8239	8216	8221	8204	8213	8212	8219	8204	8215	8213	8226	8233	8225
464	A/D0	1	7	1390	8224	8260	8209	8198	8231	8214	8221	8239	8236	8229	8281	8290	8270	8302	8223	8234	8201	8192	8204	8220	8209	8242	8227	8264	8234	8219	8220	8187	8190	8246	8254	8231	8229	8223	8246	8236	8210	8223	8191	8180	8218	8251	8245	8282	8244
465	A/D1	0	7	1240	8217	8209	8221	8221	8212	8215	8223	8214	8228	8208	8216	8213	8221	8192	8231	8230	8155	8281	8182	8219	8213	8207	8226	8206	8246	8192	8238	8189	8235	8194	8214	8213	8203	8243	8187	8237	8195	8224	8217	8246	8244	8222	8223	8219	8208
465	A/D0	1	7	1240	8186	8250	8260	8167	8184	8241	8181	8165	8201	8220	8187	8237	8230	8245	8217	8237	8216	8222	8189	8152	8205	8252	8234	8307	8352	8300	8203	8274	8200	8144	8202	8276	8227	8275	8302	8251	8205	8207	8204	8201	8199	8216	8251	8236	8230
466	A/D1	0	7	880	8241	8252	8263	8282	8266	8250	8241	8211	8213	8216	8200	8232	8223	8270	8305	8303	8268	8254	8208	8220	8212	8228	8231	8217	8253	8237	8236	8231	8220	8215	8223	8230	8240	8226	8236	8238	8217	8225	8220	8212	8264	8238	8259	8232	8215
466	A/D0	1	7	880	8255	8227	8254	8275	8237	8236	8255	8171	8195	8266	8214	8222	8275	8276	8241	8272	8205	8191	8215	8207	8213	8205	8252	8244	8249	8275	8217	8180	8205	8224	8221	8220	8234	8237	8233	8248	8238	8197	8172	8213	8229	8172	8222	8231	8220
467	A/D1	0	7	950	8205	8218	8255	8238	8237	8251	8229	8245	8220	8225	8224	8209	8219	8200	8218	8214	8211	8209	8204	8244	8195	8224	8211	8206	8228	8183	8253	8195	8217	8239	8199	8223	8227	8213	8205	8258	8219	8252	8246	8227	8274	8268	8246	8248	8210
467	A/D0	1	7	950	8217	8237	8267	8269	8233	8232	8261	8202	8185	8249	8200	8247	8220	8251	8252	8281	8270	8237	8245	8212	8207	8267	8267	8286	8233	8265	8315	8163	8239	8279	8229	8207	8330	8265	8178	8275	8306	8211	8239	8250	8228	8229	8274	8242	8281
468	A/D1	0	7	860	8228	8242	8245	8273	8250	8263	8199	8254	8175	8232	8207	8215	8237	8239	8245	8218	8237	8200	8225	8211	8217	8211	8231	8214	8218	8212	8211	8217	8205	8225	8199	8233	8204	8219	8219	8212	8236	8212	8217	8207	8210	8205	8237	8228	8238
468	A/D0	1	7	860	8219	8223	8256	8289	8297	8255	8246	8201	8180	8216	8256	8219	8255	8265	8243	8226	8211	8217	8186	8193	8233	8230	8236	8260	8290	8287	8249	8226	8204	8199	8277	8285	8271	8244	8265	8225	8219	8202	8191	8197	8237	8258	8256	8246	8249
469	A/D1	0	7	1130	8219	8201	8224	8202	8221	8214	8222	8218	8210	8217	8206	8212	8223	8223	8213	8221	8206	8217	8221	8209	8220	8214	8215	8229	8199	8216	8216	8212	8225	8220	8216	8220	8204	8219	8222	8261	8242	8217	8224	8211	8216	8219	8212	8208	8218
469	A/D0	1	7	1130	8233	8246	8247	8300	8232	8259	8268	8214	8171	8187	8241	8231	8206	8255	8268	8245	8230	8273	8209	8147	8234	8228	8237	8255	8226	8238	8188	8214	8185	8195	8220	8214	8228	8228	8199	8227	8196	8205	8181	8218	8240	8229	8233	8241	8244
470	A/D1	0	7	850	8208	8225	8210	8220	8229	8226	8224	8222	8213	8215	8219	8211	8254	8236	8236	8231	8258	8265	8251	8234	8216	8227	8231	8240	8231	8245	8277	8258	8255	8233	8235	8218	8225	8246	8221	8231	8251	8206	8227	8225	8203	8264	8237	8247	8220
470	A/D0	1	7	850	8239	8225	8227	8233	8268	8267	8233	8206	8230	8198	8214	8230	8252	8257	8237	8278	8271	8242	8234	8209	8183	8270	8243	8241	8280	8231	8182	8237	8238	8187	8242	8224	8258	8232	8245	8362	8279	8267	8250	8184	8183	8247	8255	8268	8260
471	A/D1	0	7	1090	8220	8212	8211	8211	8211	8203	8217	8219	8219	8225	8216	8215	8219	8205	8230	8227	8233	8238	8216	8219	8215	8219	8216	8215	8212	8233	8201	8220	8203	8204	8224	8234	8234	8260	8256	8245	8226	8221	8213	8220	8209	8223	8219	8239	8220
471	A/D0	1	7	1090	8207	8226	8260	8247	8302	8259	8222	8236	8206	8172	8189	8283	8276	8262	8259	8240	8217	8220	8235	8205	8214	8231	8211	8223	8239	8250	8239	8191	8187	8176	8219	8220	8254	8283	8268	8262	8229	8286	8225	8191	8251	8262	8226	8244	8262
472	A/D1	0	8	860	8215	8218	8226	8170	8265	8232	8211	8277	8191	8241	8187	8231	8201	8245	8236	8230	8263	8207	8257	8186	8243	8215	8269	8265	8263	8280	8243	8255	8221	8228	8219	8248	8241	8236	8217	8277	8238	8241	8230	8208	8218	8253	8253	8266	8277
472	A/D0	1	8	860	8214	8280	8213	8269	8328	8308	8232	8251	8226	8196	8199	8250	8298	8247	8227	8279	8232	8185	8233	8189	8103	8188	8303	8331	8263	8312	8252	8178	8224	8196	8189	8248	8204	8269	8276	8306	8244	8271	8243	8187	8181	8252	8250	8278	8330
473	A/D1	0	8	870	8229	8214	8228	8253	8238	8233	8229	8220	8239	8213	8231	8217	8257	8245	8275	8272	8262	8259	8272	8241	8228	8263	8257	8271	8280	8257	8274	8238	8277	8239	8233	8242	8250	8256	8240	8239	8244	8238	8226	8213	8236	8245	8261	8252	8252
473	A/D0	1	8	870	8275	8315	8404	8392	8380	8385	8354	8261	8264	8296	8290	8271	8334	8384	8419	8380	8337	8212	8212	8237	8316	8338	8409	8419	8450	8456	8375	8278	8227	8203	8270	8396	8479	8471	8506	8448	8335	8264	8222	8199	8316	8394	8421	8430	8464
474	A/D1	0	8	1070	8236	8222	8221	8218	8219	8204	8219	8233	8237	8239	8249	8260	8242	8223	8224	8218	8219	8218	8221	8194	8224	8212	8221	8224	8234	8215	8226	8213	8205	8221	8210	8218	8222	8219	8224	8221	8219	8215	8224	8215	8223	8224	8209	8216	8219
474	A/D0	1	8	1070	8220	8253	8282	8223	8284	8284	8219	8220	8183	8231	8235	8235	8218	8224	8222	8206	8200	8202	8201	8184	8238	8259	8231	8239	8258	8277	8210	8212	8214	8212	8185	8234	8220	8208	8244	8231	8205	8209	8202	8233	8223	8209	8217	8266	8275
475	A/D1	0	8	1280	8223	8212	8212	8204	8214	8208	8217	8209	8204	8227	8215	8221	8215	8213	8215	8226	8235	8239	8225	8222	8247	8233	8219	8227	8254	8215	8238	8216	8212	8213	8206	8210	8209	8229	8242	8221	8236	8218	8208	8203	8212	8217	8220	8261	8194
475	A/D0	1	8	1280	8197	8203	8267	8268	8210	8210	8208	8222	8203	8185	8212	8243	8267	8260	8233	8239	8233	8223	8220	8178	8231	8281	8268	8239	8291	8250	8206	8226	8214	8219	8222	8233	8276	8286	8248	8254	8260	8210	8220	8225	8239	8252	8286	8285	8188
476	A/D1	0	8	1400	8210	8226	8226	8229	8239	8225	8225	8216	8217	8208	8219	8232	8243	8229	8234	8226	8237	8220	8222	8210	8206	8233	8206	8211	8214	8216	8220	8208	8220	8205	8219	8206	8217	8210	8217	8211	8212	8229	8214	8224	8217	8227	8227	8244	8209
476	A/D0	1	8	1400	8244	8250	8291	8280	8275	8262	8242	8221	8223	8211	8201	8235	8226	8217	8267	8287	8252	8222	8208	8216	8260	8238	8266	8226	8278	8255	8242	8231	8212	8210	8234	8196	8253	8215	8250	8219	8216	8192	8229	8199	8201	8228	8244	8245	8254
477	A/D1	0	8	1120	8218	8223	8211	8224	8209	8205	8220	8204	8210	8222	8205	8221	8216	8218	8219	8210	8221	8217	8219	8232	8223	8228	8212	8213	8212	8222	8222	8227	8223	8220	8210	8214	8212	8229	8192	8232	8207	8201	8224	8210	8266	8189	8270	8201	8207
477	A/D0	1	8	1120	8224	8218	8213	8217	8216	8187	8194	8194	8194	8193	8242	8229	8243	8243	8258	8282	8236	8212	8212	8198	8224	8221	8219	8228	8233	8219	8212	8204	8188	8230	8236	8242	8253	8236	8251	8214	8244	8184	8193	8262	8202	8225	8231	8208	8219
478	A/D1	0	8	860	8231	8210	8214	8214	8201	8218	8210	8218	8208	8207	8208	8219	8215	8214	8220	8202	8223	8216	8211	8221	8217	8245	8232	8248	8240	8218	8247	8228	8222	8223	8209	8229	8213	8232	8220	8246	8224	8242	8209	8216	8258	8253	8244	8227	8226
478	A/D0	1	8	860	8261	8286	8292	8267	8300	8227	8185	8218	8218	8196	8196	8230	8212	8222	8232	8246	8197	8178	8216	8197	8220	8214	8262	8267	8267	8242	8236	8204	8208	8248	8240	8261	8237	8228	8254	8206	8200	8197	8187	8275	8271	8267	8289	8236	8219
479	A/D1	0	8	1130	8238	8202	8221	8220	8211	8213	8214	8203	8208	8216	8216	8224	8251	8217	8237	8217	8215	8232	8204	8219	8218	8213	8215	8217	8204	8225	8215	8210	8222	8211	8219	8225	8231	8218	8234	8215	8224	8212	8217	8225	8209	8223	8208	8221	8215
479	A/D0	1	8	1130	8226	8261	8240	8287	8227	8218	8189	8177	8196	8230	8229	8214	8240	8218	8215	8275	8284	8206	8181	8229	8210	8188	8261	8249	8264	8289	8263	8227	8185	8232	8223	8183	8239	8230	8225	8257	8253	8193	8167	8210	8187	8207	8230	8296	8235
480	A/D1	0	8	920	8209	8226	8194	8248	8169	8278	8231	8224	8246	8223	8213	8214	8227	8204	8254	8207	8218	8230	8200	8219	8208	8218	8195	8218	8237	8159	8262	8225	8170	8274	8173	8262	8200	8224	8211	8235	8227	8215	8235	8182	8255	8213	8256	8247	8245
480	A/D0	1	8	920	8234	8174	8161	8239	8283	8233	8254	8196	8204	8209	8277	8221	8240	8211	8208	8223	8216	8187	8201	8219	8175	8213	8259	8251	8260	8268	8240	8252	8238	8247	8305	8268	8266	8283	8257	8231	8216	8182	8202	8213	8247	8268	8272	8245	8227
481	A/D1	0	8	890	8220	8194	8217	8223	8213	8224	8209	8204	8206	8210	8215	8222	8216	8224	8228	8207	8217	8211	8203	8218	8222	8205	8218	8198	8223	8209	8208	8217	8218	8224	8231	8228	8224	8226	8252	8240	8235	8209	8207	8210	8200	8245	8242	8237	8253
481	A/D0	1	8	890	8208	8227	8250	8244	8286	8271	8263	8245	8221	8179	8259	8244	8231	8246	8246	8249	8242	8196	8211	8213	8165	8230	8233	8201	8306	8241	8216	8210	8213	8230	8224	8249	8236	8210	8236	8207	8218	8203	8208	8209	8229	8202	8238	8279	8281
482	A/D1	0	8	1280	8214	8212	8208	8230	8223	8221	8224	8207	8208	8214	8209	8224	8236	8216	8218	8222	8213	8223	8233	8201	8219	8208	8217	8223	8219	8212	8213	8210	8210	8213	8217	8211	8214	8211	8204	8229	8211	8221	8199	8226	8211	8203	8216	8197	8218
482	A/D0	1	8	1280	8229	8218	8209	8216	8255	8245	8221	8209	8191	8233	8205	8225	8208	8230	8268	8188	8200	8212	8166	8165	8261	8262	8261	8255	8270	8233	8216	8209	8187	8206	8240	8235	8222	8218	8248	8270	8197	8198	8259	8187	8171	8222	8200	8199	8284
483	A/D1	0	8	1160	8187	8250	8183	8224	8246	8183	8303	8249	8262	8226	8237	8202	8233	8228	8200	8245	8222	8238	8236	8216	8209	8240	8240	8247	8167	8273	8196	8209	8276	8161	8271	8189	8241	8226	8200	8230	8195	8216	8196	8240	8190	8261	8196	8235	8235
483	A/D0	1	8	1160	8227	8285	8274	8236	8244	8243	8201	8209	8214	8192	8196	8228	8232	8215	8209	8272	8269	8241	8203	8221	8252	8228	8246	8222	8230	8228	8267	8151	8227	8230	8203	8251	8292	8251	8208	8320	8253	8175	8238	8295	8208	8246	8370	8355	8255
484	A/D1	0	8	900	8247	8258	8226	8232	8215	8253	8251	8248	8236	8209	8228	8210	8222	8247	8269	8256	8258	8232	8210	8229	8211	8232	8235	8231	8219	8227	8224	8223	8227	8206	8215	8210	8220	8227	8247	8254	8180	8292	8200	8224	8229	8197	8239	8217	8260
484	A/D0	1	8	900	8228	8233	8245	8256	8251	8258	8261	8222	8186	8225	8253	8233	8269	8294	8260	8249	8262	8245	8201	8171	8239	8239	8190	8264	8234	8241	8209	8208	8207	8183	8223	8247	8255	8278	8256	8271	8209	8218	8198	8188	8249	8203	8245	8283	8247
485	A/D1	0	8	1150	8219	8212	8214	8216	8215	8215	8222	8183	8249	8216	8153	8289	8163	8233	8203	8210	8233	8203	8237	8190	8254	8186	8258	8190	8225	8211	8205	8229	8204	8223	8199	8232	8204	8218	8228	8209	8231	8220	8215	8208	8230	8203	8232	8199	8237
485	A/D0	1	8	1150	8214	8254	8276	8229	8232	8276	8222	8241	8184	8201	8188	8263	8262	8245	8303	8250	8238	8212	8221	8167	8223	8263	8231	8201	8248	8261	8207	8240	8221	8161	8158	8257	8193	8224	8312	8229	8239	8259	8150	8153	8223	8297	8203	8301	8259
486	A/D1	0	8	1050	8203	8226	8213	8216	8218	8218	8202	8229	8219	8225	8208	8235	8209	8227	8218	8213	8229	8201	8219	8216	8210	8212	8215	8206	8216	8210	8207	8223	8204	8223	8212	8218	8208	8218	8205	8232	8241	8251	8267	8233	8246	8231	8220	8209	8225
486	A/D0	1	8	1050	8227	8240	8209	8247	8214	8255	8262	8209	8196	8241	8243	8219	8261	8239	8181	8156	8188	8180	8161	8184	8240	8237	8220	8224	8227	8232	8207	8219	8232	8209	8219	8261	8223	8236	8219	8247	8244	8213	8207	8212	8201	8204	8228	8236	8198
487	A/D1	0	8	1410	8250	8183	8239	8193	8242	8235	8245	8245	8221	8228	8208	8237	8215	8243	8259	8260	8245	8213	8238	8204	8217	8209	8231	8254	8187	8266	8205	8217	8255	8204	8217	8223	8211	8207	8253	8206	8216	8231	8198	8230	8220	8202	8230	8216	8200
487	A/D0	1	8	1410	8245	8275	8274	8291	8285	8270	8250	8241	8212	8194	8267	8285	8254	8266	8281	8334	8298	8281	8231	8208	8180	8252	8248	8247	8256	8265	8203	8229	8220	8216	8222	8204	8245	8238	8191	8201	8234	8210	8176	8224	8231	8214	8265	8311	8258
488	A/D1	0	8	1110	8225	8211	8213	8224	8197	8215	8210	8211	8219	8207	8227	8209	8229	8209	8217	8208	8216	8209	8214	8226	8212	8222	8208	8199	8202	8243	8161	8277	8209	8197	8273	8179	8252	8195	8232	8195	8220	8216	8206	8239	8203	8249	8191	8231	8205
488	A/D0	1	8	1110	8205	8212	8225	8245	8235	8218	8222	8221	8205	8183	8229	8224	8213	8214	8230	8258	8240	8226	8231	8257	8228	8247	8273	8208	8243	8265	8285	8251	8263	8206	8302	8273	8216	8248	8249	8203	8178	8213	8203	8183	8282	8233	8214	8213	8226
489	A/D1	0	8	870	8228	8189	8264	8189	8268	8257	8235	8220	8238	8205	8238	8268	8245	8274	8275	8236	8252	8242	8226	8238	8230	8207	8223	8213	8194	8230	8209	8211	8240	8206	8238	8228	8228	8220	8234	8232	8227	8231	8221	8228	8226	8262	8252	8261	8247
489	A/D0	1	8	870	8197	8250	8251	8268	8275	8241	8291	8219	8183	8226	8238	8228	8298	8297	8254	8235	8228	8213	8179	8191	8270	8250	8262	8260	8238	8255	8227	8178	8219	8216	8187	8279	8265	8257	8277	8304	8240	8219	8219	8241	8183	8217	8283	8264	8288
490	A/D1	0	8	1200	8219	8220	8213	8211	8217	8215	8203	8207	8213	8220	8220	8223	8231	8220	8227	8222	8213	8216	8210	8216	8207	8220	8205	8220	8223	8208	8226	8210	8217	8212	8216	8226	8236	8249	8236	8236	8223	8237	8213	8226	8212	8227	8243	8234	8227
490	A/D0	1	8	1200	8202	8203	8231	8194	8216	8242	8203	8199	8211	8252	8244	8198	8255	8274	8272	8265	8213	8204	8184	8182	8229	8242	8209	8215	8261	8247	8218	8215	8221	8183	8213	8237	8202	8256	8277	8251	8239	8243	8200	8194	8241	8250	8241	8256	8276
491	A/D1	0	8	960	8224	8205	8227	8201	8228	8213	8223	8215	8221	8212	8237	8225	8236	8300	8231	8256	8215	8209	8225	8211	8215	8238	8260	8253	8243	8230	8225	8233	8221	8228	8214	8218	8218	8205	8206	8220	8212	8218	8217	8218	8221	8219	8213	8207	8220
491	A/D0	1	8	960	8156	8179	8281	8314	8280	8317	8275	8219	8177	8241	8203	8276	8274	8223	8219	8253	8240	8200	8189	8213	8195	8235	8270	8256	8213	8235	8254	8252	8213	8255	8185	8229	8213	8228	8206	8229	8216	8163	8215	8225	8195	8210	8262	8249	8214
492	A/D1	0	8	1310	8226	8228	8212	8214	8213	8233	8235	8227	8232	8212	8219	8215	8210	8222	8229	8225	8226	8227	8208	8215	8206	8210	8243	8235	8238	8229	8223	8220	8206	8206	8224	8218	8209	8218	8220	8213	8218	8218	8221	8220	8212	8225	8217	8231	8208
492	A/D0	1	8	1310	8219	8215	8183	8208	8264	8236	8225	8239	8207	8188	8214	8223	8241	8232	8263	8293	8212	8227	8233	8209	8217	8201	8231	8288	8292	8251	8261	8193	8170	8186	8260	8240	8241	8257	8280	8194	8198	8216	8196	8225	8216	8217	8233	8231	8212
493	A/D1	0	8	860	8242	8221	8227	8231	8213	8232	8218	8217	8213	8207	8241	8215	8235	8216	8213	8218	8233	8200	8216	8222	8206	8225	8255	8226	8246	8232	8216	8206	8217	8242	8231	8240	8232	8218	8224	8214	8210	8224	8219	8209	8227	8245	8245	8250	8219
493	A/D0	1	8	860	8182	8205	8212	8231	8268	8268	8277	8171	8177	8272	8254	8213	8307	8306	8266	8250	8264	8140	8156	8249	8198	8182	8255	8261	8192	8290	8222	8100	8194	8246	8171	8206	8285	8297	8250	8276	8246	8191	8182	8222	8247	8280	8286	8304	8297
494	A/D1	0	8	1080	8208	8217	8228	8223	8245	8262	8216	8239	8226	8216	8222	8223	8243	8236	8237	8205	8218	8216	8213	8214	8217	8222	8228	8224	8222	8228	8215	8224	8212	8211	8211	8200	8218	8214	8214	8232	8205	8227	8212	8208	8231	8222	8230	8259	8240
494	A/D0	1	8	1080	8173	8250	8258	8241	8226	8236	8208	8173	8221	8216	8184	8185	8212	8244	8221	8219	8229	8206	8198	8212	8227	8218	8255	8310	8271	8215	8233	8213	8200	8209	8227	8213	8234	8240	8257	8254	8273	8200	8188	8214	8202	8203	8225	8236	8193
495	A/D1	0	8	1110	8211	8219	8227	8213	8217	8206	8210	8215	8206	8224	8219	8229	8226	8218	8228	8202	8224	8213	8208	8219	8222	8242	8230	8230	8241	8208	8257	8229	8208	8265	8165	8259	8252	8186	8277	8176	8251	8194	8231	8210	8212	8222	8210	8264	8228
495	A/D0	1	8	1110	8205	8261	8255	8234	8240	8273	8222	8232	8231	8208	8224	8248	8249	8231	8252	8252	8172	8206	8198	8159	8206	8235	8230	8239	8289	8240	8187	8216	8236	8178	8221	8241	8233	8229	8221	8224	8221	8239	8204	8215	8216	8228	8210	8245	8222
496	A/D1	0	8	960	8209	8235	8232	8223	8212	8238	8209	8214	8272	8164	8263	8198	8207	8226	8189	8238	8201	8265	8204	8248	8199	8220	8238	8187	8251	8224	8220	8226	8201	8229	8204	8223	8307	8236	8265	8265	8224	8241	8228	8223	8205	8277	8227	8264	8230
496	A/D0	1	8	960	8208	8207	8216	8249	8279	8222	8255	8222	8213	8212	8201	8203	8236	8281	8223	8295	8257	8175	8214	8197	8191	8194	8251	8257	8244	8217	8252	8253	8159	8221	8255	8283	8266	8267	8259	8252	8211	8219	8202	8177	8225	8237	8283	8321	8297
497	A/D1	0	8	990	8212	8210	8218	8221	8211	8219	8218	8228	8237	8244	8209	8231	8226	8207	8241	8217	8211	8218	8205	8219	8229	8237	8240	8231	8218	8210	8196	8206	8205	8214	8208	8246	8234	8250	8225	8219	8218	8197	8215	8214	8214	8228	8234	8232	8217
497	A/D0	1	8	990	8215	8181	8226	8216	8193	8234	8211	8188	8214	8227	8215	8254	8247	8204	8231	8220	8202	8182	8218	8238	8253	8289	8291	8242	8222	8218	8203	8188	8198	8227	8254	8226	8253	8240	8225	8233	8192	8170	8241	8253	8190	8343	8258	8217	8217
498	A/D1	0	8	1090	8161	8269	8198	8186	8277	8149	8251	8195	8215	8220	8221	8233	8191	8252	8177	8247	8191	8232	8215	8218	8251	8250	8261	8256	8251	8217	8214	8212	8209	8209	8210	8210	8230	8210	8235	8234	8209	8240	8198	8210	8219	8211	8209	8223	8219
498	A/D0	1	8	1090	8283	8227	8275	8230	8252	8230	8185	8232	8195	8214	8243	8257	8219	8247	8325	8234	8205	8228	8233	8219	8222	8239	8252	8228	8259	8246	8182	8196	8212	8212	8232	8273	8243	8260	8238	8210	8211	8212	8196	8250	8262	8236	8231	8298	8239
499	A/D1	0	8	1160	8208	8224	8223	8235	8233	8228	8222	8223	8232	8223	8220	8211	8239	8233	8235	8215	8214	8209	8207	8218	8220	8211	8224	8223	8252	8244	8252	8226	8233	8234	8210	8227	8221	8223	8208	8221	8206	8223	8218	8215	8214	8218	8237	8213	8200
499	A/D0	1	8	1160	8122	8245	8250	8200	8262	8299	8222	8222	8281	8209	8188	8214	8161	8200	8181	8232	8233	8242	8221	8216	8183	8149	8198	8274	8258	8257	8217	8224	8187	8201	8239	8225	8245	8218	8202	8196	8145	8175	8225	8207	8197	8262	8236	8194	8232
500	A/D1	0	8	1390	8221	8211	8209	8225	8215	8228	8225	8218	8244	8223	8234	8225	8208	8233	8275	8180	8282	8224	8166	8274	8169	8249	8195	8235	8207	8232	8214	8200	8233	8181	8237	8194	8296	8229	8257	8243	8222	8215	8221	8204	8197	8236	8213	8250	8258
500	A/D0	1	8	1390	8233	8282	8265	8233	8221	8228	8233	8237	8210	8183	8195	8196	8217	8309	8219	8257	8283	8217	8164	8223	8249	8216	8211	8223	8205	8196	8234	8224	8212	8171	8238	8251	8269	8257	8243	8266	8222	8220	8214	8229	8264	8234	8289	8286	8265
501	A/D1	0	8	1200	8222	8217	8217	8232	8226	8227	8212	8215	8211	8225	8212	8222	8215	8219	8218	8223	8227	8207	8234	8208	8218	8211	8207	8251	8245	8241	8236	8214	8217	8220	8223	8232	8246	8226	8225	8220	8204	8204	8233	8190	8219	8225	8195	8228	8211
501	A/D0	1	8	1200	8248	8282	8251	8294	8257	8257	8220	8214	8217	8193	8175	8222	8202	8181	8247	8260	8217	8211	8199	8186	8200	8229	8278	8292	8284	8275	8257	8221	8212	8206	8212	8215	8233	8270	8310	8257	8229	8226	8224	8210	8246	8283	8271	8244	8278
502	A/D1	0	8	860	8246	8235	8251	8261	8250	8262	8240	8222	8218	8206	8245	8224	8223	8230	8207	8231	8221	8213	8211	8225	8235	8243	8281	8244	8247	8237	8228	8237	8209	8220	8231	8231	8262	8246	8244	8228	8242	8235	8216	8235	8264	8256	8274	8297	8257
502	A/D0	1	8	860	8230	8265	8288	8284	8324	8296	8266	8244	8206	8213	8216	8250	8250	8243	8263	8242	8247	8223	8185	8204	8243	8275	8267	8245	8229	8244	8191	8204	8195	8236	8287	8253	8267	8247	8202	8272	8272	8223	8160	8186	8223	8232	8255	8271	8275
503	A/D1	0	8	1010	8203	8222	8195	8223	8214	8208	8217	8222	8223	8207	8224	8205	8218	8211	8217	8207	8219	8209	8226	8207	8210	8211	8215	8235	8213	8263	8236	8235	8227	8213	8209	8211	8216	8239	8236	8225	8230	8213	8220	8229	8208	8224	8225	8225	8224
503	A/D0	1	8	1010	8230	8240	8216	8246	8261	8257	8234	8278	8175	8199	8271	8172	8257	8309	8248	8213	8258	8227	8124	8248	8235	8190	8200	8287	8264	8235	8239	8258	8205	8209	8246	8217	8224	8232	8241	8266	8216	8259	8207	8239	8213	8224	8232	8273	8229
504	A/D1	0	8	980	8229	8199	8234	8244	8246	8259	8239	8228	8213	8200	8206	8242	8222	8242	8247	8238	8240	8212	8250	8196	8223	8243	8204	8227	8227	8211	8207	8224	8201	8221	8216	8218	8219	8241	8223	8230	8227	8206	8222	8218	8223	8238	8220	8228	8233
504	A/D0	1	8	980	8217	8277	8210	8236	8301	8267	8240	8282	8217	8130	8241	8331	8253	8236	8372	8338	8173	8286	8290	8150	8197	8206	8220	8180	8188	8239	8216	8239	8191	8206	8181	8203	8263	8270	8284	8251	8222	8240	8191	8169	8236	8293	8244	8224	8244
505	A/D1	0	8	930	8216	8220	8212	8215	8229	8211	8215	8213	8211	8217	8223	8212	8226	8203	8257	8237	8260	8235	8230	8223	8225	8218	8214	8217	8219	8214	8219	8217	8205	8226	8221	8213	8235	8226	8237	8227	8232	8244	8226	8238	8216	8218	8214	8214	8210
505	A/D0	1	8	930	8175	8180	8213	8255	8248	8239	8228	8222	8205	8179	8203	8211	8228	8243	8285	8268	8245	8253	8211	8185	8226	8242	8190	8240	8232	8206	8213	8210	8170	8211	8237	8232	8241	8279	8266	8261	8242	8266	8202	8198	8242	8211	8161	8219	8263
506	A/D1	0	8	970	8233	8231	8218	8247	8217	8237	8207	8213	8214	8209	8276	8253	8265	8229	8228	8224	8209	8217	8215	8213	8216	8219	8235	8226	8232	8209	8216	8208	8208	8221	8214	8220	8216	8219	8224	8224	8220	8214	8213	8217	8212	8213	8213	8219	8234
506	A/D0	1	8	970	8210	8275	8250	8224	8244	8212	8215	8182	8181	8202	8197	8201	8215	8220	8203	8218	8176	8208	8215	8202	8227	8247	8209	8197	8232	8239	8206	8192	8211	8216	8194	8238	8217	8214	8245	8211	8209	8213	8195	8216	8244	8226	8263	8269	8264
507	A/D1	0	8	1040	8212	8223	8200	8230	8204	8219	8212	8219	8205	8224	8206	8208	8228	8197	8219	8205	8221	8210	8218	8224	8194	8222	8223	8204	8217	8199	8223	8193	8226	8215	8183	8237	8190	8214	8206	8218	8202	8231	8240	8216	8249	8207	8201	8225	8204
507	A/D0	1	8	1040	8209	8279	8255	8232	8247	8226	8222	8209	8194	8196	8209	8201	8210	8250	8254	8252	8252	8217	8184	8186	8215	8226	8221	8242	8257	8212	8202	8245	8192	8155	8252	8203	8204	8250	8231	8236	8220	8230	8198	8204	8204	8177	8170	8202	8193
508	A/D1	0	8	880	8195	8255	8154	8250	8224	8213	8231	8199	8241	8195	8253	8195	8256	8193	8237	8229	8210	8239	8190	8233	8200	8224	8201	8221	8221	8221	8231	8216	8208	8222	8196	8224	8220	8201	8220	8196	8218	8214	8220	8218	8220	8232	8212	8215	8191
508	A/D0	1	8	880	8214	8220	8237	8264	8243	8280	8247	8209	8193	8218	8221	8240	8266	8296	8285	8237	8267	8225	8183	8218	8249	8228	8249	8264	8245	8243	8236	8233	8219	8199	8223	8254	8247	8277	8286	8231	8244	8208	8202	8215	8254	8253	8267	8264	8268
509	A/D1	0	8	860	8219	8229	8219	8211	8226	8210	8227	8209	8218	8225	8206	8224	8218	8226	8245	8226	8222	8230	8210	8217	8216	8215	8216	8233	8227	8210	8221	8213	8208	8219	8201	8215	8218	8214	8232	8210	8226	8211	8210	8218	8198	8218	8203	8214	8234
509	A/D0	1	8	860	8223	8238	8199	8233	8250	8237	8218	8212	8187	8178	8212	8275	8263	8282	8268	8259	8220	8218	8193	8201	8223	8250	8241	8254	8245	8277	8244	8270	8211	8208	8233	8254	8281	8277	8285	8203	8230	8207	8225	8215	8213	8268	8248	8276	8238
510	A/D1	0	8	1370	8218	8216	8212	8266	8188	8270	8225	8180	8270	8175	8208	8214	8220	8216	8238	8237	8219	8237	8197	8238	8199	8231	8216	8216	8221	8221	8229	8211	8227	8207	8213	8252	8234	8251	8227	8214	8235	8209	8221	8211	8203	8233	8211	8216	8234
510	A/D0	1	8	1370	8225	8209	8268	8227	8271	8291	8258	8192	8239	8235	8184	8229	8244	8251	8222	8252	8229	8185	8228	8275	8264	8274	8278	8241	8268	8271	8239	8215	8207	8240	8252	8257	8255	8221	8233	8260	8242	8198	8203	8204	8229	8246	8245	8251	8248
511	A/D1	0	8	1100	8226	8232	8218	8212	8231	8199	8216	8219	8207	8227	8210	8203	8228	8264	8229	8244	8216	8222	8224	8203	8230	8227	8228	8217	8213	8214	8218	8218	8204	8231	8206	8239	8222	8206	8227	8249	8221	8228	8235	8209	8222	8213	8210	8268	8237
511	A/D0	1	8	1100	8199	8215	8269	8246	8247	8238	8262	8254	8181	8218	8229	8212	8261	8278	8238	8229	8268	8239	8204	8191	8215	8237	8270	8262	8258	8270	8210	8220	8201	8229	8188	8192	8230	8207	8198	8191	8243	8164	8149	8220	8237	8185	8203	8264	8250
512	A/D1	0	8	860	8248	8230	8230	8256	8266	8245	8226	8219	8197	8215	8216	8218	8226	8231	8220	8239	8214	8221	8217	8235	8233	8224	8234	8225	8251	8230	8236	8223	8215	8210	8208	8207	8224	8223	8238	8214	8227	8217	8206	8220	8219	8194	8228	8264	8245
512	A/D0	1	8	860	8248	8291	8233	8219	8245	8239	8199	8189	8232	8222	8203	8237	8240	8223	8233	8254	8219	8181	8192	8226	8237	8252	8238	8238	8242	8206	8230	8191	8220	8225	8216	8227	8282	8241	8258	8253	8187	8197	8209	8180	8211	8206	8234	8313	8246
513	A/D1	0	8	1310	8206	8208	8218	8208	8211	8226	8205	8254	8229	8229	8201	8216	8211	8226	8249	8223	8232	8214	8226	8201	8213	8203	8214	8214	8230	8206	8238	8212	8219	8223	8200	8214	8210	8222	8248	8227	8231	8214	8218	8226	8224	8215	8244	8237	8240
513	A/D0	1	8	1310	8199	8188	8247	8247	8232	8248	8256	8232	8260	8240	8217	8159	8234	8268	8293	8221	8232	8186	8167	8197	8253	8242	8258	8259	8281	8250	8188	8208	8191	8205	8232	8267	8293	8278	8267	8218	8198	8193	8193	8262	8222	8196	8204	8212	8191
514	A/D1	0	8	1510	8211	8221	8242	8244	8246	8239	8217	8218	8204	8211	8206	8215	8286	8259	8264	8245	8215	8218	8213	8208	8222	8222	8225	8240	8231	8222	8226	8222	8211	8217	8224	8245	8242	8248	8278	8251	8234	8201	8250	8220	8235	8257	8256	8246	8231
514	A/D0	1	8	1510	8254	8262	8289	8276	8253	8248	8218	8204	8211	8209	8222	8210	8231	8263	8248	8282	8244	8201	8193	8210	8204	8220	8231	8260	8216	8213	8228	8191	8205	8211	8204	8225	8240	8245	8242	8211	8183	8215	8238	8230	8228	8244	8231	8194	8175
515	A/D1	0	8	1270	8209	8220	8213	8203	8216	8207	8215	8228	8213	8205	8227	8201	8222	8202	8203	8214	8209	8227	8213	8222	8208	8220	8211	8229	8215	8235	8233	8246	8252	8213	8221	8212	8213	8218	8224	8208	8216	8215	8207	8218	8196	8217	8215	8232	8257
515	A/D0	1	8	1270	8223	8275	8187	8221	8297	8269	8264	8240	8221	8206	8221	8210	8230	8208	8199	8218	8218	8222	8186	8194	8215	8206	8207	8258	8282	8268	8248	8247	8229	8226	8242	8256	8217	8194	8226	8212	8233	8210	8192	8188	8189	8198	8262	8285	8274
516	A/D1	0	8	1010	8225	8194	8228	8226	8226	8251	8235	8225	8231	8220	8202	8213	8217	8203	8229	8221	8225	8234	8204	8210	8223	8206	8213	8225	8199	8231	8210	8215	8220	8197	8222	8216	8264	8238	8236	8218	8220	8209	8220	8206	8216	8210	8204	8242	8226
516	A/D0	1	8	1010	8260	8274	8275	8258	8232	8266	8228	8197	8214	8215	8210	8225	8280	8231	8231	8230	8222	8230	8178	8230	8226	8225	8196	8253	8282	8295	8229	8228	8216	8183	8246	8251	8244	8231	8227	8234	8210	8202	8201	8248	8249	8254	8268	8243	8314
517	A/D1	0	8	1020	8213	8213	8212	8209	8220	8225	8211	8229	8210	8223	8239	8239	8230	8224	8234	8228	8223	8221	8211	8224	8216	8212	8221	8203	8212	8204	8225	8214	8234	8219	8221	8230	8225	8250	8261	8246	8242	8228	8227	8219	8229	8228	8237	8232	8244
517	A/D0	1	8	1020	8224	8225	8252	8229	8243	8237	8211	8189	8180	8187	8222	8234	8275	8283	8257	8240	8222	8201	8188	8218	8281	8250	8236	8248	8239	8269	8221	8217	8227	8208	8190	8204	8260	8258	8238	8255	8245	8215	8187	8242	8263	8234	8262	8312	8250
518	A/D1	0	8	1140	8208	8205	8214	8249	8226	8230	8207	8215	8214	8215	8215	8213	8224	8243	8244	8223	8220	8217	8222	8207	8227	8221	8219	8230	8208	8223	8215	8211	8224	8212	8219	8221	8220	8254	8263	8243	8242	8218	8214	8204	8213	8254	8203	8256	8214
518	A/D0	1	8	1140	8193	8246	8213	8233	8266	8263	8252	8256	8259	8229	8249	8296	8278	8283	8283	8234	8185	8210	8201	8182	8187	8263	8209	8233	8220	8210	8198	8199	8225	8196	8263	8231	8249	8256	8271	8235	8237	8216	8164	8195	8211	8220	8163	8233	8260
519	A/D1	0	8	1150	8186	8285	8233	8239	8248	8197	8248	8199	8223	8213	8226	8218	8211	8227	8200	8225	8207	8205	8223	8209	8211	8221	8218	8215	8237	8270	8263	8244	8220	8230	8216	8209	8220	8218	8213	8236	8217	8225	8223	8215	8222	8225	8241	8230	8233
519	A/D0	1	8	1150	8254	8243	8271	8254	8223	8206	8237	8189	8164	8220	8198	8171	8223	8250	8214	8190	8223	8187	8178	8242	8236	8220	8252	8252	8212	8216	8238	8218	8202	8223	8212	8193	8219	8243	8183	8210	8234	8196	8179	8192	8236	8219	8244	8256	8250
520	A/D1	0	8	1390	8212	8220	8212	8215	8235	8231	8219	8240	8227	8215	8221	8201	8217	8212	8209	8210	8215	8218	8211	8225	8209	8221	8219	8286	8281	8270	8263	8232	8234	8218	8210	8210	8216	8210	8224	8213	8209	8232	8222	8217	8222	8206	8216	8221	8210
520	A/D0	1	8	1390	8213	8204	8257	8254	8267	8239	8249	8174	8218	8247	8223	8216	8269	8269	8266	8270	8242	8218	8204	8267	8254	8248	8271	8226	8237	8219	8195	8204	8205	8199	8224	8249	8276	8273	8267	8272	8252	8226	8231	8232	8213	8235	8225	8254	8245
521	A/D1	0	8	1020	8214	8229	8224	8243	8253	8244	8222	8225	8219	8206	8228	8202	8210	8212	8218	8200	8221	8212	8207	8235	8220	8232	8225	8238	8233	8223	8215	8223	8205	8218	8238	8231	8243	8245	8254	8242	8220	8212	8202	8223	8227	8224	8235	8213	8251
521	A/D0	1	8	1020	8223	8175	8222	8244	8204	8230	8229	8221	8234	8256	8277	8254	8227	8233	8196	8182	8164	8191	8157	8231	8253	8276	8248	8218	8191	8167	8185	8209	8236	8227	8254	8243	8234	8231	8214	8195	8176	8166	8194	8222	8207	8247	8280	8257	8260
522	A/D1	0	8	1100	8211	8218	8216	8248	8230	8232	8241	8225	8226	8222	8216	8220	8217	8221	8221	8207	8223	8199	8215	8202	8205	8219	8212	8222	8209	8221	8218	8208	8208	8215	8213	8186	8243	8229	8195	8284	8196	8231	8235	8242	8244	8220	8240	8193	8244
522	A/D0	1	8	1100	8212	8227	8259	8255	8207	8239	8235	8209	8197	8235	8213	8244	8250	8265	8240	8217	8225	8209	8213	8231	8238	8283	8297	8248	8235	8256	8252	8219	8185	8190	8130	8190	8233	8221	8176	8212	8202	8195	8229	8210	8205	8241	8275	8224	8211
523	A/D1	0	8	1000	8224	8230	8218	8210	8220	8213	8214	8223	8209	8201	8212	8235	8227	8232	8233	8213	8237	8204	8225	8202	8210	8219	8212	8227	8238	8269	8245	8255	8233	8197	8217	8210	8216	8240	8229	8214	8224	8204	8219	8205	8215	8240	8204	8232	8242
523	A/D0	1	8	1000	8202	8225	8249	8240	8248	8241	8226	8241	8222	8179	8238	8241	8218	8226	8283	8272	8231	8228	8235	8212	8203	8255	8256	8238	8221	8250	8224	8233	8195	8183	8227	8215	8207	8209	8198	8181	8190	8226	8193	8178	8233	8255	8255	8218	8232
524	A/D1	0	8	1220	8225	8225	8206	8259	8225	8254	8228	8242	8227	8212	8230	8208	8220	8206	8210	8219	8250	8250	8240	8223	8216	8236	8221	8238	8217	8236	8231	8222	8229	8198	8225	8215	8240	8211	8225	8237	8228	8239	8216	8209	8205	8233	8213	8223	8213
524	A/D0	1	8	1220	8221	8255	8263	8255	8280	8306	8256	8212	8254	8196	8169	8193	8220	8190	8225	8270	8222	8205	8223	8212	8196	8266	8228	8214	8260	8247	8185	8199	8224	8185	8194	8252	8235	8197	8254	8274	8198	8244	8219	8192	8240	8262	8259	8245	8258
525	A/D1	0	8	1040	8223	8225	8196	8227	8223	8218	8234	8227	8221	8230	8223	8217	8227	8210	8218	8214	8221	8228	8209	8207	8213	8214	8226	8221	8212	8222	8209	8226	8215	8213	8224	8227	8261	8255	8227	8226	8230	8224	8236	8221	8212	8219	8211	8219	8208
525	A/D0	1	8	1040	8229	8238	8226	8277	8285	8247	8269	8237	8219	8192	8247	8268	8236	8241	8281	8256	8247	8233	8188	8199	8235	8227	8226	8265	8249	8242	8263	8225	8202	8197	8237	8228	8233	8226	8228	8244	8212	8205	8234	8209	8187	8238	8221	8219	8232
526	A/D1	0	8	860	8231	8188	8223	8228	8215	8236	8272	8232	8242	8228	8209	8207	8236	8208	8232	8213	8213	8216	8212	8213	8222	8222	8222	8259	8241	8236	8217	8218	8202	8220	8207	8216	8216	8215	8233	8208	8221	8211	8213	8221	8225	8228	8235	8209	8222
526	A/D0	1	8	860	8250	8251	8213	8291	8294	8224	8221	8222	8135	8179	8219	8221	8228	8250	8277	8238	8226	8199	8208	8200	8242	8287	8289	8257	8252	8284	8228	8205	8204	8183	8186	8189	8206	8223	8236	8225	8192	8204	8182	8213	8243	8276	8270	8282	8328
527	A/D1	0	8	1400	8221	8238	8215	8222	8209	8214	8222	8219	8231	8212	8224	8246	8220	8253	8218	8230	8221	8215	8216	8211	8223	8219	8240	8220	8227	8216	8258	8228	8226	8222	8207	8216	8219	8208	8216	8211	8202	8229	8216	8204	8212	8220	8228	8248	8258
527	A/D0	1	8	1400	8247	8241	8216	8203	8215	8197	8187	8200	8235	8218	8260	8240	8220	8236	8232	8252	8246	8217	8191	8213	8223	8235	8273	8252	8274	8219	8207	8185	8232	8182	8240	8253	8208	8219	8240	8220	8180	8188	8205	8195	8191	8244	8247	8228	8201
528	A/D1	0	8	870	8190	8251	8179	8262	8180	8235	8207	8224	8230	8204	8230	8206	8250	8205	8240	8212	8213	8233	8214	8226	8220	8211	8232	8216	8208	8230	8188	8259	8234	8218	8225	8238	8233	8243	8241	8218	8236	8211	8219	8215	8199	8216	8203	8226	8220
528	A/D0	1	8	870	8170	8203	8279	8259	8225	8242	8242	8193	8189	8199	8242	8189	8242	8222	8223	8236	8233	8225	8221	8197	8195	8275	8232	8223	8265	8247	8257	8216	8206	8222	8213	8264	8254	8235	8293	8293	8256	8256	8197	8188	8249	8237	8235	8221	8237
529	A/D1	0	8	890	8230	8205	8203	8219	8225	8199	8230	8211	8206	8269	8216	8244	8209	8229	8237	8227	8227	8227	8214	8224	8217	8200	8213	8203	8231	8230	8245	8255	8224	8239	8213	8225	8212	8218	8205	8219	8222	8203	8219	8210	8221	8227	8219	8231	8237
529	A/D0	1	8	890	8208	8223	8227	8222	8230	8216	8233	8243	8180	8212	8240	8236	8235	8266	8230	8199	8245	8248	8180	8205	8207	8202	8192	8244	8262	8254	8259	8253	8224	8212	8184	8189	8202	8200	8227	8211	8233	8231	8178	8233	8260	8224	8226	8300	8274
530	A/D1	0	8	970	8259	8246	8236	8226	8243	8229	8236	8232	8235	8217	8224	8215	8247	8257	8231	8272	8262	8254	8216	8214	8234	8230	8250	8243	8279	8263	8249	8240	8225	8209	8231	8219	8250	8253	8250	8251	8277	8260	8249	8230	8288	8269	8311	8262	8250
530	A/D0	1	8	970	8268	8248	8213	8281	8277	8261	8238	8232	8244	8227	8282	8267	8236	8227	8188	8149	8178	8200	8173	8198	8245	8267	8259	8288	8278	8228	8229	8222	8206	8239	8304	8300	8310	8334	8298	8270	8212	8192	8215	8284	8212	8219	8276	8354	8346
531	A/D1	0	9	900	8195	8208	8220	8212	8209	8257	8215	8228	8211	8202	8216	8212	8233	8239	8265	8208	8294	8249	8186	8288	8162	8258	8230	8239	8252	8235	8260	8199	8247	8174	8236	8199	8228	8229	8234	8244	8210	8237	8200	8236	8193	8237	8225	8214	8236
531	A/D0	1	9	900	8229	8224	8260	8255	8247	8245	8246	8203	8201	8222	8233	8246	8297	8320	8273	8303	8258	8226	8163	8217	8209	8203	8276	8251	8250	8252	8254	8216	8200	8216	8261	8256	8251	8285	8227	8247	8204	8183	8231	8221	8255	8325	8321	8217	8255
532	A/D1	0	9	1170	8211	8226	8224	8209	8226	8231	8242	8256	8242	8204	8230	8218	8228	8281	8244	8236	8215	8210	8213	8211	8221	8228	8274	8247	8230	8225	8211	8218	8209	8218	8224	8212	8217	8212	8211	8210	8210	8209	8218	8217	8231	8238	8257	8246	8234
532	A/D0	1	9	1170	8213	8197	8211	8272	8264	8218	8236	8206	8172	8196	8243	8312	8273	8334	8348	8226	8223	8240	8168	8190	8267	8232	8242	8278	8261	8241	8226	8229	8197	8203	8218	8234	8189	8243	8314	8244	8266	8228	8185	8214	8244	8242	8231	8245	8243
533	A/D1	0	9	1180	8221	8229	8191	8222	8213	8204	8233	8214	8218	8211	8204	8218	8208	8224	8220	8234	8232	8223	8231	8213	8219	8207	8203	8214	8223	8241	8232	8242	8211	8229	8211	8218	8214	8233	8229	8233	8218	8221	8219	8217	8211	8217	8217	8215	8221
533	A/D0	1	9	1180	8183	8211	8207	8199	8212	8192	8225	8208	8187	8198	8196	8200	8239	8246	8227	8202	8221	8169	8170	8209	8194	8180	8241	8249	8209	8247	8266	8215	8182	8184	8208	8212	8228	8242	8247	8230	8219	8214	8205	8231	8242	8241	8250	8199	8255
534	A/D1	0	9	890	8215	8210	8228	8217	8244	8245	8232	8222	8222	8213	8228	8228	8224	8238	8219	8224	8222	8232	8217	8223	8224	8215	8226	8208	8255	8232	8239	8219	8215	8214	8221	8223	8220	8219	8208	8229	8216	8220	8222	8211	8221	8214	8220	8217	8219
534	A/D0	1	9	890	8244	8205	8189	8221	8300	8225	8220	8228	8211	8197	8264	8255	8239	8256	8248	8252	8270	8266	8208	8203	8203	8186	8223	8244	8281	8227	8242	8230	8175	8203	8238	8225	8222	8302	8279	8275	8246	8247	8218	8190	8237	8272	8271	8257	8284
535	A/D1	0	9	1220	8209	8233	8214	8225	8219	8232	8227	8223	8211	8220	8223	8231	8228	8220	8220	8212	8214	8215	8214	8230	8199	8221	8250	8196	8229	8226	8210	8218	8208	8248	8118	8319	8162	8229	8265	8165	8253	8187	8241	8181	8244	8195	8207	8241	8180
535	A/D0	1	9	1220	8203	8218	8252	8231	8231	8226	8218	8165	8191	8259	8229	8282	8313	8241	8228	8279	8256	8236	8206	8212	8232	8226	8267	8251	8248	8260	8198	8215	8183	8185	8237	8222	8211	8203	8245	8224	8232	8193	8202	8199	8221	8278	8303	8229	8303
536	A/D1	0	9	1080	8210	8224	8208	8233	8223	8244	8224	8253	8159	8276	8213	8180	8263	8157	8266	8199	8238	8188	8239	8149	8333	8190	8142	8289	8145	8286	8208	8152	8308	8129	8302	8197	8218	8234	8216	8251	8232	8239	8243	8234	8187	8252	8161	8225	8236
536	A/D0	1	9	1080	8202	8211	8261	8225	8253	8269	8221	8187	8199	8191	8244	8221	8300	8312	8330	8292	8188	8187	8185	8176	8337	8194	8178	8189	8226	8198	8372	8254	8192	8133	8248	8251	8219	8244	8195	8224	8253	8184	8206	8188	8243	8241	8180	8257	8216
537	A/D1	0	9	1130	8203	8215	8220	8209	8212	8223	8209	8213	8217	8209	8219	8253	8238	8236	8226	8228	8224	8214	8218	8204	8212	8215	8216	8222	8236	8234	8219	8219	8209	8216	8212	8211	8205	8216	8223	8197	8234	8234	8219	8232	8239	8229	8231	8259	8234
537	A/D0	1	9	1130	8193	8254	8271	8244	8251	8230	8229	8182	8186	8238	8203	8245	8279	8278	8229	8265	8245	8195	8188	8207	8217	8224	8228	8239	8257	8213	8221	8183	8219	8277	8246	8302	8280	8221	8234	8216	8194	8192	8230	8217	8234	8279	8322	8360	8276
538	A/D1	0	9	1600	8219	8245	8232	8220	8221	8214	8230	8220	8223	8210	8218	8226	8205	8227	8224	8239	8233	8226	8215	8219	8252	8241	8245	8255	8275	8276	8239	8233	8230	8218	8205	8218	8248	8159	8261	8186	8225	8216	8206	8233	8223	8271	8210	8277	8220
538	A/D0	1	9	1600	8238	8203	8212	8238	8236	8189	8189	8224	8191	8223	8237	8231	8205	8220	8230	8214	8194	8190	8212	8244	8245	8266	8314	8265	8301	8280	8228	8231	8179	8240	8237	8211	8236	8261	8192	8208	8223	8207	8171	8255	8255	8199	8218	8276	8228
539	A/D1	0	9	860	8256	8261	8280	8311	8281	8302	8247	8262	8237	8241	8235	8225	8223	8212	8221	8227	8207	8220	8215	8205	8222	8250	8241	8249	8272	8274	8257	8260	8260	8233	8231	8231	8263	8258	8247	8251	8233	8230	8216	8232	8268	8285	8278	8261	8239
539	A/D0	1	9	860	8204	8267	8246	8274	8272	8264	8226	8208	8218	8209	8236	8242	8273	8310	8321	8307	8268	8258	8223	8254	8232	8261	8279	8245	8336	8269	8235	8216	8222	8203	8238	8276	8269	8270	8284	8326	8252	8223	8242	8198	8254	8287	8326	8302	8331
540	A/D1	0	9	1350	8198	8253	8185	8283	8212	8249	8239	8210	8233	8199	8229	8210	8219	8204	8220	8206	8210	8216	8204	8209	8212	8207	8204	8228	8204	8224	8216	8217	8216	8219	8206	8220	8264	8234	8297	8218	8247	8213	8213	8222	8209	8220	8216	8205	8223
540	A/D0	1	9	1350	8260	8245	8244	8215	8261	8232	8229	8251	8223	8189	8232	8269	8225	8203	8282	8297	8232	8225	8243	8193	8185	8213	8212	8233	8250	8290	8260	8253	8209	8204	8210	8206	8220	8258	8236	8244	8222	8223	8233	8207	8205	8172	8233	8300	8303
541	A/D1	0	9	880	8219	8281	8252	8280	8286	8244	8228	8207	8225	8206	8221	8221	8219	8215	8222	8247	8281	8243	8259	8210	8211	8208	8211	8210	8198	8217	8217	8211	8218	8213	8207	8228	8220	8226	8205	8227	8205	8210	8225	8206	8238	8236	8260	8275	8274
541	A/D0	1	9	880	8232	8253	8247	8217	8261	8260	8220	8222	8243	8239	8245	8273	8289	8307	8280	8286	8230	8206	8200	8203	8257	8255	8285	8290	8291	8277	8279	8261	8245	8258	8253	8301	8264	8275	8248	8240	8241	8218	8220	8184	8231	8255	8268	8306	8307
542	A/D1	0	9	1290	8228	8207	8214	8220	8209	8239	8220	8222	8217	8215	8213	8219	8236	8224	8234	8218	8200	8237	8199	8218	8224	8217	8224	8209	8223	8205	8213	8210	8204	8215	8230	8233	8239	8223	8226	8220	8212	8223	8216	8212	8217	8207	8199	8194	8211
542	A/D0	1	9	1290	8179	8200	8215	8229	8200	8267	8251	8214	8216	8217	8164	8220	8183	8240	8247	8276	8198	8196	8240	8159	8227	8259	8306	8200	8231	8245	8113	8169	8287	8209	8209	8304	8267	8251	8254	8268	8232	8132	8161	8178	8210	8246	8274	8240	8272
543	A/D1	0	9	1020	8218	8212	8205	8224	8211	8218	8212	8215	8206	8203	8228	8206	8220	8220	8234	8215	8227	8221	8214	8219	8207	8223	8210	8219	8224	8210	8216	8204	8209	8230	8227	8162	8276	8192	8190	8270	8170	8248	8189	8233	8206	8240	8206	8227	8274
543	A/D0	1	9	1020	8237	8249	8231	8227	8259	8232	8187	8205	8245	8205	8247	8263	8283	8220	8261	8252	8185	8209	8254	8235	8244	8273	8287	8233	8235	8279	8199	8173	8215	8218	8236	8270	8301	8273	8227	8264	8224	8203	8200	8195	8232	8280	8250	8240	8317
544	A/D1	0	9	1270	8217	8216	8213	8247	8219	8230	8210	8231	8209	8215	8218	8246	8214	8221	8216	8216	8233	8215	8205	8222	8214	8238	8231	8229	8217	8223	8209	8232	8215	8224	8202	8224	8213	8206	8223	8235	8234	8225	8220	8217	8207	8222	8198	8229	8222
544	A/D0	1	9	1270	8206	8200	8213	8246	8225	8263	8223	8196	8208	8214	8181	8247	8246	8215	8235	8254	8213	8176	8205	8230	8215	8236	8263	8213	8248	8241	8222	8195	8200	8181	8220	8186	8245	8250	8284	8287	8243	8190	8204	8244	8223	8261	8247	8210	8243
545	A/D1	0	9	870	8222	8292	8263	8279	8251	8248	8223	8217	8216	8204	8220	8207	8222	8204	8214	8232	8253	8195	8279	8211	8194	8287	8222	8318	8261	8285	8281	8285	8281	8220	8248	8189	8282	8219	8298	8250	8250	8238	8208	8216	8211	8283	8250	8276	8242
545	A/D0	1	9	870	8249	8267	8290	8352	8373	8333	8260	8262	8207	8205	8307	8257	8247	8269	8230	8227	8204	8240	8190	8217	8275	8314	8300	8340	8396	8304	8262	8257	8241	8196	8236	8297	8276	8275	8295	8302	8223	8226	8228	8205	8235	8258	8298	8362	8299
546	A/D1	0	9	980	8212	8227	8213	8227	8208	8223	8209	8209	8223	8210	8221	8239	8224	8227	8221	8231	8210	8212	8225	8202	8214	8233	8250	8256	8240	8220	8225	8211	8213	8222	8216	8217	8209	8217	8219	8235	8222	8222	8225	8214	8226	8226	8219	8212	8227
546	A/D0	1	9	980	8274	8273	8313	8306	8263	8297	8236	8199	8227	8220	8201	8254	8259	8254	8251	8230	8235	8187	8209	8242	8212	8264	8260	8253	8263	8242	8211	8221	8213	8215	8213	8299	8291	8249	8276	8276	8222	8205	8229	8201	8204	8268	8262	8253	8254
547	A/D1	0	9	860	8222	8199	8229	8207	8214	8222	8212	8219	8209	8224	8205	8224	8198	8223	8216	8210	8231	8212	8229	8227	8218	8221	8208	8218	8207	8220	8214	8219	8211	8217	8230	8228	8222	8219	8209	8226	8221	8188	8221	8203	8204	8209	8212	8220	8232
547	A/D0	1	9	860	8218	8211	8240	8251	8218	8227	8222	8220	8180	8203	8279	8274	8269	8292	8249	8224	8221	8196	8184	8199	8253	8261	8310	8279	8290	8248	8212	8204	8202	8265	8234	8238	8289	8283	8196	8178	8225	8119	8140	8243	8211	8192	8227	8242	8194
548	A/D1	0	9	990	8214	8214	8216	8221	8218	8217	8219	8215	8219	8221	8229	8243	8224	8236	8253	8257	8241	8244	8243	8212	8214	8237	8224	8228	8232	8203	8228	8221	8220	8212	8224	8228	8219	8222	8237	8242	8227	8231	8223	8223	8211	8220	8226	8235	8223
548	A/D0	1	9	990	8226	8196	8298	8278	8272	8257	8249	8201	8185	8209	8181	8210	8244	8282	8261	8251	8247	8206	8213	8192	8217	8225	8254	8199	8211	8249	8214	8202	8199	8196	8288	8218	8251	8323	8225	8183	8272	8205	8136	8238	8277	8213	8232	8291	8238
549	A/D1	0	9	890	8216	8202	8213	8238	8254	8292	8248	8251	8214	8212	8212	8216	8234	8218	8223	8220	8210	8222	8214	8210	8225	8212	8218	8227	8212	8210	8213	8200	8220	8212	8216	8238	8233	8255	8258	8248	8242	8223	8219	8217	8208	8248	8229	8245	8226
549	A/D0	1	9	890	8170	8232	8214	8222	8269	8234	8213	8208	8211	8204	8207	8208	8221	8210	8211	8233	8199	8199	8209	8207	8200	8199	8207	8213	8215	8182	8197	8207	8195	8192	8248	8245	8244	8278	8246	8218	8221	8222	8185	8194	8231	8247	8225	8221	8222
550	A/D1	0	9	1250	8230	8227	8218	8243	8224	8223	8224	8224	8216	8227	8212	8237	8238	8218	8245	8209	8218	8214	8227	8211	8222	8240	8219	8229	8227	8209	8218	8222	8219	8223	8217	8220	8207	8225	8206	8205	8215	8205	8220	8236	8233	8241	8230	8214	8224
550	A/D0	1	9	1250	8256	8260	8222	8258	8217	8210	8262	8223	8226	8244	8195	8239	8265	8252	8232	8268	8222	8193	8218	8251	8210	8217	8280	8276	8242	8251	8276	8198	8167	8237	8230	8227	8214	8292	8270	8233	8246	8214	8152	8211	8230	8212	8233	8260	8251
551	A/D1	0	9	1010	8217	8215	8215	8218	8227	8219	8220	8232	8209	8219	8212	8210	8221	8221	8216	8243	8231	8221	8215	8215	8217	8209	8221	8238	8217	8222	8206	8216	8219	8209	8211	8229	8211	8222	8210	8210	8210	8213	8221	8206	8222	8220	8218	8215	8213
551	A/D0	1	9	1010	8242	8223	8238	8237	8254	8241	8217	8193	8216	8195	8202	8268	8244	8231	8223	8251	8225	8199	8243	8213	8208	8242	8278	8258	8237	8267	8227	8211	8195	8191	8206	8236	8233	8272	8254	8249	8231	8235	8217	8171	8188	8259	8237	8257	8301
552	A/D1	0	9	980	8216	8248	8206	8225	8238	8196	8249	8206	8225	8211	8223	8228	8258	8227	8231	8232	8202	8225	8212	8208	8219	8218	8226	8217	8216	8224	8229	8205	8225	8237	8217	8260	8230	8234	8214	8228	8226	8216	8221	8218	8215	8215	8202	8214	8221
552	A/D0	1	9	980	8210	8153	8455	8278	8105	8276	8271	8237	8155	8177	8369	8206	8118	8380	8227	8211	8229	8177	8254	8201	8275	8365	8220	8237	8169	8230	8276	8169	8209	8244	8228	8242	8233	8204	8275	8235	8209	8241	8180	8233	8266	8228	8244	8229	8242
553	A/D1	0	9	1470	8217	8251	8223	8232	8219	8218	8233	8236	8236	8225	8230	8223	8240	8232	8220	8227	8234	8237	8223	8191	8226	8239	8175	8247	8202	8220	8231	8221	8249	8190	8272	8218	8282	8274	8275	8233	8237	8220	8205	8221	8209	8207	8232	8221	8270
553	A/D0	1	9	1470	8225	8307	8250	8249	8341	8327	8245	8241	8220	8172	8194	8206	8193	8203	8209	8212	8206	8196	8165	8204	8216	8240	8204	8257	8248	8229	8248	8236	8181	8193	8241	8227	8236	8234	8246	8243	8200	8206	8200	8196	8216	8227	8228	8260	8279
554	A/D1	0	9	1020	8222	8204	8225	8218	8220	8216	8194	8240	8209	8211	8229	8200	8239	8181	8254	8195	8209	8241	8194	8220	8219	8224	8226	8272	8236	8235	8241	8215	8224	8225	8214	8214	8231	8206	8220	8228	8198	8226	8213	8206	8230	8219	8235	8250	8226
554	A/D0	1	9	1020	8242	8289	8277	8243	8274	8299	8234	8225	8240	8159	8193	8260	8228	8289	8257	8209	8198	8213	8215	8203	8197	8217	8214	8232	8255	8262	8215	8216	8211	8188	8215	8246	8256	8291	8291	8271	8234	8201	8214	8251	8231	8239	8225	8232	8254
555	A/D1	0	9	1150	8257	8234	8257	8215	8244	8191	8229	8195	8220	8221	8221	8231	8220	8228	8220	8236	8206	8211	8223	8214	8210	8225	8208	8228	8248	8221	8248	8207	8225	8204	8218	8206	8232	8219	8229	8220	8207	8228	8205	8217	8224	8219	8224	8216	8216
555	A/D0	1	9	1150	8247	8269	8264	8269	8248	8223	8208	8184	8194	8198	8224	8245	8265	8278	8330	8286	8235	8237	8217	8185	8218	8256	8232	8215	8239	8215	8185	8192	8198	8186	8250	8255	8261	8260	8228	8205	8214	8201	8193	8224	8233	8218	8228	8239	8269
556	A/D1	0	9	1280	8215	8224	8216	8217	8231	8249	8241	8240	8222	8213	8218	8215	8247	8230	8231	8213	8218	8221	8210	8221	8202	8221	8211	8222	8215	8213	8208	8218	8218	8212	8216	8219	8242	8210	8243	8225	8228	8216	8214	8210	8221	8225	8225	8226	8229
556	A/D0	1	9	1280	8205	8251	8234	8212	8221	8229	8193	8169	8236	8194	8187	8244	8262	8230	8260	8285	8229	8213	8254	8250	8194	8283	8256	8201	8214	8247	8183	8176	8212	8191	8187	8256	8254	8199	8190	8256	8181	8212	8215	8242	8237	8251	8220	8234	8260
557	A/D1	0	9	940	8209	8217	8211	8198	8245	8200	8237	8227	8230	8240	8191	8255	8184	8218	8242	8201	8241	8234	8231	8233	8243	8214	8215	8230	8218	8201	8292	8214	8185	8279	8153	8250	8208	8219	8278	8238	8281	8223	8238	8183	8248	8187	8239	8223	8220
557	A/D0	1	9	940	8225	8220	8262	8263	8320	8291	8239	8241	8217	8183	8240	8236	8244	8263	8265	8239	8212	8235	8214	8201	8230	8248	8258	8234	8256	8273	8206	8215	8179	8214	8188	8209	8297	8235	8258	8249	8208	8210	8201	8188	8232	8246	8273	8290	8261
558	A/D1	0	9	1100	8217	8247	8223	8232	8228	8210	8238	8201	8237	8196	8220	8221	8212	8223	8201	8215	8211	8212	8208	8215	8209	8236	8225	8205	8226	8228	8203	8210	8222	8194	8231	8227	8208	8233	8223	8240	8215	8227	8221	8211	8218	8224	8224	8210	8210
558	A/D0	1	9	1100	8223	8219	8281	8271	8229	8227	8235	8192	8209	8239	8221	8246	8240	8231	8218	8250	8208	8197	8220	8198	8243	8253	8321	8223	8209	8240	8186	8164	8207	8231	8199	8234	8207	8215	8222	8256	8240	8198	8214	8206	8217	8211	8217	8215	8228
559	A/D1	0	9	1350	8208	8210	8241	8226	8221	8218	8235	8232	8219	8229	8218	8216	8214	8210	8204	8215	8206	8217	8196	8220	8228	8222	8234	8200	8229	8212	8224	8231	8220	8228	8211	8223	8218	8223	8238	8239	8229	8221	8211	8215	8211	8219	8224	8207	8216
559	A/D0	1	9	1350	8221	8222	8271	8252	8211	8258	8291	8218	8212	8228	8213	8210	8227	8211	8220	8264	8234	8232	8223	8173	8208	8211	8251	8215	8252	8273	8224	8176	8225	8226	8216	8217	8292	8255	8242	8250	8229	8204	8198	8202	8226	8181	8257	8253	8287
560	A/D1	0	9	1110	8207	8226	8215	8208	8220	8206	8223	8215	8223	8200	8220	8215	8216	8245	8226	8229	8215	8222	8211	8217	8220	8219	8213	8216	8206	8218	8221	8205	8216	8221	8225	8208	8227	8206	8218	8226	8204	8238	8225	8226	8217	8203	8213	8256	8240
560	A/D0	1	9	1110	8209	8277	8265	8246	8244	8257	8210	8182	8182	8205	8246	8260	8228	8262	8240	8200	8218	8219	8202	8215	8247	8270	8220	8221	8261	8181	8181	8210	8207	8232	8236	8199	8225	8251	8237	8257	8229	8205	8178	8205	8291	8261	8252	8269	8248
561	A/D1	0	9	1040	8229	8206	8226	8213	8209	8212	8224	8212	8213	8210	8224	8224	8212	8225	8201	8224	8225	8220	8214	8209	8215	8208	8214	8217	8218	8222	8224	8222	8213	8212	8230	8211	8227	8255	8183	8250	8200	8229	8221	8207	8233	8164	8262	8214	8211
561	A/D0	1	9	1040	8228	8209	8228	8238	8251	8213	8251	8203	8169	8204	8200	8213	8277	8241	8207	8207	8217	8189	8176	8203	8230	8182	8223	8278	8255	8272	8267	8241	8195	8197	8206	8222	8214	8245	8244	8225	8225	8210	8189	8192	8253	8232	8255	8238	8193
562	A/D1	0	9	920	8206	8213	8216	8216	8213	8248	8250	8234	8247	8213	8216	8217	8215	8222	8213	8226	8210	8221	8228	8207	8221	8201	8224	8213	8237	8213	8222	8213	8215	8218	8203	8237	8209	8231	8208	8209	8217	8206	8215	8217	8223	8229	8228	8218	8219
562	A/D0	1	9	920	8165	8213	8230	8199	8286	8227	8155	8184	8206	8242	8224	8236	8241	8228	8253	8238	8210	8214	8220	8190	8181	8246	8265	8266	8293	8231	8179	8229	8226	8203	8235	8301	8286	8244	8279	8257	8209	8226	8222	8185	8242	8246	8245	8245	8265
563	A/D1	0	9	870	8189	8229	8219	8215	8205	8239	8224	8237	8232	8201	8234	8262	8246	8275	8245	8222	8218	8244	8204	8248	8207	8214	8234	8205	8239	8229	8218	8220	8189	8220	8212	8209	8219	8241	8226	8228	8203	8212	8212	8220	8220	8217	8237	8235	8250
563	A/D0	1	9	870	8227	8264	8258	8228	8249	8233	8222	8190	8222	8192	8194	8230	8231	8334	8369	8260	8251	8234	8185	8174	8254	8263	8248	8284	8279	8263	8254	8244	8242	8230	8296	8287	8278	8325	8293	8320	8286	8257	8198	8227	8255	8270	8216	8272	8279
564	A/D1	0	9	850	8236	8217	8234	8220	8213	8213	8220	8211	8213	8223	8219	8206	8217	8207	8221	8255	8241	8252	8224	8222	8242	8232	8228	8213	8227	8223	8222	8221	8219	8211	8224	8227	8244	8264	8255	8231	8236	8215	8217	8224	8217	8225	8214	8215	8223
564	A/D0	1	9	850	8256	8277	8256	8288	8233	8269	8281	8180	8209	8220	8191	8220	8252	8280	8243	8266	8200	8199	8200	8228	8247	8261	8254	8268	8255	8294	8234	8190	8217	8182	8175	8235	8229	8245	8293	8268	8249	8197	8196	8229	8229	8225	8259	8259	8247
565	A/D1	0	9	1080	8216	8216	8212	8209	8222	8207	8228	8232	8222	8220	8209	8216	8218	8212	8226	8212	8200	8248	8219	8241	8222	8207	8225	8210	8208	8219	8234	8242	8235	8222	8226	8215	8212	8212	8220	8216	8216	8226	8224	8223	8225	8229	8227	8237	8229
565	A/D0	1	9	1080	8209	8229	8200	8226	8223	8215	8215	8215	8233	8196	8223	8271	8258	8233	8268	8250	8208	8208	8238	8237	8211	8237	8236	8247	8208	8219	8202	8198	8239	8180	8211	8225	8238	8251	8292	8237	8218	8249	8212	8219	8259	8254	8270	8264	8264
566	A/D1	0	9	1280	8214	8204	8216	8204	8212	8221	8248	8246	8233	8223	8207	8220	8213	8217	8246	8224	8230	8214	8209	8209	8215	8217	8221	8212	8215	8217	8200	8211	8205	8221	8219	8222	8204	8214	8206	8216	8241	8215	8236	8224	8214	8225	8228	8213	8241
566	A/D0	1	9	1280	8223	8202	8208	8232	8257	8275	8262	8247	8209	8200	8239	8248	8253	8214	8251	8253	8215	8211	8244	8179	8182	8207	8218	8208	8247	8266	8196	8209	8232	8188	8238	8240	8224	8230	8248	8200	8210	8223	8200	8191	8207	8265	8246	8203	8295
567	A/D1	0	9	860	8222	8206	8223	8216	8205	8262	8161	8275	8207	8184	8253	8166	8253	8197	8235	8214	8230	8220	8216	8224	8193	8252	8188	8249	8202	8225	8226	8197	8218	8199	8214	8212	8218	8233	8226	8228	8223	8207	8225	8196	8208	8217	8220	8258	8237
567	A/D0	1	9	860	8264	8205	8243	8303	8271	8219	8244	8250	8229	8197	8246	8249	8219	8261	8257	8213	8205	8188	8186	8211	8220	8222	8290	8237	8220	8230	8226	8207	8186	8239	8235	8228	8237	8292	8251	8204	8214	8183	8175	8202	8219	8230	8248	8224	8228
568	A/D1	0	9	1160	8224	8215	8236	8235	8218	8226	8206	8226	8203	8218	8203	8211	8227	8206	8211	8223	8212	8213	8227	8209	8222	8219	8228	8214	8249	8231	8240	8229	8220	8220	8215	8223	8216	8230	8228	8228	8227	8218	8219	8213	8227	8215	8218	8214	8218
568	A/D0	1	9	1160	8226	8288	8270	8274	8286	8248	8238	8245	8187	8198	8235	8212	8234	8225	8250	8218	8227	8268	8233	8197	8234	8212	8211	8245	8269	8234	8236	8228	8186	8195	8211	8247	8231	8201	8275	8238	8241	8227	8188	8192	8219	8213	8216	8219	8260
569	A/D1	0	9	1160	8203	8224	8210	8200	8225	8199	8215	8216	8218	8214	8225	8233	8220	8230	8199	8221	8208	8213	8219	8216	8211	8224	8249	8234	8242	8222	8228	8207	8221	8217	8204	8233	8216	8231	8231	8213	8227	8213	8223	8226	8233	8251	8232	8217	8219
569	A/D0	1	9	1160	8248	8236	8248	8262	8254	8230	8244	8220	8158	8244	8247	8192	8231	8304	8217	8205	8232	8194	8182	8211	8288	8261	8243	8243	8204	8217	8261	8192	8210	8244	8225	8228	8263	8258	8244	8306	8293	8211	8179	8274	8291	8248	8296	8322	8323
570	A/D1	0	9	1100	8244	8224	8239	8215	8212	8238	8238	8243	8215	8233	8214	8239	8215	8218	8224	8240	8244	8238	8220	8226	8222	8199	8232	8217	8225	8237	8222	8261	8242	8218	8221	8213	8210	8224	8211	8226	8208	8212	8212	8223	8209	8240	8244	8245	8226
570	A/D0	1	9	1100	8231	8238	8252	8256	8260	8255	8202	8212	8194	8192	8227	8232	8251	8213	8213	8221	8199	8216	8245	8226	8272	8298	8265	8263	8269	8227	8223	8212	8170	8200	8208	8177	8225	8262	8264	8238	8238	8204	8185	8194	8219	8229	8234	8255	8267
571	A/D1	0	9	1320	8237	8229	8221	8217	8213	8207	8209	8213	8217	8220	8221	8237	8216	8227	8218	8213	8224	8204	8222	8208	8218	8223	8225	8231	8219	8213	8207	8222	8218	8220	8207	8268	8219	8203	8275	8167	8259	8220	8209	8237	8196	8278	8232	8287	8210
571	A/D0	1	9	1320	8237	8219	8255	8239	8246	8224	8197	8227	8210	8195	8258	8280	8243	8239	8303	8258	8212	8206	8217	8216	8208	8238	8229	8287	8272	8239	8215	8236	8206	8203	8266	8251	8263	8235	8255	8224	8205	8216	8211	8210	8224	8240	8266	8226	8234
572	A/D1	0	9	860	8224	8217	8229	8204	8225	8217	8217	8238	8228	8228	8223	8213	8214	8222	8211	8251	8218	8243	8215	8205	8229	8198	8250	8256	8238	8241	8218	8208	8225	8213	8206	8214	8211	8228	8207	8211	8220	8210	8218	8209	8219	8210	8219	8210	8216
572	A/D0	1	9	860	8209	8200	8185	8250	8228	8177	8212	8251	8175	8179	8214	8222	8204	8232	8256	8245	8243	8250	8224	8198	8194	8208	8207	8196	8224	8209	8201	8210	8200	8219	8228	8203	8216	8291	8241	8266	8283	8258	8195	8205	8232	8224	8247	8302	8320
573	A/D1	0	9	1220	8212	8226	8226	8245	8219	8244	8240	8224	8243	8215	8221	8216	8214	8221	8220	8216	8209	8224	8216	8262	8269	8248	8231	8238	8234	8228	8227	8216	8233	8230	8210	8213	8209	8215	8215	8220	8206	8215	8217	8221	8203	8238	8222	8217	8230
573	A/D0	1	9	1220	8211	8205	8239	8221	8201	8224	8221	8168	8190	8221	8180	8238	8286	8319	8214	8241	8235	8161	8196	8235	8185	8203	8243	8265	8262	8258	8224	8210	8204	8170	8160	8201	8208	8237	8221	8217	8206	8181	8206	8206	8220	8228	8286	8234	8278
574	A/D1	0	9	1440	8215	8228	8214	8221	8257	8269	8243	8242	8195	8222	8209	8224	8244	8244	8226	8228	8209	8214	8226	8207	8234	8216	8234	8255	8243	8244	8251	8244	8227	8227	8209	8205	8227	8227	8211	8252	8242	8235	8229	8224	8213	8220	8216	8209	8212
574	A/D0	1	9	1440	8179	8233	8286	8240	8297	8358	8291	8239	8189	8237	8246	8180	8239	8274	8232	8220	8274	8257	8197	8238	8254	8218	8192	8278	8249	8196	8223	8206	8182	8211	8247	8251	8253	8206	8206	8257	8229	8176	8207	8231	8187	8180	8243	8251	8215
575	A/D1	0	9	1160	8220	8203	8213	8240	8234	8228	8233	8210	8210	8223	8196	8230	8216	8229	8213	8220	8220	8216	8213	8210	8212	8219	8233	8216	8232	8226	8230	8220	8224	8202	8217	8206	8228	8227	8230	8234	8218	8224	8217	8213	8214	8206	8220	8217	8211
575	A/D0	1	9	1160	8212	8206	8233	8253	8241	8212	8235	8199	8196	8204	8197	8238	8284	8242	8218	8212	8211	8188	8200	8215	8208	8205	8251	8235	8221	8220	8218	8193	8191	8186	8179	8209	8242	8234	8239	8245	8224	8215	8231	8209	8203	8218	8240	8274	8286
576	A/D1	0	9	890	8228	8250	8226	8254	8229	8247	8210	8253	8173	8237	8193	8236	8220	8245	8259	8290	8295	8250	8282	8232	8282	8243	8263	8281	8242	8231	8255	8235	8237	8217	8218	8239	8252	8270	8298	8317	8280	8270	8223	8215	8231	8243	8244	8253	8237
576	A/D0	1	9	890	8225	8343	8278	8278	8352	8381	8264	8224	8249	8193	8293	8356	8381	8284	8372	8382	8279	8226	8197	8213	8215	8254	8259	8295	8324	8281	8245	8250	8185	8170	8269	8281	8278	8279	8329	8340	8286	8291	8230	8210	8212	8284	8340	8289	8283
577	A/D1	0	9	1100	8194	8228	8240	8188	8231	8201	8200	8215	8213	8225	8216	8215	8218	8211	8208	8226	8202	8224	8222	8215	8226	8225	8210	8218	8209	8211	8223	8214	8223	8225	8205	8208	8198	8219	8193	8213	8218	8212	8220	8216	8228	8222	8239	8215	8253
577	A/D0	1	9	1100	8245	8239	8240	8262	8257	8203	8216	8219	8191	8209	8239	8235	8206	8233	8235	8192	8188	8217	8205	8194	8220	8222	8238	8258	8267	8241	8239	8214	8202	8211	8231	8274	8271	8319	8301	8243	8272	8248	8177	8225	8225	8211	8213	8245	8242
578	A/D1	0	9	880	8228	8219	8242	8246	8227	8239	8229	8241	8247	8167	8292	8200	8232	8324	8166	8317	8206	8259	8219	8217	8227	8203	8258	8197	8292	8229	8275	8229	8243	8233	8212	8232	8201	8240	8227	8255	8217	8224	8227	8214	8215	8242	8222	8224	8284
578	A/D0	1	9	880	8225	8217	8217	8242	8239	8209	8216	8224	8183	8205	8201	8220	8186	8269	8243	8230	8220	8208	8208	8194	8222	8235	8243	8269	8195	8234	8219	8193	8166	8214	8218	8267	8318	8286	8295	8262	8224	8212	8201	8227	8229	8285	8267	8237	8352
579	A/D1	0	9	1000	8220	8233	8216	8234	8206	8232	8224	8217	8232	8214	8226	8215	8222	8207	8229	8250	8240	8262	8230	8235	8226	8236	8224	8212	8214	8229	8253	8235	8233	8223	8206	8219	8219	8215	8220	8205	8232	8214	8226	8225	8224	8243	8228	8240	8243
579	A/D0	1	9	1000	8208	8212	8248	8281	8252	8228	8208	8197	8222	8207	8239	8267	8237	8223	8232	8235	8196	8232	8214	8211	8208	8210	8259	8235	8219	8275	8226	8209	8205	8231	8246	8187	8274	8270	8255	8260	8245	8235	8195	8184	8240	8248	8262	8249	8284
580	A/D1	0	9	870	8211	8203	8230	8212	8220	8223	8222	8206	8226	8213	8219	8214	8214	8223	8213	8229	8217	8217	8227	8219	8210	8224	8221	8230	8219	8221	8217	8204	8219	8207	8213	8220	8230	8231	8225	8244	8235	8217	8217	8247	8240	8229	8250	8227	8235
580	A/D0	1	9	870	8274	8240	8296	8287	8249	8251	8273	8192	8212	8264	8249	8236	8238	8278	8255	8236	8260	8218	8172	8217	8236	8220	8206	8218	8241	8223	8214	8205	8196	8222	8240	8266	8231	8284	8234	8230	8224	8179	8179	8208	8210	8190	8252	8255	8281
581	A/D1	0	9	940	8155	8219	8244	8196	8262	8194	8234	8199	8220	8193	8231	8218	8220	8259	8200	8250	8185	8233	8209	8224	8221	8218	8250	8211	8224	8232	8189	8213	8231	8193	8230	8211	8207	8225	8200	8220	8213	8213	8223	8214	8213	8217	8207	8221	8247
581	A/D0	1	9	940	8250	8239	8259	8228	8238	8211	8185	8208	8205	8185	8228	8263	8192	8196	8243	8220	8241	8214	8248	8213	8182	8225	8214	8205	8245	8216	8233	8218	8170	8187	8180	8224	8228	8228	8183	8192	8266	8247	8208	8190	8232	8266	8256	8303	8228
582	A/D1	0	9	1490	8221	8233	8211	8225	8281	8163	8282	8209	8212	8243	8194	8247	8196	8239	8181	8238	8179	8224	8206	8204	8229	8197	8236	8196	8223	8206	8217	8217	8208	8230	8221	8205	8227	8242	8241	8257	8229	8224	8211	8210	8226	8201	8219	8221	8208
582	A/D0	1	9	1490	8266	8245	8228	8256	8228	8188	8185	8206	8164	8212	8237	8314	8255	8229	8272	8228	8226	8218	8220	8219	8213	8231	8280	8248	8259	8262	8197	8165	8180	8240	8179	8211	8217	8227	8248	8211	8228	8195	8151	8222	8229	8222	8246	8310	8294
583	A/D1	0	9	1070	8229	8208	8216	8218	8212	8219	8226	8219	8210	8226	8208	8214	8241	8222	8244	8237	8201	8238	8228	8146	8278	8186	8219	8245	8206	8234	8212	8233	8183	8248	8176	8246	8204	8214	8242	8188	8241	8195	8225	8213	8218	8214	8225	8210	8205
583	A/D0	1	9	1070	8215	8285	8289	8257	8222	8244	8227	8218	8198	8173	8206	8218	8201	8228	8228	8229	8222	8210	8192	8183	8195	8213	8188	8232	8203	8235	8212	8222	8188	8206	8256	8255	8281	8294	8297	8239	8241	8243	8184	8178	8212	8245	8251	8245	8273
584	A/D1	0	9	1100	8210	8227	8225	8243	8233	8237	8229	8210	8212	8213	8212	8220	8220	8213	8209	8232	8218	8222	8223	8218	8218	8216	8209	8220	8207	8221	8210	8219	8214	8215	8212	8215	8199	8214	8207	8220	8215	8217	8212	8190	8233	8209	8209	8226	8198
584	A/D0	1	9	1100	8251	8243	8238	8253	8214	8210	8201	8168	8187	8263	8225	8249	8265	8256	8211	8237	8209	8198	8219	8239	8240	8285	8263	8301	8261	8216	8206	8196	8191	8215	8221	8218	8257	8273	8299	8292	8243	8238	8225	8239	8217	8268	8245	8237	8272
585	A/D1	0	9	900	8271	8176	8275	8182	8226	8213	8205	8240	8202	8231	8195	8234	8200	8233	8215	8229	8247	8218	8227	8224	8230	8208	8222	8209	8218	8205	8210	8222	8215	8213	8213	8244	8219	8236	8206	8208	8228	8224	8220	8216	8215	8217	8276	8278	8259
585	A/D0	1	9	900	8272	8266	8249	8326	8333	8270	8232	8202	8213	8188	8260	8308	8277	8253	8318	8234	8224	8238	8209	8251	8275	8229	8205	8248	8214	8213	8219	8218	8203	8210	8257	8287	8280	8344	8323	8228	8254	8189	8174	8209	8222	8186	8253	8264	8235
586	A/D1	0	9	1020	8210	8234	8225	8266	8243	8232	8225	8219	8212	8214	8214	8215	8226	8223	8248	8236	8245	8231	8225	8231	8215	8216	8232	8218	8259	8226	8243	8214	8226	8216	8204	8228	8203	8213	8226	8222	8284	8250	8255	8220	8223	8210	8229	8219	8268
586	A/D0	1	9	1020	8250	8250	8302	8301	8270	8231	8241	8205	8134	8166	8211	8227	8293	8295	8237	8275	8222	8207	8215	8211	8251	8266	8223	8262	8269	8279	8262	8246	8197	8172	8172	8178	8227	8228	8271	8269	8215	8204	8163	8205	8236	8267	8276	8286	8267
587	A/D1	0	9	1380	8215	8214	8206	8223	8204	8222	8225	8211	8235	8216	8224	8208	8233	8209	8223	8222	8216	8219	8209	8212	8211	8205	8217	8203	8230	8227	8237	8230	8233	8224	8255	8222	8242	8210	8220	8219	8216	8219	8210	8243	8181	8250	8230	8235	8241
587	A/D0	1	9	1380	8213	8221	8252	8268	8251	8228	8285	8192	8201	8231	8233	8239	8239	8249	8253	8252	8250	8232	8191	8211	8233	8276	8259	8272	8283	8267	8246	8225	8223	8198	8204	8248	8220	8225	8228	8255	8194	8184	8218	8236	8236	8307	8300	8214	8266
588	A/D1	0	9	1570	8219	8257	8244	8252	8219	8217	8211	8218	8216	8223	8218	8222	8215	8225	8209	8213	8216	8207	8225	8213	8230	8226	8220	8225	8188	8214	8218	8192	8230	8203	8212	8230	8228	8240	8257	8266	8276	8239	8247	8232	8222	8288	8250	8268	8248
588	A/D0	1	9	1570	8244	8228	8246	8270	8233	8254	8269	8217	8202	8220	8256	8227	8214	8277	8229	8193	8225	8184	8190	8238	8164	8226	8271	8212	8243	8274	8222	8165	8241	8291	8264	8286	8308	8269	8198	8247	8252	8174	8183	8210	8251	8222	8208	8246	8242
589	A/D1	0	9	1180	8206	8205	8231	8217	8242	8231	8215	8213	8216	8203	8212	8218	8232	8248	8220	8229	8215	8221	8241	8157	8269	8202	8192	8256	8184	8250	8209	8236	8198	8235	8201	8225	8217	8210	8263	8201	8272	8203	8240	8206	8210	8209	8215	8218	8201
589	A/D0	1	9	1180	8259	8265	8291	8252	8291	8237	8252	8207	8167	8177	8275	8290	8277	8251	8252	8223	8186	8220	8206	8191	8265	8270	8237	8235	8240	8230	8194	8202	8213	8187	8201	8231	8263	8226	8270	8254	8270	8250	8195	8187	8225	8228	8222	8277	8289
590	A/D1	0	10	860	8239	8223	8228	8234	8242	8257	8229	8234	8220	8216	8210	8237	8226	8218	8234	8219	8217	8217	8218	8236	8268	8256	8232	8262	8228	8229	8237	8229	8219	8224	8216	8228	8229	8246	8263	8197	8240	8210	8213	8231	8217	8311	8239	8312	8262
590	A/D0	1	10	860	8222	8270	8270	8264	8284	8229	8186	8215	8185	8218	8201	8207	8265	8249	8268	8261	8226	8211	8213	8207	8240	8232	8212	8286	8252	8193	8204	8222	8191	8199	8247	8229	8223	8254	8266	8213	8200	8235	8199	8219	8259	8235	8305	8347	8254
591	A/D1	0	10	860	8233	8248	8270	8217	8228	8229	8188	8241	8205	8233	8236	8229	8220	8244	8229	8223	8223	8203	8215	8208	8218	8215	8253	8261	8236	8236	8215	8219	8223	8216	8213	8217	8237	8232	8215	8222	8213	8214	8224	8208	8216	8215	8214	8215	8237
591	A/D0	1	10	860	8346	8324	8285	8260	8215	8236	8201	8192	8188	8210	8206	8257	8261	8271	8242	8226	8193	8154	8218	8221	8225	8278	8318	8241	8260	8258	8208	8184	8190	8217	8167	8189	8267	8254	8254	8288	8254	8205	8203	8238	8239	8268	8259	8281	8258
592	A/D1	0	10	860	8210	8242	8221	8250	8277	8248	8245	8220	8223	8247	8236	8233	8218	8216	8213	8215	8218	8244	8229	8230	8217	8247	8236	8226	8234	8228	8220	8226	8211	8219	8255	8237	8257	8232	8225	8213	8213	8206	8210	8219	8222	8219	8215	8228	8208
592	A/D0	1	10	860	8227	8242	8268	8309	8283	8242	8216	8210	8215	8270	8294	8234	8273	8255	8249	8254	8218	8198	8204	8254	8262	8234	8235	8283	8247	8202	8219	8185	8200	8228	8252	8264	8251	8264	8251	8214	8206	8186	8186	8195	8250	8233	8271	8246	8259
593	A/D1	0	10	860	8202	8213	8223	8215	8224	8215	8227	8227	8211	8214	8209	8210	8222	8249	8250	8240	8232	8220	8223	8216	8229	8261	8258	8174	8278	8198	8258	8231	8215	8224	8213	8243	8213	8277	8193	8254	8202	8212	8220	8208	8272	8257	8303	8249	8274
593	A/D0	1	10	860	8251	8270	8281	8267	8282	8294	8246	8228	8209	8225	8237	8251	8287	8306	8287	8266	8230	8220	8193	8196	8248	8220	8251	8299	8307	8312	8227	8235	8197	8228	8276	8300	8299	8275	8285	8220	8207	8215	8226	8201	8238	8266	8305	8326	8339
594	A/D1	0	10	860	8244	8222	8227	8217	8225	8219	8208	8228	8218	8217	8216	8221	8219	8215	8227	8214	8230	8212	8225	8211	8222	8211	8215	8217	8220	8220	8221	8218	8218	8221	8218	8233	8241	8220	8263	8256	8257	8244	8240	8221	8231	8230	8239	8220	8217
594	A/D0	1	10	860	8167	8223	8251	8191	8224	8275	8232	8190	8201	8254	8227	8205	8272	8273	8238	8262	8222	8184	8219	8244	8215	8235	8211	8188	8235	8205	8200	8165	8198	8230	8218	8261	8298	8260	8257	8281	8217	8217	8244	8252	8299	8308	8293	8273	8250
595	A/D1	0	10	860	8216	8215	8213	8212	8221	8211	8205	8223	8164	8275	8202	8197	8271	8150	8246	8190	8214	8210	8207	8229	8194	8269	8221	8289	8228	8282	8229	8241	8207	8210	8214	8205	8240	8217	8239	8214	8235	8217	8219	8208	8218	8208	8210	8218	8200
595	A/D0	1	10	860	8216	8174	8208	8218	8196	8239	8242	8211	8211	8232	8247	8202	8225	8296	8272	8284	8226	8234	8206	8220	8233	8226	8297	8310	8242	8281	8221	8183	8223	8239	8218	8230	8269	8267	8253	8298	8264	8236	8215	8209	8203	8205	8211	8228	8245
596	A/D1	0	10	880	8229	8217	8199	8218	8203	8210	8217	8215	8245	8208	8204	8268	8185	8292	8225	8208	8243	8205	8240	8205	8235	8178	8248	8194	8230	8224	8212	8236	8206	8233	8200	8215	8209	8212	8195	8206	8222	8226	8251	8249	8222	8221	8187	8229	8247
596	A/D0	1	10	880	8202	8216	8239	8299	8243	8244	8251	8202	8191	8228	8208	8199	8248	8271	8259	8279	8251	8221	8208	8192	8184	8206	8235	8254	8241	8243	8224	8191	8220	8207	8207	8229	8222	8252	8232	8248	8264	8223	8264	8184	8161	8210	8197	8196	8231
597	A/D1	0	10	1170	8216	8214	8213	8224	8241	8244	8236	8226	8210	8217	8206	8202	8239	8219	8223	8220	8208	8220	8211	8216	8217	8236	8259	8252	8235	8233	8223	8227	8211	8212	8210	8214	8233	8235	8229	8221	8214	8223	8204	8221	8212	8219	8240	8249	8231
597	A/D0	1	10	1170	8208	8231	8230	8258	8233	8239	8200	8201	8195	8205	8204	8228	8261	8260	8242	8235	8233	8220	8189	8205	8232	8195	8230	8289	8284	8239	8233	8216	8195	8178	8214	8230	8196	8214	8244	8232	8211	8250	8197	8206	8194	8173	8261	8318	8245
598	A/D1	0	10	1030	8220	8214	8240	8229	8238	8225	8214	8226	8219	8218	8223	8212	8219	8215	8232	8219	8203	8221	8208	8218	8215	8221	8219	8214	8219	8226	8244	8221	8231	8208	8212	8214	8220	8224	8214	8212	8222	8218	8208	8225	8206	8220	8220	8212	8223
598	A/D0	1	10	1030	8244	8224	8200	8259	8259	8203	8213	8213	8191	8227	8297	8274	8283	8267	8276	8239	8210	8201	8244	8211	8214	8231	8227	8219	8249	8232	8207	8204	8172	8219	8223	8224	8269	8265	8216	8225	8253	8195	8196	8207	8244	8230	8230	8279	8251
599	A/D1	0	10	1120	8221	8217	8214	8212	8211	8210	8213	8217	8196	8231	8231	8196	8238	8218	8247	8227	8227	8233	8180	8240	8204	8212	8220	8212	8251	8247	8240	8205	8229	8208	8211	8244	8203	8223	8226	8210	8228	8222	8211	8220	8232	8228	8222	8229	8209
599	A/D0	1	10	1120	8212	8211	8223	8218	8217	8217	8238	8200	8187	8207	8230	8201	8283	8297	8247	8312	8256	8219	8226	8210	8210	8271	8271	8236	8237	8237	8225	8196	8193	8211	8247	8221	8272	8227	8281	8252	8241	8245	8224	8159	8249	8267	8249	8260	8264
600	A/D1	0	10	1020	8248	8229	8228	8226	8220	8214	8220	8218	8215	8218	8216	8227	8213	8227	8204	8223	8217	8210	8232	8206	8228	8247	8251	8240	8235	8224	8212	8212	8227	8203	8233	8252	8234	8234	8225	8225	8207	8231	8218	8212	8217	8213	8223	8225	8209
600	A/D0	1	10	1020	8224	8266	8243	8307	8270	8226	8209	8201	8185	8194	8213	8221	8256	8273	8234	8221	8221	8197	8218	8231	8193	8231	8240	8267	8258	8259	8231	8219	8197	8207	8188	8221	8212	8221	8216	8242	8232	8223	8211	8214	8209	8222	8293	8281	8282
601	A/D1	0	10	1220	8227	8218	8199	8226	8201	8212	8213	8206	8236	8205	8216	8254	8161	8262	8208	8205	8238	8192	8242	8199	8235	8194	8234	8180	8233	8217	8220	8247	8201	8245	8204	8247	8228	8225	8214	8222	8192	8226	8237	8195	8234	8191	8258	8197	8258
601	A/D0	1	10	1220	8188	8208	8239	8241	8265	8257	8231	8224	8204	8202	8198	8215	8207	8206	8208	8191	8195	8201	8219	8191	8206	8227	8262	8251	8237	8283	8252	8221	8232	8216	8211	8219	8262	8225	8271	8250	8257	8219	8195	8194	8214	8213	8243	8262	8238
602	A/D1	0	10	870	8223	8209	8216	8223	8213	8222	8221	8204	8210	8212	8210	8221	8225	8231	8221	8227	8215	8215	8214	8209	8219	8239	8234	8228	8225	8215	8209	8211	8212	8242	8227	8263	8227	8239	8218	8219	8222	8206	8206	8208	8217	8224	8205	8213	8265
602	A/D0	1	10	870	8252	8259	8275	8302	8250	8214	8207	8195	8199	8218	8242	8248	8241	8236	8250	8230	8194	8209	8230	8244	8222	8235	8261	8215	8199	8241	8184	8175	8202	8241	8196	8279	8342	8267	8247	8211	8195	8131	8232	8226	8215	8265	8276	8202	8263
603	A/D1	0	10	1090	8234	8205	8228	8222	8217	8222	8238	8223	8227	8232	8212	8226	8215	8206	8222	8213	8209	8223	8223	8234	8245	8222	8244	8225	8257	8265	8238	8222	8215	8215	8220	8206	8216	8211	8214	8210	8211	8240	8232	8240	8228	8243	8248	8226	8220
603	A/D0	1	10	1090	8209	8263	8250	8280	8290	8247	8221	8173	8199	8229	8226	8255	8240	8229	8274	8231	8228	8207	8210	8238	8206	8250	8255	8251	8234	8264	8243	8184	8207	8231	8218	8233	8252	8261	8217	8202	8208	8227	8170	8260	8271	8248	8215	8234	8181
604	A/D1	0	10	1000	8210	8236	8239	8232	8246	8215	8230	8220	8207	8222	8240	8214	8224	8223	8214	8235	8245	8233	8226	8223	8224	8230	8240	8265	8243	8235	8231	8201	8223	8212	8217	8225	8213	8254	8220	8243	8217	8223	8220	8211	8216	8215	8211	8225	8214
604	A/D0	1	10	1000	8261	8278	8311	8336	8285	8256	8222	8201	8196	8205	8243	8259	8237	8206	8247	8235	8182	8173	8189	8213	8202	8185	8238	8227	8217	8252	8223	8191	8187	8260	8208	8202	8214	8226	8190	8192	8202	8191	8187	8214	8201	8235	8255	8222	8236
605	A/D1	0	10	860	8227	8211	8200	8227	8224	8300	8283	8231	8230	8234	8211	8245	8223	8292	8242	8242	8286	8177	8284	8213	8244	8239	8244	8251	8219	8243	8190	8237	8201	8195	8228	8267	8245	8237	8224	8216	8245	8207	8218	8224	8269	8294	8284	8237	8250
605	A/D0	1	10	860	8235	8231	8206	8256	8287	8243	8208	8192	8224	8159	8216	8201	8212	8195	8277	8240	8235	8201	8184	8216	8214	8236	8245	8245	8223	8269	8249	8229	8217	8201	8216	8222	8224	8219	8248	8273	8254	8213	8211	8221	8252	8284	8276	8283	8219
606	A/D1	0	10	1140	8219	8214	8213	8213	8252	8245	8245	8250	8222	8233	8218	8219	8215	8207	8234	8185	8233	8224	8204	8221	8223	8216	8221	8242	8217	8247	8215	8225	8222	8211	8219	8232	8232	8219	8230	8235	8231	8231	8225	8234	8201	8228	8229	8159	8256
606	A/D0	1	10	1140	8245	8234	8182	8238	8252	8219	8195	8239	8193	8221	8221	8193	8210	8206	8245	8229	8247	8243	8185	8231	8230	8223	8233	8280	8213	8173	8216	8194	8191	8204	8220	8250	8271	8262	8262	8262	8228	8254	8222	8197	8225	8236	8273	8246	8224
607	A/D1	0	10	1220	8214	8213	8215	8259	8247	8235	8221	8224	8206	8214	8216	8211	8205	8222	8213	8236	8236	8243	8231	8222	8215	8230	8241	8220	8226	8220	8221	8236	8233	8206	8229	8216	8218	8229	8213	8220	8225	8204	8215	8206	8208	8221	8214	8231	8224
607	A/D0	1	10	1220	8223	8237	8273	8277	8252	8284	8244	8213	8230	8211	8192	8228	8261	8229	8209	8239	8219	8194	8202	8222	8196	8195	8215	8253	8282	8284	8229	8230	8201	8171	8209	8261	8238	8230	8292	8258	8183	8194	8212	8190	8209	8254	8269	8225	8244
608	A/D1	0	10	1140	8224	8215	8218	8210	8226	8210	8243	8220	8222	8230	8203	8226	8207	8234	8221	8227	8219	8213	8211	8219	8220	8211	8214	8230	8217	8223	8222	8219	8217	8225	8214	8213	8219	8206	8217	8219	8212	8210	8218	8217	8218	8217	8232	8236	8243
608	A/D0	1	10	1140	8258	8210	8213	8266	8261	8243	8238	8241	8203	8204	8244	8213	8205	8236	8225	8210	8177	8203	8209	8202	8253	8252	8274	8265	8244	8278	8223	8244	8202	8210	8231	8213	8215	8231	8204	8184	8225	8212	8170	8202	8225	8231	8213	8239	8314
609	A/D1	0	10	1080	8214	8200	8253	8226	8174	8292	8162	8253	8219	8209	8238	8183	8251	8190	8246	8184	8238	8195	8216	8232	8199	8233	8202	8232	8204	8226	8197	8223	8195	8219	8211	8207	8226	8207	8220	8209	8233	8245	8251	8227	8227	8241	8215	8234	8212
609	A/D0	1	10	1080	8275	8237	8245	8286	8261	8214	8272	8210	8196	8171	8256	8215	8193	8231	8234	8174	8220	8187	8203	8200	8237	8237	8248	8203	8222	8206	8206	8186	8220	8258	8216	8209	8215	8215	8205	8214	8211	8178	8185	8218	8221	8232	8250	8255	8262
610	A/D1	0	10	1080	8219	8215	8218	8224	8216	8216	8210	8214	8217	8211	8203	8207	8206	8219	8207	8235	8231	8229	8218	8219	8216	8212	8207	8211	8216	8225	8206	8226	8215	8227	8214	8216	8205	8219	8214	8211	8226	8203	8219	8200	8214	8207	8219	8208	8241
610	A/D0	1	10	1080	8206	8256	8211	8196	8237	8221	8204	8200	8223	8215	8196	8217	8230	8194	8229	8236	8229	8202	8214	8209	8227	8264	8247	8246	8270	8220	8214	8229	8214	8196	8210	8256	8222	8222	8256	8217	8199	8182	8197	8192	8222	8228	8270	8275	8241
611	A/D1	0	10	1010	8212	8222	8225	8212	8218	8207	8221	8215	8228	8212	8220	8216	8209	8208	8205	8195	8209	8208	8220	8236	8227	8203	8244	8204	8211	8217	8202	8242	8174	8242	8223	8169	8248	8179	8217	8200	8246	8210	8249	8234	8211	8234	8200	8221	8271
611	A/D0	1	10	1010	8201	8213	8221	8222	8245	8224	8254	8259	8150	8256	8299	8242	8230	8276	8216	8138	8239	8262	8198	8265	8286	8255	8197	8257	8276	8224	8213	8206	8214	8182	8204	8221	8267	8240	8227	8292	8217	8216	8215	8239	8274	8226	8230	8242	8239
612	A/D1	0	10	1160	8216	8211	8236	8209	8258	8247	8206	8239	8220	8211	8232	8215	8212	8219	8207	8215	8208	8217	8210	8208	8231	8205	8222	8217	8205	8225	8207	8214	8218	8203	8221	8216	8211	8220	8218	8250	8226	8249	8224	8222	8221	8200	8234	8245	8242
612	A/D0	1	10	1160	8237	8233	8247	8221	8283	8266	8218	8222	8206	8218	8229	8220	8243	8210	8242	8247	8211	8193	8197	8217	8256	8251	8251	8248	8241	8232	8201	8205	8209	8220	8278	8290	8339	8303	8261	8255	8201	8213	8195	8198	8226	8241	8279	8273	8251
613	A/D1	0	10	990	8227	8209	8226	8263	8232	8231	8208	8220	8206	8224	8214	8232	8234	8244	8286	8280	8259	8225	8237	8210	8215	8215	8234	8227	8228	8231	8206	8217	8216	8202	8231	8224	8240	8241	8216	8208	8209	8214	8216	8208	8224	8205	8221	8212	8210
613	A/D0	1	10	990	8248	8235	8276	8261	8219	8219	8218	8212	8180	8197	8238	8232	8252	8216	8246	8211	8185	8214	8203	8197	8238	8248	8221	8216	8230	8242	8197	8211	8203	8182	8222	8237	8230	8261	8302	8239	8228	8238	8212	8236	8238	8248	8211	8248	8243
614	A/D1	0	10	870	8222	8208	8234	8220	8220	8229	8219	8220	8212	8210	8221	8230	8224	8239	8238	8255	8232	8243	8212	8212	8207	8208	8221	8230	8241	8229	8233	8210	8221	8213	8232	8231	8226	8221	8208	8228	8222	8233	8231	8214	8228	8271	8235	8259	8232
614	A/D0	1	10	870	8222	8244	8294	8323	8251	8235	8243	8182	8202	8264	8274	8300	8298	8300	8296	8297	8246	8203	8162	8212	8224	8268	8311	8257	8279	8298	8293	8234	8207	8225	8237	8238	8297	8314	8301	8291	8284	8245	8200	8213	8286	8314	8294	8387	8372
615	A/D1	0	10	1270	8217	8243	8227	8222	8230	8213	8211	8225	8199	8224	8246	8240	8239	8214	8224	8220	8224	8212	8221	8211	8218	8224	8207	8215	8215	8227	8218	8218	8220	8222	8230	8223	8211	8241	8245	8220	8227	8208	8228	8219	8228	8220	8215	8217	8217
615	A/D0	1	10	1270	8270	8281	8241	8292	8259	8237	8231	8291	8185	8186	8258	8208	8200	8250	8305	8226	8192	8218	8201	8184	8231	8258	8220	8251	8222	8196	8220	8220	8169	8206	8243	8204	8229	8242	8244	8230	8222	8254	8181	8192	8228	8222	8181	8240	8269
616	A/D1	0	10	1040	8222	8223	8212	8215	8216	8200	8224	8223	8232	8238	8223	8228	8217	8226	8217	8221	8221	8212	8221	8204	8220	8198	8215	8245	8243	8239	8228	8225	8209	8217	8213	8231	8226	8207	8239	8225	8232	8224	8210	8220	8208	8215	8220	8222	8214
616	A/D0	1	10	1040	8212	8198	8247	8267	8266	8246	8249	8231	8197	8219	8198	8219	8259	8269	8217	8236	8222	8181	8194	8203	8192	8196	8276	8272	8259	8259	8235	8233	8195	8201	8200	8239	8221	8235	8246	8234	8218	8221	8210	8203	8196	8211	8216	8221	8210
617	A/D1	0	10	910	8210	8216	8207	8219	8213	8219	8171	8272	8176	8208	8264	8149	8274	8177	8258	8231	8230	8224	8205	8214	8192	8245	8192	8243	8231	8245	8222	8221	8211	8189	8236	8208	8241	8216	8219	8218	8208	8204	8219	8199	8210	8241	8182	8238	8198
617	A/D0	1	10	910	8196	8256	8268	8244	8258	8231	8268	8203	8209	8218	8238	8210	8231	8300	8272	8225	8235	8235	8203	8194	8237	8268	8183	8195	8282	8313	8243	8258	8238	8204	8232	8295	8227	8218	8260	8254	8224	8196	8227	8209	8191	8210	8196	8236	8232
618	A/D1	0	10	1010	8230	8232	8245	8228	8231	8225	8240	8241	8221	8226	8235	8224	8236	8232	8223	8217	8216	8211	8216	8213	8244	8224	8231	8256	8227	8247	8209	8220	8215	8216	8220	8262	8261	8260	8237	8250	8238	8227	8225	8203	8208	8213	8199	8221	8198
618	A/D0	1	10	1010	8271	8311	8362	8327	8242	8240	8214	8181	8188	8222	8229	8228	8211	8245	8176	8162	8213	8212	8215	8218	8241	8237	8256	8254	8274	8228	8187	8207	8235	8215	8278	8299	8320	8231	8289	8221	8215	8227	8210	8182	8188	8283	8203	8208	8259
619	A/D1	0	10	1140	8215	8206	8230	8202	8231	8232	8205	8233	8214	8220	8191	8207	8212	8209	8224	8212	8234	8219	8225	8212	8207	8212	8233	8213	8230	8244	8232	8225	8213	8217	8204	8214	8215	8233	8223	8222	8222	8215	8211	8205	8233	8224	8225	8220	8226
619	A/D0	1	10	1140	8276	8283	8273	8287	8215	8250	8225	8162	8157	8205	8186	8146	8236	8252	8211	8270	8200	8174	8214	8218	8247	8268	8241	8256	8279	8234	8204	8196	8203	8207	8228	8274	8267	8254	8258	8251	8198	8176	8201	8223	8220	8241	8268	8280	8264
620	A/D1	0	10	990	8209	8263	8256	8230	8269	8240	8248	8248	8210	8243	8232	8245	8238	8225	8255	8221	8244	8207	8235	8208	8217	8245	8234	8255	8222	8269	8257	8248	8235	8214	8223	8223	8212	8228	8247	8247	8244	8227	8214	8223	8230	8275	8291	8264	8310
620	A/D0	1	10	990	8286	8248	8343	8324	8330	8304	8256	8194	8169	8209	8238	8257	8281	8286	8262	8258	8246	8251	8218	8239	8256	8328	8357	8315	8289	8257	8227	8204	8195	8181	8220	8244	8295	8320	8295	8339	8306	8248	8231	8228	8229	8252	8268	8279	8269
621	A/D1	0	10	1050	8253	8218	8233	8233	8220	8241	8239	8229	8231	8226	8211	8224	8208	8209	8242	8232	8255	8213	8230	8213	8210	8223	8208	8211	8221	8213	8215	8222	8208	8224	8204	8212	8210	8238	8294	8266	8279	8239	8248	8221	8225	8221	8221	8222	8218
621	A/D0	1	10	1050	8181	8236	8234	8276	8246	8229	8199	8215	8199	8200	8258	8254	8215	8227	8253	8254	8236	8207	8200	8201	8185	8215	8236	8264	8238	8236	8208	8207	8199	8190	8206	8202	8210	8247	8239	8192	8214	8225	8177	8206	8227	8264	8226	8268	8260
622	A/D1	0	10	1040	8211	8230	8199	8218	8230	8211	8237	8213	8212	8220	8211	8210	8208	8224	8219	8224	8204	8219	8216	8219	8210	8215	8202	8222	8231	8251	8255	8238	8239	8216	8225	8214	8219	8222	8215	8222	8208	8223	8211	8210	8222	8219	8211	8215	8216
622	A/D0	1	10	1040	8245	8296	8265	8214	8303	8332	8226	8213	8258	8224	8203	8212	8219	8233	8203	8272	8279	8229	8177	8231	8229	8215	8238	8299	8265	8226	8243	8228	8188	8179	8227	8220	8208	8232	8269	8255	8233	8219	8221	8178	8207	8224	8216	8195	8270
623	A/D1	0	10	1050	8216	8224	8237	8217	8222	8211	8210	8203	8215	8217	8213	8218	8227	8202	8216	8217	8209	8217	8234	8198	8233	8228	8222	8241	8221	8224	8237	8223	8270	8148	8267	8184	8232	8259	8221	8256	8223	8237	8202	8233	8181	8233	8204	8208	8228
623	A/D0	1	10	1050	8188	8212	8245	8243	8230	8241	8255	8220	8170	8226	8213	8234	8261	8211	8216	8220	8186	8165	8217	8152	8165	8233	8191	8213	8201	8192	8232	8212	8188	8222	8180	8201	8234	8255	8260	8254	8296	8235	8197	8178	8199	8218	8225	8230	8261
624	A/D1	0	10	1010	8220	8212	8244	8215	8252	8217	8223	8229	8214	8229	8219	8216	8234	8236	8223	8218	8210	8219	8203	8226	8227	8171	8260	8207	8251	8248	8233	8254	8178	8245	8201	8218	8250	8223	8233	8236	8221	8203	8243	8198	8223	8227	8197	8217	8219
624	A/D0	1	10	1010	8201	8198	8249	8231	8230	8248	8234	8208	8194	8214	8244	8216	8254	8284	8256	8252	8290	8214	8195	8185	8160	8141	8263	8190	8204	8307	8224	8212	8208	8232	8202	8197	8241	8266	8233	8245	8243	8197	8181	8228	8209	8200	8208	8229	8200
625	A/D1	0	10	970	8199	8222	8232	8217	8236	8222	8222	8225	8221	8211	8217	8219	8232	8221	8245	8237	8233	8261	8228	8235	8224	8232	8235	8257	8258	8255	8243	8219	8223	8225	8222	8260	8232	8236	8212	8225	8228	8236	8219	8220	8211	8216	8210	8227	8235
625	A/D0	1	10	970	8250	8237	8287	8271	8250	8252	8247	8219	8205	8205	8195	8227	8217	8247	8265	8278	8232	8226	8224	8202	8239	8249	8302	8248	8261	8297	8252	8211	8226	8206	8218	8276	8289	8228	8211	8245	8205	8194	8191	8206	8226	8195	8237	8235	8225
626	A/D1	0	10	1230	8210	8219	8227	8254	8239	8239	8207	8237	8217	8221	8223	8216	8233	8208	8214	8236	8165	8265	8224	8187	8269	8179	8235	8214	8231	8234	8252	8268	8246	8250	8205	8253	8219	8260	8207	8232	8219	8203	8224	8205	8210	8234	8195	8238	8230
626	A/D0	1	10	1230	8218	8231	8210	8257	8254	8254	8199	8233	8213	8185	8206	8235	8243	8262	8303	8289	8242	8244	8211	8200	8229	8200	8205	8236	8240	8243	8221	8224	8185	8194	8220	8210	8221	8262	8239	8261	8260	8251	8187	8211	8258	8295	8284	8330	8258
627	A/D1	0	10	860	8225	8210	8221	8221	8214	8223	8216	8221	8214	8207	8215	8208	8220	8212	8205	8227	8211	8217	8217	8219	8213	8225	8219	8227	8232	8225	8226	8208	8228	8220	8228	8226	8220	8213	8256	8174	8290	8188	8204	8302	8150	8277	8202	8226	8223
627	A/D0	1	10	860	8238	8301	8252	8274	8251	8243	8238	8226	8219	8186	8189	8210	8208	8243	8223	8257	8224	8189	8195	8199	8240	8214	8246	8257	8265	8242	8228	8190	8179	8188	8208	8214	8228	8226	8236	8255	8174	8203	8188	8249	8230	8238	8315	8238	8215
628	A/D1	0	10	1220	8208	8221	8212	8225	8225	8224	8236	8241	8223	8224	8215	8213	8221	8212	8205	8203	8253	8162	8269	8221	8168	8263	8174	8262	8212	8242	8205	8227	8206	8213	8219	8189	8233	8193	8230	8205	8210	8225	8207	8221	8214	8209	8206	8217	8205
628	A/D0	1	10	1220	8213	8261	8301	8252	8228	8297	8241	8185	8210	8206	8145	8173	8244	8212	8213	8287	8223	8241	8232	8210	8206	8233	8258	8274	8248	8242	8221	8195	8223	8208	8224	8274	8262	8248	8227	8237	8189	8208	8219	8195	8201	8224	8257	8250	8243
629	A/D1	0	10	870	8213	8211	8208	8221	8218	8204	8225	8203	8222	8238	8201	8223	8219	8219	8218	8220	8107	8303	8212	8183	8232	8203	8229	8318	8166	8310	8178	8252	8225	8192	8221	8255	8260	8278	8216	8247	8249	8200	8235	8197	8229	8224	8198	8231	8212
629	A/D0	1	10	870	8286	8259	8299	8262	8247	8233	8162	8204	8201	8168	8204	8225	8185	8135	8172	8261	8125	8156	8133	8284	8235	8183	8287	8273	8184	8263	8275	8242	8138	8161	8279	8210	8184	8242	8230	8176	8168	8281	8199	8190	8226	8283	8252	8211	8239
630	A/D1	0	10	1220	8222	8206	8222	8218	8222	8206	8212	8206	8211	8221	8207	8219	8211	8220	8216	8223	8218	8229	8218	8215	8221	8206	8215	8211	8210	8218	8219	8213	8224	8210	8223	8221	8219	8219	8237	8229	8242	8217	8209	8257	8223	8187	8281	8162	8244
630	A/D0	1	10	1220	8246	8210	8241	8210	8225	8256	8205	8201	8228	8247	8233	8243	8250	8251	8244	8212	8194	8204	8197	8213	8196	8255	8216	8225	8251	8218	8213	8258	8223	8211	8201	8280	8257	8202	8226	8266	8206	8185	8220	8195	8181	8230	8260	8267	8222
631	A/D1	0	10	1070	8253	8219	8228	8222	8228	8215	8216	8192	8247	8158	8247	8219	8168	8254	8174	8244	8195	8229	8202	8221	8215	8212	8260	8200	8251	8188	8236	8194	8217	8211	8228	8214	8217	8227	8186	8225	8197	8227	8202	8211	8196	8214	8263	8204	8248
631	A/D0	1	10	1070	8217	8223	8217	8238	8286	8253	8287	8269	8195	8242	8275	8263	8213	8323	8334	8206	8203	8248	8198	8214	8243	8238	8234	8226	8239	8233	8236	8219	8223	8274	8290	8213	8247	8254	8279	8178	8216	8265	8152	8193	8276	8215	8250	8254	8270
632	A/D1	0	10	1100	8208	8199	8236	8190	8235	8196	8224	8224	8225	8214	8222	8222	8213	8214	8228	8212	8238	8222	8214	8222	8215	8215	8229	8231	8243	8228	8225	8216	8225	8206	8226	8195	8228	8213	8242	8256	8243	8245	8196	8214	8219	8184	8215	8219	8193
632	A/D0	1	10	1100	8192	8272	8238	8255	8311	8310	8242	8217	8237	8194	8184	8247	8231	8215	8237	8292	8263	8230	8209	8216	8193	8192	8239	8251	8237	8244	8243	8207	8188	8173	8234	8232	8214	8281	8293	8307	8298	8240	8179	8172	8206	8218	8272	8326	8276
633	A/D1	0	10	860	8231	8212	8251	8218	8315	8292	8287	8249	8230	8223	8203	8213	8209	8237	8234	8229	8213	8233	8191	8226	8213	8202	8223	8216	8208	8218	8227	8207	8221	8200	8224	8247	8243	8244	8230	8226	8231	8215	8228	8227	8258	8262	8235	8258	8263
633	A/D0	1	10	860	8290	8293	8372	8346	8304	8210	8182	8156	8177	8179	8198	8227	8250	8240	8269	8236	8211	8181	8217	8189	8215	8223	8256	8281	8280	8285	8294	8214	8181	8207	8180	8207	8216	8244	8318	8267	8286	8252	8207	8168	8202	8226	8271	8294	8297
634	A/D1	0	10	1170	8193	8225	8218	8193	8227	8201	8218	8212	8217	8221	8225	8227	8253	8208	8241	8208	8211	8219	8204	8228	8212	8224	8204	8233	8215	8215	8221	8204	8223	8225	8213	8208	8235	8225	8241	8213	8219	8207	8207	8227	8215	8214	8216	8223	8205
634	A/D0	1	10	1170	8224	8280	8263	8318	8284	8255	8233	8197	8187	8165	8224	8218	8196	8253	8259	8194	8222	8223	8179	8185	8254	8271	8231	8248	8313	8288	8237	8240	8216	8174	8202	8202	8167	8195	8227	8261	8206	8201	8207	8214	8272	8286	8269	8311	8308
635	A/D1	0	10	1220	8197	8232	8227	8204	8220	8210	8207	8222	8213	8212	8211	8220	8228	8221	8218	8220	8211	8223	8217	8215	8221	8220	8218	8232	8228	8239	8225	8216	8223	8184	8245	8218	8210	8231	8194	8258	8198	8261	8235	8167	8260	8192	8205	8218	8224
635	A/D0	1	10	1220	8241	8241	8291	8255	8259	8191	8213	8202	8199	8180	8220	8268	8259	8236	8239	8229	8224	8195	8203	8207	8233	8264	8270	8261	8219	8247	8221	8203	8199	8168	8220	8252	8202	8255	8237	8209	8219	8234	8193	8189	8204	8228	8278	8283	8313
636	A/D1	0	10	1220	8214	8225	8208	8222	8211	8218	8220	8224	8224	8207	8217	8196	8228	8226	8244	8248	8240	8236	8212	8214	8203	8203	8205	8207	8211	8225	8228	8232	8228	8214	8215	8215	8220	8211	8225	8221	8215	8213	8211	8212	8227	8232	8196	8254	8237
636	A/D0	1	10	1220	8213	8258	8238	8199	8235	8216	8198	8223	8237	8197	8181	8196	8231	8237	8246	8242	8203	8233	8195	8184	8233	8208	8249	8286	8280	8265	8225	8213	8226	8177	8207	8239	8236	8213	8228	8266	8226	8236	8203	8202	8234	8243	8251	8216	8275
637	A/D1	0	10	1160	8223	8256	8235	8247	8232	8233	8226	8216	8180	8255	8219	8166	8285	8161	8238	8212	8222	8232	8199	8235	8186	8242	8188	8239	8194	8237	8196	8214	8217	8195	8234	8186	8242	8217	8241	8235	8223	8214	8206	8208	8211	8219	8211	8229	8208
637	A/D0	1	10	1160	8236	8230	8252	8230	8220	8219	8205	8173	8214	8173	8218	8180	8247	8254	8203	8224	8225	8186	8198	8233	8211	8191	8226	8247	8211	8205	8209	8162	8180	8199	8226	8182	8249	8298	8209	8270	8227	8173	8193	8238	8201	8221	8284	8247	8221
638	A/D1	0	10	870	8224	8220	8212	8240	8224	8227	8252	8239	8224	8226	8217	8233	8254	8240	8231	8233	8217	8233	8267	8220	8241	8216	8218	8208	8223	8212	8233	8193	8223	8204	8210	8213	8219	8203	8223	8218	8195	8229	8198	8220	8234	8196	8221	8227	8206
638	A/D0	1	10	870	8246	8224	8258	8261	8187	8237	8233	8160	8200	8230	8196	8210	8266	8243	8207	8218	8204	8221	8203	8206	8218	8230	8247	8190	8235	8202	8150	8170	8205	8222	8234	8306	8300	8276	8284	8232	8250	8210	8266	8279	8277	8256	8279	8307	8266
639	A/D1	0	10	860	8215	8205	8229	8248	8247	8248	8216	8218	8216	8196	8213	8204	8211	8237	8232	8244	8242	8225	8220	8218	8215	8200	8231	8223	8160	8277	8191	8217	8267	8194	8257	8189	8229	8197	8253	8216	8234	8225	8203	8242	8208	8248	8212	8247	8243
639	A/D0	1	10	860	8222	8215	8255	8266	8280	8238	8207	8217	8201	8228	8233	8267	8269	8269	8278	8252	8253	8216	8211	8200	8217	8272	8288	8283	8263	8266	8286	8243	8210	8227	8236	8220	8265	8289	8282	8236	8247	8249	8203	8208	8252	8255	8258	8291	8312
640	A/D1	0	10	1160	8231	8231	8236	8238	8218	8233	8219	8228	8210	8225	8225	8236	8238	8222	8232	8221	8225	8225	8213	8217	8217	8213	8211	8219	8212	8224	8216	8217	8207	8220	8198	8218	8214	8220	8222	8213	8231	8200	8227	8186	8220	8282	8198	8302	8227
640	A/D0	1	10	1160	8235	8246	8259	8270	8208	8230	8208	8178	8209	8232	8215	8196	8210	8240	8231	8226	8248	8203	8205	8214	8237	8252	8260	8249	8254	8222	8195	8202	8202	8213	8194	8225	8226	8194	8255	8245	8224	8210	8200	8231	8219	8242	8232	8312	8278
641	A/D1	0	10	1070	8218	8211	8238	8208	8243	8207	8240	8238	8226	8228	8211	8214	8211	8212	8221	8225	8217	8216	8219	8217	8223	8211	8227	8229	8254	8234	8227	8224	8218	8217	8222	8204	8222	8245	8231	8228	8221	8222	8214	8228	8221	8209	8229	8208	8209
641	A/D0	1	10	1070	8227	8248	8214	8232	8247	8244	8202	8210	8181	8188	8253	8263	8226	8273	8246	8229	8244	8201	8174	8218	8215	8216	8204	8233	8241	8213	8235	8241	8170	8227	8253	8221	8242	8238	8250	8271	8259	8220	8228	8227	8255	8256	8249	8278	8319
642	A/D1	0	10	930	8215	8208	8208	8228	8219	8225	8222	8213	8225	8207	8213	8221	8214	8219	8215	8216	8248	8226	8231	8230	8211	8219	8214	8215	8212	8217	8201	8218	8213	8219	8217	8223	8210	8218	8222	8207	8220	8212	8210	8208	8225	8214	8219	8219	8213
642	A/D0	1	10	930	8245	8198	8241	8231	8211	8244	8241	8222	8198	8205	8202	8227	8227	8250	8238	8214	8230	8220	8200	8239	8217	8252	8235	8225	8281	8216	8245	8248	8202	8291	8229	8212	8246	8233	8199	8233	8240	8199	8207	8190	8211	8225	8264	8264	8272
643	A/D1	0	10	1110	8212	8220	8205	8226	8239	8244	8226	8214	8217	8215	8200	8214	8206	8216	8230	8222	8238	8225	8212	8253	8215	8236	8210	8223	8207	8247	8200	8214	8241	8188	8244	8190	8250	8237	8209	8308	8185	8190	8273	8163	8224	8274	8202	8261	8189
643	A/D0	1	10	1110	8226	8189	8275	8297	8244	8237	8223	8197	8189	8205	8244	8225	8252	8311	8223	8183	8217	8202	8196	8176	8225	8239	8240	8247	8253	8200	8209	8228	8190	8172	8282	8220	8271	8267	8235	8187	8230	8227	8170	8227	8238	8225	8283	8301	8272
644	A/D1	0	10	1320	8216	8227	8223	8219	8220	8223	8230	8241	8235	8223	8227	8209	8211	8216	8229	8218	8226	8218	8207	8221	8210	8220	8207	8220	8233	8230	8240	8218	8225	8218	8242	8243	8224	8214	8225	8204	8218	8223	8208	8213	8210	8224	8210	8219	8241
644	A/D0	1	10	1320	8251	8236	8219	8287	8262	8238	8265	8209	8171	8211	8225	8205	8222	8244	8258	8237	8230	8210	8206	8222	8224	8240	8238	8223	8223	8275	8225	8229	8216	8214	8191	8204	8225	8248	8256	8211	8228	8214	8204	8194	8219	8243	8252	8260	8281
645	A/D1	0	10	1080	8226	8206	8265	8183	8246	8210	8212	8212	8211	8227	8181	8240	8212	8199	8231	8216	8211	8232	8216	8203	8221	8222	8229	8239	8223	8209	8231	8192	8209	8236	8203	8221	8229	8202	8232	8223	8197	8230	8209	8224	8228	8221	8246	8218	8236
645	A/D0	1	10	1080	8248	8257	8225	8207	8226	8209	8144	8184	8237	8202	8194	8206	8227	8183	8207	8246	8210	8192	8222	8225	8261	8248	8220	8237	8204	8200	8181	8183	8186	8200	8230	8280	8281	8296	8294	8235	8215	8210	8220	8226	8217	8238	8229	8286	8222
646	A/D1	0	10	1420	8212	8224	8218	8239	8218	8230	8215	8237	8207	8217	8221	8210	8208	8221	8225	8232	8235	8229	8219	8219	8215	8213	8216	8237	8190	8228	8229	8189	8235	8188	8250	8204	8254	8256	8227	8264	8230	8213	8240	8179	8235	8222	8184	8255	8195
646	A/D0	1	10	1420	8310	8298	8231	8241	8245	8243	8260	8199	8158	8176	8209	8283	8273	8271	8269	8271	8223	8187	8212	8226	8270	8242	8205	8181	8247	8277	8244	8211	8206	8169	8240	8277	8266	8241	8283	8264	8247	8237	8213	8226	8224	8224	8265	8270	8238
647	A/D1	0	10	1090	8237	8227	8249	8224	8233	8212	8222	8221	8199	8210	8204	8230	8229	8230	8261	8253	8223	8246	8221	8203	8224	8187	8255	8210	8236	8247	8170	8236	8207	8201	8217	8241	8221	8250	8233	8208	8232	8207	8220	8224	8209	8220	8214	8225	8216
647	A/D0	1	10	1090	8226	8260	8290	8332	8329	8251	8192	8201	8185	8171	8236	8258	8264	8276	8300	8263	8294	8221	8206	8215	8225	8171	8263	8249	8268	8305	8282	8223	8189	8217	8234	8200	8303	8285	8282	8243	8215	8228	8219	8199	8255	8250	8210	8196	8230
648	A/D1	0	10	1120	8221	8210	8221	8209	8211	8221	8216	8230	8213	8265	8212	8188	8270	8170	8260	8234	8213	8243	8189	8244	8195	8242	8191	8207	8209	8201	8220	8198	8228	8180	8238	8204	8225	8223	8209	8230	8209	8213	8214	8203	8230	8206	8218	8239	8203
648	A/D0	1	10	1120	8196	8284	8269	8291	8236	8248	8224	8229	8184	8205	8263	8294	8258	8266	8225	8211	8215	8250	8184	8153	8222	8236	8223	8222	8302	8272	8222	8252	8235	8193	8236	8317	8257	8232	8264	8281	8261	8245	8221	8170	8206	8246	8220	8268	8245
649	A/D1	0	11	960	8211	8221	8242	8232	8231	8243	8225	8219	8219	8212	8221	8222	8222	8221	8231	8271	8229	8243	8223	8227	8217	8217	8213	8214	8207	8228	8239	8234	8239	8216	8227	8221	8214	8226	8216	8227	8216	8219	8210	8213	8240	8241	8259	8218	8225
649	A/D0	1	11	960	8229	8199	8231	8229	8249	8235	8229	8262	8209	8177	8242	8239	8239	8233	8251	8217	8230	8268	8213	8188	8252	8201	8195	8200	8215	8184	8242	8251	8184	8207	8268	8202	8224	8272	8268	8251	8260	8201	8187	8158	8219	8208	8247	8258	8235
650	A/D1	0	11	1180	8215	8215	8215	8213	8213	8210	8210	8216	8208	8216	8216	8206	8219	8208	8216	8214	8219	8218	8215	8221	8218	8208	8222	8211	8225	8243	8228	8220	8228	8211	8211	8223	8224	8228	8229	8230	8240	8226	8220	8225	8213	8214	8218	8196	8225
650	A/D0	1	11	1180	8208	8214	8234	8245	8248	8248	8281	8203	8218	8239	8220	8208	8261	8312	8259	8239	8261	8241	8220	8225	8249	8261	8229	8255	8244	8216	8274	8210	8200	8204	8196	8248	8273	8226	8214	8261	8212	8192	8197	8221	8189	8199	8236	8230	8179
651	A/D1	0	11	1180	8208	8211	8199	8207	8208	8257	8231	8238	8217	8210	8226	8207	8225	8209	8226	8219	8222	8223	8218	8220	8222	8217	8201	8224	8237	8238	8240	8225	8222	8206	8226	8196	8223	8213	8222	8229	8213	8226	8213	8210	8200	8217	8228	8249	8244
651	A/D0	1	11	1180	8220	8284	8239	8231	8275	8286	8249	8194	8172	8193	8219	8227	8221	8231	8253	8249	8192	8177	8186	8260	8218	8206	8230	8216	8208	8229	8223	8197	8176	8193	8196	8163	8238	8250	8306	8313	8266	8252	8215	8196	8209	8218	8227	8293	8277
652	A/D1	0	11	1330	8196	8228	8199	8214	8247	8196	8228	8231	8214	8229	8217	8203	8228	8213	8228	8216	8223	8228	8215	8216	8218	8216	8210	8212	8216	8201	8231	8208	8216	8219	8209	8223	8214	8227	8208	8225	8220	8219	8229	8255	8226	8245	8216	8231	8228
652	A/D0	1	11	1330	8176	8268	8201	8158	8267	8225	8240	8269	8224	8162	8209	8206	8181	8261	8239	8203	8217	8253	8215	8182	8226	8241	8175	8223	8283	8221	8210	8240	8207	8186	8187	8202	8243	8254	8241	8238	8223	8224	8191	8211	8212	8160	8233	8264	8214
653	A/D1	0	11	1240	8222	8220	8212	8210	8236	8214	8244	8235	8220	8219	8209	8220	8220	8213	8240	8229	8230	8218	8219	8202	8217	8235	8227	8222	8219	8226	8202	8221	8210	8201	8222	8208	8214	8212	8221	8227	8229	8218	8222	8210	8207	8213	8211	8217	8218
653	A/D0	1	11	1240	8206	8222	8197	8208	8227	8211	8196	8221	8223	8206	8235	8268	8253	8227	8229	8232	8193	8184	8199	8183	8215	8254	8258	8235	8223	8188	8216	8222	8172	8226	8260	8232	8241	8285	8258	8201	8215	8212	8194	8212	8242	8217	8240	8240	8208
654	A/D1	0	11	1110	8207	8223	8208	8208	8213	8209	8213	8213	8218	8215	8226	8214	8224	8218	8212	8222	8221	8214	8220	8211	8216	8217	8205	8216	8207	8208	8226	8227	8202	8223	8219	8202	8197	8264	8212	8190	8263	8170	8235	8205	8216	8204	8205	8236	8205
654	A/D0	1	11	1110	8201	8240	8244	8225	8259	8261	8228	8220	8228	8233	8210	8225	8252	8236	8257	8275	8227	8234	8194	8186	8219	8219	8209	8263	8256	8243	8230	8236	8213	8163	8217	8215	8241	8195	8229	8234	8232	8235	8199	8208	8187	8230	8240	8251	8225
655	A/D1	0	11	1220	8196	8228	8196	8228	8238	8262	8242	8212	8253	8163	8236	8206	8224	8232	8187	8252	8211	8239	8207	8246	8209	8249	8240	8214	8240	8201	8220	8198	8238	8195	8214	8207	8212	8220	8227	8218	8245	8229	8224	8232	8190	8226	8199	8215	8214
655	A/D0	1	11	1220	8337	8297	8281	8248	8253	8267	8260	8209	8226	8238	8217	8245	8307	8247	8235	8259	8232	8174	8164	8193	8209	8206	8282	8279	8268	8265	8216	8231	8238	8201	8267	8265	8264	8259	8270	8264	8208	8200	8203	8196	8188	8247	8213	8180	8215
656	A/D1	0	11	1100	8208	8222	8216	8220	8204	8228	8197	8228	8209	8202	8232	8200	8223	8219	8201	8213	8226	8205	8220	8227	8218	8229	8210	8205	8196	8207	8206	8221	8213	8210	8219	8208	8218	8213	8212	8205	8222	8215	8226	8210	8219	8211	8211	8217	8207
656	A/D0	1	11	1100	8243	8247	8214	8249	8271	8239	8198	8201	8182	8227	8226	8210	8218	8214	8189	8211	8244	8178	8193	8280	8242	8240	8256	8293	8266	8218	8242	8213	8214	8206	8220	8233	8259	8246	8274	8262	8207	8224	8197	8214	8182	8211	8245	8248	8216
657	A/D1	0	11	860	8216	8212	8227	8224	8247	8225	8248	8236	8220	8223	8243	8245	8265	8252	8243	8243	8236	8239	8218	8230	8246	8258	8329	8298	8299	8287	8245	8247	8217	8231	8223	8239	8256	8251	8258	8274	8259	8247	8230	8220	8233	8270	8277	8219	8324
657	A/D0	1	11	860	8183	8254	8269	8265	8307	8280	8232	8179	8254	8231	8224	8298	8315	8241	8270	8310	8215	8157	8245	8211	8195	8218	8231	8208	8208	8289	8226	8190	8207	8235	8244	8240	8304	8271	8273	8233	8221	8222	8221	8205	8258	8311	8275	8308	8355
658	A/D1	0	11	1150	8219	8217	8215	8233	8237	8259	8238	8231	8228	8215	8228	8219	8224	8212	8204	8221	8200	8223	8224	8215	8205	8209	8212	8212	8222	8221	8216	8231	8227	8215	8222	8216	8224	8211	8222	8218	8211	8226	8201	8212	8227	8227	8219	8221	8205
658	A/D0	1	11	1150	8210	8204	8242	8246	8253	8253	8230	8225	8209	8212	8223	8236	8216	8221	8284	8274	8219	8219	8284	8209	8191	8254	8248	8163	8243	8335	8230	8236	8250	8231	8183	8262	8247	8199	8252	8208	8209	8216	8198	8199	8228	8210	8226	8283	8287
659	A/D1	0	11	1020	8207	8222	8208	8227	8226	8230	8255	8237	8242	8213	8258	8231	8255	8254	8242	8252	8231	8219	8219	8222	8217	8235	8217	8226	8217	8219	8218	8215	8220	8217	8215	8224	8227	8225	8219	8211	8229	8230	8230	8227	8220	8225	8209	8233	8240
659	A/D0	1	11	1020	8183	8221	8269	8319	8280	8240	8230	8174	8212	8173	8199	8241	8229	8242	8292	8248	8224	8227	8174	8155	8189	8223	8268	8219	8250	8279	8234	8217	8247	8207	8223	8218	8240	8253	8225	8264	8251	8223	8206	8175	8193	8194	8221	8230	8250
660	A/D1	0	11	970	8232	8213	8196	8201	8222	8196	8219	8183	8213	8230	8189	8255	8218	8266	8251	8231	8232	8204	8202	8240	8213	8204	8221	8225	8228	8221	8218	8201	8203	8224	8203	8206	8208	8197	8216	8217	8208	8215	8221	8207	8265	8259	8249	8226	8218
660	A/D0	1	11	970	8202	8115	8151	8274	8146	8202	8220	8167	8156	8205	8341	8220	8278	8325	8323	8255	8224	8221	8239	8296	8259	8281	8329	8261	8232	8259	8175	8133	8214	8244	8172	8229	8299	8259	8177	8230	8251	8187	8225	8263	8222	8234	8231	8233	8258
661	A/D1	0	11	860	8226	8206	8218	8212	8214	8226	8227	8231	8225	8223	8217	8210	8211	8211	8212	8222	8222	8222	8214	8219	8219	8215	8225	8222	8251	8241	8236	8223	8216	8213	8228	8230	8244	8260	8253	8246	8226	8223	8209	8216	8209	8220	8211	8227	8240
661	A/D0	1	11	860	8217	8233	8272	8272	8253	8256	8224	8220	8192	8189	8204	8253	8277	8255	8271	8322	8303	8247	8216	8222	8201	8227	8237	8273	8245	8252	8267	8253	8204	8196	8194	8255	8286	8268	8269	8253	8220	8228	8215	8197	8201	8235	8247	8256	8255
662	A/D1	0	11	1320	8249	8223	8235	8230	8240	8237	8220	8236	8214	8217	8200	8222	8253	8271	8254	8237	8226	8208	8207	8212	8213	8217	8227	8231	8261	8238	8233	8223	8218	8213	8223	8213	8234	8197	8214	8228	8218	8246	8239	8222	8220	8214	8222	8225	8239
662	A/D0	1	11	1320	8198	8218	8258	8290	8165	8314	8279	8225	8163	8192	8225	8271	8307	8258	8244	8226	8214	8214	8178	8191	8218	8227	8238	8242	8212	8241	8224	8205	8204	8205	8197	8233	8197	8219	8218	8204	8197	8180	8173	8200	8243	8265	8278	8290	8289
663	A/D1	0	11	920	8218	8242	8223	8218	8210	8218	8218	8230	8222	8217	8213	8216	8213	8246	8225	8229	8237	8209	8246	8221	8195	8221	8200	8228	8225	8238	8223	8227	8226	8230	8213	8253	8245	8247	8252	8219	8233	8213	8214	8217	8258	8243	8234	8234	8257
663	A/D0	1	11	920	8233	8205	8297	8246	8237	8257	8217	8244	8229	8205	8217	8269	8253	8261	8294	8262	8216	8224	8194	8190	8192	8252	8248	8227	8234	8227	8207	8245	8215	8184	8234	8239	8244	8272	8274	8218	8208	8211	8182	8176	8226	8268	8266	8242	8262
664	A/D1	0	11	1030	8216	8226	8215	8214	8204	8228	8219	8222	8216	8213	8210	8223	8225	8201	8209	8208	8222	8219	8205	8219	8220	8219	8253	8239	8235	8248	8247	8262	8229	8218	8242	8209	8238	8211	8230	8232	8232	8240	8222	8223	8210	8229	8214	8216	8223
664	A/D0	1	11	1030	8221	8230	8229	8177	8190	8244	8210	8157	8192	8211	8193	8247	8339	8296	8266	8273	8240	8208	8219	8228	8190	8235	8269	8292	8284	8290	8188	8212	8254	8166	8151	8260	8244	8208	8226	8266	8188	8164	8210	8200	8164	8245	8307	8263	8194
665	A/D1	0	11	1130	8187	8233	8210	8210	8233	8196	8243	8203	8220	8210	8212	8212	8231	8212	8229	8218	8225	8212	8208	8219	8197	8226	8213	8260	8234	8240	8234	8212	8211	8214	8231	8223	8231	8216	8218	8240	8236	8229	8223	8219	8201	8250	8220	8230	8225
665	A/D0	1	11	1130	8243	8266	8228	8254	8232	8239	8221	8187	8218	8240	8219	8242	8224	8209	8290	8254	8243	8231	8209	8181	8220	8221	8260	8265	8286	8298	8218	8184	8211	8184	8223	8237	8253	8247	8276	8253	8239	8200	8198	8233	8244	8253	8263	8317	8262
666	A/D1	0	11	870	8226	8225	8238	8226	8249	8235	8229	8217	8216	8211	8211	8236	8220	8231	8236	8225	8227	8220	8213	8227	8215	8218	8217	8227	8221	8214	8233	8214	8217	8219	8223	8226	8253	8223	8237	8219	8217	8209	8202	8212	8206	8216	8225	8209	8232
666	A/D0	1	11	870	8205	8208	8247	8291	8320	8285	8225	8218	8205	8219	8225	8197	8256	8256	8231	8230	8241	8217	8187	8229	8267	8231	8260	8262	8271	8225	8241	8228	8202	8207	8282	8234	8222	8301	8233	8165	8245	8243	8144	8177	8322	8263	8287	8330	8299
667	A/D1	0	11	1040	8205	8221	8211	8211	8220	8210	8203	8231	8211	8209	8217	8206	8222	8240	8235	8248	8242	8217	8208	8218	8206	8234	8221	8215	8224	8217	8215	8216	8220	8224	8218	8205	8219	8215	8219	8233	8217	8230	8215	8213	8226	8227	8219	8234	8231
667	A/D0	1	11	1040	8277	8224	8243	8283	8231	8254	8229	8197	8174	8184	8231	8287	8334	8293	8219	8266	8266	8177	8197	8191	8208	8306	8338	8297	8238	8230	8196	8178	8192	8238	8206	8242	8256	8182	8161	8238	8297	8245	8195	8217	8242	8235	8196	8237	8285
668	A/D1	0	11	880	8240	8258	8251	8230	8224	8209	8202	8220	8207	8220	8248	8226	8241	8223	8214	8217	8217	8229	8234	8238	8228	8211	8221	8234	8219	8232	8209	8226	8209	8227	8231	8204	8239	8222	8195	8232	8188	8247	8195	8238	8259	8182	8255	8212	8216
668	A/D0	1	11	880	8279	8270	8218	8228	8259	8261	8224	8220	8223	8238	8196	8218	8242	8232	8274	8254	8238	8197	8179	8248	8266	8219	8229	8281	8286	8222	8223	8209	8196	8237	8239	8240	8238	8215	8244	8234	8241	8207	8211	8208	8192	8206	8301	8272	8262
669	A/D1	0	11	1020	8207	8211	8223	8205	8227	8207	8228	8226	8209	8228	8214	8219	8212	8215	8217	8228	8214	8235	8214	8218	8229	8215	8232	8211	8225	8220	8242	8212	8223	8210	8219	8228	8212	8235	8223	8231	8228	8222	8218	8208	8238	8228	8245	8227	8228
669	A/D0	1	11	1020	8192	8252	8335	8265	8305	8278	8209	8236	8233	8199	8208	8245	8203	8234	8243	8250	8250	8208	8184	8190	8243	8256	8242	8244	8258	8221	8206	8233	8193	8164	8203	8210	8212	8255	8281	8240	8204	8219	8205	8191	8213	8234	8220	8222	8252
670	A/D1	0	11	1190	8225	8198	8225	8226	8224	8247	8219	8231	8222	8213	8206	8216	8201	8231	8218	8223	8237	8226	8226	8234	8223	8217	8247	8229	8229	8222	8221	8214	8264	8215	8167	8276	8173	8242	8274	8225	8255	8203	8247	8174	8280	8190	8260	8203	8215
670	A/D0	1	11	1190	8226	8238	8243	8258	8239	8281	8190	8205	8220	8203	8193	8197	8271	8242	8211	8270	8285	8191	8211	8281	8231	8252	8296	8222	8094	8202	8262	8236	8234	8232	8209	8163	8268	8277	8217	8221	8252	8183	8185	8230	8222	8231	8284	8347	8204
671	A/D1	0	11	1020	8216	8229	8198	8226	8263	8273	8238	8217	8208	8229	8205	8215	8167	8226	8194	8248	8215	8229	8216	8211	8252	8204	8252	8246	8246	8216	8233	8204	8241	8226	8240	8224	8211	8232	8212	8241	8211	8216	8218	8192	8226	8220	8187	8222	8220
671	A/D0	1	11	1020	8209	8213	8173	8351	8293	8208	8153	8270	8248	8131	8256	8256	8222	8271	8280	8232	8187	8230	8216	8215	8223	8201	8229	8248	8208	8277	8225	8198	8209	8221	8221	8182	8199	8337	8257	8184	8240	8234	8224	8229	8185	8228	8211	8247	8280
672	A/D1	0	11	880	8217	8213	8222	8216	8220	8212	8210	8211	8215	8222	8221	8224	8218	8219	8229	8212	8223	8219	8206	8207	8221	8218	8232	8215	8234	8236	8229	8225	8223	8211	8209	8218	8223	8237	8247	8228	8227	8220	8213	8218	8220	8224	8233	8215	8223
672	A/D0	1	11	880	8259	8253	8298	8269	8274	8262	8264	8227	8205	8228	8237	8271	8259	8247	8250	8226	8203	8202	8211	8222	8256	8267	8246	8249	8248	8235	8234	8185	8213	8234	8215	8234	8246	8269	8257	8232	8255	8170	8199	8229	8212	8233	8261	8288	8270
673	A/D1	0	11	870	8208	8233	8219	8221	8231	8219	8203	8224	8215	8216	8218	8203	8234	8223	8232	8240	8230	8226	8213	8212	8223	8219	8237	8259	8245	8245	8217	8222	8211	8217	8222	8209	8216	8201	8219	8203	8216	8208	8212	8215	8207	8230	8267	8279	8264
673	A/D0	1	11	870	8197	8296	8275	8262	8311	8212	8217	8219	8196	8184	8217	8268	8261	8263	8285	8242	8202	8201	8192	8160	8213	8214	8245	8266	8285	8242	8220	8206	8185	8195	8216	8214	8264	8267	8250	8202	8242	8240	8169	8242	8255	8229	8228	8259	8259
674	A/D1	0	11	960	8204	8230	8193	8249	8175	8272	8203	8216	8263	8202	8221	8231	8203	8193	8245	8200	8220	8228	8203	8225	8217	8201	8248	8238	8231	8232	8225	8210	8221	8214	8192	8235	8206	8223	8240	8219	8224	8219	8207	8209	8223	8206	8240	8234	8188
674	A/D0	1	11	960	8206	8243	8248	8219	8209	8273	8230	8199	8231	8226	8230	8212	8243	8207	8249	8255	8227	8210	8228	8209	8219	8262	8275	8289	8283	8309	8246	8205	8255	8210	8195	8233	8210	8215	8206	8238	8251	8223	8217	8209	8193	8229	8269	8265	8249
675	A/D1	0	11	1090	8200	8218	8209	8221	8220	8268	8242	8243	8215	8223	8212	8233	8232	8242	8237	8222	8212	8215	8218	8217	8231	8229	8229	8228	8217	8227	8209	8210	8212	8220	8214	8213	8230	8210	8213	8215	8219	8212	8217	8220	8215	8225	8229	8220	8289
675	A/D0	1	11	1090	8211	8274	8273	8277	8257	8275	8269	8250	8194	8200	8167	8194	8223	8229	8227	8209	8207	8231	8198	8229	8230	8225	8260	8242	8246	8237	8222	8215	8198	8184	8192	8233	8221	8226	8219	8212	8209	8204	8190	8210	8201	8254	8264	8239	8232
676	A/D1	0	11	1190	8214	8225	8212	8230	8242	8247	8245	8227	8222	8219	8243	8214	8233	8218	8221	8215	8198	8219	8199	8214	8218	8215	8220	8225	8212	8233	8215	8204	8210	8207	8219	8234	8236	8226	8224	8212	8213	8223	8212	8217	8220	8220	8219	8218	8212
676	A/D0	1	11	1190	8184	8215	8236	8286	8276	8273	8309	8223	8195	8225	8222	8174	8191	8229	8239	8196	8222	8210	8163	8231	8267	8238	8276	8277	8257	8244	8239	8212	8199	8224	8221	8190	8219	8213	8189	8215	8215	8207	8169	8198	8235	8249	8222	8280	8244
677	A/D1	0	11	980	8210	8221	8206	8220	8212	8216	8222	8207	8231	8217	8224	8226	8218	8211	8214	8215	8220	8224	8215	8226	8223	8241	8242	8238	8232	8222	8230	8213	8210	8217	8209	8208	8209	8226	8240	8260	8253	8256	8244	8222	8216	8217	8221	8218	8221
677	A/D0	1	11	980	8218	8203	8238	8292	8237	8214	8214	8185	8195	8188	8218	8228	8246	8250	8247	8222	8214	8206	8178	8211	8168	8168	8278	8249	8192	8244	8224	8162	8168	8235	8208	8205	8273	8291	8244	8281	8232	8238	8208	8230	8235	8262	8250	8238	8213
678	A/D1	0	11	870	8242	8175	8231	8177	8229	8204	8202	8249	8182	8231	8243	8250	8255	8257	8232	8241	8233	8208	8228	8206	8229	8232	8249	8232	8268	8239	8230	8232	8209	8220	8216	8215	8217	8221	8202	8225	8206	8213	8218	8213	8240	8229	8238	8223	8223
678	A/D0	1	11	870	8198	8236	8253	8220	8227	8228	8223	8199	8204	8216	8230	8235	8239	8247	8289	8247	8232	8212	8213	8202	8211	8249	8241	8232	8235	8222	8212	8199	8188	8185	8227	8274	8262	8241	8266	8246	8216	8179	8258	8244	8210	8255	8277	8220	8226
679	A/D1	0	11	1260	8212	8211	8217	8217	8209	8220	8202	8235	8200	8228	8214	8260	8252	8247	8246	8255	8235	8233	8231	8218	8217	8224	8207	8222	8204	8224	8224	8208	8228	8213	8217	8219	8216	8223	8222	8253	8226	8222	8209	8215	8207	8217	8215	8212	8226
679	A/D0	1	11	1260	8231	8279	8256	8251	8275	8237	8219	8202	8195	8182	8227	8246	8245	8291	8249	8281	8254	8198	8205	8217	8232	8245	8260	8246	8241	8252	8241	8201	8179	8193	8231	8231	8213	8228	8246	8239	8209	8218	8217	8209	8198	8259	8252	8250	8243
680	A/D1	0	11	1020	8229	8219	8208	8216	8253	8227	8248	8219	8225	8210	8221	8251	8241	8264	8237	8240	8208	8229	8214	8229	8216	8219	8220	8201	8237	8232	8230	8236	8232	8245	8207	8219	8231	8205	8216	8222	8207	8223	8216	8198	8254	8244	8264	8236	8226
680	A/D0	1	11	1020	8204	8206	8230	8276	8265	8255	8229	8233	8215	8192	8201	8236	8221	8225	8254	8259	8224	8230	8211	8205	8213	8245	8265	8253	8254	8246	8235	8208	8197	8195	8183	8220	8269	8276	8276	8281	8264	8234	8223	8182	8250	8289	8277	8250	8269
681	A/D1	0	11	1450	8207	8219	8227	8226	8236	8221	8224	8234	8197	8232	8204	8235	8230	8192	8256	8186	8241	8229	8206	8220	8230	8219	8204	8227	8197	8226	8234	8210	8230	8223	8206	8228	8232	8234	8234	8220	8200	8238	8209	8217	8251	8227	8248	8241	8221
681	A/D0	1	11	1450	8215	8225	8258	8210	8231	8197	8208	8173	8200	8198	8210	8258	8244	8247	8222	8259	8208	8197	8199	8195	8224	8227	8214	8260	8271	8270	8221	8253	8226	8188	8247	8271	8245	8222	8290	8261	8180	8208	8227	8196	8178	8247	8254	8220	8235
682	A/D1	0	11	1160	8218	8217	8212	8210	8220	8213	8205	8221	8212	8226	8225	8243	8240	8229	8217	8217	8210	8203	8219	8225	8221	8220	8213	8219	8202	8228	8200	8217	8220	8220	8213	8212	8219	8194	8221	8227	8227	8232	8231	8231	8195	8235	8194	8229	8213
682	A/D0	1	11	1160	8242	8256	8231	8282	8259	8217	8231	8226	8202	8207	8273	8231	8251	8254	8256	8221	8216	8226	8177	8209	8218	8211	8269	8298	8260	8252	8263	8231	8200	8266	8278	8253	8266	8299	8231	8215	8238	8228	8141	8190	8260	8171	8223	8328	8223
683	A/D1	0	11	1010	8223	8198	8234	8197	8219	8213	8206	8223	8208	8223	8206	8240	8158	8273	8210	8189	8267	8164	8260	8182	8228	8190	8230	8222	8227	8239	8179	8270	8196	8240	8208	8229	8205	8223	8221	8204	8225	8203	8225	8205	8220	8216	8224	8215	8215
683	A/D0	1	11	1010	8246	8259	8318	8326	8291	8257	8211	8197	8213	8195	8230	8261	8238	8226	8217	8218	8229	8154	8212	8212	8196	8233	8224	8252	8261	8245	8214	8220	8195	8213	8262	8242	8276	8229	8321	8287	8235	8220	8222	8214	8167	8225	8215	8206	8243
684	A/D1	0	11	1090	8221	8222	8218	8216	8210	8218	8205	8218	8210	8211	8209	8220	8220	8218	8259	8256	8264	8235	8227	8230	8205	8233	8231	8241	8225	8221	8219	8224	8224	8214	8225	8206	8226	8211	8245	8233	8225	8220	8213	8218	8213	8225	8234	8235	8215
684	A/D0	1	11	1090	8221	8215	8253	8264	8243	8231	8228	8191	8209	8167	8196	8214	8262	8291	8259	8248	8242	8241	8229	8228	8220	8239	8253	8235	8222	8189	8234	8196	8193	8195	8216	8219	8226	8225	8209	8205	8213	8212	8190	8220	8229	8256	8268	8270	8253
685	A/D1	0	11	1080	8215	8218	8217	8224	8226	8230	8228	8223	8222	8225	8224	8215	8220	8214	8225	8239	8232	8228	8216	8210	8202	8218	8209	8212	8214	8218	8217	8212	8218	8210	8216	8212	8213	8213	8222	8211	8211	8214	8215	8213	8216	8208	8219	8221	8221
685	A/D0	1	11	1080	8216	8207	8229	8243	8253	8238	8243	8215	8186	8189	8196	8205	8238	8237	8248	8252	8243	8193	8178	8202	8238	8241	8243	8243	8225	8204	8250	8214	8193	8225	8226	8244	8232	8249	8267	8226	8240	8210	8178	8206	8236	8230	8290	8269	8244
686	A/D1	0	11	1100	8223	8213	8216	8216	8204	8209	8212	8213	8221	8226	8199	8221	8234	8200	8270	8245	8234	8257	8230	8220	8214	8214	8231	8221	8224	8216	8215	8213	8214	8210	8226	8192	8221	8215	8216	8236	8207	8230	8207	8214	8219	8211	8217	8212	8272
686	A/D0	1	11	1100	8170	8189	8249	8231	8214	8218	8215	8176	8203	8223	8202	8218	8259	8225	8213	8240	8256	8222	8216	8205	8203	8221	8246	8299	8236	8278	8236	8196	8209	8200	8197	8220	8242	8217	8205	8259	8242	8225	8217	8222	8202	8184	8215	8224	8241
687	A/D1	0	11	1010	8214	8245	8240	8243	8255	8238	8246	8255	8234	8228	8242	8243	8232	8271	8268	8244	8286	8253	8232	8222	8221	8233	8254	8258	8278	8256	8242	8240	8246	8225	8234	8228	8228	8236	8242	8249	8276	8238	8242	8211	8223	8225	8228	8258	8286
687	A/D0	1	11	1010	8255	8285	8252	8213	8261	8267	8234	8198	8219	8236	8204	8325	8342	8327	8328	8318	8305	8227	8215	8231	8232	8254	8301	8309	8290	8287	8262	8217	8201	8211	8220	8273	8327	8286	8310	8304	8290	8246	8187	8225	8269	8266	8271	8316	8305
688	A/D1	0	11	860	8231	8242	8286	8284	8275	8243	8259	8240	8215	8237	8210	8226	8246	8247	8286	8299	8256	8269	8228	8236	8257	8292	8289	8311	8303	8273	8277	8231	8226	8230	8273	8312	8345	8290	8317	8299	8295	8259	8240	8215	8246	8273	8290	8252	8279
688	A/D0	1	11	860	8289	8310	8298	8328	8355	8325	8267	8241	8223	8217	8255	8276	8272	8341	8321	8309	8276	8226	8201	8199	8264	8330	8387	8384	8374	8332	8272	8254	8210	8237	8280	8256	8325	8322	8315	8336	8303	8261	8209	8239	8308	8353	8358	8359	8373
689	A/D1	0	11	880	8211	8219	8210	8217	8222	8208	8214	8220	8219	8226	8275	8254	8283	8251	8242	8231	8223	8227	8225	8211	8230	8206	8211	8211	8248	8275	8252	8248	8219	8227	8215	8225	8212	8228	8217	8174	8263	8169	8216	8258	8155	8268	8187	8227	8228
689	A/D0	1	11	880	8179	8196	8231	8264	8259	8242	8198	8204	8200	8234	8254	8246	8252	8265	8279	8249	8238	8233	8230	8210	8223	8227	8248	8273	8231	8222	8195	8197	8197	8255	8226	8235	8270	8272	8237	8258	8206	8210	8226	8245	8261	8230	8268	8256	8210
690	A/D1	0	11	1170	8232	8222	8210	8220	8212	8225	8212	8228	8200	8221	8216	8225	8231	8212	8221	8218	8251	8238	8254	8231	8223	8211	8218	8236	8224	8247	8223	8255	8224	8227	8213	8223	8214	8230	8233	8236	8239	8221	8222	8215	8216	8223	8209	8213	8235
690	A/D0	1	11	1170	8226	8284	8251	8279	8266	8259	8232	8199	8187	8178	8195	8229	8227	8222	8275	8257	8275	8246	8213	8221	8222	8175	8204	8257	8233	8232	8275	8217	8197	8223	8201	8194	8205	8227	8244	8252	8242	8228	8202	8189	8223	8236	8229	8274	8270
691	A/D1	0	11	870	8212	8217	8221	8215	8218	8204	8219	8216	8206	8227	8229	8224	8233	8239	8217	8225	8214	8232	8221	8218	8220	8217	8204	8221	8216	8208	8219	8230	8224	8239	8226	8221	8243	8214	8239	8216	8238	8221	8220	8215	8215	8227	8221	8237	8221
691	A/D0	1	11	870	8211	8228	8241	8214	8219	8223	8228	8221	8183	8202	8217	8207	8249	8259	8266	8247	8216	8211	8223	8181	8199	8274	8244	8271	8264	8268	8230	8210	8221	8219	8220	8226	8221	8193	8287	8247	8218	8250	8195	8179	8288	8252	8215	8241	8265
692	A/D1	0	11	880	8212	8209	8205	8215	8212	8210	8222	8204	8223	8219	8218	8212	8216	8204	8217	8208	8215	8206	8220	8215	8223	8220	8206	8225	8208	8218	8215	8204	8203	8208	8207	8215	8253	8225	8230	8213	8223	8215	8207	8211	8209	8225	8207	8221	8208
692	A/D0	1	11	880	8221	8206	8229	8322	8290	8275	8287	8227	8202	8220	8205	8224	8272	8295	8267	8274	8250	8191	8154	8212	8198	8188	8206	8241	8212	8246	8226	8201	8233	8202	8237	8244	8227	8286	8266	8273	8310	8238	8213	8218	8195	8195	8208	8267	8316
693	A/D1	0	11	1150	8222	8204	8220	8236	8218	8239	8230	8234	8220	8227	8203	8219	8213	8218	8237	8213	8222	8222	8214	8219	8228	8252	8251	8258	8243	8263	8235	8234	8220	8211	8225	8217	8261	8246	8250	8227	8233	8221	8213	8212	8209	8213	8204	8209	8206
693	A/D0	1	11	1150	8210	8226	8245	8269	8250	8300	8260	8232	8183	8202	8235	8213	8283	8294	8257	8245	8229	8218	8188	8212	8224	8221	8223	8200	8229	8228	8175	8216	8227	8197	8230	8281	8202	8246	8249	8268	8189	8210	8178	8180	8183	8255	8228	8233	8215
694	A/D1	0	11	1180	8226	8212	8243	8210	8254	8189	8234	8222	8213	8234	8198	8255	8172	8236	8216	8208	8229	8221	8213	8215	8236	8187	8236	8203	8211	8229	8209	8221	8230	8212	8207	8224	8192	8220	8224	8201	8225	8223	8223	8222	8223	8209	8254	8226	8234
694	A/D0	1	11	1180	8202	8207	8247	8265	8285	8238	8232	8226	8183	8203	8207	8261	8295	8290	8274	8232	8197	8184	8222	8212	8242	8245	8266	8242	8199	8225	8209	8196	8216	8209	8205	8230	8195	8233	8248	8197	8181	8262	8224	8249	8282	8336	8258	8250	8225
695	A/D1	0	11	920	8226	8222	8209	8220	8207	8208	8217	8213	8226	8230	8222	8215	8238	8232	8227	8221	8215	8215	8226	8214	8217	8223	8209	8206	8233	8203	8232	8208	8217	8210	8215	8229	8273	8245	8243	8251	8249	8234	8222	8236	8207	8217	8235	8200	8229
695	A/D0	1	11	920	8237	8258	8189	8198	8320	8228	8239	8231	8193	8187	8190	8240	8225	8220	8198	8234	8187	8187	8213	8236	8248	8248	8218	8269	8238	8292	8234	8179	8216	8198	8179	8240	8244	8230	8225	8200	8202	8148	8177	8252	8222	8218	8222	8263	8275
696	A/D1	0	11	1040	8225	8205	8218	8227	8235	8228	8266	8219	8166	8287	8172	8220	8238	8184	8266	8180	8241	8202	8236	8196	8248	8217	8208	8249	8190	8245	8213	8233	8219	8220	8202	8217	8221	8216	8227	8201	8229	8204	8222	8200	8223	8216	8222	8221	8208
696	A/D0	1	11	1040	8192	8191	8248	8220	8231	8253	8197	8174	8224	8277	8224	8240	8285	8256	8301	8293	8256	8247	8228	8213	8214	8251	8242	8208	8238	8252	8197	8206	8233	8200	8217	8283	8259	8248	8222	8218	8211	8187	8178	8239	8250	8257	8248	8226	8214
697	A/D1	0	11	1120	8220	8202	8217	8219	8210	8209	8208	8207	8208	8223	8205	8225	8223	8205	8221	8220	8232	8236	8224	8220	8211	8210	8226	8223	8247	8246	8238	8233	8206	8243	8226	8216	8225	8201	8230	8223	8198	8220	8207	8217	8211	8277	8245	8241	8266
697	A/D0	1	11	1120	8210	8261	8244	8220	8223	8245	8257	8241	8184	8205	8281	8263	8269	8311	8290	8265	8266	8248	8220	8177	8220	8234	8199	8256	8211	8220	8214	8204	8210	8235	8208	8224	8295	8259	8249	8254	8223	8197	8187	8214	8224	8209	8316	8253	8248
698	A/D1	0	11	1210	8254	8195	8229	8202	8244	8227	8242	8225	8218	8223	8196	8221	8201	8212	8209	8214	8219	8221	8216	8227	8216	8203	8216	8217	8216	8216	8221	8213	8226	8218	8207	8224	8207	8228	8218	8215	8226	8223	8224	8212	8214	8213	8220	8221	8213
698	A/D0	1	11	1210	8216	8210	8160	8229	8263	8273	8199	8186	8230	8226	8276	8223	8160	8157	8204	8299	8329	8227	8169	8183	8229	8250	8241	8260	8285	8291	8250	8260	8211	8196	8240	8229	8245	8235	8291	8353	8318	8218	8222	8231	8191	8225	8250	8189	8198
699	A/D1	0	11	1140	8212	8216	8228	8227	8211	8230	8217	8221	8214	8217	8205	8221	8230	8220	8229	8214	8217	8216	8220	8214	8236	8252	8263	8256	8216	8221	8214	8225	8224	8218	8207	8211	8218	8214	8218	8241	8255	8238	8235	8217	8211	8239	8232	8234	8228
699	A/D0	1	11	1140	8237	8245	8245	8244	8273	8211	8194	8211	8215	8209	8238	8304	8259	8267	8272	8244	8209	8193	8227	8238	8223	8274	8300	8287	8233	8237	8221	8215	8228	8232	8231	8202	8215	8251	8214	8195	8206	8203	8198	8213	8223	8258	8249	8287	8273
700	A/D1	0	11	1020	8215	8210	8212	8213	8206	8223	8202	8237	8203	8225	8227	8205	8226	8238	8213	8227	8215	8195	8233	8204	8229	8225	8271	8262	8275	8205	8240	8211	8232	8222	8198	8240	8178	8231	8215	8230	8240	8256	8218	8218	8228	8193	8248	8264	8239
700	A/D0	1	11	1020	8214	8243	8206	8210	8228	8245	8243	8211	8192	8226	8213	8211	8263	8267	8287	8242	8246	8226	8179	8181	8226	8183	8213	8268	8179	8200	8273	8220	8227	8224	8198	8193	8271	8296	8247	8290	8296	8228	8202	8220	8219	8205	8214	8259	8222
701	A/D1	0	11	1070	8225	8188	8253	8185	8250	8194	8235	8202	8225	8213	8198	8243	8180	8249	8190	8238	8206	8216	8219	8204	8224	8209	8229	8235	8228	8222	8215	8208	8218	8215	8244	8243	8251	8261	8234	8229	8236	8225	8224	8217	8216	8208	8226	8204	8228
701	A/D0	1	11	1070	8222	8213	8284	8233	8236	8280	8259	8222	8206	8239	8206	8197	8245	8231	8281	8235	8236	8233	8186	8184	8237	8228	8224	8232	8276	8277	8214	8297	8227	8180	8256	8285	8216	8245	8306	8268	8246	8246	8239	8180	8222	8229	8248	8233	8280
702	A/D1	0	11	1330	8216	8225	8225	8231	8223	8223	8199	8226	8210	8210	8216	8211	8220	8225	8227	8206	8226	8195	8198	8259	8179	8273	8240	8123	8252	8266	8177	8257	8159	8233	8232	8210	8257	8224	8247	8236	8229	8216	8213	8203	8219	8183	8251	8224	8212
702	A/D0	1	11	1330	8235	8214	8262	8281	8239	8224	8239	8184	8186	8199	8297	8254	8322	8273	8226	8250	8226	8203	8153	8296	8196	8275	8356	8339	8307	8240	8330	8220	8172	8221	8162	8172	8306	8215	8201	8233	8270	8239	8178	8173	8231	8220	8206	8236	8240
703	A/D1	0	11	880	8237	8229	8231	8218	8221	8218	8215	8198	8228	8194	8236	8229	8238	8253	8215	8243	8196	8218	8211	8218	8221	8212	8229	8227	8226	8210	8219	8212	8204	8217	8208	8256	8275	8268	8251	8240	8234	8216	8221	8225	8232	8232	8270	8261	8294
703	A/D0	1	11	880	8240	8205	8261	8250	8206	8237	8199	8193	8257	8245	8240	8262	8215	8202	8244	8202	8196	8184	8182	8238	8223	8219	8342	8275	8191	8206	8217	8158	8175	8267	8286	8200	8297	8349	8227	8244	8244	8216	8190	8182	8182	8224	8259	8287	8273
704	A/D1	0	11	980	8207	8213	8208	8214	8234	8220	8233	8221	8214	8215	8208	8223	8221	8217	8219	8225	8206	8231	8222	8210	8215	8213	8212	8215	8207	8210	8224	8212	8218	8212	8211	8213	8214	8206	8213	8222	8239	8216	8247	8226	8219	8255	8167	8258	8243
704	A/D0	1	11	980	8191	8215	8231	8240	8257	8279	8232	8228	8200	8213	8203	8212	8251	8272	8263	8246	8224	8199	8212	8185	8187	8212	8276	8282	8242	8279	8284	8230	8217	8226	8197	8248	8262	8272	8239	8245	8225	8194	8193	8223	8216	8241	8299	8256	8253
705	A/D1	0	11	860	8226	8209	8226	8202	8207	8202	8213	8222	8217	8223	8207	8219	8217	8246	8278	8247	8245	8224	8215	8211	8223	8199	8234	8213	8218	8227	8212	8224	8216	8207	8214	8215	8203	8214	8212	8212	8212	8224	8208	8222	8231	8221	8227	8223	8232
705	A/D0	1	11	860	8229	8168	8210	8251	8204	8211	8248	8238	8218	8204	8245	8192	8272	8270	8288	8251	8216	8219	8196	8209	8243	8252	8262	8231	8238	8235	8206	8209	8217	8182	8218	8252	8282	8254	8280	8209	8216	8197	8177	8213	8301	8255	8222	8290	8228
706	A/D1	0	11	860	8187	8227	8217	8192	8239	8192	8239	8188	8236	8201	8228	8233	8245	8262	8241	8237	8226	8231	8222	8245	8237	8252	8241	8230	8248	8221	8235	8211	8223	8213	8223	8208	8207	8241	8234	8264	8252	8230	8223	8213	8225	8230	8229	8222	8218
706	A/D0	1	11	860	8238	8217	8233	8251	8287	8269	8229	8244	8205	8221	8236	8260	8255	8256	8246	8254	8207	8224	8201	8177	8223	8226	8245	8256	8223	8278	8228	8230	8230	8216	8231	8230	8228	8259	8245	8226	8238	8209	8185	8182	8208	8196	8204	8240	8239
707	A/D1	0	12	850	8241	8247	8238	8220	8222	8213	8208	8218	8216	8212	8241	8235	8219	8212	8228	8215	8233	8217	8217	8208	8216	8207	8220	8220	8213	8210	8211	8221	8212	8226	8208	8212	8218	8205	8213	8219	8220	8219	8242	8210	8218	8230	8201	8238	8230
707	A/D0	1	12	850	8201	8213	8204	8266	8264	8255	8207	8223	8198	8202	8232	8231	8206	8251	8274	8272	8260	8226	8228	8180	8190	8200	8203	8276	8267	8250	8274	8266	8185	8178	8218	8196	8238	8262	8254	8229	8222	8253	8211	8191	8223	8237	8245	8245	8251
708	A/D1	0	12	1010	8211	8215	8212	8211	8216	8201	8220	8214	8215	8222	8221	8255	8254	8246	8228	8224	8208	8226	8214	8203	8222	8209	8209	8218	8210	8227	8220	8218	8218	8223	8217	8221	8215	8203	8217	8220	8210	8217	8209	8222	8216	8211	8208	8208	8207
708	A/D0	1	12	1010	8272	8240	8271	8242	8216	8211	8209	8209	8193	8221	8212	8199	8231	8230	8240	8226	8219	8206	8205	8226	8207	8281	8288	8258	8250	8250	8216	8211	8212	8249	8223	8193	8213	8220	8251	8216	8223	8213	8191	8179	8220	8243	8207	8243	8254
709	A/D1	0	12	1090	8214	8225	8220	8209	8218	8238	8224	8225	8215	8223	8204	8223	8213	8215	8218	8210	8223	8211	8221	8218	8225	8236	8224	8233	8219	8215	8219	8211	8224	8210	8219	8212	8214	8225	8225	8220	8218	8215	8203	8225	8207	8226	8230	8224	8248
709	A/D0	1	12	1090	8251	8249	8239	8229	8228	8219	8222	8224	8211	8210	8209	8209	8240	8240	8258	8220	8199	8203	8176	8190	8223	8231	8212	8248	8264	8196	8204	8226	8196	8199	8235	8241	8241	8244	8313	8238	8215	8232	8215	8196	8187	8257	8289	8237	8239
710	A/D1	0	12	1290	8222	8212	8208	8230	8239	8202	8239	8239	8206	8239	8229	8225	8206	8226	8208	8208	8227	8216	8220	8223	8212	8214	8216	8218	8173	8305	8207	8236	8268	8164	8271	8220	8254	8258	8226	8249	8219	8245	8201	8231	8181	8253	8204	8242	8225
710	A/D0	1	12	1290	8187	8210	8266	8181	8212	8232	8196	8192	8257	8198	8217	8252	8222	8237	8257	8206	8175	8180	8185	8195	8209	8251	8209	8189	8222	8190	8208	8191	8238	8185	8248	8300	8249	8280	8246	8240	8213	8178	8175	8197	8216	8260	8233	8228	8260
711	A/D1	0	12	1090	8221	8205	8216	8209	8215	8225	8220	8221	8212	8221	8206	8218	8214	8204	8209	8220	8212	8205	8216	8221	8226	8225	8223	8218	8214	8216	8213	8215	8208	8205	8224	8216	8225	8214	8214	8220	8211	8215	8219	8207	8224	8206	8203	8223	8200
711	A/D0	1	12	1090	8213	8259	8233	8242	8270	8240	8204	8202	8192	8186	8200	8237	8259	8242	8248	8267	8257	8201	8204	8186	8253	8257	8213	8251	8255	8249	8228	8238	8198	8193	8230	8220	8216	8209	8257	8245	8232	8230	8205	8253	8246	8247	8266	8306	8273
712	A/D1	0	12	1300	8243	8228	8219	8220	8213	8208	8219	8215	8237	8228	8214	8250	8220	8203	8241	8223	8274	8190	8258	8199	8188	8240	8198	8244	8234	8238	8195	8235	8209	8204	8246	8199	8225	8224	8222	8236	8260	8223	8219	8231	8208	8223	8218	8207	8213
712	A/D0	1	12	1300	8260	8260	8216	8265	8302	8251	8202	8246	8260	8255	8256	8270	8291	8220	8229	8254	8178	8156	8199	8170	8211	8222	8247	8210	8247	8249	8238	8217	8222	8188	8223	8227	8241	8242	8254	8251	8230	8260	8201	8212	8217	8234	8227	8221	8267
713	A/D1	0	12	890	8215	8223	8210	8211	8216	8220	8218	8218	8218	8206	8257	8222	8242	8224	8211	8239	8219	8212	8226	8234	8232	8232	8225	8237	8219	8210	8203	8206	8216	8209	8212	8215	8208	8213	8241	8224	8222	8220	8205	8217	8212	8218	8220	8217	8225
713	A/D0	1	12	890	8205	8217	8204	8213	8238	8254	8234	8246	8226	8194	8229	8308	8265	8277	8260	8265	8223	8226	8182	8210	8196	8213	8229	8247	8218	8220	8240	8241	8207	8210	8267	8260	8308	8309	8266	8284	8234	8206	8212	8242	8226	8236	8254	8241	8225
714	A/D1	0	12	950	8229	8229	8215	8231	8222	8219	8219	8212	8217	8219	8218	8225	8219	8212	8210	8209	8212	8216	8208	8250	8251	8249	8245	8234	8225	8233	8225	8217	8215	8220	8227	8234	8257	8245	8260	8248	8227	8218	8227	8231	8229	8246	8210	8247	8230
714	A/D0	1	12	950	8241	8227	8212	8255	8252	8235	8199	8202	8215	8215	8201	8238	8244	8230	8275	8270	8238	8205	8168	8211	8215	8205	8262	8239	8244	8218	8221	8206	8199	8250	8267	8237	8281	8303	8278	8260	8236	8200	8233	8236	8221	8253	8280	8253	8302
715	A/D1	0	12	1530	8242	8223	8219	8265	8274	8251	8236	8222	8209	8212	8218	8208	8212	8210	8223	8223	8235	8231	8225	8222	8212	8212	8216	8211	8247	8233	8235	8224	8223	8222	8219	8210	8224	8233	8228	8230	8225	8238	8222	8221	8210	8204	8214	8213	8213
715	A/D0	1	12	1530	8199	8208	8259	8252	8263	8250	8219	8200	8169	8175	8227	8202	8201	8225	8182	8208	8243	8211	8212	8195	8209	8211	8266	8286	8272	8228	8195	8193	8192	8198	8225	8204	8250	8269	8222	8247	8195	8180	8201	8218	8201	8210	8242	8261	8288
716	A/D1	0	12	870	8188	8282	8204	8289	8290	8212	8274	8205	8233	8203	8254	8221	8250	8247	8217	8263	8201	8245	8195	8224	8208	8239	8249	8226	8259	8226	8240	8200	8219	8202	8236	8234	8259	8303	8323	8320	8283	8258	8221	8239	8247	8263	8278	8279	8245
716	A/D0	1	12	870	8239	8239	8344	8314	8266	8262	8249	8191	8162	8224	8235	8265	8313	8363	8306	8278	8231	8183	8190	8273	8288	8364	8351	8288	8300	8306	8250	8199	8229	8231	8253	8285	8318	8299	8339	8303	8256	8227	8209	8223	8233	8293	8267	8272	8320
717	A/D1	0	12	980	8208	8219	8212	8218	8222	8209	8219	8203	8221	8205	8226	8227	8228	8234	8226	8208	8224	8224	8213	8245	8231	8230	8239	8210	8216	8205	8203	8210	8216	8236	8231	8254	8227	8239	8219	8228	8207	8217	8210	8207	8221	8208	8213	8209	8217
717	A/D0	1	12	980	8229	8226	8274	8221	8243	8262	8207	8164	8232	8251	8200	8216	8229	8217	8184	8207	8202	8170	8206	8221	8244	8231	8323	8252	8278	8233	8176	8193	8249	8213	8241	8281	8265	8193	8283	8282	8221	8184	8228	8204	8207	8228	8249	8225	8261
718	A/D1	0	12	970	8280	8295	8350	8348	8325	8324	8287	8256	8224	8240	8304	8393	8418	8462	8464	8475	8375	8297	8238	8254	8228	8257	8287	8289	8278	8280	8330	8311	8276	8246	8264	8254	8339	8434	8444	8519	8386	8351	8248	8237	8256	8318	8319	8337	8367
718	A/D0	1	12	970	8285	8362	8374	8457	8441	8404	8329	8314	8222	8242	8296	8332	8375	8389	8433	8461	8348	8275	8196	8264	8313	8390	8520	8588	8461	8482	8385	8286	8226	8243	8315	8332	8386	8523	8529	8415	8377	8283	8196	8220	8357	8435	8549	8545	8515
719	A/D1	0	12	860	8229	8232	8250	8256	8234	8233	8211	8218	8211	8212	8232	8221	8234	8234	8242	8240	8230	8220	8222	8224	8266	8248	8252	8249	8298	8273	8283	8244	8244	8218	8235	8271	8284	8304	8269	8238	8236	8207	8216	8222	8207	8246	8233	8279	8289
719	A/D0	1	12	860	8235	8264	8258	8316	8291	8275	8240	8229	8173	8208	8219	8229	8240	8250	8276	8217	8241	8226	8203	8195	8225	8276	8237	8264	8280	8229	8223	8208	8198	8208	8213	8254	8248	8228	8214	8249	8220	8216	8201	8234	8287	8277	8287	8318	8281
720	A/D1	0	12	1200	8217	8219	8196	8221	8208	8217	8212	8227	8217	8211	8226	8211	8208	8212	8207	8213	8208	8219	8215	8218	8202	8222	8196	8218	8212	8223	8226	8228	8227	8215	8243	8226	8214	8209	8229	8203	8218	8213	8202	8223	8206	8229	8246	8237	8247
720	A/D0	1	12	1200	8252	8231	8216	8238	8245	8241	8234	8226	8234	8180	8237	8227	8201	8229	8243	8222	8205	8231	8185	8224	8241	8202	8249	8240	8266	8220	8245	8226	8151	8206	8269	8205	8213	8285	8285	8260	8248	8217	8191	8207	8252	8245	8250	8253	8253
721	A/D1	0	12	860	8225	8193	8221	8220	8234	8250	8229	8244	8219	8233	8268	8268	8267	8267	8260	8257	8236	8245	8217	8224	8282	8276	8320	8274	8283	8264	8239	8215	8234	8199	8227	8217	8235	8245	8230	8238	8226	8209	8226	8230	8236	8248	8258	8267	8258
721	A/D0	1	12	860	8162	8234	8224	8332	8270	8316	8303	8180	8134	8106	8245	8331	8220	8281	8322	8271	8247	8216	8215	8188	8188	8215	8245	8217	8288	8280	8192	8201	8212	8216	8244	8300	8284	8303	8300	8283	8228	8173	8237	8246	8244	8286	8273	8259	8316
722	A/D1	0	12	1030	8230	8242	8249	8233	8217	8228	8186	8237	8207	8203	8239	8203	8226	8215	8219	8221	8216	8207	8218	8216	8211	8217	8210	8212	8219	8231	8246	8243	8242	8225	8229	8236	8271	8242	8231	8212	8213	8247	8179	8250	8203	8221	8218	8237	8244
722	A/D0	1	12	1030	8168	8180	8229	8241	8262	8220	8159	8211	8225	8182	8196	8238	8247	8243	8286	8225	8210	8181	8181	8191	8167	8211	8260	8263	8246	8195	8239	8225	8209	8180	8207	8214	8212	8272	8243	8196	8229	8231	8137	8201	8243	8218	8247	8263	8225
723	A/D1	0	12	1160	8228	8214	8224	8211	8226	8222	8215	8220	8206	8220	8211	8218	8241	8213	8238	8207	8220	8207	8218	8207	8225	8231	8190	8234	8220	8192	8229	8195	8238	8186	8229	8224	8179	8238	8193	8207	8215	8226	8201	8237	8247	8222	8264	8209	8216
723	A/D0	1	12	1160	8184	8195	8185	8250	8209	8220	8211	8179	8169	8162	8230	8254	8240	8238	8254	8235	8214	8230	8215	8183	8196	8245	8218	8202	8273	8248	8212	8167	8198	8214	8217	8275	8240	8241	8244	8239	8229	8195	8225	8202	8231	8262	8219	8228	8235
724	A/D1	0	12	970	8234	8262	8206	8193	8234	8220	8237	8217	8229	8204	8229	8234	8217	8241	8191	8251	8206	8228	8208	8227	8205	8221	8197	8208	8235	8193	8241	8211	8198	8243	8218	8220	8205	8218	8230	8222	8219	8210	8205	8217	8217	8215	8231	8252	8247
724	A/D0	1	12	970	8182	8164	8187	8261	8136	8153	8305	8231	8144	8197	8250	8205	8181	8245	8293	8196	8245	8218	8207	8193	8232	8261	8139	8218	8221	8244	8185	8176	8223	8226	8241	8271	8275	8312	8253	8229	8231	8195	8200	8280	8262	8208	8270	8314	8273
725	A/D1	0	12	1060	8237	8245	8267	8237	8238	8225	8219	8224	8212	8214	8215	8208	8215	8209	8227	8209	8230	8227	8214	8232	8217	8217	8213	8214	8209	8219	8210	8211	8214	8207	8214	8219	8220	8221	8235	8215	8221	8209	8194	8239	8237	8226	8253	8236	8243
725	A/D0	1	12	1060	8205	8215	8219	8244	8242	8263	8229	8203	8196	8229	8233	8268	8254	8248	8228	8233	8224	8203	8199	8222	8194	8256	8261	8256	8232	8219	8211	8184	8181	8229	8211	8214	8268	8279	8226	8231	8227	8230	8226	8194	8242	8239	8224	8241	8246
726	A/D1	0	12	1060	8199	8213	8215	8208	8213	8223	8201	8232	8234	8225	8234	8237	8210	8221	8217	8214	8216	8215	8206	8221	8218	8223	8218	8203	8219	8206	8227	8205	8213	8212	8207	8222	8225	8212	8221	8221	8202	8227	8208	8213	8212	8209	8211	8218	8215
726	A/D0	1	12	1060	8222	8223	8280	8261	8231	8243	8238	8218	8220	8224	8261	8238	8241	8270	8240	8279	8221	8192	8206	8185	8201	8211	8252	8205	8251	8265	8231	8210	8214	8192	8242	8265	8264	8227	8255	8257	8199	8171	8184	8186	8228	8230	8255	8235	8218
727	A/D1	0	12	1150	8207	8234	8212	8224	8219	8225	8223	8221	8218	8210	8205	8215	8214	8210	8227	8214	8245	8225	8244	8238	8219	8218	8215	8206	8217	8209	8230	8215	8223	8214	8207	8223	8199	8221	8204	8219	8205	8226	8206	8215	8214	8219	8213	8214	8220
727	A/D0	1	12	1150	8203	8244	8225	8196	8267	8245	8236	8230	8207	8199	8196	8213	8225	8240	8241	8229	8201	8197	8209	8209	8246	8281	8212	8263	8279	8285	8246	8238	8223	8194	8210	8242	8261	8231	8268	8271	8250	8177	8236	8183	8223	8199	8242	8211	8217
728	A/D1	0	12	970	8228	8204	8213	8223	8203	8237	8240	8220	8216	8224	8213	8284	8279	8258	8253	8235	8222	8219	8207	8218	8213	8223	8225	8233	8214	8228	8215	8200	8229	8204	8228	8219	8244	8237	8230	8212	8218	8215	8209	8222	8211	8224	8218	8228	8239
728	A/D0	1	12	970	8208	8221	8215	8237	8235	8242	8228	8216	8193	8222	8225	8244	8279	8257	8260	8247	8266	8210	8191	8224	8224	8242	8265	8255	8251	8222	8231	8208	8198	8224	8245	8250	8224	8225	8221	8226	8203	8207	8180	8214	8233	8284	8269	8270	8308
729	A/D1	0	12	1300	8227	8219	8235	8211	8226	8202	8220	8210	8208	8213	8203	8219	8226	8239	8217	8221	8207	8222	8218	8213	8216	8208	8217	8214	8212	8208	8210	8212	8216	8211	8218	8214	8228	8207	8210	8219	8201	8227	8194	8249	8242	8223	8239	8193	8221
729	A/D0	1	12	1300	8211	8219	8240	8218	8229	8230	8226	8234	8220	8218	8227	8254	8271	8283	8280	8260	8242	8243	8231	8191	8227	8245	8225	8201	8273	8262	8226	8272	8228	8181	8212	8274	8235	8277	8326	8303	8295	8248	8222	8187	8224	8207	8205	8213	8228
730	A/D1	0	12	1390	8207	8228	8204	8234	8238	8236	8240	8227	8222	8211	8225	8224	8222	8226	8230	8245	8246	8240	8203	8211	8200	8227	8219	8205	8226	8202	8237	8224	8222	8208	8233	8234	8222	8208	8222	8219	8212	8221	8206	8217	8212	8226	8218	8193	8226
730	A/D0	1	12	1390	8219	8253	8256	8232	8247	8272	8240	8241	8196	8194	8185	8194	8231	8234	8207	8247	8216	8223	8197	8196	8218	8271	8287	8246	8282	8300	8216	8245	8236	8195	8200	8251	8243	8215	8235	8284	8199	8197	8213	8200	8226	8222	8259	8241	8277
731	A/D1	0	12	1040	8241	8204	8210	8215	8209	8225	8208	8226	8210	8225	8194	8218	8226	8227	8233	8209	8210	8212	8212	8222	8240	8210	8225	8231	8212	8217	8227	8212	8214	8223	8204	8212	8210	8219	8226	8225	8218	8224	8206	8219	8217	8208	8217	8207	8221
731	A/D0	1	12	1040	8202	8250	8247	8280	8243	8248	8170	8193	8257	8228	8218	8247	8279	8256	8213	8221	8222	8229	8192	8216	8224	8191	8233	8267	8250	8208	8233	8238	8180	8186	8226	8300	8246	8264	8296	8214	8201	8216	8210	8198	8258	8252	8219	8179	8227
732	A/D1	0	12	1020	8249	8197	8267	8205	8212	8233	8201	8242	8205	8207	8212	8235	8207	8242	8200	8218	8211	8206	8223	8192	8221	8216	8231	8214	8231	8206	8213	8214	8203	8227	8228	8230	8216	8218	8230	8221	8238	8213	8229	8215	8219	8208	8215	8214	8207
732	A/D0	1	12	1020	8252	8258	8215	8287	8307	8220	8222	8143	8145	8216	8199	8187	8243	8226	8220	8262	8209	8155	8210	8234	8244	8209	8279	8319	8203	8197	8200	8172	8188	8270	8253	8228	8248	8234	8237	8218	8202	8203	8207	8271	8277	8246	8278	8293	8259
733	A/D1	0	12	1120	8217	8220	8219	8222	8229	8237	8236	8223	8230	8205	8205	8207	8210	8214	8222	8218	8203	8223	8217	8223	8216	8208	8218	8207	8223	8214	8208	8231	8219	8210	8223	8211	8221	8212	8221	8214	8213	8227	8210	8216	8218	8236	8222	8237	8235
733	A/D0	1	12	1120	8238	8273	8280	8240	8272	8221	8187	8215	8203	8174	8228	8231	8205	8257	8214	8230	8234	8187	8210	8192	8238	8233	8208	8262	8233	8229	8235	8197	8250	8196	8235	8265	8238	8188	8245	8235	8202	8228	8233	8191	8214	8225	8245	8269	8259
734	A/D1	0	12	1310	8207	8217	8249	8211	8261	8251	8255	8230	8234	8219	8233	8240	8228	8213	8219	8243	8211	8237	8210	8214	8234	8207	8218	8211	8207	8220	8207	8212	8205	8226	8229	8238	8235	8225	8237	8208	8215	8211	8204	8213	8214	8211	8214	8222	8215
734	A/D0	1	12	1310	8211	8271	8245	8266	8253	8235	8216	8201	8213	8244	8223	8209	8240	8188	8227	8275	8254	8225	8202	8214	8206	8207	8223	8222	8209	8197	8222	8229	8202	8187	8216	8216	8254	8259	8247	8228	8189	8204	8250	8233	8171	8228	8289	8255	8273
735	A/D1	0	12	940	8222	8209	8225	8225	8240	8235	8242	8206	8223	8213	8203	8237	8212	8228	8225	8212	8230	8215	8238	8194	8216	8235	8201	8235	8199	8260	8211	8215	8247	8181	8235	8203	8215	8245	8243	8236	8218	8223	8234	8257	8249	8224	8240	8235	8228
735	A/D0	1	12	940	8226	8213	8223	8232	8263	8270	8247	8215	8199	8192	8220	8234	8218	8256	8240	8288	8271	8216	8205	8217	8225	8283	8297	8321	8270	8291	8257	8197	8175	8217	8233	8265	8258	8283	8274	8234	8228	8197	8226	8218	8241	8262	8272	8285	8305
736	A/D1	0	12	1090	8213	8214	8230	8195	8222	8221	8216	8216	8213	8233	8200	8220	8222	8228	8228	8253	8218	8228	8224	8214	8251	8222	8238	8209	8221	8206	8220	8233	8235	8222	8213	8223	8215	8220	8214	8214	8217	8218	8215	8217	8211	8206	8217	8201	8216
736	A/D0	1	12	1090	8260	8247	8250	8282	8320	8266	8206	8203	8168	8180	8160	8169	8226	8243	8228	8195	8212	8188	8219	8248	8234	8165	8225	8301	8273	8203	8259	8249	8164	8222	8236	8194	8219	8260	8230	8202	8177	8217	8211	8211	8233	8258	8319	8288	8231
737	A/D1	0	12	1270	8201	8216	8211	8217	8222	8210	8227	8212	8215	8209	8220	8216	8226	8211	8218	8222	8217	8254	8223	8234	8215	8221	8211	8206	8223	8213	8238	8222	8224	8205	8222	8215	8215	8210	8241	8277	8256	8249	8232	8223	8221	8212	8236	8268	8259
737	A/D0	1	12	1270	8214	8195	8315	8280	8256	8253	8275	8240	8195	8211	8239	8261	8255	8236	8263	8267	8231	8225	8219	8202	8214	8236	8219	8233	8244	8255	8248	8215	8199	8212	8197	8223	8258	8251	8244	8256	8242	8234	8218	8196	8213	8219	8231	8242	8217
738	A/D1	0	12	1070	8212	8210	8233	8211	8215	8217	8218	8258	8198	8235	8208	8222	8236	8205	8252	8175	8240	8214	8206	8215	8227	8209	8232	8242	8180	8240	8209	8205	8231	8205	8209	8222	8215	8213	8222	8223	8209	8224	8237	8192	8243	8225	8215	8230	8214
738	A/D0	1	12	1070	8232	8201	8215	8228	8197	8182	8217	8249	8204	8229	8264	8243	8236	8240	8221	8211	8183	8209	8198	8188	8198	8259	8232	8246	8210	8206	8229	8199	8201	8244	8250	8264	8302	8274	8254	8216	8198	8197	8193	8113	8183	8200	8181	8245	8281
739	A/D1	0	12	860	8217	8216	8208	8212	8213	8223	8205	8225	8228	8209	8239	8228	8218	8240	8175	8262	8210	8181	8270	8154	8233	8206	8207	8225	8202	8236	8191	8245	8189	8235	8198	8215	8223	8203	8230	8211	8253	8230	8236	8205	8231	8221	8231	8219	8220
739	A/D0	1	12	860	8211	8267	8207	8217	8250	8232	8215	8218	8221	8198	8230	8297	8273	8247	8262	8210	8199	8153	8206	8214	8161	8234	8198	8198	8211	8208	8185	8199	8223	8197	8224	8230	8280	8284	8311	8274	8234	8208	8190	8224	8182	8230	8233	8247	8238
740	A/D1	0	12	1110	8227	8201	8214	8231	8200	8222	8212	8213	8212	8211	8202	8225	8231	8229	8233	8219	8230	8219	8219	8213	8216	8207	8217	8217	8216	8217	8207	8213	8212	8225	8230	8205	8220	8230	8197	8220	8217	8196	8223	8209	8212	8227	8218	8238	8246
740	A/D0	1	12	1110	8243	8235	8228	8272	8242	8243	8211	8207	8194	8181	8218	8273	8241	8245	8254	8202	8249	8198	8178	8196	8214	8201	8236	8238	8234	8188	8218	8208	8154	8203	8269	8218	8240	8258	8265	8204	8207	8226	8197	8186	8227	8247	8227	8231	8271
741	A/D1	0	12	1490	8228	8219	8219	8211	8233	8227	8229	8208	8217	8221	8214	8230	8209	8226	8226	8223	8226	8218	8208	8225	8219	8220	8212	8209	8208	8214	8205	8223	8216	8226	8240	8234	8228	8211	8215	8205	8221	8242	8238	8224	8228	8225	8227	8234	8214
741	A/D0	1	12	1490	8222	8248	8198	8234	8275	8208	8168	8175	8200	8227	8185	8241	8228	8193	8203	8255	8186	8183	8204	8212	8229	8266	8228	8284	8228	8191	8185	8226	8194	8193	8227	8208	8216	8228	8268	8231	8209	8240	8217	8213	8209	8217	8247	8225	8273
742	A/D1	0	12	1200	8231	8239	8220	8214	8252	8230	8258	8226	8240	8213	8214	8229	8227	8229	8238	8271	8274	8257	8246	8213	8207	8207	8217	8214	8234	8279	8246	8250	8236	8225	8231	8212	8221	8207	8220	8250	8241	8237	8233	8227	8222	8221	8217	8222	8225
742	A/D0	1	12	1200	8156	8196	8211	8214	8210	8249	8218	8186	8254	8202	8150	8230	8316	8320	8297	8296	8231	8221	8121	8142	8174	8149	8186	8181	8183	8200	8212	8193	8192	8183	8213	8231	8292	8312	8289	8286	8273	8251	8220	8204	8204	8233	8261	8203	8260
743	A/D1	0	12	1030	8216	8223	8233	8216	8222	8213	8207	8218	8208	8207	8229	8215	8214	8228	8234	8233	8231	8212	8223	8207	8221	8211	8199	8247	8228	8246	8246	8242	8229	8216	8221	8206	8216	8216	8226	8231	8222	8225	8230	8214	8216	8215	8213	8238	8229
743	A/D0	1	12	1030	8206	8220	8215	8239	8245	8274	8233	8232	8204	8191	8208	8241	8273	8223	8217	8283	8237	8182	8213	8208	8234	8243	8255	8248	8236	8224	8235	8203	8198	8207	8229	8212	8250	8248	8257	8234	8209	8219	8197	8194	8226	8245	8215	8257	8267
744	A/D1	0	12	880	8212	8208	8216	8274	8252	8264	8225	8225	8225	8207	8226	8219	8249	8263	8305	8305	8273	8258	8225	8230	8231	8289	8294	8276	8286	8293	8278	8253	8226	8231	8215	8207	8213	8208	8233	8247	8253	8248	8227	8240	8230	8225	8198	8261	8294
744	A/D0	1	12	880	8286	8343	8364	8389	8365	8302	8293	8224	8211	8297	8320	8325	8391	8352	8300	8286	8208	8183	8225	8300	8309	8385	8453	8426	8392	8304	8286	8195	8211	8285	8398	8405	8448	8482	8453	8363	8311	8293	8274	8333	8395	8498	8490	8463	8481
745	A/D1	0	12	860	8223	8213	8219	8225	8228	8242	8228	8243	8236	8235	8223	8236	8251	8249	8254	8226	8226	8212	8222	8222	8212	8224	8204	8215	8224	8208	8212	8221	8204	8218	8221	8221	8221	8213	8214	8219	8217	8218	8223	8213	8218	8221	8234	8244	8236
745	A/D0	1	12	860	8244	8259	8227	8216	8245	8260	8214	8225	8219	8208	8251	8301	8255	8351	8273	8226	8197	8194	8192	8170	8200	8228	8193	8222	8271	8246	8225	8226	8230	8197	8292	8287	8257	8286	8342	8282	8244	8221	8197	8214	8208	8263	8232	8236	8282
746	A/D1	0	12	1210	8206	8225	8215	8211	8220	8217	8215	8218	8210	8219	8212	8217	8215	8221	8213	8212	8228	8217	8214	8229	8227	8225	8217	8206	8205	8206	8208	8217	8211	8218	8210	8213	8220	8208	8222	8213	8215	8229	8211	8216	8218	8216	8237	8220	8233
746	A/D0	1	12	1210	8183	8243	8217	8242	8258	8251	8202	8204	8214	8202	8214	8276	8255	8246	8240	8234	8233	8200	8224	8200	8198	8222	8214	8237	8220	8231	8228	8220	8213	8217	8216	8229	8212	8221	8237	8265	8262	8214	8213	8185	8196	8222	8179	8225	8223
747	A/D1	0	12	960	8215	8205	8235	8218	8278	8248	8256	8242	8218	8217	8223	8215	8227	8225	8215	8221	8223	8217	8219	8219	8220	8218	8213	8225	8214	8224	8219	8234	8204	8224	8211	8219	8226	8208	8275	8255	8278	8246	8250	8214	8280	8237	8232	8228	8239
747	A/D0	1	12	960	8224	8257	8252	8226	8240	8223	8171	8187	8199	8207	8202	8212	8243	8263	8254	8226	8263	8225	8179	8225	8219	8207	8234	8260	8241	8205	8221	8235	8174	8206	8247	8262	8269	8266	8262	8276	8272	8227	8216	8247	8243	8243	8229	8288	8259
748	A/D1	0	12	1460	8206	8209	8225	8207	8232	8212	8223	8215	8210	8211	8213	8210	8226	8235	8220	8240	8212	8208	8236	8206	8220	8214	8208	8214	8229	8231	8237	8273	8244	8232	8230	8209	8226	8227	8248	8246	8231	8221	8224	8215	8222	8216	8255	8229	8237
748	A/D0	1	12	1460	8229	8183	8214	8301	8241	8275	8262	8269	8203	8190	8224	8241	8221	8240	8243	8197	8219	8231	8198	8207	8224	8217	8224	8218	8229	8264	8177	8202	8237	8229	8217	8195	8237	8286	8281	8298	8296	8198	8152	8221	8209	8176	8229	8271	8253
749	A/D1	0	12	1020	8206	8225	8232	8251	8274	8239	8249	8214	8226	8198	8236	8257	8272	8295	8259	8266	8246	8249	8202	8234	8212	8208	8226	8243	8259	8305	8282	8270	8237	8212	8222	8201	8224	8220	8256	8284	8267	8259	8244	8225	8228	8215	8216	8225	8234
749	A/D0	1	12	1020	8252	8202	8235	8245	8258	8230	8259	8226	8191	8206	8256	8241	8277	8285	8286	8325	8310	8264	8211	8225	8277	8265	8305	8322	8293	8279	8278	8248	8208	8237	8245	8250	8266	8276	8309	8337	8278	8271	8247	8220	8284	8275	8330	8268	8275
750	A/D1	0	12	870	8211	8229	8237	8234	8238	8219	8221	8236	8229	8236	8216	8240	8215	8227	8226	8225	8231	8238	8226	8228	8217	8208	8215	8216	8209	8212	8212	8221	8216	8224	8207	8226	8238	8225	8239	8224	8222	8250	8218	8220	8220	8203	8249	8223	8234
750	A/D0	1	12	870	8215	8191	8204	8228	8238	8253	8197	8199	8196	8203	8201	8225	8258	8269	8216	8253	8261	8215	8219	8209	8205	8178	8232	8266	8245	8262	8257	8228	8199	8205	8203	8186	8215	8257	8236	8260	8257	8251	8208	8197	8208	8229	8273	8265	8216
751	A/D1	0	12	1430	8217	8219	8238	8218	8223	8215	8220	8211	8216	8226	8215	8222	8197	8220	8211	8210	8214	8212	8213	8217	8234	8206	8238	8205	8254	8212	8232	8215	8213	8231	8201	8221	8208	8219	8236	8228	8239	8240	8223	8208	8258	8206	8183	8276	8138
751	A/D0	1	12	1430	8215	8272	8291	8270	8289	8339	8278	8209	8214	8231	8204	8251	8277	8227	8263	8264	8200	8227	8247	8201	8218	8236	8243	8226	8237	8255	8206	8206	8248	8203	8202	8234	8239	8239	8239	8268	8241	8210	8202	8213	8200	8260	8284	8256	8268
752	A/D1	0	12	1070	8212	8232	8202	8229	8218	8208	8228	8200	8214	8219	8207	8222	8220	8218	8233	8241	8218	8228	8218	8207	8223	8211	8226	8261	8235	8231	8222	8228	8213	8212	8208	8219	8205	8237	8283	8245	8251	8232	8220	8224	8209	8220	8217	8215	8221
752	A/D0	1	12	1070	8244	8251	8216	8284	8305	8175	8216	8218	8159	8156	8224	8275	8198	8255	8277	8214	8201	8210	8222	8165	8231	8232	8228	8255	8272	8281	8267	8217	8233	8190	8258	8269	8227	8246	8244	8223	8229	8248	8206	8184	8208	8243	8248	8238	8277
753	A/D1	0	12	1130	8208	8218	8213	8215	8218	8214	8210	8209	8217	8214	8228	8220	8231	8235	8245	8207	8245	8209	8196	8224	8188	8257	8184	8276	8235	8210	8263	8184	8219	8212	8229	8196	8268	8239	8250	8261	8219	8227	8223	8208	8215	8238	8241	8249	8244
753	A/D0	1	12	1130	8197	8208	8242	8232	8214	8262	8239	8224	8222	8209	8251	8252	8241	8292	8323	8260	8218	8244	8180	8191	8236	8245	8212	8206	8243	8232	8228	8229	8213	8182	8224	8240	8233	8268	8262	8257	8255	8218	8190	8195	8247	8298	8261	8290	8271
754	A/D1	0	12	1060	8220	8217	8227	8207	8211	8224	8223	8234	8234	8240	8225	8227	8220	8204	8220	8208	8219	8222	8217	8220	8209	8223	8202	8218	8216	8224	8227	8224	8205	8217	8214	8225	8233	8251	8266	8237	8235	8220	8206	8223	8212	8230	8212	8209	8261
754	A/D0	1	12	1060	8193	8262	8272	8252	8255	8272	8222	8204	8226	8247	8227	8211	8235	8224	8214	8229	8196	8220	8188	8186	8222	8226	8221	8263	8289	8284	8238	8226	8213	8199	8222	8259	8226	8221	8257	8208	8203	8180	8199	8212	8230	8215	8210	8257	8281
755	A/D1	0	12	1240	8233	8193	8261	8181	8221	8212	8220	8221	8230	8232	8196	8245	8198	8211	8219	8192	8242	8234	8228	8213	8220	8215	8221	8238	8207	8241	8214	8209	8224	8208	8215	8228	8201	8218	8215	8205	8219	8209	8212	8218	8210	8219	8227	8211	8220
755	A/D0	1	12	1240	8202	8214	8260	8269	8223	8255	8222	8232	8205	8178	8204	8214	8237	8212	8293	8250	8235	8224	8247	8214	8212	8252	8266	8261	8256	8299	8241	8248	8215	8207	8220	8241	8238	8268	8271	8235	8228	8224	8207	8189	8221	8245	8223	8227	8265
756	A/D1	0	12	870	8236	8218	8217	8206	8200	8206	8222	8212	8221	8238	8231	8236	8229	8197	8234	8231	8230	8240	8219	8227	8247	8223	8248	8243	8232	8235	8221	8210	8219	8208	8238	8226	8226	8231	8241	8279	8242	8263	8219	8219	8229	8248	8249	8226	8226
756	A/D0	1	12	870	8214	8265	8295	8288	8279	8268	8267	8214	8224	8211	8262	8202	8275	8263	8311	8282	8265	8256	8184	8191	8291	8249	8278	8348	8312	8250	8224	8226	8188	8189	8259	8284	8236	8294	8309	8232	8197	8202	8218	8203	8232	8279	8336	8285	8288
757	A/D1	0	12	860	8208	8219	8254	8241	8250	8225	8216	8226	8230	8219	8221	8222	8226	8224	8221	8218	8208	8227	8224	8221	8211	8242	8244	8241	8245	8217	8264	8231	8236	8211	8225	8218	8208	8224	8243	8254	8233	8228	8219	8215	8207	8229	8235	8244	8256
757	A/D0	1	12	860	8227	8298	8238	8193	8275	8238	8170	8228	8192	8192	8220	8228	8222	8287	8239	8224	8255	8238	8161	8243	8242	8244	8257	8291	8319	8232	8250	8273	8199	8166	8226	8213	8195	8214	8265	8255	8212	8214	8210	8166	8170	8235	8278	8265	8273
758	A/D1	0	12	850	8257	8225	8222	8228	8213	8220	8216	8216	8220	8223	8222	8200	8213	8206	8212	8210	8213	8217	8221	8218	8217	8214	8212	8215	8217	8209	8211	8219	8222	8228	8211	8243	8212	8205	8225	8191	8209	8220	8225	8233	8227	8220	8222	8225	8224
758	A/D0	1	12	850	8237	8223	8228	8263	8270	8266	8223	8207	8198	8207	8189	8175	8245	8263	8278	8262	8263	8207	8197	8228	8235	8222	8250	8245	8211	8243	8191	8236	8229	8174	8221	8254	8215	8165	8276	8235	8155	8272	8273	8181	8210	8335	8258	8278	8326
759	A/D1	0	12	1000	8239	8194	8201	8225	8227	8254	8221	8240	8219	8231	8208	8221	8207	8225	8220	8211	8216	8200	8225	8204	8220	8198	8215	8217	8219	8240	8215	8228	8214	8220	8220	8211	8240	8228	8231	8239	8231	8210	8214	8223	8210	8210	8217	8224	8216
759	A/D0	1	12	1000	8215	8210	8283	8236	8206	8276	8263	8219	8233	8220	8196	8225	8223	8185	8184	8229	8202	8218	8208	8190	8215	8219	8251	8278	8267	8246	8248	8198	8193	8203	8279	8253	8255	8278	8251	8262	8197	8205	8178	8187	8217	8263	8265	8261	8316
760	A/D1	0	12	1110	8223	8218	8216	8220	8216	8219	8224	8213	8208	8221	8201	8228	8212	8232	8221	8231	8226	8210	8233	8205	8224	8213	8220	8221	8209	8225	8218	8223	8220	8239	8202	8236	8213	8218	8211	8229	8237	8222	8239	8195	8242	8223	8241	8254	8256
760	A/D0	1	12	1110	8231	8231	8302	8290	8302	8282	8263	8221	8208	8199	8250	8274	8229	8191	8236	8247	8216	8214	8228	8212	8204	8220	8252	8250	8257	8264	8242	8217	8183	8198	8207	8234	8223	8264	8259	8240	8254	8214	8183	8222	8259	8240	8225	8240	8268
761	A/D1	0	12	1180	8223	8227	8221	8222	8223	8198	8224	8196	8204	8214	8208	8223	8216	8214	8236	8239	8235	8218	8233	8216	8221	8208	8227	8218	8243	8241	8236	8231	8203	8220	8214	8224	8228	8217	8244	8235	8251	8249	8261	8231	8237	8220	8216	8235	8252
761	A/D0	1	12	1180	8183	8195	8266	8271	8286	8219	8222	8203	8154	8212	8266	8284	8278	8248	8269	8228	8210	8206	8219	8187	8191	8241	8209	8194	8187	8281	8198	8208	8206	8196	8208	8236	8236	8197	8255	8228	8221	8199	8192	8172	8229	8245	8226	8232	8238
762	A/D1	0	12	990	8205	8223	8208	8216	8210	8200	8229	8201	8228	8216	8214	8217	8215	8223	8208	8235	8201	8210	8212	8217	8214	8229	8231	8233	8227	8210	8222	8203	8235	8200	8218	8223	8208	8221	8209	8205	8228	8207	8217	8225	8219	8212	8218	8216	8245
762	A/D0	1	12	990	8177	8178	8218	8225	8216	8294	8248	8237	8188	8210	8212	8227	8265	8277	8245	8230	8249	8242	8168	8209	8232	8203	8211	8273	8219	8235	8213	8236	8193	8183	8209	8241	8196	8217	8210	8225	8204	8201	8200	8200	8198	8219	8250	8246	8261
763	A/D1	0	12	1280	8214	8210	8256	8161	8248	8232	8184	8288	8175	8250	8205	8208	8204	8212	8225	8199	8240	8182	8241	8193	8234	8197	8215	8211	8212	8243	8212	8236	8208	8232	8223	8215	8220	8213	8200	8217	8206	8211	8208	8207	8209	8222	8216	8217	8223
763	A/D0	1	12	1280	8265	8273	8253	8241	8256	8257	8207	8200	8218	8184	8218	8229	8248	8233	8236	8239	8233	8192	8211	8231	8219	8247	8296	8274	8284	8247	8175	8232	8220	8167	8267	8249	8180	8214	8264	8167	8125	8263	8253	8181	8278	8315	8241	8194	8344
764	A/D1	0	12	880	8239	8191	8243	8192	8243	8212	8228	8267	8191	8236	8228	8211	8225	8236	8197	8223	8223	8179	8235	8193	8210	8227	8212	8229	8226	8229	8210	8224	8212	8208	8223	8203	8213	8233	8229	8220	8225	8206	8217	8223	8222	8221	8216	8219	8245
764	A/D0	1	12	880	8275	8302	8315	8269	8302	8252	8244	8200	8213	8193	8234	8253	8260	8218	8237	8241	8259	8150	8156	8244	8203	8220	8281	8282	8230	8245	8253	8195	8182	8201	8219	8181	8281	8285	8265	8285	8229	8176	8163	8213	8203	8239	8276	8265	8232
765	A/D1	0	12	1210	8216	8255	8227	8201	8255	8205	8200	8220	8225	8175	8237	8217	8233	8252	8215	8235	8230	8224	8219	8217	8214	8225	8254	8238	8228	8214	8209	8210	8201	8209	8211	8217	8249	8237	8226	8215	8225	8208	8211	8217	8221	8230	8216	8241	8211
765	A/D0	1	12	1210	8238	8226	8261	8270	8205	8265	8255	8218	8180	8177	8232	8199	8224	8234	8225	8188	8221	8199	8194	8212	8232	8254	8228	8251	8238	8216	8208	8203	8164	8210	8234	8213	8239	8263	8233	8249	8237	8232	8193	8216	8215	8232	8214	8270	8246
766	A/D1	0	13	1300	8228	8219	8242	8226	8231	8233	8203	8234	8218	8194	8243	8212	8235	8210	8226	8231	8189	8259	8185	8221	8231	8226	8247	8252	8227	8210	8237	8194	8221	8217	8196	8222	8245	8214	8224	8230	8219	8211	8222	8202	8216	8214	8217	8237	8219
766	A/D0	1	13	1300	8225	8283	8267	8293	8292	8250	8218	8198	8208	8234	8283	8273	8226	8268	8246	8234	8234	8170	8179	8221	8243	8240	8248	8252	8262	8227	8218	8216	8202	8216	8247	8266	8254	8233	8250	8244	8220	8187	8202	8178	8237	8231	8247	8269	8288
767	A/D1	0	13	1000	8198	8234	8197	8223	8220	8227	8224	8206	8230	8166	8277	8166	8236	8262	8166	8262	8173	8232	8198	8215	8206	8238	8228	8208	8245	8197	8245	8193	8237	8206	8217	8218	8197	8231	8195	8232	8238	8248	8270	8239	8254	8238	8234	8211	8225
767	A/D0	1	13	1000	8236	8251	8193	8255	8309	8230	8239	8253	8233	8183	8209	8261	8206	8279	8209	8246	8221	8149	8211	8226	8198	8221	8229	8233	8226	8247	8292	8276	8203	8241	8230	8209	8240	8245	8209	8224	8233	8199	8181	8177	8257	8251	8204	8184	8234
768	A/D1	0	13	1060	8220	8208	8214	8213	8252	8212	8237	8239	8207	8220	8221	8213	8207	8222	8209	8216	8218	8219	8218	8217	8210	8204	8234	8227	8233	8233	8210	8202	8233	8224	8231	8223	8227	8219	8219	8212	8221	8208	8213	8225	8215	8240	8218	8210	8217
768	A/D0	1	13	1060	8202	8188	8221	8227	8183	8188	8245	8204	8200	8221	8224	8236	8241	8275	8283	8237	8209	8229	8202	8202	8245	8202	8236	8269	8213	8255	8231	8208	8217	8226	8233	8194	8248	8271	8254	8247	8230	8229	8216	8202	8198	8239	8225	8227	8278
769	A/D1	0	13	860	8218	8232	8236	8235	8262	8274	8249	8227	8218	8211	8212	8215	8241	8232	8233	8220	8224	8225	8223	8215	8228	8203	8212	8257	8222	8230	8213	8224	8209	8235	8218	8243	8234	8242	8235	8218	8229	8218	8213	8215	8232	8216	8238	8238	8232
769	A/D0	1	13	860	8198	8246	8282	8249	8284	8227	8177	8202	8226	8225	8248	8297	8328	8359	8301	8263	8233	8175	8168	8171	8224	8266	8247	8290	8271	8209	8196	8253	8217	8247	8290	8284	8265	8253	8275	8251	8232	8191	8203	8195	8217	8194	8260	8259	8227
770	A/D1	0	13	900	8216	8223	8224	8223	8260	8252	8252	8219	8217	8243	8230	8240	8216	8207	8209	8219	8218	8229	8213	8221	8227	8213	8214	8210	8235	8221	8226	8217	8215	8213	8210	8226	8211	8223	8200	8215	8251	8185	8240	8207	8215	8223	8206	8233	8187
770	A/D0	1	13	900	8228	8247	8247	8239	8252	8237	8214	8207	8205	8212	8209	8272	8244	8239	8244	8227	8212	8157	8188	8255	8257	8231	8247	8239	8183	8220	8205	8186	8179	8215	8226	8245	8276	8282	8243	8248	8218	8184	8225	8232	8263	8293	8257	8233	8231
771	A/D1	0	13	1200	8210	8222	8209	8226	8212	8214	8212	8217	8216	8217	8204	8244	8226	8232	8229	8216	8224	8224	8223	8225	8206	8238	8205	8222	8214	8210	8221	8207	8222	8219	8225	8228	8229	8227	8240	8248	8241	8233	8220	8220	8204	8214	8207	8214	8230
771	A/D0	1	13	1200	8205	8212	8227	8230	8213	8205	8206	8217	8207	8193	8214	8226	8216	8208	8248	8232	8187	8212	8210	8226	8194	8237	8229	8200	8257	8284	8232	8213	8212	8210	8206	8234	8241	8263	8261	8264	8202	8186	8215	8204	8225	8316	8245	8253	8285
772	A/D1	0	13	870	8237	8231	8240	8179	8268	8201	8236	8251	8221	8227	8232	8232	8192	8254	8205	8226	8230	8204	8219	8208	8219	8212	8226	8196	8223	8217	8217	8219	8212	8198	8215	8214	8211	8233	8205	8252	8224	8217	8220	8209	8214	8218	8221	8208	8229
772	A/D0	1	13	870	8235	8241	8246	8246	8272	8267	8224	8231	8247	8197	8244	8307	8236	8219	8314	8273	8235	8217	8226	8236	8246	8307	8299	8227	8260	8239	8190	8223	8198	8188	8230	8264	8224	8260	8256	8241	8198	8193	8216	8198	8254	8296	8290	8289	8259
773	A/D1	0	13	860	8219	8228	8221	8217	8225	8231	8239	8220	8217	8212	8245	8264	8239	8232	8219	8203	8221	8213	8212	8234	8210	8238	8234	8211	8237	8218	8251	8245	8233	8237	8204	8248	8209	8241	8222	8213	8255	8214	8247	8217	8219	8222	8211	8258	8235
773	A/D0	1	13	860	8244	8223	8270	8276	8276	8241	8247	8207	8171	8209	8248	8299	8296	8299	8291	8271	8240	8230	8215	8200	8211	8223	8213	8215	8253	8257	8239	8234	8214	8208	8217	8193	8247	8230	8270	8271	8268	8247	8216	8200	8215	8252	8267	8310	8295
774	A/D1	0	13	1060	8181	8241	8218	8195	8271	8182	8248	8228	8207	8223	8226	8210	8238	8237	8217	8237	8207	8209	8211	8218	8210	8219	8212	8218	8210	8223	8200	8232	8202	8214	8222	8207	8219	8228	8215	8224	8212	8215	8222	8220	8227	8232	8218	8220	8206
774	A/D0	1	13	1060	8186	8214	8269	8260	8242	8255	8223	8186	8221	8238	8185	8205	8238	8217	8186	8194	8205	8201	8189	8226	8208	8184	8206	8239	8237	8279	8231	8210	8201	8202	8221	8274	8236	8249	8239	8228	8216	8212	8194	8207	8206	8231	8262	8217	8256
775	A/D1	0	13	1020	8215	8222	8205	8239	8287	8262	8245	8212	8220	8193	8225	8220	8230	8231	8213	8222	8212	8208	8221	8217	8219	8205	8208	8217	8218	8218	8214	8210	8224	8213	8241	8214	8230	8230	8235	8238	8222	8221	8220	8233	8221	8228	8219	8223	8213
775	A/D0	1	13	1020	8238	8228	8268	8239	8234	8230	8220	8218	8202	8183	8208	8280	8259	8241	8298	8277	8248	8218	8227	8231	8203	8223	8239	8242	8281	8234	8218	8203	8183	8221	8256	8199	8225	8264	8283	8285	8243	8265	8221	8234	8245	8208	8228	8235	8250
776	A/D1	0	13	990	8240	8256	8243	8230	8224	8211	8218	8202	8222	8211	8253	8227	8218	8268	8215	8231	8205	8222	8211	8222	8260	8240	8238	8245	8232	8176	8273	8198	8188	8281	8150	8250	8195	8220	8221	8235	8253	8229	8254	8185	8257	8172	8235	8255	8233
776	A/D0	1	13	990	8233	8255	8250	8267	8276	8224	8193	8219	8194	8148	8230	8250	8240	8232	8223	8215	8215	8185	8216	8217	8218	8232	8311	8292	8266	8311	8216	8197	8157	8212	8193	8201	8251	8246	8222	8215	8237	8201	8179	8185	8256	8268	8224	8269	8238
777	A/D1	0	13	880	8235	8214	8245	8218	8243	8244	8226	8207	8216	8207	8221	8216	8228	8221	8253	8231	8226	8258	8216	8238	8236	8218	8233	8216	8221	8221	8215	8215	8212	8208	8214	8217	8206	8215	8232	8230	8217	8217	8214	8212	8238	8232	8241	8224	8230
777	A/D0	1	13	880	8189	8247	8245	8202	8263	8272	8229	8173	8170	8246	8213	8245	8275	8278	8270	8322	8290	8234	8186	8195	8194	8195	8232	8229	8232	8209	8192	8191	8202	8219	8169	8216	8269	8254	8297	8299	8238	8192	8219	8218	8199	8243	8260	8195	8201
778	A/D1	0	13	1120	8232	8210	8231	8243	8204	8235	8219	8216	8221	8214	8207	8215	8211	8198	8264	8219	8234	8239	8212	8264	8239	8264	8235	8213	8228	8216	8226	8223	8218	8232	8243	8253	8249	8225	8231	8208	8219	8207	8218	8217	8207	8214	8211	8204	8206
778	A/D0	1	13	1120	8233	8259	8217	8241	8223	8246	8266	8186	8178	8206	8166	8201	8271	8241	8245	8271	8221	8214	8208	8196	8228	8234	8233	8245	8236	8235	8216	8213	8208	8201	8176	8194	8263	8225	8235	8313	8277	8246	8186	8232	8220	8206	8226	8237	8233
779	A/D1	0	13	870	8220	8244	8237	8240	8238	8230	8224	8212	8213	8219	8213	8234	8226	8223	8255	8232	8253	8221	8217	8211	8214	8251	8252	8273	8264	8270	8231	8244	8214	8226	8214	8231	8225	8218	8231	8218	8256	8235	8253	8209	8268	8238	8175	8304	8201
779	A/D0	1	13	870	8275	8245	8272	8310	8318	8305	8258	8248	8195	8202	8259	8271	8294	8316	8312	8303	8257	8247	8209	8198	8255	8253	8296	8312	8297	8311	8245	8257	8220	8224	8265	8275	8302	8320	8311	8312	8284	8261	8210	8205	8258	8274	8319	8326	8377
780	A/D1	0	13	1070	8231	8198	8224	8209	8216	8236	8217	8232	8200	8212	8203	8225	8208	8220	8221	8226	8237	8212	8219	8218	8219	8229	8231	8212	8226	8217	8210	8218	8206	8207	8221	8243	8230	8249	8233	8225	8214	8208	8215	8228	8230	8225	8216	8218	8211
780	A/D0	1	13	1070	8185	8214	8185	8194	8218	8221	8206	8224	8207	8185	8246	8235	8211	8256	8260	8216	8240	8195	8172	8220	8242	8241	8185	8206	8236	8172	8194	8207	8198	8192	8216	8230	8251	8226	8296	8267	8207	8212	8208	8216	8219	8281	8245	8266	8255
781	A/D1	0	13	1000	8202	8186	8256	8153	8241	8211	8191	8243	8181	8255	8183	8246	8235	8252	8224	8206	8227	8184	8243	8180	8245	8204	8230	8217	8219	8229	8213	8231	8197	8227	8211	8216	8220	8222	8235	8245	8216	8230	8226	8212	8222	8217	8214	8220	8235
781	A/D0	1	13	1000	8206	8253	8251	8254	8220	8228	8213	8210	8225	8244	8213	8250	8278	8299	8300	8245	8268	8228	8197	8207	8188	8253	8254	8263	8294	8260	8197	8215	8217	8179	8198	8229	8261	8236	8259	8303	8255	8196	8218	8205	8209	8268	8291	8286	8271
782	A/D1	0	13	1510	8216	8207	8221	8208	8232	8217	8288	8211	8237	8241	8207	8245	8211	8250	8215	8240	8235	8199	8213	8214	8206	8202	8235	8226	8250	8269	8243	8271	8216	8216	8247	8233	8252	8237	8229	8203	8224	8209	8209	8223	8203	8218	8260	8231	8253
782	A/D0	1	13	1510	8231	8278	8233	8219	8252	8244	8222	8213	8216	8198	8201	8231	8233	8253	8243	8237	8208	8192	8247	8255	8231	8241	8158	8230	8299	8214	8190	8221	8174	8202	8236	8240	8230	8234	8228	8204	8190	8198	8211	8198	8275	8209	8173	8244	8341
783	A/D1	0	13	950	8220	8239	8229	8229	8218	8213	8218	8220	8214	8228	8209	8230	8255	8240	8235	8272	8265	8246	8243	8212	8213	8210	8211	8220	8221	8226	8212	8224	8203	8220	8206	8224	8213	8222	8214	8209	8215	8209	8222	8215	8226	8210	8236	8265	8269
783	A/D0	1	13	950	8203	8254	8256	8219	8208	8252	8223	8191	8219	8239	8198	8190	8236	8228	8225	8245	8226	8232	8237	8202	8229	8244	8243	8213	8221	8231	8201	8208	8231	8213	8197	8248	8271	8249	8245	8263	8204	8197	8188	8193	8237	8263	8292	8282	8246
784	A/D1	0	13	860	8223	8210	8216	8228	8216	8224	8222	8209	8217	8212	8224	8203	8231	8204	8234	8259	8282	8270	8239	8226	8211	8211	8204	8232	8221	8257	8249	8237	8233	8215	8223	8214	8241	8214	8230	8207	8231	8214	8219	8217	8207	8243	8237	8249	8228
784	A/D0	1	13	860	8200	8252	8270	8276	8276	8235	8219	8203	8207	8191	8226	8220	8197	8214	8262	8269	8219	8186	8205	8198	8233	8292	8259	8254	8257	8207	8251	8213	8192	8231	8244	8213	8219	8235	8236	8232	8227	8240	8192	8204	8238	8269	8320	8279	8243
785	A/D1	0	13	1270	8220	8235	8228	8210	8223	8205	8217	8220	8210	8219	8214	8223	8224	8225	8218	8218	8212	8220	8213	8204	8219	8212	8221	8232	8226	8228	8222	8210	8228	8201	8219	8231	8199	8240	8224	8224	8230	8203	8236	8199	8267	8243	8238	8254	8231
785	A/D0	1	13	1270	8241	8248	8243	8228	8234	8235	8200	8198	8211	8211	8215	8251	8274	8271	8246	8248	8216	8212	8223	8263	8247	8237	8269	8253	8222	8257	8226	8187	8198	8185	8221	8227	8244	8204	8238	8220	8209	8202	8200	8214	8204	8239	8221	8170	8208
786	A/D1	0	13	940	8275	8216	8241	8213	8220	8220	8224	8218	8213	8214	8229	8229	8239	8249	8228	8229	8225	8222	8233	8222	8221	8212	8227	8223	8230	8240	8262	8255	8235	8228	8217	8221	8217	8234	8239	8255	8214	8227	8233	8191	8233	8214	8207	8259	8238
786	A/D0	1	13	940	8236	8261	8276	8273	8266	8277	8249	8218	8176	8204	8231	8209	8216	8251	8241	8262	8234	8235	8228	8209	8180	8203	8230	8283	8270	8255	8262	8226	8196	8251	8221	8188	8257	8292	8264	8248	8227	8218	8175	8200	8222	8242	8296	8308	8252
787	A/D1	0	13	1030	8216	8224	8211	8219	8207	8221	8211	8215	8215	8212	8220	8218	8226	8226	8213	8215	8222	8208	8217	8218	8227	8237	8237	8231	8217	8222	8218	8217	8223	8219	8213	8221	8217	8229	8222	8231	8193	8219	8206	8220	8209	8207	8212	8217	8217
787	A/D0	1	13	1030	8236	8219	8219	8244	8226	8214	8202	8198	8187	8197	8209	8200	8221	8260	8251	8197	8210	8206	8177	8215	8254	8250	8253	8263	8255	8240	8218	8212	8227	8227	8268	8259	8245	8277	8260	8270	8255	8194	8240	8238	8210	8211	8266	8276	8264
788	A/D1	0	13	860	8219	8207	8224	8214	8241	8233	8235	8230	8208	8223	8223	8216	8207	8215	8212	8215	8215	8213	8221	8215	8221	8221	8241	8258	8247	8236	8218	8218	8208	8214	8207	8226	8234	8247	8240	8240	8222	8204	8229	8218	8204	8231	8209	8257	8237
788	A/D0	1	13	860	8222	8257	8245	8233	8241	8212	8186	8181	8228	8212	8228	8297	8301	8260	8248	8274	8253	8209	8238	8249	8267	8261	8240	8249	8197	8199	8194	8184	8194	8183	8206	8206	8242	8234	8287	8276	8202	8265	8214	8227	8246	8280	8281	8279	8287
789	A/D1	0	13	1270	8212	8232	8222	8220	8225	8210	8226	8214	8225	8198	8217	8218	8239	8252	8230	8238	8213	8220	8221	8214	8217	8222	8216	8213	8221	8206	8224	8215	8223	8227	8213	8217	8211	8223	8224	8230	8218	8225	8213	8213	8218	8207	8223	8209	8242
789	A/D0	1	13	1270	8226	8215	8225	8223	8224	8237	8203	8216	8246	8197	8189	8227	8262	8243	8301	8290	8271	8206	8210	8192	8212	8210	8239	8254	8243	8222	8203	8213	8190	8187	8240	8259	8211	8238	8272	8234	8220	8213	8201	8185	8190	8260	8217	8254	8259
790	A/D1	0	13	1290	8232	8226	8243	8253	8227	8229	8220	8216	8229	8212	8218	8221	8216	8244	8226	8240	8220	8220	8224	8199	8254	8222	8271	8241	8236	8230	8244	8248	8247	8230	8224	8221	8203	8248	8218	8231	8245	8213	8217	8223	8220	8225	8246	8239	8245
790	A/D0	1	13	1290	8243	8221	8236	8300	8307	8265	8236	8218	8206	8189	8229	8268	8220	8205	8258	8224	8166	8186	8215	8201	8227	8271	8269	8234	8228	8270	8221	8217	8217	8216	8246	8213	8223	8303	8311	8267	8255	8235	8220	8219	8225	8295	8244	8284	8287
791	A/D1	0	13	1090	8223	8226	8223	8222	8239	8202	8227	8209	8215	8220	8203	8226	8228	8227	8240	8240	8235	8222	8226	8208	8208	8210	8214	8224	8229	8235	8223	8226	8208	8219	8211	8213	8264	8245	8244	8208	8222	8208	8220	8212	8219	8224	8217	8225	8214
791	A/D0	1	13	1090	8243	8226	8204	8239	8266	8279	8242	8218	8223	8206	8185	8210	8241	8232	8260	8208	8220	8204	8189	8224	8280	8225	8237	8274	8258	8196	8203	8222	8179	8186	8218	8235	8237	8320	8271	8227	8238	8198	8204	8215	8248	8264	8257	8281	8218
792	A/D1	0	13	1130	8211	8217	8213	8222	8221	8210	8219	8215	8217	8199	8217	8209	8206	8217	8209	8218	8222	8222	8209	8208	8217	8214	8224	8230	8243	8219	8227	8222	8212	8223	8226	8219	8231	8216	8216	8213	8205	8214	8193	8226	8208	8217	8211	8207	8226
792	A/D0	1	13	1130	8219	8283	8245	8201	8239	8254	8208	8207	8217	8278	8272	8264	8247	8243	8246	8196	8243	8230	8184	8143	8255	8248	8125	8233	8293	8181	8230	8295	8244	8191	8263	8275	8232	8222	8217	8201	8158	8173	8221	8239	8248	8185	8235	8191	8208
793	A/D1	0	13	1140	8221	8208	8218	8224	8273	8265	8260	8251	8218	8220	8220	8200	8225	8209	8224	8229	8217	8216	8222	8245	8237	8233	8227	8222	8201	8229	8204	8227	8229	8228	8215	8210	8226	8205	8215	8192	8213	8214	8212	8229	8217	8221	8215	8222	8212
793	A/D0	1	13	1140	8265	8230	8265	8266	8212	8219	8223	8195	8171	8216	8235	8204	8217	8258	8214	8212	8219	8210	8211	8231	8240	8270	8225	8230	8227	8246	8199	8165	8242	8184	8182	8230	8250	8199	8205	8243	8208	8181	8231	8229	8195	8280	8291	8244	8243
794	A/D1	0	13	850	8210	8241	8231	8257	8236	8247	8229	8225	8212	8217	8215	8217	8231	8264	8267	8268	8265	8227	8206	8251	8145	8292	8215	8244	8251	8219	8260	8209	8276	8202	8253	8185	8256	8239	8222	8231	8197	8234	8199	8223	8200	8249	8256	8267	8252
794	A/D0	1	13	850	8206	8247	8283	8274	8297	8320	8275	8250	8215	8228	8223	8260	8260	8279	8281	8265	8231	8238	8187	8174	8220	8263	8244	8239	8268	8315	8311	8251	8196	8209	8228	8255	8279	8301	8261	8264	8286	8238	8185	8192	8232	8264	8305	8269	8298
795	A/D1	0	13	890	8222	8206	8217	8231	8209	8224	8209	8217	8208	8210	8218	8246	8224	8236	8221	8221	8240	8218	8232	8216	8219	8238	8216	8230	8212	8208	8221	8201	8234	8232	8225	8226	8240	8222	8223	8210	8221	8209	8210	8229	8212	8218	8221	8210	8222
795	A/D0	1	13	890	8220	8208	8262	8295	8204	8297	8232	8246	8186	8193	8209	8222	8222	8253	8258	8225	8219	8226	8196	8190	8225	8253	8236	8236	8254	8227	8197	8209	8188	8203	8235	8197	8249	8221	8238	8267	8225	8191	8178	8228	8228	8213	8230	8263	8223
796	A/D1	0	13	1000	8222	8218	8219	8230	8218	8231	8218	8218	8209	8224	8212	8221	8260	8242	8264	8239	8253	8238	8249	8241	8238	8224	8254	8237	8232	8226	8238	8226	8216	8230	8226	8226	8213	8226	8229	8221	8240	8218	8219	8221	8215	8222	8215	8202	8220
796	A/D0	1	13	1000	8240	8216	8257	8295	8220	8220	8264	8219	8187	8188	8249	8214	8210	8272	8246	8214	8249	8238	8182	8181	8244	8243	8254	8275	8288	8250	8234	8231	8188	8177	8243	8238	8219	8240	8231	8226	8246	8198	8153	8182	8238	8221	8193	8263	8246
797	A/D1	0	13	870	8204	8237	8232	8226	8220	8212	8211	8218	8219	8219	8214	8216	8211	8201	8210	8202	8205	8215	8216	8219	8220	8234	8230	8226	8223	8225	8224	8214	8218	8199	8222	8222	8251	8237	8250	8235	8219	8216	8219	8205	8210	8213	8213	8217	8226
797	A/D0	1	13	870	8254	8243	8206	8223	8245	8260	8264	8249	8208	8209	8225	8211	8196	8252	8256	8217	8221	8266	8217	8209	8263	8264	8204	8219	8249	8210	8202	8222	8204	8222	8272	8257	8295	8282	8249	8253	8232	8199	8211	8232	8259	8291	8282	8292	8291
798	A/D1	0	13	910	8208	8269	8249	8268	8236	8235	8212	8217	8208	8214	8214	8212	8224	8226	8234	8221	8221	8207	8209	8221	8213	8222	8217	8223	8217	8206	8214	8205	8220	8211	8221	8235	8236	8219	8212	8209	8205	8231	8226	8232	8220	8221	8217	8212	8204
798	A/D0	1	13	910	8192	8171	8204	8225	8215	8218	8238	8226	8197	8226	8198	8199	8239	8243	8243	8234	8226	8208	8190	8209	8209	8220	8235	8218	8189	8219	8235	8181	8200	8243	8220	8232	8299	8266	8258	8261	8246	8248	8189	8242	8224	8204	8208	8248	8247
799	A/D1	0	13	870	8229	8192	8236	8216	8222	8242	8203	8232	8207	8215	8216	8216	8210	8213	8211	8197	8220	8204	8219	8221	8196	8225	8241	8218	8230	8231	8227	8237	8208	8218	8219	8206	8234	8211	8217	8212	8224	8224	8208	8243	8214	8218	8220	8212	8228
799	A/D0	1	13	870	8183	8243	8270	8283	8252	8266	8277	8213	8178	8213	8232	8239	8233	8263	8240	8228	8236	8229	8205	8212	8251	8259	8240	8248	8224	8205	8180	8196	8191	8203	8214	8216	8274	8243	8233	8238	8222	8193	8215	8221	8217	8270	8277	8313	8270
800	A/D1	0	13	1460	8216	8224	8236	8244	8230	8228	8220	8213	8225	8203	8234	8236	8235	8269	8229	8261	8215	8230	8212	8218	8219	8228	8218	8228	8269	8232	8242	8209	8220	8215	8231	8231	8225	8227	8214	8220	8207	8214	8212	8217	8229	8230	8242	8225	8227
800	A/D0	1	13	1460	8206	8200	8223	8301	8279	8234	8245	8206	8183	8201	8245	8266	8241	8257	8265	8202	8213	8221	8184	8218	8266	8247	8247	8265	8216	8219	8245	8209	8215	8288	8247	8265	8257	8312	8271	8243	8271	8216	8185	8217	8249	8287	8272	8286	8241
801	A/D1	0	13	960	8227	8231	8228	8220	8216	8223	8232	8233	8223	8222	8248	8241	8246	8250	8230	8246	8235	8235	8219	8204	8220	8206	8210	8213	8205	8237	8217	8236	8210	8217	8204	8219	8212	8219	8235	8218	8236	8199	8228	8209	8241	8233	8231	8254	8219
801	A/D0	1	13	960	8223	8234	8237	8256	8272	8325	8242	8233	8236	8234	8212	8223	8235	8242	8263	8265	8238	8199	8202	8205	8226	8240	8276	8306	8294	8278	8251	8240	8211	8212	8241	8260	8260	8236	8286	8233	8206	8212	8209	8206	8273	8248	8240	8278	8224
802	A/D1	0	13	860	8234	8194	8264	8259	8252	8241	8233	8233	8223	8215	8226	8213	8199	8253	8206	8258	8185	8259	8211	8187	8261	8188	8225	8235	8269	8238	8270	8214	8208	8235	8188	8232	8209	8254	8261	8258	8247	8240	8231	8217	8227	8255	8268	8308	8256
802	A/D0	1	13	860	8314	8292	8327	8292	8302	8237	8230	8256	8215	8230	8240	8331	8333	8306	8326	8296	8304	8220	8228	8210	8250	8276	8355	8346	8323	8295	8238	8220	8204	8245	8255	8330	8368	8373	8321	8277	8225	8231	8209	8254	8308	8359	8317	8346	8309
803	A/D1	0	13	1070	8221	8244	8225	8223	8218	8223	8206	8226	8213	8214	8220	8219	8222	8223	8219	8243	8224	8233	8221	8228	8210	8233	8233	8231	8256	8221	8237	8235	8225	8235	8189	8279	8184	8234	8232	8199	8216	8223	8201	8219	8221	8207	8226	8240	8224
803	A/D0	1	13	1070	8198	8267	8221	8225	8235	8212	8219	8212	8202	8196	8253	8220	8275	8258	8258	8276	8218	8211	8204	8210	8250	8273	8242	8262	8252	8231	8239	8201	8217	8204	8238	8257	8234	8290	8299	8256	8217	8242	8210	8157	8204	8219	8181	8240	8277
804	A/D1	0	13	1270	8221	8204	8245	8264	8245	8239	8216	8206	8225	8221	8210	8221	8206	8213	8211	8206	8201	8237	8222	8221	8223	8200	8222	8204	8210	8210	8213	8209	8219	8224	8212	8234	8225	8217	8217	8219	8215	8218	8217	8214	8213	8223	8243	8236	8250
804	A/D0	1	13	1270	8217	8277	8303	8276	8251	8239	8238	8205	8202	8204	8188	8242	8216	8236	8237	8262	8210	8226	8233	8203	8198	8216	8230	8217	8230	8244	8210	8178	8228	8236	8213	8216	8234	8223	8221	8254	8226	8211	8226	8221	8263	8279	8274	8271	8245
805	A/D1	0	13	1120	8158	8264	8204	8185	8252	8177	8245	8192	8234	8199	8224	8213	8208	8226	8199	8259	8185	8240	8196	8218	8218	8210	8233	8230	8243	8210	8221	8206	8209	8211	8223	8199	8229	8224	8255	8239	8226	8235	8217	8227	8218	8213	8217	8206	8220
805	A/D0	1	13	1120	8236	8258	8206	8173	8239	8208	8175	8216	8183	8219	8198	8234	8254	8277	8214	8284	8275	8223	8238	8213	8257	8201	8226	8225	8208	8182	8203	8201	8183	8180	8186	8215	8200	8242	8284	8267	8246	8223	8233	8210	8239	8236	8244	8257	8223
806	A/D1	0	13	1240	8220	8208	8226	8209	8211	8185	8214	8227	8237	8211	8213	8209	8230	8249	8229	8214	8201	8222	8231	8214	8226	8199	8199	8201	8222	8224	8214	8220	8202	8226	8206	8205	8217	8194	8231	8249	8193	8246	8192	8212	8213	8210	8244	8179	8251
806	A/D0	1	13	1240	8211	8334	8243	8101	8086	8235	8479	8620	8292	7868	7876	8254	8385	8377	8261	8113	8183	8329	8319	8198	8117	8094	8209	8333	8448	8412	8189	8161	8131	8140	8261	8325	8281	8208	8189	8238	8206	8178	8107	8129	8250	8270	8248	8317	8276
807	A/D1	0	13	1020	8239	8235	8246	8235	8260	8218	8240	8209	8221	8202	8219	8208	8226	8241	8239	8227	8215	8221	8213	8222	8217	8228	8219	8227	8216	8219	8200	8227	8212	8231	8216	8218	8211	8215	8229	8212	8222	8209	8205	8213	8225	8227	8238	8225	8235
807	A/D0	1	13	1020	8254	8218	8259	8245	8260	8268	8181	8229	8174	8179	8197	8312	8246	8256	8298	8239	8167	8193	8195	8216	8191	8261	8227	8227	8207	8252	8209	8202	8226	8224	8215	8255	8250	8218	8245	8227	8203	8222	8217	8225	8202	8265	8209	8212	8267
808	A/D1	0	13	1090	8220	8215	8213	8208	8211	8212	8221	8215	8218	8217	8213	8219	8216	8215	8218	8217	8217	8215	8220	8209	8224	8221	8223	8211	8222	8222	8215	8210	8209	8213	8217	8223	8231	8266	8238	8247	8232	8228	8215	8209	8209	8211	8241	8231	8226
808	A/D0	1	13	1090	8223	8228	8270	8195	8200	8250	8218	8198	8212	8182	8192	8199	8223	8221	8218	8233	8219	8188	8200	8193	8219	8265	8259	8262	8267	8253	8207	8216	8198	8195	8176	8187	8220	8266	8229	8320	8233	8159	8232	8178	8158	8252	8259	8259	8278
809	A/D1	0	13	960	8215	8214	8226	8199	8214	8221	8209	8222	8214	8216	8209	8235	8206	8223	8225	8166	8285	8172	8220	8261	8147	8274	8185	8223	8216	8231	8262	8231	8256	8181	8254	8170	8254	8202	8246	8236	8221	8233	8205	8236	8194	8229	8201	8210	8215
809	A/D0	1	13	960	8193	8243	8244	8257	8289	8270	8213	8213	8211	8244	8231	8244	8289	8246	8211	8241	8213	8221	8169	8222	8217	8251	8287	8254	8228	8228	8266	8201	8196	8203	8224	8239	8271	8275	8268	8259	8229	8221	8184	8213	8223	8242	8271	8245	8241
810	A/D1	0	13	1000	8218	8214	8240	8214	8242	8237	8245	8221	8216	8200	8201	8216	8210	8239	8216	8238	8228	8227	8219	8215	8218	8223	8224	8247	8248	8211	8219	8207	8207	8211	8219	8217	8210	8222	8210	8213	8212	8215	8227	8222	8226	8237	8221	8230	8222
810	A/D0	1	13	1000	8184	8178	8282	8213	8213	8293	8213	8158	8221	8166	8136	8251	8329	8260	8312	8286	8238	8215	8240	8186	8191	8206	8192	8191	8227	8266	8249	8220	8210	8174	8171	8221	8241	8233	8252	8245	8247	8212	8255	8229	8225	8225	8199	8213	8231
811	A/D1	0	13	1130	8245	8238	8213	8225	8209	8229	8225	8224	8216	8214	8212	8213	8216	8212	8217	8215	8221	8211	8207	8219	8205	8217	8234	8223	8230	8210	8216	8211	8208	8211	8205	8227	8240	8224	8232	8213	8218	8215	8207	8208	8213	8221	8217	8237	8214
811	A/D0	1	13	1130	8242	8231	8216	8264	8278	8261	8209	8214	8213	8202	8221	8252	8237	8221	8220	8247	8210	8188	8204	8222	8218	8242	8245	8275	8231	8223	8209	8211	8203	8224	8260	8272	8270	8261	8287	8237	8239	8229	8189	8201	8239	8273	8196	8317	8296
812	A/D1	0	13	1330	8218	8221	8216	8211	8221	8205	8216	8210	8213	8221	8212	8220	8215	8215	8229	8235	8229	8229	8215	8221	8227	8237	8242	8229	8275	8238	8234	8218	8221	8218	8216	8251	8239	8249	8243	8222	8224	8212	8214	8220	8223	8224	8229	8211	8224
812	A/D0	1	13	1330	8220	8195	8209	8227	8253	8279	8267	8223	8178	8228	8231	8212	8246	8272	8230	8241	8272	8217	8176	8211	8242	8182	8201	8228	8218	8202	8205	8195	8181	8213	8192	8219	8222	8233	8229	8237	8251	8206	8237	8237	8230	8209	8225	8268	8229
813	A/D1	0	13	1060	8210	8219	8203	8215	8228	8245	8224	8244	8225	8210	8218	8202	8213	8224	8204	8221	8217	8211	8220	8208	8217	8206	8218	8214	8209	8263	8233	8243	8223	8211	8215	8217	8214	8215	8212	8211	8212	8226	8218	8220	8207	8211	8207	8217	8218
813	A/D0	1	13	1060	8215	8229	8214	8206	8218	8214	8227	8198	8201	8253	8208	8236	8231	8206	8229	8222	8237	8233	8214	8220	8226	8260	8279	8320	8251	8273	8211	8195	8188	8223	8201	8252	8253	8217	8225	8235	8194	8176	8211	8225	8199	8249	8245	8256	8256
814	A/D1	0	13	1420	8230	8220	8216	8228	8219	8207	8215	8209	8204	8224	8208	8220	8216	8217	8217	8207	8210	8205	8214	8213	8229	8226	8228	8216	8213	8216	8213	8217	8216	8222	8217	8230	8210	8238	8220	8220	8225	8208	8228	8211	8216	8219	8226	8223	8208
814	A/D0	1	13	1420	8215	8184	8204	8249	8235	8212	8214	8218	8193	8196	8214	8261	8278	8269	8306	8293	8250	8226	8206	8217	8230	8206	8246	8232	8215	8239	8225	8210	8164	8185	8232	8228	8257	8266	8232	8206	8220	8219	8190	8197	8200	8229	8226	8224	8239
815	A/D1	0	13	980	8218	8219	8219	8227	8231	8221	8228	8212	8221	8205	8211	8219	8237	8217	8239	8236	8239	8262	8208	8225	8229	8231	8256	8212	8271	8196	8223	8242	8182	8224	8226	8211	8214	8205	8237	8245	8188	8264	8230	8255	8240	8218	8235	8188	8237
[truncated: 371 more rows]
[truncated: 1,575 more columns]
