# Supplementary material for: Measuring and Sorting Cell Populations Expressing Isospectral Fluorescent Proteins with Different Fluorescence Lifetimes
Source: PLoS One. 2014 Oct 10;9(10):e109940. doi: 10.1371/journal.pone.0109940 (PMC4193854; doi:10.1371/journal.pone.0109940)
Supplement: Figure S10 — Apr29.zip: Flow cytometry data archive, including waveform data (*.csv) as well as list mode data (*.fcs), for pure BSY034, pure BSY035, and a mixture of the two. (ZIP) [file pone.0109940.s010.zip › Apr29/Mix_shapes.csv]

Software	Kytos	2.0.1
Instrument	BlackBart	0.90
Summary	Detectors	2	Events	1000	Seconds	7	First Event	39	Last Event	1038	Data Line	9
Settings	Trigger		Threshold	-1	SampleRate	1	TimeUnits	1
Detectors
ID	Name	Alias	Range
0	A/D1	A/D1	16383
1	A/D0	A/D0	16383
Data
Event	Detector	ID	Time	Length	Data
1	A/D1	0	0	920	8215	8219	8223	8234	8225	8237	8239	8231	8231	8220	8214	8242	8249	8254	8275	8225	8251	8214	8210	8219	8225	8223	8244	8289	8264	8270	8247	8233	8211	8224	8220	8255	8259	8276	8266	8239	8222	8215	8210	8221	8233	8224	8272	8256	8285
1	A/D0	1	0	920	8153	8183	8241	8243	8303	8308	8267	8251	8194	8175	8233	8231	8225	8197	8250	8223	8196	8229	8200	8192	8225	8295	8252	8271	8261	8294	8279	8259	8197	8210	8214	8221	8241	8265	8224	8282	8234	8235	8226	8180	8250	8252	8221	8265	8320
2	A/D1	0	0	470	8302	8338	8348	8338	8320	8268	8250	8219	8215	8226	8318	8383	8360	8348	8334	8300	8281	8253	8225	8240	8268	8275	8311	8312	8349	8321	8321	8272	8240	8214	8266	8270	8338	8344	8384	8323	8341	8278	8258	8267	8283	8367	8379	8405	8344
2	A/D0	1	0	470	8314	8437	8344	8362	8503	8328	8257	8275	8225	8279	8376	8463	8414	8531	8533	8412	8313	8288	8210	8250	8449	8437	8438	8498	8518	8269	8321	8361	8204	8339	8512	8515	8535	8574	8537	8355	8247	8240	8199	8333	8382	8448	8486	8552	8454
3	A/D1	0	0	760	8268	8255	8251	8233	8260	8237	8227	8218	8226	8212	8236	8236	8226	8258	8244	8248	8222	8214	8227	8237	8250	8257	8233	8254	8238	8235	8234	8212	8222	8254	8293	8310	8376	8363	8344	8292	8262	8230	8224	8227	8242	8279	8345	8300	8287
3	A/D0	1	0	760	8260	8272	8246	8265	8346	8274	8218	8235	8222	8231	8276	8313	8274	8243	8236	8223	8232	8200	8232	8241	8258	8321	8248	8271	8289	8245	8223	8224	8205	8236	8393	8395	8341	8315	8273	8226	8207	8209	8237	8263	8308	8302	8310	8333	8291
4	A/D1	0	0	610	8253	8257	8271	8315	8324	8293	8287	8229	8225	8249	8263	8310	8296	8289	8282	8285	8260	8251	8219	8239	8233	8271	8249	8245	8266	8297	8295	8263	8243	8230	8273	8374	8370	8362	8345	8286	8284	8248	8247	8255	8254	8296	8319	8370	8398
4	A/D0	1	0	610	8312	8439	8403	8415	8412	8346	8267	8243	8230	8255	8373	8369	8304	8359	8334	8312	8253	8207	8201	8255	8327	8351	8376	8391	8378	8312	8276	8224	8196	8250	8388	8450	8478	8447	8394	8310	8301	8239	8205	8363	8420	8418	8422	8498	8477
5	A/D1	0	0	940	8233	8242	8235	8221	8238	8210	8260	8219	8225	8244	8245	8214	8218	8219	8227	8208	8222	8245	8186	8248	8232	8203	8250	8241	8240	8262	8272	8254	8250	8228	8221	8278	8320	8320	8291	8244	8221	8212	8219	8207	8276	8266	8265	8248	8238
5	A/D0	1	0	940	8278	8225	8247	8285	8284	8250	8197	8229	8177	8149	8249	8263	8244	8266	8365	8250	8252	8231	8173	8217	8257	8209	8264	8233	8201	8209	8256	8239	8182	8211	8241	8196	8211	8247	8270	8240	8275	8239	8224	8245	8281	8320	8281	8271	8308
6	A/D1	0	0	750	8273	8251	8262	8247	8274	8270	8252	8246	8226	8225	8228	8267	8265	8278	8244	8259	8282	8245	8251	8221	8211	8218	8239	8249	8281	8260	8276	8257	8203	8236	8203	8295	8272	8304	8292	8225	8297	8237	8236	8247	8272	8269	8321	8330	8368
6	A/D0	1	0	750	8239	8259	8238	8243	8247	8219	8179	8165	8164	8182	8216	8220	8257	8269	8224	8200	8241	8204	8205	8227	8213	8239	8271	8291	8246	8243	8220	8193	8146	8199	8199	8228	8316	8269	8257	8274	8281	8211	8208	8254	8209	8217	8264	8316	8275
7	A/D1	0	0	750	8234	8245	8233	8216	8240	8218	8246	8265	8259	8242	8230	8222	8232	8225	8236	8240	8264	8248	8239	8221	8212	8219	8242	8247	8238	8267	8246	8239	8220	8223	8212	8219	8212	8213	8222	8251	8262	8246	8230	8212	8218	8212	8228	8297	8279
7	A/D0	1	0	750	8199	8212	8245	8271	8277	8214	8210	8252	8202	8183	8246	8233	8225	8263	8276	8273	8253	8240	8218	8199	8242	8250	8281	8252	8239	8219	8204	8205	8188	8232	8253	8271	8308	8306	8262	8240	8261	8221	8204	8198	8222	8275	8326	8330	8273
8	A/D1	0	0	540	8238	8273	8290	8347	8306	8290	8295	8239	8240	8222	8277	8304	8317	8292	8318	8317	8300	8266	8235	8223	8280	8315	8313	8323	8307	8330	8287	8266	8276	8249	8257	8263	8400	8365	8379	8381	8386	8310	8267	8245	8241	8307	8340	8323	8389
8	A/D0	1	0	540	8291	8340	8397	8426	8408	8331	8303	8257	8189	8307	8377	8392	8417	8444	8373	8334	8272	8262	8214	8227	8311	8350	8372	8445	8469	8466	8354	8251	8242	8264	8329	8382	8477	8458	8496	8459	8363	8286	8225	8354	8383	8515	8605	8526	8542
9	A/D1	0	0	460	8242	8307	8314	8365	8366	8418	8353	8315	8243	8237	8283	8327	8320	8374	8354	8417	8355	8325	8257	8268	8335	8418	8431	8408	8404	8342	8309	8258	8239	8327	8377	8492	8508	8507	8496	8443	8399	8322	8268	8257	8334	8399	8463	8573	8444
9	A/D0	1	0	460	8401	8490	8444	8472	8517	8432	8372	8264	8220	8263	8350	8433	8469	8482	8459	8501	8377	8286	8208	8287	8403	8432	8425	8522	8559	8535	8406	8288	8213	8353	8427	8476	8448	8489	8485	8471	8356	8297	8232	8277	8442	8506	8516	8555	8583
10	A/D1	0	0	890	8215	8207	8227	8216	8221	8227	8247	8234	8232	8220	8220	8275	8251	8263	8229	8235	8227	8212	8229	8214	8223	8279	8275	8299	8270	8256	8244	8237	8219	8225	8243	8237	8255	8228	8234	8241	8221	8230	8219	8223	8217	8217	8243	8239	8244
10	A/D0	1	0	890	8237	8229	8222	8266	8277	8232	8246	8219	8207	8185	8198	8240	8259	8219	8253	8248	8214	8219	8186	8221	8212	8205	8259	8286	8229	8239	8227	8194	8182	8210	8231	8231	8262	8237	8213	8290	8223	8226	8186	8215	8215	8281	8287	8215	8276
11	A/D1	0	0	520	8223	8206	8281	8332	8271	8233	8263	8181	8234	8211	8215	8246	8284	8316	8259	8288	8248	8248	8220	8220	8238	8266	8316	8294	8328	8304	8272	8252	8225	8229	8260	8297	8313	8318	8322	8319	8274	8269	8228	8228	8330	8298	8326	8302	8284
11	A/D0	1	0	520	8286	8342	8326	8334	8372	8351	8278	8253	8196	8214	8254	8295	8285	8346	8354	8318	8267	8195	8221	8239	8292	8371	8342	8370	8363	8333	8278	8220	8215	8241	8277	8357	8349	8356	8421	8390	8317	8238	8242	8279	8313	8418	8402	8414	8358
12	A/D1	0	0	500	8275	8296	8364	8387	8294	8391	8318	8284	8258	8236	8276	8386	8410	8425	8481	8414	8348	8285	8224	8222	8266	8289	8353	8433	8512	8468	8449	8304	8270	8211	8270	8311	8379	8457	8497	8486	8435	8349	8286	8236	8251	8320	8407	8401	8375
12	A/D0	1	0	500	8301	8385	8376	8337	8436	8461	8359	8263	8238	8239	8328	8371	8429	8451	8397	8473	8382	8255	8228	8231	8291	8364	8509	8495	8557	8456	8363	8291	8239	8277	8312	8373	8512	8473	8545	8486	8395	8250	8217	8271	8272	8389	8493	8544	8495
13	A/D1	0	0	760	8229	8217	8230	8230	8237	8235	8230	8227	8232	8242	8193	8262	8238	8292	8340	8333	8336	8261	8268	8208	8240	8228	8251	8248	8241	8236	8235	8240	8229	8224	8224	8259	8240	8251	8253	8244	8234	8245	8232	8226	8220	8194	8224	8246	8257
13	A/D0	1	0	760	8208	8231	8233	8256	8263	8243	8262	8223	8198	8216	8224	8274	8307	8238	8245	8245	8232	8180	8187	8212	8215	8238	8284	8265	8211	8228	8215	8190	8219	8229	8244	8289	8286	8301	8315	8274	8212	8188	8194	8193	8195	8227	8264	8224	8227
14	A/D1	0	0	960	8210	8214	8216	8212	8213	8211	8210	8214	8208	8215	8212	8220	8224	8217	8181	8254	8171	8241	8228	8189	8271	8194	8297	8237	8243	8232	8214	8243	8221	8229	8221	8217	8203	8226	8200	8239	8225	8231	8227	8214	8226	8207	8240	8232	8231
14	A/D0	1	0	960	8232	8247	8252	8239	8245	8186	8199	8228	8204	8233	8205	8226	8240	8267	8273	8238	8266	8216	8221	8213	8222	8248	8222	8218	8231	8207	8217	8210	8207	8179	8206	8219	8253	8254	8246	8243	8220	8209	8201	8199	8192	8205	8234	8212	8196
15	A/D1	0	0	840	8219	8225	8211	8234	8264	8269	8247	8230	8227	8214	8213	8236	8216	8228	8225	8204	8223	8199	8219	8225	8211	8226	8214	8212	8229	8237	8235	8238	8217	8219	8225	8239	8239	8275	8268	8270	8259	8241	8223	8202	8224	8224	8235	8238	8228
15	A/D0	1	0	840	8237	8249	8283	8287	8233	8269	8268	8206	8222	8251	8226	8187	8250	8243	8183	8247	8269	8220	8234	8276	8216	8249	8247	8240	8238	8288	8260	8253	8247	8235	8215	8255	8238	8229	8178	8214	8210	8159	8222	8229	8190	8270	8267	8287	8264
16	A/D1	0	0	600	8234	8266	8275	8282	8274	8256	8242	8225	8206	8221	8239	8227	8278	8270	8283	8275	8259	8241	8223	8236	8227	8241	8274	8297	8319	8269	8258	8229	8220	8249	8235	8234	8263	8261	8270	8264	8279	8261	8245	8221	8243	8235	8280	8293	8275
16	A/D0	1	0	600	8291	8299	8327	8312	8287	8237	8251	8261	8213	8209	8296	8255	8246	8274	8294	8258	8208	8214	8218	8207	8241	8293	8284	8297	8283	8275	8230	8214	8188	8262	8323	8356	8292	8294	8276	8208	8196	8230	8213	8229	8228	8307	8292	8326	8302
17	A/D1	0	0	730	8226	8253	8238	8257	8248	8272	8259	8236	8225	8224	8221	8238	8262	8289	8332	8305	8281	8255	8218	8225	8245	8248	8275	8332	8298	8295	8244	8236	8214	8210	8225	8260	8271	8307	8290	8240	8278	8210	8223	8245	8212	8294	8277	8288	8330
17	A/D0	1	0	730	8235	8234	8281	8286	8279	8261	8256	8223	8196	8176	8228	8260	8295	8335	8329	8297	8235	8210	8213	8211	8236	8262	8286	8336	8362	8315	8287	8240	8198	8195	8249	8260	8274	8278	8275	8282	8200	8221	8222	8252	8293	8339	8329	8320	8338
18	A/D1	0	0	780	8233	8234	8278	8285	8284	8324	8296	8254	8243	8209	8237	8251	8266	8254	8232	8215	8222	8215	8228	8215	8208	8244	8227	8278	8256	8283	8256	8240	8216	8234	8245	8291	8308	8316	8312	8360	8308	8296	8258	8237	8260	8267	8273	8253	8254
18	A/D0	1	0	780	8287	8291	8317	8334	8345	8331	8270	8216	8217	8294	8304	8316	8368	8356	8324	8292	8280	8195	8184	8276	8323	8301	8367	8418	8335	8293	8262	8238	8204	8262	8286	8346	8370	8384	8411	8307	8290	8203	8222	8251	8263	8346	8347	8352	8319
19	A/D1	0	0	980	8224	8198	8226	8223	8209	8244	8248	8232	8236	8212	8232	8228	8233	8252	8282	8244	8239	8222	8206	8229	8254	8244	8249	8228	8229	8231	8215	8229	8208	8228	8220	8248	8255	8235	8236	8242	8227	8233	8214	8226	8213	8215	8221	8218	8280
19	A/D0	1	0	980	8217	8202	8248	8233	8231	8241	8239	8200	8186	8217	8280	8239	8262	8258	8259	8242	8203	8187	8187	8172	8205	8209	8261	8235	8275	8221	8193	8217	8161	8234	8286	8284	8341	8360	8323	8299	8260	8190	8184	8202	8236	8246	8271	8267	8293
20	A/D1	0	0	550	8230	8214	8224	8287	8249	8400	8297	8337	8214	8245	8220	8280	8306	8315	8285	8329	8318	8295	8270	8226	8256	8240	8276	8312	8310	8330	8278	8259	8236	8208	8229	8285	8326	8380	8313	8377	8297	8268	8245	8223	8223	8273	8271	8339	8329
20	A/D0	1	0	550	8264	8318	8304	8282	8355	8334	8266	8262	8241	8203	8201	8303	8329	8323	8350	8362	8296	8275	8223	8202	8262	8312	8322	8370	8388	8394	8299	8270	8220	8215	8263	8310	8373	8388	8395	8327	8297	8245	8197	8191	8293	8351	8359	8411	8369
21	A/D1	0	0	1010	8227	8226	8234	8240	8244	8250	8245	8244	8222	8216	8214	8213	8234	8230	8229	8214	8236	8224	8226	8223	8211	8235	8230	8243	8253	8263	8246	8217	8221	8194	8204	8272	8249	8262	8246	8257	8249	8228	8214	8214	8201	8260	8221	8330	8303
21	A/D0	1	0	1010	8219	8221	8188	8194	8235	8228	8198	8247	8219	8164	8227	8244	8240	8208	8223	8261	8267	8208	8223	8232	8205	8195	8256	8216	8204	8201	8200	8209	8156	8169	8235	8230	8206	8214	8189	8239	8211	8195	8183	8202	8238	8255	8301	8234	8280
22	A/D1	0	0	720	8224	8248	8312	8297	8295	8268	8239	8225	8215	8227	8254	8264	8300	8347	8420	8394	8341	8291	8247	8234	8216	8276	8286	8326	8360	8326	8310	8252	8239	8232	8280	8335	8309	8416	8388	8404	8378	8311	8266	8255	8257	8370	8335	8375	8388
22	A/D0	1	0	720	8434	8489	8503	8493	8474	8411	8323	8246	8209	8291	8356	8387	8445	8441	8522	8424	8409	8271	8201	8319	8467	8494	8480	8503	8449	8375	8348	8257	8214	8341	8444	8521	8521	8540	8511	8409	8344	8241	8232	8326	8405	8566	8596	8638	8634
23	A/D1	0	0	870	8229	8210	8243	8238	8208	8235	8207	8196	8223	8195	8238	8254	8246	8250	8256	8290	8263	8233	8227	8212	8217	8219	8208	8260	8271	8285	8263	8238	8234	8219	8219	8219	8215	8217	8216	8238	8223	8231	8220	8214	8259	8245	8253	8236	8275
23	A/D0	1	0	870	8309	8267	8255	8227	8245	8267	8207	8246	8241	8266	8238	8206	8241	8242	8267	8228	8271	8202	8159	8270	8254	8201	8255	8291	8249	8230	8194	8166	8141	8231	8259	8249	8231	8232	8238	8241	8281	8202	8208	8219	8226	8231	8279	8216	8206
24	A/D1	0	0	870	8212	8230	8228	8250	8241	8237	8226	8236	8214	8227	8232	8229	8248	8231	8239	8233	8230	8234	8225	8214	8218	8211	8226	8227	8241	8260	8253	8248	8228	8226	8221	8243	8254	8247	8237	8245	8251	8232	8236	8187	8268	8219	8190	8297	8192
24	A/D0	1	0	870	8254	8244	8234	8266	8303	8240	8231	8250	8211	8188	8257	8270	8272	8214	8280	8279	8241	8228	8212	8206	8227	8285	8258	8287	8295	8233	8285	8262	8170	8220	8203	8196	8199	8255	8259	8250	8246	8230	8253	8194	8240	8267	8236	8236	8260
25	A/D1	0	0	670	8227	8278	8296	8324	8363	8413	8391	8346	8289	8239	8249	8218	8301	8351	8382	8431	8429	8350	8291	8229	8251	8270	8406	8369	8409	8343	8351	8310	8296	8241	8254	8360	8472	8435	8390	8387	8377	8328	8298	8237	8227	8222	8286	8369	8411
25	A/D0	1	0	670	8269	8338	8393	8439	8386	8371	8381	8287	8201	8237	8323	8337	8434	8487	8419	8393	8390	8310	8222	8203	8259	8376	8406	8398	8448	8401	8358	8310	8264	8252	8280	8387	8470	8468	8542	8539	8454	8344	8246	8218	8303	8387	8477	8452	8442
26	A/D1	0	0	730	8287	8287	8331	8291	8292	8271	8289	8244	8241	8224	8220	8257	8240	8301	8263	8304	8328	8278	8309	8248	8291	8314	8261	8285	8293	8276	8329	8262	8251	8256	8253	8304	8330	8343	8331	8341	8292	8280	8261	8243	8295	8252	8258	8275	8274
26	A/D0	1	0	730	8234	8263	8260	8300	8272	8284	8228	8177	8272	8168	8211	8289	8262	8311	8311	8308	8239	8246	8208	8156	8317	8310	8282	8405	8346	8283	8263	8291	8189	8166	8327	8262	8234	8380	8426	8285	8347	8304	8184	8194	8304	8273	8292	8309	8330
27	A/D1	0	0	480	8296	8281	8284	8301	8445	8375	8349	8271	8227	8239	8266	8297	8312	8328	8368	8302	8294	8232	8225	8232	8268	8299	8359	8409	8395	8385	8315	8270	8239	8336	8465	8498	8505	8410	8395	8290	8270	8243	8238	8279	8340	8338	8373	8392	8361
27	A/D0	1	0	480	8262	8262	8257	8307	8361	8295	8262	8283	8212	8311	8384	8384	8367	8380	8323	8259	8208	8210	8226	8229	8278	8330	8311	8435	8381	8305	8256	8243	8224	8308	8377	8341	8333	8367	8332	8239	8203	8204	8207	8264	8347	8408	8376	8375	8362
28	A/D1	0	0	480	8319	8302	8393	8398	8405	8453	8435	8369	8292	8240	8272	8289	8377	8406	8491	8452	8363	8298	8238	8227	8272	8367	8412	8410	8538	8525	8461	8415	8274	8285	8283	8363	8493	8461	8462	8473	8431	8366	8292	8249	8346	8399	8529	8565	8609
28	A/D0	1	0	480	8516	8690	8737	8729	8728	8747	8513	8369	8260	8291	8580	8776	8881	8895	8839	8784	8562	8391	8281	8339	8425	8733	8733	8765	8753	8666	8502	8335	8267	8307	8440	8690	8803	8938	8911	8852	8631	8360	8278	8334	8495	8798	8856	9064	8991
29	A/D1	0	0	940	8223	8216	8234	8229	8204	8259	8233	8221	8269	8200	8232	8247	8257	8261	8219	8254	8238	8233	8221	8225	8212	8220	8208	8227	8254	8272	8281	8240	8247	8217	8234	8239	8251	8252	8245	8228	8236	8212	8214	8216	8209	8243	8222	8251	8250
29	A/D0	1	0	940	8221	8211	8236	8205	8301	8274	8220	8222	8218	8215	8257	8253	8262	8274	8207	8270	8260	8209	8165	8207	8229	8207	8273	8274	8261	8210	8222	8231	8195	8213	8233	8214	8277	8233	8237	8267	8261	8225	8207	8219	8196	8201	8274	8281	8256
30	A/D1	0	0	820	8240	8229	8224	8213	8231	8248	8245	8224	8227	8218	8241	8219	8243	8227	8234	8220	8228	8208	8220	8231	8234	8258	8244	8228	8270	8275	8264	8240	8222	8226	8209	8250	8263	8232	8263	8226	8225	8228	8212	8241	8269	8340	8292	8294	8262
30	A/D0	1	0	820	8246	8214	8256	8252	8217	8208	8196	8190	8195	8219	8221	8220	8245	8281	8249	8244	8220	8228	8224	8239	8198	8226	8251	8195	8236	8230	8203	8191	8192	8212	8232	8247	8312	8309	8230	8246	8230	8219	8199	8231	8254	8230	8215	8244	8233
31	A/D1	0	0	820	8321	8294	8239	8256	8227	8215	8216	8221	8206	8215	8276	8280	8297	8265	8239	8242	8220	8214	8222	8224	8209	8228	8226	8233	8261	8247	8228	8236	8206	8243	8301	8323	8308	8277	8266	8247	8241	8224	8224	8212	8268	8254	8273	8250	8225
31	A/D0	1	0	820	8245	8291	8254	8264	8269	8268	8194	8195	8230	8210	8201	8253	8260	8239	8261	8238	8246	8204	8183	8230	8253	8247	8272	8244	8248	8255	8219	8227	8226	8223	8286	8302	8226	8209	8258	8252	8222	8204	8230	8243	8239	8325	8304	8303	8281
32	A/D1	0	0	760	8219	8218	8224	8232	8225	8244	8224	8230	8219	8223	8210	8217	8255	8285	8311	8305	8278	8291	8245	8248	8225	8229	8262	8245	8221	8218	8221	8211	8229	8226	8236	8223	8238	8232	8276	8241	8240	8221	8223	8223	8228	8228	8223	8285	8261
32	A/D0	1	0	760	8229	8243	8275	8216	8220	8241	8220	8195	8218	8228	8204	8210	8272	8262	8235	8214	8230	8202	8187	8259	8219	8219	8261	8217	8251	8230	8204	8185	8221	8182	8207	8264	8256	8251	8229	8242	8214	8183	8227	8254	8250	8245	8257	8282	8270
33	A/D1	0	0	770	8216	8234	8210	8226	8213	8214	8217	8208	8213	8232	8237	8238	8241	8226	8227	8226	8247	8217	8230	8214	8212	8229	8185	8234	8246	8257	8262	8232	8241	8215	8253	8241	8239	8244	8217	8224	8228	8213	8225	8212	8225	8236	8225	8231	8272
33	A/D0	1	0	770	8225	8218	8241	8238	8219	8261	8216	8214	8219	8191	8180	8248	8267	8201	8264	8310	8230	8195	8254	8204	8135	8237	8290	8208	8275	8280	8220	8224	8239	8197	8250	8261	8232	8282	8253	8240	8209	8215	8198	8175	8237	8275	8246	8248	8294
34	A/D1	0	0	460	8290	8291	8387	8400	8369	8345	8270	8282	8267	8220	8248	8268	8320	8305	8378	8360	8305	8330	8220	8286	8261	8289	8298	8317	8452	8397	8381	8303	8262	8232	8268	8347	8410	8366	8343	8351	8329	8300	8240	8237	8251	8279	8348	8383	8448
34	A/D0	1	0	460	8326	8386	8385	8324	8374	8351	8247	8237	8267	8257	8311	8355	8407	8378	8435	8518	8393	8304	8251	8225	8291	8308	8351	8360	8422	8431	8314	8253	8230	8205	8354	8392	8380	8439	8444	8413	8280	8284	8239	8241	8302	8425	8391	8451	8470
35	A/D1	0	0	830	8224	8289	8279	8315	8255	8254	8224	8215	8224	8216	8274	8267	8257	8261	8223	8224	8226	8224	8226	8216	8219	8232	8238	8240	8225	8255	8221	8223	8213	8209	8256	8249	8322	8289	8315	8276	8272	8233	8224	8225	8262	8284	8282	8277	8245
35	A/D0	1	0	830	8247	8264	8259	8296	8295	8212	8224	8204	8211	8227	8237	8287	8336	8274	8248	8267	8222	8195	8195	8232	8227	8239	8257	8324	8271	8234	8247	8181	8178	8210	8246	8272	8236	8237	8258	8240	8215	8224	8213	8252	8243	8267	8336	8273	8231
36	A/D1	0	0	740	8214	8232	8251	8262	8242	8244	8242	8234	8249	8225	8221	8231	8239	8246	8228	8218	8225	8272	8252	8241	8217	8261	8252	8274	8236	8232	8211	8219	8208	8213	8227	8250	8286	8303	8291	8294	8233	8233	8215	8211	8259	8292	8310	8337	8372
36	A/D0	1	0	740	8189	8203	8249	8234	8220	8277	8275	8274	8212	8215	8228	8240	8243	8272	8278	8257	8255	8228	8219	8202	8257	8298	8254	8246	8257	8247	8238	8208	8201	8217	8276	8304	8308	8273	8254	8259	8262	8237	8211	8212	8233	8237	8254	8364	8261
37	A/D1	0	0	650	8209	8223	8221	8269	8249	8243	8229	8224	8219	8218	8218	8236	8238	8221	8232	8230	8234	8248	8228	8219	8220	8215	8225	8228	8228	8229	8231	8214	8255	8216	8205	8249	8209	8302	8267	8252	8272	8241	8249	8216	8222	8285	8253	8258	8292
37	A/D0	1	0	650	8233	8211	8230	8268	8247	8246	8291	8251	8205	8229	8247	8234	8282	8298	8274	8233	8258	8219	8163	8208	8177	8194	8243	8245	8231	8221	8244	8189	8185	8227	8243	8197	8262	8269	8280	8234	8274	8220	8154	8182	8202	8184	8207	8272	8287
38	A/D1	0	0	480	8263	8286	8310	8342	8288	8286	8261	8235	8226	8221	8217	8279	8342	8335	8323	8270	8297	8251	8253	8229	8263	8290	8278	8290	8284	8308	8293	8282	8238	8220	8220	8257	8298	8352	8342	8373	8307	8274	8254	8223	8277	8341	8404	8405	8385
38	A/D0	1	0	480	8334	8437	8457	8473	8463	8411	8347	8252	8204	8208	8265	8303	8336	8418	8434	8406	8328	8269	8206	8229	8263	8343	8351	8426	8519	8480	8371	8290	8231	8206	8314	8351	8383	8439	8504	8469	8376	8283	8200	8253	8280	8310	8388	8422	8459
39	A/D1	0	0	800	8247	8244	8251	8222	8225	8217	8227	8230	8222	8228	8232	8228	8212	8220	8207	8211	8235	8242	8242	8274	8265	8274	8246	8254	8243	8285	8258	8246	8242	8217	8249	8262	8264	8269	8237	8250	8228	8236	8222	8225	8239	8299	8268	8305	8255
39	A/D0	1	0	800	8238	8207	8215	8247	8269	8223	8208	8225	8202	8193	8211	8258	8247	8216	8238	8226	8208	8281	8199	8229	8323	8239	8283	8290	8249	8227	8235	8216	8200	8220	8306	8301	8341	8231	8319	8212	8199	8243	8202	8213	8267	8245	8259	8299	8241
40	A/D1	0	0	460	8290	8436	8511	8561	8545	8627	8540	8436	8305	8244	8260	8370	8380	8438	8490	8545	8557	8440	8355	8264	8336	8418	8512	8493	8596	8551	8494	8347	8279	8241	8257	8418	8401	8463	8487	8529	8492	8407	8301	8264	8284	8401	8506	8527	8590
40	A/D0	1	0	460	8449	8536	8713	8719	8652	8535	8376	8317	8252	8214	8365	8640	8667	8739	8718	8679	8490	8314	8200	8201	8412	8586	8656	8666	8626	8625	8487	8367	8259	8317	8494	8592	8709	8745	8736	8751	8509	8439	8260	8262	8406	8566	8652	8647	8709
41	A/D1	0	0	860	8234	8242	8234	8250	8257	8251	8253	8198	8264	8207	8215	8253	8199	8240	8231	8220	8224	8222	8221	8216	8219	8209	8253	8244	8242	8254	8249	8217	8234	8207	8214	8232	8262	8254	8245	8218	8232	8225	8211	8220	8222	8217	8267	8243	8275
41	A/D0	1	0	860	8181	8194	8220	8199	8231	8234	8198	8203	8174	8264	8222	8244	8293	8243	8189	8208	8217	8179	8179	8213	8223	8237	8269	8263	8251	8224	8244	8216	8165	8217	8223	8290	8290	8254	8255	8270	8222	8217	8207	8173	8202	8236	8240	8226	8222
42	A/D1	0	0	660	8231	8227	8240	8218	8237	8232	8253	8239	8232	8220	8261	8245	8238	8220	8231	8235	8258	8253	8243	8224	8242	8226	8246	8278	8289	8302	8268	8266	8225	8223	8213	8221	8292	8233	8261	8259	8245	8240	8199	8240	8197	8226	8255	8218	8250
42	A/D0	1	0	660	8237	8290	8289	8246	8235	8280	8248	8201	8204	8190	8266	8265	8266	8289	8289	8224	8253	8240	8183	8224	8254	8298	8263	8258	8302	8289	8231	8233	8227	8217	8264	8319	8273	8262	8268	8365	8293	8230	8257	8219	8203	8214	8282	8343	8299
43	A/D1	0	0	470	8210	8243	8279	8226	8237	8236	8207	8211	8220	8203	8217	8244	8251	8247	8292	8257	8269	8238	8231	8219	8234	8240	8263	8296	8251	8270	8242	8227	8225	8208	8264	8272	8280	8278	8262	8261	8246	8239	8215	8232	8236	8239	8308	8263	8303
43	A/D0	1	0	470	8422	8565	8651	8711	8559	8501	8395	8262	8228	8316	8475	8602	8821	8777	8710	8682	8494	8321	8251	8391	8536	8541	8677	8700	8703	8712	8607	8363	8286	8418	8629	8754	8775	8781	8729	8602	8455	8308	8253	8315	8452	8634	8807	8740	8840
44	A/D1	0	0	720	8276	8281	8275	8299	8250	8304	8238	8249	8234	8231	8271	8271	8312	8282	8318	8291	8298	8271	8239	8225	8217	8226	8232	8264	8305	8311	8302	8248	8240	8215	8225	8243	8236	8241	8299	8293	8304	8248	8233	8200	8239	8296	8272	8365	8333
44	A/D0	1	0	720	8218	8221	8253	8305	8334	8264	8232	8261	8215	8205	8263	8270	8277	8252	8291	8282	8250	8221	8215	8214	8220	8246	8272	8292	8311	8277	8258	8205	8168	8239	8247	8238	8308	8322	8303	8284	8267	8227	8207	8190	8277	8355	8339	8336	8314
45	A/D1	0	0	620	8245	8238	8243	8296	8261	8289	8246	8245	8216	8244	8211	8239	8256	8245	8262	8233	8219	8223	8211	8244	8259	8267	8263	8243	8265	8262	8256	8240	8235	8268	8251	8251	8232	8256	8302	8271	8251	8228	8223	8248	8229	8315	8290	8290	8253
45	A/D0	1	0	620	8232	8230	8249	8221	8258	8268	8238	8213	8210	8226	8244	8241	8275	8284	8270	8212	8196	8231	8209	8213	8269	8235	8247	8241	8309	8249	8205	8210	8221	8241	8247	8290	8243	8298	8281	8222	8199	8195	8185	8191	8246	8264	8274	8265	8304
46	A/D1	0	0	900	8216	8286	8300	8268	8245	8220	8226	8221	8223	8246	8227	8236	8210	8232	8208	8218	8241	8212	8227	8220	8218	8213	8218	8217	8233	8223	8230	8217	8218	8224	8206	8230	8226	8223	8242	8238	8246	8235	8232	8214	8215	8260	8249	8250	8203
46	A/D0	1	0	900	8239	8252	8245	8299	8289	8257	8203	8217	8202	8239	8223	8250	8281	8259	8242	8236	8213	8209	8187	8243	8284	8224	8248	8293	8256	8253	8244	8211	8227	8223	8237	8244	8285	8220	8243	8286	8249	8205	8215	8235	8186	8212	8288	8249	8227
47	A/D1	0	0	900	8217	8206	8211	8211	8227	8239	8231	8233	8226	8214	8238	8236	8240	8239	8235	8231	8230	8242	8225	8225	8225	8232	8264	8281	8280	8266	8260	8224	8229	8210	8251	8252	8290	8261	8271	8228	8218	8213	8194	8215	8213	8271	8277	8269	8291
47	A/D0	1	0	900	8199	8218	8170	8208	8281	8246	8218	8246	8222	8197	8223	8279	8262	8257	8233	8255	8207	8193	8226	8228	8256	8289	8302	8260	8249	8244	8253	8188	8161	8281	8274	8323	8253	8249	8193	8202	8193	8218	8167	8155	8470	8173	8143	8300	8293
48	A/D1	0	0	560	8271	8292	8285	8311	8278	8333	8298	8277	8243	8219	8259	8293	8304	8297	8278	8315	8301	8274	8248	8229	8275	8280	8296	8308	8349	8334	8302	8261	8230	8227	8265	8273	8262	8256	8333	8319	8361	8304	8250	8238	8243	8304	8353	8383	8410
48	A/D0	1	0	560	8263	8367	8358	8356	8356	8319	8288	8242	8229	8235	8244	8302	8278	8288	8301	8305	8266	8222	8199	8226	8271	8292	8300	8303	8310	8313	8255	8265	8218	8194	8239	8252	8276	8288	8339	8379	8275	8215	8234	8172	8182	8316	8345	8315	8351
49	A/D1	0	0	650	8228	8255	8262	8250	8240	8254	8270	8266	8239	8222	8220	8264	8300	8282	8265	8251	8249	8216	8237	8222	8266	8236	8245	8237	8249	8260	8228	8244	8224	8173	8346	8234	8301	8295	8278	8286	8255	8293	8238	8229	8231	8247	8236	8267	8287
49	A/D0	1	0	650	8220	8332	8315	8282	8299	8315	8245	8239	8271	8208	8210	8297	8332	8373	8383	8356	8304	8268	8226	8221	8284	8275	8315	8361	8323	8319	8291	8278	8201	8211	8261	8341	8327	8393	8355	8402	8305	8270	8208	8206	8277	8336	8400	8361	8347
50	A/D1	0	0	480	8249	8238	8261	8279	8285	8284	8257	8251	8219	8219	8266	8323	8327	8347	8363	8383	8332	8331	8276	8254	8273	8302	8290	8317	8309	8341	8329	8288	8254	8221	8248	8263	8270	8308	8365	8379	8345	8285	8262	8220	8239	8335	8382	8426	8499
50	A/D0	1	0	480	8291	8240	8234	8327	8360	8345	8307	8245	8239	8214	8284	8296	8328	8382	8385	8356	8311	8262	8203	8236	8278	8291	8338	8408	8405	8368	8302	8261	8213	8212	8303	8305	8352	8456	8356	8302	8224	8231	8197	8229	8270	8355	8356	8378	8429
51	A/D1	0	0	710	8231	8225	8207	8243	8259	8293	8261	8255	8222	8225	8218	8245	8270	8285	8265	8259	8263	8229	8248	8215	8230	8288	8287	8323	8306	8278	8265	8227	8216	8256	8236	8265	8248	8279	8267	8272	8256	8261	8255	8238	8239	8257	8245	8261	8275
51	A/D0	1	0	710	8286	8271	8330	8326	8293	8276	8239	8223	8150	8206	8245	8275	8316	8332	8300	8298	8245	8242	8237	8217	8232	8286	8331	8304	8275	8279	8221	8183	8199	8223	8271	8264	8311	8315	8299	8232	8230	8233	8198	8231	8264	8263	8286	8321	8349
52	A/D1	0	0	460	8217	8257	8288	8331	8336	8324	8289	8239	8232	8211	8252	8264	8276	8271	8266	8301	8268	8259	8245	8224	8260	8306	8396	8352	8349	8321	8292	8257	8226	8233	8249	8322	8343	8400	8410	8362	8327	8260	8232	8258	8252	8328	8309	8385	8379
52	A/D0	1	0	460	8272	8382	8361	8344	8364	8292	8290	8211	8208	8313	8326	8433	8440	8411	8427	8346	8334	8246	8191	8275	8316	8318	8343	8400	8360	8357	8272	8238	8209	8235	8358	8422	8490	8562	8518	8473	8358	8213	8219	8331	8400	8504	8504	8470	8433
53	A/D1	0	0	1200	8238	8214	8220	8271	8277	8290	8242	8246	8211	8230	8237	8276	8229	8269	8225	8244	8266	8229	8242	8201	8254	8269	8268	8335	8270	8266	8277	8218	8219	8243	8238	8275	8282	8266	8288	8252	8231	8228	8224	8233	8254	8304	8286	8304	8266
53	A/D0	1	0	1200	8281	8324	8289	8253	8273	8245	8214	8206	8237	8222	8286	8271	8284	8272	8274	8216	8252	8238	8187	8271	8257	8288	8279	8282	8382	8286	8243	8239	8216	8161	8205	8288	8266	8329	8311	8262	8230	8199	8219	8236	8260	8264	8268	8291	8292
54	A/D1	0	0	700	8215	8223	8218	8206	8250	8241	8270	8253	8246	8265	8249	8274	8255	8245	8232	8236	8226	8233	8218	8249	8238	8257	8246	8281	8254	8271	8252	8227	8231	8218	8227	8227	8233	8231	8293	8283	8292	8277	8243	8225	8230	8257	8286	8283	8316
54	A/D0	1	0	700	8256	8278	8296	8313	8276	8267	8271	8249	8198	8219	8250	8235	8201	8294	8283	8249	8245	8226	8193	8164	8193	8223	8255	8312	8284	8275	8261	8195	8193	8222	8229	8250	8287	8253	8193	8207	8227	8210	8199	8208	8262	8338	8350	8329	8295
55	A/D1	0	0	670	8218	8209	8220	8264	8248	8299	8299	8267	8248	8214	8225	8229	8271	8325	8299	8327	8266	8254	8220	8214	8220	8244	8276	8276	8268	8265	8239	8238	8223	8215	8227	8327	8295	8277	8310	8318	8301	8263	8236	8212	8240	8239	8267	8298	8290
55	A/D0	1	0	670	8276	8299	8266	8288	8301	8261	8273	8235	8205	8219	8274	8239	8241	8306	8293	8295	8272	8276	8181	8216	8232	8247	8342	8361	8326	8324	8287	8225	8204	8266	8256	8273	8256	8281	8252	8260	8297	8271	8160	8230	8253	8239	8259	8282	8325
56	A/D1	0	0	1000	8223	8218	8247	8219	8233	8215	8216	8208	8211	8214	8220	8214	8221	8218	8224	8242	8228	8221	8214	8219	8211	8231	8214	8208	8235	8223	8228	8221	8211	8214	8213	8218	8223	8210	8231	8227	8255	8231	8187	8232	8225	8193	8255	8226	8232
56	A/D0	1	0	1000	8218	8242	8215	8232	8207	8259	8223	8191	8215	8215	8205	8196	8248	8226	8215	8215	8208	8215	8187	8219	8253	8208	8250	8221	8231	8254	8210	8200	8209	8193	8177	8230	8242	8272	8290	8296	8275	8241	8206	8174	8200	8194	8260	8287	8262
57	A/D1	0	0	460	8233	8235	8266	8258	8272	8253	8270	8253	8256	8267	8302	8308	8310	8360	8311	8296	8284	8252	8246	8230	8258	8264	8288	8314	8308	8291	8264	8229	8227	8232	8211	8273	8244	8312	8324	8267	8314	8204	8228	8272	8192	8290	8266	8282	8297
57	A/D0	1	0	460	8275	8296	8285	8278	8341	8271	8219	8211	8223	8210	8265	8261	8270	8297	8312	8267	8255	8216	8177	8236	8280	8238	8253	8275	8278	8238	8219	8200	8220	8259	8338	8318	8301	8328	8351	8264	8227	8259	8253	8273	8268	8324	8344	8295	8365
58	A/D1	0	0	670	8236	8251	8278	8251	8261	8250	8241	8228	8215	8235	8219	8256	8261	8263	8326	8279	8289	8251	8239	8231	8267	8269	8268	8256	8226	8243	8265	8249	8269	8230	8260	8260	8282	8306	8274	8308	8253	8221	8256	8243	8237	8278	8269	8320	8288
58	A/D0	1	0	670	8253	8295	8286	8292	8343	8311	8229	8213	8223	8229	8247	8268	8264	8275	8268	8219	8233	8229	8151	8244	8267	8267	8227	8306	8347	8297	8312	8224	8209	8207	8261	8271	8331	8313	8272	8212	8192	8218	8197	8277	8302	8321	8402	8383	8346
59	A/D1	0	0	750	8263	8270	8247	8295	8259	8270	8243	8220	8220	8248	8242	8277	8268	8285	8276	8252	8257	8228	8229	8266	8250	8273	8281	8268	8320	8295	8269	8240	8218	8273	8244	8268	8273	8264	8277	8283	8302	8282	8228	8271	8270	8381	8363	8385	8377
59	A/D0	1	0	750	8275	8255	8231	8276	8305	8225	8202	8225	8192	8250	8315	8287	8267	8300	8282	8263	8262	8230	8202	8238	8340	8250	8318	8333	8294	8247	8216	8218	8180	8199	8357	8360	8303	8378	8358	8255	8231	8243	8226	8253	8386	8384	8342	8320	8340
60	A/D1	0	0	510	8215	8230	8243	8281	8255	8247	8228	8227	8218	8231	8231	8253	8271	8254	8234	8218	8235	8217	8227	8219	8216	8225	8226	8232	8234	8259	8243	8230	8224	8224	8222	8239	8288	8260	8285	8266	8289	8253	8237	8216	8234	8249	8231	8246	8256
60	A/D0	1	0	510	8276	8300	8260	8236	8221	8225	8222	8214	8205	8217	8248	8238	8272	8247	8231	8248	8236	8206	8187	8263	8262	8266	8267	8287	8273	8286	8253	8213	8198	8210	8239	8286	8260	8282	8324	8298	8231	8219	8234	8222	8253	8256	8339	8315	8288
61	A/D1	0	0	930	8208	8246	8246	8255	8229	8227	8215	8240	8225	8227	8210	8241	8266	8253	8272	8238	8242	8224	8215	8213	8202	8212	8215	8229	8235	8231	8229	8225	8212	8217	8226	8212	8231	8208	8223	8214	8209	8232	8212	8216	8228	8245	8249	8232	8236
61	A/D0	1	0	930	8193	8236	8235	8232	8239	8253	8240	8211	8197	8212	8211	8197	8228	8259	8232	8250	8231	8218	8192	8186	8228	8213	8211	8214	8234	8227	8196	8227	8207	8194	8230	8266	8263	8215	8229	8266	8222	8220	8227	8191	8205	8235	8269	8312	8278
62	A/D1	0	0	690	8233	8236	8237	8241	8264	8251	8263	8251	8244	8243	8301	8301	8307	8257	8298	8275	8326	8284	8261	8225	8236	8215	8228	8231	8264	8257	8254	8273	8243	8251	8257	8326	8326	8328	8293	8262	8267	8243	8244	8223	8295	8277	8313	8285	8287
62	A/D0	1	0	690	8248	8248	8269	8284	8287	8261	8241	8243	8227	8199	8295	8272	8376	8314	8353	8315	8255	8189	8214	8250	8201	8245	8313	8292	8268	8296	8287	8244	8195	8258	8264	8287	8317	8322	8296	8235	8227	8220	8213	8248	8313	8351	8307	8279	8331
63	A/D1	0	0	670	8212	8237	8233	8256	8251	8246	8244	8246	8235	8219	8251	8246	8304	8281	8296	8269	8242	8241	8230	8225	8236	8278	8294	8370	8333	8337	8288	8259	8221	8241	8241	8268	8294	8384	8340	8337	8262	8226	8223	8249	8268	8333	8320	8363	8318
63	A/D0	1	0	670	8266	8234	8249	8295	8293	8250	8269	8239	8178	8237	8250	8222	8247	8273	8308	8296	8235	8267	8244	8199	8269	8315	8305	8256	8338	8279	8194	8232	8235	8314	8299	8275	8317	8329	8307	8261	8256	8195	8169	8258	8314	8321	8287	8322	8364
64	A/D1	0	0	920	8223	8220	8214	8229	8222	8216	8238	8221	8218	8213	8209	8223	8212	8220	8173	8261	8243	8215	8277	8188	8232	8228	8223	8246	8223	8254	8212	8235	8215	8230	8213	8221	8210	8233	8216	8288	8249	8268	8225	8229	8244	8234	8262	8244	8254
64	A/D0	1	0	920	8247	8280	8268	8308	8296	8239	8234	8253	8203	8210	8299	8265	8240	8224	8294	8248	8260	8183	8214	8240	8172	8227	8220	8271	8249	8240	8258	8214	8178	8239	8271	8251	8238	8218	8237	8192	8225	8215	8177	8191	8264	8284	8266	8264	8237
65	A/D1	0	0	1250	8246	8230	8250	8215	8263	8243	8261	8237	8215	8221	8207	8218	8242	8242	8296	8261	8260	8247	8237	8225	8265	8278	8290	8260	8244	8220	8218	8209	8211	8220	8214	8212	8209	8228	8222	8278	8242	8243	8228	8214	8214	8230	8208	8245	8274
65	A/D0	1	0	1250	8211	8227	8246	8262	8236	8221	8208	8203	8216	8174	8213	8249	8236	8247	8253	8259	8240	8186	8225	8217	8202	8243	8262	8284	8247	8274	8238	8193	8202	8207	8221	8224	8245	8235	8226	8291	8220	8221	8222	8217	8204	8257	8241	8223	8260
66	A/D1	0	0	820	8238	8244	8221	8220	8220	8247	8239	8232	8235	8214	8234	8240	8247	8244	8222	8257	8255	8255	8242	8234	8238	8265	8264	8265	8233	8276	8262	8260	8238	8212	8240	8227	8260	8244	8242	8228	8229	8221	8220	8228	8234	8241	8242	8245	8240
66	A/D0	1	0	820	8217	8271	8231	8236	8267	8293	8268	8250	8248	8239	8205	8213	8276	8249	8215	8287	8260	8212	8232	8256	8239	8229	8310	8290	8278	8245	8205	8207	8187	8205	8221	8220	8224	8257	8308	8305	8237	8240	8253	8223	8243	8308	8308	8314	8285
67	A/D1	0	0	830	8222	8201	8242	8247	8241	8288	8229	8252	8203	8228	8249	8234	8250	8222	8222	8221	8225	8210	8215	8227	8212	8252	8221	8271	8235	8231	8224	8216	8224	8225	8255	8257	8213	8233	8208	8266	8272	8234	8244	8210	8225	8256	8210	8306	8195
67	A/D0	1	0	830	8273	8227	8221	8243	8264	8213	8236	8208	8162	8192	8251	8279	8221	8279	8270	8246	8225	8196	8220	8235	8253	8240	8254	8198	8170	8221	8235	8161	8189	8268	8236	8217	8261	8245	8210	8250	8239	8188	8222	8243	8262	8271	8290	8246	8262
68	A/D1	0	0	500	8325	8400	8425	8434	8462	8443	8411	8324	8288	8258	8300	8423	8473	8510	8494	8436	8380	8323	8285	8254	8331	8443	8441	8480	8576	8473	8446	8290	8252	8222	8291	8323	8438	8451	8590	8495	8487	8362	8286	8246	8320	8335	8385	8383	8378
68	A/D0	1	0	500	8331	8367	8417	8424	8502	8440	8341	8295	8198	8224	8347	8453	8520	8569	8643	8470	8387	8303	8246	8287	8426	8571	8621	8655	8594	8524	8354	8250	8216	8263	8385	8495	8554	8554	8532	8507	8397	8295	8230	8317	8393	8502	8476	8620	8665
69	A/D1	0	0	610	8255	8271	8282	8296	8315	8291	8284	8242	8231	8210	8248	8238	8244	8234	8261	8226	8267	8228	8231	8236	8270	8352	8382	8340	8331	8288	8270	8248	8231	8222	8306	8290	8324	8279	8329	8321	8292	8253	8221	8214	8266	8316	8343	8375	8370
69	A/D0	1	0	610	8329	8351	8286	8266	8273	8279	8234	8206	8220	8220	8239	8298	8289	8326	8260	8266	8207	8223	8210	8227	8250	8242	8287	8316	8346	8275	8247	8233	8219	8274	8295	8367	8333	8372	8372	8319	8260	8226	8231	8251	8244	8355	8325	8275	8279
70	A/D1	0	0	680	8233	8242	8267	8268	8264	8264	8252	8259	8248	8252	8249	8244	8231	8233	8247	8241	8227	8218	8214	8221	8225	8260	8265	8291	8353	8325	8353	8309	8268	8236	8253	8265	8315	8309	8309	8306	8293	8303	8244	8244	8254	8282	8314	8363	8359
70	A/D0	1	0	680	8268	8306	8260	8318	8367	8284	8291	8231	8208	8184	8252	8298	8379	8288	8354	8353	8265	8245	8227	8194	8228	8251	8351	8332	8300	8359	8290	8155	8183	8244	8209	8238	8328	8315	8304	8270	8243	8196	8158	8218	8309	8287	8276	8352	8306
71	A/D1	0	0	770	8292	8330	8306	8291	8278	8294	8329	8291	8270	8237	8229	8265	8285	8317	8287	8269	8249	8222	8223	8209	8228	8233	8257	8304	8320	8336	8292	8247	8234	8212	8229	8256	8267	8310	8366	8308	8330	8266	8254	8249	8251	8286	8328	8328	8343
71	A/D0	1	0	770	8242	8294	8290	8254	8287	8270	8233	8214	8205	8207	8210	8212	8245	8291	8324	8273	8243	8211	8195	8280	8253	8282	8286	8304	8320	8235	8233	8213	8198	8205	8230	8277	8285	8291	8316	8310	8281	8226	8194	8238	8227	8235	8275	8306	8267
72	A/D1	0	0	460	8248	8285	8308	8311	8403	8403	8395	8328	8295	8236	8267	8355	8379	8415	8401	8340	8307	8230	8231	8241	8236	8352	8375	8344	8385	8395	8379	8308	8242	8231	8222	8269	8309	8381	8425	8424	8402	8372	8291	8261	8317	8351	8422	8411	8488
72	A/D0	1	0	460	8260	8340	8355	8420	8348	8386	8311	8275	8225	8211	8299	8340	8376	8404	8441	8408	8287	8270	8251	8181	8289	8412	8341	8331	8376	8361	8331	8243	8220	8188	8331	8319	8295	8390	8431	8363	8373	8270	8230	8201	8304	8421	8436	8442	8483
73	A/D1	0	0	750	8197	8249	8245	8241	8258	8229	8255	8229	8250	8205	8222	8226	8219	8232	8240	8226	8240	8233	8221	8223	8214	8337	8292	8359	8293	8323	8245	8266	8221	8221	8254	8230	8270	8264	8292	8273	8269	8234	8219	8222	8215	8291	8293	8282	8269
73	A/D0	1	0	750	8226	8219	8274	8250	8241	8227	8200	8217	8187	8203	8241	8229	8241	8262	8244	8271	8236	8219	8208	8206	8230	8241	8237	8278	8310	8279	8275	8205	8192	8229	8212	8249	8288	8298	8269	8279	8250	8207	8192	8228	8235	8284	8307	8317	8280
74	A/D1	0	0	750	8247	8238	8255	8226	8249	8240	8225	8234	8217	8224	8275	8310	8321	8274	8245	8277	8243	8248	8223	8217	8274	8258	8302	8307	8302	8295	8269	8233	8231	8218	8245	8297	8312	8313	8351	8358	8358	8287	8257	8221	8235	8248	8266	8297	8311
74	A/D0	1	0	750	8240	8289	8255	8248	8279	8261	8246	8236	8212	8178	8226	8257	8319	8276	8300	8283	8219	8204	8220	8213	8209	8240	8276	8291	8287	8317	8295	8233	8213	8230	8230	8250	8252	8234	8274	8297	8273	8239	8211	8215	8257	8247	8271	8263	8319
75	A/D1	0	0	870	8211	8226	8247	8263	8263	8243	8236	8224	8216	8181	8251	8238	8239	8282	8224	8281	8275	8258	8250	8211	8249	8202	8240	8265	8282	8252	8273	8219	8235	8216	8225	8246	8275	8282	8253	8280	8263	8255	8240	8216	8216	8260	8228	8251	8228
75	A/D0	1	0	870	8221	8250	8273	8274	8321	8254	8239	8240	8184	8202	8204	8231	8214	8225	8243	8208	8246	8236	8186	8211	8214	8227	8263	8267	8271	8233	8232	8250	8197	8204	8216	8216	8235	8228	8251	8231	8234	8240	8199	8177	8222	8262	8283	8279	8292
76	A/D1	0	0	460	8362	8335	8435	8441	8392	8367	8340	8226	8257	8240	8294	8383	8361	8352	8417	8396	8391	8319	8252	8280	8325	8399	8411	8600	8454	8470	8337	8302	8257	8271	8281	8379	8428	8438	8441	8499	8370	8333	8229	8284	8319	8372	8407	8360	8384
76	A/D0	1	0	460	8466	8441	8440	8545	8539	8461	8376	8260	8211	8317	8383	8499	8539	8540	8651	8496	8386	8268	8259	8365	8365	8501	8509	8600	8631	8464	8395	8246	8253	8351	8470	8567	8691	8743	8611	8522	8380	8266	8250	8447	8491	8601	8699	8772	8665
77	A/D1	0	0	1170	8219	8243	8230	8230	8238	8231	8230	8247	8225	8227	8222	8227	8232	8215	8224	8219	8239	8247	8236	8217	8222	8223	8224	8244	8231	8254	8223	8235	8219	8222	8220	8221	8226	8261	8233	8253	8220	8228	8216	8221	8238	8232	8232	8234	8252
77	A/D0	1	0	1170	8232	8214	8283	8281	8245	8256	8264	8213	8169	8225	8256	8234	8269	8268	8241	8237	8222	8205	8200	8201	8194	8299	8298	8264	8289	8270	8222	8172	8175	8236	8248	8242	8267	8245	8225	8257	8240	8209	8190	8227	8264	8264	8292	8300	8311
78	A/D1	0	0	480	8214	8252	8295	8302	8288	8279	8258	8245	8228	8229	8226	8333	8287	8279	8254	8258	8267	8254	8240	8248	8292	8297	8320	8354	8477	8391	8329	8342	8209	8253	8249	8288	8326	8295	8374	8311	8318	8261	8237	8211	8230	8234	8299	8288	8321
78	A/D0	1	0	480	8227	8310	8332	8433	8429	8409	8319	8243	8259	8289	8291	8305	8283	8328	8320	8318	8265	8185	8191	8226	8265	8346	8316	8365	8404	8346	8286	8261	8300	8268	8317	8448	8436	8399	8475	8358	8254	8182	8202	8301	8304	8338	8404	8429	8416
79	A/D1	0	0	950	8226	8219	8253	8234	8248	8232	8219	8207	8224	8213	8213	8207	8247	8229	8281	8255	8260	8238	8232	8233	8255	8253	8261	8230	8240	8210	8215	8224	8213	8221	8215	8216	8228	8218	8222	8218	8213	8207	8212	8215	8248	8228	8247	8223	8258
79	A/D0	1	0	950	8220	8235	8310	8337	8279	8278	8236	8191	8211	8228	8254	8252	8238	8248	8254	8260	8180	8216	8217	8191	8214	8247	8242	8250	8242	8231	8202	8169	8226	8223	8248	8261	8248	8261	8229	8197	8205	8224	8178	8213	8278	8233	8237	8262	8242
80	A/D1	0	0	850	8220	8221	8223	8226	8229	8244	8254	8235	8230	8213	8217	8254	8250	8268	8262	8242	8223	8220	8211	8225	8228	8214	8266	8232	8233	8220	8238	8233	8226	8224	8231	8230	8241	8218	8219	8214	8211	8244	8233	8229	8225	8304	8280	8335	8274
80	A/D0	1	0	850	8193	8222	8254	8219	8217	8229	8211	8196	8189	8231	8226	8225	8233	8236	8230	8294	8263	8215	8206	8208	8219	8230	8240	8246	8233	8265	8234	8195	8187	8215	8236	8261	8239	8231	8249	8206	8222	8207	8175	8209	8237	8243	8233	8220	8279
81	A/D1	0	0	460	8219	8292	8303	8347	8329	8312	8263	8259	8243	8221	8256	8247	8342	8355	8346	8357	8318	8252	8241	8221	8225	8304	8342	8377	8373	8450	8363	8305	8243	8222	8236	8302	8296	8291	8279	8281	8259	8240	8227	8243	8336	8347	8435	8460	8469
81	A/D0	1	0	460	8325	8331	8398	8388	8419	8344	8324	8253	8224	8264	8361	8406	8449	8493	8427	8366	8332	8260	8204	8295	8426	8456	8498	8515	8491	8408	8315	8283	8215	8245	8284	8383	8422	8399	8420	8357	8283	8196	8199	8291	8368	8453	8559	8653	8711
82	A/D1	0	0	830	8245	8208	8237	8232	8208	8227	8218	8226	8220	8230	8222	8224	8218	8217	8221	8207	8210	8212	8221	8202	8246	8223	8282	8287	8291	8270	8245	8237	8246	8222	8229	8218	8274	8254	8297	8287	8272	8258	8221	8211	8219	8248	8238	8302	8275
82	A/D0	1	0	830	8197	8209	8214	8244	8227	8214	8247	8209	8189	8217	8244	8252	8262	8341	8274	8266	8250	8242	8190	8223	8232	8232	8269	8317	8278	8274	8236	8215	8172	8173	8169	8228	8270	8279	8245	8322	8269	8250	8200	8234	8192	8276	8305	8262	8284
83	A/D1	0	0	450	8285	8327	8350	8442	8430	8556	8615	8503	8383	8269	8260	8248	8329	8414	8519	8500	8504	8460	8350	8295	8299	8355	8494	8653	8678	8666	8529	8475	8356	8288	8265	8393	8544	8521	8554	8518	8561	8513	8426	8322	8308	8406	8465	8576	8591
83	A/D0	1	0	450	8348	8486	8503	8573	8592	8582	8529	8415	8277	8239	8264	8427	8596	8633	8609	8710	8599	8451	8291	8255	8320	8486	8630	8592	8612	8585	8536	8403	8266	8236	8314	8466	8543	8596	8579	8658	8514	8369	8281	8224	8461	8612	8740	8707	8724
84	A/D1	0	0	640	8222	8220	8251	8301	8336	8388	8352	8319	8260	8232	8222	8286	8320	8345	8365	8420	8352	8312	8260	8219	8228	8374	8383	8398	8340	8344	8308	8289	8254	8234	8329	8332	8340	8338	8414	8411	8455	8349	8301	8252	8219	8329	8339	8365	8391
84	A/D0	1	0	640	8267	8276	8254	8329	8418	8417	8374	8297	8201	8214	8264	8283	8309	8320	8350	8372	8316	8237	8195	8211	8266	8304	8387	8366	8398	8387	8388	8349	8227	8251	8319	8295	8387	8406	8429	8389	8336	8298	8179	8195	8332	8437	8453	8448	8487
85	A/D1	0	0	910	8223	8215	8217	8221	8236	8226	8236	8218	8214	8223	8228	8223	8232	8228	8215	8218	8211	8212	8218	8220	8247	8241	8227	8233	8216	8210	8213	8210	8209	8215	8256	8230	8239	8226	8234	8232	8230	8217	8224	8211	8216	8219	8218	8236	8235
85	A/D0	1	0	910	8238	8260	8237	8251	8231	8216	8170	8215	8216	8235	8276	8244	8228	8255	8245	8217	8209	8218	8210	8279	8259	8302	8270	8252	8224	8207	8195	8193	8196	8206	8225	8252	8277	8284	8267	8285	8259	8213	8218	8208	8215	8247	8248	8247	8255
86	A/D1	0	0	810	8278	8269	8318	8334	8293	8266	8270	8209	8226	8239	8207	8243	8240	8246	8239	8256	8231	8230	8225	8209	8236	8231	8251	8296	8299	8296	8289	8241	8224	8215	8217	8246	8262	8296	8274	8268	8246	8217	8227	8226	8261	8281	8292	8315	8349
86	A/D0	1	0	810	8249	8262	8288	8336	8240	8230	8239	8188	8198	8246	8223	8185	8278	8268	8199	8290	8281	8197	8186	8245	8258	8240	8249	8297	8258	8260	8253	8202	8176	8232	8191	8266	8295	8272	8227	8254	8236	8209	8222	8225	8214	8277	8338	8350	8274
87	A/D1	0	0	1040	8208	8219	8211	8207	8222	8216	8219	8211	8212	8217	8207	8222	8206	8214	8214	8233	8217	8226	8210	8228	8217	8206	8222	8202	8220	8218	8218	8228	8222	8224	8216	8210	8234	8320	8298	8289	8242	8236	8214	8225	8213	8238	8239	8209	8228
87	A/D0	1	0	1040	8216	8231	8247	8251	8256	8287	8281	8242	8213	8223	8233	8221	8229	8274	8245	8252	8243	8206	8217	8199	8213	8257	8284	8269	8270	8299	8228	8225	8209	8206	8192	8207	8240	8255	8205	8258	8225	8213	8202	8202	8211	8207	8239	8232	8217
88	A/D1	0	0	470	8225	8240	8346	8322	8347	8305	8286	8255	8235	8223	8207	8218	8293	8309	8309	8274	8248	8237	8227	8226	8220	8231	8255	8242	8234	8258	8253	8252	8230	8221	8230	8233	8245	8219	8238	8265	8272	8252	8240	8208	8204	8260	8234	8277	8262
88	A/D0	1	0	470	8264	8275	8287	8290	8352	8312	8259	8220	8179	8176	8240	8295	8383	8389	8390	8342	8266	8244	8207	8186	8202	8323	8393	8341	8403	8344	8269	8218	8168	8215	8290	8323	8415	8351	8307	8269	8208	8205	8196	8201	8324	8400	8436	8396	8390
89	A/D1	0	0	460	8250	8263	8287	8295	8237	8377	8303	8332	8286	8197	8287	8212	8326	8337	8344	8377	8329	8339	8264	8237	8251	8320	8335	8350	8299	8309	8286	8262	8243	8227	8227	8262	8296	8335	8375	8368	8326	8268	8234	8212	8220	8323	8332	8400	8387
89	A/D0	1	0	460	8249	8321	8367	8435	8388	8378	8350	8284	8249	8233	8292	8338	8320	8438	8484	8517	8374	8310	8251	8260	8310	8361	8431	8394	8423	8417	8341	8264	8213	8253	8318	8353	8452	8517	8458	8455	8367	8297	8228	8221	8360	8462	8546	8569	8517
90	A/D1	0	0	670	8255	8280	8283	8311	8352	8316	8313	8262	8253	8239	8290	8293	8329	8332	8292	8270	8260	8257	8255	8235	8246	8254	8329	8349	8337	8346	8352	8356	8311	8259	8246	8340	8371	8378	8323	8282	8252	8263	8244	8223	8247	8325	8347	8355	8322
90	A/D0	1	0	670	8250	8274	8289	8343	8424	8389	8291	8255	8236	8179	8264	8351	8306	8249	8346	8332	8288	8242	8223	8235	8219	8283	8354	8309	8357	8300	8240	8252	8223	8207	8305	8324	8328	8332	8359	8346	8259	8257	8229	8209	8220	8350	8359	8395	8440
91	A/D1	0	0	470	8205	8220	8225	8221	8233	8229	8212	8218	8213	8204	8221	8213	8236	8233	8241	8225	8235	8233	8227	8256	8248	8247	8225	8229	8233	8227	8234	8222	8221	8215	8229	8247	8249	8259	8244	8315	8286	8266	8239	8218	8208	8243	8230	8244	8246
91	A/D0	1	0	470	8220	8287	8279	8284	8273	8222	8167	8187	8209	8194	8239	8229	8222	8259	8326	8319	8245	8164	8201	8274	8311	8304	8304	8297	8301	8318	8250	8187	8158	8210	8287	8292	8300	8322	8337	8266	8265	8260	8268	8252	8302	8234	8250	8267	8309
92	A/D1	0	0	930	8263	8291	8351	8290	8345	8325	8312	8290	8248	8241	8266	8291	8275	8266	8270	8366	8352	8366	8321	8290	8273	8292	8281	8362	8370	8380	8363	8292	8272	8224	8238	8314	8403	8407	8337	8311	8246	8238	8220	8236	8240	8368	8432	8446	8418
92	A/D0	1	0	930	8331	8378	8454	8454	8530	8529	8401	8339	8247	8211	8429	8564	8623	8616	8650	8523	8416	8337	8247	8247	8363	8467	8595	8597	8602	8566	8429	8364	8288	8220	8421	8566	8643	8670	8702	8677	8503	8417	8286	8312	8461	8623	8669	8721	8815
93	A/D1	0	0	630	8238	8245	8257	8253	8254	8269	8285	8265	8241	8235	8215	8258	8254	8251	8242	8216	8241	8210	8222	8219	8222	8257	8244	8257	8256	8308	8286	8279	8228	8215	8218	8224	8240	8271	8256	8276	8265	8253	8241	8230	8223	8225	8278	8367	8319
93	A/D0	1	0	630	8228	8241	8219	8240	8294	8272	8258	8237	8205	8214	8215	8257	8273	8286	8278	8295	8250	8225	8220	8203	8240	8260	8268	8259	8280	8292	8191	8183	8228	8162	8207	8333	8292	8275	8295	8267	8215	8230	8235	8210	8244	8256	8269	8278	8237
94	A/D1	0	0	760	8229	8264	8247	8310	8223	8254	8248	8181	8244	8205	8243	8247	8265	8264	8262	8282	8263	8241	8218	8226	8225	8223	8214	8272	8239	8255	8238	8234	8220	8218	8206	8253	8244	8274	8319	8299	8310	8259	8246	8242	8209	8235	8238	8275	8325
94	A/D0	1	0	760	8261	8325	8294	8272	8314	8263	8224	8206	8192	8206	8237	8202	8222	8277	8283	8286	8290	8251	8228	8259	8235	8225	8219	8232	8258	8272	8215	8240	8213	8169	8244	8303	8325	8329	8304	8259	8211	8189	8231	8225	8263	8251	8287	8305	8276
95	A/D1	0	0	580	8247	8240	8250	8240	8235	8216	8232	8247	8256	8226	8276	8256	8261	8229	8236	8286	8273	8266	8233	8217	8211	8220	8267	8249	8262	8242	8265	8241	8239	8222	8216	8240	8230	8292	8272	8286	8258	8235	8204	8222	8205	8220	8314	8298	8250
95	A/D0	1	0	580	8223	8248	8260	8277	8258	8334	8295	8251	8244	8229	8260	8271	8314	8269	8271	8260	8265	8235	8188	8205	8222	8213	8265	8287	8272	8268	8257	8214	8175	8187	8271	8279	8292	8318	8283	8299	8253	8251	8216	8166	8203	8254	8254	8322	8303
96	A/D1	0	0	1030	8219	8226	8242	8238	8241	8242	8209	8225	8206	8220	8190	8277	8271	8244	8292	8221	8221	8235	8199	8221	8237	8238	8226	8247	8230	8235	8231	8216	8213	8216	8250	8254	8268	8240	8247	8225	8246	8220	8225	8222	8253	8228	8238	8231	8222
96	A/D0	1	0	1030	8226	8327	8260	8312	8334	8283	8194	8239	8219	8163	8241	8256	8236	8249	8254	8235	8204	8196	8204	8172	8225	8232	8184	8261	8266	8216	8223	8225	8186	8186	8249	8238	8238	8266	8286	8238	8220	8205	8202	8229	8247	8245	8224	8259	8295
97	A/D1	0	0	720	8218	8260	8289	8260	8266	8211	8236	8210	8222	8228	8220	8337	8331	8360	8330	8307	8277	8249	8223	8223	8225	8227	8215	8284	8429	8348	8383	8278	8262	8233	8250	8269	8280	8291	8310	8284	8297	8248	8248	8226	8283	8252	8278	8235	8284
97	A/D0	1	0	720	8221	8177	8261	8266	8252	8208	8238	8179	8170	8242	8260	8251	8270	8239	8295	8237	8278	8249	8184	8130	8221	8260	8267	8310	8342	8290	8248	8237	8223	8172	8229	8318	8259	8307	8340	8330	8285	8262	8196	8193	8234	8294	8388	8336	8325
98	A/D1	0	0	460	8298	8356	8388	8464	8414	8344	8279	8235	8219	8209	8251	8309	8345	8350	8325	8302	8269	8238	8234	8269	8267	8371	8359	8337	8376	8346	8360	8286	8256	8227	8224	8199	8318	8358	8358	8384	8258	8254	8201	8217	8266	8307	8440	8378	8412
98	A/D0	1	0	460	8222	8301	8338	8376	8437	8360	8323	8268	8190	8219	8328	8379	8373	8394	8383	8273	8238	8220	8219	8152	8233	8346	8352	8354	8379	8306	8239	8218	8222	8241	8310	8347	8348	8372	8424	8408	8319	8230	8230	8217	8381	8421	8430	8433	8391
99	A/D1	0	0	1050	8218	8218	8221	8229	8240	8263	8261	8248	8232	8221	8218	8253	8236	8229	8228	8226	8229	8228	8217	8223	8214	8230	8214	8244	8274	8285	8305	8265	8256	8223	8214	8224	8207	8239	8263	8236	8260	8228	8251	8232	8221	8235	8224	8228	8234
99	A/D0	1	0	1050	8250	8249	8257	8287	8253	8221	8222	8176	8174	8186	8245	8273	8259	8241	8245	8213	8211	8208	8212	8207	8264	8297	8271	8255	8250	8255	8206	8190	8181	8165	8231	8260	8240	8250	8243	8269	8248	8226	8214	8181	8225	8199	8236	8262	8261
100	A/D1	0	0	800	8226	8246	8255	8258	8256	8244	8224	8222	8205	8212	8216	8212	8279	8302	8326	8335	8290	8280	8233	8212	8227	8227	8243	8240	8241	8293	8248	8273	8226	8225	8219	8230	8259	8260	8282	8282	8288	8267	8256	8255	8230	8238	8248	8244	8286
100	A/D0	1	0	800	8315	8443	8431	8469	8434	8389	8258	8231	8232	8211	8254	8318	8357	8376	8353	8421	8325	8271	8208	8226	8298	8365	8400	8445	8468	8389	8333	8291	8239	8179	8280	8346	8398	8401	8438	8417	8344	8292	8232	8214	8274	8339	8386	8406	8411
101	A/D1	0	0	630	8240	8269	8243	8250	8258	8253	8240	8231	8226	8223	8221	8231	8269	8307	8351	8332	8349	8292	8244	8233	8267	8304	8360	8302	8301	8256	8257	8232	8220	8212	8235	8234	8288	8287	8290	8289	8261	8240	8220	8216	8242	8279	8309	8386	8382
101	A/D0	1	0	630	8315	8342	8264	8320	8383	8321	8255	8249	8201	8166	8214	8261	8297	8280	8314	8267	8207	8212	8209	8179	8248	8230	8249	8292	8297	8272	8243	8232	8188	8186	8230	8223	8235	8282	8303	8271	8235	8225	8191	8178	8222	8258	8295	8279	8297
102	A/D1	0	0	770	8220	8247	8281	8258	8290	8263	8272	8225	8229	8213	8243	8292	8266	8302	8295	8289	8285	8248	8240	8231	8206	8258	8283	8257	8340	8280	8277	8247	8201	8228	8207	8283	8325	8306	8310	8222	8266	8222	8206	8242	8220	8272	8296	8281	8250
102	A/D0	1	0	770	8263	8237	8220	8260	8239	8262	8227	8197	8210	8254	8196	8266	8296	8277	8283	8290	8275	8211	8194	8222	8211	8215	8248	8261	8291	8257	8248	8243	8189	8206	8267	8260	8303	8289	8308	8281	8274	8229	8213	8189	8206	8246	8266	8260	8264
103	A/D1	0	0	570	8226	8222	8189	8293	8251	8264	8324	8219	8251	8211	8257	8270	8295	8348	8302	8287	8248	8234	8203	8231	8281	8299	8313	8309	8346	8318	8298	8234	8245	8235	8262	8341	8357	8320	8305	8230	8242	8206	8215	8259	8317	8347	8381	8387	8413
103	A/D0	1	0	570	8214	8267	8369	8290	8360	8260	8288	8209	8208	8321	8295	8272	8323	8389	8323	8254	8254	8208	8243	8268	8344	8273	8281	8339	8356	8243	8239	8254	8206	8285	8324	8348	8338	8318	8305	8252	8213	8220	8247	8240	8307	8441	8315	8272	8274
104	A/D1	0	0	480	8249	8265	8281	8340	8340	8402	8341	8298	8249	8225	8279	8375	8348	8368	8318	8343	8327	8298	8263	8262	8310	8359	8417	8513	8497	8499	8380	8247	8292	8241	8405	8432	8433	8572	8477	8501	8351	8284	8234	8276	8367	8429	8443	8466	8593
104	A/D0	1	0	480	8362	8471	8508	8504	8500	8434	8323	8230	8243	8324	8449	8508	8571	8550	8459	8378	8290	8260	8259	8221	8325	8384	8450	8419	8374	8352	8236	8201	8240	8362	8341	8447	8498	8515	8474	8436	8361	8244	8216	8256	8422	8404	8458	8463	8465
105	A/D1	0	0	610	8231	8256	8238	8262	8240	8232	8233	8206	8212	8212	8216	8239	8284	8301	8285	8249	8256	8241	8233	8228	8220	8218	8226	8230	8231	8294	8325	8289	8265	8228	8219	8243	8239	8241	8254	8248	8313	8290	8288	8270	8259	8245	8265	8262	8306
105	A/D0	1	0	610	8205	8271	8273	8245	8334	8264	8189	8257	8209	8161	8269	8324	8232	8268	8356	8304	8278	8279	8238	8166	8268	8295	8310	8310	8284	8260	8220	8213	8221	8195	8223	8279	8339	8312	8399	8357	8318	8291	8236	8197	8261	8277	8236	8291	8266
106	A/D1	0	0	480	8250	8276	8305	8289	8241	8227	8244	8233	8230	8235	8219	8219	8274	8307	8291	8285	8244	8227	8220	8208	8222	8220	8233	8246	8275	8259	8248	8223	8219	8218	8242	8243	8286	8303	8318	8308	8289	8257	8235	8225	8223	8218	8220	8242	8250
106	A/D0	1	0	480	8245	8262	8262	8310	8347	8305	8262	8244	8203	8183	8252	8294	8260	8230	8293	8250	8181	8213	8196	8202	8202	8297	8277	8254	8277	8308	8282	8269	8220	8204	8287	8296	8287	8348	8320	8281	8270	8246	8179	8205	8248	8285	8268	8341	8343
107	A/D1	0	0	460	8227	8377	8403	8463	8428	8333	8284	8239	8212	8231	8248	8259	8257	8248	8330	8304	8298	8255	8240	8230	8276	8323	8352	8340	8312	8347	8373	8315	8284	8246	8259	8302	8316	8318	8302	8305	8315	8266	8260	8227	8236	8318	8321	8415	8419
107	A/D0	1	0	460	8262	8323	8359	8329	8388	8357	8292	8244	8218	8308	8353	8445	8469	8501	8516	8456	8336	8284	8259	8246	8322	8430	8376	8447	8378	8372	8241	8205	8225	8287	8323	8438	8448	8411	8506	8535	8390	8305	8244	8245	8395	8479	8529	8536	8522
108	A/D1	0	0	470	8233	8294	8284	8365	8375	8386	8329	8289	8248	8206	8285	8342	8443	8481	8519	8481	8408	8334	8289	8238	8283	8374	8395	8381	8417	8474	8433	8337	8281	8227	8247	8322	8391	8430	8444	8506	8432	8381	8295	8242	8310	8352	8474	8532	8553
108	A/D0	1	0	470	8465	8529	8556	8598	8639	8747	8552	8359	8277	8246	8494	8770	8846	8803	8769	8705	8553	8380	8259	8287	8459	8615	8730	8727	8813	8689	8529	8384	8269	8284	8445	8665	8683	8832	8847	8876	8637	8398	8251	8267	8504	8638	8835	8898	8861
109	A/D1	0	0	670	8220	8260	8292	8292	8298	8278	8279	8239	8223	8214	8243	8244	8298	8263	8278	8255	8261	8250	8228	8239	8254	8248	8258	8240	8320	8290	8291	8261	8221	8222	8260	8243	8275	8249	8280	8263	8300	8268	8239	8235	8318	8327	8323	8320	8370
109	A/D0	1	0	670	8251	8240	8372	8379	8255	8350	8281	8188	8175	8223	8203	8185	8300	8350	8273	8328	8328	8264	8170	8271	8295	8287	8218	8267	8266	8254	8294	8289	8216	8160	8199	8266	8331	8352	8407	8354	8282	8266	8241	8267	8242	8281	8312	8316	8339
110	A/D1	0	0	470	8240	8305	8285	8301	8257	8292	8356	8311	8271	8241	8245	8291	8311	8362	8346	8340	8291	8252	8242	8230	8243	8256	8332	8296	8306	8265	8259	8230	8236	8229	8235	8252	8262	8301	8340	8359	8319	8272	8242	8228	8329	8336	8347	8335	8383
110	A/D0	1	0	470	8336	8365	8419	8423	8376	8350	8292	8235	8195	8243	8289	8372	8368	8374	8386	8367	8307	8254	8221	8227	8244	8387	8429	8402	8444	8415	8325	8290	8228	8215	8279	8308	8364	8328	8395	8371	8331	8265	8204	8170	8257	8351	8404	8431	8438
111	A/D1	0	0	730	8225	8241	8234	8264	8245	8250	8228	8227	8210	8223	8222	8303	8296	8310	8314	8296	8270	8242	8219	8226	8227	8246	8275	8284	8271	8252	8272	8234	8240	8242	8272	8255	8270	8257	8271	8261	8248	8222	8230	8248	8245	8267	8247	8266	8256
111	A/D0	1	0	730	8247	8241	8259	8231	8210	8253	8226	8171	8196	8210	8201	8233	8238	8270	8230	8221	8223	8176	8202	8237	8217	8202	8270	8251	8260	8255	8257	8210	8187	8222	8268	8251	8269	8364	8303	8246	8222	8207	8223	8228	8254	8334	8297	8286	8299
112	A/D1	0	0	830	8234	8302	8291	8306	8283	8278	8270	8229	8229	8224	8209	8246	8232	8294	8273	8276	8260	8263	8229	8242	8261	8291	8271	8341	8345	8336	8291	8251	8220	8244	8300	8322	8387	8343	8307	8328	8279	8269	8238	8271	8261	8313	8311	8294	8353
112	A/D0	1	0	830	8270	8301	8351	8290	8232	8258	8246	8174	8198	8242	8216	8240	8276	8302	8266	8233	8224	8191	8213	8266	8266	8288	8308	8403	8359	8352	8289	8192	8204	8260	8224	8267	8311	8272	8296	8243	8226	8224	8218	8220	8212	8228	8281	8287	8368
113	A/D1	0	0	960	8209	8214	8212	8206	8252	8228	8245	8234	8213	8231	8201	8226	8237	8225	8236	8223	8223	8241	8219	8220	8212	8207	8268	8247	8279	8266	8271	8260	8226	8239	8257	8243	8247	8324	8286	8269	8297	8242	8261	8228	8262	8233	8224	8227	8230
113	A/D0	1	0	960	8223	8210	8240	8216	8226	8260	8252	8233	8242	8187	8198	8236	8230	8235	8236	8242	8222	8211	8227	8238	8222	8243	8279	8262	8207	8294	8268	8189	8192	8196	8173	8203	8270	8300	8312	8301	8235	8217	8207	8188	8210	8262	8272	8218	8298
114	A/D1	0	0	930	8222	8245	8244	8244	8249	8234	8260	8226	8228	8219	8231	8234	8243	8253	8255	8237	8239	8221	8203	8213	8211	8234	8238	8266	8303	8293	8270	8239	8217	8209	8221	8244	8265	8283	8303	8267	8282	8257	8243	8237	8240	8267	8361	8345	8383
114	A/D0	1	0	930	8227	8250	8263	8240	8276	8271	8232	8236	8195	8234	8225	8229	8268	8294	8294	8233	8253	8233	8165	8207	8227	8245	8236	8257	8267	8260	8248	8207	8192	8213	8239	8245	8296	8255	8258	8257	8251	8225	8198	8216	8299	8223	8259	8275	8260
115	A/D1	0	0	690	8219	8218	8255	8274	8262	8255	8260	8240	8231	8235	8228	8256	8229	8269	8252	8252	8257	8280	8250	8260	8224	8251	8257	8265	8258	8259	8238	8232	8209	8228	8211	8239	8229	8228	8233	8269	8257	8249	8234	8220	8235	8268	8271	8311	8320
115	A/D0	1	0	690	8192	8277	8268	8250	8280	8278	8221	8250	8214	8205	8276	8324	8299	8300	8291	8226	8205	8212	8209	8243	8263	8345	8307	8293	8365	8336	8284	8252	8225	8198	8251	8286	8311	8287	8258	8263	8237	8212	8198	8205	8291	8336	8308	8372	8353
116	A/D1	0	0	840	8251	8245	8281	8257	8282	8271	8265	8252	8235	8279	8280	8294	8322	8287	8267	8221	8215	8223	8217	8218	8253	8272	8315	8294	8280	8285	8265	8260	8243	8226	8233	8250	8254	8292	8247	8259	8298	8254	8264	8224	8258	8305	8315	8308	8340
116	A/D0	1	0	840	8198	8232	8268	8295	8242	8305	8305	8245	8207	8231	8281	8262	8300	8289	8316	8283	8259	8250	8212	8192	8206	8241	8236	8270	8241	8286	8228	8211	8221	8187	8244	8285	8261	8261	8251	8236	8239	8216	8206	8203	8242	8257	8240	8264	8291
117	A/D1	0	0	850	8194	8218	8209	8212	8228	8228	8283	8263	8241	8224	8207	8208	8220	8238	8220	8298	8294	8282	8266	8216	8228	8203	8222	8226	8232	8261	8245	8233	8220	8216	8218	8217	8220	8255	8225	8239	8216	8218	8216	8222	8219	8245	8236	8217	8256
117	A/D0	1	0	850	8224	8157	8216	8349	8232	8233	8232	8191	8169	8164	8230	8207	8201	8231	8301	8268	8271	8263	8220	8181	8183	8199	8238	8240	8235	8274	8232	8216	8186	8198	8218	8194	8224	8281	8252	8261	8235	8218	8215	8165	8217	8278	8306	8230	8243
118	A/D1	0	0	950	8236	8204	8269	8243	8231	8239	8211	8233	8219	8219	8222	8212	8233	8237	8235	8234	8250	8230	8231	8209	8219	8230	8234	8231	8248	8245	8255	8235	8222	8226	8233	8241	8271	8276	8298	8275	8257	8228	8222	8223	8275	8266	8308	8317	8283
118	A/D0	1	0	950	8235	8265	8239	8231	8232	8277	8239	8195	8204	8196	8215	8272	8335	8299	8310	8273	8239	8200	8191	8206	8205	8244	8216	8242	8274	8292	8275	8261	8218	8186	8251	8238	8228	8293	8282	8247	8201	8187	8223	8186	8191	8247	8296	8312	8287
119	A/D1	0	0	820	8226	8258	8233	8236	8244	8237	8225	8219	8240	8234	8224	8213	8243	8237	8237	8269	8239	8237	8214	8217	8220	8218	8264	8237	8239	8251	8209	8249	8193	8215	8242	8215	8275	8250	8242	8252	8220	8213	8220	8205	8216	8236	8229	8221	8243
119	A/D0	1	0	820	8224	8218	8232	8244	8292	8254	8234	8237	8222	8201	8231	8232	8218	8201	8247	8233	8193	8200	8187	8232	8200	8226	8252	8251	8260	8212	8170	8238	8191	8204	8248	8213	8199	8290	8311	8233	8206	8237	8198	8183	8283	8312	8289	8267	8276
120	A/D1	0	0	1040	8211	8213	8227	8224	8251	8254	8262	8241	8232	8217	8211	8218	8225	8230	8227	8229	8227	8214	8225	8203	8214	8214	8241	8280	8273	8242	8240	8211	8213	8212	8203	8224	8240	8232	8230	8216	8216	8206	8216	8196	8228	8216	8237	8245	8253
120	A/D0	1	0	1040	8209	8211	8220	8243	8217	8214	8247	8214	8175	8213	8213	8239	8276	8254	8259	8248	8232	8263	8222	8176	8232	8209	8199	8307	8258	8260	8223	8205	8192	8229	8226	8206	8285	8250	8156	8219	8195	8147	8174	8219	8215	8198	8267	8255	8210
121	A/D1	0	0	1070	8214	8245	8240	8237	8262	8227	8235	8222	8209	8223	8208	8218	8227	8223	8239	8233	8228	8224	8208	8209	8206	8213	8209	8224	8227	8226	8224	8217	8214	8212	8220	8229	8224	8216	8222	8211	8216	8217	8214	8222	8231	8225	8230	8211	8209
121	A/D0	1	0	1070	8197	8194	8206	8271	8223	8231	8200	8204	8211	8183	8209	8258	8222	8243	8255	8254	8228	8190	8169	8211	8232	8227	8249	8288	8299	8305	8252	8209	8195	8194	8212	8213	8206	8254	8227	8218	8206	8223	8183	8207	8226	8206	8216	8237	8232
122	A/D1	0	0	930	8222	8210	8240	8218	8228	8240	8231	8233	8216	8218	8241	8240	8263	8255	8246	8223	8234	8208	8212	8208	8227	8249	8253	8223	8220	8267	8209	8250	8214	8208	8223	8233	8254	8257	8244	8269	8251	8247	8238	8227	8263	8243	8275	8321	8299
122	A/D0	1	0	930	8259	8317	8281	8311	8307	8263	8224	8240	8231	8214	8211	8276	8245	8247	8249	8288	8234	8176	8203	8223	8188	8220	8228	8217	8263	8229	8222	8251	8231	8215	8229	8205	8224	8241	8271	8291	8256	8223	8224	8237	8227	8284	8300	8243	8238
123	A/D1	0	0	640	8203	8218	8218	8285	8303	8269	8259	8239	8231	8246	8260	8277	8264	8256	8254	8271	8282	8257	8233	8227	8207	8241	8279	8306	8342	8314	8307	8249	8244	8218	8218	8250	8274	8308	8273	8276	8250	8229	8223	8218	8250	8232	8233	8288	8267
123	A/D0	1	0	640	8188	8302	8213	8258	8313	8295	8204	8259	8221	8274	8297	8396	8348	8263	8314	8311	8246	8230	8254	8216	8242	8343	8267	8279	8308	8274	8269	8246	8220	8225	8227	8326	8350	8369	8378	8269	8242	8202	8164	8173	8204	8273	8279	8312	8320
124	A/D1	0	0	490	8262	8295	8309	8298	8275	8304	8316	8256	8254	8211	8219	8296	8280	8351	8328	8352	8337	8288	8253	8225	8210	8274	8304	8294	8298	8308	8278	8286	8267	8228	8232	8261	8292	8351	8341	8370	8371	8345	8297	8257	8231	8303	8401	8433	8436
124	A/D0	1	0	490	8227	8233	8391	8355	8344	8339	8303	8273	8209	8207	8254	8260	8346	8345	8307	8310	8279	8252	8201	8207	8278	8312	8380	8458	8412	8318	8283	8220	8198	8200	8292	8342	8415	8402	8441	8481	8420	8340	8266	8217	8261	8325	8326	8399	8399
125	A/D1	0	0	700	8236	8274	8273	8298	8258	8258	8235	8231	8220	8219	8218	8239	8315	8320	8334	8328	8275	8252	8233	8212	8218	8253	8302	8299	8302	8292	8332	8272	8259	8243	8245	8262	8284	8248	8272	8298	8294	8296	8248	8241	8230	8226	8229	8253	8254
125	A/D0	1	0	700	8266	8215	8288	8280	8267	8259	8259	8249	8204	8195	8226	8234	8333	8360	8330	8306	8250	8219	8179	8202	8264	8270	8331	8341	8328	8346	8270	8268	8208	8193	8276	8276	8281	8320	8303	8308	8249	8235	8216	8177	8266	8284	8277	8295	8314
126	A/D1	0	0	730	8237	8210	8233	8247	8257	8279	8245	8257	8214	8223	8217	8201	8256	8193	8292	8278	8300	8255	8232	8245	8227	8291	8259	8325	8280	8298	8238	8231	8204	8222	8214	8290	8255	8285	8276	8269	8253	8211	8251	8189	8292	8286	8299	8275	8317
126	A/D0	1	0	730	8276	8227	8332	8322	8271	8194	8214	8258	8217	8264	8324	8253	8335	8289	8292	8260	8211	8177	8185	8301	8287	8314	8292	8263	8315	8311	8266	8196	8237	8243	8191	8210	8288	8268	8217	8269	8205	8231	8221	8226	8248	8273	8323	8312	8336
127	A/D1	0	0	740	8255	8266	8283	8298	8316	8298	8271	8254	8228	8214	8227	8234	8240	8245	8228	8218	8222	8216	8230	8225	8212	8219	8222	8207	8240	8256	8291	8285	8249	8237	8234	8217	8266	8247	8284	8249	8235	8219	8215	8221	8227	8291	8265	8290	8313
127	A/D0	1	0	740	8229	8239	8292	8264	8300	8274	8236	8219	8221	8242	8257	8331	8326	8354	8351	8283	8235	8235	8225	8209	8255	8326	8287	8281	8313	8275	8205	8208	8237	8238	8257	8341	8307	8290	8306	8367	8281	8236	8235	8229	8256	8312	8310	8398	8380
128	A/D1	0	0	580	8237	8227	8269	8298	8293	8297	8304	8280	8244	8224	8223	8225	8233	8260	8261	8244	8232	8234	8206	8233	8208	8226	8220	8227	8239	8235	8274	8250	8251	8221	8239	8253	8289	8280	8279	8296	8310	8279	8252	8246	8236	8284	8280	8275	8292
128	A/D0	1	0	580	8265	8302	8288	8313	8301	8284	8250	8206	8214	8211	8216	8259	8370	8320	8370	8343	8265	8242	8236	8211	8307	8315	8328	8374	8404	8357	8271	8261	8227	8163	8300	8399	8376	8412	8416	8399	8330	8298	8262	8205	8242	8286	8372	8325	8395
129	A/D1	0	0	680	8269	8254	8242	8214	8214	8218	8208	8252	8219	8255	8249	8234	8253	8258	8263	8245	8226	8223	8212	8232	8253	8241	8242	8252	8276	8260	8246	8235	8213	8218	8230	8241	8284	8256	8255	8239	8220	8223	8206	8239	8205	8221	8217	8239	8230
129	A/D0	1	0	680	8215	8261	8276	8242	8267	8261	8209	8163	8232	8254	8237	8252	8270	8242	8279	8277	8250	8197	8213	8240	8235	8265	8293	8295	8292	8254	8233	8200	8214	8242	8239	8302	8305	8289	8303	8295	8207	8190	8224	8227	8226	8259	8281	8276	8258
130	A/D1	0	0	930	8229	8216	8235	8225	8241	8241	8269	8235	8249	8223	8217	8243	8231	8243	8234	8239	8257	8245	8234	8234	8209	8230	8233	8260	8269	8287	8267	8254	8239	8217	8232	8216	8232	8209	8246	8267	8274	8269	8254	8242	8217	8221	8266	8231	8265
130	A/D0	1	0	930	8230	8270	8294	8234	8262	8239	8216	8193	8178	8223	8253	8270	8276	8271	8261	8244	8249	8210	8175	8187	8187	8234	8268	8271	8288	8299	8260	8210	8223	8250	8224	8265	8272	8235	8254	8261	8249	8236	8213	8212	8239	8231	8258	8269	8300
131	A/D1	0	0	1130	8222	8295	8248	8225	8234	8198	8228	8220	8207	8239	8188	8273	8243	8223	8232	8200	8244	8186	8227	8253	8186	8272	8219	8255	8270	8254	8234	8224	8205	8210	8246	8232	8239	8235	8215	8232	8218	8204	8212	8218	8231	8235	8230	8213	8218
131	A/D0	1	0	1130	8251	8236	8224	8250	8216	8250	8210	8174	8215	8191	8180	8217	8219	8225	8256	8228	8265	8204	8186	8232	8210	8245	8274	8289	8251	8223	8213	8187	8199	8195	8244	8273	8216	8246	8252	8182	8215	8188	8215	8233	8204	8234	8239	8252	8261
132	A/D1	0	0	600	8230	8267	8334	8366	8341	8366	8378	8355	8300	8256	8238	8285	8325	8379	8405	8410	8417	8348	8294	8251	8227	8277	8313	8302	8361	8317	8417	8321	8298	8253	8264	8309	8340	8388	8363	8416	8386	8358	8305	8268	8238	8330	8314	8345	8365
132	A/D0	1	0	600	8286	8348	8476	8613	8517	8561	8564	8406	8274	8231	8309	8375	8470	8500	8529	8532	8471	8346	8266	8254	8286	8475	8601	8550	8525	8658	8500	8355	8317	8276	8267	8389	8516	8629	8575	8704	8587	8379	8269	8210	8334	8490	8622	8664	8679
133	A/D1	0	0	550	8266	8261	8310	8296	8269	8263	8241	8243	8230	8234	8245	8239	8325	8269	8302	8282	8261	8250	8224	8211	8236	8235	8231	8247	8249	8246	8255	8242	8239	8232	8238	8233	8251	8252	8277	8278	8253	8247	8211	8237	8249	8294	8291	8304	8313
133	A/D0	1	0	550	8235	8294	8281	8314	8333	8261	8237	8229	8221	8185	8237	8316	8360	8304	8334	8389	8273	8242	8259	8253	8225	8285	8278	8269	8271	8277	8274	8209	8195	8202	8239	8293	8296	8324	8333	8290	8270	8235	8211	8217	8298	8357	8319	8300	8339
134	A/D1	0	0	1110	8211	8213	8203	8217	8203	8239	8242	8263	8238	8241	8244	8263	8272	8272	8253	8268	8263	8253	8233	8223	8219	8246	8297	8290	8268	8277	8279	8248	8244	8224	8217	8242	8259	8274	8268	8307	8282	8255	8228	8224	8245	8257	8262	8273	8247
134	A/D0	1	0	1110	8242	8263	8326	8278	8293	8235	8199	8206	8204	8208	8218	8239	8278	8252	8270	8321	8261	8211	8192	8211	8206	8241	8238	8253	8198	8245	8257	8221	8188	8199	8250	8237	8242	8273	8260	8297	8219	8224	8194	8205	8251	8274	8218	8208	8261
135	A/D1	0	0	720	8251	8243	8258	8241	8270	8262	8242	8225	8218	8209	8249	8259	8264	8335	8292	8321	8287	8259	8263	8221	8218	8255	8242	8272	8339	8320	8314	8280	8255	8227	8244	8245	8256	8309	8375	8345	8320	8243	8222	8229	8209	8255	8334	8362	8420
135	A/D0	1	0	720	8255	8261	8296	8220	8273	8385	8256	8191	8245	8219	8196	8351	8409	8264	8312	8395	8266	8224	8266	8204	8213	8284	8342	8303	8309	8260	8234	8203	8191	8161	8270	8333	8348	8369	8403	8356	8281	8259	8215	8185	8242	8307	8273	8308	8346
136	A/D1	0	0	1040	8222	8239	8227	8239	8254	8226	8241	8213	8219	8206	8219	8231	8246	8231	8250	8195	8221	8201	8209	8231	8217	8228	8232	8223	8261	8222	8232	8212	8224	8207	8212	8216	8223	8224	8227	8239	8281	8238	8249	8212	8223	8229	8224	8231	8233
136	A/D0	1	0	1040	8250	8222	8273	8265	8240	8253	8215	8183	8204	8208	8221	8268	8259	8179	8225	8238	8175	8189	8215	8256	8201	8291	8361	8244	8285	8291	8225	8194	8197	8215	8204	8257	8289	8336	8311	8322	8270	8230	8177	8207	8218	8253	8281	8294	8336
137	A/D1	0	0	770	8224	8221	8241	8239	8300	8324	8274	8258	8204	8260	8267	8313	8272	8287	8293	8204	8260	8217	8190	8297	8221	8270	8255	8261	8240	8248	8230	8219	8227	8214	8230	8257	8261	8239	8257	8233	8253	8229	8263	8248	8324	8260	8324	8313	8268
137	A/D0	1	0	770	8222	8241	8262	8226	8239	8206	8232	8214	8218	8194	8233	8261	8304	8331	8391	8287	8241	8224	8198	8263	8264	8312	8283	8222	8252	8239	8236	8199	8218	8259	8248	8310	8290	8322	8272	8236	8229	8212	8199	8244	8257	8293	8284	8295	8315
138	A/D1	0	0	700	8218	8245	8230	8260	8286	8312	8311	8284	8244	8270	8263	8287	8270	8252	8263	8284	8261	8247	8229	8252	8312	8329	8343	8317	8324	8326	8307	8269	8235	8268	8256	8382	8367	8395	8405	8335	8294	8261	8239	8240	8222	8303	8318	8297	8278
138	A/D0	1	0	700	8261	8336	8298	8313	8350	8283	8251	8219	8206	8196	8197	8295	8301	8321	8358	8337	8288	8241	8199	8198	8211	8283	8317	8326	8291	8287	8249	8193	8216	8311	8342	8372	8321	8314	8358	8310	8288	8236	8223	8240	8259	8306	8348	8348	8355
139	A/D1	0	0	780	8230	8256	8266	8270	8273	8277	8283	8280	8288	8251	8243	8240	8244	8251	8238	8247	8276	8255	8253	8215	8221	8265	8280	8282	8382	8383	8364	8359	8283	8241	8232	8204	8298	8279	8343	8326	8309	8290	8286	8256	8250	8245	8256	8268	8281
139	A/D0	1	0	780	8220	8310	8386	8464	8349	8409	8394	8248	8267	8216	8214	8292	8404	8413	8369	8399	8435	8302	8233	8246	8291	8360	8388	8449	8454	8518	8470	8382	8255	8184	8217	8390	8478	8461	8496	8529	8452	8366	8302	8248	8296	8383	8436	8530	8548
140	A/D1	0	0	840	8224	8219	8274	8259	8243	8241	8260	8224	8248	8229	8238	8236	8252	8239	8231	8230	8227	8228	8216	8226	8234	8250	8253	8280	8285	8263	8249	8240	8215	8216	8217	8215	8281	8255	8273	8282	8264	8253	8236	8222	8236	8305	8290	8310	8248
140	A/D0	1	0	840	8213	8267	8269	8214	8228	8268	8211	8197	8238	8236	8208	8220	8291	8268	8233	8266	8279	8209	8228	8217	8212	8218	8251	8269	8290	8256	8246	8246	8210	8198	8240	8242	8269	8270	8292	8245	8216	8209	8213	8227	8241	8259	8262	8288	8257
141	A/D1	0	0	850	8229	8221	8246	8237	8242	8246	8222	8218	8205	8206	8226	8253	8252	8229	8228	8219	8215	8247	8225	8236	8216	8220	8265	8259	8279	8283	8265	8250	8232	8215	8227	8222	8294	8267	8266	8247	8273	8240	8225	8227	8216	8226	8233	8239	8242
141	A/D0	1	0	850	8222	8239	8261	8254	8215	8256	8218	8182	8180	8229	8222	8219	8260	8255	8243	8233	8224	8206	8208	8206	8264	8268	8236	8273	8344	8328	8255	8255	8220	8177	8217	8304	8193	8246	8358	8312	8217	8233	8221	8183	8257	8348	8299	8298	8316
142	A/D1	0	0	520	8295	8327	8387	8347	8326	8264	8248	8226	8217	8258	8259	8352	8326	8315	8336	8322	8295	8266	8252	8241	8303	8328	8427	8392	8410	8348	8329	8275	8255	8240	8289	8325	8322	8331	8393	8424	8402	8364	8277	8265	8249	8291	8368	8478	8486
142	A/D0	1	0	520	8345	8366	8461	8435	8427	8370	8341	8235	8226	8314	8314	8347	8373	8395	8334	8301	8298	8230	8267	8323	8355	8389	8431	8461	8466	8372	8252	8251	8204	8312	8426	8470	8443	8430	8514	8389	8289	8232	8235	8329	8367	8468	8556	8557	8629
143	A/D1	0	0	940	8207	8218	8224	8205	8218	8212	8209	8218	8219	8238	8242	8222	8223	8268	8231	8233	8226	8206	8216	8216	8213	8237	8238	8226	8232	8219	8217	8220	8215	8258	8233	8238	8255	8258	8261	8240	8225	8211	8202	8235	8225	8244	8232	8236	8230
143	A/D0	1	0	940	8279	8268	8241	8249	8271	8229	8203	8229	8232	8214	8212	8264	8220	8240	8242	8203	8213	8217	8211	8243	8260	8290	8287	8288	8280	8257	8213	8213	8204	8219	8256	8256	8211	8227	8215	8221	8182	8228	8209	8177	8243	8242	8283	8257	8304
144	A/D1	0	1	1060	8209	8217	8206	8208	8223	8211	8223	8211	8204	8219	8211	8226	8217	8236	8232	8219	8230	8239	8229	8225	8205	8228	8241	8239	8235	8233	8221	8218	8212	8214	8221	8213	8218	8224	8227	8216	8217	8220	8203	8230	8214	8223	8213	8227	8226
144	A/D0	1	1	1060	8202	8220	8232	8250	8225	8219	8229	8220	8209	8209	8249	8258	8255	8275	8275	8250	8246	8209	8214	8206	8205	8236	8216	8234	8282	8293	8281	8238	8226	8198	8178	8214	8238	8252	8243	8206	8221	8186	8213	8191	8200	8196	8227	8286	8248
145	A/D1	0	1	650	8226	8242	8251	8243	8245	8247	8238	8237	8240	8238	8218	8220	8209	8204	8220	8216	8219	8226	8210	8221	8230	8230	8227	8225	8227	8247	8250	8236	8218	8218	8227	8230	8225	8231	8244	8225	8234	8223	8216	8223	8210	8217	8212	8216	8218
145	A/D0	1	1	650	8241	8275	8239	8234	8309	8290	8292	8245	8233	8223	8268	8299	8308	8267	8292	8265	8244	8199	8182	8192	8230	8243	8288	8308	8292	8262	8230	8207	8207	8229	8277	8297	8272	8335	8313	8277	8246	8202	8182	8187	8229	8269	8267	8271	8315
146	A/D1	0	1	760	8255	8215	8228	8229	8235	8308	8301	8282	8234	8239	8234	8246	8268	8266	8313	8327	8313	8273	8240	8220	8221	8226	8260	8257	8249	8303	8314	8283	8265	8224	8220	8247	8240	8264	8264	8239	8259	8239	8228	8223	8228	8290	8329	8343	8324
146	A/D0	1	1	760	8234	8278	8295	8254	8275	8271	8217	8225	8198	8190	8255	8202	8287	8260	8243	8308	8278	8221	8197	8221	8271	8290	8293	8358	8304	8329	8285	8251	8225	8199	8262	8310	8352	8387	8364	8373	8277	8235	8221	8234	8275	8260	8323	8300	8226
147	A/D1	0	1	730	8225	8213	8248	8294	8263	8282	8280	8266	8233	8234	8197	8226	8214	8219	8229	8234	8243	8242	8221	8220	8235	8238	8251	8246	8237	8228	8216	8225	8216	8217	8224	8282	8270	8267	8269	8245	8231	8232	8213	8218	8247	8269	8300	8299	8339
147	A/D0	1	1	730	8241	8269	8237	8262	8216	8233	8211	8158	8245	8234	8193	8270	8281	8175	8207	8353	8225	8194	8237	8244	8228	8264	8340	8247	8228	8218	8265	8198	8195	8295	8259	8247	8240	8249	8321	8252	8247	8253	8233	8195	8252	8277	8231	8219	8268
148	A/D1	0	1	870	8228	8223	8221	8218	8199	8222	8200	8215	8227	8190	8233	8203	8211	8228	8199	8221	8217	8212	8222	8203	8207	8215	8222	8240	8240	8265	8225	8237	8214	8215	8223	8219	8230	8249	8246	8270	8284	8252	8232	8229	8213	8222	8211	8246	8268
148	A/D0	1	1	870	8200	8173	8222	8273	8226	8159	8212	8197	8167	8236	8248	8269	8243	8264	8273	8241	8239	8224	8231	8245	8236	8231	8237	8217	8217	8231	8238	8185	8197	8225	8220	8226	8254	8264	8236	8213	8253	8222	8180	8240	8238	8210	8188	8266	8269
149	A/D1	0	1	590	8233	8258	8265	8256	8252	8234	8217	8214	8209	8239	8263	8279	8256	8312	8257	8250	8221	8213	8223	8228	8238	8235	8238	8229	8229	8220	8214	8217	8211	8222	8244	8261	8253	8275	8282	8246	8236	8214	8252	8248	8334	8293	8279	8273	8264
149	A/D0	1	1	590	8233	8257	8255	8238	8239	8217	8191	8198	8265	8288	8329	8294	8300	8283	8278	8226	8205	8185	8200	8240	8292	8306	8280	8310	8303	8263	8198	8186	8203	8242	8259	8323	8381	8308	8287	8260	8223	8224	8217	8293	8288	8293	8338	8325	8301
150	A/D1	0	1	860	8221	8218	8241	8230	8258	8247	8217	8218	8211	8212	8217	8218	8227	8225	8251	8233	8232	8214	8215	8211	8211	8233	8243	8266	8260	8300	8255	8270	8225	8220	8225	8260	8269	8267	8309	8271	8255	8226	8213	8232	8284	8295	8313	8267	8273
150	A/D0	1	1	860	8264	8296	8277	8301	8334	8303	8273	8240	8206	8202	8241	8299	8269	8264	8260	8273	8237	8207	8217	8199	8249	8301	8260	8323	8328	8284	8305	8238	8172	8210	8265	8251	8259	8323	8312	8315	8278	8234	8213	8192	8229	8268	8301	8324	8359
151	A/D1	0	1	1070	8210	8260	8228	8241	8225	8223	8220	8206	8243	8223	8247	8231	8210	8238	8234	8212	8218	8226	8219	8227	8223	8228	8233	8235	8242	8256	8251	8241	8223	8222	8214	8217	8210	8232	8231	8229	8229	8225	8225	8222	8223	8212	8233	8212	8214
151	A/D0	1	1	1070	8235	8217	8255	8222	8203	8226	8218	8193	8202	8209	8207	8216	8264	8304	8252	8272	8285	8241	8194	8219	8238	8224	8250	8261	8277	8214	8226	8218	8211	8205	8196	8258	8282	8255	8267	8263	8225	8191	8222	8201	8222	8206	8257	8256	8235
152	A/D1	0	1	670	8227	8224	8234	8251	8266	8272	8238	8283	8199	8263	8260	8251	8285	8284	8284	8257	8283	8225	8238	8254	8257	8334	8283	8307	8297	8259	8235	8233	8220	8225	8240	8288	8303	8315	8278	8282	8257	8232	8236	8220	8212	8259	8264	8252	8264
152	A/D0	1	1	670	8265	8268	8314	8287	8273	8214	8221	8208	8192	8283	8279	8326	8314	8309	8320	8294	8261	8240	8208	8248	8238	8257	8350	8330	8380	8338	8287	8208	8196	8222	8241	8257	8271	8275	8253	8255	8259	8199	8190	8221	8289	8282	8313	8337	8324
153	A/D1	0	1	1200	8234	8230	8266	8246	8251	8227	8226	8215	8217	8212	8216	8241	8227	8243	8232	8255	8234	8222	8206	8201	8218	8214	8228	8222	8246	8240	8217	8223	8201	8220	8234	8231	8262	8256	8288	8290	8270	8239	8230	8218	8223	8241	8265	8251	8244
153	A/D0	1	1	1200	8219	8293	8244	8230	8193	8225	8207	8186	8240	8220	8200	8216	8241	8222	8217	8216	8194	8202	8196	8186	8226	8229	8215	8208	8188	8205	8206	8227	8260	8226	8246	8230	8254	8250	8232	8217	8199	8214	8193	8233	8220	8242	8261	8315	8279
154	A/D1	0	1	450	8207	8220	8218	8220	8268	8278	8272	8264	8206	8222	8215	8215	8260	8260	8258	8264	8293	8273	8260	8251	8226	8213	8225	8242	8247	8264	8237	8258	8224	8227	8239	8244	8258	8231	8243	8274	8366	8330	8295	8248	8212	8212	8245	8286	8308
154	A/D0	1	1	450	8185	8265	8273	8265	8294	8340	8305	8194	8184	8227	8191	8172	8249	8239	8271	8301	8332	8266	8244	8230	8313	8344	8276	8273	8251	8241	8271	8279	8275	8240	8230	8264	8253	8231	8286	8345	8277	8240	8251	8226	8218	8231	8283	8336	8305
155	A/D1	0	1	890	8241	8186	8272	8270	8231	8276	8223	8217	8212	8209	8205	8233	8223	8226	8238	8230	8220	8223	8224	8207	8245	8224	8236	8241	8250	8244	8247	8225	8233	8212	8206	8220	8247	8228	8226	8210	8217	8206	8209	8209	8234	8236	8264	8248	8244
155	A/D0	1	1	890	8215	8218	8240	8227	8223	8249	8212	8201	8182	8183	8209	8239	8310	8267	8304	8283	8182	8195	8199	8171	8234	8348	8257	8255	8261	8289	8259	8207	8226	8206	8175	8190	8216	8227	8250	8245	8202	8194	8165	8187	8258	8252	8243	8272	8302
156	A/D1	0	1	720	8216	8259	8271	8281	8327	8280	8268	8251	8237	8230	8239	8252	8271	8305	8295	8339	8286	8270	8235	8230	8249	8252	8310	8319	8353	8359	8291	8264	8225	8215	8256	8286	8278	8272	8291	8306	8289	8285	8251	8239	8255	8253	8255	8256	8305
156	A/D0	1	1	720	8218	8234	8264	8288	8279	8246	8237	8231	8177	8231	8275	8291	8286	8308	8309	8307	8246	8216	8236	8227	8234	8284	8247	8292	8283	8306	8244	8201	8219	8262	8261	8304	8296	8289	8268	8278	8243	8198	8238	8213	8211	8271	8257	8350	8281
157	A/D1	0	1	770	8259	8240	8216	8236	8209	8214	8228	8203	8220	8215	8237	8274	8289	8308	8278	8273	8238	8226	8224	8216	8253	8235	8270	8268	8258	8263	8238	8228	8220	8226	8210	8216	8248	8280	8284	8338	8256	8227	8257	8184	8258	8218	8268	8264	8240
157	A/D0	1	1	770	8198	8243	8311	8244	8236	8248	8221	8200	8199	8270	8242	8248	8285	8255	8218	8277	8285	8225	8202	8253	8219	8241	8274	8285	8260	8250	8196	8164	8214	8257	8271	8263	8290	8236	8246	8292	8248	8179	8220	8210	8180	8238	8275	8223	8215
158	A/D1	0	1	550	8221	8223	8230	8229	8240	8229	8257	8233	8229	8214	8234	8251	8257	8247	8288	8273	8284	8260	8244	8222	8245	8256	8255	8271	8255	8251	8249	8228	8220	8207	8239	8250	8315	8347	8321	8299	8235	8233	8206	8209	8221	8218	8258	8282	8345
158	A/D0	1	1	550	8284	8304	8357	8374	8398	8351	8269	8302	8231	8182	8250	8322	8328	8353	8385	8350	8243	8275	8254	8205	8278	8358	8314	8357	8374	8385	8340	8287	8200	8232	8324	8377	8392	8443	8462	8449	8386	8352	8244	8213	8296	8315	8345	8393	8411
159	A/D1	0	1	560	8238	8249	8257	8243	8245	8253	8238	8231	8226	8226	8235	8319	8322	8345	8308	8299	8263	8233	8221	8218	8235	8282	8320	8310	8282	8315	8257	8245	8224	8220	8258	8282	8339	8336	8310	8296	8268	8255	8226	8222	8239	8280	8330	8388	8349
159	A/D0	1	1	560	8298	8311	8314	8356	8298	8313	8305	8224	8173	8222	8217	8246	8252	8273	8294	8319	8243	8227	8233	8229	8209	8290	8288	8240	8293	8313	8269	8149	8182	8264	8226	8248	8313	8318	8256	8275	8264	8195	8175	8230	8270	8224	8274	8317	8339
160	A/D1	0	1	800	8236	8223	8263	8251	8245	8224	8214	8238	8245	8243	8242	8224	8226	8245	8265	8308	8269	8259	8235	8211	8231	8225	8272	8260	8322	8298	8291	8273	8251	8241	8233	8283	8309	8312	8317	8296	8279	8253	8223	8220	8231	8243	8259	8276	8293
160	A/D0	1	1	800	8316	8382	8351	8415	8372	8309	8235	8236	8269	8231	8325	8309	8361	8298	8351	8350	8273	8253	8215	8231	8261	8337	8376	8408	8453	8425	8355	8260	8210	8249	8332	8420	8383	8398	8414	8371	8291	8251	8206	8200	8317	8427	8444	8437	8438
161	A/D1	0	1	890	8225	8255	8249	8239	8234	8229	8231	8218	8224	8230	8245	8243	8225	8219	8201	8212	8210	8207	8215	8228	8246	8248	8231	8226	8226	8216	8218	8225	8203	8218	8210	8218	8233	8227	8245	8247	8225	8229	8221	8233	8265	8270	8265	8252	8227
161	A/D0	1	1	890	8272	8298	8292	8251	8218	8247	8204	8163	8245	8233	8217	8254	8270	8204	8225	8259	8163	8201	8234	8260	8237	8250	8250	8255	8240	8243	8163	8184	8253	8203	8230	8264	8245	8257	8221	8231	8207	8196	8251	8285	8237	8278	8293	8255	8260
162	A/D1	0	1	1010	8229	8216	8212	8218	8259	8247	8255	8233	8222	8217	8216	8221	8214	8287	8267	8256	8223	8232	8207	8212	8225	8225	8213	8254	8244	8238	8229	8229	8222	8209	8236	8227	8230	8252	8265	8265	8249	8246	8229	8211	8226	8253	8240	8262	8286
162	A/D0	1	1	1010	8188	8229	8267	8255	8233	8241	8215	8215	8210	8223	8237	8284	8277	8270	8249	8255	8203	8188	8174	8186	8183	8295	8215	8188	8228	8170	8192	8201	8208	8201	8201	8256	8282	8291	8255	8245	8192	8183	8215	8195	8193	8206	8209	8228	8265
163	A/D1	0	1	580	8229	8260	8259	8258	8245	8240	8232	8246	8242	8235	8237	8243	8290	8269	8282	8314	8283	8253	8226	8219	8265	8273	8279	8257	8236	8242	8228	8222	8219	8212	8275	8340	8338	8320	8281	8238	8231	8213	8220	8213	8219	8222	8246	8283	8283
163	A/D0	1	1	580	8277	8358	8405	8353	8348	8310	8254	8219	8191	8209	8243	8241	8291	8316	8325	8394	8282	8251	8228	8214	8241	8299	8306	8320	8360	8290	8270	8253	8210	8252	8315	8362	8347	8324	8298	8308	8241	8239	8219	8246	8279	8338	8352	8364	8417
164	A/D1	0	1	760	8221	8249	8262	8252	8252	8225	8225	8216	8221	8214	8222	8211	8224	8217	8234	8265	8252	8261	8224	8240	8237	8228	8237	8224	8229	8222	8208	8223	8211	8221	8254	8259	8260	8247	8256	8254	8271	8266	8235	8226	8217	8233	8236	8271	8269
164	A/D0	1	1	760	8203	8228	8221	8208	8213	8250	8200	8204	8222	8207	8242	8270	8267	8273	8264	8289	8281	8230	8246	8215	8255	8247	8260	8285	8318	8307	8241	8259	8216	8189	8220	8246	8286	8319	8308	8333	8293	8189	8208	8224	8266	8241	8280	8313	8330
165	A/D1	0	1	840	8215	8212	8235	8255	8264	8275	8275	8255	8249	8230	8220	8232	8223	8226	8226	8267	8249	8243	8219	8219	8212	8213	8221	8238	8259	8265	8317	8267	8258	8222	8202	8209	8209	8235	8246	8280	8254	8250	8221	8222	8219	8274	8284	8319	8284
165	A/D0	1	1	840	8239	8240	8231	8263	8306	8267	8275	8254	8210	8188	8207	8240	8305	8331	8363	8375	8363	8246	8227	8198	8187	8186	8243	8297	8304	8282	8321	8315	8231	8203	8234	8253	8298	8322	8338	8322	8360	8302	8274	8219	8212	8270	8277	8312	8335
166	A/D1	0	1	670	8209	8233	8237	8287	8268	8273	8238	8224	8224	8210	8217	8270	8270	8284	8299	8278	8275	8247	8224	8213	8214	8212	8218	8243	8254	8275	8259	8250	8228	8224	8222	8222	8231	8238	8230	8237	8265	8242	8236	8218	8252	8306	8353	8423	8344
166	A/D0	1	1	670	8198	8237	8236	8260	8249	8248	8234	8210	8191	8217	8218	8240	8251	8283	8286	8276	8277	8249	8215	8198	8269	8238	8258	8247	8282	8301	8230	8250	8220	8204	8217	8260	8243	8227	8242	8267	8251	8219	8205	8211	8254	8292	8296	8253	8211
167	A/D1	0	1	570	8265	8301	8288	8297	8282	8248	8239	8212	8221	8212	8218	8259	8271	8317	8351	8326	8277	8309	8202	8248	8204	8245	8277	8235	8302	8282	8291	8256	8238	8217	8253	8270	8267	8264	8283	8317	8281	8261	8229	8215	8214	8218	8302	8272	8311
167	A/D0	1	1	570	8223	8299	8282	8277	8301	8245	8209	8198	8185	8212	8294	8351	8363	8328	8311	8304	8251	8212	8243	8201	8259	8307	8371	8300	8346	8314	8231	8210	8189	8262	8310	8368	8342	8317	8347	8311	8284	8214	8201	8231	8260	8366	8343	8338	8313
168	A/D1	0	1	770	8227	8230	8240	8241	8218	8228	8212	8221	8214	8217	8209	8220	8247	8269	8268	8260	8246	8239	8223	8225	8217	8240	8227	8245	8253	8240	8242	8231	8223	8225	8256	8231	8231	8220	8223	8232	8234	8215	8220	8218	8237	8229	8252	8274	8361
168	A/D0	1	1	770	8245	8270	8241	8277	8279	8236	8209	8223	8219	8199	8227	8273	8256	8267	8271	8262	8238	8214	8194	8226	8272	8284	8274	8260	8259	8256	8215	8197	8194	8196	8278	8273	8288	8316	8320	8262	8248	8205	8213	8243	8232	8270	8259	8269	8282
169	A/D1	0	1	950	8210	8215	8219	8215	8243	8231	8239	8229	8211	8228	8223	8264	8268	8241	8235	8215	8214	8212	8211	8207	8225	8212	8223	8239	8215	8261	8258	8240	8232	8219	8205	8214	8222	8230	8256	8235	8237	8217	8217	8231	8237	8245	8232	8235	8217
169	A/D0	1	1	950	8224	8214	8223	8223	8229	8247	8229	8198	8205	8225	8219	8195	8265	8275	8228	8231	8245	8175	8189	8238	8215	8191	8240	8260	8213	8209	8225	8210	8205	8237	8243	8303	8315	8265	8220	8229	8228	8204	8232	8232	8206	8244	8264	8245	8206
170	A/D1	0	1	800	8232	8251	8259	8285	8282	8260	8251	8224	8245	8245	8241	8235	8235	8254	8237	8242	8248	8226	8236	8215	8220	8251	8235	8256	8251	8292	8285	8258	8235	8225	8207	8245	8231	8238	8305	8371	8393	8364	8292	8259	8240	8275	8298	8305	8275
170	A/D0	1	1	800	8222	8219	8253	8302	8290	8309	8300	8268	8196	8197	8233	8226	8200	8281	8296	8236	8319	8272	8227	8238	8224	8265	8255	8240	8311	8256	8299	8278	8226	8231	8235	8248	8260	8280	8277	8279	8272	8236	8210	8211	8193	8229	8288	8321	8300
171	A/D1	0	1	1050	8226	8227	8218	8221	8217	8217	8216	8211	8226	8212	8220	8245	8232	8236	8210	8224	8212	8213	8224	8215	8228	8225	8225	8225	8218	8217	8216	8207	8209	8211	8209	8215	8214	8212	8201	8221	8211	8217	8220	8211	8227	8217	8222	8215	8220
171	A/D0	1	1	1050	8225	8220	8237	8231	8255	8222	8218	8218	8188	8206	8242	8216	8218	8244	8201	8192	8206	8204	8224	8237	8246	8249	8229	8230	8240	8245	8204	8198	8188	8191	8249	8307	8254	8220	8231	8234	8236	8226	8218	8205	8220	8245	8294	8304	8257
172	A/D1	0	1	730	8253	8253	8249	8236	8235	8240	8236	8233	8221	8228	8214	8236	8229	8226	8257	8232	8236	8224	8218	8217	8241	8229	8226	8222	8225	8239	8229	8214	8228	8222	8217	8207	8213	8256	8239	8265	8277	8265	8265	8251	8259	8260	8296	8265	8306
172	A/D0	1	1	730	8258	8244	8221	8287	8310	8254	8179	8215	8190	8193	8232	8241	8245	8249	8270	8284	8236	8238	8214	8219	8232	8191	8249	8250	8319	8286	8263	8229	8211	8218	8238	8230	8212	8263	8257	8259	8232	8229	8225	8203	8175	8227	8301	8283	8278
173	A/D1	0	1	460	8261	8244	8284	8261	8283	8275	8269	8244	8228	8230	8239	8285	8281	8337	8327	8331	8277	8247	8227	8225	8275	8322	8366	8392	8403	8363	8316	8261	8244	8267	8243	8235	8224	8235	8327	8333	8312	8253	8224	8219	8245	8348	8384	8380	8361
173	A/D0	1	1	460	8269	8351	8409	8452	8452	8337	8247	8212	8219	8289	8302	8365	8401	8364	8409	8330	8306	8222	8219	8290	8359	8453	8494	8469	8424	8366	8288	8202	8215	8276	8355	8422	8453	8475	8441	8385	8298	8244	8210	8295	8345	8387	8424	8413	8415
174	A/D1	0	1	710	8228	8242	8250	8236	8226	8242	8232	8236	8226	8213	8216	8217	8234	8241	8250	8256	8256	8241	8236	8210	8219	8241	8254	8262	8288	8312	8284	8260	8232	8219	8220	8276	8261	8289	8270	8257	8240	8230	8215	8216	8211	8214	8237	8297	8303
174	A/D0	1	1	710	8213	8259	8285	8217	8240	8245	8192	8213	8196	8198	8215	8221	8260	8263	8269	8298	8292	8210	8202	8211	8259	8281	8249	8271	8277	8247	8223	8234	8172	8179	8182	8227	8295	8308	8306	8311	8232	8215	8210	8233	8247	8263	8280	8292	8284
175	A/D1	0	1	860	8283	8254	8249	8288	8198	8292	8234	8247	8237	8204	8282	8263	8262	8239	8239	8247	8258	8226	8242	8227	8212	8249	8246	8241	8233	8233	8284	8222	8235	8255	8175	8269	8256	8259	8317	8259	8268	8259	8260	8225	8250	8327	8336	8302	8288
175	A/D0	1	1	860	8260	8247	8237	8258	8274	8235	8229	8239	8200	8183	8240	8278	8247	8262	8312	8323	8273	8243	8209	8218	8190	8217	8235	8227	8233	8261	8268	8239	8204	8201	8305	8263	8250	8304	8286	8238	8224	8168	8249	8182	8189	8340	8300	8217	8261
176	A/D1	0	1	480	8207	8222	8251	8244	8264	8258	8248	8247	8227	8224	8234	8232	8246	8268	8270	8316	8322	8271	8246	8227	8221	8282	8284	8332	8343	8344	8306	8260	8230	8222	8237	8252	8270	8357	8371	8388	8397	8355	8315	8251	8249	8248	8298	8404	8377
176	A/D0	1	1	480	8280	8267	8309	8322	8298	8269	8278	8217	8202	8209	8263	8310	8361	8406	8393	8367	8288	8242	8207	8187	8275	8321	8401	8404	8419	8428	8365	8275	8215	8230	8329	8352	8405	8432	8430	8479	8371	8323	8243	8223	8230	8297	8371	8375	8483
177	A/D1	0	1	880	8218	8239	8196	8237	8200	8228	8203	8226	8212	8218	8228	8221	8218	8224	8249	8255	8240	8213	8223	8221	8231	8227	8208	8237	8222	8254	8263	8255	8219	8234	8201	8222	8214	8224	8214	8211	8224	8214	8216	8209	8263	8260	8283	8250	8236
177	A/D0	1	1	880	8236	8300	8313	8271	8248	8237	8213	8206	8215	8223	8281	8285	8307	8247	8302	8255	8214	8208	8197	8230	8187	8243	8259	8241	8237	8239	8184	8197	8185	8188	8240	8284	8281	8300	8296	8271	8225	8214	8206	8199	8236	8260	8245	8232	8284
178	A/D1	0	1	840	8229	8208	8222	8224	8217	8230	8251	8227	8235	8220	8215	8213	8220	8212	8219	8223	8225	8231	8219	8215	8216	8224	8281	8254	8264	8251	8231	8225	8214	8210	8214	8230	8214	8246	8234	8232	8232	8225	8218	8211	8213	8231	8232	8235	8234
178	A/D0	1	1	840	8176	8231	8253	8234	8235	8283	8266	8224	8185	8219	8199	8252	8271	8291	8275	8305	8227	8227	8258	8181	8230	8320	8276	8296	8312	8325	8268	8198	8239	8221	8175	8220	8245	8243	8245	8270	8289	8214	8194	8203	8223	8218	8239	8275	8235
179	A/D1	0	1	920	8252	8200	8196	8248	8184	8236	8199	8232	8233	8224	8306	8239	8260	8250	8252	8215	8309	8238	8271	8218	8237	8239	8244	8262	8273	8266	8264	8246	8252	8237	8280	8284	8289	8274	8258	8230	8239	8225	8254	8221	8238	8214	8254	8221	8264
179	A/D0	1	1	920	8215	8206	8221	8258	8228	8222	8258	8206	8227	8211	8204	8248	8272	8244	8255	8254	8237	8229	8203	8217	8201	8224	8321	8318	8234	8202	8210	8206	8181	8235	8242	8226	8233	8293	8249	8254	8203	8212	8172	8223	8194	8216	8262	8246	8232
180	A/D1	0	1	960	8228	8277	8304	8238	8296	8322	8290	8310	8235	8226	8291	8303	8295	8336	8316	8327	8321	8264	8251	8229	8265	8319	8352	8401	8374	8385	8366	8329	8274	8234	8339	8398	8438	8445	8402	8415	8386	8318	8270	8232	8256	8328	8371	8391	8402
180	A/D0	1	1	960	8215	8324	8236	8261	8331	8274	8213	8235	8256	8235	8267	8378	8319	8278	8323	8304	8244	8221	8191	8229	8309	8417	8414	8396	8367	8407	8296	8288	8239	8245	8316	8334	8370	8415	8447	8349	8260	8226	8205	8210	8334	8412	8445	8435	8467
181	A/D1	0	1	680	8202	8241	8279	8331	8321	8344	8328	8298	8241	8242	8256	8280	8340	8360	8324	8357	8274	8281	8223	8209	8243	8254	8287	8281	8278	8302	8304	8281	8285	8250	8281	8261	8283	8273	8282	8325	8328	8305	8273	8237	8306	8295	8311	8310	8278
181	A/D0	1	1	680	8266	8321	8322	8332	8370	8275	8255	8250	8194	8196	8302	8356	8343	8412	8360	8337	8266	8201	8197	8257	8289	8356	8388	8415	8351	8425	8326	8250	8195	8277	8337	8299	8369	8336	8381	8388	8310	8264	8233	8243	8286	8401	8380	8414	8434
182	A/D1	0	1	870	8236	8243	8234	8235	8217	8236	8234	8237	8223	8221	8222	8221	8225	8225	8226	8228	8226	8224	8221	8216	8215	8251	8243	8242	8233	8239	8215	8222	8215	8221	8238	8258	8288	8265	8276	8293	8263	8240	8218	8212	8218	8216	8241	8285	8275
182	A/D0	1	1	870	8236	8237	8235	8248	8227	8247	8195	8197	8220	8235	8246	8275	8224	8248	8283	8291	8294	8247	8215	8201	8229	8235	8221	8219	8239	8272	8218	8239	8227	8196	8280	8319	8293	8308	8289	8299	8232	8218	8217	8209	8251	8288	8236	8220	8256
183	A/D1	0	1	610	8225	8271	8277	8266	8260	8260	8241	8227	8216	8237	8237	8237	8252	8234	8317	8339	8308	8280	8235	8227	8220	8233	8249	8244	8248	8267	8262	8254	8231	8226	8221	8308	8334	8352	8270	8262	8231	8219	8229	8202	8220	8235	8259	8298	8293
183	A/D0	1	1	610	8275	8246	8250	8275	8293	8287	8261	8229	8198	8187	8258	8253	8233	8312	8260	8227	8230	8242	8220	8232	8272	8283	8268	8295	8281	8304	8283	8212	8223	8243	8265	8265	8324	8310	8334	8272	8287	8211	8214	8238	8278	8286	8303	8330	8312
184	A/D1	0	1	1110	8237	8226	8292	8289	8277	8300	8247	8229	8221	8208	8245	8275	8302	8293	8276	8269	8265	8234	8230	8212	8253	8251	8239	8288	8322	8321	8297	8243	8230	8218	8226	8255	8250	8319	8337	8393	8314	8273	8231	8219	8214	8237	8282	8294	8293
184	A/D0	1	1	1110	8249	8269	8327	8357	8359	8281	8301	8250	8179	8218	8239	8338	8363	8380	8340	8318	8279	8192	8195	8239	8282	8263	8338	8419	8352	8337	8294	8232	8190	8225	8279	8326	8453	8442	8430	8327	8276	8238	8193	8215	8312	8322	8375	8346	8342
185	A/D1	0	1	450	8223	8235	8273	8250	8312	8320	8309	8282	8235	8212	8258	8283	8302	8275	8237	8228	8324	8277	8220	8276	8236	8256	8283	8275	8372	8323	8320	8305	8206	8225	8231	8261	8359	8418	8395	8358	8264	8278	8228	8248	8257	8311	8340	8413	8394
185	A/D0	1	1	450	8224	8307	8343	8368	8361	8335	8283	8228	8208	8245	8280	8408	8336	8389	8339	8266	8237	8158	8176	8138	8168	8218	8366	8249	8310	8359	8288	8225	8207	8216	8267	8318	8316	8307	8334	8336	8312	8246	8151	8221	8261	8278	8319	8358	8371
186	A/D1	0	1	970	8212	8206	8230	8219	8220	8220	8216	8219	8218	8203	8227	8202	8221	8224	8271	8246	8256	8215	8232	8208	8209	8219	8220	8226	8222	8216	8230	8218	8221	8223	8208	8219	8221	8224	8234	8241	8234	8222	8221	8204	8214	8215	8211	8218	8230
186	A/D0	1	1	970	8230	8246	8224	8251	8261	8275	8273	8227	8227	8183	8215	8222	8222	8231	8214	8228	8198	8193	8199	8198	8191	8197	8220	8248	8214	8230	8256	8212	8229	8233	8196	8233	8181	8196	8231	8244	8248	8245	8238	8201	8193	8230	8228	8254	8253
187	A/D1	0	1	870	8224	8224	8254	8259	8247	8245	8222	8222	8218	8210	8224	8239	8276	8273	8261	8280	8255	8276	8245	8222	8242	8241	8279	8272	8261	8291	8258	8256	8222	8237	8256	8234	8261	8275	8285	8280	8243	8251	8226	8232	8238	8245	8255	8290	8293
187	A/D0	1	1	870	8245	8202	8228	8225	8235	8196	8259	8261	8157	8189	8263	8228	8210	8264	8255	8219	8240	8222	8181	8204	8213	8291	8267	8259	8257	8258	8239	8216	8218	8201	8219	8241	8266	8284	8293	8269	8218	8194	8213	8235	8253	8264	8266	8233	8268
188	A/D1	0	1	870	8241	8231	8232	8219	8243	8247	8231	8242	8220	8218	8225	8217	8213	8225	8260	8242	8239	8226	8222	8226	8224	8213	8241	8251	8230	8245	8235	8226	8214	8226	8219	8255	8261	8261	8235	8242	8223	8221	8210	8211	8245	8232	8250	8274	8263
188	A/D0	1	1	870	8264	8298	8261	8293	8300	8272	8215	8232	8253	8235	8244	8299	8329	8291	8282	8249	8159	8203	8190	8221	8233	8214	8251	8244	8248	8222	8208	8210	8176	8188	8236	8279	8279	8277	8293	8229	8219	8223	8179	8213	8236	8225	8240	8233	8245
189	A/D1	0	1	950	8219	8225	8214	8240	8236	8277	8264	8254	8231	8235	8217	8218	8221	8246	8242	8231	8220	8206	8220	8236	8205	8232	8214	8235	8244	8255	8282	8204	8242	8227	8217	8243	8231	8255	8301	8295	8272	8281	8253	8235	8239	8216	8246	8268	8276
189	A/D0	1	1	950	8228	8249	8245	8272	8307	8266	8241	8220	8206	8200	8205	8206	8233	8237	8319	8250	8197	8201	8200	8184	8214	8258	8254	8280	8272	8265	8236	8187	8220	8196	8215	8264	8258	8265	8302	8264	8241	8229	8217	8175	8215	8220	8221	8220	8272
190	A/D1	0	1	960	8213	8229	8253	8234	8227	8235	8215	8208	8211	8214	8205	8217	8214	8263	8257	8261	8233	8222	8209	8206	8204	8222	8215	8241	8231	8240	8267	8222	8240	8198	8230	8232	8188	8249	8212	8243	8255	8223	8219	8205	8244	8209	8241	8219	8242
190	A/D0	1	1	960	8236	8260	8224	8227	8232	8248	8209	8177	8197	8222	8193	8251	8255	8230	8250	8291	8276	8216	8177	8201	8210	8185	8235	8248	8255	8246	8264	8201	8221	8262	8210	8187	8227	8170	8213	8204	8259	8247	8186	8171	8271	8240	8289	8276	8289
191	A/D1	0	1	1060	8211	8222	8223	8221	8216	8227	8233	8211	8225	8212	8205	8228	8268	8226	8192	8251	8179	8228	8219	8204	8239	8209	8246	8213	8226	8213	8217	8209	8217	8222	8217	8222	8213	8221	8217	8232	8212	8224	8226	8213	8240	8223	8242	8230	8234
191	A/D0	1	1	1060	8240	8265	8237	8289	8270	8336	8284	8239	8221	8210	8191	8223	8259	8248	8223	8262	8256	8188	8199	8227	8267	8241	8267	8280	8261	8265	8228	8215	8205	8185	8229	8223	8242	8214	8287	8255	8222	8199	8210	8219	8216	8234	8266	8287	8314
192	A/D1	0	1	600	8221	8235	8270	8279	8298	8314	8292	8265	8244	8245	8233	8266	8282	8349	8304	8282	8235	8226	8221	8241	8235	8249	8283	8302	8377	8341	8311	8260	8229	8208	8244	8264	8278	8329	8331	8349	8274	8243	8225	8255	8295	8316	8323	8324	8296
192	A/D0	1	1	600	8260	8392	8382	8300	8382	8379	8311	8209	8226	8298	8300	8441	8481	8478	8407	8359	8311	8241	8227	8260	8263	8389	8392	8434	8424	8324	8254	8243	8221	8277	8344	8427	8456	8386	8429	8383	8319	8238	8253	8348	8362	8445	8470	8502	8471
193	A/D1	0	1	640	8217	8214	8237	8225	8293	8299	8294	8256	8227	8205	8237	8218	8240	8245	8225	8312	8253	8274	8277	8239	8272	8298	8308	8312	8318	8301	8277	8266	8237	8247	8262	8240	8261	8269	8299	8261	8261	8219	8243	8236	8238	8276	8277	8323	8287
193	A/D0	1	1	640	8245	8242	8273	8277	8244	8297	8256	8243	8208	8240	8263	8307	8300	8351	8337	8317	8278	8261	8247	8215	8300	8354	8298	8290	8247	8296	8234	8200	8213	8225	8266	8292	8317	8340	8309	8290	8232	8258	8186	8180	8209	8263	8259	8304	8391
194	A/D1	0	1	650	8216	8257	8292	8288	8316	8352	8306	8289	8259	8226	8273	8320	8382	8417	8339	8337	8343	8287	8272	8227	8245	8222	8245	8305	8301	8346	8321	8267	8283	8184	8250	8240	8330	8330	8295	8311	8289	8294	8264	8247	8316	8329	8370	8364	8394
194	A/D0	1	1	650	8232	8379	8347	8305	8342	8413	8332	8215	8226	8255	8283	8293	8438	8467	8290	8397	8361	8308	8214	8230	8294	8299	8322	8349	8374	8331	8391	8342	8264	8223	8213	8293	8319	8353	8370	8422	8321	8279	8215	8187	8253	8295	8396	8463	8352
195	A/D1	0	1	480	8279	8306	8345	8349	8328	8310	8261	8266	8239	8228	8269	8266	8304	8320	8315	8370	8333	8309	8246	8242	8273	8349	8402	8402	8371	8321	8293	8265	8268	8252	8310	8319	8408	8319	8353	8298	8343	8296	8295	8259	8289	8256	8275	8332	8406
195	A/D0	1	1	480	8404	8479	8519	8606	8660	8634	8479	8317	8260	8282	8402	8641	8603	8741	8689	8726	8476	8323	8299	8277	8326	8550	8624	8792	8803	8892	8657	8391	8287	8289	8429	8531	8710	8810	8784	8770	8575	8439	8273	8236	8415	8555	8713	8820	9006
196	A/D1	0	1	740	8215	8221	8240	8242	8260	8245	8254	8229	8222	8218	8220	8248	8257	8245	8242	8277	8268	8263	8243	8223	8241	8226	8300	8274	8322	8335	8328	8302	8260	8230	8233	8254	8276	8266	8267	8256	8249	8232	8228	8213	8249	8250	8241	8256	8241
196	A/D0	1	1	740	8272	8279	8272	8279	8281	8313	8233	8219	8203	8164	8221	8215	8215	8291	8281	8262	8249	8230	8206	8253	8260	8290	8232	8295	8308	8271	8244	8228	8215	8216	8229	8307	8274	8258	8350	8320	8267	8231	8217	8223	8236	8290	8282	8312	8329
197	A/D1	0	1	890	8232	8249	8223	8244	8233	8237	8224	8216	8217	8218	8224	8253	8240	8241	8252	8257	8245	8244	8216	8238	8245	8260	8252	8246	8240	8235	8222	8237	8231	8242	8254	8277	8268	8298	8299	8308	8308	8271	8242	8244	8231	8248	8283	8284	8293
197	A/D0	1	1	890	8225	8236	8261	8232	8261	8259	8207	8179	8170	8196	8210	8237	8259	8289	8296	8240	8197	8200	8209	8211	8241	8252	8223	8222	8266	8238	8213	8228	8218	8222	8192	8234	8256	8269	8277	8258	8220	8222	8217	8221	8250	8244	8248	8235	8257
198	A/D1	0	1	730	8242	8252	8245	8231	8251	8236	8233	8232	8229	8217	8212	8219	8239	8268	8274	8252	8235	8218	8216	8213	8225	8216	8258	8237	8283	8273	8263	8254	8229	8234	8211	8244	8249	8278	8292	8297	8256	8236	8212	8209	8231	8261	8263	8271	8276
198	A/D0	1	1	730	8217	8201	8186	8207	8242	8212	8176	8190	8230	8196	8247	8303	8288	8292	8305	8311	8218	8184	8212	8230	8249	8273	8300	8265	8236	8257	8237	8206	8173	8217	8277	8243	8286	8281	8291	8319	8235	8241	8216	8184	8216	8309	8315	8269	8301
199	A/D1	0	1	470	8233	8342	8273	8291	8314	8363	8347	8309	8263	8232	8242	8266	8309	8303	8340	8343	8330	8289	8248	8231	8239	8289	8421	8428	8476	8405	8373	8285	8247	8235	8359	8497	8432	8457	8358	8394	8332	8298	8242	8241	8255	8296	8313	8350	8386
199	A/D0	1	1	470	8324	8327	8422	8475	8420	8403	8321	8269	8219	8325	8390	8410	8426	8455	8404	8338	8263	8217	8185	8228	8342	8393	8391	8384	8412	8396	8303	8264	8226	8342	8373	8509	8444	8508	8528	8508	8334	8290	8227	8260	8374	8334	8417	8428	8460
200	A/D1	0	1	790	8243	8254	8249	8250	8239	8226	8224	8216	8212	8218	8214	8213	8230	8225	8229	8228	8218	8227	8215	8216	8225	8221	8231	8214	8233	8246	8249	8232	8221	8221	8258	8257	8282	8323	8290	8295	8278	8241	8231	8229	8240	8249	8263	8266	8300
200	A/D0	1	1	790	8292	8271	8190	8279	8259	8223	8195	8286	8178	8163	8231	8261	8212	8263	8357	8275	8205	8264	8204	8173	8225	8256	8308	8276	8288	8260	8241	8221	8214	8222	8233	8248	8264	8272	8271	8243	8249	8212	8183	8222	8270	8250	8268	8304	8271
201	A/D1	0	1	1250	8243	8245	8224	8238	8251	8242	8252	8225	8220	8208	8232	8247	8246	8275	8266	8272	8278	8250	8238	8208	8245	8269	8288	8300	8289	8317	8284	8253	8262	8229	8282	8293	8249	8313	8266	8260	8252	8231	8209	8238	8257	8298	8327	8312	8358
201	A/D0	1	1	1250	8232	8248	8276	8275	8294	8259	8229	8214	8198	8214	8271	8284	8303	8260	8330	8296	8239	8220	8193	8215	8251	8273	8264	8325	8283	8216	8282	8236	8186	8250	8253	8250	8259	8335	8334	8270	8246	8227	8190	8195	8300	8310	8275	8301	8305
202	A/D1	0	1	1020	8217	8242	8269	8274	8260	8245	8228	8220	8215	8216	8213	8216	8217	8214	8250	8253	8283	8251	8237	8224	8219	8207	8225	8214	8210	8214	8219	8201	8219	8208	8222	8230	8226	8223	8216	8240	8237	8227	8213	8220	8209	8232	8232	8225	8261
202	A/D0	1	1	1020	8197	8193	8252	8281	8217	8192	8222	8220	8157	8229	8248	8236	8281	8276	8275	8252	8266	8233	8189	8179	8194	8216	8195	8221	8250	8213	8229	8205	8220	8204	8186	8231	8254	8250	8227	8245	8238	8207	8191	8221	8222	8211	8257	8258	8238
203	A/D1	0	1	820	8247	8245	8248	8268	8238	8266	8243	8241	8225	8217	8219	8245	8269	8263	8269	8284	8256	8264	8233	8215	8224	8213	8210	8283	8277	8311	8346	8326	8268	8251	8225	8269	8289	8297	8292	8295	8303	8284	8269	8232	8225	8213	8250	8339	8334
203	A/D0	1	1	820	8205	8242	8290	8250	8230	8285	8260	8191	8190	8191	8216	8196	8230	8272	8294	8276	8292	8241	8198	8215	8249	8269	8288	8325	8323	8292	8247	8230	8201	8198	8256	8275	8341	8301	8272	8341	8242	8214	8179	8228	8195	8204	8272	8351	8308
204	A/D1	0	1	580	8216	8245	8280	8366	8393	8392	8378	8322	8267	8249	8242	8260	8310	8353	8398	8406	8350	8294	8250	8215	8327	8296	8331	8347	8408	8487	8404	8341	8285	8235	8258	8300	8411	8395	8430	8435	8402	8380	8285	8244	8261	8266	8265	8337	8341
204	A/D0	1	1	580	8281	8303	8366	8373	8469	8438	8346	8264	8229	8214	8229	8294	8333	8362	8376	8344	8281	8248	8203	8209	8307	8335	8374	8408	8409	8415	8355	8309	8235	8238	8310	8368	8523	8228	7929	8420	8881	8339	7938	8039	8270	8339	8328	8562	8467
205	A/D1	0	1	870	8232	8227	8253	8268	8241	8253	8237	8226	8222	8221	8243	8242	8232	8238	8242	8229	8225	8211	8217	8215	8213	8208	8218	8294	8314	8290	8257	8239	8207	8220	8247	8250	8309	8286	8283	8259	8245	8229	8236	8215	8222	8213	8216	8269	8255
205	A/D0	1	1	870	8230	8271	8224	8190	8285	8263	8252	8234	8233	8213	8248	8247	8272	8268	8296	8286	8246	8232	8199	8187	8237	8294	8251	8272	8308	8293	8234	8241	8218	8213	8233	8252	8257	8293	8286	8283	8236	8200	8158	8192	8213	8243	8263	8266	8248
206	A/D1	0	1	790	8220	8264	8257	8263	8247	8231	8225	8216	8213	8215	8206	8216	8216	8225	8251	8250	8255	8234	8220	8220	8199	8216	8243	8236	8253	8326	8291	8290	8209	8273	8190	8247	8249	8194	8249	8234	8255	8247	8219	8230	8200	8217	8229	8242	8247
206	A/D0	1	1	790	8241	8231	8207	8292	8257	8234	8206	8200	8190	8185	8203	8274	8291	8247	8335	8266	8223	8208	8184	8223	8255	8260	8268	8295	8273	8263	8267	8216	8174	8184	8294	8293	8323	8352	8307	8243	8219	8225	8205	8210	8289	8300	8286	8308	8330
207	A/D1	0	1	940	8215	8225	8241	8235	8236	8252	8223	8211	8222	8203	8241	8218	8234	8244	8229	8230	8220	8204	8221	8208	8216	8247	8230	8235	8228	8219	8216	8219	8207	8221	8218	8211	8246	8227	8275	8261	8260	8249	8219	8225	8267	8246	8265	8255	8244
207	A/D0	1	1	940	8208	8210	8233	8234	8201	8201	8223	8195	8181	8233	8305	8256	8270	8250	8190	8183	8206	8195	8194	8225	8216	8229	8199	8247	8219	8208	8196	8175	8205	8209	8222	8210	8241	8217	8247	8235	8248	8223	8205	8213	8216	8229	8208	8219	8239
208	A/D1	0	1	1200	8205	8225	8298	8246	8268	8209	8213	8229	8206	8230	8218	8222	8240	8226	8224	8229	8262	8266	8255	8240	8223	8262	8268	8271	8238	8241	8229	8265	8204	8248	8189	8220	8231	8240	8235	8251	8243	8242	8239	8197	8227	8204	8229	8205	8216
208	A/D0	1	1	1200	8194	8196	8268	8261	8211	8233	8186	8200	8222	8193	8209	8225	8259	8233	8301	8305	8276	8194	8186	8226	8179	8287	8296	8261	8205	8329	8296	8190	8212	8203	8235	8222	8224	8284	8249	8252	8259	8251	8212	8218	8197	8265	8260	8277	8293
209	A/D1	0	1	830	8206	8239	8228	8216	8259	8225	8240	8252	8185	8249	8187	8253	8267	8209	8284	8244	8221	8254	8200	8230	8235	8353	8297	8279	8273	8250	8256	8236	8217	8234	8231	8262	8288	8281	8284	8277	8259	8246	8303	8254	8287	8234	8235	8258	8284
209	A/D0	1	1	830	8194	8288	8241	8213	8244	8178	8141	8185	8156	8242	8207	8248	8254	8271	8301	8231	8223	8227	8184	8207	8249	8229	8195	8314	8299	8246	8216	8229	8196	8204	8296	8303	8340	8283	8290	8296	8245	8260	8202	8199	8219	8207	8214	8265	8286
210	A/D1	0	1	870	8212	8207	8231	8217	8216	8212	8214	8217	8211	8223	8224	8240	8234	8239	8229	8225	8220	8209	8215	8219	8236	8232	8230	8218	8218	8209	8218	8215	8218	8205	8218	8216	8223	8218	8246	8224	8237	8235	8237	8240	8244	8272	8255	8242	8234
210	A/D0	1	1	870	8219	8311	8272	8235	8261	8241	8228	8195	8203	8223	8191	8239	8283	8275	8249	8226	8246	8214	8161	8193	8233	8216	8225	8245	8233	8265	8197	8237	8221	8185	8255	8283	8249	8214	8294	8254	8205	8200	8217	8195	8180	8269	8277	8230	8241
211	A/D1	0	1	1080	8221	8208	8220	8219	8213	8222	8207	8218	8210	8209	8219	8216	8230	8257	8266	8275	8256	8223	8224	8213	8232	8236	8236	8243	8240	8216	8238	8215	8238	8200	8294	8173	8268	8255	8211	8206	8223	8169	8300	8172	8291	8185	8229	8247	8238
211	A/D0	1	1	1080	8213	8239	8297	8275	8296	8259	8244	8248	8196	8210	8197	8220	8251	8258	8212	8266	8233	8179	8221	8235	8204	8203	8226	8240	8209	8199	8200	8212	8141	8188	8336	8234	8262	8243	8288	8235	8182	8184	8200	8065	8172	8268	8260	8239	8201
212	A/D1	0	1	620	8213	8214	8218	8252	8264	8256	8231	8221	8218	8210	8220	8211	8202	8231	8233	8194	8254	8224	8232	8215	8218	8306	8242	8293	8250	8192	8257	8200	8197	8228	8208	8215	8221	8220	8221	8236	8241	8219	8227	8207	8204	8234	8214	8249	8297
212	A/D0	1	1	620	8232	8257	8255	8257	8274	8195	8218	8193	8191	8221	8262	8290	8315	8289	8307	8291	8187	8198	8211	8247	8197	8272	8301	8264	8289	8331	8252	8195	8213	8223	8238	8339	8321	8257	8296	8229	8234	8270	8195	8169	8273	8359	8281	8242	8439
213	A/D1	0	1	750	8237	8201	8255	8244	8257	8278	8193	8255	8222	8202	8249	8266	8275	8280	8273	8253	8251	8220	8214	8228	8234	8284	8327	8301	8275	8274	8233	8238	8222	8217	8245	8266	8249	8256	8235	8243	8247	8247	8221	8236	8234	8290	8271	8272	8259
213	A/D0	1	1	750	8252	8237	8246	8280	8318	8244	8220	8210	8184	8161	8217	8205	8230	8269	8269	8238	8251	8226	8188	8248	8317	8265	8314	8281	8269	8208	8218	8247	8177	8185	8283	8236	8264	8225	8266	8255	8205	8204	8205	8218	8205	8212	8258	8241	8216
214	A/D1	0	1	450	8292	8432	8517	8531	8680	8649	8603	8426	8328	8221	8294	8400	8510	8549	8613	8499	8417	8427	8286	8285	8292	8357	8473	8496	8602	8557	8526	8430	8325	8244	8315	8352	8410	8497	8550	8618	8598	8489	8354	8273	8245	8310	8556	8634	8655
214	A/D0	1	1	450	8313	8371	8502	8520	8591	8515	8398	8295	8240	8243	8446	8547	8554	8643	8660	8685	8448	8408	8311	8214	8393	8446	8506	8546	8640	8600	8394	8312	8261	8238	8334	8538	8658	8717	8808	8706	8494	8346	8246	8269	8481	8635	8693	8728	8738
215	A/D1	0	1	640	8224	8224	8239	8262	8288	8265	8240	8254	8176	8258	8223	8187	8274	8209	8244	8259	8241	8232	8222	8219	8213	8253	8248	8315	8288	8322	8321	8311	8244	8247	8246	8288	8302	8314	8301	8274	8240	8249	8226	8247	8240	8259	8297	8262	8301
215	A/D0	1	1	640	8289	8254	8255	8313	8309	8239	8250	8242	8205	8194	8281	8345	8305	8334	8300	8301	8227	8210	8227	8200	8305	8273	8304	8293	8318	8248	8212	8203	8205	8211	8317	8387	8293	8343	8427	8264	8262	8291	8196	8197	8240	8228	8253	8361	8377
216	A/D1	0	1	710	8219	8257	8237	8306	8298	8292	8284	8264	8236	8225	8229	8226	8283	8258	8281	8294	8259	8262	8206	8224	8237	8274	8269	8296	8306	8331	8324	8286	8253	8221	8306	8284	8312	8282	8253	8270	8268	8269	8257	8234	8266	8275	8263	8230	8279
216	A/D0	1	1	710	8250	8246	8272	8271	8303	8272	8259	8241	8164	8200	8221	8188	8220	8292	8301	8261	8214	8231	8214	8200	8267	8302	8288	8279	8296	8250	8233	8216	8195	8217	8211	8215	8229	8252	8266	8314	8289	8231	8199	8233	8209	8236	8280	8306	8326
217	A/D1	0	1	540	8236	8329	8316	8292	8320	8372	8306	8320	8247	8223	8240	8284	8356	8403	8386	8394	8321	8270	8232	8221	8256	8395	8444	8427	8501	8503	8457	8365	8287	8242	8274	8337	8465	8432	8407	8376	8343	8288	8251	8230	8296	8307	8368	8382	8425
217	A/D0	1	1	540	8303	8366	8387	8443	8492	8490	8398	8330	8210	8222	8294	8261	8389	8417	8417	8416	8339	8228	8200	8266	8302	8376	8376	8362	8364	8369	8301	8264	8225	8250	8335	8332	8443	8502	8460	8474	8375	8246	8270	8277	8304	8373	8411	8441	8413
218	A/D1	0	1	840	8216	8243	8220	8223	8216	8227	8215	8228	8219	8219	8207	8248	8223	8241	8224	8213	8231	8209	8222	8217	8213	8224	8211	8244	8222	8250	8230	8230	8222	8235	8219	8250	8246	8253	8283	8261	8253	8238	8235	8217	8243	8241	8279	8235	8289
218	A/D0	1	1	840	8229	8246	8248	8259	8253	8231	8220	8204	8202	8218	8264	8245	8281	8259	8232	8252	8242	8187	8210	8272	8270	8262	8307	8284	8226	8211	8239	8196	8160	8215	8212	8236	8249	8275	8292	8279	8256	8197	8205	8231	8221	8211	8244	8252	8239
219	A/D1	0	1	1010	8212	8212	8224	8225	8215	8231	8218	8219	8225	8215	8225	8224	8225	8246	8255	8252	8253	8216	8215	8211	8207	8218	8218	8215	8219	8227	8242	8242	8236	8214	8218	8220	8224	8232	8227	8237	8246	8231	8241	8219	8237	8222	8220	8246	8251
219	A/D0	1	1	1010	8205	8186	8221	8243	8241	8212	8227	8219	8191	8229	8251	8252	8253	8259	8233	8194	8163	8221	8193	8205	8238	8262	8236	8243	8270	8252	8224	8215	8219	8218	8241	8283	8274	8252	8226	8231	8219	8181	8175	8211	8224	8246	8264	8282	8280
220	A/D1	0	1	640	8268	8269	8278	8282	8401	8361	8346	8263	8248	8220	8232	8277	8273	8270	8269	8256	8300	8278	8256	8239	8239	8278	8290	8333	8326	8284	8297	8291	8248	8247	8244	8269	8338	8327	8323	8304	8326	8298	8260	8256	8290	8340	8375	8359	8347
220	A/D0	1	1	640	8231	8243	8335	8354	8308	8372	8278	8245	8221	8219	8271	8290	8329	8379	8344	8355	8260	8228	8239	8205	8279	8324	8359	8327	8340	8370	8279	8242	8254	8237	8339	8356	8426	8423	8409	8420	8361	8249	8235	8231	8263	8347	8421	8394	8429
221	A/D1	0	1	960	8211	8229	8233	8245	8254	8257	8227	8225	8223	8205	8223	8257	8233	8275	8243	8252	8219	8212	8244	8167	8282	8223	8208	8272	8186	8221	8214	8210	8211	8217	8215	8214	8233	8231	8252	8244	8232	8219	8225	8200	8206	8223	8210	8252	8253
221	A/D0	1	1	960	8209	8234	8237	8239	8234	8255	8215	8209	8205	8206	8237	8213	8269	8199	8235	8330	8298	8207	8232	8242	8175	8210	8252	8228	8255	8292	8259	8220	8206	8204	8218	8227	8240	8231	8252	8260	8221	8233	8218	8187	8231	8308	8290	8261	8263
222	A/D1	0	1	860	8233	8233	8224	8245	8244	8257	8255	8213	8230	8213	8218	8228	8221	8238	8238	8221	8225	8217	8215	8229	8243	8261	8275	8242	8234	8220	8240	8238	8225	8228	8218	8209	8272	8266	8210	8286	8197	8221	8240	8208	8300	8233	8304	8257	8254
222	A/D0	1	1	860	8229	8248	8267	8256	8237	8224	8199	8176	8210	8199	8236	8269	8231	8258	8295	8264	8232	8207	8206	8212	8238	8226	8234	8218	8225	8248	8240	8220	8216	8249	8229	8226	8241	8232	8237	8248	8236	8184	8198	8220	8269	8279	8250	8261	8234
223	A/D1	0	1	500	8217	8249	8294	8308	8307	8300	8254	8228	8187	8258	8190	8318	8333	8278	8328	8217	8256	8203	8216	8223	8227	8297	8290	8318	8347	8437	8333	8310	8241	8246	8258	8319	8328	8331	8349	8339	8294	8274	8221	8219	8232	8251	8349	8349	8358
223	A/D0	1	1	500	8260	8326	8338	8250	8307	8272	8195	8172	8231	8208	8260	8361	8365	8354	8378	8335	8271	8206	8235	8311	8294	8372	8394	8340	8354	8367	8307	8222	8221	8233	8327	8399	8352	8358	8357	8354	8291	8246	8239	8257	8333	8427	8439	8361	8360
224	A/D1	0	1	770	8216	8211	8226	8228	8225	8236	8203	8223	8214	8205	8231	8212	8264	8234	8241	8243	8272	8258	8238	8223	8232	8241	8255	8256	8255	8271	8242	8243	8236	8214	8230	8223	8233	8238	8296	8271	8272	8209	8254	8193	8224	8220	8250	8275	8289
224	A/D0	1	1	770	8223	8238	8258	8291	8216	8242	8223	8190	8212	8212	8190	8206	8194	8212	8230	8301	8252	8199	8225	8198	8195	8227	8257	8242	8261	8300	8235	8198	8217	8206	8206	8216	8278	8254	8232	8247	8212	8209	8220	8184	8246	8277	8239	8327	8351
225	A/D1	0	1	660	8255	8235	8276	8232	8221	8225	8205	8222	8215	8222	8220	8234	8230	8241	8224	8241	8252	8234	8243	8226	8244	8241	8263	8272	8290	8271	8252	8232	8229	8233	8254	8239	8253	8251	8272	8291	8260	8243	8227	8215	8219	8213	8245	8263	8259
225	A/D0	1	1	660	8240	8246	8313	8323	8316	8235	8188	8195	8216	8304	8281	8312	8247	8192	8231	8269	8215	8199	8224	8259	8269	8265	8286	8304	8333	8308	8261	8261	8192	8235	8262	8296	8289	8307	8334	8251	8205	8189	8206	8233	8275	8339	8310	8240	8252
226	A/D1	0	1	820	8239	8225	8227	8227	8242	8223	8239	8223	8220	8219	8220	8221	8216	8229	8231	8231	8222	8213	8221	8252	8230	8279	8244	8244	8245	8243	8229	8222	8238	8252	8227	8252	8235	8251	8282	8248	8251	8220	8221	8231	8262	8254	8259	8265	8284
226	A/D0	1	1	820	8255	8199	8284	8339	8302	8290	8260	8257	8191	8190	8288	8247	8269	8309	8289	8236	8246	8232	8199	8235	8235	8244	8246	8238	8258	8270	8295	8222	8184	8213	8251	8223	8280	8327	8305	8267	8268	8232	8185	8191	8226	8265	8260	8273	8277
227	A/D1	0	1	460	8255	8299	8300	8326	8337	8362	8309	8273	8271	8233	8267	8372	8418	8385	8370	8369	8315	8314	8256	8257	8260	8347	8348	8343	8379	8358	8335	8307	8260	8243	8241	8332	8409	8441	8422	8390	8347	8298	8252	8252	8276	8462	8417	8469	8483
227	A/D0	1	1	460	8316	8405	8439	8465	8425	8351	8297	8211	8167	8240	8334	8380	8457	8451	8507	8468	8378	8303	8218	8253	8369	8420	8442	8473	8456	8368	8286	8231	8245	8289	8344	8444	8449	8406	8450	8379	8315	8271	8211	8282	8407	8488	8558	8556	8517
228	A/D1	0	1	880	8256	8267	8225	8227	8230	8248	8294	8275	8257	8231	8214	8233	8230	8215	8226	8248	8212	8231	8207	8228	8240	8244	8299	8213	8249	8268	8230	8268	8229	8216	8213	8224	8216	8293	8257	8262	8235	8215	8212	8218	8218	8234	8273	8260	8258
228	A/D0	1	1	880	8310	8318	8244	8244	8190	8232	8206	8211	8258	8262	8233	8290	8296	8215	8244	8260	8215	8133	8162	8197	8137	8198	8273	8247	8242	8256	8224	8204	8187	8203	8250	8280	8284	8284	8321	8260	8228	8186	8185	8173	8161	8259	8249	8236	8260
229	A/D1	0	1	720	8248	8242	8256	8272	8262	8277	8245	8228	8232	8234	8216	8220	8264	8270	8291	8315	8278	8264	8257	8238	8221	8240	8260	8264	8293	8278	8258	8244	8218	8264	8302	8333	8329	8294	8346	8295	8274	8230	8217	8204	8228	8264	8237	8259	8265
229	A/D0	1	1	720	8190	8228	8277	8317	8333	8302	8263	8263	8230	8238	8279	8300	8308	8307	8344	8347	8249	8221	8213	8257	8226	8287	8263	8267	8257	8261	8278	8231	8202	8239	8268	8274	8342	8341	8309	8274	8247	8246	8224	8198	8232	8265	8231	8235	8295
230	A/D1	0	1	860	8237	8231	8269	8259	8309	8279	8254	8233	8231	8214	8219	8233	8235	8245	8227	8230	8227	8228	8233	8233	8224	8224	8248	8254	8274	8290	8284	8286	8235	8242	8207	8205	8266	8264	8294	8282	8252	8258	8236	8217	8243	8245	8257	8292	8281
230	A/D0	1	1	860	8197	8238	8260	8241	8226	8333	8317	8281	8223	8200	8216	8242	8251	8265	8295	8311	8264	8228	8204	8222	8278	8219	8248	8241	8257	8298	8255	8251	8236	8195	8295	8274	8310	8303	8284	8312	8274	8230	8219	8222	8196	8223	8289	8319	8311
231	A/D1	0	1	780	8213	8213	8219	8250	8231	8235	8221	8213	8227	8211	8286	8239	8256	8220	8260	8240	8246	8227	8215	8220	8281	8243	8244	8241	8245	8258	8272	8246	8234	8218	8251	8261	8284	8279	8252	8221	8220	8229	8198	8223	8208	8243	8225	8230	8226
231	A/D0	1	1	780	8231	8252	8286	8317	8277	8235	8246	8236	8210	8177	8214	8226	8230	8269	8310	8236	8185	8227	8200	8201	8226	8301	8308	8272	8284	8278	8235	8218	8229	8225	8231	8292	8324	8291	8303	8272	8212	8247	8213	8272	8321	8285	8335	8284	8296
232	A/D1	0	1	710	8238	8232	8242	8273	8250	8252	8222	8224	8220	8212	8235	8220	8243	8231	8222	8227	8219	8216	8221	8211	8220	8218	8200	8232	8220	8217	8228	8215	8234	8254	8234	8240	8259	8251	8233	8232	8232	8221	8229	8227	8241	8251	8260	8263	8257
232	A/D0	1	1	710	8281	8268	8250	8303	8256	8203	8214	8207	8194	8201	8228	8254	8284	8311	8270	8227	8205	8200	8243	8231	8226	8207	8270	8247	8213	8198	8218	8205	8226	8280	8308	8331	8314	8282	8222	8207	8207	8216	8256	8287	8265	8310	8298	8222	8212
233	A/D1	0	1	1160	8223	8216	8208	8223	8227	8202	8238	8196	8221	8201	8214	8233	8223	8236	8256	8298	8266	8264	8207	8224	8194	8219	8224	8212	8226	8219	8231	8243	8236	8218	8228	8215	8258	8227	8272	8234	8230	8227	8205	8222	8207	8223	8237	8254	8257
233	A/D0	1	1	1160	8229	8271	8301	8267	8283	8269	8274	8206	8175	8234	8220	8193	8205	8294	8258	8240	8289	8210	8141	8166	8245	8169	8221	8311	8262	8232	8229	8214	8168	8229	8256	8253	8233	8215	8226	8257	8251	8217	8200	8184	8192	8198	8270	8207	8223
234	A/D1	0	1	930	8216	8228	8218	8222	8220	8223	8225	8205	8222	8205	8212	8222	8210	8248	8240	8249	8234	8220	8217	8205	8218	8240	8255	8250	8231	8235	8212	8212	8223	8223	8226	8213	8231	8222	8245	8246	8233	8228	8218	8223	8220	8214	8229	8213	8215
234	A/D0	1	1	930	8233	8231	8269	8280	8281	8217	8216	8188	8180	8214	8233	8263	8231	8246	8238	8232	8211	8198	8190	8211	8197	8229	8218	8263	8239	8268	8235	8203	8190	8193	8167	8202	8289	8273	8255	8241	8204	8226	8200	8203	8201	8197	8200	8242	8247
235	A/D1	0	1	720	8217	8244	8239	8251	8302	8253	8274	8260	8219	8231	8224	8244	8237	8260	8322	8298	8292	8240	8235	8216	8223	8225	8253	8253	8244	8244	8259	8228	8238	8212	8226	8241	8252	8277	8263	8266	8246	8242	8223	8222	8229	8287	8280	8323	8319
235	A/D0	1	1	720	8279	8326	8313	8298	8312	8313	8269	8251	8232	8215	8233	8324	8341	8301	8303	8278	8226	8201	8204	8263	8289	8270	8244	8310	8302	8275	8273	8269	8209	8209	8272	8259	8343	8352	8393	8330	8235	8232	8184	8288	8318	8329	8374	8347	8305
236	A/D1	0	1	880	8221	8218	8222	8230	8253	8205	8247	8233	8234	8264	8246	8238	8243	8220	8221	8243	8227	8239	8218	8212	8250	8231	8275	8280	8305	8287	8280	8242	8240	8226	8219	8224	8239	8232	8281	8282	8268	8297	8242	8251	8232	8246	8301	8300	8280
236	A/D0	1	1	880	8210	8207	8175	8274	8315	8235	8264	8221	8215	8207	8241	8263	8228	8221	8213	8205	8270	8252	8199	8182	8199	8221	8221	8219	8252	8286	8234	8273	8269	8227	8211	8243	8273	8237	8267	8274	8249	8185	8207	8217	8224	8246	8288	8244	8320
237	A/D1	0	1	640	8238	8256	8260	8281	8289	8280	8332	8270	8275	8247	8240	8253	8301	8289	8350	8331	8310	8302	8306	8261	8262	8236	8280	8308	8290	8282	8258	8248	8221	8204	8236	8233	8244	8242	8291	8284	8315	8272	8248	8229	8243	8266	8275	8311	8266
237	A/D0	1	1	640	8239	8189	8263	8253	8307	8317	8251	8267	8244	8225	8277	8272	8264	8319	8281	8331	8330	8245	8197	8197	8222	8263	8321	8371	8370	8339	8316	8304	8222	8219	8240	8316	8333	8412	8391	8372	8329	8263	8227	8182	8251	8297	8344	8383	8331
238	A/D1	0	1	470	8242	8277	8291	8285	8313	8358	8312	8295	8252	8236	8231	8219	8256	8251	8322	8301	8302	8255	8240	8221	8263	8290	8298	8304	8298	8319	8283	8264	8250	8272	8237	8260	8304	8311	8325	8318	8303	8261	8247	8229	8277	8286	8267	8272	8332
238	A/D0	1	1	470	8301	8377	8393	8433	8478	8357	8309	8248	8233	8245	8304	8376	8401	8440	8435	8497	8321	8289	8261	8341	8412	8461	8561	8503	8495	8460	8360	8264	8211	8290	8307	8347	8433	8481	8543	8444	8340	8279	8210	8307	8359	8441	8552	8520	8565
239	A/D1	0	1	770	8245	8218	8257	8255	8245	8319	8303	8276	8267	8227	8252	8244	8312	8292	8301	8284	8241	8235	8207	8219	8218	8219	8226	8268	8269	8319	8274	8245	8222	8232	8275	8291	8318	8344	8351	8374	8309	8276	8227	8219	8230	8244	8276	8298	8271
239	A/D0	1	1	770	8254	8291	8284	8236	8280	8238	8248	8201	8237	8291	8229	8321	8367	8346	8289	8277	8284	8199	8193	8257	8252	8263	8299	8295	8255	8250	8273	8291	8242	8277	8295	8300	8289	8303	8314	8266	8269	8184	8200	8258	8273	8376	8339	8301	8283
240	A/D1	0	1	720	8263	8290	8288	8322	8334	8394	8358	8301	8261	8246	8302	8379	8439	8501	8488	8459	8358	8319	8296	8244	8268	8339	8383	8396	8364	8425	8382	8334	8250	8284	8266	8328	8447	8399	8512	8464	8532	8390	8321	8279	8327	8395	8427	8469	8404
240	A/D0	1	1	720	8367	8528	8612	8718	8731	8668	8490	8306	8244	8300	8472	8566	8617	8638	8722	8758	8576	8425	8274	8274	8463	8561	8572	8672	8733	8620	8410	8290	8252	8299	8467	8656	8751	8810	8721	8740	8484	8321	8267	8356	8538	8631	8754	8936	8951
241	A/D1	0	1	1060	8216	8241	8226	8231	8232	8225	8223	8215	8226	8216	8215	8254	8243	8292	8279	8255	8234	8224	8221	8229	8226	8226	8238	8264	8283	8293	8252	8250	8231	8212	8222	8226	8245	8260	8229	8264	8238	8240	8230	8215	8225	8215	8214	8223	8245
241	A/D0	1	1	1060	8210	8252	8243	8184	8241	8229	8233	8199	8198	8203	8207	8227	8225	8248	8271	8254	8212	8229	8211	8187	8222	8261	8199	8199	8251	8231	8211	8198	8198	8198	8188	8231	8239	8230	8257	8238	8232	8206	8212	8216	8237	8229	8226	8247	8254
242	A/D1	0	1	1220	8219	8204	8237	8247	8236	8254	8225	8239	8222	8217	8205	8215	8245	8248	8257	8248	8242	8227	8219	8220	8224	8244	8231	8255	8254	8246	8235	8220	8215	8234	8224	8230	8247	8239	8236	8238	8226	8233	8211	8237	8220	8223	8228	8218	8214
242	A/D0	1	1	1220	8268	8294	8260	8271	8246	8184	8206	8218	8200	8183	8226	8257	8262	8220	8238	8263	8188	8209	8227	8200	8199	8233	8271	8255	8231	8221	8223	8193	8191	8207	8235	8232	8212	8289	8272	8225	8253	8237	8185	8215	8239	8292	8265	8266	8285
243	A/D1	0	1	1080	8224	8213	8223	8220	8218	8216	8218	8226	8208	8225	8222	8221	8212	8232	8214	8244	8223	8231	8227	8211	8221	8223	8222	8225	8238	8243	8225	8226	8220	8215	8222	8210	8220	8251	8229	8237	8211	8220	8215	8226	8254	8250	8244	8233	8204
243	A/D0	1	1	1080	8201	8222	8227	8222	8213	8221	8212	8223	8191	8196	8239	8219	8259	8271	8277	8238	8199	8213	8215	8208	8202	8249	8244	8234	8249	8243	8227	8228	8238	8226	8205	8247	8243	8264	8309	8294	8284	8228	8196	8215	8200	8207	8225	8288	8284
244	A/D1	0	1	920	8223	8263	8235	8266	8278	8282	8256	8240	8222	8207	8245	8261	8273	8259	8255	8234	8238	8219	8223	8221	8225	8238	8285	8262	8300	8241	8247	8219	8216	8215	8237	8250	8254	8277	8254	8243	8219	8216	8214	8216	8219	8208	8233	8220	8246
244	A/D0	1	1	920	8287	8301	8256	8294	8273	8226	8190	8178	8215	8209	8178	8228	8223	8240	8203	8224	8219	8188	8198	8220	8223	8259	8250	8268	8276	8249	8251	8236	8194	8207	8237	8229	8196	8270	8287	8225	8204	8202	8207	8246	8255	8272	8244	8261	8248
245	A/D1	0	1	1060	8227	8229	8225	8225	8206	8220	8268	8227	8243	8206	8218	8220	8217	8227	8217	8215	8219	8217	8233	8231	8244	8230	8272	8265	8280	8284	8220	8254	8258	8203	8242	8218	8218	8215	8225	8205	8228	8219	8232	8254	8241	8275	8255	8267	8238
245	A/D0	1	1	1060	8185	8279	8219	8230	8241	8233	8231	8165	8194	8224	8261	8250	8279	8283	8246	8296	8259	8187	8178	8174	8193	8202	8212	8256	8259	8217	8207	8198	8223	8166	8233	8255	8229	8210	8231	8215	8175	8213	8216	8217	8171	8169	8201	8174	8155
246	A/D1	0	1	860	8215	8208	8218	8213	8225	8217	8237	8237	8218	8231	8228	8230	8261	8268	8225	8275	8219	8220	8224	8211	8221	8263	8248	8257	8232	8265	8247	8223	8228	8213	8238	8238	8234	8230	8213	8243	8260	8242	8226	8226	8204	8232	8276	8295	8284
246	A/D0	1	1	860	8220	8251	8262	8211	8295	8296	8257	8275	8185	8210	8242	8203	8232	8284	8264	8276	8294	8255	8198	8214	8244	8264	8260	8270	8316	8297	8289	8265	8214	8235	8254	8226	8304	8298	8284	8305	8278	8205	8203	8233	8236	8199	8252	8321	8253
247	A/D1	0	1	1020	8236	8247	8225	8225	8209	8214	8219	8246	8240	8237	8215	8241	8220	8213	8218	8212	8213	8217	8216	8232	8231	8232	8231	8227	8224	8222	8217	8222	8218	8218	8226	8240	8232	8240	8219	8216	8222	8211	8219	8211	8222	8216	8205	8204	8232
247	A/D0	1	1	1020	8158	8222	8316	8258	8265	8266	8244	8178	8232	8205	8183	8226	8240	8290	8250	8268	8243	8218	8196	8187	8187	8239	8270	8263	8302	8266	8234	8213	8228	8200	8210	8257	8259	8207	8229	8242	8235	8198	8229	8241	8256	8274	8266	8294	8326
248	A/D1	0	1	830	8237	8251	8237	8231	8221	8192	8220	8239	8210	8247	8224	8228	8221	8224	8218	8205	8224	8207	8214	8218	8215	8213	8213	8220	8241	8242	8241	8222	8219	8218	8220	8253	8241	8238	8227	8225	8225	8223	8218	8226	8232	8226	8238	8243	8255
248	A/D0	1	1	830	8199	8194	8204	8221	8314	8254	8257	8255	8208	8222	8244	8219	8230	8243	8252	8234	8271	8208	8161	8224	8226	8232	8196	8264	8281	8266	8230	8210	8195	8207	8202	8222	8244	8220	8247	8281	8235	8177	8195	8237	8181	8250	8302	8315	8248
249	A/D1	0	1	710	8279	8250	8361	8335	8358	8328	8284	8275	8243	8249	8266	8300	8314	8360	8356	8343	8330	8284	8279	8244	8230	8241	8295	8323	8360	8341	8331	8309	8275	8244	8254	8261	8305	8352	8377	8412	8352	8321	8271	8242	8290	8284	8364	8366	8420
249	A/D0	1	1	710	8290	8348	8301	8299	8300	8292	8233	8187	8237	8251	8236	8321	8387	8338	8374	8313	8283	8223	8200	8247	8296	8297	8293	8325	8333	8290	8182	8253	8188	8207	8302	8290	8283	8273	8340	8244	8251	8186	8201	8236	8254	8310	8279	8316	8379
250	A/D1	0	1	690	8259	8267	8327	8329	8391	8379	8336	8274	8228	8217	8261	8259	8295	8254	8270	8292	8298	8256	8236	8237	8236	8274	8255	8311	8312	8363	8294	8267	8231	8232	8245	8282	8313	8282	8297	8275	8337	8283	8253	8235	8257	8297	8326	8319	8300
250	A/D0	1	1	690	8242	8230	8265	8258	8281	8284	8289	8202	8183	8216	8280	8258	8285	8306	8296	8312	8260	8220	8218	8237	8297	8392	8373	8326	8322	8364	8288	8232	8234	8223	8239	8351	8397	8358	8287	8315	8226	8190	8213	8262	8319	8312	8354	8354	8399
251	A/D1	0	1	980	8216	8208	8219	8216	8231	8246	8243	8227	8227	8206	8198	8221	8221	8201	8232	8214	8250	8216	8234	8241	8175	8261	8219	8205	8238	8203	8213	8267	8238	8236	8229	8214	8208	8221	8219	8219	8229	8218	8211	8221	8203	8206	8233	8232	8242
251	A/D0	1	1	980	8157	8214	8309	8262	8317	8278	8210	8186	8192	8211	8226	8208	8236	8193	8247	8237	8227	8222	8231	8187	8175	8223	8209	8201	8230	8219	8174	8196	8218	8197	8202	8244	8336	8282	8316	8284	8226	8242	8219	8175	8236	8231	8221	8244	8222
252	A/D1	0	1	520	8300	8305	8373	8354	8393	8340	8314	8259	8248	8225	8242	8276	8275	8271	8261	8254	8242	8240	8216	8276	8265	8309	8279	8263	8295	8273	8257	8242	8222	8278	8283	8357	8333	8358	8302	8319	8268	8252	8227	8284	8296	8391	8399	8414	8437
252	A/D0	1	1	520	8272	8339	8369	8349	8336	8243	8207	8181	8211	8347	8406	8438	8410	8412	8382	8273	8266	8217	8235	8288	8343	8362	8373	8466	8415	8345	8291	8235	8223	8308	8354	8376	8448	8472	8458	8343	8293	8221	8198	8253	8313	8382	8440	8414	8380
253	A/D1	0	1	610	8255	8246	8292	8231	8253	8242	8270	8268	8228	8218	8207	8264	8271	8286	8266	8295	8269	8253	8242	8253	8241	8275	8295	8260	8288	8298	8260	8247	8231	8214	8236	8277	8258	8297	8329	8363	8388	8319	8263	8235	8225	8269	8259	8254	8242
253	A/D0	1	1	610	8284	8359	8419	8408	8334	8307	8272	8202	8207	8269	8246	8324	8329	8378	8390	8345	8311	8262	8213	8284	8339	8325	8400	8338	8348	8325	8218	8229	8236	8231	8320	8343	8329	8314	8342	8338	8274	8215	8211	8284	8306	8323	8349	8335	8413
254	A/D1	0	1	730	8221	8240	8244	8250	8237	8232	8233	8218	8212	8220	8243	8238	8237	8223	8231	8221	8226	8230	8223	8215	8211	8215	8214	8225	8220	8224	8236	8249	8221	8227	8222	8220	8176	8262	8199	8239	8261	8210	8260	8210	8246	8209	8226	8263	8229
254	A/D0	1	1	730	8218	8256	8230	8234	8247	8297	8222	8197	8204	8186	8267	8288	8314	8273	8218	8233	8230	8200	8190	8178	8245	8249	8216	8308	8278	8280	8233	8229	8191	8174	8242	8187	8250	8259	8300	8300	8262	8232	8177	8217	8227	8204	8208	8243	8218
255	A/D1	0	1	880	8222	8225	8225	8237	8242	8269	8246	8253	8211	8230	8196	8229	8239	8236	8257	8264	8263	8257	8231	8247	8217	8223	8221	8236	8233	8253	8251	8241	8230	8220	8229	8249	8309	8301	8286	8259	8292	8249	8228	8239	8247	8272	8278	8287	8247
255	A/D0	1	1	880	8219	8229	8277	8289	8247	8251	8215	8178	8174	8200	8215	8270	8318	8333	8333	8260	8233	8198	8183	8210	8229	8255	8253	8277	8240	8267	8253	8205	8204	8248	8222	8246	8278	8288	8315	8276	8252	8202	8169	8195	8211	8283	8306	8312	8326
256	A/D1	0	1	460	8260	8260	8268	8270	8329	8338	8322	8308	8253	8238	8255	8302	8359	8443	8555	8565	8543	8403	8301	8244	8275	8314	8306	8359	8338	8305	8262	8238	8212	8207	8261	8260	8278	8261	8296	8351	8338	8332	8263	8240	8247	8262	8293	8394	8429
256	A/D0	1	1	460	8348	8403	8413	8482	8499	8458	8367	8307	8262	8206	8291	8366	8391	8419	8453	8536	8419	8308	8261	8219	8349	8483	8562	8537	8522	8551	8424	8316	8251	8246	8376	8410	8364	8462	8455	8489	8402	8320	8223	8234	8376	8497	8560	8568	8656
257	A/D1	0	1	1130	8244	8256	8256	8245	8211	8217	8201	8197	8219	8209	8210	8224	8233	8236	8248	8226	8243	8209	8232	8211	8214	8219	8208	8230	8231	8227	8229	8211	8219	8210	8229	8214	8233	8232	8222	8225	8211	8226	8226	8211	8218	8202	8216	8215	8204
257	A/D0	1	1	1130	8206	8224	8208	8183	8230	8236	8214	8219	8208	8235	8260	8241	8304	8274	8233	8238	8245	8217	8194	8205	8233	8219	8204	8275	8219	8193	8224	8208	8172	8175	8230	8234	8224	8231	8259	8277	8278	8227	8222	8231	8227	8241	8250	8228	8213
258	A/D1	0	1	1070	8215	8226	8216	8222	8233	8221	8223	8220	8210	8211	8213	8214	8211	8220	8210	8239	8235	8235	8229	8215	8215	8212	8225	8217	8205	8219	8221	8223	8220	8224	8218	8210	8216	8215	8250	8227	8231	8227	8235	8215	8220	8207	8214	8294	8268
258	A/D0	1	1	1070	8204	8222	8217	8246	8244	8206	8219	8230	8196	8196	8217	8241	8208	8213	8258	8244	8213	8209	8213	8219	8202	8242	8249	8281	8246	8245	8240	8210	8193	8215	8246	8222	8196	8287	8328	8230	8236	8241	8182	8188	8236	8247	8236	8251	8312
259	A/D1	0	1	810	8227	8220	8217	8218	8242	8218	8261	8230	8236	8221	8210	8220	8211	8224	8230	8222	8220	8203	8211	8216	8220	8249	8252	8255	8240	8237	8225	8219	8217	8212	8261	8278	8231	8247	8232	8245	8242	8250	8218	8222	8229	8222	8242	8233	8269
259	A/D0	1	1	810	8253	8286	8253	8284	8255	8210	8213	8227	8183	8212	8250	8272	8298	8249	8257	8274	8239	8165	8193	8232	8267	8288	8306	8292	8175	8225	8255	8200	8171	8240	8262	8218	8299	8262	8232	8199	8227	8199	8173	8205	8280	8256	8269	8318	8269
260	A/D1	0	1	540	8218	8258	8231	8273	8226	8244	8279	8260	8251	8231	8215	8213	8274	8258	8251	8266	8252	8261	8247	8236	8228	8282	8300	8327	8282	8284	8272	8293	8275	8256	8230	8246	8281	8329	8320	8312	8273	8261	8261	8231	8234	8264	8264	8320	8293
260	A/D0	1	1	540	8221	8257	8320	8279	8281	8275	8218	8190	8174	8183	8237	8257	8275	8273	8266	8242	8221	8215	8234	8204	8285	8313	8244	8268	8293	8272	8264	8220	8216	8219	8201	8332	8305	8271	8285	8262	8275	8218	8202	8224	8253	8240	8261	8341	8289
261	A/D1	0	1	720	8239	8266	8275	8281	8292	8303	8279	8249	8226	8217	8230	8236	8294	8280	8308	8268	8251	8231	8231	8215	8244	8230	8248	8226	8272	8285	8272	8250	8218	8226	8221	8249	8258	8254	8305	8303	8269	8250	8229	8214	8221	8258	8254	8263	8240
261	A/D0	1	1	720	8229	8241	8234	8248	8243	8215	8218	8239	8192	8221	8256	8287	8306	8264	8287	8286	8236	8243	8247	8224	8217	8279	8259	8252	8246	8231	8206	8179	8188	8228	8219	8289	8282	8269	8302	8264	8238	8213	8205	8198	8233	8307	8270	8304	8255
262	A/D1	0	1	930	8237	8233	8232	8255	8194	8263	8242	8230	8249	8224	8205	8234	8278	8263	8296	8255	8259	8264	8224	8229	8225	8227	8261	8277	8284	8287	8256	8268	8242	8226	8245	8247	8277	8270	8308	8293	8256	8249	8218	8211	8232	8261	8278	8254	8253
262	A/D0	1	1	930	8163	8246	8265	8210	8220	8267	8250	8155	8196	8244	8213	8234	8243	8256	8216	8241	8228	8200	8207	8209	8230	8239	8269	8221	8223	8224	8186	8178	8210	8214	8172	8267	8316	8273	8262	8315	8261	8194	8222	8213	8188	8214	8286	8236	8255
263	A/D1	0	1	520	8255	8288	8267	8265	8251	8246	8268	8213	8248	8212	8215	8255	8261	8269	8269	8296	8277	8257	8232	8222	8239	8256	8336	8371	8335	8276	8264	8258	8237	8231	8225	8248	8258	8252	8251	8262	8258	8245	8222	8222	8242	8245	8282	8292	8446
263	A/D0	1	1	520	8265	8297	8329	8298	8343	8287	8263	8200	8221	8256	8245	8344	8362	8432	8366	8326	8296	8234	8198	8213	8282	8279	8392	8369	8397	8342	8282	8256	8203	8206	8328	8370	8358	8387	8344	8316	8237	8231	8234	8240	8267	8307	8344	8398	8407
264	A/D1	0	1	560	8228	8263	8300	8351	8351	8361	8324	8298	8262	8238	8246	8313	8397	8426	8375	8356	8338	8333	8273	8253	8240	8335	8340	8408	8360	8421	8317	8305	8261	8240	8227	8304	8350	8378	8420	8375	8329	8261	8236	8217	8229	8293	8312	8375	8352
264	A/D0	1	1	560	8343	8453	8496	8493	8425	8482	8382	8291	8254	8248	8315	8362	8499	8479	8575	8515	8381	8285	8252	8243	8349	8501	8552	8512	8525	8506	8337	8299	8251	8255	8349	8417	8496	8493	8492	8544	8384	8297	8248	8260	8432	8519	8700	8786	8742
265	A/D1	0	1	550	8260	8319	8333	8337	8376	8395	8370	8309	8263	8237	8297	8324	8351	8348	8368	8324	8322	8271	8252	8233	8277	8290	8292	8344	8319	8436	8385	8346	8263	8238	8232	8336	8332	8406	8409	8405	8340	8275	8236	8239	8287	8402	8423	8431	8400
265	A/D0	1	1	550	8481	8545	8621	8579	8583	8599	8455	8337	8252	8302	8330	8488	8498	8528	8506	8518	8399	8291	8213	8252	8343	8443	8482	8584	8595	8632	8509	8333	8262	8220	8405	8527	8613	8771	8719	8668	8463	8344	8219	8315	8429	8550	8606	8567	8581
266	A/D1	0	1	610	8278	8244	8277	8223	8234	8240	8182	8250	8197	8204	8256	8212	8286	8298	8271	8277	8276	8245	8218	8235	8229	8225	8296	8247	8271	8263	8277	8258	8242	8224	8220	8232	8278	8304	8284	8289	8254	8239	8229	8218	8225	8240	8283	8258	8376
266	A/D0	1	1	610	8239	8268	8228	8296	8321	8279	8254	8227	8232	8173	8234	8246	8277	8380	8320	8297	8295	8250	8181	8202	8249	8225	8277	8356	8336	8292	8239	8258	8217	8194	8257	8265	8261	8273	8299	8278	8234	8221	8216	8258	8278	8326	8286	8282	8380
267	A/D1	0	1	760	8225	8248	8250	8262	8257	8237	8244	8252	8248	8234	8221	8258	8250	8271	8257	8266	8239	8239	8230	8224	8228	8263	8250	8270	8274	8262	8241	8227	8239	8239	8279	8313	8349	8314	8345	8270	8265	8249	8217	8230	8248	8290	8369	8326	8356
267	A/D0	1	1	760	8232	8298	8296	8298	8286	8273	8234	8202	8197	8252	8284	8309	8322	8336	8276	8276	8241	8195	8208	8242	8235	8274	8293	8258	8262	8279	8220	8208	8220	8231	8296	8305	8341	8353	8330	8336	8284	8194	8223	8255	8259	8289	8361	8329	8401
268	A/D1	0	1	1210	8207	8226	8233	8225	8241	8253	8239	8233	8217	8214	8207	8217	8210	8226	8260	8266	8256	8243	8216	8212	8211	8223	8215	8229	8223	8224	8218	8225	8223	8207	8212	8217	8248	8228	8242	8227	8226	8230	8221	8210	8214	8217	8256	8259	8251
268	A/D0	1	1	1210	8232	8228	8299	8261	8313	8278	8222	8169	8197	8199	8204	8242	8240	8247	8230	8236	8229	8193	8184	8216	8242	8234	8245	8279	8289	8252	8209	8213	8214	8191	8223	8265	8266	8239	8237	8250	8198	8166	8204	8205	8244	8262	8284	8268	8267
269	A/D1	0	1	630	8217	8215	8215	8231	8240	8232	8253	8244	8227	8220	8215	8212	8235	8260	8259	8253	8201	8244	8185	8240	8227	8241	8291	8231	8295	8235	8227	8252	8201	8222	8201	8213	8263	8211	8285	8245	8201	8274	8188	8214	8223	8221	8236	8239	8263
269	A/D0	1	1	630	8192	8233	8234	8287	8316	8305	8307	8261	8215	8203	8187	8227	8220	8214	8240	8256	8251	8190	8249	8227	8207	8253	8315	8323	8278	8335	8316	8205	8239	8238	8201	8221	8294	8297	8295	8277	8251	8212	8258	8226	8216	8284	8281	8246	8249
270	A/D1	0	1	840	8223	8212	8217	8209	8231	8220	8243	8227	8229	8228	8212	8229	8272	8313	8322	8288	8263	8224	8215	8204	8209	8215	8233	8324	8330	8321	8264	8246	8218	8190	8225	8199	8225	8268	8246	8314	8213	8265	8221	8212	8262	8231	8256	8268	8254
270	A/D0	1	1	840	8201	8229	8217	8266	8289	8275	8200	8290	8304	8210	8236	8209	8226	8266	8306	8290	8218	8172	8186	8214	8251	8219	8213	8235	8280	8290	8256	8272	8193	8166	8218	8225	8258	8294	8288	8252	8204	8207	8247	8191	8216	8219	8280	8274	8296
271	A/D1	0	1	690	8232	8259	8296	8270	8255	8279	8247	8245	8227	8216	8231	8207	8233	8230	8238	8272	8257	8249	8241	8212	8231	8226	8267	8263	8272	8270	8248	8239	8235	8227	8275	8250	8257	8239	8288	8326	8303	8316	8245	8236	8258	8239	8265	8306	8326
271	A/D0	1	1	690	8258	8313	8275	8249	8274	8237	8198	8225	8230	8185	8254	8288	8368	8314	8303	8357	8213	8225	8212	8252	8243	8299	8378	8334	8310	8299	8255	8261	8238	8264	8313	8346	8302	8346	8347	8313	8235	8230	8219	8213	8274	8333	8299	8275	8331
272	A/D1	0	1	790	8217	8219	8233	8330	8302	8298	8253	8232	8216	8209	8225	8248	8262	8313	8296	8299	8267	8244	8223	8225	8213	8260	8259	8301	8266	8312	8279	8272	8235	8220	8236	8259	8292	8287	8303	8305	8294	8244	8238	8237	8291	8281	8289	8303	8289
272	A/D0	1	1	790	8194	8232	8257	8287	8321	8297	8300	8231	8202	8248	8279	8310	8299	8305	8323	8255	8257	8236	8206	8243	8297	8268	8346	8319	8274	8269	8232	8187	8190	8185	8222	8269	8314	8289	8267	8280	8256	8223	8183	8215	8255	8214	8264	8304	8302
273	A/D1	0	1	540	8236	8225	8269	8376	8393	8368	8335	8264	8245	8213	8228	8236	8260	8253	8256	8244	8250	8229	8233	8216	8250	8240	8264	8302	8292	8295	8257	8250	8237	8247	8254	8301	8353	8355	8323	8341	8294	8256	8239	8226	8232	8400	8365	8417	8316
273	A/D0	1	1	540	8254	8275	8369	8339	8360	8308	8289	8275	8209	8204	8275	8272	8236	8255	8303	8279	8266	8247	8232	8201	8230	8283	8283	8383	8311	8337	8293	8222	8201	8227	8251	8242	8325	8307	8343	8333	8288	8242	8181	8216	8287	8290	8325	8303	8274
274	A/D1	0	1	530	8249	8347	8380	8384	8369	8389	8360	8316	8271	8239	8249	8339	8408	8466	8411	8395	8359	8297	8254	8232	8247	8301	8362	8431	8367	8432	8394	8365	8315	8247	8274	8333	8317	8392	8373	8398	8382	8303	8286	8213	8246	8340	8315	8467	8432
274	A/D0	1	1	530	8293	8359	8360	8300	8351	8266	8254	8206	8229	8248	8236	8311	8340	8365	8352	8331	8287	8246	8180	8233	8290	8309	8370	8341	8342	8325	8288	8248	8239	8250	8281	8301	8273	8321	8375	8468	8357	8261	8231	8246	8239	8318	8469	8436	8391
275	A/D1	0	1	920	8208	8228	8251	8246	8240	8244	8233	8236	8221	8215	8217	8221	8231	8258	8250	8251	8228	8215	8224	8226	8233	8232	8222	8222	8221	8221	8217	8214	8204	8226	8228	8218	8228	8230	8259	8254	8270	8234	8231	8215	8214	8227	8239	8241	8234
275	A/D0	1	1	920	8225	8291	8223	8220	8262	8180	8207	8222	8213	8196	8236	8237	8230	8264	8271	8267	8211	8203	8194	8182	8212	8214	8256	8302	8289	8216	8243	8206	8196	8220	8256	8217	8227	8293	8264	8237	8238	8243	8183	8197	8227	8236	8290	8262	8282
276	A/D1	0	1	740	8215	8225	8222	8251	8234	8224	8219	8212	8214	8220	8211	8224	8225	8252	8259	8227	8241	8225	8220	8221	8285	8248	8286	8253	8240	8231	8238	8221	8225	8220	8217	8226	8253	8291	8285	8297	8271	8256	8233	8226	8250	8234	8229	8250	8278
276	A/D0	1	1	740	8275	8249	8268	8283	8270	8281	8238	8223	8209	8201	8217	8251	8278	8337	8273	8320	8285	8210	8204	8224	8263	8258	8301	8349	8306	8243	8258	8230	8182	8197	8214	8239	8259	8255	8284	8293	8239	8233	8207	8203	8213	8219	8286	8260	8220
277	A/D1	0	1	560	8247	8314	8358	8366	8357	8421	8351	8281	8255	8220	8260	8284	8326	8326	8346	8373	8321	8298	8241	8247	8227	8238	8309	8292	8391	8336	8349	8279	8256	8256	8300	8325	8396	8423	8407	8408	8357	8311	8290	8253	8289	8320	8339	8384	8401
277	A/D0	1	1	560	8403	8477	8506	8398	8375	8338	8278	8221	8171	8234	8321	8406	8392	8439	8401	8344	8275	8279	8220	8258	8371	8397	8442	8408	8465	8456	8316	8278	8217	8323	8415	8505	8533	8559	8509	8395	8314	8282	8197	8319	8381	8398	8427	8474	8556
278	A/D1	0	1	750	8266	8266	8307	8258	8263	8273	8269	8256	8249	8262	8255	8232	8236	8243	8244	8247	8219	8225	8221	8220	8224	8227	8274	8293	8296	8289	8258	8266	8235	8247	8248	8242	8225	8268	8240	8258	8248	8235	8209	8234	8225	8251	8288	8326	8299
278	A/D0	1	1	750	8292	8279	8296	8316	8297	8225	8211	8210	8212	8263	8255	8262	8296	8313	8285	8235	8245	8215	8186	8212	8253	8296	8256	8281	8318	8234	8234	8226	8212	8230	8237	8252	8251	8266	8297	8262	8227	8211	8203	8198	8258	8280	8300	8304	8277
279	A/D1	0	1	710	8245	8250	8271	8248	8278	8257	8270	8236	8236	8203	8226	8245	8311	8285	8288	8261	8240	8217	8215	8232	8229	8251	8331	8306	8319	8253	8247	8232	8227	8224	8235	8250	8276	8313	8268	8263	8269	8231	8236	8226	8210	8236	8250	8298	8315
279	A/D0	1	1	710	8314	8324	8396	8328	8312	8283	8209	8217	8182	8151	8240	8366	8367	8342	8261	8289	8260	8322	8286	8234	8222	8235	8366	8349	8289	8228	8180	8224	8176	8216	8314	8311	8314	8310	8364	8367	8360	8316	8211	8177	8252	8346	8325	8292	8386
280	A/D1	0	1	890	8222	8231	8211	8211	8226	8216	8239	8241	8227	8215	8228	8213	8221	8215	8216	8213	8218	8220	8220	8222	8217	8224	8210	8225	8223	8221	8227	8230	8218	8221	8220	8212	8216	8215	8244	8233	8231	8224	8220	8221	8212	8211	8239	8236	8233
280	A/D0	1	1	890	8220	8250	8278	8245	8290	8248	8226	8238	8206	8207	8219	8210	8245	8261	8273	8230	8218	8192	8193	8226	8294	8297	8241	8247	8229	8225	8210	8218	8216	8197	8251	8261	8254	8197	8203	8200	8192	8196	8226	8260	8323	8275	8262	8230	8260
281	A/D1	0	1	520	8274	8336	8404	8419	8416	8325	8293	8235	8219	8248	8282	8351	8348	8355	8311	8316	8292	8268	8241	8263	8277	8286	8341	8341	8371	8368	8308	8267	8249	8232	8311	8332	8388	8370	8322	8265	8274	8245	8247	8263	8292	8338	8409	8467	8434
281	A/D0	1	1	520	8274	8305	8393	8404	8408	8348	8301	8205	8171	8235	8264	8320	8372	8388	8365	8294	8272	8232	8210	8232	8275	8342	8325	8371	8399	8343	8322	8223	8236	8247	8209	8288	8378	8353	8326	8382	8311	8206	8193	8232	8287	8333	8379	8397	8335
282	A/D1	0	1	530	8244	8314	8364	8402	8392	8331	8317	8268	8241	8229	8227	8256	8279	8283	8303	8353	8422	8391	8368	8287	8287	8338	8378	8363	8386	8353	8384	8306	8300	8253	8283	8299	8394	8387	8421	8383	8402	8324	8285	8231	8240	8327	8375	8451	8465
282	A/D0	1	1	530	8221	8278	8294	8356	8371	8365	8325	8290	8231	8218	8254	8298	8362	8374	8432	8375	8347	8301	8234	8197	8322	8447	8471	8508	8505	8468	8357	8309	8246	8230	8248	8306	8391	8328	8368	8401	8363	8301	8248	8229	8215	8340	8359	8440	8412
283	A/D1	0	1	690	8256	8231	8261	8240	8272	8293	8271	8259	8231	8219	8225	8286	8291	8298	8294	8289	8301	8260	8256	8235	8255	8276	8297	8313	8304	8270	8241	8214	8213	8221	8281	8277	8284	8304	8335	8329	8291	8291	8235	8246	8256	8289	8283	8308	8297
283	A/D0	1	1	690	8226	8312	8326	8379	8367	8340	8268	8198	8220	8250	8287	8294	8261	8304	8322	8263	8238	8230	8209	8312	8320	8300	8281	8268	8310	8290	8228	8242	8216	8213	8349	8352	8358	8388	8341	8337	8272	8227	8204	8249	8320	8310	8323	8302	8322
284	A/D1	0	1	670	8225	8280	8302	8293	8315	8308	8313	8250	8296	8222	8226	8260	8302	8302	8369	8328	8303	8277	8219	8224	8222	8220	8301	8336	8340	8338	8287	8243	8228	8209	8223	8359	8351	8393	8332	8328	8302	8263	8227	8227	8287	8286	8324	8378	8353
284	A/D0	1	1	670	8245	8270	8306	8264	8418	8390	8326	8302	8226	8200	8221	8289	8276	8260	8381	8349	8258	8248	8246	8262	8279	8331	8356	8364	8368	8302	8248	8217	8208	8244	8261	8331	8350	8366	8322	8262	8276	8232	8201	8242	8316	8328	8358	8354	8369
285	A/D1	0	1	550	8239	8298	8340	8395	8364	8370	8338	8312	8282	8231	8269	8340	8322	8384	8448	8410	8366	8288	8256	8226	8248	8323	8434	8460	8396	8354	8352	8284	8277	8244	8258	8325	8399	8406	8438	8418	8355	8294	8243	8227	8296	8353	8421	8441	8437
285	A/D0	1	1	550	8262	8338	8366	8447	8464	8408	8324	8261	8203	8244	8339	8356	8383	8445	8432	8395	8347	8294	8236	8255	8414	8436	8479	8382	8419	8421	8297	8333	8265	8254	8261	8296	8458	8416	8403	8429	8356	8247	8236	8239	8350	8446	8477	8429	8492
286	A/D1	0	1	580	8249	8300	8323	8290	8289	8277	8302	8270	8253	8260	8274	8339	8328	8293	8272	8310	8264	8256	8226	8230	8235	8294	8284	8307	8309	8287	8308	8298	8250	8274	8263	8304	8331	8301	8304	8343	8284	8280	8234	8233	8271	8306	8360	8320	8284
286	A/D0	1	1	580	8286	8286	8320	8321	8401	8335	8246	8238	8207	8244	8291	8354	8389	8417	8428	8315	8307	8261	8210	8270	8387	8355	8351	8385	8361	8264	8240	8226	8223	8308	8357	8410	8340	8336	8346	8262	8215	8198	8202	8246	8328	8390	8407	8441	8437
287	A/D1	0	2	910	8207	8212	8208	8239	8201	8312	8303	8237	8313	8193	8246	8232	8221	8265	8227	8266	8217	8228	8205	8208	8199	8250	8221	8259	8234	8250	8231	8223	8217	8199	8215	8225	8214	8272	8240	8237	8266	8226	8226	8223	8216	8233	8216	8227	8241
287	A/D0	1	2	910	8161	8221	8320	8233	8233	8263	8311	8179	8228	8272	8185	8229	8195	8181	8192	8223	8188	8240	8247	8182	8209	8275	8224	8201	8311	8301	8251	8225	8257	8214	8210	8274	8280	8211	8188	8222	8200	8172	8195	8240	8250	8222	8228	8269	8285
288	A/D1	0	2	750	8270	8277	8257	8237	8234	8227	8219	8221	8216	8232	8232	8234	8226	8230	8225	8210	8228	8206	8226	8221	8244	8271	8266	8311	8265	8254	8242	8214	8226	8213	8215	8220	8221	8250	8319	8291	8250	8237	8204	8233	8230	8269	8253	8275	8254
288	A/D0	1	2	750	8334	8340	8268	8279	8280	8214	8195	8195	8212	8220	8271	8261	8280	8248	8242	8233	8207	8198	8244	8246	8235	8260	8287	8252	8243	8265	8243	8187	8205	8296	8274	8267	8281	8257	8215	8208	8214	8197	8208	8219	8258	8299	8276	8248	8278
289	A/D1	0	2	910	8209	8213	8216	8217	8213	8220	8213	8211	8209	8209	8207	8213	8207	8220	8210	8243	8229	8229	8198	8229	8200	8235	8211	8218	8270	8195	8266	8210	8205	8256	8179	8244	8261	8269	8259	8276	8241	8245	8241	8218	8215	8224	8224	8245	8267
289	A/D0	1	2	910	8237	8281	8253	8242	8244	8228	8202	8215	8196	8216	8201	8235	8228	8260	8257	8256	8244	8240	8201	8201	8218	8188	8261	8322	8253	8266	8243	8210	8182	8233	8244	8265	8264	8282	8251	8259	8249	8225	8198	8198	8209	8261	8281	8292	8251
290	A/D1	0	2	730	8209	8214	8209	8209	8251	8283	8270	8257	8226	8203	8210	8210	8233	8244	8235	8223	8217	8211	8224	8224	8218	8249	8240	8235	8229	8270	8252	8259	8233	8237	8213	8226	8237	8283	8303	8299	8258	8236	8221	8208	8278	8264	8281	8291	8287
290	A/D0	1	2	730	8246	8255	8289	8284	8313	8315	8162	8245	8248	8171	8176	8343	8257	8287	8322	8298	8191	8251	8213	8212	8218	8336	8306	8294	8245	8265	8186	8174	8180	8242	8256	8266	8313	8306	8266	8236	8273	8248	8208	8251	8305	8259	8251	8314	8336
291	A/D1	0	2	1130	8222	8216	8218	8209	8210	8214	8205	8213	8215	8195	8218	8220	8215	8238	8232	8228	8223	8218	8222	8210	8222	8213	8228	8237	8243	8236	8227	8218	8230	8216	8209	8224	8215	8224	8250	8223	8242	8225	8213	8214	8204	8224	8245	8240	8241
291	A/D0	1	2	1130	8237	8239	8257	8258	8236	8247	8219	8182	8213	8222	8253	8250	8272	8271	8241	8274	8268	8198	8203	8265	8227	8220	8257	8302	8221	8237	8228	8195	8214	8212	8254	8256	8280	8273	8236	8242	8241	8208	8200	8280	8229	8220	8328	8286	8246
292	A/D1	0	2	890	8194	8238	8220	8236	8214	8232	8212	8225	8196	8215	8207	8222	8242	8227	8241	8224	8220	8225	8202	8255	8247	8234	8275	8268	8253	8244	8218	8222	8210	8238	8241	8240	8227	8225	8222	8226	8244	8231	8226	8228	8215	8252	8248	8255	8233
292	A/D0	1	2	890	8222	8239	8270	8243	8238	8215	8236	8158	8161	8197	8274	8262	8314	8331	8262	8246	8250	8209	8199	8194	8300	8285	8240	8253	8247	8225	8237	8194	8204	8201	8208	8254	8284	8266	8243	8256	8202	8199	8215	8203	8211	8201	8230	8239	8252
293	A/D1	0	2	870	8228	8234	8241	8238	8231	8262	8236	8236	8224	8218	8276	8251	8246	8228	8222	8260	8250	8263	8227	8231	8225	8212	8221	8224	8228	8235	8224	8231	8239	8224	8247	8224	8244	8236	8237	8231	8225	8246	8260	8247	8288	8271	8276	8295	8319
293	A/D0	1	2	870	8272	8274	8227	8223	8238	8221	8206	8211	8218	8205	8220	8293	8274	8286	8301	8254	8270	8183	8178	8213	8224	8254	8244	8297	8276	8248	8250	8225	8183	8195	8270	8247	8236	8246	8252	8227	8217	8211	8211	8206	8216	8228	8266	8278	8244
294	A/D1	0	2	970	8246	8234	8237	8233	8220	8220	8220	8208	8220	8213	8215	8225	8224	8238	8241	8235	8235	8219	8215	8221	8211	8226	8242	8237	8228	8227	8228	8229	8223	8225	8261	8271	8263	8258	8224	8231	8207	8210	8227	8214	8252	8251	8253	8244	8242
294	A/D0	1	2	970	8264	8231	8212	8251	8280	8213	8211	8216	8202	8226	8220	8228	8250	8220	8232	8235	8226	8196	8184	8235	8237	8188	8209	8246	8212	8225	8240	8218	8197	8239	8231	8219	8237	8250	8250	8229	8216	8206	8234	8223	8229	8215	8229	8265	8253
295	A/D1	0	2	830	8235	8243	8235	8284	8252	8300	8289	8240	8241	8216	8209	8268	8254	8346	8325	8347	8300	8261	8240	8214	8216	8215	8226	8247	8252	8276	8326	8307	8293	8246	8238	8252	8256	8288	8275	8295	8266	8274	8266	8248	8236	8263	8303	8291	8277
295	A/D0	1	2	830	8173	8231	8337	8236	8249	8327	8222	8210	8235	8212	8254	8270	8283	8275	8259	8260	8233	8210	8231	8200	8214	8255	8239	8220	8237	8271	8224	8208	8223	8217	8207	8249	8246	8235	8240	8288	8244	8201	8197	8197	8212	8238	8265	8248	8285
296	A/D1	0	2	1070	8216	8161	8261	8189	8220	8240	8175	8246	8203	8247	8206	8218	8231	8223	8246	8196	8259	8172	8233	8218	8198	8234	8241	8233	8251	8242	8230	8223	8213	8209	8229	8235	8238	8251	8235	8224	8223	8206	8218	8235	8240	8246	8232	8235	8245
296	A/D0	1	2	1070	8205	8233	8180	8273	8242	8210	8218	8208	8227	8184	8207	8209	8213	8258	8213	8262	8259	8211	8200	8227	8211	8226	8240	8266	8242	8224	8242	8196	8180	8191	8223	8222	8202	8213	8230	8234	8191	8196	8209	8220	8229	8234	8222	8182	8221
297	A/D1	0	2	870	8217	8232	8241	8217	8259	8232	8236	8235	8215	8222	8217	8215	8222	8215	8214	8290	8250	8251	8230	8209	8219	8241	8227	8237	8262	8248	8236	8230	8212	8221	8200	8231	8227	8241	8267	8247	8228	8220	8226	8211	8244	8223	8243	8247	8265
297	A/D0	1	2	870	8225	8237	8255	8262	8263	8238	8198	8195	8226	8197	8203	8255	8269	8235	8270	8295	8212	8202	8242	8213	8190	8253	8308	8266	8249	8253	8230	8175	8201	8261	8243	8196	8239	8278	8274	8293	8245	8226	8200	8194	8208	8246	8220	8233	8288
298	A/D1	0	2	940	8211	8243	8201	8221	8197	8223	8212	8221	8220	8232	8238	8225	8215	8218	8246	8239	8228	8231	8207	8216	8208	8218	8243	8239	8242	8240	8236	8224	8219	8217	8216	8224	8225	8224	8228	8213	8242	8223	8221	8227	8226	8252	8221	8230	8242
298	A/D0	1	2	940	8246	8258	8255	8264	8290	8264	8201	8214	8209	8185	8193	8205	8197	8229	8237	8219	8232	8186	8182	8217	8194	8238	8215	8227	8261	8230	8245	8242	8195	8181	8233	8240	8214	8274	8297	8255	8220	8204	8204	8218	8200	8241	8207	8278	8219
299	A/D1	0	2	460	8362	8377	8378	8403	8338	8309	8256	8230	8225	8231	8296	8304	8350	8345	8305	8259	8228	8221	8226	8245	8296	8337	8336	8359	8336	8337	8289	8265	8238	8306	8345	8364	8388	8364	8290	8266	8228	8223	8243	8282	8292	8332	8321	8339	8302
299	A/D0	1	2	460	8474	8493	8572	8552	8421	8330	8270	8241	8261	8393	8518	8541	8522	8533	8451	8360	8260	8219	8312	8423	8497	8514	8519	8541	8459	8417	8290	8205	8394	8564	8662	8688	8802	8699	8545	8410	8300	8238	8326	8406	8594	8564	8593	8589	8451
300	A/D1	0	2	460	8261	8306	8260	8281	8281	8275	8262	8258	8254	8273	8301	8319	8326	8322	8321	8376	8327	8280	8282	8288	8293	8312	8342	8425	8452	8421	8345	8288	8237	8226	8277	8327	8347	8333	8335	8344	8332	8316	8255	8218	8232	8221	8286	8287	8355
300	A/D0	1	2	460	7991	8069	8474	8622	8526	8346	8206	8236	8321	8301	8288	8230	8260	8451	8617	8616	8531	8258	8151	8353	8295	8514	8599	8435	8507	8414	8368	8336	8207	8228	8284	8383	8473	8525	8528	8401	8336	8197	8128	8305	8415	8535	8597	8573	8566
301	A/D1	0	2	1250	8216	8231	8225	8246	8236	8226	8243	8235	8219	8223	8215	8224	8218	8227	8221	8234	8239	8230	8215	8231	8211	8234	8248	8238	8240	8290	8248	8257	8202	8253	8269	8261	8257	8232	8260	8225	8287	8240	8193	8258	8221	8236	8247	8217	8275
301	A/D0	1	2	1250	8240	8315	8333	8270	8273	8213	8192	8168	8165	8184	8185	8235	8236	8267	8249	8255	8214	8194	8225	8239	8268	8272	8296	8253	8262	8256	8263	8221	8213	8212	8251	8229	8305	8291	8274	8251	8226	8225	8222	8237	8251	8264	8272	8302	8261
302	A/D1	0	2	460	8214	8244	8237	8241	8276	8281	8311	8261	8256	8221	8216	8231	8242	8252	8281	8252	8283	8239	8237	8229	8211	8254	8239	8248	8262	8275	8298	8253	8244	8223	8217	8228	8282	8260	8316	8278	8335	8270	8234	8236	8217	8308	8260	8333	8342
302	A/D0	1	2	460	8272	8261	8355	8288	8333	8301	8251	8175	8202	8181	8162	8248	8267	8323	8313	8285	8304	8239	8207	8236	8248	8310	8351	8328	8282	8274	8303	8244	8200	8212	8250	8277	8284	8291	8298	8346	8333	8241	8225	8245	8216	8226	8323	8309	8326
303	A/D1	0	2	570	8227	8249	8310	8307	8330	8300	8343	8261	8275	8230	8247	8261	8274	8327	8342	8329	8310	8259	8253	8217	8244	8275	8331	8334	8337	8375	8369	8331	8277	8231	8230	8262	8332	8359	8423	8375	8401	8354	8308	8258	8263	8270	8332	8332	8337
303	A/D0	1	2	570	8231	8232	8269	8297	8299	8273	8278	8272	8234	8205	8236	8261	8284	8324	8336	8339	8300	8256	8243	8207	8190	8284	8364	8350	8397	8410	8360	8274	8208	8226	8230	8325	8388	8341	8375	8352	8259	8231	8253	8236	8235	8283	8336	8300	8348
304	A/D1	0	2	680	8255	8223	8270	8280	8275	8270	8272	8266	8254	8231	8222	8228	8217	8255	8249	8272	8274	8251	8249	8232	8223	8241	8280	8303	8328	8281	8298	8250	8242	8222	8282	8267	8257	8323	8424	8370	8353	8275	8250	8225	8262	8320	8347	8348	8329
304	A/D0	1	2	680	8291	8354	8271	8295	8307	8260	8240	8242	8250	8224	8305	8362	8325	8316	8335	8322	8274	8232	8221	8191	8267	8346	8416	8408	8354	8307	8262	8214	8227	8200	8271	8304	8328	8381	8483	8407	8293	8300	8230	8198	8265	8363	8346	8318	8399
305	A/D1	0	2	740	8205	8273	8207	8290	8261	8273	8241	8204	8230	8196	8235	8266	8311	8287	8305	8289	8279	8258	8237	8233	8269	8263	8343	8360	8327	8286	8307	8257	8259	8245	8227	8234	8240	8247	8251	8218	8216	8216	8210	8219	8246	8309	8339	8363	8300
305	A/D0	1	2	740	8229	8277	8312	8260	8310	8318	8281	8214	8228	8218	8205	8258	8284	8298	8354	8329	8282	8265	8211	8199	8268	8260	8248	8290	8289	8273	8248	8232	8222	8222	8279	8259	8262	8283	8329	8316	8295	8248	8195	8205	8229	8208	8255	8283	8276
306	A/D1	0	2	910	8217	8210	8210	8218	8272	8265	8256	8232	8225	8202	8225	8232	8306	8268	8251	8230	8229	8206	8212	8207	8219	8231	8252	8264	8247	8238	8223	8221	8211	8246	8226	8236	8228	8217	8213	8243	8269	8217	8257	8226	8257	8239	8279	8299	8223
306	A/D0	1	2	910	8231	8229	8301	8231	8250	8239	8201	8194	8204	8211	8201	8252	8251	8237	8254	8228	8235	8206	8195	8274	8254	8242	8229	8254	8245	8204	8184	8211	8213	8237	8264	8286	8252	8232	8217	8215	8205	8211	8276	8268	8240	8288	8248	8226	8235
307	A/D1	0	2	940	8218	8232	8235	8249	8227	8238	8232	8231	8190	8217	8219	8214	8241	8216	8220	8248	8229	8242	8228	8215	8226	8231	8252	8281	8244	8233	8239	8223	8235	8221	8226	8260	8242	8274	8241	8248	8241	8232	8235	8210	8235	8220	8237	8236	8243
307	A/D0	1	2	940	8250	8214	8217	8260	8261	8211	8195	8196	8186	8155	8248	8241	8234	8239	8222	8234	8234	8180	8225	8211	8202	8263	8245	8240	8201	8241	8228	8217	8210	8224	8258	8233	8238	8235	8244	8240	8246	8216	8190	8187	8221	8248	8252	8250	8292
308	A/D1	0	2	460	8295	8353	8440	8429	8400	8331	8294	8289	8256	8243	8234	8257	8253	8278	8352	8387	8372	8320	8315	8264	8296	8316	8331	8351	8370	8339	8346	8300	8265	8241	8250	8329	8420	8450	8438	8429	8398	8363	8297	8258	8259	8220	8371	8409	8453
308	A/D0	1	2	460	8297	8347	8425	8412	8399	8464	8355	8315	8244	8238	8281	8305	8338	8403	8346	8384	8326	8246	8224	8218	8303	8332	8376	8399	8432	8461	8382	8312	8230	8214	8288	8333	8422	8465	8462	8453	8347	8277	8224	8228	8340	8432	8471	8487	8452
309	A/D1	0	2	1170	8221	8214	8231	8241	8299	8282	8278	8243	8221	8211	8226	8239	8251	8245	8240	8229	8230	8225	8227	8215	8214	8248	8240	8271	8270	8260	8254	8222	8232	8205	8242	8268	8265	8290	8265	8254	8233	8216	8225	8222	8235	8256	8296	8304	8294
309	A/D0	1	2	1170	8178	8210	8242	8239	8240	8249	8229	8233	8202	8226	8259	8290	8270	8275	8281	8278	8245	8224	8226	8211	8224	8232	8263	8236	8226	8266	8243	8216	8218	8210	8233	8202	8223	8281	8260	8250	8230	8239	8212	8198	8241	8271	8263	8282	8305
310	A/D1	0	2	490	8236	8250	8294	8316	8311	8269	8263	8214	8231	8246	8212	8243	8233	8242	8225	8221	8207	8208	8226	8217	8216	8226	8263	8258	8263	8237	8235	8223	8223	8235	8228	8224	8244	8272	8250	8253	8247	8242	8227	8268	8258	8261	8282	8338	8292
310	A/D0	1	2	490	8317	8281	8334	8315	8274	8250	8260	8217	8192	8199	8264	8218	8261	8332	8279	8275	8228	8227	8211	8224	8278	8348	8323	8322	8345	8274	8232	8209	8210	8243	8328	8347	8407	8391	8382	8295	8230	8234	8243	8229	8262	8322	8310	8337	8416
311	A/D1	0	2	690	8238	8221	8257	8282	8350	8321	8300	8254	8241	8212	8238	8275	8251	8254	8233	8274	8264	8250	8239	8259	8276	8297	8285	8312	8312	8265	8252	8213	8222	8224	8313	8320	8358	8293	8299	8306	8272	8256	8232	8223	8265	8281	8315	8384	8366
311	A/D0	1	2	690	8264	8340	8279	8265	8318	8265	8244	8229	8193	8210	8234	8260	8272	8275	8296	8224	8227	8212	8195	8206	8262	8297	8241	8318	8306	8223	8227	8239	8188	8215	8238	8290	8292	8273	8306	8258	8245	8203	8180	8254	8273	8292	8375	8325	8306
312	A/D1	0	2	660	8217	8220	8224	8229	8229	8236	8253	8251	8229	8235	8245	8245	8309	8301	8252	8232	8245	8178	8246	8206	8275	8269	8254	8289	8244	8277	8226	8242	8212	8243	8224	8287	8279	8308	8321	8299	8265	8233	8225	8202	8232	8251	8260	8261	8235
312	A/D0	1	2	660	8260	8275	8261	8272	8293	8243	8229	8224	8225	8230	8265	8237	8258	8290	8216	8261	8242	8232	8197	8218	8238	8236	8214	8325	8278	8251	8225	8260	8237	8220	8234	8261	8271	8290	8387	8321	8244	8210	8219	8174	8273	8262	8284	8270	8288
313	A/D1	0	2	1130	8218	8246	8233	8252	8246	8243	8220	8230	8232	8193	8236	8207	8246	8234	8246	8243	8199	8238	8215	8198	8234	8240	8226	8239	8223	8195	8233	8208	8224	8238	8192	8249	8228	8217	8242	8204	8211	8235	8219	8227	8219	8243	8217	8255	8247
313	A/D0	1	2	1130	8190	8217	8247	8264	8260	8267	8238	8241	8217	8185	8244	8211	8220	8259	8234	8237	8227	8217	8215	8203	8215	8263	8265	8239	8288	8275	8225	8202	8194	8235	8196	8269	8267	8209	8223	8296	8213	8139	8204	8228	8199	8277	8313	8250	8281
314	A/D1	0	2	490	8221	8243	8255	8314	8320	8323	8282	8251	8231	8230	8233	8256	8259	8273	8266	8311	8305	8273	8260	8253	8264	8288	8277	8292	8254	8237	8295	8290	8233	8219	8231	8232	8262	8345	8334	8336	8288	8301	8269	8199	8314	8253	8321	8337	8318
314	A/D0	1	2	490	8263	8245	8263	8342	8343	8332	8311	8256	8217	8197	8230	8325	8360	8359	8370	8364	8281	8219	8204	8205	8215	8323	8384	8399	8444	8441	8383	8322	8249	8264	8256	8314	8293	8350	8370	8377	8349	8286	8238	8225	8240	8339	8364	8401	8369
315	A/D1	0	2	570	8220	8210	8227	8224	8229	8233	8236	8223	8237	8237	8245	8259	8268	8241	8240	8233	8241	8226	8233	8231	8239	8251	8335	8335	8353	8310	8265	8239	8230	8268	8297	8317	8298	8264	8252	8284	8242	8254	8235	8250	8248	8278	8294	8344	8297
315	A/D0	1	2	570	8233	8204	8223	8258	8303	8239	8248	8209	8205	8261	8235	8249	8289	8257	8266	8269	8225	8183	8179	8260	8229	8247	8275	8301	8274	8259	8233	8200	8242	8262	8269	8280	8316	8297	8278	8254	8183	8194	8205	8308	8266	8290	8323	8250	8247
316	A/D1	0	2	1200	8213	8238	8242	8248	8229	8233	8212	8232	8235	8220	8237	8243	8238	8254	8281	8265	8261	8217	8212	8214	8206	8233	8218	8222	8213	8222	8232	8212	8240	8224	8218	8224	8235	8210	8246	8224	8206	8231	8223	8219	8229	8269	8262	8254	8272
316	A/D0	1	2	1200	8226	8211	8247	8312	8269	8244	8230	8227	8215	8196	8270	8256	8229	8216	8209	8216	8222	8236	8197	8229	8208	8172	8263	8271	8245	8259	8314	8238	8168	8271	8219	8200	8279	8341	8212	8296	8232	8159	8225	8255	8186	8253	8288	8232	8245
317	A/D1	0	2	850	8211	8247	8247	8247	8260	8225	8242	8207	8208	8239	8222	8246	8259	8229	8244	8221	8228	8234	8210	8236	8218	8235	8249	8239	8255	8285	8276	8280	8243	8234	8245	8262	8237	8232	8210	8229	8233	8235	8231	8226	8236	8250	8259	8276	8286
317	A/D0	1	2	850	8195	8230	8228	8246	8327	8324	8213	8193	8183	8224	8256	8220	8242	8284	8245	8240	8230	8183	8146	8216	8252	8198	8233	8283	8270	8218	8223	8248	8188	8214	8268	8250	8265	8245	8279	8206	8177	8201	8191	8178	8229	8258	8299	8279	8289
318	A/D1	0	2	460	8280	8283	8284	8304	8319	8271	8250	8210	8232	8207	8220	8219	8269	8261	8292	8277	8262	8239	8227	8210	8258	8297	8319	8310	8307	8325	8347	8299	8321	8276	8302	8302	8320	8317	8448	8372	8384	8269	8262	8243	8272	8308	8300	8318	8322
318	A/D0	1	2	460	8285	8376	8379	8380	8442	8481	8371	8287	8265	8221	8268	8356	8504	8445	8427	8441	8324	8262	8263	8285	8381	8425	8487	8489	8458	8485	8412	8345	8264	8293	8367	8342	8415	8411	8432	8505	8348	8310	8287	8311	8346	8477	8453	8409	8387
319	A/D1	0	2	520	8233	8250	8264	8296	8282	8287	8273	8242	8243	8224	8248	8282	8272	8272	8269	8242	8252	8239	8236	8231	8259	8262	8287	8268	8300	8309	8325	8300	8255	8252	8249	8299	8302	8306	8326	8298	8275	8236	8243	8229	8243	8271	8302	8357	8317
319	A/D0	1	2	520	8255	8275	8256	8302	8307	8278	8261	8231	8179	8208	8255	8274	8302	8292	8299	8291	8231	8210	8238	8264	8301	8331	8348	8290	8344	8327	8269	8208	8191	8260	8287	8291	8438	8388	8333	8282	8232	8223	8193	8247	8310	8319	8312	8311	8386
320	A/D1	0	2	970	8211	8232	8215	8215	8239	8210	8233	8219	8219	8212	8214	8211	8224	8237	8226	8228	8223	8220	8218	8212	8223	8217	8219	8229	8227	8234	8241	8219	8226	8212	8229	8230	8184	8249	8183	8219	8200	8215	8224	8195	8234	8229	8258	8222	8259
320	A/D0	1	2	970	8242	8266	8312	8273	8256	8229	8228	8235	8190	8176	8239	8218	8196	8252	8333	8236	8199	8190	8206	8211	8286	8312	8291	8222	8219	8241	8203	8199	8204	8223	8177	8259	8291	8247	8240	8187	8200	8181	8204	8213	8202	8235	8226	8184	8215
321	A/D1	0	2	960	8228	8257	8257	8241	8237	8220	8209	8218	8212	8217	8214	8219	8219	8216	8222	8212	8212	8214	8218	8217	8219	8245	8240	8264	8235	8246	8212	8217	8209	8214	8215	8227	8252	8269	8266	8252	8250	8223	8228	8212	8222	8218	8254	8257	8269
321	A/D0	1	2	960	8256	8256	8286	8268	8278	8260	8282	8225	8192	8238	8249	8229	8298	8296	8252	8191	8226	8204	8200	8226	8221	8241	8263	8326	8302	8290	8246	8181	8228	8265	8231	8228	8232	8238	8259	8259	8245	8237	8204	8201	8209	8250	8278	8256	8320
322	A/D1	0	2	640	8224	8223	8227	8234	8246	8241	8231	8224	8204	8220	8257	8245	8251	8247	8263	8247	8260	8227	8228	8220	8268	8242	8265	8270	8283	8313	8286	8260	8231	8223	8225	8237	8242	8267	8295	8260	8270	8210	8231	8220	8254	8258	8289	8314	8255
322	A/D0	1	2	640	8231	8347	8262	8259	8304	8280	8228	8225	8231	8195	8255	8318	8297	8292	8313	8344	8268	8229	8221	8182	8240	8291	8217	8293	8313	8302	8250	8224	8200	8209	8243	8287	8293	8293	8332	8297	8264	8227	8188	8269	8252	8316	8289	8367	8397
323	A/D1	0	2	970	8255	8296	8359	8425	8408	8457	8395	8352	8290	8233	8231	8322	8339	8504	8495	8515	8510	8403	8319	8250	8232	8295	8363	8382	8414	8471	8508	8409	8336	8246	8238	8357	8392	8466	8412	8421	8362	8356	8301	8277	8234	8253	8299	8345	8492
323	A/D0	1	2	970	8373	8473	8542	8551	8638	8686	8604	8460	8275	8255	8417	8470	8591	8755	8566	8626	8517	8386	8265	8235	8400	8601	8724	8718	8736	8724	8628	8437	8306	8275	8384	8515	8637	8698	8676	8697	8569	8469	8279	8258	8393	8467	8595	8774	8710
324	A/D1	0	2	710	8235	8251	8259	8293	8267	8273	8248	8237	8223	8249	8274	8286	8268	8283	8243	8256	8238	8229	8219	8215	8302	8272	8340	8345	8390	8354	8297	8266	8230	8247	8265	8281	8297	8349	8375	8328	8293	8233	8228	8230	8221	8229	8295	8349	8361
324	A/D0	1	2	710	8331	8431	8312	8358	8368	8252	8257	8286	8253	8207	8230	8283	8261	8259	8304	8350	8298	8195	8197	8243	8215	8297	8359	8394	8324	8308	8311	8229	8211	8268	8297	8297	8313	8352	8315	8256	8263	8227	8214	8273	8258	8295	8368	8268	8301
325	A/D1	0	2	850	8304	8259	8249	8240	8223	8227	8225	8216	8228	8203	8213	8206	8204	8237	8226	8280	8250	8255	8243	8220	8228	8210	8231	8279	8242	8272	8253	8234	8233	8224	8233	8222	8224	8245	8258	8249	8239	8225	8217	8212	8211	8219	8223	8238	8263
325	A/D0	1	2	850	8267	8220	8268	8269	8239	8203	8245	8198	8166	8167	8245	8249	8251	8278	8310	8230	8210	8237	8222	8183	8287	8302	8224	8228	8229	8276	8205	8148	8209	8286	8241	8254	8313	8250	8218	8254	8246	8200	8200	8264	8263	8262	8240	8195	8194
326	A/D1	0	2	980	8238	8239	8238	8272	8263	8246	8246	8225	8213	8221	8233	8259	8257	8252	8258	8250	8229	8235	8203	8246	8180	8313	8295	8239	8282	8288	8244	8271	8231	8224	8218	8227	8219	8274	8251	8224	8235	8212	8222	8236	8211	8261	8247	8246	8219
326	A/D0	1	2	980	8215	8254	8243	8245	8233	8244	8235	8204	8195	8216	8226	8226	8247	8310	8240	8274	8269	8252	8176	8214	8273	8238	8270	8290	8277	8251	8251	8243	8206	8211	8239	8273	8242	8250	8237	8215	8201	8210	8209	8259	8297	8279	8306	8298	8219
327	A/D1	0	2	780	8211	8218	8216	8225	8248	8244	8260	8244	8221	8216	8218	8206	8214	8231	8222	8232	8261	8253	8228	8231	8236	8239	8300	8283	8279	8286	8306	8246	8250	8216	8234	8224	8387	8302	8308	8306	8213	8242	8218	8230	8226	8234	8261	8231	8271
327	A/D0	1	2	780	8224	8233	8252	8258	8277	8240	8220	8214	8218	8185	8221	8300	8322	8311	8271	8310	8262	8197	8225	8224	8252	8235	8254	8276	8281	8248	8222	8206	8185	8209	8220	8257	8207	8283	8251	8300	8225	8221	8234	8204	8239	8290	8299	8304	8249
328	A/D1	0	2	1020	8204	8220	8232	8197	8267	8235	8265	8291	8222	8276	8189	8241	8300	8215	8285	8241	8250	8248	8258	8272	8266	8243	8266	8242	8275	8308	8297	8265	8229	8225	8242	8246	8270	8255	8211	8369	8227	8293	8247	8182	8272	8214	8297	8292	8299
328	A/D0	1	2	1020	8218	8239	8245	8262	8253	8266	8258	8230	8184	8226	8281	8258	8259	8315	8332	8348	8336	8274	8188	8211	8241	8217	8251	8288	8331	8255	8250	8262	8215	8214	8280	8281	8275	8274	8299	8254	8232	8201	8235	8206	8203	8238	8248	8206	8263
329	A/D1	0	2	770	8224	8224	8243	8238	8244	8230	8219	8263	8240	8236	8230	8210	8245	8250	8259	8269	8235	8229	8220	8226	8247	8254	8241	8279	8265	8270	8290	8218	8254	8238	8281	8282	8264	8292	8232	8258	8261	8239	8269	8212	8254	8272	8301	8302	8291
329	A/D0	1	2	770	8260	8267	8220	8264	8294	8333	8270	8206	8237	8203	8198	8293	8286	8239	8279	8326	8279	8209	8206	8211	8169	8233	8262	8249	8273	8251	8197	8220	8230	8211	8257	8268	8281	8293	8270	8287	8273	8183	8243	8237	8254	8302	8327	8287	8255
330	A/D1	0	2	830	8222	8216	8228	8249	8232	8233	8225	8204	8214	8206	8205	8222	8232	8221	8250	8232	8271	8282	8273	8250	8244	8227	8233	8237	8250	8249	8235	8226	8217	8217	8215	8241	8234	8243	8229	8226	8250	8236	8229	8219	8241	8284	8302	8278	8291
330	A/D0	1	2	830	8237	8265	8275	8251	8239	8220	8223	8181	8222	8211	8192	8244	8262	8278	8281	8293	8253	8231	8220	8187	8187	8221	8212	8209	8242	8302	8252	8234	8221	8198	8224	8244	8262	8295	8259	8306	8240	8232	8209	8196	8226	8247	8294	8306	8275
331	A/D1	0	2	470	8242	8227	8246	8298	8291	8277	8274	8246	8234	8227	8232	8258	8305	8362	8370	8376	8331	8275	8266	8223	8230	8223	8243	8345	8314	8359	8289	8278	8249	8233	8237	8276	8267	8294	8305	8325	8313	8264	8260	8212	8242	8278	8304	8322	8332
331	A/D0	1	2	470	8246	8305	8292	8323	8337	8326	8243	8230	8239	8229	8279	8404	8400	8390	8440	8378	8267	8231	8222	8239	8259	8290	8327	8371	8344	8350	8303	8254	8229	8242	8272	8310	8296	8320	8369	8317	8253	8243	8206	8200	8267	8311	8305	8346	8400
332	A/D1	0	2	1090	8208	8308	8273	8260	8257	8267	8242	8242	8220	8221	8232	8236	8272	8252	8277	8243	8241	8224	8214	8228	8213	8237	8229	8239	8252	8247	8253	8227	8235	8205	8223	8233	8243	8257	8243	8277	8239	8225	8228	8203	8255	8260	8284	8257	8252
332	A/D0	1	2	1090	8253	8253	8292	8322	8305	8246	8225	8178	8189	8208	8199	8226	8254	8269	8294	8274	8247	8220	8237	8241	8257	8308	8285	8261	8264	8292	8259	8204	8203	8195	8203	8239	8270	8292	8291	8304	8225	8212	8218	8224	8258	8250	8283	8293	8288
333	A/D1	0	2	770	8189	8293	8203	8261	8293	8237	8249	8238	8213	8215	8230	8216	8236	8229	8211	8211	8224	8200	8234	8216	8222	8221	8229	8276	8255	8248	8219	8231	8214	8233	8250	8251	8251	8281	8299	8250	8239	8224	8216	8228	8240	8281	8267	8298	8283
333	A/D0	1	2	770	8248	8276	8274	8332	8262	8273	8281	8191	8187	8263	8217	8186	8251	8259	8252	8237	8278	8201	8175	8248	8223	8202	8246	8325	8264	8274	8249	8212	8218	8274	8268	8304	8303	8281	8296	8265	8247	8186	8186	8265	8257	8267	8299	8281	8260
334	A/D1	0	2	990	8219	8204	8220	8232	8224	8229	8213	8227	8212	8211	8214	8216	8212	8235	8214	8237	8235	8230	8226	8215	8216	8220	8242	8248	8257	8243	8242	8218	8216	8236	8239	8246	8250	8257	8261	8233	8244	8210	8212	8222	8234	8298	8272	8261	8222
334	A/D0	1	2	990	8238	8208	8225	8308	8234	8201	8233	8194	8181	8198	8237	8223	8227	8275	8251	8207	8201	8198	8167	8190	8206	8200	8231	8239	8204	8218	8208	8188	8190	8245	8267	8209	8205	8258	8229	8219	8199	8206	8193	8182	8202	8201	8202	8225	8239
335	A/D1	0	2	460	8343	8596	8523	8561	8388	8338	8270	8243	8229	8234	8429	8492	8572	8594	8560	8546	8373	8329	8244	8270	8450	8512	8572	8592	8645	8537	8383	8296	8225	8239	8363	8446	8502	8658	8676	8675	8487	8354	8256	8345	8424	8527	8532	8434	8505
335	A/D0	1	2	460	8310	8431	8454	8510	8499	8317	8322	8234	8216	8312	8405	8457	8474	8499	8496	8399	8294	8213	8238	8298	8364	8526	8569	8603	8551	8395	8297	8225	8209	8338	8492	8549	8554	8523	8503	8389	8288	8281	8247	8297	8414	8494	8507	8536	8463
336	A/D1	0	2	1060	8234	8265	8252	8244	8240	8230	8225	8219	8211	8207	8207	8231	8291	8257	8273	8248	8258	8194	8276	8178	8234	8269	8236	8315	8250	8300	8248	8256	8236	8220	8222	8247	8281	8280	8261	8229	8232	8207	8226	8216	8231	8243	8270	8260	8260
336	A/D0	1	2	1060	8228	8256	8240	8253	8254	8255	8243	8184	8185	8230	8235	8246	8281	8306	8306	8234	8241	8226	8169	8240	8233	8265	8260	8260	8273	8237	8201	8208	8205	8238	8261	8289	8253	8252	8248	8227	8200	8215	8205	8248	8240	8278	8303	8301	8290
337	A/D1	0	2	680	8196	8284	8284	8281	8301	8289	8304	8271	8225	8225	8234	8240	8238	8257	8296	8247	8274	8242	8219	8238	8315	8308	8311	8305	8289	8268	8267	8240	8252	8229	8279	8292	8279	8296	8296	8359	8311	8297	8257	8221	8243	8253	8272	8323	8311
337	A/D0	1	2	680	8234	8272	8263	8311	8301	8315	8261	8254	8217	8228	8245	8269	8289	8299	8262	8290	8245	8213	8214	8232	8272	8266	8286	8286	8322	8253	8280	8226	8217	8223	8255	8257	8279	8272	8295	8292	8220	8200	8226	8216	8209	8279	8279	8317	8321
338	A/D1	0	2	620	8227	8284	8222	8283	8234	8305	8322	8264	8251	8215	8228	8252	8281	8319	8336	8346	8272	8253	8222	8202	8242	8225	8283	8306	8337	8319	8291	8275	8263	8250	8289	8281	8315	8286	8283	8261	8232	8231	8218	8218	8242	8275	8284	8334	8319
338	A/D0	1	2	620	8211	8211	8285	8314	8338	8324	8299	8252	8221	8233	8261	8303	8362	8386	8383	8376	8333	8235	8217	8234	8259	8272	8339	8320	8337	8279	8245	8242	8207	8208	8257	8277	8281	8315	8362	8329	8260	8252	8233	8255	8319	8347	8326	8385	8359
339	A/D1	0	2	460	8343	8354	8441	8435	8492	8416	8397	8290	8286	8258	8329	8383	8447	8516	8496	8572	8452	8379	8264	8235	8288	8304	8391	8438	8484	8528	8554	8435	8320	8242	8279	8318	8464	8509	8569	8558	8425	8341	8260	8219	8281	8368	8494	8495	8600
339	A/D0	1	2	460	8543	8763	8842	8943	8994	8872	8632	8423	8303	8354	8584	8852	8981	8994	8971	8939	8638	8429	8247	8401	8657	8898	8913	9132	9162	8945	8692	8515	8273	8349	8689	8937	8996	9106	9273	9021	8718	8468	8306	8433	8709	8936	9139	9280	9357
340	A/D1	0	2	540	8329	8317	8326	8289	8250	8264	8233	8250	8220	8266	8287	8272	8304	8316	8347	8343	8306	8250	8216	8272	8280	8301	8308	8359	8368	8378	8352	8291	8262	8225	8286	8309	8363	8446	8401	8358	8314	8266	8240	8225	8235	8305	8346	8363	8344
340	A/D0	1	2	540	8314	8299	8308	8345	8352	8326	8304	8239	8212	8305	8327	8391	8398	8370	8374	8317	8281	8219	8196	8299	8386	8402	8378	8438	8366	8343	8308	8194	8159	8250	8306	8366	8334	8382	8369	8300	8294	8236	8206	8223	8386	8457	8513	8551	8507
341	A/D1	0	2	770	8218	8227	8260	8257	8265	8246	8242	8232	8220	8201	8207	8272	8201	8270	8218	8219	8260	8204	8243	8197	8231	8232	8220	8257	8243	8264	8246	8238	8232	8225	8203	8248	8262	8295	8262	8266	8244	8220	8218	8213	8231	8228	8227	8255	8288
341	A/D0	1	2	770	8210	8232	8265	8271	8269	8281	8270	8250	8203	8200	8254	8311	8318	8311	8314	8238	8191	8186	8214	8209	8193	8245	8226	8220	8251	8268	8261	8229	8227	8247	8260	8266	8302	8289	8273	8263	8225	8219	8224	8195	8240	8245	8229	8261	8326
342	A/D1	0	2	840	8235	8231	8274	8265	8258	8244	8244	8223	8222	8223	8234	8235	8228	8245	8247	8232	8223	8224	8207	8264	8229	8250	8254	8266	8247	8250	8228	8217	8212	8238	8261	8264	8236	8229	8248	8236	8232	8235	8210	8227	8254	8235	8268	8247	8270
342	A/D0	1	2	840	8219	8209	8225	8215	8264	8241	8220	8227	8203	8189	8184	8233	8240	8266	8239	8226	8215	8192	8175	8215	8203	8218	8271	8250	8291	8237	8251	8208	8196	8215	8232	8262	8256	8238	8258	8296	8239	8230	8226	8238	8244	8247	8268	8248	8246
343	A/D1	0	2	1060	8220	8223	8225	8226	8225	8216	8226	8206	8213	8212	8217	8224	8226	8215	8245	8221	8222	8222	8210	8217	8230	8233	8243	8248	8231	8220	8203	8226	8218	8213	8240	8222	8224	8215	8200	8239	8210	8230	8226	8214	8239	8229	8233	8200	8236
343	A/D0	1	2	1060	8223	8217	8193	8264	8270	8230	8198	8237	8185	8230	8231	8281	8235	8257	8303	8291	8203	8169	8214	8201	8227	8261	8258	8231	8228	8221	8208	8195	8217	8201	8193	8263	8235	8254	8317	8262	8211	8226	8218	8180	8246	8293	8259	8206	8192
344	A/D1	0	2	890	8210	8227	8215	8227	8223	8256	8240	8244	8220	8229	8208	8216	8208	8223	8259	8232	8233	8217	8209	8228	8272	8261	8271	8248	8254	8238	8229	8225	8214	8232	8228	8228	8220	8220	8245	8271	8243	8233	8224	8207	8270	8241	8240	8258	8233
344	A/D0	1	2	890	8228	8255	8236	8262	8283	8262	8208	8202	8201	8212	8235	8241	8251	8215	8186	8180	8198	8188	8188	8219	8224	8216	8248	8261	8265	8245	8240	8212	8195	8212	8292	8283	8258	8251	8270	8225	8212	8200	8209	8179	8199	8264	8269	8251	8246
345	A/D1	0	2	800	8220	8224	8211	8229	8207	8274	8255	8272	8235	8225	8244	8255	8310	8299	8266	8270	8234	8233	8213	8207	8235	8262	8288	8302	8318	8298	8275	8242	8221	8241	8268	8349	8352	8342	8333	8311	8271	8240	8217	8211	8268	8289	8318	8290	8289
345	A/D0	1	2	800	8218	8260	8316	8243	8245	8257	8227	8200	8202	8186	8211	8225	8272	8311	8296	8249	8231	8241	8176	8180	8256	8302	8250	8246	8278	8239	8184	8224	8199	8186	8223	8195	8239	8304	8288	8283	8262	8216	8184	8240	8248	8271	8261	8338	8308
346	A/D1	0	2	970	8211	8226	8206	8230	8240	8237	8244	8210	8218	8215	8208	8241	8266	8268	8302	8260	8278	8244	8224	8220	8214	8227	8220	8218	8255	8243	8263	8229	8220	8215	8207	8219	8216	8220	8284	8268	8299	8251	8242	8218	8218	8214	8219	8241	8224
346	A/D0	1	2	970	8253	8280	8261	8324	8314	8214	8204	8229	8210	8177	8269	8282	8261	8323	8340	8198	8233	8203	8148	8157	8214	8280	8243	8273	8249	8208	8201	8207	8219	8205	8213	8243	8236	8227	8294	8256	8241	8207	8201	8179	8176	8203	8201	8257	8259
347	A/D1	0	2	600	8253	8229	8310	8310	8366	8313	8292	8243	8235	8217	8249	8264	8348	8348	8279	8350	8248	8261	8249	8207	8251	8201	8264	8232	8343	8299	8343	8287	8273	8239	8263	8264	8289	8376	8399	8480	8407	8332	8280	8244	8272	8280	8305	8344	8348
347	A/D0	1	2	600	8238	8296	8277	8284	8338	8337	8280	8274	8236	8213	8223	8301	8344	8348	8329	8279	8293	8256	8201	8194	8273	8332	8265	8307	8304	8261	8219	8272	8224	8155	8262	8331	8321	8282	8329	8306	8238	8232	8238	8223	8288	8331	8353	8330	8407
348	A/D1	0	2	740	8237	8243	8245	8223	8229	8224	8221	8223	8233	8221	8230	8241	8270	8333	8312	8294	8243	8238	8212	8232	8234	8272	8260	8283	8257	8286	8268	8263	8241	8224	8238	8277	8285	8299	8297	8352	8318	8294	8246	8235	8244	8265	8388	8371	8363
348	A/D0	1	2	740	8128	8148	8201	8265	8306	8262	8196	8175	8215	8296	8224	8226	8231	8245	8314	8373	8343	8308	8234	8197	8230	8243	8350	8382	8351	8265	8239	8157	8127	8203	8214	8313	8311	8298	8314	8367	8340	8252	8189	8203	8304	8419	8426	8350	8327
349	A/D1	0	2	1250	8197	8226	8212	8190	8230	8235	8225	8245	8221	8205	8205	8226	8224	8245	8220	8235	8225	8213	8217	8220	8212	8252	8238	8255	8242	8235	8222	8231	8221	8220	8248	8231	8253	8237	8258	8265	8235	8235	8226	8226	8242	8238	8275	8241	8246
349	A/D0	1	2	1250	8358	8260	8190	8189	8352	8359	8295	8142	7998	8086	8246	8370	8449	8307	8168	8105	8117	8177	8233	8257	8207	8205	8275	8348	8276	8191	8174	8170	8190	8268	8311	8285	8267	8229	8226	8210	8193	8259	8239	8238	8209	8210	8196	8210	8257
350	A/D1	0	2	850	8197	8224	8249	8316	8296	8286	8264	8239	8232	8210	8234	8230	8264	8253	8270	8252	8237	8222	8216	8218	8216	8232	8217	8222	8234	8257	8234	8250	8235	8179	8255	8236	8230	8254	8212	8261	8204	8240	8218	8233	8263	8235	8244	8224	8230
350	A/D0	1	2	850	8236	8232	8274	8342	8314	8305	8289	8192	8187	8222	8230	8290	8296	8298	8297	8285	8257	8208	8196	8220	8206	8217	8283	8270	8264	8318	8244	8212	8207	8235	8253	8284	8329	8290	8264	8335	8274	8208	8224	8239	8213	8227	8297	8309	8278
351	A/D1	0	2	1060	8228	8207	8221	8220	8242	8222	8213	8227	8212	8210	8229	8210	8218	8233	8218	8236	8213	8220	8218	8220	8244	8243	8232	8227	8216	8213	8217	8203	8234	8213	8230	8215	8217	8227	8269	8240	8237	8212	8206	8216	8224	8237	8216	8240	8224
351	A/D0	1	2	1060	8210	8266	8252	8249	8256	8241	8220	8197	8219	8226	8202	8233	8248	8193	8205	8236	8201	8191	8239	8232	8227	8206	8232	8229	8229	8214	8191	8204	8193	8229	8250	8249	8202	8232	8286	8165	8181	8232	8223	8191	8294	8324	8290	8314	8309
352	A/D1	0	2	480	8192	8302	8280	8304	8275	8284	8252	8259	8231	8208	8221	8221	8275	8265	8290	8276	8253	8229	8219	8220	8249	8252	8304	8333	8314	8298	8250	8265	8226	8219	8231	8256	8241	8241	8229	8262	8249	8243	8220	8217	8230	8253	8287	8269	8279
352	A/D0	1	2	480	8240	8278	8300	8317	8320	8344	8291	8239	8216	8200	8250	8306	8283	8334	8352	8324	8300	8229	8213	8224	8274	8346	8361	8369	8361	8355	8299	8208	8201	8265	8288	8305	8335	8294	8278	8330	8266	8226	8186	8214	8281	8312	8337	8365	8338
353	A/D1	0	2	510	8237	8298	8336	8302	8285	8254	8247	8230	8224	8231	8283	8253	8280	8257	8229	8258	8236	8233	8217	8209	8239	8269	8285	8297	8282	8315	8266	8267	8239	8224	8222	8231	8256	8302	8294	8262	8244	8214	8216	8214	8235	8237	8260	8269	8260
353	A/D0	1	2	510	8393	8427	8498	8455	8419	8399	8266	8235	8224	8225	8255	8323	8327	8393	8355	8391	8298	8229	8208	8301	8369	8479	8448	8556	8514	8430	8353	8278	8264	8335	8425	8478	8494	8541	8562	8512	8365	8279	8255	8275	8354	8537	8529	8524	8509
354	A/D1	0	2	580	8238	8210	8310	8244	8318	8310	8299	8288	8236	8267	8232	8262	8268	8321	8290	8355	8322	8260	8254	8214	8255	8297	8347	8329	8329	8311	8288	8244	8231	8227	8233	8232	8267	8269	8274	8278	8255	8247	8248	8228	8284	8377	8387	8412	8351
354	A/D0	1	2	580	8230	8273	8285	8307	8320	8361	8274	8264	8238	8224	8273	8271	8304	8292	8265	8268	8231	8205	8179	8213	8224	8349	8293	8280	8331	8334	8288	8260	8238	8223	8284	8306	8293	8343	8291	8357	8271	8245	8221	8217	8213	8250	8268	8325	8308
355	A/D1	0	2	830	8219	8219	8247	8303	8281	8260	8240	8225	8221	8218	8217	8234	8228	8233	8230	8234	8236	8243	8220	8261	8214	8201	8266	8189	8248	8228	8224	8256	8231	8259	8207	8239	8205	8227	8232	8242	8254	8227	8228	8221	8215	8263	8304	8266	8272
355	A/D0	1	2	830	8238	8295	8317	8273	8307	8270	8222	8199	8209	8188	8201	8229	8253	8253	8210	8228	8241	8227	8196	8234	8239	8244	8237	8294	8262	8237	8206	8259	8200	8156	8191	8196	8227	8175	8235	8273	8245	8243	8246	8224	8203	8247	8303	8319	8255
356	A/D1	0	2	1090	8291	8287	8300	8281	8271	8278	8240	8241	8214	8237	8227	8252	8286	8290	8356	8382	8320	8275	8232	8224	8245	8252	8276	8262	8245	8290	8262	8278	8244	8251	8277	8356	8385	8363	8318	8307	8298	8217	8259	8226	8212	8311	8309	8357	8275
356	A/D0	1	2	1090	8215	8244	8263	8264	8245	8246	8233	8201	8201	8223	8262	8253	8250	8249	8270	8205	8240	8251	8184	8214	8307	8263	8268	8320	8301	8261	8237	8214	8210	8223	8227	8275	8256	8295	8278	8287	8230	8255	8212	8264	8291	8297	8275	8305	8341
357	A/D1	0	2	870	8248	8235	8279	8289	8265	8287	8264	8227	8240	8218	8263	8267	8246	8253	8233	8240	8252	8250	8252	8229	8239	8256	8333	8320	8312	8246	8275	8231	8231	8216	8216	8242	8219	8260	8255	8252	8268	8241	8237	8222	8236	8241	8250	8290	8310
357	A/D0	1	2	870	8214	8211	8219	8298	8279	8261	8235	8231	8222	8231	8250	8221	8288	8245	8237	8298	8247	8213	8198	8219	8227	8233	8236	8285	8254	8223	8249	8254	8178	8198	8257	8260	8263	8346	8337	8262	8215	8230	8215	8201	8236	8310	8268	8247	8262
358	A/D1	0	2	810	8213	8221	8223	8213	8230	8237	8240	8230	8217	8226	8209	8237	8230	8241	8270	8252	8246	8233	8215	8220	8212	8211	8215	8205	8271	8268	8260	8234	8217	8213	8220	8220	8250	8270	8261	8263	8242	8222	8208	8217	8224	8250	8229	8279	8249
358	A/D0	1	2	810	8206	8233	8265	8282	8311	8289	8230	8201	8191	8244	8231	8215	8262	8283	8267	8241	8222	8210	8210	8201	8204	8223	8208	8231	8256	8234	8243	8223	8211	8236	8219	8237	8216	8225	8269	8241	8225	8224	8214	8215	8289	8266	8280	8235	8286
359	A/D1	0	2	740	8233	8217	8275	8264	8273	8291	8278	8267	8255	8237	8249	8253	8280	8357	8372	8361	8319	8307	8261	8228	8228	8227	8227	8239	8320	8373	8373	8305	8278	8228	8234	8276	8275	8297	8289	8313	8310	8278	8205	8274	8188	8228	8262	8262	8410
359	A/D0	1	2	740	8254	8272	8360	8354	8303	8314	8290	8270	8219	8224	8223	8208	8258	8394	8323	8286	8299	8228	8184	8197	8232	8267	8349	8332	8368	8430	8359	8317	8253	8247	8277	8325	8425	8353	8335	8351	8318	8230	8195	8212	8231	8214	8286	8357	8334
360	A/D1	0	2	530	8259	8297	8314	8371	8330	8321	8255	8231	8222	8197	8293	8320	8331	8356	8307	8353	8286	8263	8272	8275	8290	8306	8299	8338	8304	8300	8299	8280	8259	8271	8301	8290	8303	8330	8329	8317	8318	8266	8237	8234	8239	8291	8356	8353	8350
360	A/D0	1	2	530	8462	8681	8843	8788	8704	8752	8519	8318	8265	8346	8390	8537	8628	8662	8766	8768	8543	8358	8256	8303	8507	8694	8811	8915	8938	8903	8583	8353	8270	8337	8506	8619	8938	8886	8999	9029	8699	8492	8301	8340	8542	8680	8923	8964	9113
361	A/D1	0	2	470	8275	8289	8349	8430	8421	8405	8415	8349	8290	8247	8251	8239	8300	8425	8422	8492	8429	8421	8310	8264	8227	8273	8360	8411	8448	8484	8502	8420	8317	8250	8271	8321	8386	8399	8447	8426	8434	8337	8275	8231	8207	8232	8297	8382	8457
361	A/D0	1	2	470	8214	8253	8336	8414	8485	8488	8491	8379	8296	8216	8207	8331	8400	8421	8448	8446	8380	8277	8252	8223	8274	8427	8550	8550	8553	8570	8533	8363	8250	8242	8309	8401	8508	8511	8453	8487	8449	8358	8237	8228	8284	8492	8623	8568	8656
362	A/D1	0	2	550	8253	8282	8279	8282	8366	8394	8380	8304	8287	8228	8248	8258	8252	8262	8316	8366	8286	8281	8252	8188	8272	8297	8297	8307	8372	8357	8359	8315	8256	8267	8281	8344	8355	8308	8358	8324	8352	8294	8266	8221	8243	8297	8372	8409	8447
362	A/D0	1	2	550	8266	8361	8366	8375	8358	8349	8300	8232	8248	8259	8297	8364	8401	8389	8399	8378	8334	8281	8267	8248	8277	8381	8340	8385	8407	8432	8304	8264	8220	8233	8313	8394	8449	8463	8460	8496	8374	8287	8249	8241	8277	8354	8355	8350	8480
363	A/D1	0	2	540	8259	8379	8433	8351	8374	8337	8371	8324	8281	8241	8256	8246	8279	8299	8281	8377	8374	8320	8288	8250	8262	8328	8365	8370	8401	8483	8413	8386	8284	8243	8258	8291	8342	8385	8404	8369	8311	8291	8240	8238	8258	8263	8310	8348	8427
363	A/D0	1	2	540	8361	8415	8506	8482	8542	8558	8498	8394	8267	8258	8326	8470	8571	8568	8581	8517	8454	8358	8256	8241	8379	8561	8594	8584	8601	8599	8525	8407	8272	8225	8371	8426	8570	8626	8692	8755	8491	8396	8283	8253	8385	8503	8603	8619	8744
364	A/D1	0	2	690	8223	8235	8236	8293	8261	8312	8270	8261	8230	8223	8205	8250	8252	8238	8245	8240	8269	8249	8209	8241	8216	8217	8232	8269	8266	8332	8270	8266	8220	8220	8227	8274	8249	8267	8284	8277	8282	8263	8233	8231	8219	8224	8302	8279	8316
364	A/D0	1	2	690	8232	8272	8268	8303	8270	8245	8207	8208	8212	8198	8215	8266	8268	8252	8273	8268	8239	8176	8183	8219	8205	8220	8246	8261	8235	8221	8210	8207	8150	8206	8226	8220	8239	8258	8235	8250	8239	8209	8220	8212	8247	8253	8238	8250	8250
365	A/D1	0	2	840	8243	8229	8270	8260	8260	8285	8233	8279	8228	8222	8222	8221	8231	8235	8241	8222	8229	8211	8223	8228	8209	8259	8219	8223	8219	8250	8247	8222	8229	8220	8222	8242	8246	8228	8230	8228	8227	8232	8224	8228	8250	8258	8300	8261	8271
365	A/D0	1	2	840	8217	8204	8235	8232	8234	8237	8224	8194	8188	8194	8232	8282	8222	8253	8292	8251	8219	8252	8199	8228	8237	8216	8239	8209	8261	8239	8246	8198	8199	8243	8247	8246	8275	8267	8246	8253	8239	8237	8209	8232	8316	8262	8243	8255	8266
366	A/D1	0	2	1010	8213	8210	8207	8217	8208	8228	8240	8233	8244	8213	8225	8213	8203	8221	8206	8210	8211	8208	8224	8211	8223	8216	8219	8222	8216	8223	8239	8221	8228	8215	8225	8217	8224	8225	8265	8260	8238	8237	8246	8235	8237	8262	8250	8262	8238
366	A/D0	1	2	1010	8228	8235	8239	8217	8269	8242	8199	8246	8238	8178	8185	8152	8163	8166	8192	8286	8281	8263	8208	8185	8184	8201	8253	8254	8257	8248	8235	8226	8202	8210	8231	8232	8196	8211	8226	8244	8226	8229	8235	8224	8202	8209	8249	8208	8259
367	A/D1	0	2	650	8229	8254	8251	8223	8254	8275	8269	8246	8220	8218	8219	8238	8283	8272	8353	8339	8306	8251	8240	8210	8225	8226	8272	8261	8321	8280	8298	8241	8238	8227	8211	8242	8273	8299	8324	8290	8257	8225	8258	8211	8211	8309	8229	8290	8259
367	A/D0	1	2	650	8151	8132	8087	8419	8678	8505	8082	7817	7994	8336	8404	8314	8301	8340	8362	8414	8353	8192	7994	8070	8273	8325	8400	8398	8197	8100	8107	8167	8266	8242	8247	8292	8397	8395	8327	8299	8179	8161	8182	8283	8336	8320	8368	8245	8184
368	A/D1	0	2	550	8298	8399	8466	8500	8496	8476	8383	8300	8253	8225	8290	8316	8428	8418	8527	8546	8482	8389	8300	8254	8328	8414	8511	8492	8522	8486	8498	8407	8347	8263	8419	8418	8510	8512	8608	8546	8541	8384	8333	8258	8349	8423	8541	8599	8665
368	A/D0	1	2	550	8456	8566	8572	8575	8621	8577	8413	8323	8248	8309	8339	8476	8496	8588	8540	8588	8420	8264	8226	8371	8468	8661	8731	8745	8668	8609	8452	8301	8244	8308	8472	8521	8613	8588	8636	8619	8436	8339	8264	8336	8508	8588	8624	8675	8607
369	A/D1	0	2	740	8269	8236	8249	8237	8327	8343	8335	8265	8237	8219	8258	8292	8292	8291	8243	8276	8244	8244	8228	8223	8250	8267	8287	8315	8300	8301	8274	8220	8233	8219	8223	8274	8273	8258	8285	8294	8275	8246	8230	8241	8244	8257	8283	8291	8358
369	A/D0	1	2	740	8235	8250	8284	8255	8267	8221	8259	8213	8156	8266	8237	8234	8287	8303	8257	8220	8263	8219	8171	8252	8316	8270	8249	8321	8220	8202	8242	8209	8166	8225	8267	8295	8284	8307	8261	8316	8284	8229	8243	8219	8241	8265	8320	8306	8296
370	A/D1	0	2	1170	8243	8236	8245	8284	8273	8275	8256	8244	8227	8226	8209	8218	8206	8210	8220	8222	8258	8240	8240	8236	8216	8225	8215	8255	8255	8263	8246	8246	8225	8237	8280	8307	8281	8298	8273	8288	8262	8262	8227	8232	8244	8296	8280	8272	8271
370	A/D0	1	2	1170	8258	8262	8223	8204	8287	8251	8257	8224	8218	8171	8188	8218	8225	8238	8298	8288	8244	8243	8219	8238	8287	8230	8225	8255	8209	8190	8203	8209	8213	8266	8264	8277	8266	8267	8309	8266	8259	8231	8229	8208	8243	8278	8288	8261	8253
371	A/D1	0	2	720	8215	8231	8237	8293	8275	8290	8254	8230	8213	8206	8228	8260	8285	8312	8289	8313	8265	8255	8226	8217	8227	8239	8251	8255	8300	8317	8287	8262	8240	8193	8248	8247	8273	8281	8271	8306	8273	8254	8245	8229	8229	8267	8232	8289	8334
371	A/D0	1	2	720	8277	8281	8329	8332	8296	8281	8235	8211	8225	8231	8271	8342	8351	8353	8278	8318	8283	8238	8232	8216	8257	8295	8346	8337	8343	8355	8224	8183	8211	8223	8242	8307	8328	8268	8357	8323	8267	8231	8220	8247	8259	8386	8433	8339	8444
372	A/D1	0	2	790	8212	8231	8272	8238	8241	8261	8236	8245	8205	8225	8228	8210	8247	8265	8250	8278	8258	8285	8242	8230	8225	8224	8266	8277	8289	8296	8289	8247	8235	8209	8214	8238	8269	8261	8250	8243	8249	8236	8226	8221	8233	8244	8241	8239	8253
372	A/D0	1	2	790	8272	8236	8262	8317	8354	8323	8265	8243	8244	8274	8330	8302	8347	8324	8317	8304	8267	8208	8217	8284	8263	8358	8346	8353	8348	8394	8336	8253	8193	8212	8248	8285	8299	8337	8350	8319	8270	8232	8220	8272	8321	8352	8299	8355	8359
373	A/D1	0	2	510	8270	8268	8300	8360	8361	8404	8365	8298	8256	8226	8231	8253	8337	8353	8495	8399	8364	8271	8225	8224	8270	8296	8324	8323	8376	8374	8387	8310	8256	8234	8279	8302	8371	8351	8413	8452	8445	8351	8308	8268	8287	8382	8411	8453	8419
373	A/D0	1	2	510	8287	8374	8344	8350	8403	8396	8288	8170	8192	8308	8301	8309	8281	8202	8307	8271	8204	8209	8189	8148	8301	8326	8347	8359	8434	8398	8325	8201	8163	8289	8365	8392	8345	8395	8360	8336	8293	8205	8180	8222	8357	8403	8402	8432	8348
374	A/D1	0	2	950	8210	8216	8215	8242	8251	8218	8220	8206	8209	8205	8218	8226	8214	8227	8224	8209	8222	8200	8226	8211	8216	8219	8213	8211	8215	8204	8221	8206	8209	8239	8234	8239	8271	8228	8269	8245	8236	8259	8231	8211	8233	8215	8193	8248	8214
374	A/D0	1	2	950	8222	8199	8231	8254	8230	8233	8240	8227	8193	8204	8245	8247	8254	8245	8255	8221	8216	8229	8187	8207	8198	8260	8281	8256	8269	8263	8241	8235	8193	8181	8197	8224	8222	8304	8248	8243	8254	8201	8208	8228	8164	8191	8240	8199	8275
375	A/D1	0	2	710	8215	8210	8225	8221	8252	8247	8224	8231	8222	8227	8255	8301	8293	8321	8255	8301	8268	8277	8258	8234	8221	8236	8254	8261	8259	8237	8228	8237	8222	8240	8240	8237	8276	8311	8287	8271	8233	8228	8213	8230	8222	8218	8304	8264	8290
375	A/D0	1	2	710	8227	8247	8252	8296	8280	8233	8224	8198	8197	8248	8240	8280	8253	8275	8270	8244	8225	8196	8221	8189	8204	8274	8268	8267	8273	8243	8213	8203	8200	8253	8273	8259	8282	8279	8283	8252	8230	8217	8231	8215	8246	8263	8261	8250	8254
376	A/D1	0	2	680	8219	8188	8293	8281	8325	8329	8329	8314	8242	8239	8212	8265	8260	8273	8273	8313	8319	8305	8251	8235	8224	8269	8349	8361	8369	8319	8314	8299	8272	8211	8231	8275	8290	8393	8355	8351	8319	8294	8264	8220	8254	8250	8344	8350	8352
376	A/D0	1	2	680	8258	8289	8301	8294	8264	8299	8284	8246	8206	8244	8234	8218	8294	8303	8294	8299	8327	8242	8197	8218	8235	8248	8277	8275	8315	8327	8275	8264	8223	8185	8245	8279	8305	8312	8294	8280	8246	8213	8173	8238	8218	8209	8297	8336	8338
377	A/D1	0	2	600	8235	8274	8264	8259	8259	8251	8261	8254	8226	8219	8213	8230	8264	8255	8270	8264	8248	8248	8235	8212	8241	8311	8355	8381	8375	8352	8306	8261	8231	8240	8224	8258	8329	8321	8356	8317	8351	8286	8263	8220	8279	8283	8355	8353	8384
377	A/D0	1	2	600	8235	8256	8241	8256	8264	8297	8254	8221	8188	8199	8244	8301	8296	8300	8309	8286	8274	8237	8212	8214	8265	8269	8274	8303	8334	8293	8249	8216	8213	8201	8219	8231	8280	8301	8286	8293	8243	8218	8191	8215	8256	8272	8341	8323	8435
378	A/D1	0	2	690	8233	8231	8271	8237	8260	8278	8212	8228	8243	8192	8256	8248	8260	8253	8242	8233	8233	8225	8223	8257	8267	8251	8289	8304	8283	8295	8240	8223	8233	8284	8277	8319	8264	8294	8298	8259	8258	8213	8232	8252	8301	8271	8287	8289	8286
378	A/D0	1	2	690	8221	8339	8365	8254	8234	8250	8208	8188	8231	8276	8289	8311	8349	8300	8288	8262	8227	8208	8221	8243	8308	8353	8360	8378	8395	8302	8223	8234	8261	8302	8316	8368	8372	8350	8369	8297	8235	8231	8232	8320	8331	8361	8392	8393	8370
379	A/D1	0	2	730	8225	8231	8228	8255	8299	8265	8273	8232	8225	8229	8233	8231	8226	8224	8207	8213	8229	8213	8218	8214	8206	8231	8213	8239	8236	8253	8249	8232	8230	8215	8212	8222	8212	8224	8259	8299	8256	8245	8221	8220	8215	8285	8246	8315	8300
379	A/D0	1	2	730	8225	8210	8250	8276	8252	8268	8260	8204	8195	8234	8217	8218	8252	8239	8241	8266	8211	8209	8223	8183	8226	8262	8289	8245	8266	8291	8261	8223	8223	8245	8240	8246	8304	8285	8263	8283	8266	8211	8197	8254	8236	8274	8265	8258	8261
380	A/D1	0	2	690	8218	8218	8246	8274	8296	8302	8253	8248	8257	8217	8300	8279	8265	8223	8236	8231	8180	8248	8204	8204	8249	8243	8248	8281	8243	8241	8237	8207	8208	8275	8222	8267	8259	8255	8283	8245	8247	8214	8223	8211	8267	8279	8292	8275	8261
380	A/D0	1	2	690	8244	8223	8227	8274	8241	8208	8201	8188	8211	8244	8250	8301	8276	8283	8269	8221	8226	8194	8186	8261	8245	8227	8258	8296	8223	8211	8191	8204	8188	8266	8275	8287	8260	8256	8289	8218	8201	8208	8200	8239	8233	8271	8244	8229	8295
381	A/D1	0	2	810	8287	8321	8407	8366	8364	8370	8290	8266	8227	8251	8284	8359	8417	8454	8422	8455	8349	8308	8243	8242	8341	8369	8396	8480	8350	8445	8282	8301	8229	8236	8329	8327	8399	8424	8444	8426	8355	8286	8250	8218	8250	8331	8388	8384	8350
381	A/D0	1	2	810	8307	8414	8424	8398	8364	8371	8262	8222	8245	8261	8302	8449	8479	8474	8499	8439	8342	8217	8196	8285	8287	8372	8441	8517	8500	8393	8367	8225	8181	8302	8340	8360	8422	8364	8458	8392	8336	8285	8236	8329	8388	8462	8439	8394	8393
382	A/D1	0	2	950	8221	8230	8227	8234	8214	8257	8227	8261	8235	8223	8214	8223	8210	8227	8205	8231	8231	8232	8225	8209	8210	8224	8206	8230	8248	8244	8243	8228	8220	8187	8229	8217	8226	8223	8225	8260	8213	8223	8253	8172	8224	8235	8235	8246	8253
382	A/D0	1	2	950	8207	8273	8256	8229	8314	8293	8233	8172	8196	8227	8197	8245	8254	8237	8207	8230	8238	8205	8196	8219	8235	8227	8284	8241	8308	8284	8242	8210	8192	8181	8224	8232	8288	8322	8314	8273	8257	8201	8203	8224	8187	8214	8257	8297	8275
383	A/D1	0	2	900	8226	8242	8236	8279	8280	8259	8243	8224	8221	8208	8226	8235	8259	8299	8308	8300	8266	8232	8221	8229	8215	8235	8236	8251	8252	8237	8227	8218	8213	8232	8250	8238	8280	8281	8305	8270	8268	8242	8252	8227	8249	8256	8238	8233	8240
383	A/D0	1	2	900	8265	8188	8237	8292	8235	8246	8258	8221	8157	8188	8231	8222	8252	8264	8232	8269	8207	8227	8226	8246	8293	8294	8338	8346	8291	8262	8240	8174	8183	8234	8222	8183	8230	8276	8229	8264	8260	8241	8202	8225	8289	8261	8363	8351	8319
384	A/D1	0	2	970	8267	8262	8254	8225	8231	8232	8259	8248	8235	8241	8218	8224	8224	8222	8233	8248	8243	8236	8226	8224	8212	8215	8229	8226	8233	8213	8219	8211	8216	8232	8264	8264	8247	8237	8220	8222	8258	8249	8238	8283	8262	8267	8248	8260	8318
384	A/D0	1	2	970	8182	8235	8219	8187	8201	8230	8201	8203	8186	8230	8221	8219	8290	8287	8252	8260	8262	8207	8198	8222	8239	8226	8257	8254	8245	8238	8202	8207	8195	8243	8234	8263	8256	8222	8219	8242	8187	8179	8220	8235	8196	8223	8251	8235	8241
385	A/D1	0	2	700	8243	8246	8247	8288	8278	8302	8296	8266	8261	8252	8246	8246	8242	8230	8250	8290	8269	8270	8224	8240	8215	8276	8288	8316	8303	8311	8354	8317	8282	8249	8283	8241	8280	8277	8385	8382	8359	8313	8265	8227	8291	8302	8306	8341	8405
385	A/D0	1	2	700	8246	8257	8327	8288	8260	8337	8263	8244	8231	8223	8239	8252	8271	8278	8290	8259	8232	8192	8194	8199	8224	8321	8336	8279	8308	8333	8262	8230	8256	8252	8224	8235	8320	8290	8347	8371	8283	8242	8203	8208	8212	8304	8308	8305	8381
386	A/D1	0	2	840	8208	8221	8233	8225	8238	8229	8228	8258	8227	8236	8206	8219	8211	8226	8240	8231	8260	8234	8253	8226	8232	8236	8234	8235	8249	8249	8224	8229	8214	8220	8225	8249	8246	8229	8249	8295	8278	8282	8243	8234	8248	8230	8239	8279	8256
386	A/D0	1	2	840	8215	8226	8219	8254	8305	8268	8237	8246	8222	8179	8208	8264	8234	8259	8308	8286	8228	8212	8209	8195	8182	8247	8267	8248	8281	8238	8218	8219	8195	8205	8247	8245	8256	8307	8298	8256	8243	8239	8202	8190	8225	8241	8245	8254	8296
387	A/D1	0	2	890	8221	8216	8219	8229	8237	8307	8294	8283	8238	8232	8230	8219	8222	8216	8211	8263	8297	8289	8255	8229	8230	8240	8241	8229	8228	8220	8213	8253	8237	8252	8235	8223	8217	8208	8204	8225	8217	8224	8216	8209	8239	8238	8281	8251	8264
387	A/D0	1	2	890	8219	8229	8251	8285	8249	8234	8197	8191	8195	8188	8200	8240	8235	8247	8289	8302	8262	8247	8218	8221	8239	8236	8272	8269	8271	8339	8265	8247	8230	8213	8216	8294	8260	8264	8225	8239	8213	8189	8224	8210	8216	8240	8251	8209	8239
388	A/D1	0	2	1250	8213	8207	8218	8217	8207	8319	8235	8246	8266	8176	8278	8191	8260	8231	8267	8282	8235	8247	8226	8222	8258	8246	8231	8262	8247	8260	8227	8237	8233	8211	8233	8237	8247	8237	8240	8240	8236	8218	8221	8212	8227	8235	8230	8233	8228
388	A/D0	1	2	1250	8197	8271	8270	8271	8283	8283	8273	8195	8236	8239	8221	8259	8242	8240	8208	8205	8233	8173	8155	8236	8222	8211	8222	8204	8239	8255	8233	8222	8234	8237	8212	8237	8231	8208	8210	8243	8211	8141	8185	8210	8199	8207	8237	8256	8258
389	A/D1	0	2	810	8219	8210	8259	8249	8242	8264	8249	8260	8242	8224	8244	8225	8229	8237	8225	8230	8251	8252	8244	8229	8228	8227	8243	8252	8257	8279	8268	8259	8223	8218	8215	8229	8223	8224	8267	8245	8242	8232	8228	8227	8217	8229	8281	8274	8256
389	A/D0	1	2	810	8202	8218	8228	8225	8219	8216	8236	8214	8209	8231	8188	8201	8232	8274	8293	8233	8269	8241	8207	8183	8219	8263	8242	8265	8295	8275	8251	8251	8211	8209	8202	8250	8254	8321	8297	8287	8255	8221	8167	8189	8241	8239	8239	8264	8243
390	A/D1	0	2	780	8234	8252	8346	8287	8284	8250	8235	8234	8216	8209	8238	8244	8234	8217	8231	8248	8251	8261	8236	8223	8229	8250	8249	8249	8236	8257	8232	8240	8211	8216	8211	8231	8240	8248	8299	8306	8281	8247	8230	8216	8213	8231	8277	8265	8302
390	A/D0	1	2	780	8223	8236	8241	8267	8243	8232	8200	8219	8218	8214	8218	8234	8290	8306	8268	8282	8264	8204	8220	8223	8274	8270	8262	8280	8292	8268	8250	8226	8226	8185	8233	8328	8323	8308	8312	8292	8222	8199	8230	8222	8259	8276	8272	8256	8219
391	A/D1	0	2	790	8206	8255	8318	8289	8292	8237	8235	8238	8215	8229	8212	8215	8228	8205	8229	8213	8246	8236	8215	8219	8220	8220	8222	8196	8266	8212	8204	8306	8198	8258	8209	8247	8245	8247	8258	8243	8295	8240	8256	8212	8272	8231	8293	8276	8274
391	A/D0	1	2	790	8271	8231	8248	8292	8310	8233	8202	8238	8216	8184	8257	8284	8263	8239	8283	8281	8230	8242	8218	8209	8212	8224	8255	8279	8258	8274	8198	8222	8188	8197	8285	8279	8289	8352	8308	8283	8258	8240	8215	8185	8243	8253	8212	8263	8270
392	A/D1	0	2	890	8223	8250	8252	8299	8271	8254	8228	8216	8229	8209	8213	8227	8238	8268	8265	8285	8260	8239	8224	8216	8212	8227	8256	8271	8285	8212	8296	8227	8212	8248	8212	8289	8244	8280	8277	8261	8263	8217	8233	8235	8277	8286	8279	8240	8265
392	A/D0	1	2	890	8227	8226	8298	8218	8233	8247	8258	8221	8183	8253	8239	8223	8244	8226	8236	8252	8249	8211	8190	8229	8204	8238	8232	8246	8253	8254	8256	8230	8172	8229	8275	8251	8276	8242	8253	8236	8196	8197	8242	8202	8192	8253	8240	8307	8276
393	A/D1	0	2	670	8238	8259	8289	8324	8281	8269	8269	8245	8254	8233	8301	8278	8285	8241	8260	8221	8246	8205	8218	8229	8218	8257	8238	8234	8248	8223	8233	8221	8203	8224	8227	8264	8251	8242	8252	8234	8282	8237	8180	8301	8163	8282	8285	8301	8370
393	A/D0	1	2	670	8260	8283	8333	8345	8302	8297	8225	8217	8238	8203	8315	8303	8277	8266	8318	8287	8235	8232	8255	8220	8242	8289	8290	8304	8254	8273	8266	8219	8192	8244	8298	8276	8340	8346	8324	8320	8271	8244	8194	8171	8208	8261	8223	8285	8327
394	A/D1	0	2	1250	8250	8260	8271	8240	8256	8258	8227	8262	8206	8225	8233	8231	8314	8260	8322	8260	8216	8266	8211	8222	8253	8247	8262	8253	8268	8226	8257	8215	8218	8226	8239	8289	8298	8268	8251	8262	8253	8262	8236	8212	8238	8231	8249	8262	8265
394	A/D0	1	2	1250	8191	8253	8213	8191	8256	8270	8224	8181	8231	8202	8198	8224	8246	8233	8288	8273	8216	8211	8215	8178	8246	8259	8259	8217	8241	8268	8208	8186	8247	8225	8228	8286	8296	8271	8237	8236	8199	8179	8196	8220	8223	8220	8253	8242	8255
395	A/D1	0	2	550	8239	8268	8295	8355	8339	8312	8269	8241	8231	8217	8248	8279	8279	8291	8258	8268	8250	8234	8235	8222	8282	8267	8273	8296	8336	8310	8286	8242	8231	8210	8217	8243	8285	8313	8373	8355	8311	8286	8251	8238	8277	8321	8333	8315	8329
395	A/D0	1	2	550	8260	8235	8301	8313	8277	8237	8245	8231	8177	8206	8287	8310	8266	8334	8304	8290	8265	8221	8196	8240	8251	8238	8321	8318	8295	8288	8269	8202	8160	8197	8254	8241	8291	8305	8233	8284	8208	8187	8230	8220	8242	8311	8377	8314	8289
396	A/D1	0	2	780	8218	8231	8244	8247	8241	8245	8278	8254	8254	8229	8221	8208	8241	8256	8252	8284	8245	8243	8227	8219	8235	8232	8229	8253	8218	8267	8271	8256	8251	8218	8237	8243	8279	8303	8296	8273	8270	8239	8237	8232	8240	8292	8280	8272	8241
396	A/D0	1	2	780	8222	8222	8226	8277	8293	8262	8248	8241	8198	8205	8229	8226	8244	8284	8253	8262	8268	8203	8195	8243	8274	8253	8274	8248	8228	8242	8273	8235	8155	8198	8264	8219	8196	8309	8272	8233	8272	8270	8170	8224	8316	8268	8275	8350	8283
397	A/D1	0	2	1030	8226	8237	8256	8236	8234	8237	8211	8225	8201	8208	8214	8213	8219	8220	8226	8238	8223	8243	8220	8211	8223	8219	8233	8229	8238	8234	8224	8217	8226	8208	8215	8226	8233	8240	8249	8236	8234	8211	8225	8206	8216	8219	8223	8232	8213
397	A/D0	1	2	1030	8263	8264	8256	8245	8255	8276	8187	8146	8171	8169	8217	8267	8304	8249	8206	8222	8198	8158	8199	8241	8231	8244	8273	8264	8269	8256	8241	8208	8198	8177	8233	8238	8252	8254	8250	8260	8196	8202	8189	8214	8244	8242	8284	8272	8257
398	A/D1	0	2	980	8197	8216	8198	8237	8234	8238	8224	8219	8224	8209	8216	8244	8221	8233	8227	8234	8223	8262	8222	8228	8210	8211	8213	8278	8276	8292	8279	8263	8231	8230	8203	8232	8223	8282	8241	8257	8234	8244	8231	8239	8236	8277	8277	8280	8274
398	A/D0	1	2	980	8275	8241	8236	8287	8251	8207	8195	8185	8181	8174	8189	8263	8284	8254	8267	8239	8207	8203	8204	8244	8250	8227	8321	8319	8271	8272	8231	8199	8169	8178	8216	8207	8228	8261	8282	8234	8244	8243	8205	8237	8191	8207	8265	8218	8259
399	A/D1	0	2	460	8221	8240	8253	8273	8244	8280	8292	8259	8243	8205	8218	8240	8253	8258	8295	8255	8241	8257	8224	8227	8209	8219	8241	8192	8269	8239	8219	8274	8209	8222	8289	8276	8312	8298	8277	8237	8245	8219	8206	8229	8208	8222	8237	8227	8268
399	A/D0	1	2	460	8243	8268	8335	8315	8271	8307	8292	8282	8238	8206	8210	8292	8257	8290	8346	8308	8257	8249	8247	8169	8211	8266	8321	8267	8278	8317	8243	8222	8267	8224	8243	8258	8279	8264	8265	8274	8240	8213	8202	8224	8257	8269	8254	8245	8314
400	A/D1	0	2	1090	8230	8213	8229	8224	8241	8238	8232	8227	8213	8248	8241	8240	8219	8215	8219	8217	8217	8224	8211	8213	8163	8242	8203	8196	8256	8197	8229	8206	8218	8216	8216	8247	8218	8234	8237	8251	8220	8235	8212	8206	8218	8222	8254	8254	8253
400	A/D0	1	2	1090	8229	8241	8216	8257	8283	8280	8229	8201	8233	8215	8206	8261	8220	8211	8222	8223	8210	8214	8218	8216	8283	8255	8262	8305	8302	8253	8255	8251	8205	8207	8241	8219	8210	8241	8259	8225	8232	8216	8225	8235	8226	8249	8246	8226	8211
401	A/D1	0	2	690	8234	8251	8253	8266	8277	8277	8268	8256	8238	8224	8233	8230	8226	8231	8241	8225	8268	8239	8238	8235	8242	8246	8268	8352	8302	8319	8282	8239	8222	8224	8333	8354	8366	8310	8356	8295	8266	8264	8242	8236	8301	8322	8297	8332	8346
401	A/D0	1	2	690	8193	8249	8224	8284	8265	8243	8229	8208	8183	8221	8251	8269	8272	8292	8290	8251	8232	8241	8219	8237	8241	8224	8281	8342	8314	8318	8256	8236	8219	8221	8224	8283	8346	8382	8337	8296	8268	8267	8162	8267	8296	8268	8276	8311	8276
402	A/D1	0	2	620	8272	8273	8290	8265	8284	8268	8252	8238	8222	8244	8247	8284	8256	8250	8234	8250	8240	8242	8219	8224	8228	8247	8250	8259	8252	8241	8239	8224	8216	8207	8235	8256	8249	8258	8276	8394	8334	8297	8239	8223	8239	8237	8239	8217	8237
402	A/D0	1	2	620	8272	8280	8266	8258	8241	8259	8247	8209	8195	8263	8275	8260	8266	8288	8265	8250	8270	8212	8212	8241	8232	8217	8271	8269	8254	8270	8252	8218	8182	8223	8219	8224	8262	8259	8243	8225	8258	8223	8193	8244	8259	8261	8278	8298	8263
403	A/D1	0	2	520	8219	8263	8343	8328	8337	8344	8303	8293	8234	8233	8201	8300	8313	8309	8302	8268	8255	8263	8239	8252	8223	8229	8242	8258	8290	8355	8304	8285	8228	8224	8237	8272	8275	8296	8302	8289	8266	8268	8214	8237	8246	8275	8296	8378	8431
403	A/D0	1	2	520	8302	8281	8304	8337	8300	8316	8259	8237	8197	8219	8297	8274	8250	8303	8322	8302	8246	8267	8246	8233	8274	8246	8288	8274	8289	8287	8258	8234	8206	8208	8259	8271	8250	8272	8264	8256	8259	8243	8194	8236	8319	8273	8301	8378	8326
404	A/D1	0	2	1250	8207	8236	8242	8232	8258	8224	8222	8212	8211	8225	8216	8221	8228	8229	8292	8203	8254	8238	8242	8276	8243	8204	8300	8180	8320	8182	8264	8196	8242	8228	8272	8244	8233	8251	8217	8284	8228	8244	8186	8216	8216	8234	8234	8240	8284
404	A/D0	1	2	1250	8200	8198	8253	8222	8255	8260	8235	8217	8187	8218	8221	8182	8258	8323	8336	8222	8287	8139	8195	8198	8216	8243	8211	8270	8278	8362	8255	8191	8212	8252	8203	8223	8258	8278	8289	8283	8262	8198	8186	8238	8217	8191	8222	8296	8265
405	A/D1	0	2	1250	8220	8199	8218	8233	8252	8267	8258	8247	8218	8219	8207	8230	8233	8301	8332	8313	8272	8252	8223	8231	8244	8240	8246	8262	8262	8251	8232	8217	8209	8212	8220	8255	8240	8240	8260	8242	8304	8267	8260	8227	8219	8211	8222	8236	8271
405	A/D0	1	2	1250	8200	8233	8298	8335	8245	8255	8288	8209	8145	8212	8213	8133	8191	8289	8253	8210	8283	8284	8156	8222	8289	8206	8218	8198	8184	8194	8201	8227	8260	8231	8218	8214	8217	8246	8285	8269	8269	8238	8204	8226	8240	8231	8223	8256	8270
406	A/D1	0	2	740	8216	8230	8239	8230	8238	8237	8237	8223	8244	8227	8227	8220	8219	8262	8254	8287	8276	8267	8235	8233	8242	8228	8226	8228	8225	8257	8359	8290	8269	8218	8199	8244	8191	8242	8248	8227	8308	8261	8248	8246	8235	8236	8239	8237	8212
406	A/D0	1	2	740	8202	8252	8228	8194	8287	8252	8215	8231	8215	8188	8191	8219	8264	8252	8268	8318	8292	8252	8224	8206	8229	8270	8252	8323	8329	8283	8246	8233	8209	8191	8185	8257	8214	8196	8290	8283	8250	8232	8237	8198	8230	8257	8262	8255	8261
407	A/D1	0	2	790	8220	8220	8230	8249	8245	8235	8238	8226	8222	8224	8202	8224	8213	8220	8220	8233	8231	8226	8222	8211	8212	8231	8247	8257	8267	8249	8237	8231	8246	8236	8244	8255	8247	8267	8262	8282	8263	8270	8231	8233	8300	8293	8309	8315	8295
407	A/D0	1	2	790	8235	8225	8263	8283	8208	8254	8246	8196	8211	8200	8211	8249	8207	8252	8248	8204	8222	8217	8226	8208	8209	8243	8241	8254	8238	8277	8237	8215	8229	8207	8227	8216	8249	8255	8224	8281	8275	8237	8201	8207	8208	8287	8309	8298	8316
408	A/D1	0	2	880	8220	8246	8265	8247	8239	8214	8218	8212	8206	8206	8212	8252	8240	8289	8264	8264	8235	8213	8215	8215	8240	8253	8268	8247	8239	8224	8212	8228	8227	8237	8250	8233	8294	8243	8287	8286	8267	8253	8230	8236	8249	8228	8240	8223	8232
408	A/D0	1	2	880	8222	8225	8297	8259	8210	8241	8239	8188	8165	8272	8268	8268	8275	8274	8245	8252	8276	8213	8218	8267	8296	8310	8269	8284	8246	8231	8196	8238	8254	8231	8238	8271	8297	8272	8285	8294	8244	8191	8233	8259	8255	8243	8286	8275	8282
409	A/D1	0	2	600	8226	8228	8242	8267	8221	8319	8201	8255	8198	8240	8204	8279	8291	8256	8279	8258	8282	8233	8232	8243	8237	8258	8280	8252	8328	8281	8278	8265	8211	8230	8258	8288	8315	8307	8294	8334	8282	8267	8244	8212	8230	8257	8260	8341	8300
409	A/D0	1	2	600	8273	8262	8253	8306	8277	8327	8264	8223	8177	8174	8291	8325	8259	8340	8363	8280	8217	8219	8221	8294	8272	8321	8282	8325	8278	8229	8209	8204	8179	8229	8268	8257	8280	8322	8319	8219	8187	8206	8178	8237	8310	8372	8283	8271	8266
410	A/D1	0	2	450	8217	8238	8259	8252	8251	8225	8224	8192	8226	8201	8269	8266	8288	8250	8274	8264	8256	8252	8216	8223	8213	8232	8267	8276	8380	8333	8385	8319	8276	8239	8236	8280	8293	8284	8280	8280	8285	8244	8241	8218	8266	8288	8315	8315	8302
410	A/D0	1	2	450	8230	8249	8244	8206	8269	8224	8244	8242	8250	8238	8232	8306	8280	8295	8252	8292	8280	8250	8230	8198	8252	8298	8338	8325	8282	8212	8217	8223	8176	8227	8265	8319	8280	8249	8320	8260	8282	8260	8218	8223	8280	8292	8297	8254	8243
411	A/D1	0	2	1230	8212	8218	8244	8259	8248	8232	8229	8245	8232	8235	8228	8257	8246	8241	8236	8219	8258	8239	8231	8228	8256	8239	8240	8228	8226	8230	8218	8214	8213	8210	8206	8219	8237	8247	8261	8241	8237	8213	8215	8209	8212	8204	8218	8222	8186
411	A/D0	1	2	1230	8198	8209	8208	8199	8221	8224	8229	8227	8195	8235	8252	8278	8272	8267	8301	8245	8207	8215	8194	8176	8232	8244	8238	8244	8254	8273	8245	8180	8201	8252	8240	8271	8272	8296	8276	8253	8239	8204	8165	8174	8236	8222	8261	8232	8261
412	A/D1	0	2	910	8220	8239	8239	8244	8239	8245	8237	8229	8221	8219	8212	8223	8218	8254	8226	8242	8218	8237	8227	8211	8210	8227	8271	8262	8261	8252	8228	8242	8228	8226	8253	8277	8273	8278	8238	8212	8271	8235	8201	8247	8207	8217	8242	8318	8317
412	A/D0	1	2	910	8232	8281	8289	8278	8249	8230	8244	8233	8190	8194	8195	8179	8226	8298	8256	8222	8261	8221	8098	8157	8208	8169	8178	8318	8259	8235	8249	8261	8181	8205	8231	8219	8224	8215	8243	8238	8246	8212	8206	8234	8181	8233	8275	8241	8232
413	A/D1	0	2	830	8226	8242	8236	8232	8222	8237	8233	8237	8229	8218	8216	8233	8287	8266	8256	8266	8238	8236	8228	8216	8210	8213	8206	8247	8225	8256	8257	8233	8230	8220	8228	8258	8250	8276	8269	8255	8245	8223	8225	8215	8231	8231	8230	8242	8247
413	A/D0	1	2	830	8200	8225	8221	8217	8213	8200	8219	8214	8191	8218	8258	8218	8232	8252	8243	8236	8207	8207	8195	8169	8181	8194	8207	8244	8254	8246	8221	8194	8187	8230	8259	8251	8294	8259	8250	8270	8245	8220	8193	8204	8228	8226	8232	8275	8280
414	A/D1	0	2	640	8208	8238	8259	8306	8311	8298	8264	8231	8211	8254	8237	8280	8251	8282	8334	8296	8294	8245	8226	8257	8232	8249	8298	8301	8297	8266	8253	8237	8223	8236	8234	8262	8300	8296	8294	8277	8248	8221	8223	8195	8219	8255	8276	8292	8306
414	A/D0	1	2	640	8258	8319	8296	8330	8318	8272	8277	8221	8243	8228	8220	8242	8262	8296	8279	8278	8243	8195	8220	8229	8238	8279	8270	8277	8281	8290	8269	8235	8224	8211	8210	8284	8294	8315	8354	8314	8294	8218	8211	8202	8231	8264	8307	8317	8343
415	A/D1	0	2	1130	8201	8237	8210	8224	8245	8226	8219	8218	8212	8220	8223	8262	8232	8246	8220	8222	8220	8227	8216	8226	8202	8213	8204	8239	8239	8222	8247	8222	8216	8226	8225	8228	8226	8236	8244	8247	8223	8227	8208	8210	8254	8259	8303	8251	8255
415	A/D0	1	2	1130	8254	8255	8207	8255	8257	8206	8183	8233	8210	8229	8230	8272	8226	8237	8238	8223	8193	8200	8293	8251	7836	8032	8787	8618	8041	7985	8174	8293	8155	8285	8501	8221	8167	8386	8342	8259	8200	8124	8043	7985	8336	8649	8570	8152	7844
416	A/D1	0	2	530	8231	8236	8232	8237	8236	8266	8272	8259	8240	8237	8217	8245	8294	8296	8331	8297	8326	8285	8256	8233	8246	8249	8308	8290	8269	8279	8265	8256	8246	8229	8239	8309	8380	8351	8386	8323	8307	8311	8259	8258	8244	8245	8318	8337	8370
416	A/D0	1	2	530	8218	8261	8254	8258	8324	8338	8299	8275	8243	8229	8231	8281	8346	8296	8336	8333	8299	8210	8225	8234	8247	8277	8346	8298	8264	8323	8306	8264	8250	8229	8236	8197	8293	8358	8435	8449	8387	8300	8268	8206	8211	8328	8336	8357	8398
417	A/D1	0	2	1060	8232	8218	8241	8239	8273	8258	8236	8229	8216	8213	8225	8211	8210	8213	8219	8222	8235	8224	8229	8247	8232	8250	8225	8203	8225	8205	8222	8211	8213	8223	8238	8250	8243	8230	8236	8224	8230	8215	8217	8218	8217	8242	8236	8254	8227
417	A/D0	1	2	1060	8214	8253	8214	8239	8241	8234	8205	8210	8198	8214	8270	8238	8244	8222	8242	8241	8204	8229	8242	8208	8253	8263	8220	8234	8272	8261	8183	8189	8217	8214	8211	8225	8234	8231	8267	8271	8257	8202	8203	8194	8259	8276	8209	8257	8252
418	A/D1	0	2	750	8227	8258	8294	8304	8308	8269	8287	8241	8251	8228	8223	8258	8250	8294	8278	8278	8238	8227	8226	8255	8230	8242	8242	8280	8319	8356	8360	8303	8256	8229	8240	8232	8292	8286	8339	8304	8273	8246	8214	8265	8327	8368	8368	8370	8361
418	A/D0	1	2	750	8202	8243	8281	8268	8292	8243	8212	8220	8207	8214	8195	8274	8278	8274	8314	8316	8264	8186	8209	8187	8188	8209	8200	8206	8267	8197	8228	8226	8214	8262	8228	8256	8251	8225	8304	8284	8225	8219	8222	8210	8247	8277	8238	8262	8305
419	A/D1	0	2	840	8227	8285	8315	8284	8292	8317	8315	8286	8255	8230	8213	8236	8255	8252	8278	8257	8232	8233	8213	8212	8226	8215	8231	8252	8273	8265	8265	8248	8219	8226	8240	8316	8353	8316	8310	8260	8248	8212	8218	8228	8274	8284	8298	8285	8300
419	A/D0	1	2	840	8190	8251	8277	8261	8243	8273	8252	8185	8191	8265	8232	8257	8271	8255	8222	8258	8223	8193	8229	8164	8236	8248	8238	8271	8269	8291	8255	8250	8207	8249	8231	8252	8261	8254	8287	8274	8227	8237	8203	8197	8244	8310	8282	8240	8240
420	A/D1	0	2	820	8243	8242	8279	8326	8339	8360	8291	8250	8225	8242	8271	8320	8319	8256	8313	8236	8223	8267	8193	8257	8256	8283	8290	8352	8386	8370	8321	8272	8240	8221	8262	8265	8310	8329	8392	8349	8315	8255	8227	8240	8266	8271	8305	8355	8338
420	A/D0	1	2	820	8298	8308	8346	8354	8331	8308	8253	8212	8209	8255	8319	8342	8306	8431	8321	8313	8233	8240	8248	8212	8298	8342	8333	8349	8356	8291	8212	8232	8228	8284	8345	8383	8336	8368	8332	8265	8243	8217	8210	8228	8282	8322	8346	8367	8408
421	A/D1	0	2	470	8224	8216	8257	8263	8281	8299	8252	8255	8219	8244	8237	8266	8285	8274	8302	8319	8278	8246	8233	8209	8256	8271	8277	8279	8298	8258	8247	8216	8214	8211	8217	8228	8239	8302	8279	8289	8233	8243	8239	8239	8244	8268	8258	8261	8246
421	A/D0	1	2	470	8299	8278	8324	8290	8280	8234	8216	8198	8166	8244	8296	8314	8324	8299	8293	8304	8307	8237	8220	8285	8284	8361	8336	8313	8276	8292	8242	8181	8199	8230	8233	8274	8324	8308	8316	8319	8272	8193	8238	8365	8335	8308	8335	8347	8307
422	A/D1	0	2	690	8227	8209	8240	8239	8291	8264	8219	8260	8200	8208	8231	8201	8229	8212	8285	8244	8268	8238	8214	8213	8233	8248	8248	8250	8211	8218	8213	8216	8221	8212	8239	8245	8242	8264	8241	8246	8250	8226	8239	8216	8255	8234	8220	8234	8245
422	A/D0	1	2	690	8206	8258	8213	8230	8266	8233	8229	8199	8204	8220	8213	8247	8304	8276	8268	8240	8219	8182	8191	8260	8254	8236	8239	8216	8219	8219	8220	8230	8189	8226	8230	8278	8263	8268	8243	8226	8219	8195	8198	8250	8259	8224	8290	8308	8330
423	A/D1	0	2	770	8210	8222	8246	8237	8248	8222	8236	8226	8227	8228	8216	8227	8257	8278	8256	8260	8223	8235	8210	8227	8216	8221	8212	8224	8236	8227	8231	8228	8236	8246	8231	8233	8225	8214	8217	8251	8233	8249	8224	8217	8215	8225	8263	8263	8259
423	A/D0	1	2	770	8238	8274	8289	8274	8278	8307	8239	8175	8216	8162	8173	8255	8323	8295	8261	8255	8225	8175	8204	8228	8218	8174	8288	8289	8301	8309	8274	8238	8219	8223	8169	8224	8276	8260	8244	8310	8318	8235	8224	8218	8155	8206	8288	8294	8342
424	A/D1	0	2	830	8224	8227	8228	8223	8224	8226	8232	8241	8247	8223	8213	8213	8212	8232	8220	8241	8229	8234	8230	8214	8224	8243	8218	8243	8248	8254	8245	8226	8231	8207	8209	8248	8237	8265	8292	8270	8251	8226	8222	8216	8241	8229	8261	8328	8287
424	A/D0	1	2	830	8307	8282	8237	8220	8226	8208	8188	8177	8198	8211	8236	8226	8242	8268	8236	8223	8211	8185	8163	8244	8242	8227	8208	8244	8238	8202	8202	8208	8223	8244	8267	8293	8262	8240	8248	8252	8200	8187	8206	8242	8204	8197	8223	8212	8214
425	A/D1	0	2	620	8231	8249	8204	8297	8231	8280	8310	8233	8258	8218	8250	8268	8272	8314	8302	8251	8269	8214	8222	8219	8228	8225	8245	8237	8241	8249	8261	8288	8251	8257	8217	8267	8313	8318	8294	8325	8323	8305	8274	8261	8257	8237	8278	8282	8271
425	A/D0	1	2	620	8127	8403	8321	8261	8284	8301	8221	8193	8252	8210	8193	8252	8253	8257	8247	8358	8307	8195	8194	8227	8227	8236	8231	8303	8312	8343	8271	8234	8247	8198	8247	8288	8269	8216	8297	8281	8241	8216	8243	8227	8173	8206	8280	8313	8315
426	A/D1	0	2	990	8208	8214	8228	8190	8254	8187	8236	8260	8182	8246	8221	8206	8237	8227	8241	8298	8270	8256	8233	8224	8263	8238	8261	8236	8263	8254	8271	8255	8242	8220	8221	8202	8211	8258	8234	8277	8238	8237	8225	8210	8212	8237	8248	8261	8243
426	A/D0	1	2	990	8184	8264	8242	8229	8272	8255	8234	8207	8225	8178	8190	8246	8215	8230	8273	8244	8229	8213	8198	8155	8162	8253	8258	8248	8221	8243	8196	8209	8233	8215	8166	8176	8221	8195	8219	8227	8209	8219	8219	8201	8238	8250	8305	8293	8236
427	A/D1	0	2	780	8244	8258	8284	8265	8248	8270	8247	8226	8227	8212	8212	8238	8225	8272	8247	8266	8234	8266	8225	8228	8225	8275	8274	8289	8294	8273	8324	8269	8272	8245	8239	8254	8295	8269	8361	8286	8354	8266	8264	8227	8219	8218	8263	8260	8289
427	A/D0	1	2	780	8242	8257	8301	8280	8273	8249	8250	8230	8185	8206	8204	8188	8218	8277	8282	8233	8255	8225	8209	8230	8245	8213	8237	8262	8259	8244	8225	8215	8170	8165	8219	8237	8279	8303	8270	8240	8223	8217	8191	8197	8233	8270	8280	8293	8289
428	A/D1	0	2	570	8241	8235	8249	8260	8258	8232	8221	8210	8205	8217	8221	8225	8229	8262	8250	8232	8229	8217	8227	8240	8234	8301	8269	8321	8316	8304	8285	8248	8230	8262	8242	8249	8241	8283	8325	8335	8310	8277	8261	8233	8255	8257	8285	8299	8342
428	A/D0	1	2	570	8282	8244	8274	8246	8260	8250	8232	8243	8216	8242	8329	8303	8281	8250	8276	8251	8219	8199	8196	8222	8244	8314	8310	8284	8256	8253	8223	8209	8224	8212	8335	8333	8305	8279	8299	8235	8197	8187	8242	8257	8269	8310	8278	8286	8297
429	A/D1	0	2	470	8274	8271	8335	8281	8312	8302	8272	8260	8227	8225	8226	8241	8264	8249	8271	8271	8246	8241	8212	8222	8252	8282	8355	8300	8316	8276	8297	8256	8235	8234	8270	8255	8296	8287	8338	8340	8311	8272	8235	8215	8316	8303	8398	8337	8364
429	A/D0	1	2	470	8335	8442	8368	8440	8378	8299	8236	8243	8229	8240	8307	8344	8350	8421	8408	8436	8329	8248	8224	8242	8326	8403	8459	8472	8457	8411	8336	8284	8259	8280	8370	8410	8464	8521	8472	8391	8321	8235	8211	8289	8315	8397	8437	8460	8429
430	A/D1	0	3	620	8244	8232	8267	8285	8299	8312	8258	8267	8242	8215	8274	8266	8307	8275	8269	8280	8282	8270	8266	8232	8243	8226	8224	8219	8254	8258	8304	8282	8247	8233	8237	8228	8253	8238	8232	8272	8289	8281	8282	8248	8265	8246	8303	8326	8341
430	A/D0	1	3	620	8250	8277	8376	8333	8331	8335	8315	8206	8233	8231	8252	8316	8326	8305	8402	8381	8340	8252	8224	8259	8305	8381	8422	8423	8428	8412	8304	8304	8216	8185	8330	8308	8351	8459	8398	8396	8363	8326	8250	8252	8317	8368	8350	8396	8365
431	A/D1	0	3	700	8214	8273	8242	8269	8227	8239	8231	8226	8217	8227	8223	8260	8266	8301	8271	8262	8280	8264	8268	8236	8236	8240	8277	8295	8319	8283	8273	8239	8234	8221	8229	8233	8239	8272	8272	8270	8246	8234	8226	8220	8276	8304	8326	8308	8317
431	A/D0	1	3	700	8209	8267	8290	8262	8265	8227	8236	8223	8189	8208	8225	8224	8262	8308	8307	8287	8251	8237	8188	8184	8228	8265	8249	8323	8354	8330	8263	8227	8204	8207	8225	8289	8309	8302	8311	8313	8299	8210	8195	8211	8203	8300	8267	8306	8313
432	A/D1	0	3	680	8275	8310	8270	8253	8222	8225	8221	8219	8217	8208	8213	8216	8222	8248	8234	8254	8235	8231	8213	8230	8226	8242	8263	8254	8274	8278	8276	8262	8229	8214	8237	8267	8311	8283	8274	8264	8241	8242	8214	8275	8250	8232	8308	8228	8285
432	A/D0	1	3	680	8253	8242	8262	8299	8379	8279	8255	8215	8209	8232	8250	8279	8326	8309	8322	8265	8243	8196	8211	8259	8261	8268	8293	8319	8291	8299	8277	8220	8195	8208	8249	8236	8245	8281	8225	8236	8208	8188	8204	8201	8231	8308	8303	8288	8274
433	A/D1	0	3	940	8220	8218	8241	8224	8236	8242	8248	8243	8239	8216	8232	8232	8243	8298	8280	8276	8272	8256	8234	8231	8237	8236	8254	8236	8222	8225	8255	8262	8258	8240	8236	8250	8270	8243	8235	8271	8249	8252	8207	8221	8215	8233	8303	8265	8277
433	A/D0	1	3	940	8230	8235	8244	8299	8257	8247	8239	8215	8214	8189	8247	8237	8221	8270	8302	8276	8245	8228	8200	8173	8201	8257	8217	8263	8261	8273	8240	8211	8205	8197	8249	8283	8282	8246	8242	8271	8251	8246	8219	8226	8214	8233	8240	8256	8225
434	A/D1	0	3	730	8215	8240	8296	8375	8375	8366	8299	8266	8241	8248	8316	8383	8415	8408	8457	8455	8370	8297	8243	8239	8241	8278	8371	8321	8341	8285	8271	8232	8234	8237	8263	8374	8503	8512	8456	8391	8283	8250	8237	8206	8264	8340	8349	8470	8468
434	A/D0	1	3	730	8410	8527	8602	8517	8546	8496	8359	8251	8220	8248	8317	8416	8421	8429	8429	8416	8311	8264	8224	8248	8316	8399	8383	8423	8539	8481	8363	8290	8249	8278	8327	8496	8469	8435	8450	8435	8337	8222	8236	8373	8384	8458	8488	8534	8527
435	A/D1	0	3	510	8208	8245	8260	8302	8287	8311	8270	8251	8221	8216	8204	8248	8239	8259	8253	8284	8269	8254	8242	8198	8222	8267	8218	8318	8296	8289	8285	8241	8231	8240	8265	8331	8314	8308	8267	8266	8264	8216	8209	8273	8202	8366	8337	8383	8400
435	A/D0	1	3	510	8411	8347	8352	8374	8352	8264	8220	8232	8209	8240	8313	8384	8348	8391	8333	8274	8262	8208	8214	8299	8344	8367	8373	8428	8329	8276	8261	8229	8198	8273	8381	8396	8395	8381	8320	8268	8255	8238	8197	8283	8383	8385	8521	8489	8483
436	A/D1	0	3	720	8244	8250	8275	8256	8261	8264	8232	8216	8238	8228	8240	8260	8273	8309	8348	8332	8300	8250	8230	8293	8281	8310	8282	8297	8274	8285	8272	8236	8250	8240	8249	8270	8263	8302	8307	8271	8257	8216	8220	8223	8225	8242	8323	8317	8378
436	A/D0	1	3	720	8225	8277	8370	8450	8394	8266	8254	8207	8173	8244	8297	8340	8342	8340	8308	8279	8229	8232	8206	8257	8263	8290	8339	8324	8323	8291	8260	8210	8206	8202	8233	8238	8297	8337	8366	8288	8286	8259	8269	8309	8357	8391	8407	8393	8374
437	A/D1	0	3	650	8219	8252	8275	8275	8299	8331	8354	8312	8272	8229	8225	8266	8283	8301	8303	8274	8276	8234	8232	8219	8220	8291	8368	8329	8322	8289	8290	8267	8239	8242	8225	8289	8334	8344	8391	8356	8338	8270	8249	8225	8247	8286	8276	8291	8296
437	A/D0	1	3	650	8226	8257	8252	8265	8316	8338	8305	8221	8201	8203	8275	8305	8292	8342	8335	8335	8317	8259	8213	8215	8236	8371	8356	8395	8350	8311	8250	8254	8197	8212	8284	8271	8284	8263	8276	8276	8232	8260	8217	8260	8260	8325	8302	8279	8323
438	A/D1	0	3	530	8215	8247	8292	8283	8258	8273	8252	8286	8268	8237	8237	8245	8283	8280	8283	8263	8304	8280	8262	8280	8238	8227	8292	8233	8275	8308	8259	8269	8202	8233	8203	8251	8256	8314	8268	8292	8270	8259	8242	8225	8240	8287	8349	8325	8297
438	A/D0	1	3	530	8238	8245	8265	8287	8272	8228	8233	8221	8173	8199	8259	8311	8344	8349	8310	8302	8260	8257	8219	8205	8250	8305	8264	8383	8329	8299	8250	8252	8180	8211	8258	8307	8280	8346	8358	8334	8292	8269	8235	8229	8298	8335	8370	8351	8411
439	A/D1	0	3	910	8239	8234	8269	8239	8232	8232	8223	8217	8220	8205	8207	8219	8221	8235	8240	8237	8224	8218	8225	8214	8231	8224	8246	8232	8254	8243	8247	8235	8226	8221	8237	8234	8258	8249	8280	8254	8250	8223	8226	8214	8221	8211	8215	8224	8280
439	A/D0	1	3	910	8192	8230	8262	8249	8290	8338	8263	8226	8215	8194	8213	8289	8296	8273	8258	8256	8220	8201	8207	8205	8182	8218	8256	8239	8245	8243	8237	8207	8179	8182	8243	8237	8270	8299	8260	8271	8243	8212	8223	8183	8204	8257	8271	8280	8321
440	A/D1	0	3	930	8227	8225	8228	8214	8229	8229	8223	8237	8216	8222	8218	8233	8231	8221	8220	8216	8224	8230	8212	8221	8228	8230	8284	8254	8262	8227	8237	8210	8217	8223	8212	8226	8229	8239	8229	8214	8218	8237	8236	8242	8230	8228	8229	8249	8238
440	A/D0	1	3	930	8222	8197	8239	8232	8237	8248	8252	8195	8197	8233	8254	8251	8223	8263	8252	8262	8222	8203	8198	8190	8210	8228	8228	8248	8233	8268	8191	8173	8193	8199	8209	8196	8219	8246	8218	8250	8213	8187	8200	8221	8205	8221	8234	8216	8281
441	A/D1	0	3	460	8273	8287	8313	8356	8369	8344	8307	8272	8239	8219	8232	8234	8324	8427	8377	8346	8277	8250	8211	8219	8239	8347	8352	8383	8385	8372	8274	8309	8254	8244	8241	8337	8374	8347	8390	8318	8296	8297	8238	8218	8284	8308	8352	8386	8361
441	A/D0	1	3	460	8244	8279	8276	8250	8315	8319	8294	8281	8209	8217	8297	8285	8307	8339	8307	8284	8259	8226	8207	8182	8272	8320	8291	8333	8323	8290	8258	8239	8200	8222	8346	8325	8294	8373	8312	8314	8297	8246	8180	8195	8297	8282	8297	8380	8334
442	A/D1	0	3	480	8321	8268	8330	8346	8363	8446	8354	8333	8274	8280	8265	8341	8305	8338	8289	8309	8257	8255	8233	8275	8341	8375	8345	8534	8461	8500	8367	8300	8242	8231	8305	8349	8408	8488	8422	8397	8303	8292	8235	8287	8271	8341	8359	8399	8427
442	A/D0	1	3	480	8290	8319	8462	8447	8456	8404	8345	8230	8215	8407	8444	8533	8526	8518	8561	8437	8351	8288	8225	8288	8390	8471	8517	8502	8540	8425	8315	8226	8217	8299	8417	8536	8640	8555	8526	8375	8321	8237	8228	8327	8449	8538	8499	8555	8557
443	A/D1	0	3	1250	8199	8219	8238	8250	8268	8232	8227	8219	8208	8236	8240	8227	8233	8234	8237	8227	8210	8217	8227	8227	8241	8230	8240	8229	8235	8256	8257	8245	8230	8215	8237	8225	8257	8249	8269	8268	8236	8235	8219	8219	8219	8226	8217	8231	8226
443	A/D0	1	3	1250	8233	8235	8291	8262	8283	8281	8237	8183	8204	8239	8202	8236	8263	8256	8232	8220	8224	8193	8175	8264	8250	8198	8290	8282	8230	8244	8252	8185	8181	8244	8180	8181	8265	8272	8242	8307	8249	8184	8208	8247	8227	8208	8247	8248	8242
444	A/D1	0	3	770	8220	8222	8230	8265	8227	8235	8222	8209	8238	8209	8209	8235	8187	8276	8222	8275	8250	8248	8237	8208	8224	8217	8263	8234	8265	8225	8277	8242	8221	8248	8192	8218	8236	8244	8308	8311	8308	8250	8245	8212	8226	8237	8252	8266	8275
444	A/D0	1	3	770	8231	8232	8274	8293	8314	8248	8267	8221	8214	8244	8252	8260	8258	8247	8218	8223	8235	8178	8196	8258	8223	8292	8313	8327	8263	8276	8261	8179	8181	8229	8216	8218	8235	8254	8244	8251	8233	8183	8190	8250	8233	8271	8243	8264	8347
445	A/D1	0	3	790	8210	8239	8243	8271	8269	8343	8305	8299	8245	8227	8204	8218	8223	8226	8252	8275	8259	8257	8227	8203	8222	8222	8237	8283	8303	8301	8265	8239	8221	8207	8218	8251	8230	8239	8216	8285	8281	8273	8261	8224	8244	8247	8260	8281	8280
445	A/D0	1	3	790	8208	8265	8288	8221	8207	8287	8263	8261	8248	8219	8201	8234	8296	8270	8254	8272	8210	8217	8231	8215	8208	8294	8307	8310	8313	8276	8275	8237	8242	8209	8181	8288	8281	8245	8264	8303	8278	8236	8236	8201	8177	8231	8261	8288	8301
446	A/D1	0	3	590	8222	8245	8228	8266	8301	8328	8331	8321	8271	8248	8238	8257	8295	8305	8318	8364	8391	8341	8283	8242	8237	8176	8337	8287	8323	8318	8254	8270	8216	8233	8216	8206	8288	8287	8305	8334	8331	8285	8305	8226	8285	8242	8236	8335	8265
446	A/D0	1	3	590	8243	8260	8307	8402	8319	8313	8279	8231	8218	8188	8238	8243	8287	8312	8345	8336	8298	8277	8221	8209	8203	8292	8217	8314	8282	8269	8316	8303	8152	8243	8308	8182	8295	8350	8247	8273	8352	8287	8143	8277	8286	8326	8504	8487	8395
447	A/D1	0	3	710	8242	8226	8221	8218	8251	8229	8228	8227	8224	8249	8325	8280	8278	8240	8212	8209	8214	8214	8213	8232	8228	8268	8301	8290	8254	8263	8241	8216	8220	8283	8250	8265	8264	8274	8277	8242	8234	8218	8227	8238	8247	8252	8263	8254	8284
447	A/D0	1	3	710	8243	8232	8243	8262	8266	8254	8242	8209	8202	8223	8269	8236	8218	8241	8231	8211	8205	8198	8196	8209	8284	8274	8272	8226	8252	8270	8255	8173	8197	8277	8245	8260	8319	8259	8252	8259	8224	8186	8192	8203	8202	8278	8295	8311	8288
448	A/D1	0	3	520	8237	8263	8287	8276	8263	8248	8234	8229	8215	8207	8251	8304	8310	8360	8392	8352	8281	8233	8211	8249	8235	8270	8265	8282	8311	8333	8295	8278	8229	8233	8258	8296	8304	8311	8275	8271	8231	8235	8233	8236	8263	8308	8295	8289	8267
448	A/D0	1	3	520	8364	8386	8388	8343	8317	8321	8268	8200	8232	8293	8257	8349	8352	8286	8246	8285	8222	8199	8235	8334	8403	8454	8469	8433	8400	8308	8231	8219	8250	8308	8360	8419	8366	8364	8398	8347	8252	8205	8244	8269	8356	8426	8425	8450	8384
449	A/D1	0	3	580	8239	8330	8322	8343	8290	8359	8325	8324	8270	8240	8261	8395	8388	8418	8344	8334	8277	8277	8223	8220	8284	8332	8426	8392	8362	8356	8356	8309	8274	8237	8250	8276	8305	8329	8314	8289	8289	8272	8249	8240	8231	8235	8274	8277	8297
449	A/D0	1	3	580	8457	8623	8620	8584	8681	8622	8499	8317	8277	8305	8404	8679	8745	8763	8754	8582	8430	8307	8245	8218	8448	8576	8571	8629	8638	8623	8446	8347	8244	8296	8428	8543	8673	8758	8790	8772	8572	8347	8255	8336	8510	8511	8568	8627	8699
450	A/D1	0	3	480	8251	8206	8383	8331	8353	8375	8311	8361	8252	8274	8251	8272	8320	8314	8341	8296	8268	8229	8230	8212	8298	8297	8320	8276	8291	8304	8331	8283	8264	8237	8262	8266	8361	8390	8356	8298	8279	8225	8241	8216	8240	8285	8400	8457	8460
450	A/D0	1	3	480	8352	8512	8491	8570	8566	8546	8387	8319	8233	8277	8313	8424	8467	8466	8529	8536	8453	8367	8247	8282	8425	8476	8515	8541	8597	8480	8414	8326	8213	8279	8436	8523	8453	8436	8445	8476	8354	8315	8242	8304	8371	8418	8524	8505	8523
451	A/D1	0	3	790	8223	8233	8225	8236	8241	8255	8236	8231	8215	8216	8269	8266	8283	8277	8274	8258	8273	8258	8278	8245	8288	8264	8253	8252	8226	8245	8238	8231	8221	8212	8220	8211	8277	8269	8292	8295	8309	8259	8255	8221	8249	8244	8292	8271	8285
451	A/D0	1	3	790	8218	8268	8261	8306	8359	8300	8224	8243	8227	8157	8229	8335	8260	8282	8357	8292	8249	8249	8227	8271	8305	8311	8288	8306	8240	8242	8233	8218	8181	8213	8249	8255	8297	8379	8355	8285	8261	8247	8186	8277	8348	8350	8349	8306	8291
452	A/D1	0	3	790	8216	8229	8238	8228	8238	8215	8224	8220	8218	8233	8243	8265	8246	8236	8222	8222	8224	8213	8219	8224	8215	8282	8239	8305	8301	8289	8265	8236	8211	8224	8263	8325	8336	8349	8317	8270	8227	8224	8214	8215	8207	8249	8256	8291	8321
452	A/D0	1	3	790	8219	8251	8240	8279	8228	8219	8185	8199	8200	8208	8246	8253	8256	8241	8242	8230	8189	8185	8193	8193	8214	8233	8269	8282	8256	8234	8207	8198	8199	8249	8253	8240	8295	8277	8259	8268	8243	8220	8196	8182	8180	8215	8194	8237	8247
453	A/D1	0	3	630	8231	8256	8244	8262	8264	8241	8241	8242	8227	8225	8232	8225	8249	8234	8238	8244	8232	8246	8238	8215	8227	8216	8263	8293	8284	8271	8254	8258	8244	8234	8226	8219	8243	8301	8275	8289	8231	8235	8204	8217	8202	8216	8209	8277	8336
453	A/D0	1	3	630	8278	8305	8302	8291	8348	8286	8249	8265	8220	8210	8268	8357	8311	8337	8383	8375	8244	8227	8262	8209	8227	8308	8268	8259	8318	8319	8269	8208	8205	8243	8253	8328	8354	8376	8326	8309	8218	8226	8220	8211	8354	8339	8313	8361	8461
454	A/D1	0	3	930	8217	8223	8257	8243	8250	8239	8223	8210	8217	8216	8212	8223	8215	8239	8236	8230	8231	8227	8212	8219	8209	8223	8266	8257	8245	8242	8233	8215	8217	8242	8270	8255	8237	8255	8220	8234	8215	8223	8210	8226	8233	8236	8278	8276	8261
454	A/D0	1	3	930	8206	8256	8256	8250	8275	8262	8251	8180	8185	8221	8211	8199	8223	8256	8198	8212	8230	8202	8185	8236	8244	8213	8229	8263	8239	8246	8230	8217	8175	8238	8213	8216	8278	8258	8259	8286	8233	8187	8230	8223	8265	8248	8296	8275	8298
455	A/D1	0	3	620	8221	8270	8256	8276	8290	8275	8295	8268	8257	8235	8231	8234	8314	8340	8374	8292	8279	8235	8213	8222	8237	8227	8280	8297	8307	8336	8324	8296	8262	8235	8254	8315	8335	8342	8303	8338	8299	8322	8259	8244	8245	8306	8372	8399	8404
455	A/D0	1	3	620	8258	8318	8310	8346	8350	8316	8337	8228	8158	8172	8260	8283	8385	8348	8334	8327	8271	8245	8205	8222	8252	8334	8345	8441	8431	8407	8385	8267	8194	8208	8283	8312	8357	8390	8384	8424	8359	8278	8252	8231	8248	8384	8359	8376	8404
456	A/D1	0	3	550	8268	8263	8298	8265	8276	8320	8301	8327	8249	8259	8249	8291	8273	8352	8321	8367	8311	8279	8223	8229	8258	8284	8376	8385	8413	8359	8372	8302	8274	8241	8267	8302	8367	8381	8428	8388	8372	8319	8261	8220	8233	8274	8304	8388	8363
456	A/D0	1	3	550	8262	8336	8413	8355	8380	8362	8337	8260	8209	8243	8327	8328	8361	8399	8484	8383	8331	8294	8210	8214	8271	8340	8323	8379	8419	8415	8341	8274	8197	8200	8291	8300	8363	8426	8462	8435	8403	8290	8195	8246	8333	8360	8411	8462	8444
457	A/D1	0	3	990	8218	8263	8215	8231	8210	8217	8222	8212	8218	8215	8211	8215	8209	8218	8274	8262	8273	8238	8227	8218	8221	8208	8214	8227	8233	8224	8217	8223	8217	8213	8213	8213	8216	8216	8224	8222	8247	8228	8250	8215	8212	8217	8212	8217	8240
457	A/D0	1	3	990	8150	8216	8279	8211	8205	8228	8198	8181	8225	8241	8224	8193	8233	8233	8196	8244	8242	8177	8197	8218	8191	8224	8236	8209	8221	8208	8181	8188	8202	8204	8198	8208	8253	8200	8229	8265	8252	8209	8217	8227	8204	8234	8279	8251	8241
458	A/D1	0	3	780	8262	8250	8284	8266	8290	8257	8275	8244	8239	8220	8221	8216	8274	8311	8328	8309	8270	8256	8234	8225	8236	8218	8268	8247	8281	8271	8270	8238	8235	8221	8215	8237	8264	8309	8285	8308	8277	8289	8230	8239	8260	8241	8285	8242	8275
458	A/D0	1	3	780	8192	8217	8282	8287	8272	8265	8229	8201	8203	8217	8255	8261	8287	8275	8301	8337	8311	8260	8235	8201	8230	8258	8239	8251	8263	8261	8314	8235	8219	8212	8178	8223	8361	8347	8325	8374	8285	8243	8211	8215	8244	8236	8292	8305	8278
459	A/D1	0	3	560	8213	8222	8217	8214	8305	8324	8347	8312	8249	8238	8220	8246	8291	8285	8284	8248	8281	8225	8231	8218	8230	8249	8291	8270	8298	8351	8311	8294	8262	8229	8239	8242	8247	8357	8304	8326	8276	8255	8248	8224	8241	8267	8268	8249	8262
459	A/D0	1	3	560	8217	8301	8365	8326	8357	8326	8208	8193	8194	8171	8230	8327	8281	8261	8281	8278	8195	8172	8245	8231	8245	8351	8404	8331	8313	8338	8251	8209	8165	8177	8233	8254	8297	8315	8282	8328	8248	8247	8229	8192	8239	8312	8286	8348	8359
460	A/D1	0	3	710	8215	8222	8219	8288	8322	8284	8300	8246	8239	8225	8232	8258	8240	8266	8251	8259	8230	8226	8217	8225	8220	8256	8261	8299	8285	8277	8283	8246	8231	8217	8223	8237	8232	8289	8290	8266	8271	8227	8227	8201	8211	8224	8211	8266	8300
460	A/D0	1	3	710	8227	8259	8248	8272	8280	8250	8215	8223	8232	8223	8218	8185	8219	8294	8271	8295	8264	8247	8213	8221	8272	8276	8299	8292	8296	8262	8241	8261	8182	8185	8243	8338	8278	8333	8414	8285	8193	8307	8243	8159	8239	8377	8271	8320	8347
461	A/D1	0	3	600	8303	8298	8351	8309	8322	8313	8286	8258	8234	8222	8234	8291	8305	8326	8301	8295	8258	8233	8234	8224	8269	8346	8366	8341	8323	8338	8326	8284	8238	8228	8265	8253	8315	8319	8368	8329	8290	8250	8217	8266	8256	8269	8308	8326	8317
461	A/D0	1	3	600	8367	8490	8487	8409	8379	8287	8246	8218	8244	8302	8369	8382	8404	8365	8374	8317	8238	8194	8201	8225	8255	8354	8417	8492	8415	8376	8245	8227	8218	8283	8349	8409	8425	8455	8483	8389	8324	8251	8226	8191	8199	8302	8327	8362	8343
462	A/D1	0	3	760	8249	8272	8270	8274	8289	8320	8281	8265	8229	8228	8251	8223	8277	8276	8290	8253	8271	8239	8203	8256	8239	8260	8325	8317	8360	8345	8324	8264	8277	8231	8221	8243	8234	8271	8339	8312	8294	8261	8214	8206	8242	8182	8267	8231	8200
462	A/D0	1	3	760	8236	8235	8259	8288	8279	8276	8242	8222	8191	8207	8244	8225	8283	8299	8196	8226	8207	8181	8208	8235	8229	8285	8290	8287	8243	8253	8224	8200	8188	8209	8226	8260	8258	8298	8296	8312	8284	8235	8188	8216	8190	8262	8258	8289	8271
463	A/D1	0	3	1030	8220	8241	8231	8232	8217	8220	8205	8210	8220	8208	8231	8235	8224	8235	8207	8217	8220	8212	8222	8227	8229	8229	8244	8243	8249	8224	8230	8218	8221	8227	8226	8215	8260	8296	8283	8241	8243	8204	8244	8253	8227	8262	8226	8286	8276
463	A/D0	1	3	1030	8265	8203	8256	8261	8210	8209	8233	8214	8177	8198	8230	8240	8225	8258	8248	8244	8251	8207	8205	8211	8217	8261	8302	8281	8267	8284	8224	8190	8192	8205	8210	8228	8246	8268	8228	8233	8198	8172	8212	8176	8173	8221	8254	8207	8270
464	A/D1	0	3	840	8204	8247	8219	8226	8227	8249	8231	8231	8229	8226	8291	8287	8285	8269	8241	8241	8224	8227	8209	8241	8250	8260	8262	8243	8257	8242	8233	8237	8223	8224	8233	8256	8255	8310	8269	8335	8227	8229	8245	8178	8276	8232	8282	8265	8249
464	A/D0	1	3	840	8212	8189	8260	8268	8218	8264	8236	8205	8201	8210	8214	8245	8211	8223	8251	8224	8252	8188	8211	8187	8213	8259	8324	8251	8198	8253	8208	8179	8211	8269	8246	8221	8251	8235	8253	8243	8279	8182	8212	8189	8183	8268	8286	8249	8277
465	A/D1	0	3	1110	8275	8305	8324	8323	8281	8279	8235	8225	8218	8222	8244	8292	8280	8271	8254	8236	8228	8213	8215	8209	8303	8278	8333	8309	8278	8261	8244	8230	8226	8234	8226	8249	8276	8363	8355	8334	8312	8247	8225	8250	8228	8251	8232	8230	8260
465	A/D0	1	3	1110	8228	8298	8242	8255	8274	8277	8255	8231	8211	8221	8236	8268	8238	8247	8255	8240	8227	8211	8202	8224	8300	8301	8310	8287	8288	8231	8203	8220	8221	8230	8307	8332	8340	8304	8258	8224	8234	8224	8172	8260	8248	8233	8297	8375	8354
466	A/D1	0	3	890	8203	8221	8231	8220	8237	8230	8224	8229	8218	8223	8206	8223	8217	8223	8222	8210	8217	8216	8214	8216	8215	8234	8243	8253	8230	8222	8213	8217	8218	8213	8222	8227	8250	8238	8252	8234	8220	8225	8212	8229	8253	8234	8257	8246	8272
466	A/D0	1	3	890	8229	8230	8254	8233	8218	8222	8188	8185	8204	8190	8211	8214	8247	8243	8249	8216	8216	8197	8224	8228	8229	8237	8270	8271	8259	8223	8227	8211	8176	8205	8215	8251	8259	8268	8233	8238	8211	8183	8206	8213	8230	8330	8306	8281	8247
467	A/D1	0	3	600	8224	8264	8291	8283	8290	8296	8282	8317	8259	8256	8237	8238	8282	8277	8293	8312	8273	8255	8229	8213	8220	8246	8240	8307	8290	8294	8272	8283	8259	8248	8240	8240	8264	8293	8349	8384	8351	8297	8249	8230	8225	8258	8298	8346	8360
467	A/D0	1	3	600	8242	8257	8263	8297	8250	8309	8284	8251	8232	8201	8227	8291	8299	8321	8371	8361	8325	8299	8230	8215	8223	8270	8260	8256	8294	8347	8290	8264	8230	8215	8234	8262	8295	8300	8278	8303	8358	8246	8230	8227	8216	8261	8294	8338	8311
468	A/D1	0	3	460	8253	8377	8379	8401	8403	8379	8417	8351	8308	8251	8305	8293	8410	8410	8443	8433	8396	8327	8281	8231	8267	8282	8297	8324	8313	8422	8459	8338	8358	8217	8260	8302	8328	8361	8398	8415	8414	8360	8279	8253	8308	8294	8445	8542	8555
468	A/D0	1	3	460	8357	8458	8533	8492	8491	8492	8407	8284	8251	8243	8316	8405	8520	8541	8407	8389	8324	8222	8165	8241	8323	8429	8444	8485	8465	8422	8341	8317	8190	8231	8374	8393	8473	8551	8559	8478	8407	8251	8261	8235	8352	8425	8548	8551	8511
469	A/D1	0	3	790	8205	8211	8222	8243	8265	8249	8272	8250	8225	8210	8243	8228	8306	8290	8285	8246	8236	8220	8216	8209	8220	8229	8242	8249	8282	8260	8239	8227	8242	8236	8298	8278	8293	8247	8229	8225	8226	8248	8234	8247	8236	8257	8322	8282	8283
469	A/D0	1	3	790	8215	8192	8188	8301	8250	8194	8266	8324	8191	8211	8260	8298	8294	8320	8277	8247	8235	8198	8188	8220	8210	8280	8266	8278	8302	8301	8244	8199	8230	8249	8245	8263	8329	8339	8314	8300	8256	8206	8170	8206	8207	8230	8311	8303	8268
470	A/D1	0	3	560	8234	8268	8356	8375	8366	8293	8221	8305	8205	8270	8282	8295	8348	8329	8312	8245	8313	8235	8240	8271	8240	8341	8340	8312	8339	8294	8273	8255	8231	8245	8269	8274	8321	8348	8347	8334	8309	8272	8243	8229	8248	8296	8402	8430	8478
470	A/D0	1	3	560	8224	8331	8337	8370	8361	8300	8294	8274	8222	8348	8399	8388	8417	8435	8370	8326	8253	8232	8212	8233	8330	8325	8362	8363	8370	8296	8242	8201	8217	8285	8289	8396	8388	8398	8342	8296	8268	8212	8152	8295	8403	8400	8415	8450	8391
471	A/D1	0	3	790	8238	8249	8259	8242	8261	8227	8214	8222	8206	8222	8215	8231	8228	8252	8247	8237	8221	8217	8201	8214	8224	8223	8225	8228	8220	8220	8212	8214	8211	8210	8216	8217	8223	8223	8221	8268	8233	8238	8226	8222	8231	8225	8231	8275	8276
471	A/D0	1	3	790	8267	8236	8186	8226	8265	8182	8208	8210	8219	8266	8245	8267	8280	8237	8292	8201	8215	8200	8166	8238	8235	8207	8194	8239	8247	8192	8200	8221	8198	8214	8279	8281	8235	8267	8264	8212	8228	8196	8168	8219	8219	8219	8266	8275	8256
472	A/D1	0	3	920	8243	8218	8222	8216	8230	8233	8227	8226	8212	8219	8263	8235	8240	8219	8237	8229	8233	8229	8220	8214	8220	8256	8273	8285	8262	8245	8222	8231	8207	8217	8224	8227	8255	8239	8257	8236	8245	8220	8214	8218	8240	8247	8250	8240	8267
472	A/D0	1	3	920	8192	8202	8274	8229	8237	8251	8199	8179	8203	8230	8258	8206	8264	8215	8204	8242	8197	8194	8233	8203	8178	8191	8239	8284	8248	8218	8202	8179	8186	8258	8186	8192	8218	8249	8240	8213	8214	8207	8180	8229	8203	8219	8302	8360	8266
473	A/D1	0	3	1150	8230	8221	8264	8228	8256	8229	8232	8228	8219	8223	8211	8247	8242	8251	8229	8259	8240	8240	8225	8218	8211	8224	8253	8241	8241	8234	8232	8225	8217	8225	8206	8238	8235	8218	8240	8226	8232	8236	8214	8217	8213	8223	8210	8246	8257
473	A/D0	1	3	1150	8211	8243	8260	8278	8236	8248	8228	8213	8186	8201	8226	8216	8222	8231	8219	8231	8190	8196	8234	8220	8194	8269	8280	8277	8265	8274	8240	8184	8213	8211	8179	8189	8242	8203	8259	8242	8233	8227	8200	8225	8243	8268	8241	8293	8254
474	A/D1	0	3	610	8208	8221	8237	8235	8262	8278	8244	8266	8236	8182	8295	8282	8282	8396	8296	8389	8246	8280	8205	8247	8266	8265	8320	8322	8321	8270	8264	8225	8239	8232	8280	8284	8278	8358	8378	8358	8345	8283	8263	8227	8290	8303	8347	8392	8410
474	A/D0	1	3	610	8241	8283	8303	8285	8317	8314	8261	8210	8243	8223	8280	8337	8291	8272	8365	8267	8233	8237	8241	8236	8280	8347	8360	8361	8342	8332	8235	8250	8180	8220	8244	8261	8305	8334	8306	8313	8284	8241	8210	8215	8299	8348	8320	8376	8379
475	A/D1	0	3	970	8211	8217	8229	8234	8293	8256	8265	8222	8221	8203	8240	8232	8302	8253	8259	8246	8239	8233	8229	8210	8222	8209	8224	8237	8303	8314	8282	8242	8226	8225	8214	8231	8230	8237	8241	8265	8247	8244	8246	8244	8248	8248	8253	8289	8293
475	A/D0	1	3	970	8205	8214	8246	8282	8260	8301	8266	8188	8170	8206	8165	8209	8258	8269	8255	8279	8240	8198	8201	8217	8229	8245	8270	8293	8266	8299	8293	8248	8227	8243	8239	8193	8251	8272	8286	8252	8259	8232	8214	8227	8217	8267	8236	8243	8252
476	A/D1	0	3	990	8222	8225	8227	8241	8241	8262	8260	8244	8240	8231	8217	8236	8233	8232	8233	8228	8251	8244	8225	8228	8223	8224	8227	8218	8222	8219	8227	8215	8215	8216	8227	8218	8251	8269	8276	8266	8234	8217	8212	8221	8228	8229	8262	8239	8247
476	A/D0	1	3	990	8233	8233	8251	8304	8254	8309	8278	8239	8203	8210	8256	8249	8278	8304	8279	8253	8230	8231	8223	8238	8273	8220	8279	8334	8264	8329	8276	8235	8209	8237	8274	8246	8264	8289	8246	8285	8300	8256	8196	8216	8253	8306	8321	8341	8337
477	A/D1	0	3	1040	8213	8218	8212	8218	8213	8212	8222	8198	8224	8236	8185	8263	8200	8228	8209	8229	8256	8211	8253	8209	8219	8253	8235	8224	8234	8227	8233	8229	8218	8232	8234	8243	8232	8279	8265	8274	8254	8251	8221	8231	8221	8215	8230	8221	8231
477	A/D0	1	3	1040	8217	8223	8267	8255	8276	8275	8233	8226	8186	8203	8202	8204	8218	8221	8276	8284	8240	8225	8214	8200	8213	8223	8236	8221	8236	8240	8190	8216	8181	8192	8217	8228	8272	8274	8314	8273	8228	8222	8211	8208	8217	8235	8270	8282	8272
478	A/D1	0	3	830	8205	8221	8216	8236	8232	8228	8227	8216	8215	8234	8240	8258	8252	8220	8245	8274	8270	8251	8229	8227	8244	8249	8315	8266	8272	8228	8222	8224	8212	8209	8219	8219	8238	8223	8238	8253	8253	8228	8267	8216	8244	8341	8312	8349	8320
478	A/D0	1	3	830	8311	8358	8265	8312	8292	8245	8241	8208	8200	8207	8195	8239	8271	8264	8283	8294	8201	8189	8162	8162	8169	8214	8216	8238	8271	8252	8223	8215	8214	8203	8230	8303	8290	8237	8251	8338	8260	8198	8189	8230	8214	8293	8322	8252	8280
479	A/D1	0	3	480	8251	8272	8297	8317	8380	8340	8351	8303	8270	8244	8248	8266	8291	8321	8326	8367	8338	8322	8283	8241	8258	8279	8316	8364	8373	8370	8323	8281	8229	8255	8288	8351	8414	8385	8384	8384	8353	8303	8256	8237	8266	8314	8411	8410	8425
479	A/D0	1	3	480	8417	8408	8507	8569	8575	8485	8389	8293	8253	8248	8370	8457	8497	8486	8524	8441	8324	8298	8200	8250	8323	8462	8609	8617	8571	8473	8385	8253	8234	8268	8415	8518	8598	8515	8551	8489	8368	8285	8207	8291	8450	8510	8575	8534	8548
480	A/D1	0	3	640	8229	8209	8242	8249	8271	8293	8281	8278	8234	8239	8226	8263	8272	8275	8248	8239	8216	8216	8224	8198	8234	8212	8236	8229	8273	8272	8265	8248	8228	8211	8234	8266	8335	8328	8319	8277	8241	8231	8223	8212	8240	8250	8320	8270	8272
480	A/D0	1	3	640	8212	8223	8256	8310	8286	8301	8264	8211	8242	8182	8193	8232	8238	8251	8326	8286	8246	8210	8198	8217	8186	8257	8308	8312	8275	8242	8269	8211	8170	8235	8219	8183	8243	8295	8315	8320	8326	8261	8183	8217	8262	8287	8324	8267	8300
481	A/D1	0	3	1000	8235	8159	8273	8207	8228	8248	8169	8231	8216	8212	8229	8211	8219	8203	8188	8233	8203	8234	8248	8222	8229	8254	8256	8213	8222	8210	8225	8239	8199	8271	8207	8236	8257	8220	8243	8241	8230	8222	8224	8221	8204	8240	8212	8212	8238
481	A/D0	1	3	1000	8321	8281	8249	8214	8226	8231	8195	8211	8227	8249	8251	8246	8213	8220	8244	8210	8126	8181	8178	8203	8262	8244	8228	8263	8253	8239	8202	8197	8219	8198	8218	8235	8222	8348	8343	8244	8268	8263	8223	8163	8209	8240	8193	8244	8257
482	A/D1	0	3	620	8352	8370	8435	8332	8322	8288	8254	8227	8218	8212	8226	8247	8271	8266	8243	8240	8235	8212	8225	8223	8267	8266	8302	8309	8294	8298	8249	8241	8234	8207	8327	8249	8303	8283	8295	8301	8273	8298	8262	8232	8232	8255	8261	8289	8275
482	A/D0	1	3	620	8307	8285	8336	8327	8313	8239	8257	8222	8201	8286	8304	8289	8234	8250	8221	8188	8193	8229	8214	8191	8249	8268	8303	8373	8361	8283	8242	8293	8193	8217	8278	8206	8261	8287	8274	8231	8251	8234	8143	8246	8245	8233	8288	8417	8346
483	A/D1	0	3	850	8204	8250	8242	8241	8269	8248	8280	8235	8224	8219	8207	8215	8242	8243	8278	8266	8244	8241	8212	8214	8227	8238	8236	8221	8232	8220	8217	8224	8214	8219	8211	8223	8217	8242	8242	8243	8226	8219	8215	8250	8230	8258	8263	8271	8259
483	A/D0	1	3	850	8205	8239	8282	8248	8243	8272	8184	8175	8172	8192	8224	8207	8255	8239	8210	8254	8225	8202	8221	8193	8229	8261	8253	8284	8324	8289	8217	8192	8213	8213	8160	8254	8275	8223	8233	8256	8230	8212	8217	8225	8230	8226	8284	8284	8260
484	A/D1	0	3	460	8365	8405	8403	8409	8394	8404	8386	8347	8288	8267	8334	8422	8456	8475	8451	8462	8412	8411	8305	8284	8332	8426	8463	8584	8578	8524	8524	8391	8326	8256	8233	8269	8317	8435	8517	8578	8514	8448	8355	8287	8303	8353	8474	8488	8512
484	A/D0	1	3	460	8276	8391	8477	8398	8433	8434	8340	8259	8192	8258	8337	8373	8561	8521	8519	8498	8449	8336	8226	8225	8273	8372	8421	8499	8559	8492	8441	8299	8154	8227	8300	8454	8506	8473	8569	8596	8461	8327	8269	8228	8334	8465	8496	8500	8481
485	A/D1	0	3	870	8208	8212	8225	8233	8243	8219	8238	8215	8218	8212	8204	8223	8213	8218	8207	8227	8227	8215	8213	8209	8212	8236	8248	8265	8254	8233	8236	8212	8215	8210	8229	8256	8263	8259	8252	8241	8231	8217	8215	8216	8271	8277	8294	8267	8228
485	A/D0	1	3	870	8271	8263	8265	8243	8275	8247	8241	8223	8225	8238	8220	8251	8266	8309	8252	8229	8246	8172	8186	8240	8245	8223	8294	8396	8323	8288	8258	8225	8207	8215	8262	8274	8318	8334	8290	8267	8232	8185	8202	8277	8272	8268	8328	8307	8246
486	A/D1	0	3	740	8212	8242	8228	8240	8239	8288	8263	8234	8268	8188	8214	8244	8202	8252	8244	8211	8217	8232	8215	8222	8215	8209	8249	8256	8249	8260	8235	8212	8222	8196	8204	8325	8359	8387	8337	8308	8269	8250	8224	8227	8208	8229	8233	8296	8318
486	A/D0	1	3	740	8241	8284	8299	8219	8249	8320	8264	8235	8206	8219	8160	8251	8264	8181	8259	8274	8183	8212	8288	8189	8262	8304	8303	8231	8307	8254	8195	8188	8222	8207	8216	8242	8275	8257	8285	8267	8243	8219	8202	8221	8267	8360	8304	8315	8318
487	A/D1	0	3	450	8227	8238	8328	8311	8360	8312	8323	8319	8295	8256	8247	8273	8282	8331	8309	8377	8313	8338	8268	8230	8225	8228	8268	8286	8381	8383	8484	8477	8424	8307	8264	8264	8293	8371	8367	8435	8450	8416	8332	8282	8235	8288	8339	8393	8413
487	A/D0	1	3	450	8247	8313	8347	8348	8392	8437	8387	8294	8264	8208	8202	8291	8356	8394	8401	8385	8349	8283	8223	8226	8227	8287	8367	8390	8430	8426	8397	8338	8260	8219	8188	8277	8371	8282	8442	8431	8415	8366	8279	8271	8228	8315	8426	8433	8458
488	A/D1	0	3	510	8229	8268	8293	8324	8354	8350	8297	8275	8227	8227	8223	8251	8293	8366	8356	8343	8320	8273	8242	8231	8226	8279	8270	8351	8349	8397	8343	8311	8250	8244	8258	8314	8377	8429	8426	8393	8317	8274	8241	8251	8234	8350	8343	8374	8355
488	A/D0	1	3	510	8285	8316	8289	8280	8336	8286	8235	8240	8233	8213	8244	8326	8322	8383	8330	8327	8242	8231	8205	8214	8233	8268	8308	8364	8366	8301	8298	8248	8211	8255	8302	8294	8353	8383	8364	8348	8289	8255	8209	8200	8236	8268	8378	8400	8407
489	A/D1	0	3	1030	8210	8224	8213	8224	8219	8224	8221	8216	8222	8211	8204	8222	8213	8241	8272	8234	8246	8219	8208	8223	8222	8226	8248	8222	8231	8218	8227	8238	8225	8213	8234	8217	8221	8213	8225	8228	8219	8213	8231	8220	8220	8221	8203	8221	8226
489	A/D0	1	3	1030	8214	8241	8237	8240	8258	8257	8210	8209	8196	8172	8219	8226	8235	8258	8269	8220	8207	8203	8176	8190	8229	8245	8212	8188	8254	8309	8269	8260	8224	8172	8222	8206	8208	8206	8212	8210	8221	8228	8191	8182	8194	8191	8191	8253	8267
490	A/D1	0	3	780	8222	8249	8252	8273	8250	8226	8217	8207	8209	8221	8204	8225	8228	8233	8255	8238	8276	8272	8225	8231	8233	8272	8300	8270	8269	8255	8254	8266	8234	8246	8228	8204	8251	8207	8251	8281	8283	8255	8247	8225	8238	8234	8326	8298	8321
490	A/D0	1	3	780	8185	8243	8229	8216	8204	8186	8182	8182	8211	8186	8206	8207	8208	8217	8207	8214	8209	8216	8186	8207	8221	8240	8211	8285	8257	8217	8201	8186	8199	8195	8210	8214	8207	8240	8281	8233	8248	8237	8208	8180	8245	8267	8231	8227	8251
491	A/D1	0	3	810	8221	8210	8205	8228	8224	8253	8269	8261	8246	8231	8232	8220	8215	8259	8234	8223	8231	8210	8224	8224	8223	8255	8243	8245	8226	8284	8246	8250	8234	8215	8221	8288	8252	8252	8224	8227	8218	8217	8214	8207	8228	8238	8250	8248	8276
491	A/D0	1	3	810	8212	8246	8240	8224	8221	8246	8237	8192	8200	8218	8224	8217	8269	8266	8249	8297	8267	8229	8197	8222	8225	8209	8231	8253	8244	8235	8223	8205	8205	8196	8194	8257	8301	8233	8240	8286	8239	8231	8240	8219	8180	8239	8302	8300	8277
492	A/D1	0	3	570	8217	8252	8259	8279	8273	8261	8227	8220	8218	8210	8239	8235	8229	8250	8267	8245	8235	8214	8212	8232	8251	8269	8272	8272	8253	8253	8245	8217	8215	8213	8227	8228	8235	8260	8304	8299	8293	8245	8238	8223	8231	8264	8251	8268	8306
492	A/D0	1	3	570	8255	8259	8308	8279	8243	8233	8179	8197	8215	8182	8241	8284	8298	8309	8284	8264	8215	8168	8197	8214	8210	8257	8300	8328	8341	8299	8250	8247	8202	8187	8313	8381	8361	8423	8365	8322	8213	8195	8228	8252	8290	8352	8342	8283	8285
493	A/D1	0	3	730	8270	8260	8244	8271	8288	8281	8257	8228	8223	8227	8232	8239	8235	8229	8234	8222	8233	8220	8222	8228	8249	8251	8289	8303	8323	8263	8258	8214	8219	8302	8233	8342	8330	8290	8310	8242	8266	8207	8220	8225	8223	8256	8251	8243	8238
493	A/D0	1	3	730	8244	8269	8235	8241	8256	8245	8191	8224	8244	8257	8288	8212	8247	8255	8210	8247	8227	8193	8225	8285	8243	8261	8237	8249	8222	8228	8209	8218	8243	8270	8329	8289	8337	8272	8252	8258	8201	8171	8230	8291	8280	8259	8257	8251	8173
494	A/D1	0	3	970	8222	8202	8215	8220	8218	8229	8217	8217	8206	8211	8213	8209	8223	8211	8222	8225	8232	8241	8227	8223	8224	8229	8226	8214	8224	8211	8204	8217	8220	8220	8207	8218	8215	8213	8221	8212	8213	8219	8212	8241	8227	8177	8275	8223	8230
494	A/D0	1	3	970	8195	8212	8257	8263	8192	8260	8226	8189	8185	8223	8231	8196	8233	8231	8245	8250	8262	8228	8182	8201	8225	8216	8246	8237	8239	8254	8197	8207	8209	8198	8214	8225	8247	8219	8210	8231	8246	8202	8189	8218	8213	8200	8252	8289	8237
495	A/D1	0	3	730	8262	8284	8277	8321	8265	8283	8245	8226	8227	8212	8223	8236	8256	8260	8302	8269	8275	8272	8245	8238	8242	8237	8293	8282	8319	8264	8238	8236	8239	8246	8246	8238	8305	8306	8386	8336	8334	8299	8268	8239	8230	8231	8264	8286	8284
495	A/D0	1	3	730	8253	8214	8251	8300	8272	8231	8254	8214	8183	8206	8237	8258	8260	8251	8310	8253	8239	8234	8214	8196	8262	8223	8294	8278	8233	8251	8241	8173	8179	8224	8227	8274	8296	8250	8298	8247	8270	8228	8207	8206	8211	8250	8293	8304	8351
496	A/D1	0	3	1020	8215	8204	8294	8235	8288	8234	8264	8248	8190	8234	8204	8206	8231	8254	8251	8254	8244	8211	8225	8209	8206	8223	8202	8214	8219	8219	8231	8267	8207	8227	8234	8226	8245	8235	8209	8244	8197	8220	8206	8199	8221	8228	8235	8228	8241
496	A/D0	1	3	1020	8225	8301	8295	8220	8244	8204	8152	8200	8260	8196	8209	8259	8248	8183	8218	8304	8251	8197	8232	8197	8159	8221	8243	8206	8197	8239	8265	8186	8192	8246	8202	8265	8301	8255	8241	8235	8199	8178	8188	8231	8216	8260	8236	8198	8223
497	A/D1	0	3	520	8220	8252	8297	8308	8319	8325	8305	8257	8227	8224	8212	8223	8236	8242	8254	8258	8247	8251	8188	8251	8223	8230	8274	8263	8346	8293	8318	8288	8234	8257	8239	8220	8251	8257	8287	8375	8384	8337	8275	8232	8244	8242	8296	8327	8309
497	A/D0	1	3	520	8243	8275	8351	8350	8313	8350	8269	8208	8199	8213	8202	8242	8226	8333	8338	8262	8222	8233	8251	8156	8226	8243	8311	8310	8296	8296	8238	8219	8216	8256	8208	8243	8306	8290	8251	8292	8272	8214	8217	8198	8208	8258	8285	8296	8346
498	A/D1	0	3	900	8256	8238	8241	8230	8243	8243	8240	8269	8220	8246	8229	8191	8225	8240	8227	8258	8266	8266	8227	8229	8227	8215	8231	8231	8300	8291	8271	8240	8224	8234	8238	8234	8267	8256	8308	8295	8307	8264	8235	8215	8244	8260	8264	8258	8298
498	A/D0	1	3	900	8219	8235	8254	8258	8269	8199	8236	8227	8180	8206	8274	8251	8283	8286	8275	8265	8220	8251	8196	8198	8235	8243	8227	8220	8210	8225	8243	8212	8201	8217	8205	8213	8228	8253	8233	8207	8212	8218	8165	8218	8254	8229	8232	8284	8304
499	A/D1	0	3	760	8231	8215	8219	8219	8242	8248	8250	8329	8243	8243	8263	8196	8269	8205	8274	8275	8250	8252	8199	8224	8216	8224	8227	8237	8221	8269	8270	8244	8225	8222	8250	8276	8314	8306	8285	8270	8262	8244	8248	8216	8267	8234	8255	8278	8272
499	A/D0	1	3	760	8202	8219	8291	8262	8268	8283	8279	8195	8197	8219	8269	8235	8269	8312	8300	8301	8271	8224	8184	8171	8212	8229	8216	8243	8299	8224	8220	8187	8220	8233	8192	8233	8293	8252	8299	8299	8256	8196	8197	8208	8207	8246	8279	8260	8291
500	A/D1	0	3	650	8249	8240	8241	8231	8245	8289	8304	8271	8252	8229	8265	8273	8298	8282	8307	8284	8291	8246	8249	8255	8321	8317	8294	8279	8296	8365	8317	8291	8234	8226	8274	8271	8342	8355	8370	8303	8298	8240	8249	8214	8272	8258	8352	8351	8368
500	A/D0	1	3	650	8215	8212	8198	8334	8303	8307	8252	8273	8238	8193	8242	8258	8248	8302	8278	8262	8219	8203	8194	8202	8235	8250	8238	8315	8301	8256	8284	8262	8211	8212	8325	8341	8272	8312	8295	8253	8240	8210	8198	8240	8239	8246	8241	8300	8292
501	A/D1	0	3	1000	8218	8203	8237	8224	8230	8221	8209	8208	8229	8211	8213	8222	8206	8221	8214	8211	8223	8206	8217	8218	8205	8230	8220	8224	8226	8223	8219	8222	8232	8233	8212	8221	8236	8248	8293	8254	8245	8214	8214	8214	8216	8217	8208	8252	8228
501	A/D0	1	3	1000	8216	8226	8230	8245	8247	8212	8205	8200	8199	8213	8228	8235	8238	8205	8207	8246	8196	8195	8211	8208	8240	8219	8246	8228	8220	8247	8219	8173	8204	8206	8221	8225	8282	8260	8277	8260	8210	8218	8205	8178	8196	8248	8299	8258	8247
502	A/D1	0	3	760	8226	8242	8253	8259	8231	8235	8214	8223	8227	8226	8211	8219	8225	8238	8253	8240	8236	8230	8220	8240	8229	8252	8231	8251	8256	8251	8263	8247	8230	8229	8215	8248	8249	8273	8245	8325	8276	8294	8245	8228	8256	8288	8314	8312	8289
502	A/D0	1	3	760	8256	8257	8245	8230	8222	8188	8202	8218	8209	8206	8196	8238	8251	8270	8279	8230	8235	8212	8193	8214	8212	8215	8199	8210	8196	8220	8215	8184	8209	8256	8261	8268	8269	8227	8225	8204	8158	8137	8163	8210	8256	8254	8255	8287	8248
503	A/D1	0	3	680	8226	8234	8270	8255	8258	8229	8233	8218	8227	8203	8234	8217	8235	8268	8257	8274	8249	8228	8215	8223	8223	8279	8291	8315	8298	8276	8241	8225	8225	8259	8270	8283	8292	8302	8322	8285	8267	8226	8226	8230	8263	8308	8319	8319	8301
503	A/D0	1	3	680	8291	8248	8236	8246	8212	8214	8233	8197	8198	8234	8217	8266	8231	8220	8229	8230	8201	8205	8184	8254	8267	8248	8291	8260	8232	8235	8245	8208	8186	8224	8257	8236	8252	8307	8325	8245	8255	8222	8205	8226	8259	8273	8308	8293	8291
504	A/D1	0	3	460	8200	8366	8323	8365	8422	8460	8462	8354	8305	8246	8321	8313	8378	8393	8499	8464	8420	8346	8290	8256	8281	8373	8410	8445	8490	8432	8398	8333	8290	8274	8268	8312	8390	8341	8408	8407	8490	8369	8305	8247	8279	8456	8466	8558	8534
504	A/D0	1	3	460	8695	9040	9235	9391	9216	9253	8931	8539	8336	8384	8740	8978	9183	9307	9263	9206	8843	8534	8324	8335	8759	9063	9200	9476	9449	9440	8926	8593	8367	8364	8785	9044	9288	9304	9277	9241	8882	8597	8351	8395	8746	9054	9391	9408	9502
505	A/D1	0	3	860	8230	8222	8244	8234	8238	8238	8228	8214	8214	8207	8206	8230	8233	8289	8276	8276	8247	8233	8216	8208	8251	8252	8280	8314	8272	8261	8233	8214	8226	8217	8243	8246	8275	8263	8272	8248	8235	8228	8226	8208	8236	8333	8321	8311	8314
505	A/D0	1	3	860	8265	8280	8339	8253	8244	8251	8244	8210	8181	8270	8292	8265	8285	8276	8285	8225	8230	8212	8190	8189	8226	8276	8259	8277	8278	8275	8218	8199	8202	8215	8260	8355	8374	8362	8348	8341	8265	8214	8233	8197	8195	8241	8258	8332	8299
506	A/D1	0	3	950	8207	8218	8220	8217	8213	8229	8206	8211	8229	8205	8220	8223	8211	8255	8236	8234	8227	8222	8221	8217	8212	8227	8250	8234	8235	8219	8229	8213	8209	8215	8213	8228	8237	8229	8236	8212	8222	8203	8203	8217	8198	8220	8262	8233	8275
506	A/D0	1	3	950	8247	8247	8255	8248	8235	8220	8146	8186	8192	8179	8192	8252	8207	8208	8252	8269	8223	8192	8209	8221	8240	8242	8252	8224	8259	8277	8201	8231	8191	8192	8234	8238	8201	8221	8230	8227	8197	8198	8225	8209	8233	8273	8281	8274	8254
507	A/D1	0	3	1190	8249	8229	8264	8240	8238	8226	8227	8211	8217	8210	8212	8237	8220	8261	8241	8257	8228	8238	8222	8227	8213	8232	8267	8274	8274	8260	8247	8241	8222	8217	8235	8254	8275	8252	8241	8226	8219	8225	8211	8218	8217	8215	8232	8238	8245
507	A/D0	1	3	1190	8225	8223	8232	8271	8231	8238	8226	8217	8197	8204	8235	8253	8236	8251	8271	8236	8238	8210	8211	8235	8206	8290	8341	8291	8281	8295	8238	8175	8185	8205	8210	8245	8275	8223	8241	8247	8199	8174	8210	8197	8201	8286	8269	8252	8290
508	A/D1	0	3	910	8209	8218	8234	8230	8229	8225	8218	8210	8206	8213	8202	8222	8214	8208	8225	8216	8233	8217	8212	8221	8205	8223	8201	8222	8220	8287	8252	8249	8220	8216	8212	8207	8218	8230	8216	8227	8215	8219	8169	8255	8184	8237	8250	8205	8255
508	A/D0	1	3	910	8215	8213	8258	8270	8254	8243	8204	8202	8201	8186	8237	8240	8238	8257	8225	8234	8216	8188	8196	8215	8201	8235	8236	8230	8245	8211	8203	8211	8192	8255	8250	8280	8216	8247	8178	8206	8226	8221	8220	8214	8240	8196	8262	8266	8249
509	A/D1	0	3	680	8222	8224	8237	8241	8246	8251	8264	8244	8236	8216	8261	8281	8337	8309	8328	8274	8276	8227	8225	8219	8255	8279	8300	8319	8339	8311	8291	8242	8230	8218	8239	8244	8263	8299	8335	8357	8349	8296	8250	8219	8261	8242	8279	8298	8286
509	A/D0	1	3	680	8251	8346	8329	8326	8322	8356	8305	8229	8244	8215	8201	8311	8332	8300	8301	8296	8220	8227	8205	8191	8231	8316	8312	8318	8285	8291	8221	8211	8223	8244	8228	8345	8346	8322	8321	8343	8270	8236	8205	8237	8274	8313	8417	8363	8402
510	A/D1	0	3	990	8225	8245	8293	8258	8238	8210	8215	8205	8220	8218	8217	8226	8228	8227	8225	8210	8200	8222	8211	8221	8249	8218	8241	8229	8212	8226	8214	8225	8216	8215	8211	8227	8225	8224	8255	8212	8244	8241	8214	8249	8180	8229	8245	8197	8284
510	A/D0	1	3	990	8232	8289	8260	8286	8316	8260	8260	8243	8200	8195	8208	8211	8234	8283	8246	8247	8205	8207	8223	8211	8242	8276	8253	8231	8211	8258	8211	8202	8164	8189	8216	8225	8251	8257	8245	8215	8195	8200	8181	8217	8246	8263	8252	8278	8242
511	A/D1	0	3	1060	8223	8242	8227	8228	8218	8212	8208	8217	8212	8207	8220	8213	8211	8232	8219	8226	8229	8217	8209	8223	8216	8223	8221	8224	8210	8221	8227	8203	8234	8230	8251	8228	8240	8207	8264	8236	8243	8218	8228	8216	8218	8232	8249	8234	8254
511	A/D0	1	3	1060	8226	8223	8243	8234	8239	8191	8211	8199	8211	8194	8258	8322	8239	8297	8262	8255	8233	8182	8193	8233	8243	8242	8291	8241	8194	8225	8230	8194	8195	8217	8261	8234	8258	8284	8237	8246	8217	8201	8213	8195	8202	8222	8227	8206	8276
512	A/D1	0	3	1240	8211	8228	8229	8254	8255	8256	8236	8249	8227	8236	8221	8245	8228	8241	8241	8275	8247	8244	8239	8180	8238	8203	8244	8229	8225	8246	8205	8251	8194	8220	8220	8219	8235	8237	8242	8250	8254	8239	8243	8221	8222	8237	8236	8286	8230
512	A/D0	1	3	1240	8268	8230	8224	8284	8287	8212	8244	8226	8178	8218	8220	8267	8261	8303	8250	8242	8232	8195	8159	8198	8204	8199	8212	8272	8236	8225	8185	8209	8189	8192	8242	8240	8262	8236	8245	8257	8214	8200	8202	8203	8145	8152	8244	8250	8182
513	A/D1	0	3	720	8245	8255	8275	8288	8263	8274	8288	8273	8239	8247	8220	8246	8247	8271	8286	8266	8271	8238	8224	8222	8306	8291	8383	8341	8405	8341	8362	8295	8261	8220	8265	8269	8330	8347	8330	8290	8281	8239	8232	8217	8229	8290	8350	8409	8438
513	A/D0	1	3	720	8277	8354	8319	8315	8292	8279	8278	8253	8200	8185	8257	8272	8365	8333	8345	8313	8231	8232	8208	8238	8281	8345	8404	8334	8311	8309	8265	8228	8207	8224	8283	8288	8349	8382	8401	8339	8319	8266	8206	8252	8274	8313	8384	8393	8488
514	A/D1	0	3	820	8230	8237	8225	8245	8239	8250	8256	8238	8263	8267	8294	8255	8303	8346	8322	8313	8275	8236	8233	8231	8279	8334	8311	8338	8354	8319	8297	8244	8226	8222	8252	8258	8270	8274	8272	8262	8230	8233	8238	8220	8268	8242	8367	8327	8400
514	A/D0	1	3	820	8252	8249	8299	8253	8230	8229	8217	8197	8186	8269	8270	8231	8227	8321	8253	8241	8262	8223	8186	8243	8265	8245	8261	8242	8268	8231	8216	8212	8205	8215	8260	8259	8230	8278	8253	8262	8252	8202	8215	8252	8293	8326	8360	8299	8291
515	A/D1	0	3	460	8335	8333	8340	8341	8370	8317	8298	8280	8244	8233	8317	8430	8442	8434	8384	8381	8291	8264	8227	8250	8280	8365	8420	8415	8385	8409	8338	8303	8239	8284	8311	8394	8424	8475	8391	8364	8284	8252	8235	8289	8409	8441	8437	8380	8397
515	A/D0	1	3	460	8517	8709	8669	8518	8548	8465	8305	8218	8285	8468	8456	8581	8638	8637	8576	8420	8367	8239	8258	8412	8437	8583	8657	8616	8560	8437	8251	8226	8250	8449	8503	8660	8640	8644	8644	8499	8371	8196	8287	8389	8480	8638	8717	8654	8685
516	A/D1	0	3	650	8233	8238	8240	8382	8344	8349	8309	8212	8270	8211	8247	8285	8273	8394	8369	8389	8320	8288	8256	8231	8296	8340	8380	8352	8342	8331	8315	8283	8258	8240	8269	8293	8303	8317	8361	8328	8353	8274	8258	8224	8267	8344	8342	8378	8398
516	A/D0	1	3	650	8415	8539	8646	8704	8708	8693	8420	8322	8247	8256	8496	8700	8708	8822	8780	8726	8524	8427	8269	8262	8389	8664	8739	8812	8750	8681	8454	8312	8279	8233	8395	8512	8569	8634	8601	8704	8507	8338	8232	8261	8366	8499	8690	8662	8575
517	A/D1	0	3	1030	8270	8282	8256	8278	8228	8201	8292	8193	8228	8244	8217	8268	8209	8296	8244	8277	8236	8222	8221	8234	8273	8268	8254	8244	8236	8211	8249	8227	8238	8227	8237	8243	8233	8247	8238	8244	8243	8244	8221	8228	8230	8227	8257	8242	8251
517	A/D0	1	3	1030	8224	8238	8276	8242	8227	8256	8202	8239	8223	8235	8253	8321	8292	8213	8280	8261	8201	8141	8205	8225	8197	8242	8210	8236	8240	8261	8272	8264	8203	8206	8251	8233	8243	8265	8285	8220	8219	8272	8261	8208	8236	8262	8269	8246	8258
518	A/D1	0	3	470	8213	8223	8239	8249	8257	8252	8236	8225	8209	8210	8228	8229	8243	8231	8259	8270	8278	8248	8247	8200	8252	8254	8254	8278	8239	8255	8222	8220	8223	8215	8238	8224	8233	8276	8249	8239	8224	8216	8216	8170	8261	8218	8274	8301	8222
518	A/D0	1	3	470	8282	8266	8242	8308	8274	8235	8243	8239	8178	8202	8250	8296	8301	8307	8276	8224	8273	8214	8210	8278	8260	8281	8332	8342	8296	8248	8260	8210	8194	8245	8268	8266	8270	8349	8392	8345	8273	8246	8226	8268	8259	8311	8284	8326	8303
519	A/D1	0	3	910	8220	8210	8231	8212	8258	8249	8248	8252	8236	8217	8221	8225	8218	8219	8237	8232	8234	8228	8225	8214	8215	8219	8257	8236	8242	8243	8256	8253	8244	8237	8209	8279	8254	8278	8245	8240	8206	8223	8225	8212	8228	8228	8232	8257	8269
519	A/D0	1	3	910	8227	8216	8249	8268	8266	8279	8301	8239	8223	8184	8197	8248	8239	8275	8270	8252	8247	8199	8198	8223	8175	8190	8265	8325	8205	8319	8286	8204	8254	8234	8162	8231	8294	8209	8233	8355	8265	8223	8299	8230	8167	8287	8272	8219	8275
520	A/D1	0	3	990	8225	8225	8256	8236	8236	8223	8232	8229	8224	8215	8242	8299	8301	8287	8282	8277	8258	8246	8228	8225	8223	8216	8265	8257	8277	8324	8327	8321	8273	8245	8219	8215	8267	8274	8295	8268	8244	8239	8216	8225	8211	8272	8264	8268	8259
520	A/D0	1	3	990	8213	8231	8221	8196	8222	8228	8200	8225	8214	8194	8221	8264	8268	8273	8271	8269	8225	8210	8191	8214	8230	8243	8241	8243	8241	8257	8216	8211	8196	8218	8218	8241	8248	8264	8253	8284	8222	8209	8236	8211	8200	8252	8229	8224	8252
521	A/D1	0	3	600	8254	8215	8291	8250	8273	8274	8222	8230	8213	8218	8251	8272	8321	8429	8406	8399	8321	8287	8243	8243	8270	8380	8366	8404	8330	8369	8332	8298	8283	8243	8280	8272	8284	8301	8280	8252	8246	8227	8224	8230	8247	8240	8262	8281	8264
521	A/D0	1	3	600	8274	8266	8311	8354	8423	8339	8259	8237	8204	8258	8266	8331	8318	8366	8311	8244	8240	8179	8182	8228	8291	8297	8348	8363	8367	8330	8317	8254	8204	8228	8338	8394	8365	8393	8349	8291	8265	8249	8198	8203	8242	8284	8299	8341	8314
522	A/D1	0	3	600	8208	8228	8218	8266	8241	8251	8267	8244	8250	8251	8202	8253	8256	8287	8280	8274	8328	8247	8257	8249	8202	8226	8222	8252	8288	8314	8282	8278	8262	8270	8229	8331	8264	8306	8302	8300	8321	8284	8276	8242	8220	8222	8221	8238	8325
522	A/D0	1	3	600	8307	8309	8331	8347	8308	8292	8234	8233	8195	8180	8248	8243	8324	8378	8307	8366	8317	8272	8241	8206	8275	8271	8326	8333	8312	8360	8306	8309	8243	8203	8225	8254	8310	8345	8322	8367	8353	8269	8247	8219	8274	8272	8348	8315	8303
523	A/D1	0	3	760	8223	8245	8289	8322	8310	8305	8264	8237	8217	8231	8258	8287	8266	8268	8238	8225	8215	8224	8222	8232	8253	8283	8313	8287	8335	8303	8354	8275	8254	8228	8214	8247	8269	8245	8301	8274	8270	8266	8227	8229	8256	8307	8313	8371	8355
523	A/D0	1	3	760	8195	8212	8291	8298	8295	8320	8258	8252	8192	8220	8286	8265	8259	8283	8292	8238	8238	8210	8194	8210	8269	8354	8342	8311	8298	8279	8215	8220	8205	8209	8285	8303	8311	8326	8293	8298	8235	8220	8177	8182	8251	8258	8283	8306	8323
524	A/D1	0	3	830	8232	8212	8229	8245	8266	8283	8261	8254	8237	8223	8226	8241	8236	8241	8248	8254	8270	8256	8248	8217	8230	8234	8276	8290	8286	8293	8283	8294	8264	8267	8238	8251	8241	8288	8267	8321	8287	8297	8301	8266	8266	8261	8258	8322	8289
524	A/D0	1	3	830	8220	8214	8199	8263	8264	8299	8330	8249	8177	8209	8235	8210	8262	8270	8341	8360	8347	8256	8229	8242	8221	8242	8296	8326	8276	8310	8325	8280	8196	8253	8296	8243	8289	8327	8328	8295	8339	8320	8215	8273	8268	8279	8309	8365	8315
525	A/D1	0	3	1080	8204	8250	8222	8236	8221	8221	8221	8212	8215	8202	8208	8212	8221	8249	8241	8249	8240	8227	8221	8212	8212	8244	8251	8234	8227	8242	8233	8257	8218	8208	8245	8196	8285	8236	8248	8271	8233	8268	8211	8245	8213	8224	8237	8264	8273
525	A/D0	1	3	1080	8262	8266	8245	8320	8332	8270	8231	8231	8201	8200	8246	8244	8258	8245	8252	8239	8204	8215	8206	8227	8258	8274	8294	8279	8249	8216	8212	8211	8188	8208	8218	8256	8201	8236	8245	8284	8241	8246	8231	8203	8199	8229	8278	8298	8295
526	A/D1	0	3	600	8224	8225	8250	8251	8282	8272	8232	8218	8217	8199	8239	8222	8258	8244	8291	8286	8269	8233	8229	8220	8222	8229	8263	8278	8309	8321	8290	8265	8247	8231	8244	8252	8287	8276	8328	8305	8285	8238	8227	8213	8224	8281	8308	8348	8399
526	A/D0	1	3	600	8227	8225	8324	8231	8188	8247	8210	8149	8223	8288	8201	8257	8298	8300	8277	8283	8240	8181	8190	8180	8241	8283	8285	8257	8252	8297	8270	8224	8193	8224	8230	8283	8324	8314	8277	8291	8249	8220	8187	8200	8232	8255	8336	8309	8266
527	A/D1	0	3	520	8222	8241	8283	8270	8318	8356	8328	8295	8235	8263	8252	8280	8263	8299	8310	8340	8289	8274	8235	8248	8322	8290	8307	8289	8311	8290	8277	8256	8230	8273	8291	8378	8428	8425	8420	8353	8305	8266	8232	8238	8248	8242	8317	8302	8311
527	A/D0	1	3	520	8248	8277	8261	8332	8326	8262	8210	8221	8218	8243	8320	8374	8337	8320	8308	8289	8251	8218	8194	8245	8273	8269	8300	8372	8383	8305	8268	8260	8201	8261	8317	8368	8339	8348	8352	8320	8240	8267	8217	8237	8374	8378	8311	8361	8403
528	A/D1	0	3	560	8235	8215	8248	8330	8323	8399	8324	8319	8257	8276	8348	8392	8429	8375	8365	8373	8301	8297	8232	8262	8320	8335	8319	8325	8313	8334	8331	8305	8271	8266	8282	8312	8321	8338	8365	8367	8326	8283	8241	8229	8299	8319	8417	8430	8439
528	A/D0	1	3	560	8337	8335	8320	8376	8379	8298	8299	8264	8236	8236	8290	8401	8367	8392	8500	8435	8353	8300	8269	8295	8287	8376	8394	8340	8347	8401	8337	8232	8200	8261	8267	8357	8348	8419	8482	8451	8378	8279	8214	8250	8322	8461	8407	8377	8451
529	A/D1	0	3	850	8245	8264	8285	8240	8257	8242	8246	8285	8245	8258	8226	8246	8278	8250	8257	8243	8247	8252	8220	8224	8226	8206	8218	8221	8218	8222	8231	8223	8228	8242	8252	8268	8237	8246	8271	8271	8262	8243	8226	8237	8209	8252	8227	8258	8276
529	A/D0	1	3	850	8207	8222	8265	8204	8221	8247	8227	8219	8205	8204	8236	8238	8228	8248	8260	8230	8212	8198	8213	8195	8240	8275	8276	8246	8258	8280	8244	8213	8211	8222	8229	8253	8250	8300	8240	8275	8242	8222	8233	8163	8263	8270	8190	8263	8313
530	A/D1	0	3	1090	8282	8299	8275	8296	8294	8282	8257	8237	8242	8250	8315	8293	8326	8301	8362	8319	8362	8202	8244	8242	8320	8314	8416	8342	8409	8272	8350	8286	8198	8311	8231	8336	8280	8361	8283	8306	8247	8253	8244	8255	8251	8255	8277	8264	8329
530	A/D0	1	3	1090	8380	8371	8392	8450	8374	8297	8226	8241	8273	8267	8365	8450	8372	8439	8469	8271	8353	8231	8327	8253	8304	8442	8474	8430	8383	8238	8239	8249	8226	8396	8365	8465	8409	8454	8379	8296	8255	8243	8243	8313	8456	8531	8386	8430	8323
531	A/D1	0	3	460	8233	8253	8309	8287	8320	8290	8323	8288	8266	8238	8217	8230	8227	8254	8273	8278	8356	8308	8293	8244	8253	8290	8285	8327	8284	8324	8276	8252	8228	8227	8235	8253	8278	8289	8292	8338	8301	8304	8221	8240	8232	8174	8310	8249	8295
531	A/D0	1	3	460	8268	8359	8375	8414	8432	8415	8370	8333	8260	8209	8266	8367	8381	8399	8468	8519	8463	8367	8234	8216	8205	8205	8272	8335	8379	8410	8422	8302	8226	8221	8288	8358	8429	8427	8420	8452	8371	8291	8285	8233	8220	8277	8412	8433	8469
532	A/D1	0	3	550	8219	8273	8245	8244	8236	8222	8248	8218	8232	8230	8235	8289	8318	8288	8333	8260	8243	8218	8215	8218	8319	8317	8319	8304	8301	8343	8303	8293	8236	8251	8245	8283	8295	8301	8304	8296	8284	8245	8243	8229	8246	8321	8390	8380	8341
532	A/D0	1	3	550	8198	8259	8275	8290	8290	8280	8260	8165	8206	8312	8279	8315	8367	8382	8320	8310	8284	8239	8211	8225	8286	8320	8285	8355	8336	8288	8265	8208	8225	8256	8291	8385	8377	8348	8358	8292	8253	8214	8206	8274	8256	8327	8356	8378	8363
533	A/D1	0	3	870	8245	8225	8235	8216	8219	8238	8207	8223	8210	8202	8222	8221	8238	8223	8254	8260	8268	8246	8214	8222	8213	8253	8253	8243	8266	8249	8250	8233	8234	8234	8232	8245	8225	8274	8273	8286	8257	8238	8222	8217	8216	8245	8292	8278	8280
533	A/D0	1	3	870	8231	8273	8285	8309	8338	8297	8231	8215	8232	8208	8208	8285	8305	8277	8289	8324	8247	8216	8220	8202	8215	8201	8240	8256	8231	8247	8240	8225	8192	8215	8228	8218	8225	8219	8247	8245	8201	8222	8210	8193	8193	8200	8228	8219	8237
534	A/D1	0	3	690	8212	8241	8265	8270	8268	8293	8282	8247	8223	8236	8301	8286	8269	8248	8246	8260	8268	8245	8215	8217	8225	8236	8239	8247	8249	8257	8253	8233	8231	8213	8219	8227	8225	8242	8229	8255	8239	8232	8219	8218	8243	8254	8284	8273	8274
534	A/D0	1	3	690	8234	8267	8242	8206	8257	8241	8230	8213	8201	8227	8232	8246	8288	8323	8304	8263	8262	8224	8185	8198	8252	8264	8264	8267	8268	8254	8242	8215	8190	8252	8231	8274	8298	8301	8289	8304	8246	8208	8211	8239	8287	8281	8254	8309	8253
535	A/D1	0	3	690	8242	8262	8290	8282	8282	8248	8268	8236	8227	8231	8271	8251	8304	8261	8301	8274	8258	8235	8219	8222	8229	8243	8261	8315	8284	8258	8257	8238	8230	8235	8238	8227	8226	8267	8248	8288	8267	8308	8259	8261	8242	8239	8269	8281	8269
535	A/D0	1	3	690	8268	8265	8300	8295	8260	8276	8193	8227	8189	8171	8238	8289	8244	8295	8334	8302	8231	8223	8204	8193	8307	8332	8303	8339	8367	8337	8265	8228	8207	8217	8244	8211	8267	8309	8330	8276	8213	8239	8219	8221	8244	8287	8283	8285	8324
536	A/D1	0	3	1020	8237	8235	8245	8259	8255	8230	8219	8221	8202	8224	8211	8241	8229	8229	8237	8190	8223	8208	8206	8225	8208	8212	8207	8205	8221	8215	8219	8212	8213	8221	8213	8228	8222	8231	8246	8228	8223	8216	8215	8222	8214	8220	8257	8240	8259
536	A/D0	1	3	1020	8187	8260	8264	8205	8228	8263	8214	8254	8217	8216	8241	8262	8254	8235	8228	8231	8135	8230	8176	8176	8206	8241	8242	8234	8235	8272	8219	8212	8242	8214	8221	8299	8305	8264	8282	8282	8260	8238	8178	8199	8199	8214	8240	8269	8256
537	A/D1	0	3	670	8219	8218	8223	8216	8232	8246	8225	8233	8221	8218	8214	8228	8252	8301	8262	8263	8231	8230	8209	8218	8204	8218	8228	8246	8265	8263	8290	8264	8242	8214	8220	8243	8241	8270	8241	8268	8264	8241	8227	8214	8216	8210	8233	8240	8252
537	A/D0	1	3	670	8180	8238	8254	8307	8285	8237	8265	8198	8178	8191	8285	8276	8238	8314	8281	8250	8244	8262	8190	8197	8233	8224	8252	8252	8249	8263	8278	8221	8199	8197	8248	8263	8278	8340	8264	8232	8253	8229	8208	8219	8214	8242	8276	8311	8266
538	A/D1	0	3	620	8229	8224	8226	8218	8244	8242	8248	8247	8225	8222	8235	8243	8334	8339	8337	8322	8310	8296	8259	8236	8227	8229	8222	8247	8240	8236	8246	8221	8231	8221	8214	8269	8244	8263	8299	8309	8312	8331	8282	8250	8244	8280	8310	8343	8328
538	A/D0	1	3	620	8222	8209	8236	8275	8300	8303	8302	8257	8229	8192	8233	8231	8235	8332	8300	8264	8292	8228	8173	8196	8240	8232	8303	8332	8298	8303	8272	8202	8207	8196	8240	8287	8287	8316	8306	8362	8272	8235	8227	8211	8219	8283	8320	8315	8277
539	A/D1	0	3	850	8222	8226	8246	8222	8264	8251	8250	8231	8223	8217	8219	8214	8227	8229	8235	8245	8241	8223	8244	8225	8227	8211	8233	8223	8265	8261	8254	8231	8228	8241	8258	8257	8271	8246	8287	8239	8266	8240	8204	8236	8241	8246	8287	8240	8244
539	A/D0	1	3	850	8259	8220	8228	8258	8248	8233	8232	8219	8200	8230	8255	8257	8203	8202	8187	8177	8201	8179	8214	8260	8279	8312	8300	8267	8248	8290	8241	8191	8191	8245	8263	8271	8309	8301	8267	8247	8203	8222	8227	8194	8200	8240	8276	8282	8303
540	A/D1	0	3	760	8210	8247	8239	8233	8236	8260	8264	8255	8240	8246	8209	8246	8225	8247	8222	8197	8254	8201	8231	8239	8203	8232	8256	8244	8257	8321	8229	8257	8268	8176	8253	8219	8251	8264	8279	8282	8258	8250	8224	8241	8228	8248	8261	8304	8265
540	A/D0	1	3	760	8235	8241	8268	8285	8238	8227	8237	8246	8216	8204	8225	8259	8275	8324	8266	8305	8255	8237	8243	8196	8227	8235	8307	8293	8339	8274	8281	8182	8211	8220	8171	8295	8293	8327	8310	8291	8250	8235	8221	8179	8214	8247	8306	8299	8325
541	A/D1	0	3	860	8207	8225	8223	8230	8246	8204	8236	8250	8231	8249	8234	8241	8243	8242	8254	8243	8244	8226	8214	8223	8211	8245	8230	8245	8261	8274	8273	8256	8236	8228	8235	8244	8266	8272	8253	8257	8239	8246	8217	8224	8218	8232	8249	8253	8297
541	A/D0	1	3	860	8167	8204	8222	8233	8245	8187	8226	8210	8190	8200	8222	8197	8227	8283	8261	8282	8257	8239	8165	8165	8204	8231	8234	8213	8244	8242	8221	8231	8211	8217	8259	8275	8292	8289	8261	8304	8257	8219	8186	8217	8251	8225	8276	8256	8237
542	A/D1	0	3	730	8218	8232	8272	8196	8258	8219	8238	8228	8212	8218	8220	8218	8210	8269	8192	8257	8217	8214	8210	8227	8207	8228	8225	8212	8252	8256	8253	8243	8224	8210	8213	8214	8216	8242	8269	8310	8268	8258	8221	8220	8225	8239	8231	8230	8285
542	A/D0	1	3	730	8226	8202	8229	8223	8237	8236	8182	8239	8208	8193	8231	8236	8242	8207	8248	8238	8204	8210	8206	8200	8200	8242	8254	8224	8261	8227	8216	8218	8190	8205	8214	8217	8237	8203	8275	8233	8239	8225	8181	8175	8217	8252	8241	8249	8241
543	A/D1	0	3	900	8214	8219	8248	8267	8272	8261	8257	8219	8219	8207	8209	8220	8224	8235	8239	8246	8248	8225	8222	8212	8234	8269	8259	8273	8302	8255	8270	8216	8211	8206	8206	8221	8212	8207	8221	8212	8233	8221	8203	8218	8226	8242	8248	8240	8249
543	A/D0	1	3	900	8242	8188	8245	8226	8200	8220	8215	8213	8188	8202	8224	8207	8214	8266	8231	8248	8249	8259	8205	8216	8229	8227	8266	8267	8291	8284	8262	8224	8180	8215	8185	8211	8251	8286	8260	8264	8279	8245	8193	8209	8219	8216	8205	8224	8263
544	A/D1	0	3	950	8222	8247	8262	8192	8281	8215	8260	8274	8218	8252	8198	8231	8225	8229	8229	8208	8208	8220	8223	8225	8224	8246	8302	8270	8305	8238	8263	8234	8237	8235	8205	8215	8225	8226	8218	8244	8235	8247	8231	8222	8221	8219	8206	8220	8218
544	A/D0	1	3	950	8213	8291	8239	8227	8260	8285	8221	8248	8258	8247	8175	8221	8233	8196	8203	8277	8273	8210	8214	8244	8222	8228	8240	8252	8248	8252	8277	8222	8205	8184	8241	8251	8225	8238	8252	8242	8211	8214	8219	8221	8219	8243	8219	8223	8241
545	A/D1	0	3	790	8215	8211	8228	8220	8208	8233	8235	8248	8231	8229	8219	8215	8219	8224	8261	8282	8251	8241	8223	8218	8212	8225	8237	8235	8260	8243	8270	8247	8249	8219	8231	8239	8232	8231	8217	8230	8258	8242	8233	8281	8235	8222	8278	8222	8302
545	A/D0	1	3	790	8199	8213	8237	8244	8228	8263	8228	8204	8213	8199	8230	8222	8241	8251	8209	8249	8204	8203	8210	8210	8231	8269	8248	8223	8259	8262	8236	8232	8215	8205	8206	8221	8241	8250	8247	8248	8193	8225	8182	8181	8241	8222	8167	8248	8222
546	A/D1	0	3	580	8263	8354	8393	8318	8352	8259	8237	8242	8198	8262	8220	8316	8297	8320	8298	8310	8290	8270	8236	8229	8224	8269	8364	8365	8423	8377	8367	8290	8238	8265	8300	8308	8358	8356	8386	8405	8348	8301	8240	8251	8288	8391	8404	8438	8491
546	A/D0	1	3	580	8242	8277	8317	8352	8320	8234	8228	8206	8146	8233	8305	8275	8249	8288	8263	8211	8218	8236	8194	8187	8246	8251	8243	8353	8355	8292	8267	8215	8194	8237	8265	8255	8279	8302	8308	8270	8255	8240	8197	8219	8288	8336	8333	8323	8296
547	A/D1	0	3	680	8250	8300	8270	8273	8261	8266	8251	8229	8223	8214	8221	8251	8294	8285	8316	8307	8266	8239	8211	8218	8239	8243	8248	8374	8355	8396	8289	8265	8213	8218	8229	8246	8259	8295	8312	8347	8319	8292	8248	8227	8268	8275	8312	8349	8289
547	A/D0	1	3	680	8229	8261	8263	8247	8332	8312	8278	8233	8218	8234	8226	8281	8253	8240	8250	8242	8223	8205	8208	8199	8225	8229	8231	8237	8227	8282	8224	8216	8201	8233	8243	8273	8281	8289	8288	8286	8255	8225	8197	8206	8247	8291	8303	8345	8343
548	A/D1	0	3	720	8269	8270	8335	8397	8296	8389	8283	8254	8251	8244	8262	8303	8346	8365	8412	8313	8287	8239	8205	8272	8286	8320	8331	8358	8319	8314	8303	8255	8232	8230	8262	8319	8338	8357	8319	8383	8364	8325	8262	8243	8264	8306	8317	8363	8363
548	A/D0	1	3	720	8329	8433	8398	8379	8399	8337	8273	8206	8225	8245	8316	8339	8410	8415	8427	8440	8285	8221	8239	8321	8377	8481	8507	8584	8529	8501	8364	8227	8223	8274	8420	8513	8540	8480	8549	8469	8363	8273	8223	8312	8403	8468	8523	8467	8531
549	A/D1	0	3	620	8233	8244	8244	8253	8256	8262	8248	8235	8214	8226	8243	8285	8265	8308	8330	8350	8290	8287	8230	8223	8219	8270	8245	8311	8327	8393	8324	8301	8241	8232	8263	8367	8352	8359	8373	8371	8335	8296	8256	8243	8259	8311	8367	8400	8371
549	A/D0	1	3	620	8264	8300	8323	8293	8252	8266	8220	8212	8197	8273	8302	8358	8296	8331	8355	8300	8289	8243	8219	8243	8331	8366	8346	8430	8476	8468	8366	8277	8194	8211	8319	8319	8374	8401	8375	8373	8283	8255	8220	8284	8381	8422	8424	8413	8473
550	A/D1	0	3	660	8210	8226	8225	8221	8236	8244	8320	8303	8270	8259	8218	8250	8276	8236	8254	8299	8285	8312	8271	8239	8229	8243	8325	8295	8344	8353	8338	8363	8288	8254	8231	8228	8222	8305	8267	8299	8302	8291	8276	8240	8219	8256	8235	8267	8255
550	A/D0	1	3	660	8267	8235	8231	8272	8279	8307	8247	8274	8241	8212	8148	8292	8350	8277	8279	8345	8250	8182	8269	8211	8195	8253	8318	8370	8343	8355	8325	8217	8231	8218	8223	8255	8213	8244	8281	8305	8299	8266	8245	8203	8235	8296	8304	8275	8276
551	A/D1	0	3	630	8213	8225	8221	8231	8227	8236	8216	8221	8229	8221	8232	8235	8278	8242	8249	8228	8220	8224	8223	8233	8222	8230	8268	8274	8281	8241	8211	8226	8204	8213	8212	8237	8277	8208	8239	8245	8186	8244	8214	8226	8253	8240	8223	8232	8250
551	A/D0	1	3	630	8233	8259	8292	8274	8254	8254	8208	8187	8253	8205	8223	8261	8248	8247	8227	8265	8191	8212	8210	8230	8250	8260	8277	8250	8285	8257	8223	8218	8223	8248	8288	8266	8271	8230	8201	8219	8216	8208	8200	8230	8224	8245	8266	8235	8258
552	A/D1	0	3	670	8242	8248	8273	8305	8299	8307	8276	8241	8246	8221	8218	8260	8248	8340	8339	8368	8334	8287	8232	8216	8287	8324	8371	8366	8350	8377	8318	8334	8270	8247	8258	8269	8256	8241	8310	8283	8315	8269	8242	8219	8259	8253	8324	8325	8321
552	A/D0	1	3	670	8245	8312	8290	8245	8319	8267	8237	8238	8189	8200	8215	8242	8253	8286	8340	8385	8286	8226	8221	8174	8206	8323	8321	8335	8364	8373	8287	8237	8217	8208	8233	8317	8320	8322	8348	8365	8274	8261	8235	8235	8272	8313	8291	8329	8355
553	A/D1	0	3	460	8190	8262	8272	8266	8253	8281	8286	8259	8258	8207	8238	8249	8237	8260	8249	8243	8270	8245	8234	8221	8217	8240	8271	8262	8282	8315	8352	8305	8295	8245	8235	8236	8257	8270	8269	8269	8260	8241	8231	8219	8221	8262	8243	8257	8289
553	A/D0	1	3	460	8235	8203	8212	8238	8274	8237	8256	8223	8186	8205	8243	8301	8293	8295	8278	8280	8247	8266	8208	8193	8246	8242	8280	8283	8295	8263	8232	8235	8235	8202	8218	8267	8310	8402	8379	8323	8274	8243	8216	8194	8249	8238	8304	8302	8281
554	A/D1	0	3	890	8222	8218	8220	8216	8213	8228	8218	8225	8215	8217	8206	8209	8217	8208	8216	8207	8218	8199	8219	8210	8205	8246	8236	8252	8185	8252	8195	8206	8247	8187	8222	8216	8202	8216	8219	8214	8203	8219	8199	8243	8219	8232	8218	8224	8253
554	A/D0	1	3	890	8222	8219	8236	8278	8270	8226	8185	8204	8189	8221	8238	8246	8270	8270	8248	8250	8238	8235	8204	8222	8215	8210	8218	8200	8270	8222	8239	8210	8185	8230	8235	8247	8255	8244	8218	8223	8213	8241	8219	8241	8284	8220	8261	8251	8212
555	A/D1	0	3	800	8220	8210	8225	8245	8251	8259	8238	8228	8224	8217	8223	8231	8242	8244	8241	8249	8232	8232	8217	8217	8227	8228	8243	8233	8233	8247	8251	8244	8239	8220	8219	8222	8267	8261	8297	8282	8262	8231	8221	8218	8242	8306	8272	8294	8269
555	A/D0	1	3	800	8228	8220	8305	8278	8292	8239	8258	8216	8177	8205	8241	8266	8282	8289	8270	8270	8241	8225	8204	8195	8230	8240	8274	8262	8284	8281	8248	8209	8194	8212	8217	8256	8282	8248	8295	8288	8291	8220	8197	8232	8250	8296	8290	8252	8287
556	A/D1	0	3	790	8234	8213	8207	8243	8213	8235	8213	8223	8210	8261	8233	8207	8308	8289	8319	8291	8259	8261	8204	8234	8210	8277	8255	8262	8224	8246	8220	8231	8224	8223	8291	8329	8335	8348	8272	8267	8232	8220	8231	8240	8278	8290	8283	8308	8284
556	A/D0	1	3	790	8195	8214	8241	8236	8242	8218	8256	8265	8214	8237	8278	8289	8279	8355	8286	8272	8181	8156	8131	8195	8205	8271	8303	8298	8293	8218	8213	8212	8210	8214	8238	8234	8244	8286	8277	8229	8237	8212	8167	8204	8194	8234	8285	8339	8336
557	A/D1	0	3	900	8205	8223	8241	8237	8200	8262	8196	8224	8242	8234	8236	8254	8233	8269	8259	8233	8226	8227	8198	8242	8226	8225	8228	8218	8206	8225	8208	8217	8213	8227	8217	8251	8223	8251	8253	8242	8250	8214	8225	8209	8210	8230	8245	8247	8261
557	A/D0	1	3	900	8234	8236	8241	8242	8216	8208	8231	8180	8193	8261	8276	8249	8278	8281	8258	8215	8223	8208	8180	8217	8264	8259	8248	8283	8301	8280	8244	8210	8228	8203	8242	8271	8268	8250	8240	8215	8218	8192	8180	8238	8235	8243	8264	8324	8280
558	A/D1	0	3	1150	8275	8306	8321	8303	8280	8235	8251	8244	8237	8242	8241	8254	8255	8263	8283	8290	8290	8270	8213	8253	8186	8337	8413	8333	8362	8311	8270	8287	8233	8231	8257	8311	8313	8358	8355	8365	8315	8285	8239	8233	8215	8301	8337	8366	8384
558	A/D0	1	3	1150	8199	8283	8325	8306	8347	8394	8273	8238	8202	8189	8220	8346	8317	8358	8384	8343	8308	8244	8176	8210	8272	8325	8274	8339	8359	8308	8248	8202	8229	8256	8311	8434	8392	8374	8348	8340	8284	8231	8208	8201	8261	8346	8385	8487	8424
559	A/D1	0	3	1010	8235	8233	8227	8234	8233	8239	8235	8232	8219	8227	8217	8228	8255	8233	8261	8217	8230	8220	8207	8241	8252	8249	8245	8229	8225	8213	8246	8252	8245	8246	8214	8247	8236	8243	8253	8244	8253	8242	8221	8233	8214	8243	8267	8239	8243
559	A/D0	1	3	1010	8228	8285	8246	8244	8240	8229	8190	8196	8225	8237	8225	8220	8269	8240	8223	8239	8221	8181	8227	8199	8220	8248	8213	8235	8279	8232	8206	8226	8206	8238	8198	8269	8244	8206	8224	8210	8177	8185	8203	8216	8238	8232	8242	8268	8243
560	A/D1	0	3	810	8211	8231	8239	8251	8234	8294	8252	8250	8224	8215	8253	8242	8265	8261	8269	8316	8278	8247	8235	8217	8218	8236	8250	8262	8245	8228	8240	8222	8239	8236	8253	8269	8284	8254	8245	8222	8219	8227	8155	8279	8217	8204	8319	8277	8345
560	A/D0	1	3	810	8231	8239	8259	8265	8251	8208	8222	8227	8199	8202	8230	8233	8253	8284	8268	8234	8219	8187	8202	8242	8223	8245	8213	8239	8218	8189	8241	8197	8191	8201	8231	8277	8275	8291	8273	8240	8208	8178	8201	8170	8261	8221	8302	8249	8214
561	A/D1	0	3	520	8234	8210	8234	8243	8298	8293	8357	8337	8317	8278	8243	8235	8279	8288	8322	8354	8340	8281	8288	8234	8221	8232	8221	8307	8361	8348	8372	8326	8281	8240	8226	8262	8284	8324	8303	8323	8319	8288	8268	8229	8232	8265	8297	8372	8361
561	A/D0	1	3	520	8228	8240	8287	8338	8341	8326	8304	8281	8235	8204	8252	8300	8326	8368	8362	8413	8329	8293	8248	8220	8204	8254	8367	8393	8388	8424	8381	8321	8226	8232	8287	8330	8395	8412	8409	8417	8334	8281	8235	8186	8283	8343	8354	8368	8420
562	A/D1	0	3	840	8259	8280	8272	8267	8258	8264	8236	8241	8217	8219	8263	8242	8284	8308	8266	8267	8233	8220	8220	8207	8238	8293	8266	8286	8240	8246	8251	8223	8233	8244	8259	8283	8265	8294	8274	8288	8259	8243	8254	8235	8277	8271	8263	8291	8286
562	A/D0	1	3	840	8273	8236	8322	8274	8197	8187	8179	8191	8213	8231	8303	8264	8229	8232	8279	8221	8209	8229	8264	8267	8288	8383	8393	8296	8286	8262	8205	8185	8187	8247	8210	8268	8359	8330	8279	8248	8214	8186	8176	8275	8318	8323	8274	8297	8278
563	A/D1	0	3	860	8248	8231	8239	8236	8227	8213	8223	8204	8221	8206	8222	8215	8220	8241	8247	8258	8246	8222	8185	8255	8196	8253	8253	8207	8292	8205	8246	8242	8217	8227	8210	8228	8232	8225	8236	8240	8220	8273	8214	8256	8205	8218	8213	8234	8256
563	A/D0	1	3	860	8232	8224	8262	8236	8281	8267	8266	8195	8208	8203	8196	8215	8216	8215	8210	8246	8241	8228	8201	8195	8203	8188	8247	8249	8278	8297	8194	8201	8191	8164	8190	8258	8306	8274	8312	8323	8291	8198	8267	8209	8186	8183	8242	8234	8298
564	A/D1	0	3	640	8240	8243	8252	8261	8248	8275	8253	8264	8237	8225	8219	8219	8263	8288	8342	8308	8309	8271	8253	8232	8276	8299	8365	8344	8346	8292	8285	8262	8248	8235	8243	8273	8363	8339	8397	8359	8367	8289	8285	8245	8246	8304	8318	8341	8361
564	A/D0	1	3	640	8235	8314	8292	8262	8283	8285	8261	8217	8198	8191	8226	8249	8226	8292	8308	8308	8304	8256	8207	8208	8244	8295	8294	8336	8355	8296	8255	8245	8228	8231	8275	8334	8307	8285	8288	8340	8281	8229	8221	8253	8235	8244	8272	8281	8270
565	A/D1	0	3	670	8217	8222	8236	8242	8290	8268	8257	8236	8227	8214	8232	8250	8266	8268	8261	8237	8223	8223	8221	8220	8208	8212	8245	8260	8328	8321	8317	8271	8235	8223	8209	8214	8231	8246	8241	8274	8242	8284	8225	8235	8214	8245	8300	8296	8315
565	A/D0	1	3	670	8242	8278	8325	8272	8259	8280	8232	8213	8212	8208	8204	8214	8221	8199	8225	8252	8255	8231	8238	8175	8186	8263	8253	8245	8313	8322	8275	8258	8241	8214	8205	8256	8284	8262	8269	8296	8264	8226	8220	8195	8271	8279	8265	8294	8325
566	A/D1	0	3	480	8231	8326	8396	8487	8468	8445	8407	8316	8270	8222	8254	8280	8305	8282	8298	8398	8428	8416	8332	8258	8235	8220	8256	8321	8382	8375	8370	8317	8278	8229	8230	8326	8386	8404	8431	8406	8375	8317	8276	8238	8241	8297	8345	8350	8392
566	A/D0	1	3	480	8269	8392	8408	8377	8385	8364	8264	8247	8229	8224	8274	8363	8411	8368	8417	8471	8382	8303	8248	8269	8274	8322	8382	8408	8413	8397	8334	8263	8215	8234	8285	8419	8501	8519	8476	8490	8359	8305	8244	8217	8322	8352	8443	8463	8488
567	A/D1	0	3	1230	8233	8230	8234	8229	8252	8264	8261	8239	8216	8212	8241	8215	8243	8231	8220	8216	8218	8213	8219	8221	8226	8238	8250	8243	8236	8226	8214	8217	8208	8214	8211	8221	8200	8253	8225	8237	8225	8222	8252	8196	8247	8248	8220	8260	8216
567	A/D0	1	3	1230	8215	8233	8224	8241	8245	8218	8172	8244	8185	8104	8237	8275	8185	8263	8313	8192	8176	8214	8238	8205	8217	8249	8182	8218	8226	8276	8257	8187	8169	8184	8249	8230	8222	8284	8227	8224	8216	8218	8224	8253	8261	8250	8187	8259	8249
568	A/D1	0	3	500	8253	8364	8352	8470	8398	8370	8330	8281	8273	8234	8276	8306	8323	8325	8391	8483	8491	8478	8325	8295	8221	8310	8388	8465	8427	8412	8440	8424	8389	8330	8282	8320	8336	8392	8460	8507	8477	8392	8281	8241	8260	8326	8444	8474	8614
568	A/D0	1	3	500	8311	8452	8514	8617	8578	8631	8527	8354	8286	8195	8354	8437	8463	8574	8589	8662	8373	8405	8299	8171	8391	8497	8604	8659	8632	8664	8431	8410	8237	8220	8372	8486	8586	8582	8629	8637	8463	8366	8262	8200	8317	8511	8614	8580	8720
569	A/D1	0	3	600	8237	8225	8263	8244	8261	8262	8242	8241	8246	8210	8244	8250	8275	8253	8274	8285	8252	8275	8230	8235	8219	8245	8240	8235	8242	8260	8260	8236	8242	8211	8221	8250	8280	8318	8367	8408	8336	8282	8226	8209	8211	8230	8290	8270	8265
569	A/D0	1	3	600	8195	8287	8278	8257	8247	8341	8250	8212	8241	8212	8213	8269	8308	8336	8323	8400	8287	8254	8236	8220	8231	8302	8267	8240	8288	8279	8232	8226	8243	8222	8221	8316	8324	8309	8345	8350	8270	8185	8230	8251	8252	8320	8361	8335	8391
570	A/D1	0	3	880	8252	8252	8246	8230	8258	8283	8331	8274	8258	8224	8212	8244	8231	8252	8294	8280	8312	8269	8242	8241	8296	8315	8310	8270	8279	8261	8279	8259	8242	8256	8239	8241	8255	8272	8279	8243	8259	8234	8239	8233	8256	8323	8346	8411	8344
570	A/D0	1	3	880	8270	8280	8227	8250	8226	8245	8182	8205	8244	8243	8210	8263	8282	8260	8255	8257	8240	8220	8211	8224	8254	8308	8318	8327	8251	8218	8178	8216	8168	8151	8303	8283	8280	8277	8271	8246	8216	8259	8199	8214	8254	8287	8252	8309	8313
571	A/D1	0	3	850	8215	8223	8229	8236	8245	8269	8233	8243	8219	8209	8225	8220	8243	8232	8233	8212	8224	8208	8216	8219	8235	8220	8221	8239	8253	8265	8247	8235	8214	8211	8208	8211	8231	8238	8240	8230	8219	8222	8218	8209	8241	8231	8273	8298	8284
571	A/D0	1	3	850	8215	8229	8220	8221	8172	8181	8182	8190	8237	8210	8197	8267	8220	8294	8274	8289	8235	8206	8233	8259	8182	8199	8247	8180	8187	8243	8203	8191	8196	8213	8222	8255	8316	8313	8266	8246	8264	8232	8193	8214	8233	8261	8247	8316	8318
572	A/D1	0	3	460	8285	8264	8327	8313	8283	8261	8244	8228	8226	8223	8253	8232	8278	8245	8278	8278	8296	8278	8251	8230	8240	8246	8234	8214	8221	8276	8240	8244	8225	8221	8228	8244	8272	8260	8278	8334	8282	8271	8233	8212	8241	8262	8270	8304	8278
572	A/D0	1	3	460	8225	8235	8238	8226	8241	8250	8217	8207	8217	8212	8244	8237	8291	8292	8258	8264	8250	8228	8191	8211	8282	8260	8281	8358	8315	8301	8260	8238	8206	8224	8292	8285	8307	8255	8255	8224	8168	8206	8202	8223	8305	8282	8284	8270	8267
573	A/D1	0	4	800	8222	8212	8209	8226	8221	8219	8218	8214	8206	8226	8243	8286	8330	8371	8347	8331	8272	8240	8227	8217	8246	8233	8261	8284	8285	8250	8239	8213	8221	8270	8276	8307	8269	8256	8317	8254	8268	8232	8219	8228	8233	8237	8244	8219	8247
573	A/D0	1	4	800	8233	8269	8277	8273	8273	8244	8238	8197	8198	8240	8273	8265	8295	8305	8289	8331	8292	8229	8233	8222	8228	8239	8294	8356	8337	8288	8243	8213	8197	8192	8254	8257	8265	8271	8273	8255	8222	8234	8210	8197	8240	8266	8272	8288	8293
574	A/D1	0	4	1250	8221	8232	8213	8212	8225	8218	8225	8218	8239	8300	8254	8268	8229	8222	8231	8234	8258	8237	8225	8212	8207	8254	8283	8310	8296	8277	8263	8235	8226	8217	8244	8226	8259	8226	8236	8213	8220	8217	8215	8247	8263	8258	8246	8231	8245
574	A/D0	1	4	1250	8247	8231	8256	8266	8253	8203	8187	8231	8211	8198	8276	8271	8239	8197	8267	8219	8191	8210	8203	8202	8185	8209	8265	8221	8266	8232	8239	8199	8198	8207	8215	8219	8218	8228	8234	8215	8207	8217	8197	8193	8188	8180	8213	8266	8283
575	A/D1	0	4	550	8260	8290	8330	8369	8371	8443	8393	8354	8266	8250	8266	8401	8525	8486	8494	8455	8396	8334	8242	8273	8291	8294	8401	8430	8455	8509	8451	8408	8303	8269	8276	8331	8466	8458	8521	8508	8491	8417	8316	8278	8263	8335	8319	8380	8376
575	A/D0	1	4	550	8243	8397	8377	8399	8469	8437	8364	8303	8270	8229	8334	8420	8448	8487	8505	8599	8443	8392	8248	8195	8407	8468	8478	8557	8560	8498	8389	8330	8244	8189	8341	8426	8481	8550	8660	8546	8403	8364	8273	8210	8314	8398	8455	8517	8604
576	A/D1	0	4	890	8217	8279	8255	8270	8245	8232	8227	8204	8238	8200	8216	8231	8214	8294	8260	8259	8314	8214	8225	8232	8199	8240	8224	8261	8217	8243	8232	8229	8243	8194	8271	8246	8250	8240	8234	8227	8267	8252	8270	8257	8245	8256	8227	8227	8247
576	A/D0	1	4	890	8259	8253	8260	8220	8226	8199	8209	8199	8185	8200	8221	8256	8261	8285	8298	8265	8256	8265	8198	8215	8264	8253	8215	8226	8274	8293	8266	8187	8241	8210	8170	8252	8213	8257	8256	8266	8271	8232	8196	8221	8243	8212	8272	8281	8247
577	A/D1	0	4	610	8217	8228	8215	8247	8233	8263	8248	8224	8233	8217	8226	8245	8259	8256	8256	8258	8274	8245	8241	8223	8229	8260	8279	8287	8306	8320	8307	8263	8252	8225	8270	8294	8273	8262	8300	8244	8251	8223	8208	8211	8236	8256	8266	8258	8239
577	A/D0	1	4	610	8217	8282	8326	8387	8428	8347	8250	8225	8215	8195	8196	8264	8321	8321	8333	8339	8256	8225	8224	8202	8257	8292	8353	8351	8369	8395	8331	8275	8248	8217	8271	8314	8291	8359	8372	8312	8258	8242	8188	8199	8234	8242	8246	8292	8366
578	A/D1	0	4	630	8224	8223	8254	8255	8272	8299	8286	8273	8235	8232	8251	8255	8270	8236	8250	8282	8283	8275	8238	8219	8232	8256	8288	8306	8282	8279	8289	8252	8236	8230	8213	8271	8247	8270	8242	8230	8244	8236	8234	8227	8226	8257	8298	8366	8410
578	A/D0	1	4	630	8204	8244	8284	8341	8308	8289	8243	8227	8205	8152	8231	8276	8299	8322	8369	8323	8246	8258	8213	8175	8223	8278	8288	8298	8341	8368	8299	8252	8198	8197	8258	8329	8334	8378	8372	8330	8304	8266	8210	8179	8282	8298	8341	8384	8355
579	A/D1	0	4	920	8218	8253	8255	8241	8241	8221	8240	8221	8216	8224	8205	8230	8225	8239	8231	8224	8214	8222	8215	8230	8209	8226	8246	8248	8249	8233	8229	8225	8249	8237	8243	8251	8271	8252	8257	8266	8272	8262	8231	8229	8226	8220	8264	8256	8254
579	A/D0	1	4	920	8259	8195	8262	8294	8226	8237	8219	8217	8197	8218	8229	8235	8222	8246	8227	8217	8246	8196	8207	8210	8200	8244	8267	8228	8191	8228	8200	8178	8182	8222	8227	8222	8237	8263	8225	8260	8227	8220	8212	8206	8236	8260	8267	8251	8267
580	A/D1	0	4	870	8212	8255	8218	8250	8238	8212	8254	8232	8195	8240	8209	8218	8243	8233	8215	8247	8209	8220	8218	8220	8232	8261	8220	8231	8238	8211	8216	8218	8210	8217	8222	8219	8235	8229	8219	8229	8239	8239	8227	8214	8236	8214	8227	8167	8257
580	A/D0	1	4	870	8248	8198	8215	8232	8220	8195	8222	8213	8188	8206	8241	8232	8214	8270	8282	8236	8217	8229	8243	8229	8210	8274	8248	8268	8240	8285	8184	8190	8251	8201	8237	8305	8267	8216	8253	8262	8234	8261	8230	8275	8334	8307	8330	8337	8340
581	A/D1	0	4	640	8246	8275	8292	8322	8319	8346	8315	8267	8226	8258	8228	8258	8247	8315	8290	8310	8269	8252	8218	8222	8241	8286	8377	8369	8437	8404	8338	8262	8232	8224	8270	8334	8308	8328	8411	8362	8327	8267	8218	8221	8287	8316	8311	8322	8404
581	A/D0	1	4	640	8247	8289	8340	8392	8312	8331	8334	8217	8194	8257	8240	8250	8341	8366	8316	8292	8251	8213	8201	8248	8261	8377	8371	8368	8323	8299	8266	8197	8235	8311	8278	8323	8333	8334	8309	8323	8298	8224	8230	8223	8202	8314	8374	8342	8389
582	A/D1	0	4	600	8241	8229	8279	8324	8335	8307	8294	8235	8239	8219	8247	8264	8284	8312	8317	8309	8268	8241	8226	8220	8252	8245	8280	8319	8318	8327	8306	8284	8246	8248	8278	8293	8313	8355	8370	8356	8359	8301	8286	8246	8286	8300	8324	8369	8360
582	A/D0	1	4	600	8272	8308	8305	8354	8346	8289	8272	8219	8172	8191	8235	8310	8342	8333	8305	8280	8285	8209	8199	8242	8301	8312	8356	8333	8345	8282	8308	8246	8188	8218	8236	8324	8366	8389	8394	8337	8288	8259	8234	8233	8291	8363	8379	8337	8348
583	A/D1	0	4	750	8183	8244	8236	8204	8277	8236	8298	8256	8261	8223	8219	8246	8249	8277	8288	8303	8263	8248	8204	8230	8207	8301	8300	8329	8367	8358	8294	8271	8225	8229	8243	8236	8260	8230	8244	8301	8255	8255	8220	8225	8277	8310	8282	8272	8241
583	A/D0	1	4	750	8302	8358	8409	8387	8357	8324	8297	8202	8222	8199	8293	8304	8302	8391	8350	8356	8357	8210	8204	8313	8301	8355	8397	8422	8413	8346	8341	8221	8189	8246	8313	8319	8431	8438	8372	8359	8293	8247	8217	8277	8317	8364	8364	8364	8447
584	A/D1	0	4	670	8234	8241	8229	8243	8240	8233	8221	8222	8209	8212	8222	8251	8232	8236	8223	8213	8218	8233	8203	8259	8231	8269	8260	8252	8251	8194	8260	8209	8192	8246	8223	8236	8309	8282	8259	8241	8225	8212	8208	8228	8262	8239	8255	8237	8276
584	A/D0	1	4	670	8226	8264	8281	8254	8285	8245	8192	8211	8247	8246	8281	8322	8247	8244	8267	8242	8227	8187	8175	8260	8240	8242	8359	8369	8245	8217	8284	8184	8140	8277	8326	8241	8286	8346	8303	8225	8281	8234	8194	8234	8301	8364	8384	8357	8386
585	A/D1	0	4	1080	8235	8235	8216	8245	8217	8173	8270	8190	8218	8243	8184	8260	8204	8240	8232	8222	8263	8228	8241	8213	8223	8215	8208	8221	8236	8241	8258	8224	8226	8221	8231	8236	8232	8235	8250	8234	8235	8230	8208	8226	8203	8227	8237	8231	8236
585	A/D0	1	4	1080	8227	8276	8239	8278	8279	8269	8221	8252	8213	8188	8222	8226	8266	8226	8274	8242	8214	8203	8204	8195	8200	8231	8211	8245	8225	8224	8222	8220	8184	8210	8221	8228	8233	8280	8305	8204	8214	8209	8166	8232	8232	8264	8273	8240	8243
586	A/D1	0	4	1230	8219	8227	8224	8241	8232	8246	8228	8237	8220	8219	8223	8212	8218	8211	8212	8215	8219	8219	8221	8222	8221	8214	8220	8215	8218	8218	8218	8215	8208	8218	8215	8273	8250	8307	8271	8272	8240	8225	8210	8214	8213	8216	8221	8247	8243
586	A/D0	1	4	1230	8203	8214	8262	8272	8241	8231	8222	8199	8199	8194	8235	8189	8192	8258	8224	8194	8228	8214	8192	8219	8255	8243	8239	8274	8276	8237	8197	8209	8191	8190	8208	8217	8255	8276	8263	8259	8221	8185	8182	8237	8292	8285	8274	8288	8255
587	A/D1	0	4	650	8223	8237	8226	8241	8227	8216	8236	8221	8220	8228	8224	8273	8234	8268	8264	8278	8271	8249	8243	8235	8229	8250	8280	8274	8287	8288	8296	8276	8243	8255	8223	8233	8218	8244	8250	8290	8311	8271	8249	8257	8256	8257	8255	8244	8249
587	A/D0	1	4	650	8229	8202	8295	8299	8313	8252	8266	8219	8230	8215	8272	8278	8268	8322	8292	8249	8218	8220	8179	8194	8302	8308	8316	8295	8278	8239	8230	8233	8188	8184	8252	8266	8275	8308	8299	8268	8245	8246	8197	8182	8268	8306	8242	8271	8293
588	A/D1	0	4	700	8233	8202	8228	8242	8210	8255	8231	8244	8223	8219	8259	8251	8291	8252	8229	8259	8243	8225	8223	8229	8206	8279	8265	8240	8253	8280	8258	8269	8220	8224	8253	8280	8314	8291	8269	8285	8260	8248	8234	8216	8238	8232	8236	8233	8249
588	A/D0	1	4	700	8295	8264	8304	8330	8218	8314	8254	8186	8212	8213	8192	8251	8286	8270	8251	8262	8252	8185	8192	8254	8222	8230	8277	8327	8278	8301	8241	8191	8213	8250	8278	8254	8361	8293	8263	8240	8211	8187	8205	8242	8206	8253	8294	8241	8281
589	A/D1	0	4	650	8228	8215	8258	8262	8303	8272	8269	8247	8238	8216	8229	8241	8289	8276	8280	8271	8240	8235	8224	8211	8232	8264	8317	8306	8294	8254	8240	8241	8266	8246	8252	8237	8277	8321	8367	8329	8283	8246	8234	8214	8222	8215	8242	8271	8300
589	A/D0	1	4	650	8232	8279	8268	8242	8263	8228	8217	8189	8199	8197	8237	8238	8302	8293	8276	8242	8208	8210	8196	8194	8225	8256	8248	8267	8276	8350	8299	8226	8233	8225	8231	8240	8332	8320	8305	8324	8278	8231	8199	8202	8276	8234	8283	8268	8238
590	A/D1	0	4	530	8251	8350	8326	8378	8347	8356	8282	8261	8231	8250	8308	8398	8340	8322	8328	8361	8327	8303	8243	8251	8278	8319	8347	8351	8391	8370	8366	8273	8261	8240	8279	8322	8303	8384	8367	8425	8357	8303	8227	8245	8308	8345	8439	8424	8492
590	A/D0	1	4	530	8403	8382	8477	8574	8576	8472	8350	8258	8250	8280	8452	8566	8485	8586	8603	8445	8378	8299	8200	8250	8406	8465	8467	8553	8616	8399	8380	8333	8200	8340	8532	8573	8574	8614	8659	8479	8374	8262	8208	8274	8411	8458	8575	8564	8604
591	A/D1	0	4	830	8210	8218	8224	8211	8228	8222	8229	8232	8224	8227	8211	8230	8220	8218	8225	8230	8240	8219	8225	8213	8206	8222	8271	8239	8251	8227	8235	8222	8223	8218	8226	8229	8226	8270	8241	8240	8248	8248	8212	8230	8217	8248	8266	8342	8293
591	A/D0	1	4	830	8204	8203	8265	8267	8247	8300	8267	8232	8205	8207	8227	8266	8316	8345	8311	8307	8277	8253	8228	8202	8211	8231	8256	8238	8259	8297	8273	8252	8224	8219	8219	8236	8295	8284	8319	8344	8324	8250	8215	8182	8197	8250	8344	8346	8320
592	A/D1	0	4	530	8233	8302	8369	8357	8340	8325	8345	8366	8292	8262	8256	8296	8379	8338	8352	8329	8322	8269	8248	8229	8228	8244	8271	8257	8237	8242	8229	8235	8239	8246	8255	8293	8338	8323	8379	8349	8324	8284	8267	8239	8258	8298	8363	8394	8451
592	A/D0	1	4	530	8217	8282	8325	8357	8380	8364	8316	8262	8237	8208	8243	8259	8350	8395	8397	8434	8318	8258	8262	8215	8267	8354	8410	8467	8512	8444	8342	8241	8266	8251	8234	8451	8551	8490	8492	8562	8389	8233	8305	8289	8238	8429	8512	8496	8465
593	A/D1	0	4	670	8233	8255	8275	8281	8282	8274	8242	8254	8232	8227	8330	8339	8318	8292	8251	8257	8238	8229	8236	8210	8232	8255	8254	8291	8237	8253	8264	8229	8241	8216	8239	8260	8253	8295	8264	8299	8254	8244	8234	8222	8230	8226	8253	8263	8265
593	A/D0	1	4	670	8278	8310	8308	8280	8289	8302	8241	8259	8230	8204	8285	8326	8337	8360	8313	8319	8275	8227	8196	8217	8264	8290	8308	8338	8315	8303	8261	8227	8198	8265	8293	8283	8292	8304	8297	8352	8281	8229	8246	8229	8294	8346	8370	8324	8343
594	A/D1	0	4	730	8230	8221	8220	8229	8241	8222	8246	8244	8232	8231	8208	8242	8235	8234	8259	8307	8296	8280	8236	8243	8221	8211	8218	8255	8285	8287	8268	8295	8253	8238	8235	8219	8260	8288	8355	8301	8330	8273	8250	8237	8221	8240	8253	8266	8267
594	A/D0	1	4	730	8199	8298	8307	8298	8315	8275	8294	8255	8224	8183	8198	8242	8192	8291	8317	8368	8304	8305	8251	8198	8174	8254	8291	8291	8352	8294	8250	8198	8198	8197	8184	8264	8281	8352	8377	8387	8321	8279	8278	8213	8216	8236	8236	8273	8315
595	A/D1	0	4	1100	8214	8220	8210	8235	8220	8238	8225	8229	8228	8224	8216	8236	8218	8320	8249	8225	8252	8177	8246	8210	8209	8241	8206	8266	8212	8233	8216	8227	8205	8227	8213	8234	8233	8257	8259	8232	8270	8232	8220	8204	8217	8233	8228	8251	8230
595	A/D0	1	4	1100	8219	8199	8266	8208	8186	8217	8218	8179	8191	8265	8249	8214	8241	8235	8229	8232	8225	8259	8188	8169	8238	8253	8241	8306	8286	8186	8219	8246	8228	8213	8168	8224	8219	8215	8203	8237	8209	8139	8170	8179	8244	8211	8246	8229	8207
596	A/D1	0	4	780	8201	8233	8222	8166	8247	8216	8224	8239	8237	8218	8222	8232	8182	8228	8192	8240	8214	8235	8219	8234	8206	8221	8219	8239	8251	8235	8246	8226	8211	8223	8212	8223	8208	8215	8201	8243	8216	8235	8210	8219	8243	8247	8247	8253	8252
596	A/D0	1	4	780	8226	8214	8255	8270	8269	8252	8195	8198	8186	8229	8208	8252	8275	8236	8272	8261	8210	8198	8197	8220	8231	8208	8239	8224	8211	8248	8213	8222	8189	8202	8239	8226	8211	8243	8272	8234	8217	8208	8232	8194	8208	8283	8257	8221	8271
597	A/D1	0	4	910	8220	8212	8227	8245	8233	8235	8217	8218	8216	8210	8213	8219	8209	8205	8217	8211	8229	8240	8232	8233	8222	8219	8207	8210	8228	8230	8239	8250	8231	8241	8222	8228	8234	8182	8265	8216	8231	8271	8196	8257	8204	8256	8224	8235	8272
597	A/D0	1	4	910	8190	8198	8272	8257	8265	8287	8229	8216	8219	8248	8236	8245	8258	8244	8204	8297	8257	8221	8209	8223	8285	8255	8244	8271	8263	8242	8207	8245	8206	8208	8267	8256	8197	8234	8250	8272	8166	8227	8237	8186	8260	8272	8245	8228	8289
598	A/D1	0	4	770	8229	8256	8257	8307	8291	8310	8242	8231	8206	8217	8210	8246	8256	8277	8258	8269	8231	8229	8228	8233	8233	8273	8358	8411	8405	8372	8309	8255	8234	8212	8250	8317	8321	8310	8286	8320	8290	8287	8270	8280	8285	8313	8322	8321	8339
598	A/D0	1	4	770	8252	8271	8270	8289	8273	8330	8277	8263	8274	8260	8271	8286	8295	8335	8342	8258	8267	8245	8212	8248	8293	8314	8307	8298	8286	8354	8254	8208	8212	8250	8212	8259	8308	8349	8368	8384	8315	8235	8245	8259	8294	8341	8363	8367	8357
599	A/D1	0	4	590	8257	8280	8343	8306	8364	8321	8293	8253	8233	8280	8265	8279	8314	8293	8345	8375	8334	8308	8253	8263	8257	8360	8325	8326	8348	8295	8282	8254	8224	8241	8353	8370	8445	8432	8418	8384	8343	8282	8246	8256	8344	8415	8393	8396	8373
599	A/D0	1	4	590	8344	8466	8484	8489	8527	8423	8365	8235	8219	8315	8358	8414	8484	8438	8498	8384	8314	8243	8198	8270	8422	8478	8539	8540	8492	8424	8292	8248	8219	8291	8373	8504	8518	8681	8592	8505	8391	8276	8228	8335	8430	8542	8597	8587	8617
600	A/D1	0	4	920	8274	8351	8428	8409	8381	8371	8307	8267	8236	8230	8260	8306	8281	8353	8358	8338	8288	8238	8225	8245	8313	8317	8337	8353	8336	8335	8325	8311	8268	8234	8242	8323	8315	8331	8384	8371	8370	8320	8267	8254	8289	8276	8308	8366	8402
600	A/D0	1	4	920	8353	8443	8434	8491	8453	8396	8346	8233	8213	8261	8288	8386	8414	8398	8459	8407	8307	8268	8224	8245	8259	8329	8348	8397	8375	8367	8274	8243	8228	8282	8298	8383	8384	8345	8414	8390	8298	8255	8229	8216	8208	8280	8329	8300	8300
601	A/D1	0	4	730	8220	8218	8182	8320	8221	8265	8261	8198	8257	8174	8231	8220	8210	8251	8239	8256	8231	8231	8206	8218	8215	8241	8261	8268	8243	8261	8264	8252	8254	8199	8231	8214	8242	8269	8328	8325	8290	8300	8244	8209	8246	8207	8224	8249	8271
601	A/D0	1	4	730	8195	8252	8272	8224	8260	8247	8227	8189	8216	8224	8195	8211	8265	8272	8264	8258	8246	8230	8187	8204	8237	8232	8279	8300	8313	8273	8239	8226	8260	8179	8173	8326	8234	8198	8355	8384	8275	8239	8298	8195	8239	8350	8324	8286	8315
602	A/D1	0	4	600	8228	8235	8235	8281	8345	8302	8289	8242	8215	8218	8230	8302	8346	8311	8386	8328	8322	8274	8241	8281	8312	8327	8317	8290	8375	8311	8299	8259	8236	8218	8234	8227	8255	8283	8322	8326	8294	8272	8239	8226	8289	8350	8326	8362	8327
602	A/D0	1	4	600	8276	8309	8311	8368	8324	8253	8236	8220	8210	8276	8363	8384	8370	8358	8356	8311	8276	8235	8251	8240	8280	8332	8315	8307	8330	8303	8222	8258	8271	8285	8277	8412	8315	8230	8316	8330	8182	8252	8261	8256	8281	8424	8429	8338	8326
603	A/D1	0	4	540	8237	8277	8275	8281	8284	8264	8248	8265	8240	8275	8289	8358	8305	8299	8356	8344	8328	8281	8233	8232	8238	8342	8444	8396	8386	8337	8286	8254	8234	8249	8223	8317	8290	8312	8346	8342	8307	8268	8222	8221	8219	8288	8312	8296	8333
603	A/D0	1	4	540	8236	8304	8369	8325	8345	8323	8263	8199	8204	8288	8275	8374	8335	8330	8269	8233	8215	8227	8208	8200	8257	8240	8235	8294	8325	8297	8209	8200	8202	8142	8262	8277	8294	8302	8333	8300	8244	8211	8201	8224	8273	8292	8307	8302	8321
604	A/D1	0	4	840	8254	8251	8275	8264	8298	8321	8282	8289	8221	8223	8259	8240	8257	8229	8249	8246	8250	8215	8224	8216	8213	8247	8266	8291	8291	8347	8292	8264	8250	8205	8233	8247	8272	8284	8278	8292	8287	8262	8236	8223	8272	8371	8374	8409	8428
604	A/D0	1	4	840	8212	8291	8305	8297	8294	8269	8252	8190	8178	8215	8211	8254	8288	8293	8334	8302	8267	8248	8177	8210	8236	8260	8292	8314	8299	8274	8230	8243	8220	8232	8286	8309	8219	8249	8284	8256	8249	8309	8235	8213	8273	8283	8292	8311	8291
605	A/D1	0	4	890	8217	8207	8218	8213	8232	8246	8256	8251	8246	8215	8238	8214	8228	8253	8235	8263	8230	8216	8219	8221	8211	8259	8263	8298	8281	8283	8257	8230	8224	8209	8224	8238	8243	8225	8238	8232	8261	8242	8253	8232	8271	8294	8275	8254	8241
605	A/D0	1	4	890	8190	8213	8231	8219	8227	8193	8226	8229	8200	8202	8283	8252	8246	8250	8243	8238	8193	8165	8188	8205	8196	8242	8251	8227	8259	8245	8238	8197	8195	8222	8251	8251	8226	8247	8273	8275	8235	8199	8199	8207	8236	8259	8223	8250	8250
606	A/D1	0	4	870	8223	8269	8256	8240	8244	8221	8227	8239	8198	8229	8208	8215	8212	8219	8234	8263	8254	8253	8231	8233	8236	8237	8293	8275	8283	8258	8234	8222	8216	8211	8225	8255	8269	8275	8247	8264	8240	8228	8226	8252	8304	8305	8282	8277	8263
606	A/D0	1	4	870	8189	8224	8227	8244	8276	8266	8205	8207	8212	8193	8196	8252	8267	8276	8301	8284	8241	8198	8218	8229	8201	8266	8269	8244	8250	8269	8250	8205	8198	8210	8213	8219	8208	8248	8257	8267	8227	8211	8213	8215	8222	8253	8272	8266	8366
607	A/D1	0	4	450	8322	8361	8473	8462	8526	8526	8493	8418	8327	8269	8270	8316	8390	8491	8578	8529	8430	8337	8264	8239	8257	8419	8470	8519	8552	8535	8495	8361	8298	8235	8284	8316	8396	8498	8548	8477	8397	8295	8241	8222	8249	8312	8419	8555	8664
607	A/D0	1	4	450	8281	8438	8537	8527	8516	8606	8466	8350	8282	8211	8266	8364	8475	8549	8473	8505	8378	8298	8251	8244	8329	8400	8494	8509	8541	8608	8433	8406	8230	8206	8379	8437	8485	8574	8611	8549	8396	8312	8270	8259	8363	8464	8567	8573	8497
608	A/D1	0	4	790	8223	8222	8228	8234	8245	8263	8229	8236	8219	8232	8206	8230	8256	8321	8296	8292	8274	8209	8238	8206	8209	8219	8248	8283	8296	8332	8309	8300	8259	8219	8243	8225	8245	8246	8238	8302	8280	8268	8238	8241	8241	8263	8274	8296	8305
608	A/D0	1	4	790	8181	8198	8264	8264	8228	8278	8256	8205	8223	8231	8198	8249	8284	8308	8326	8295	8230	8221	8239	8193	8210	8267	8238	8270	8246	8293	8245	8201	8241	8227	8189	8261	8263	8270	8272	8267	8225	8195	8191	8216	8176	8171	8258	8305	8279
609	A/D1	0	4	700	8245	8246	8290	8307	8318	8288	8292	8244	8230	8227	8267	8258	8327	8320	8311	8267	8242	8222	8215	8224	8237	8232	8288	8286	8314	8288	8267	8263	8226	8248	8333	8374	8378	8419	8447	8375	8331	8262	8242	8231	8280	8263	8332	8270	8314
609	A/D0	1	4	700	8280	8336	8330	8296	8364	8317	8242	8193	8212	8194	8221	8288	8297	8348	8318	8244	8222	8207	8202	8224	8251	8300	8317	8310	8331	8289	8222	8214	8231	8232	8261	8320	8317	8348	8320	8280	8222	8202	8217	8308	8278	8311	8364	8398	8346
610	A/D1	0	4	820	8215	8237	8254	8245	8286	8306	8261	8263	8244	8217	8232	8227	8234	8243	8241	8300	8234	8267	8262	8220	8228	8217	8206	8234	8245	8248	8254	8233	8265	8230	8228	8247	8257	8291	8263	8257	8239	8226	8225	8214	8296	8289	8333	8272	8264
610	A/D0	1	4	820	8214	8231	8208	8182	8241	8283	8246	8211	8227	8220	8201	8237	8323	8266	8290	8279	8220	8217	8187	8201	8217	8266	8272	8275	8346	8252	8215	8247	8216	8179	8229	8240	8245	8236	8294	8301	8227	8214	8224	8234	8220	8219	8245	8223	8255
611	A/D1	0	4	480	8300	8340	8405	8457	8474	8433	8394	8300	8277	8262	8402	8391	8426	8510	8618	8642	8517	8361	8267	8250	8393	8469	8552	8585	8583	8558	8415	8320	8249	8231	8361	8443	8505	8504	8488	8532	8450	8356	8284	8258	8339	8419	8436	8588	8512
611	A/D0	1	4	480	8342	8489	8437	8471	8448	8388	8305	8235	8206	8289	8346	8375	8466	8402	8403	8327	8332	8241	8188	8252	8402	8447	8549	8485	8420	8353	8289	8247	8200	8325	8434	8499	8497	8470	8466	8393	8330	8262	8203	8318	8385	8502	8628	8650	8593
612	A/D1	0	4	820	8237	8232	8249	8237	8239	8221	8218	8225	8221	8210	8222	8211	8220	8217	8219	8215	8220	8221	8229	8204	8228	8235	8244	8236	8226	8222	8223	8224	8227	8224	8233	8243	8307	8272	8306	8262	8240	8226	8230	8216	8256	8239	8267	8231	8251
612	A/D0	1	4	820	8216	8226	8295	8237	8220	8258	8217	8190	8193	8209	8239	8191	8248	8246	8221	8217	8235	8225	8185	8209	8245	8228	8281	8265	8302	8278	8233	8220	8185	8186	8220	8287	8286	8254	8250	8286	8264	8206	8209	8239	8236	8237	8265	8260	8253
613	A/D1	0	4	780	8216	8249	8269	8260	8288	8250	8235	8231	8227	8226	8226	8217	8248	8250	8261	8242	8238	8229	8220	8213	8224	8223	8218	8245	8225	8246	8210	8219	8205	8219	8227	8260	8303	8315	8352	8373	8300	8282	8237	8221	8217	8218	8277	8258	8303
613	A/D0	1	4	780	8220	8235	8214	8282	8269	8307	8274	8242	8252	8245	8280	8313	8321	8258	8255	8252	8218	8190	8209	8221	8199	8273	8261	8269	8231	8297	8264	8203	8226	8314	8323	8319	8302	8315	8307	8309	8246	8210	8196	8179	8223	8276	8275	8243	8313
614	A/D1	0	4	850	8209	8218	8243	8245	8259	8247	8271	8241	8236	8226	8215	8233	8233	8223	8241	8268	8254	8246	8224	8211	8225	8232	8234	8222	8233	8285	8269	8296	8249	8235	8214	8222	8208	8259	8267	8259	8285	8245	8227	8232	8252	8243	8259	8283	8288
614	A/D0	1	4	850	8255	8263	8260	8282	8274	8266	8224	8224	8209	8182	8199	8236	8228	8240	8252	8259	8263	8222	8182	8200	8213	8238	8257	8263	8344	8283	8245	8244	8190	8214	8233	8263	8264	8271	8302	8300	8246	8231	8247	8233	8258	8269	8233	8232	8236
615	A/D1	0	4	730	8246	8239	8263	8243	8268	8268	8239	8236	8218	8219	8211	8247	8237	8244	8269	8270	8267	8242	8227	8211	8228	8262	8255	8272	8311	8279	8270	8239	8225	8252	8247	8277	8280	8331	8345	8385	8420	8342	8286	8246	8269	8259	8286	8264	8339
615	A/D0	1	4	730	8218	8218	8221	8263	8235	8252	8230	8196	8208	8229	8276	8315	8304	8331	8334	8266	8264	8247	8223	8248	8248	8315	8305	8289	8289	8304	8237	8215	8210	8218	8262	8291	8370	8329	8300	8286	8273	8207	8171	8288	8298	8308	8292	8301	8296
616	A/D1	0	4	740	8230	8210	8236	8253	8249	8246	8245	8219	8228	8220	8269	8257	8252	8240	8228	8231	8275	8239	8219	8263	8231	8224	8224	8215	8270	8317	8289	8279	8230	8222	8270	8259	8296	8289	8247	8275	8249	8239	8233	8229	8246	8243	8289	8296	8314
616	A/D0	1	4	740	8237	8304	8278	8260	8274	8259	8214	8217	8185	8230	8292	8276	8269	8296	8290	8253	8230	8192	8154	8255	8235	8216	8289	8309	8337	8248	8198	8220	8174	8221	8291	8266	8301	8317	8342	8253	8237	8198	8185	8244	8296	8288	8263	8280	8298
617	A/D1	0	4	940	8222	8226	8217	8219	8239	8253	8280	8264	8228	8237	8249	8256	8249	8267	8244	8267	8254	8244	8226	8212	8225	8233	8247	8259	8248	8256	8249	8238	8230	8228	8225	8256	8252	8247	8253	8303	8274	8255	8232	8204	8225	8215	8226	8266	8277
617	A/D0	1	4	940	8240	8244	8340	8303	8268	8318	8299	8250	8243	8196	8220	8244	8270	8260	8297	8286	8292	8253	8191	8204	8235	8314	8299	8327	8254	8260	8260	8231	8208	8203	8301	8294	8331	8314	8304	8304	8277	8255	8216	8193	8238	8287	8275	8322	8401
618	A/D1	0	4	930	8214	8217	8213	8212	8217	8253	8248	8242	8234	8203	8223	8238	8264	8297	8244	8238	8202	8216	8227	8210	8248	8197	8227	8204	8247	8234	8239	8238	8224	8215	8220	8220	8234	8243	8232	8231	8218	8214	8219	8211	8215	8254	8259	8269	8246
618	A/D0	1	4	930	8259	8279	8255	8223	8247	8236	8178	8172	8198	8176	8178	8276	8227	8205	8235	8258	8251	8190	8244	8242	8239	8258	8270	8313	8262	8243	8248	8172	8161	8192	8225	8226	8213	8235	8237	8200	8219	8232	8221	8224	8228	8271	8259	8283	8299
619	A/D1	0	4	970	8211	8212	8223	8225	8233	8225	8221	8225	8208	8229	8203	8220	8219	8213	8217	8218	8211	8223	8218	8222	8220	8194	8219	8231	8222	8255	8226	8245	8211	8220	8233	8183	8244	8213	8205	8230	8204	8212	8221	8230	8201	8255	8241	8271	8254
619	A/D0	1	4	970	8221	8264	8278	8257	8252	8229	8206	8187	8215	8192	8198	8267	8262	8281	8279	8255	8252	8191	8204	8219	8191	8223	8275	8260	8201	8273	8230	8213	8216	8202	8214	8203	8234	8315	8269	8313	8285	8235	8211	8186	8201	8202	8228	8222	8225
620	A/D1	0	4	910	8227	8242	8268	8244	8253	8236	8226	8224	8215	8209	8222	8227	8231	8238	8236	8251	8229	8237	8224	8236	8280	8295	8336	8274	8264	8238	8228	8224	8230	8218	8255	8258	8264	8289	8290	8354	8291	8286	8231	8231	8218	8225	8262	8255	8332
620	A/D0	1	4	910	8205	8231	8233	8219	8242	8236	8194	8183	8235	8239	8262	8261	8218	8222	8291	8250	8232	8237	8220	8243	8260	8280	8274	8247	8309	8291	8249	8206	8185	8217	8209	8291	8330	8348	8333	8275	8272	8219	8188	8274	8261	8202	8274	8326	8245
621	A/D1	0	4	730	8222	8218	8254	8242	8276	8309	8288	8263	8228	8222	8222	8221	8211	8219	8262	8235	8250	8246	8226	8239	8265	8276	8281	8287	8255	8235	8225	8209	8215	8228	8244	8258	8312	8278	8302	8265	8241	8254	8186	8283	8247	8226	8292	8256	8301
621	A/D0	1	4	730	8331	8314	8293	8352	8318	8279	8275	8233	8210	8227	8296	8328	8293	8310	8323	8276	8260	8206	8205	8222	8204	8280	8357	8328	8330	8342	8285	8190	8228	8247	8260	8238	8290	8265	8223	8252	8200	8144	8233	8261	8244	8316	8307	8331	8299
622	A/D1	0	4	750	8213	8210	8211	8221	8224	8254	8222	8224	8223	8210	8225	8210	8222	8207	8240	8243	8245	8235	8218	8225	8209	8231	8260	8251	8239	8236	8242	8244	8238	8216	8219	8264	8244	8312	8284	8286	8240	8265	8177	8251	8193	8240	8257	8251	8273
622	A/D0	1	4	750	8255	8237	8248	8210	8272	8215	8218	8208	8207	8190	8260	8293	8280	8249	8216	8221	8210	8169	8202	8252	8247	8268	8283	8234	8264	8260	8224	8210	8181	8175	8241	8256	8261	8239	8234	8254	8177	8165	8229	8184	8194	8312	8325	8291	8343
623	A/D1	0	4	1250	8301	8275	8249	8246	8261	8322	8302	8278	8251	8245	8266	8244	8268	8287	8246	8246	8210	8209	8218	8237	8238	8288	8262	8264	8246	8271	8241	8231	8230	8276	8260	8284	8271	8292	8276	8260	8239	8233	8228	8235	8230	8231	8249	8240	8250
623	A/D0	1	4	1250	8237	8292	8228	8188	8199	8214	8207	8183	8223	8249	8304	8295	8314	8283	8244	8224	8225	8196	8185	8250	8281	8251	8205	8220	8229	8178	8223	8237	8173	8194	8276	8293	8203	8273	8332	8201	8184	8235	8195	8202	8276	8255	8218	8268	8245
624	A/D1	0	4	650	8227	8231	8212	8244	8245	8235	8235	8216	8222	8219	8250	8255	8259	8247	8288	8247	8227	8238	8187	8251	8274	8276	8284	8240	8224	8247	8223	8227	8247	8251	8228	8295	8260	8286	8239	8232	8224	8228	8228	8230	8241	8239	8241	8240	8240
624	A/D0	1	4	650	8244	8208	8242	8299	8251	8190	8240	8217	8170	8229	8297	8299	8309	8311	8275	8182	8213	8230	8200	8216	8260	8231	8221	8257	8260	8223	8203	8229	8197	8248	8260	8259	8288	8240	8324	8293	8227	8181	8271	8242	8255	8304	8339	8347	8284
625	A/D1	0	4	680	8227	8236	8237	8241	8239	8231	8228	8199	8221	8200	8221	8248	8227	8263	8254	8254	8264	8236	8242	8218	8218	8210	8220	8212	8210	8233	8285	8251	8248	8220	8213	8220	8213	8222	8229	8208	8245	8255	8248	8251	8264	8279	8270	8302	8291
625	A/D0	1	4	680	8178	8188	8234	8183	8265	8266	8244	8239	8199	8218	8199	8219	8267	8248	8295	8297	8265	8250	8247	8204	8191	8238	8263	8250	8259	8288	8246	8234	8222	8206	8220	8233	8247	8278	8260	8288	8319	8295	8251	8209	8230	8199	8217	8262	8246
626	A/D1	0	4	1230	8221	8246	8238	8249	8241	8247	8232	8230	8218	8232	8223	8283	8259	8249	8236	8223	8216	8209	8217	8220	8262	8282	8313	8322	8293	8262	8251	8227	8224	8219	8245	8254	8280	8290	8264	8245	8242	8226	8219	8217	8227	8254	8297	8297	8340
626	A/D0	1	4	1230	8212	8247	8300	8301	8286	8258	8246	8202	8170	8192	8246	8240	8261	8278	8314	8272	8220	8237	8212	8204	8259	8303	8303	8303	8335	8312	8225	8177	8209	8174	8206	8254	8275	8293	8315	8274	8246	8230	8195	8210	8289	8293	8264	8293	8331
627	A/D1	0	4	760	8212	8283	8266	8318	8289	8259	8298	8267	8266	8228	8232	8208	8220	8250	8237	8259	8269	8245	8257	8218	8245	8224	8230	8218	8216	8224	8223	8227	8204	8226	8226	8242	8244	8274	8258	8258	8261	8184	8266	8199	8226	8260	8315	8298	8255
627	A/D0	1	4	760	8208	8245	8296	8291	8324	8328	8221	8212	8229	8191	8191	8232	8274	8281	8280	8262	8276	8247	8178	8207	8309	8250	8267	8319	8276	8251	8224	8256	8220	8213	8211	8238	8287	8277	8311	8307	8299	8214	8198	8248	8234	8229	8283	8314	8206
628	A/D1	0	4	700	8234	8224	8229	8212	8218	8212	8225	8214	8222	8215	8215	8215	8226	8228	8209	8213	8221	8216	8205	8244	8240	8257	8288	8348	8338	8297	8260	8222	8222	8220	8206	8221	8205	8252	8238	8235	8233	8217	8228	8224	8205	8233	8282	8257	8261
628	A/D0	1	4	700	8247	8246	8301	8297	8285	8268	8244	8156	8213	8246	8224	8250	8279	8242	8212	8221	8214	8192	8174	8257	8305	8264	8302	8308	8256	8274	8246	8223	8200	8240	8360	8307	8311	8327	8321	8251	8238	8195	8205	8242	8283	8306	8294	8259	8251
629	A/D1	0	4	460	8241	8246	8284	8301	8306	8310	8318	8273	8254	8209	8241	8241	8260	8263	8286	8282	8275	8266	8249	8246	8286	8292	8335	8275	8296	8286	8263	8243	8230	8211	8209	8253	8265	8270	8280	8266	8256	8253	8217	8229	8293	8341	8401	8348	8324
629	A/D0	1	4	460	8225	8241	8333	8311	8320	8350	8297	8258	8228	8239	8240	8297	8343	8334	8320	8351	8293	8259	8232	8219	8290	8340	8416	8349	8356	8336	8293	8222	8183	8223	8255	8309	8379	8389	8375	8338	8310	8270	8185	8237	8309	8377	8327	8373	8404
630	A/D1	0	4	960	8253	8219	8236	8231	8218	8226	8214	8218	8208	8223	8232	8230	8225	8238	8282	8310	8316	8270	8254	8211	8228	8212	8236	8251	8252	8248	8274	8236	8227	8215	8210	8214	8248	8239	8270	8246	8226	8222	8209	8214	8248	8231	8241	8228	8209
630	A/D0	1	4	960	8195	8180	8212	8283	8243	8261	8248	8225	8180	8229	8257	8257	8250	8292	8330	8257	8265	8231	8176	8214	8284	8319	8341	8403	8386	8334	8262	8216	8195	8201	8253	8280	8286	8304	8273	8244	8256	8225	8160	8256	8240	8223	8238	8308	8294
631	A/D1	0	4	680	8279	8287	8312	8350	8309	8346	8276	8280	8230	8225	8243	8311	8350	8322	8367	8410	8408	8363	8293	8233	8286	8290	8295	8327	8338	8358	8363	8322	8272	8233	8253	8298	8315	8356	8399	8456	8437	8382	8295	8244	8288	8349	8342	8362	8369
631	A/D0	1	4	680	8213	8288	8346	8280	8345	8327	8273	8202	8193	8219	8245	8280	8356	8358	8307	8356	8306	8255	8210	8202	8238	8292	8360	8362	8356	8345	8311	8259	8210	8212	8271	8307	8334	8387	8332	8334	8292	8244	8207	8217	8337	8428	8438	8429	8441
632	A/D1	0	4	480	8223	8285	8360	8360	8391	8401	8453	8335	8294	8242	8250	8259	8307	8335	8318	8330	8305	8280	8243	8223	8230	8275	8280	8444	8435	8451	8396	8371	8302	8270	8249	8331	8447	8388	8439	8441	8379	8327	8246	8239	8317	8355	8523	8544	8524
632	A/D0	1	4	480	8237	8378	8342	8404	8577	8572	8395	8345	8268	8235	8337	8425	8492	8591	8546	8532	8403	8299	8231	8241	8332	8405	8409	8521	8600	8536	8449	8330	8246	8212	8333	8499	8506	8567	8652	8699	8527	8414	8265	8236	8335	8397	8521	8671	8641
633	A/D1	0	4	630	8325	8275	8279	8280	8332	8317	8299	8266	8235	8219	8230	8277	8334	8322	8457	8410	8392	8303	8261	8208	8216	8326	8330	8406	8368	8328	8269	8254	8240	8234	8243	8259	8324	8342	8428	8387	8367	8296	8251	8236	8262	8284	8370	8410	8401
633	A/D0	1	4	630	8216	8201	8290	8302	8260	8251	8250	8190	8217	8203	8195	8227	8270	8295	8319	8272	8244	8205	8207	8212	8215	8297	8309	8326	8261	8279	8193	8166	8227	8219	8230	8265	8296	8247	8263	8312	8283	8212	8211	8274	8325	8299	8339	8380	8364
634	A/D1	0	4	550	8240	8249	8264	8317	8311	8281	8269	8240	8229	8257	8257	8299	8282	8319	8352	8303	8295	8258	8233	8275	8244	8266	8258	8297	8308	8295	8272	8238	8224	8231	8263	8267	8322	8318	8347	8307	8289	8261	8233	8220	8231	8294	8311	8297	8304
634	A/D0	1	4	550	8266	8291	8327	8355	8406	8331	8279	8246	8239	8229	8297	8361	8354	8377	8409	8338	8285	8225	8226	8296	8270	8344	8301	8342	8430	8313	8262	8213	8195	8251	8358	8387	8401	8432	8395	8376	8277	8255	8222	8255	8308	8437	8509	8492	8509
635	A/D1	0	4	950	8225	8211	8226	8305	8271	8289	8270	8254	8240	8231	8231	8240	8271	8262	8265	8256	8235	8228	8212	8229	8272	8263	8311	8330	8299	8284	8277	8254	8238	8222	8295	8244	8220	8300	8203	8282	8240	8239	8253	8208	8330	8274	8291	8292	8314
635	A/D0	1	4	950	8235	8249	8233	8239	8230	8285	8272	8214	8201	8222	8241	8290	8296	8298	8246	8194	8221	8244	8192	8237	8300	8256	8247	8245	8306	8262	8247	8235	8215	8194	8204	8281	8282	8242	8281	8252	8235	8182	8217	8229	8218	8256	8274	8223	8228
636	A/D1	0	4	640	8263	8300	8308	8300	8297	8302	8251	8255	8207	8231	8258	8310	8310	8327	8384	8394	8341	8323	8246	8237	8217	8257	8302	8365	8387	8386	8336	8271	8234	8225	8231	8270	8282	8346	8387	8394	8331	8281	8234	8272	8294	8361	8386	8432	8415
636	A/D0	1	4	640	8287	8425	8364	8405	8443	8389	8326	8269	8239	8242	8286	8406	8470	8409	8509	8566	8323	8224	8223	8303	8359	8465	8558	8447	8502	8434	8396	8256	8233	8337	8353	8439	8490	8556	8514	8456	8348	8303	8255	8290	8435	8614	8621	8658	8619
637	A/D1	0	4	470	8285	8314	8357	8377	8455	8452	8467	8364	8305	8234	8239	8345	8465	8477	8471	8515	8431	8357	8283	8239	8253	8315	8357	8397	8449	8498	8480	8370	8298	8234	8265	8373	8452	8500	8493	8485	8409	8363	8289	8254	8259	8337	8429	8417	8467
637	A/D0	1	4	470	8265	8298	8308	8351	8408	8407	8333	8309	8223	8222	8299	8393	8412	8535	8520	8502	8376	8311	8245	8216	8325	8449	8590	8593	8514	8481	8364	8299	8237	8234	8325	8417	8467	8426	8500	8518	8404	8252	8245	8267	8290	8414	8609	8582	8625
638	A/D1	0	4	540	8264	8276	8371	8481	8457	8489	8443	8371	8306	8259	8318	8407	8555	8520	8602	8584	8524	8444	8315	8266	8340	8429	8477	8545	8611	8591	8511	8450	8350	8290	8244	8313	8400	8467	8541	8568	8618	8483	8353	8274	8349	8345	8421	8451	8538
638	A/D0	1	4	540	8299	8400	8441	8432	8438	8503	8383	8297	8239	8236	8324	8418	8420	8474	8421	8441	8346	8237	8223	8229	8274	8452	8503	8570	8537	8494	8437	8280	8227	8215	8286	8390	8490	8511	8491	8412	8328	8276	8242	8203	8292	8349	8382	8407	8438
639	A/D1	0	4	730	8228	8222	8245	8258	8238	8229	8221	8218	8206	8211	8219	8213	8227	8237	8223	8225	8211	8222	8215	8218	8213	8256	8250	8252	8239	8220	8214	8212	8203	8221	8212	8226	8212	8235	8236	8283	8251	8244	8229	8219	8206	8235	8224	8247	8248
639	A/D0	1	4	730	8232	8293	8312	8310	8316	8290	8231	8199	8208	8211	8199	8230	8286	8244	8251	8351	8266	8205	8201	8215	8236	8293	8241	8320	8289	8241	8213	8217	8190	8244	8309	8267	8276	8284	8275	8298	8232	8192	8184	8179	8196	8235	8274	8335	8305
640	A/D1	0	4	1000	8219	8217	8221	8216	8236	8236	8252	8242	8236	8207	8220	8207	8214	8209	8229	8234	8237	8226	8217	8217	8242	8225	8255	8230	8222	8249	8228	8220	8230	8214	8228	8209	8210	8215	8222	8251	8251	8239	8229	8215	8215	8219	8215	8232	8269
640	A/D0	1	4	1000	8204	8257	8251	8244	8257	8222	8211	8204	8173	8165	8219	8303	8240	8256	8215	8221	8236	8228	8196	8228	8257	8319	8267	8263	8237	8226	8203	8189	8180	8216	8211	8204	8245	8220	8216	8181	8205	8223	8175	8201	8219	8231	8226	8246	8258
641	A/D1	0	4	510	8274	8314	8326	8288	8306	8320	8277	8272	8251	8270	8297	8339	8386	8406	8383	8325	8275	8236	8215	8238	8264	8306	8404	8412	8447	8394	8341	8283	8243	8297	8313	8295	8270	8356	8297	8383	8286	8272	8226	8241	8329	8338	8391	8396	8444
641	A/D0	1	4	510	8338	8430	8403	8451	8412	8281	8252	8230	8261	8322	8415	8482	8441	8452	8399	8329	8225	8221	8213	8307	8457	8480	8496	8456	8372	8306	8257	8198	8250	8419	8458	8489	8479	8516	8494	8343	8282	8268	8257	8326	8423	8469	8457	8461	8510
642	A/D1	0	4	760	8255	8243	8310	8287	8347	8307	8296	8240	8229	8213	8224	8271	8272	8267	8243	8253	8215	8223	8215	8213	8229	8260	8366	8350	8345	8268	8252	8213	8224	8212	8291	8306	8305	8275	8272	8259	8262	8244	8227	8289	8295	8341	8302	8372	8328
642	A/D0	1	4	760	8267	8290	8309	8307	8240	8254	8200	8181	8210	8204	8204	8248	8273	8301	8351	8320	8263	8197	8220	8271	8269	8275	8280	8306	8252	8239	8226	8195	8185	8176	8229	8262	8209	8246	8258	8249	8232	8226	8214	8254	8316	8384	8322	8337	8283
643	A/D1	0	4	580	8222	8265	8244	8274	8318	8318	8332	8291	8263	8234	8213	8244	8281	8320	8332	8386	8326	8324	8259	8219	8236	8246	8277	8304	8274	8288	8244	8242	8244	8227	8242	8269	8287	8287	8276	8286	8267	8247	8234	8236	8232	8271	8328	8316	8304
643	A/D0	1	4	580	8260	8340	8286	8367	8315	8240	8243	8240	8228	8193	8257	8255	8218	8267	8328	8253	8224	8210	8244	8217	8245	8318	8303	8342	8288	8347	8284	8239	8229	8212	8256	8282	8335	8338	8353	8308	8303	8226	8200	8239	8216	8297	8252	8250	8298
644	A/D1	0	4	900	8230	8218	8251	8250	8225	8237	8218	8211	8223	8214	8239	8232	8230	8223	8233	8213	8226	8213	8208	8247	8223	8251	8236	8248	8253	8243	8237	8231	8218	8219	8214	8217	8247	8243	8255	8227	8232	8213	8224	8223	8222	8251	8241	8231	8220
644	A/D0	1	4	900	8256	8272	8247	8258	8231	8184	8215	8211	8182	8203	8254	8222	8214	8229	8253	8244	8193	8187	8203	8240	8238	8243	8225	8214	8234	8259	8230	8200	8190	8199	8234	8279	8249	8246	8218	8213	8188	8194	8200	8255	8239	8307	8314	8240	8290
645	A/D1	0	4	850	8212	8221	8244	8238	8272	8233	8234	8216	8202	8207	8240	8216	8254	8244	8244	8223	8210	8210	8211	8210	8226	8230	8250	8271	8247	8260	8234	8230	8220	8223	8216	8238	8251	8233	8228	8280	8260	8264	8238	8223	8225	8223	8233	8245	8270
645	A/D0	1	4	850	8191	8277	8222	8264	8296	8261	8171	8212	8205	8101	8182	8320	8259	8235	8330	8331	8204	8200	8227	8206	8149	8195	8279	8241	8242	8275	8285	8224	8200	8225	8173	8171	8212	8328	8340	8305	8275	8250	8187	8158	8183	8223	8197	8237	8302
646	A/D1	0	4	470	8281	8415	8428	8485	8463	8468	8436	8344	8291	8231	8399	8461	8553	8648	8715	8621	8521	8333	8292	8227	8390	8540	8580	8598	8490	8504	8385	8328	8251	8233	8260	8386	8497	8496	8556	8616	8534	8411	8302	8252	8306	8423	8589	8632	8611
646	A/D0	1	4	470	8737	9049	9306	9264	9164	9150	8764	8514	8317	8406	8740	9087	9340	9491	9351	9156	8753	8427	8319	8396	8742	9090	9304	9483	9486	9329	8947	8486	8339	8539	8819	9177	9295	9404	9399	9263	8820	8520	8333	8457	8879	9337	9533	9584	9623
647	A/D1	0	4	710	8218	8268	8268	8341	8291	8277	8255	8230	8235	8183	8246	8233	8265	8281	8366	8298	8346	8302	8227	8253	8229	8271	8263	8236	8274	8242	8229	8211	8236	8210	8236	8247	8275	8270	8274	8253	8293	8267	8242	8236	8239	8261	8262	8254	8259
647	A/D0	1	4	710	8313	8323	8275	8276	8378	8319	8267	8275	8226	8198	8204	8265	8255	8286	8344	8316	8221	8238	8219	8186	8231	8266	8339	8335	8386	8367	8299	8276	8219	8246	8200	8289	8244	8257	8285	8253	8226	8238	8227	8166	8259	8335	8307	8286	8390
648	A/D1	0	4	780	8244	8225	8244	8310	8283	8286	8258	8236	8212	8227	8255	8278	8267	8261	8260	8248	8246	8246	8242	8230	8234	8272	8291	8300	8275	8269	8242	8220	8227	8224	8283	8252	8247	8242	8248	8268	8271	8250	8236	8213	8250	8225	8255	8332	8252
648	A/D0	1	4	780	8239	8220	8251	8292	8269	8208	8193	8216	8177	8193	8256	8276	8257	8262	8295	8277	8211	8211	8216	8228	8224	8260	8239	8314	8281	8271	8254	8212	8167	8221	8216	8266	8258	8285	8256	8232	8243	8210	8176	8224	8236	8199	8210	8277	8278
649	A/D1	0	4	970	8213	8215	8225	8220	8219	8214	8224	8215	8220	8212	8211	8210	8219	8219	8213	8220	8206	8217	8210	8224	8233	8219	8230	8226	8219	8227	8213	8207	8217	8206	8222	8219	8250	8262	8267	8243	8239	8228	8228	8224	8219	8237	8247	8237	8228
649	A/D0	1	4	970	8268	8257	8213	8273	8256	8224	8214	8227	8199	8191	8212	8264	8261	8294	8265	8259	8262	8204	8205	8207	8232	8216	8219	8239	8213	8176	8204	8232	8194	8235	8254	8254	8245	8253	8248	8260	8237	8229	8203	8217	8221	8252	8257	8264	8216
650	A/D1	0	4	880	8218	8213	8219	8181	8248	8209	8185	8260	8175	8231	8204	8211	8245	8213	8252	8208	8229	8201	8228	8208	8232	8219	8229	8229	8210	8211	8215	8222	8208	8216	8216	8214	8260	8223	8234	8214	8213	8206	8210	8207	8238	8223	8234	8230	8204
650	A/D0	1	4	880	8195	8203	8181	8250	8217	8242	8215	8212	8196	8154	8232	8205	8242	8247	8266	8231	8210	8192	8196	8227	8193	8247	8244	8264	8228	8229	8224	8200	8205	8246	8275	8226	8220	8255	8236	8244	8256	8204	8192	8239	8224	8259	8217	8262	8266
651	A/D1	0	4	670	8204	8252	8237	8276	8277	8245	8255	8204	8239	8190	8234	8203	8226	8218	8258	8272	8278	8246	8223	8213	8197	8246	8184	8259	8289	8243	8346	8261	8267	8256	8209	8235	8238	8207	8259	8279	8287	8301	8269	8231	8239	8280	8276	8298	8321
651	A/D0	1	4	670	8185	8216	8266	8234	8249	8290	8299	8214	8231	8214	8191	8221	8305	8324	8262	8291	8262	8223	8175	8200	8187	8221	8282	8254	8281	8302	8245	8225	8214	8225	8179	8251	8228	8232	8257	8297	8277	8233	8231	8206	8213	8253	8342	8286	8302
652	A/D1	0	4	590	8185	8273	8265	8334	8381	8339	8340	8264	8258	8201	8237	8239	8246	8278	8270	8293	8276	8268	8233	8269	8284	8334	8308	8312	8283	8317	8328	8262	8257	8268	8270	8326	8304	8286	8312	8327	8335	8289	8237	8218	8230	8248	8263	8274	8324
652	A/D0	1	4	590	8312	8316	8297	8303	8356	8293	8247	8233	8199	8204	8290	8356	8320	8362	8365	8267	8262	8253	8210	8231	8323	8338	8360	8410	8397	8301	8244	8253	8208	8235	8311	8342	8332	8325	8349	8315	8282	8209	8219	8204	8260	8304	8437	8431	8452
653	A/D1	0	4	490	8218	8231	8244	8230	8226	8277	8319	8299	8276	8242	8229	8255	8307	8289	8309	8270	8302	8280	8274	8244	8246	8249	8275	8289	8274	8340	8331	8325	8276	8242	8226	8217	8281	8369	8355	8473	8512	8483	8370	8282	8249	8250	8328	8349	8387
653	A/D0	1	4	490	8219	8295	8366	8450	8474	8402	8364	8310	8239	8221	8297	8328	8388	8447	8494	8582	8472	8357	8266	8182	8230	8316	8505	8564	8633	8558	8526	8340	8270	8265	8291	8429	8519	8545	8526	8554	8555	8427	8312	8247	8284	8416	8523	8519	8573
654	A/D1	0	4	460	8248	8199	8211	8241	8211	8248	8234	8253	8223	8242	8258	8218	8297	8287	8290	8289	8232	8234	8221	8248	8266	8298	8259	8247	8234	8244	8245	8240	8214	8274	8237	8243	8234	8270	8320	8289	8255	8235	8217	8213	8232	8229	8240	8234	8220
654	A/D0	1	4	460	8191	8261	8297	8327	8276	8301	8262	8243	8221	8241	8285	8262	8237	8342	8323	8327	8263	8257	8252	8186	8200	8268	8284	8288	8297	8272	8277	8215	8231	8239	8310	8262	8353	8346	8304	8283	8275	8253	8207	8212	8278	8291	8264	8346	8342
655	A/D1	0	4	460	8221	8252	8298	8270	8276	8252	8236	8249	8227	8222	8235	8237	8242	8287	8259	8280	8244	8238	8225	8232	8244	8249	8269	8239	8239	8304	8266	8260	8237	8214	8217	8252	8346	8347	8312	8333	8262	8242	8224	8233	8244	8276	8341	8398	8443
655	A/D0	1	4	460	8209	8273	8281	8250	8291	8299	8244	8245	8215	8206	8290	8336	8276	8291	8279	8303	8263	8250	8234	8217	8231	8284	8286	8305	8298	8198	8261	8188	8182	8320	8312	8308	8290	8305	8191	8261	8253	8220	8242	8223	8315	8388	8381	8340	8330
656	A/D1	0	4	910	8206	8214	8223	8212	8221	8233	8216	8235	8208	8216	8226	8207	8254	8237	8246	8230	8228	8237	8227	8226	8253	8221	8237	8215	8232	8264	8257	8248	8258	8227	8246	8222	8260	8263	8309	8311	8284	8244	8174	8260	8189	8241	8253	8182	8260
656	A/D0	1	4	910	8195	8211	8188	8235	8239	8268	8253	8217	8205	8242	8229	8215	8256	8263	8292	8251	8223	8240	8200	8230	8236	8263	8198	8238	8223	8213	8216	8205	8219	8205	8255	8258	8256	8249	8288	8241	8254	8217	8205	8207	8259	8213	8237	8251	8226
657	A/D1	0	4	740	8266	8262	8244	8268	8266	8286	8252	8241	8217	8238	8268	8277	8262	8291	8281	8266	8247	8235	8211	8213	8220	8229	8257	8222	8252	8240	8252	8240	8234	8254	8203	8249	8276	8307	8336	8284	8275	8222	8235	8246	8322	8324	8318	8363	8359
657	A/D0	1	4	740	8246	8229	8290	8287	8287	8252	8234	8211	8235	8251	8276	8288	8280	8267	8309	8281	8198	8212	8195	8231	8250	8328	8294	8290	8265	8244	8212	8195	8251	8236	8305	8277	8336	8319	8319	8250	8245	8222	8244	8303	8337	8320	8388	8351	8368
658	A/D1	0	4	850	8220	8222	8238	8234	8258	8268	8248	8236	8221	8213	8219	8221	8236	8215	8277	8262	8246	8242	8211	8196	8257	8246	8211	8291	8208	8253	8258	8219	8253	8198	8224	8218	8229	8296	8266	8266	8240	8225	8219	8210	8213	8232	8237	8239	8251
658	A/D0	1	4	850	8186	8217	8240	8175	8207	8290	8252	8198	8219	8213	8220	8224	8245	8238	8266	8286	8249	8222	8201	8190	8238	8242	8258	8272	8335	8310	8232	8208	8230	8197	8185	8216	8237	8255	8248	8296	8243	8197	8221	8192	8216	8239	8281	8314	8307
659	A/D1	0	4	970	8211	8212	8205	8221	8202	8243	8234	8219	8235	8217	8240	8219	8214	8234	8233	8265	8262	8248	8236	8208	8217	8214	8218	8207	8225	8243	8187	8262	8208	8199	8237	8190	8238	8209	8235	8234	8238	8272	8240	8237	8226	8223	8226	8240	8221
659	A/D0	1	4	970	8166	8200	8294	8308	8286	8275	8263	8222	8226	8246	8221	8256	8212	8224	8248	8234	8234	8189	8184	8180	8212	8220	8221	8255	8295	8258	8284	8257	8217	8195	8259	8246	8253	8265	8274	8230	8221	8184	8193	8188	8196	8229	8223	8223	8281
660	A/D1	0	4	520	8232	8340	8392	8430	8461	8556	8434	8400	8249	8263	8272	8327	8399	8410	8465	8472	8437	8361	8264	8238	8257	8326	8397	8471	8463	8426	8374	8316	8281	8214	8258	8282	8454	8474	8640	8566	8533	8360	8298	8227	8343	8357	8493	8507	8544
660	A/D0	1	4	520	8325	8413	8472	8517	8504	8472	8398	8283	8219	8218	8369	8461	8542	8461	8425	8370	8258	8258	8239	8239	8429	8552	8614	8577	8576	8571	8429	8325	8253	8231	8370	8420	8538	8637	8632	8601	8484	8340	8210	8268	8424	8497	8548	8660	8636
661	A/D1	0	4	560	8218	8261	8257	8305	8276	8292	8271	8314	8262	8246	8262	8271	8304	8303	8289	8311	8342	8338	8319	8308	8308	8313	8363	8350	8376	8345	8326	8287	8259	8239	8231	8312	8380	8423	8432	8497	8473	8409	8327	8257	8266	8287	8336	8329	8340
661	A/D0	1	4	560	8252	8319	8391	8342	8443	8391	8398	8288	8263	8217	8223	8312	8293	8346	8372	8444	8396	8328	8251	8243	8234	8278	8475	8437	8425	8335	8348	8296	8197	8217	8324	8338	8404	8408	8435	8421	8363	8302	8219	8218	8384	8420	8439	8425	8430
662	A/D1	0	4	1050	8234	8242	8264	8246	8215	8226	8209	8216	8212	8201	8225	8207	8282	8256	8250	8234	8231	8203	8223	8225	8236	8223	8244	8267	8248	8247	8231	8238	8186	8254	8213	8206	8242	8214	8212	8223	8225	8204	8225	8214	8217	8236	8226	8235	8234
662	A/D0	1	4	1050	8223	8242	8237	8244	8279	8202	8199	8214	8176	8192	8229	8269	8250	8224	8233	8205	8194	8171	8187	8197	8197	8219	8245	8224	8214	8257	8215	8169	8185	8229	8188	8222	8269	8237	8201	8192	8207	8192	8163	8225	8222	8228	8255	8262	8213
663	A/D1	0	4	540	8233	8282	8295	8294	8304	8355	8358	8337	8260	8244	8224	8251	8290	8311	8311	8294	8345	8321	8279	8247	8219	8224	8281	8290	8312	8292	8248	8238	8237	8207	8232	8364	8375	8411	8371	8451	8355	8298	8277	8212	8268	8352	8468	8514	8550
663	A/D0	1	4	540	8326	8340	8368	8413	8352	8367	8327	8294	8214	8190	8371	8355	8355	8345	8387	8313	8310	8289	8218	8201	8243	8323	8370	8404	8376	8355	8311	8251	8229	8266	8341	8312	8325	8424	8436	8421	8343	8247	8238	8230	8285	8317	8415	8499	8481
664	A/D1	0	4	690	8227	8238	8237	8229	8300	8280	8295	8271	8239	8231	8218	8228	8229	8227	8253	8236	8245	8274	8258	8253	8240	8234	8264	8267	8292	8305	8298	8279	8250	8227	8215	8244	8285	8252	8324	8270	8281	8244	8215	8259	8206	8285	8272	8222	8291
664	A/D0	1	4	690	8199	8216	8307	8258	8289	8289	8263	8192	8212	8224	8213	8258	8256	8339	8272	8298	8299	8272	8191	8174	8258	8231	8294	8316	8354	8328	8264	8249	8220	8195	8251	8275	8234	8255	8232	8231	8231	8203	8148	8210	8259	8270	8302	8278	8286
665	A/D1	0	4	460	8281	8314	8307	8265	8240	8219	8219	8214	8220	8222	8230	8239	8291	8270	8283	8329	8293	8279	8224	8226	8199	8288	8295	8312	8294	8286	8280	8254	8240	8227	8232	8236	8274	8280	8319	8355	8304	8275	8240	8221	8226	8215	8220	8286	8264
665	A/D0	1	4	460	8249	8252	8299	8296	8260	8258	8285	8218	8211	8218	8216	8269	8254	8292	8313	8320	8250	8244	8221	8213	8293	8320	8347	8295	8267	8341	8279	8247	8253	8243	8286	8305	8307	8265	8266	8281	8255	8230	8201	8213	8262	8274	8363	8330	8321
666	A/D1	0	4	610	8248	8280	8325	8336	8322	8339	8310	8273	8250	8277	8261	8312	8330	8325	8357	8361	8329	8318	8257	8256	8247	8310	8363	8421	8432	8413	8373	8379	8290	8303	8294	8322	8430	8491	8434	8383	8312	8268	8242	8226	8260	8244	8312	8438	8503
666	A/D0	1	4	610	8365	8475	8414	8527	8624	8611	8398	8299	8263	8268	8345	8451	8484	8587	8638	8546	8436	8313	8256	8364	8500	8679	8597	8638	8746	8640	8398	8340	8262	8302	8449	8667	8724	8755	8805	8638	8447	8353	8244	8271	8423	8582	8691	8787	8818
667	A/D1	0	4	980	8219	8201	8221	8220	8221	8241	8220	8234	8220	8211	8226	8207	8219	8215	8210	8218	8226	8232	8218	8217	8209	8217	8218	8210	8204	8208	8210	8219	8223	8206	8239	8247	8230	8229	8228	8203	8219	8210	8230	8215	8243	8219	8217	8221	8205
667	A/D0	1	4	980	8233	8261	8256	8259	8284	8249	8261	8225	8198	8186	8241	8239	8251	8307	8305	8266	8227	8214	8189	8206	8270	8230	8256	8241	8212	8273	8266	8219	8200	8200	8212	8236	8193	8276	8300	8252	8265	8253	8169	8194	8255	8214	8166	8209	8244
668	A/D1	0	4	770	8245	8298	8299	8281	8293	8339	8311	8298	8252	8215	8230	8238	8256	8261	8241	8223	8219	8221	8218	8228	8225	8224	8249	8267	8253	8256	8223	8248	8219	8264	8228	8201	8323	8239	8323	8251	8280	8257	8232	8246	8209	8274	8291	8321	8300
668	A/D0	1	4	770	8227	8232	8284	8269	8289	8243	8225	8192	8220	8280	8260	8294	8284	8252	8245	8299	8240	8188	8241	8289	8247	8264	8322	8278	8260	8302	8262	8181	8206	8265	8290	8272	8338	8342	8269	8256	8240	8248	8203	8318	8319	8310	8311	8268	8325
669	A/D1	0	4	600	8231	8264	8323	8272	8265	8224	8211	8220	8212	8221	8209	8218	8235	8228	8279	8276	8293	8286	8236	8228	8252	8266	8357	8291	8304	8238	8309	8252	8270	8230	8239	8252	8300	8274	8256	8255	8246	8237	8223	8226	8204	8238	8293	8334	8352
669	A/D0	1	4	600	8260	8214	8251	8238	8245	8277	8250	8271	8201	8192	8220	8217	8234	8273	8310	8335	8272	8253	8234	8194	8198	8266	8288	8315	8356	8351	8294	8268	8206	8212	8215	8220	8315	8343	8299	8288	8274	8231	8184	8201	8251	8202	8238	8243	8196
670	A/D1	0	4	850	8248	8244	8284	8292	8299	8268	8309	8253	8249	8217	8252	8355	8393	8391	8319	8325	8292	8279	8243	8237	8251	8315	8333	8410	8373	8341	8307	8270	8249	8234	8237	8266	8299	8307	8340	8299	8265	8255	8236	8236	8267	8250	8323	8301	8337
670	A/D0	1	4	850	8283	8313	8363	8466	8475	8515	8468	8365	8229	8200	8293	8406	8359	8505	8422	8429	8371	8308	8212	8183	8313	8358	8416	8433	8442	8481	8361	8322	8239	8204	8299	8357	8434	8541	8468	8521	8430	8323	8240	8240	8324	8323	8378	8463	8488
671	A/D1	0	4	700	8218	8250	8236	8266	8236	8229	8228	8225	8222	8217	8210	8221	8277	8277	8295	8285	8244	8259	8227	8227	8232	8240	8274	8209	8268	8219	8222	8236	8198	8230	8226	8246	8246	8260	8236	8267	8252	8232	8219	8230	8207	8265	8348	8311	8302
671	A/D0	1	4	700	8235	8230	8254	8225	8270	8266	8252	8230	8169	8232	8276	8272	8342	8329	8270	8191	8263	8243	8163	8189	8295	8220	8212	8296	8214	8196	8209	8187	8181	8220	8226	8246	8291	8262	8246	8234	8248	8203	8207	8257	8278	8259	8314	8373	8315
672	A/D1	0	4	680	8211	8220	8269	8271	8288	8300	8281	8256	8231	8226	8249	8282	8293	8312	8336	8298	8276	8244	8219	8227	8232	8236	8241	8230	8257	8294	8280	8262	8239	8243	8309	8313	8348	8334	8344	8304	8281	8222	8225	8245	8266	8309	8294	8327	8319
672	A/D0	1	4	680	8267	8258	8342	8314	8311	8236	8229	8202	8186	8222	8252	8258	8290	8262	8251	8258	8202	8174	8187	8179	8196	8245	8388	8343	8298	8250	8224	8164	8194	8274	8245	8264	8298	8266	8237	8238	8238	8206	8184	8253	8259	8236	8245	8315	8292
673	A/D1	0	4	1060	8227	8233	8232	8213	8221	8203	8221	8211	8199	8227	8203	8219	8222	8205	8226	8222	8235	8228	8206	8225	8207	8210	8216	8210	8231	8216	8233	8235	8238	8231	8227	8218	8212	8209	8243	8240	8251	8223	8215	8215	8216	8223	8234	8227	8245
673	A/D0	1	4	1060	8225	8281	8246	8215	8276	8263	8171	8216	8222	8191	8207	8246	8224	8234	8273	8264	8259	8205	8189	8199	8200	8253	8262	8288	8241	8241	8231	8218	8223	8182	8212	8257	8206	8239	8251	8226	8219	8223	8206	8198	8191	8256	8232	8218	8224
674	A/D1	0	4	620	8227	8230	8228	8233	8230	8239	8241	8253	8234	8232	8233	8224	8236	8267	8250	8251	8246	8226	8235	8239	8229	8227	8265	8250	8255	8249	8236	8227	8226	8219	8254	8237	8244	8221	8230	8217	8215	8213	8212	8218	8216	8239	8243	8263	8267
674	A/D0	1	4	620	8228	8238	8236	8245	8248	8236	8185	8217	8223	8180	8234	8233	8311	8287	8242	8227	8227	8197	8190	8239	8277	8233	8251	8244	8218	8210	8194	8209	8207	8180	8254	8289	8383	8339	8328	8299	8212	8199	8222	8238	8203	8233	8304	8306	8224
675	A/D1	0	4	700	8235	8231	8215	8272	8259	8258	8285	8281	8277	8244	8221	8249	8230	8255	8263	8196	8275	8215	8200	8255	8204	8286	8302	8287	8282	8240	8295	8253	8246	8241	8232	8236	8277	8293	8356	8306	8308	8242	8233	8225	8250	8303	8313	8262	8281
675	A/D0	1	4	700	8281	8215	8264	8269	8185	8208	8248	8260	8266	8211	8185	8232	8298	8310	8297	8319	8248	8244	8192	8240	8222	8230	8337	8323	8266	8235	8258	8188	8197	8231	8245	8249	8300	8310	8262	8257	8261	8235	8210	8230	8252	8296	8284	8265	8264
676	A/D1	0	4	780	8228	8220	8241	8222	8219	8231	8221	8242	8225	8252	8240	8239	8222	8222	8237	8289	8261	8253	8230	8243	8212	8240	8239	8235	8250	8229	8246	8234	8229	8221	8237	8237	8273	8302	8280	8266	8234	8228	8224	8210	8244	8255	8290	8324	8346
676	A/D0	1	4	780	8222	8262	8288	8229	8272	8283	8202	8177	8226	8240	8192	8225	8251	8209	8227	8240	8220	8180	8185	8201	8173	8222	8249	8223	8204	8265	8219	8208	8195	8172	8215	8236	8215	8209	8254	8219	8199	8197	8193	8178	8213	8223	8240	8246	8274
677	A/D1	0	4	930	8219	8259	8296	8265	8279	8312	8286	8256	8232	8218	8244	8268	8255	8260	8236	8227	8214	8215	8222	8214	8223	8230	8278	8267	8267	8243	8272	8226	8252	8227	8227	8218	8243	8238	8282	8291	8316	8267	8277	8234	8269	8276	8294	8320	8296
677	A/D0	1	4	930	8211	8235	8253	8299	8313	8302	8253	8232	8190	8233	8218	8245	8297	8286	8289	8299	8254	8214	8205	8232	8224	8208	8223	8278	8230	8261	8293	8215	8211	8215	8228	8255	8268	8321	8314	8311	8239	8240	8223	8198	8260	8245	8277	8309	8276
678	A/D1	0	4	820	8251	8222	8250	8232	8227	8225	8211	8211	8214	8216	8227	8226	8237	8257	8274	8264	8243	8223	8215	8212	8228	8206	8219	8222	8235	8240	8231	8219	8218	8213	8213	8233	8223	8236	8256	8247	8275	8240	8226	8224	8220	8211	8218	8233	8260
678	A/D0	1	4	820	8213	8246	8317	8337	8315	8285	8251	8224	8167	8197	8276	8304	8319	8391	8361	8332	8299	8214	8192	8180	8252	8324	8287	8310	8324	8304	8307	8264	8204	8228	8280	8337	8385	8378	8344	8324	8288	8224	8189	8224	8274	8264	8337	8321	8310
679	A/D1	0	4	900	8232	8242	8244	8242	8251	8263	8197	8295	8187	8215	8255	8227	8271	8232	8271	8262	8270	8275	8236	8232	8254	8290	8267	8258	8237	8257	8270	8270	8233	8231	8208	8287	8243	8286	8414	8320	8374	8299	8257	8224	8232	8236	8311	8309	8307
679	A/D0	1	4	900	8230	8250	8266	8292	8335	8278	8284	8219	8245	8209	8158	8246	8277	8218	8200	8264	8253	8164	8156	8263	8222	8222	8280	8233	8199	8271	8263	8212	8201	8207	8215	8225	8215	8186	8242	8309	8251	8230	8237	8230	8246	8313	8302	8300	8271
680	A/D1	0	4	490	8288	8296	8291	8297	8308	8338	8340	8290	8285	8218	8257	8277	8282	8284	8286	8312	8271	8264	8237	8269	8280	8310	8365	8338	8365	8358	8293	8273	8227	8230	8243	8274	8302	8342	8357	8357	8341	8285	8261	8236	8264	8294	8333	8329	8337
680	A/D0	1	4	490	8219	8214	8270	8352	8372	8317	8298	8269	8246	8241	8252	8234	8251	8292	8334	8337	8304	8228	8174	8243	8212	8291	8381	8360	8363	8359	8338	8238	8232	8260	8280	8349	8381	8360	8327	8283	8241	8221	8228	8259	8307	8378	8431	8372	8404
681	A/D1	0	4	810	8245	8265	8259	8338	8292	8306	8275	8195	8255	8211	8215	8284	8299	8329	8264	8287	8240	8237	8228	8213	8241	8219	8241	8241	8273	8278	8274	8240	8228	8232	8253	8275	8398	8360	8334	8278	8246	8283	8229	8281	8265	8297	8294	8277	8309
681	A/D0	1	4	810	8274	8271	8266	8253	8315	8276	8203	8247	8227	8234	8253	8279	8251	8244	8299	8275	8243	8208	8209	8178	8244	8213	8182	8279	8202	8205	8219	8201	8197	8202	8238	8271	8250	8263	8229	8204	8206	8193	8190	8209	8200	8243	8263	8297	8272
682	A/D1	0	4	760	8247	8265	8287	8256	8235	8322	8223	8297	8246	8182	8266	8192	8222	8248	8210	8222	8231	8221	8214	8213	8204	8208	8270	8264	8284	8278	8240	8223	8230	8215	8246	8300	8254	8290	8246	8292	8263	8236	8230	8218	8238	8262	8252	8267	8270
682	A/D0	1	4	760	8253	8290	8244	8301	8282	8293	8269	8219	8209	8166	8228	8286	8304	8315	8301	8371	8286	8289	8213	8120	8259	8268	8243	8270	8328	8292	8240	8250	8237	8206	8179	8208	8209	8177	8222	8289	8289	8243	8208	8199	8193	8232	8299	8336	8319
683	A/D1	0	4	590	8215	8262	8248	8235	8232	8251	8256	8294	8267	8244	8237	8236	8224	8257	8242	8257	8232	8240	8234	8246	8241	8321	8274	8284	8248	8270	8279	8251	8230	8234	8275	8283	8314	8306	8319	8270	8261	8225	8238	8223	8219	8243	8284	8289	8267
683	A/D0	1	4	590	8283	8282	8236	8313	8291	8247	8251	8237	8191	8222	8232	8292	8355	8315	8290	8306	8272	8242	8202	8204	8260	8253	8308	8306	8258	8247	8269	8227	8194	8214	8299	8320	8320	8307	8302	8243	8255	8263	8225	8246	8285	8373	8326	8318	8325
684	A/D1	0	4	690	8245	8235	8251	8237	8291	8277	8268	8242	8237	8207	8252	8264	8269	8267	8255	8226	8224	8222	8229	8229	8276	8261	8322	8275	8295	8309	8281	8258	8229	8218	8226	8226	8323	8380	8443	8382	8312	8262	8238	8245	8271	8276	8269	8259	8256
684	A/D0	1	4	690	8279	8335	8300	8311	8338	8279	8256	8242	8231	8203	8244	8285	8306	8328	8316	8301	8242	8203	8218	8225	8274	8327	8336	8378	8343	8355	8283	8235	8243	8201	8235	8295	8270	8329	8353	8291	8224	8238	8201	8209	8298	8382	8348	8316	8306
685	A/D1	0	4	980	8210	8217	8226	8176	8244	8195	8214	8208	8212	8236	8196	8243	8209	8268	8231	8259	8227	8229	8217	8208	8225	8208	8227	8218	8225	8232	8242	8240	8224	8220	8224	8272	8282	8263	8251	8231	8211	8231	8217	8205	8212	8209	8231	8222	8222
685	A/D0	1	4	980	8224	8209	8216	8222	8233	8251	8207	8223	8207	8221	8236	8236	8215	8212	8240	8238	8226	8222	8205	8193	8221	8241	8206	8231	8215	8232	8221	8216	8187	8209	8247	8213	8246	8242	8240	8228	8185	8183	8192	8184	8219	8261	8243	8270	8242
686	A/D1	0	4	680	8257	8251	8246	8222	8238	8234	8222	8225	8210	8245	8248	8262	8245	8226	8213	8209	8205	8218	8209	8221	8233	8218	8225	8248	8259	8250	8267	8243	8228	8216	8229	8242	8251	8258	8263	8268	8263	8238	8226	8255	8238	8248	8301	8264	8311
686	A/D0	1	4	680	8334	8226	8293	8293	8299	8236	8240	8245	8194	8201	8238	8281	8283	8228	8272	8239	8193	8190	8218	8178	8181	8213	8248	8338	8299	8274	8285	8239	8187	8209	8225	8221	8223	8270	8271	8235	8236	8237	8183	8177	8240	8295	8288	8298	8329
687	A/D1	0	4	980	8212	8216	8220	8218	8227	8267	8269	8253	8235	8226	8221	8214	8206	8211	8214	8213	8238	8219	8227	8225	8216	8231	8229	8250	8232	8236	8219	8221	8223	8221	8216	8221	8207	8214	8208	8231	8230	8226	8225	8211	8214	8222	8220	8230	8271
687	A/D0	1	4	980	8213	8217	8256	8266	8280	8234	8231	8221	8173	8181	8244	8240	8214	8248	8240	8248	8238	8208	8216	8212	8188	8240	8256	8258	8245	8254	8251	8204	8201	8214	8216	8182	8206	8279	8257	8247	8238	8206	8205	8216	8200	8292	8272	8256	8308
688	A/D1	0	4	870	8236	8187	8288	8239	8223	8250	8197	8226	8246	8221	8227	8284	8265	8306	8306	8290	8276	8247	8228	8227	8262	8257	8294	8284	8241	8251	8265	8240	8258	8240	8220	8217	8249	8296	8304	8266	8230	8226	8214	8229	8246	8271	8247	8258	8275
688	A/D0	1	4	870	8159	8214	8240	8236	8233	8246	8186	8191	8200	8190	8211	8223	8327	8278	8280	8307	8249	8198	8205	8219	8216	8241	8269	8240	8200	8238	8201	8169	8244	8216	8179	8202	8261	8226	8313	8373	8223	8211	8223	8270	8190	8273	8292	8260	8248
689	A/D1	0	4	450	8249	8260	8336	8367	8407	8350	8358	8289	8259	8225	8249	8266	8301	8337	8337	8361	8321	8320	8251	8242	8283	8283	8343	8351	8438	8501	8452	8363	8286	8226	8222	8249	8284	8325	8341	8336	8351	8335	8288	8254	8238	8282	8300	8353	8425
689	A/D0	1	4	450	8301	8365	8432	8453	8489	8433	8352	8290	8231	8216	8303	8375	8488	8515	8437	8489	8364	8294	8214	8240	8330	8404	8479	8536	8582	8559	8388	8301	8227	8201	8298	8402	8504	8478	8578	8540	8430	8323	8252	8228	8351	8429	8658	8583	8606
690	A/D1	0	4	930	8221	8207	8220	8242	8250	8244	8235	8227	8219	8215	8210	8246	8243	8210	8286	8257	8297	8234	8236	8237	8215	8256	8234	8212	8280	8245	8237	8226	8217	8196	8225	8211	8228	8248	8217	8223	8212	8200	8218	8225	8206	8223	8228	8260	8264
690	A/D0	1	4	930	8198	8218	8185	8213	8256	8218	8203	8194	8190	8169	8181	8225	8242	8192	8220	8268	8227	8239	8236	8211	8225	8219	8225	8256	8252	8252	8224	8202	8186	8212	8242	8244	8197	8214	8214	8180	8195	8205	8205	8198	8212	8221	8283	8300	8289
691	A/D1	0	4	770	8247	8273	8218	8278	8236	8254	8276	8245	8243	8253	8242	8293	8263	8251	8253	8299	8252	8246	8246	8262	8252	8245	8242	8218	8277	8257	8235	8222	8211	8220	8215	8222	8252	8242	8332	8279	8264	8235	8197	8245	8228	8213	8268	8230	8232
691	A/D0	1	4	770	8238	8307	8243	8209	8266	8212	8161	8239	8190	8138	8214	8317	8255	8290	8254	8221	8224	8231	8211	8283	8317	8291	8272	8287	8248	8229	8235	8219	8205	8213	8307	8292	8252	8281	8299	8254	8267	8220	8192	8210	8258	8267	8273	8288	8285
692	A/D1	0	4	900	8217	8227	8210	8240	8222	8235	8231	8228	8234	8233	8219	8207	8223	8221	8213	8242	8222	8227	8222	8208	8219	8211	8219	8258	8265	8266	8236	8227	8224	8207	8221	8218	8210	8222	8218	8245	8249	8235	8231	8212	8224	8234	8221	8240	8254
692	A/D0	1	4	900	8169	8220	8251	8215	8211	8280	8307	8242	8223	8246	8231	8247	8226	8196	8189	8200	8239	8239	8214	8209	8220	8224	8225	8207	8272	8276	8230	8234	8242	8210	8219	8278	8263	8263	8276	8283	8223	8196	8203	8208	8244	8269	8250	8209	8226
693	A/D1	0	4	640	8284	8271	8314	8286	8281	8268	8249	8243	8233	8268	8296	8303	8334	8319	8305	8317	8261	8268	8225	8218	8242	8246	8301	8289	8303	8320	8290	8261	8232	8219	8226	8256	8290	8373	8382	8381	8327	8270	8237	8304	8267	8349	8318	8346	8340
693	A/D0	1	4	640	8251	8263	8314	8320	8341	8248	8255	8213	8191	8204	8246	8259	8303	8327	8310	8259	8252	8208	8200	8270	8246	8306	8326	8358	8312	8296	8243	8195	8202	8252	8246	8266	8307	8367	8338	8320	8315	8232	8196	8235	8290	8350	8346	8379	8412
694	A/D1	0	4	560	8239	8238	8268	8264	8347	8315	8316	8254	8237	8225	8247	8286	8289	8319	8282	8287	8246	8282	8242	8253	8227	8249	8287	8286	8460	8405	8433	8304	8276	8214	8255	8274	8288	8297	8304	8289	8325	8237	8243	8243	8280	8337	8240	8356	8281
694	A/D0	1	4	560	8343	8394	8528	8542	8533	8478	8392	8284	8192	8309	8369	8438	8500	8582	8515	8443	8378	8300	8222	8281	8358	8391	8392	8447	8490	8480	8380	8263	8238	8364	8454	8528	8588	8633	8597	8611	8433	8278	8230	8396	8471	8531	8543	8599	8596
695	A/D1	0	4	900	8207	8219	8207	8228	8239	8241	8247	8236	8236	8208	8231	8221	8234	8226	8224	8225	8214	8222	8231	8221	8237	8215	8223	8209	8209	8217	8219	8214	8217	8227	8254	8242	8235	8233	8228	8227	8214	8263	8231	8239	8247	8296	8267	8257	8238
695	A/D0	1	4	900	8264	8262	8248	8299	8275	8221	8222	8210	8182	8224	8295	8241	8238	8259	8255	8238	8202	8177	8209	8221	8240	8242	8273	8258	8292	8284	8262	8206	8194	8235	8222	8205	8254	8291	8256	8224	8213	8190	8224	8191	8229	8257	8238	8240	8230
696	A/D1	0	4	770	8223	8217	8220	8220	8250	8258	8234	8232	8220	8208	8243	8250	8268	8267	8273	8266	8284	8256	8250	8239	8289	8258	8285	8256	8296	8259	8254	8226	8247	8241	8228	8240	8263	8246	8242	8237	8249	8278	8231	8235	8219	8231	8245	8242	8224
696	A/D0	1	4	770	8233	8272	8237	8291	8285	8264	8192	8200	8197	8170	8236	8253	8283	8253	8314	8311	8259	8207	8198	8223	8212	8221	8255	8288	8285	8291	8251	8217	8183	8214	8309	8270	8275	8276	8303	8232	8173	8228	8196	8158	8248	8251	8252	8266	8291
697	A/D1	0	4	580	8236	8258	8338	8360	8318	8281	8240	8223	8218	8216	8220	8231	8236	8259	8274	8268	8277	8242	8237	8230	8231	8259	8244	8226	8220	8219	8225	8227	8229	8234	8249	8270	8260	8272	8352	8340	8340	8289	8255	8220	8256	8232	8249	8275	8296
697	A/D0	1	4	580	8283	8313	8318	8412	8387	8329	8307	8285	8222	8260	8355	8383	8449	8429	8388	8368	8303	8233	8220	8287	8300	8367	8534	8477	8402	8363	8331	8212	8191	8338	8423	8369	8460	8396	8357	8383	8324	8217	8188	8198	8247	8337	8430	8389	8431
698	A/D1	0	4	990	8217	8253	8256	8242	8254	8216	8235	8230	8223	8230	8229	8281	8269	8273	8280	8266	8261	8255	8265	8250	8240	8218	8216	8234	8256	8261	8291	8263	8243	8214	8275	8233	8332	8226	8231	8286	8187	8261	8226	8233	8280	8288	8340	8308	8348
698	A/D0	1	4	990	8264	8254	8251	8262	8298	8280	8206	8195	8201	8204	8199	8236	8247	8244	8275	8256	8254	8213	8178	8237	8242	8227	8245	8238	8242	8231	8232	8243	8175	8209	8220	8250	8194	8264	8299	8299	8247	8238	8213	8192	8254	8292	8295	8322	8323
699	A/D1	0	4	580	8236	8258	8258	8281	8273	8275	8246	8245	8207	8236	8207	8277	8328	8383	8340	8309	8261	8250	8222	8238	8271	8291	8290	8272	8275	8249	8309	8274	8275	8250	8277	8321	8338	8332	8334	8302	8286	8254	8209	8237	8251	8294	8356	8370	8340
699	A/D0	1	4	580	8337	8287	8261	8360	8249	8227	8229	8221	8158	8215	8367	8382	8327	8347	8405	8311	8284	8281	8222	8229	8282	8263	8276	8315	8356	8334	8298	8214	8213	8248	8328	8374	8357	8369	8315	8278	8281	8233	8168	8329	8353	8319	8312	8318	8310
700	A/D1	0	4	450	8237	8305	8327	8405	8404	8449	8382	8380	8306	8253	8235	8258	8287	8377	8411	8452	8422	8349	8295	8244	8240	8325	8377	8415	8428	8432	8460	8377	8334	8276	8251	8244	8387	8480	8482	8513	8479	8379	8303	8259	8239	8262	8415	8472	8592
700	A/D0	1	4	450	8307	8355	8439	8455	8490	8477	8463	8368	8283	8238	8320	8333	8410	8530	8557	8565	8526	8373	8305	8272	8255	8289	8372	8506	8494	8552	8401	8306	8252	8208	8255	8307	8350	8441	8465	8556	8520	8376	8303	8242	8256	8379	8487	8540	8635
701	A/D1	0	4	930	8240	8170	8268	8228	8247	8250	8211	8261	8194	8239	8214	8229	8238	8252	8242	8245	8217	8219	8225	8211	8226	8239	8232	8238	8245	8247	8234	8236	8220	8207	8247	8247	8227	8221	8238	8245	8217	8227	8225	8212	8244	8247	8259	8268	8282
701	A/D0	1	4	930	8242	8223	8207	8244	8223	8242	8203	8250	8209	8165	8250	8261	8273	8269	8262	8247	8202	8231	8219	8252	8248	8230	8271	8237	8180	8214	8210	8185	8191	8216	8204	8168	8246	8285	8258	8274	8227	8191	8169	8228	8288	8303	8322	8272	8265
702	A/D1	0	4	760	8226	8219	8187	8280	8230	8229	8276	8228	8260	8186	8255	8207	8222	8256	8212	8248	8261	8237	8239	8237	8224	8245	8219	8249	8232	8273	8296	8268	8272	8234	8215	8230	8227	8230	8257	8255	8259	8262	8226	8227	8234	8216	8258	8262	8256
702	A/D0	1	4	760	8225	8263	8283	8236	8287	8230	8276	8234	8186	8168	8202	8239	8224	8306	8273	8300	8262	8236	8260	8209	8252	8305	8298	8256	8251	8289	8253	8210	8195	8213	8257	8253	8298	8301	8231	8267	8247	8227	8247	8212	8264	8256	8233	8255	8311
703	A/D1	0	4	1010	8213	8228	8225	8246	8245	8234	8223	8211	8205	8224	8206	8227	8243	8251	8240	8230	8219	8211	8210	8214	8228	8215	8229	8222	8211	8253	8228	8233	8222	8221	8216	8215	8234	8283	8236	8253	8209	8222	8207	8188	8280	8199	8253	8246	8228
703	A/D0	1	4	1010	8230	8243	8222	8251	8279	8310	8214	8207	8228	8267	8280	8295	8275	8245	8247	8228	8221	8186	8206	8244	8256	8240	8230	8262	8229	8206	8167	8209	8220	8248	8250	8223	8260	8261	8296	8232	8184	8207	8207	8207	8202	8224	8232	8251	8245
704	A/D1	0	4	560	8203	8322	8377	8404	8458	8387	8320	8265	8252	8221	8276	8288	8315	8365	8385	8347	8348	8271	8264	8227	8253	8261	8362	8375	8479	8438	8414	8329	8269	8272	8329	8389	8455	8508	8524	8467	8395	8281	8257	8218	8279	8311	8355	8374	8493
704	A/D0	1	4	560	8327	8350	8314	8369	8364	8373	8325	8280	8203	8242	8238	8330	8361	8450	8495	8453	8316	8263	8251	8260	8348	8439	8447	8420	8438	8368	8263	8218	8237	8245	8340	8388	8352	8425	8491	8461	8370	8311	8262	8279	8371	8480	8476	8458	8502
705	A/D1	0	4	840	8224	8229	8250	8233	8231	8248	8225	8219	8213	8220	8210	8213	8245	8224	8233	8219	8231	8215	8220	8216	8212	8238	8229	8232	8216	8221	8206	8215	8219	8205	8236	8233	8231	8232	8217	8221	8221	8216	8218	8214	8220	8224	8232	8227	8230
705	A/D0	1	4	840	8244	8274	8261	8282	8228	8199	8272	8180	8168	8268	8258	8188	8174	8258	8286	8225	8237	8242	8161	8165	8268	8245	8200	8241	8233	8200	8208	8218	8187	8196	8242	8301	8258	8283	8292	8238	8168	8193	8199	8237	8273	8328	8283	8245	8238
706	A/D1	0	4	1100	8221	8210	8216	8216	8207	8215	8204	8222	8218	8218	8211	8219	8216	8221	8224	8240	8252	8253	8244	8231	8240	8239	8234	8227	8243	8237	8232	8210	8219	8215	8222	8218	8233	8221	8216	8216	8210	8216	8226	8218	8221	8208	8209	8220	8222
706	A/D0	1	4	1100	8195	8202	8204	8248	8267	8283	8273	8262	8258	8239	8214	8246	8281	8234	8216	8265	8232	8218	8209	8214	8194	8218	8252	8220	8232	8219	8207	8202	8221	8189	8205	8295	8287	8250	8237	8250	8183	8186	8219	8217	8148	8207	8242	8224	8208
707	A/D1	0	4	870	8215	8210	8215	8228	8231	8225	8223	8217	8215	8209	8215	8212	8217	8242	8224	8227	8207	8221	8230	8217	8223	8211	8209	8222	8235	8235	8266	8234	8234	8215	8221	8218	8226	8226	8225	8238	8234	8266	8238	8228	8219	8218	8253	8288	8265
707	A/D0	1	4	870	8218	8249	8255	8255	8256	8241	8222	8214	8205	8204	8248	8246	8237	8247	8227	8258	8216	8210	8207	8220	8251	8284	8248	8277	8279	8251	8241	8214	8201	8195	8232	8266	8260	8273	8241	8237	8195	8187	8204	8210	8228	8213	8239	8224	8190
708	A/D1	0	4	660	8225	8262	8279	8304	8253	8244	8224	8201	8219	8228	8223	8248	8225	8269	8251	8318	8237	8208	8255	8214	8271	8283	8323	8307	8300	8280	8250	8234	8219	8229	8251	8245	8275	8262	8243	8303	8265	8261	8247	8220	8336	8329	8318	8267	8255
708	A/D0	1	4	660	8154	8203	8225	8255	8295	8302	8317	8226	8140	8166	8199	8236	8330	8266	8300	8270	8257	8200	8233	8268	8165	8265	8298	8245	8212	8283	8244	8182	8187	8227	8266	8266	8306	8291	8286	8273	8266	8244	8203	8225	8231	8212	8202	8199	8215
709	A/D1	0	4	1020	8222	8212	8217	8216	8209	8231	8222	8236	8224	8212	8215	8211	8214	8216	8221	8223	8215	8213	8229	8205	8247	8236	8179	8272	8228	8220	8279	8213	8245	8213	8216	8226	8198	8238	8201	8221	8225	8219	8214	8213	8211	8220	8207	8232	8211
709	A/D0	1	4	1020	8248	8247	8238	8277	8246	8226	8221	8215	8189	8179	8249	8247	8238	8247	8252	8259	8230	8235	8236	8219	8223	8245	8296	8246	8235	8193	8223	8213	8197	8253	8223	8186	8256	8255	8254	8232	8241	8215	8196	8184	8258	8272	8269	8268	8276
710	A/D1	0	4	520	8247	8407	8432	8465	8520	8546	8453	8380	8290	8290	8346	8426	8485	8529	8521	8501	8385	8301	8273	8280	8300	8425	8503	8529	8532	8454	8374	8297	8250	8294	8379	8519	8631	8656	8541	8491	8363	8294	8273	8227	8437	8379	8485	8463	8445
710	A/D0	1	4	520	8395	8478	8503	8535	8448	8422	8314	8241	8239	8277	8382	8448	8482	8526	8520	8363	8392	8282	8226	8390	8501	8584	8587	8615	8526	8356	8326	8278	8205	8359	8612	8612	8606	8621	8654	8460	8436	8300	8227	8433	8576	8660	8651	8597	8511
711	A/D1	0	4	1030	8221	8213	8220	8208	8220	8208	8208	8232	8221	8214	8226	8221	8229	8243	8240	8224	8242	8248	8249	8243	8249	8240	8240	8231	8226	8224	8215	8208	8216	8199	8230	8287	8252	8276	8245	8257	8236	8227	8225	8217	8230	8227	8236	8241	8235
711	A/D0	1	4	1030	8236	8253	8240	8289	8297	8287	8262	8253	8197	8206	8241	8206	8242	8275	8254	8227	8187	8206	8216	8184	8251	8292	8259	8323	8313	8264	8233	8191	8167	8180	8191	8256	8311	8305	8296	8256	8222	8204	8234	8184	8212	8254	8280	8289	8338
712	A/D1	0	4	780	8266	8215	8313	8206	8244	8233	8199	8237	8217	8252	8218	8233	8239	8276	8244	8320	8234	8253	8214	8240	8217	8261	8250	8256	8257	8269	8238	8262	8228	8256	8214	8207	8290	8269	8274	8251	8227	8227	8224	8218	8250	8264	8262	8292	8291
712	A/D0	1	4	780	8256	8188	8229	8248	8292	8227	8193	8249	8204	8168	8204	8212	8198	8230	8264	8285	8175	8196	8211	8229	8213	8253	8248	8316	8271	8285	8258	8192	8221	8229	8205	8232	8278	8259	8266	8209	8225	8237	8248	8127	8202	8198	8188	8288	8268
713	A/D1	0	4	870	8294	8280	8269	8240	8246	8252	8248	8231	8224	8212	8214	8243	8273	8272	8288	8308	8282	8259	8223	8207	8252	8275	8290	8330	8376	8335	8288	8241	8224	8227	8245	8255	8320	8323	8314	8302	8263	8233	8220	8249	8276	8268	8290	8310	8336
713	A/D0	1	4	870	8232	8278	8230	8225	8302	8245	8211	8188	8228	8227	8255	8288	8261	8261	8274	8243	8234	8261	8198	8239	8263	8251	8257	8317	8302	8256	8193	8197	8230	8192	8226	8302	8308	8283	8257	8243	8226	8175	8219	8259	8224	8246	8293	8303	8343
714	A/D1	0	4	970	8230	8212	8221	8212	8212	8225	8220	8220	8216	8215	8211	8214	8219	8209	8237	8236	8256	8237	8229	8216	8225	8219	8214	8228	8222	8224	8219	8217	8204	8216	8231	8229	8226	8221	8238	8217	8249	8219	8227	8207	8216	8243	8240	8229	8215
714	A/D0	1	4	970	8170	8242	8241	8239	8236	8292	8219	8191	8204	8225	8223	8240	8244	8221	8207	8247	8229	8214	8211	8194	8243	8253	8240	8237	8278	8259	8223	8222	8206	8189	8229	8237	8251	8252	8255	8242	8233	8185	8178	8207	8222	8219	8286	8280	8248
715	A/D1	0	4	500	8219	8220	8233	8257	8270	8300	8342	8288	8260	8239	8260	8316	8314	8355	8299	8321	8283	8248	8248	8225	8247	8283	8310	8352	8353	8310	8327	8305	8282	8282	8231	8293	8332	8414	8390	8325	8356	8220	8239	8229	8229	8302	8351	8367	8342
715	A/D0	1	4	500	8218	8221	8305	8320	8303	8307	8319	8228	8208	8248	8273	8273	8315	8303	8279	8301	8286	8238	8199	8190	8289	8291	8403	8411	8359	8304	8241	8202	8205	8206	8195	8278	8368	8353	8399	8421	8317	8269	8229	8185	8234	8261	8327	8400	8366
716	A/D1	0	5	660	8232	8234	8264	8265	8289	8272	8255	8249	8230	8225	8239	8228	8227	8234	8222	8243	8266	8285	8277	8240	8231	8214	8246	8252	8249	8241	8237	8242	8225	8223	8215	8213	8224	8261	8291	8297	8297	8250	8245	8219	8225	8267	8282	8292	8276
716	A/D0	1	5	660	8236	8278	8246	8270	8291	8285	8263	8218	8224	8167	8191	8218	8230	8238	8314	8290	8225	8220	8228	8215	8273	8388	8309	8309	8367	8321	8276	8254	8227	8221	8271	8291	8315	8341	8348	8320	8266	8246	8221	8239	8243	8329	8308	8289	8314
717	A/D1	0	5	800	8233	8245	8259	8260	8268	8240	8239	8241	8233	8223	8235	8244	8273	8273	8287	8264	8255	8224	8218	8211	8221	8248	8258	8278	8300	8262	8266	8241	8215	8223	8215	8242	8266	8309	8302	8311	8297	8265	8235	8222	8222	8258	8275	8322	8306
717	A/D0	1	5	800	8201	8227	8230	8266	8266	8236	8221	8189	8207	8216	8254	8259	8282	8258	8249	8270	8220	8208	8210	8199	8218	8214	8288	8309	8295	8281	8244	8226	8214	8162	8258	8244	8236	8301	8341	8323	8267	8261	8226	8192	8234	8291	8240	8257	8265
718	A/D1	0	5	780	8252	8266	8280	8261	8248	8259	8272	8271	8228	8245	8237	8263	8265	8278	8362	8313	8344	8265	8227	8230	8270	8262	8272	8249	8277	8354	8300	8266	8245	8229	8256	8279	8333	8291	8303	8256	8250	8227	8222	8226	8266	8303	8310	8303	8330
718	A/D0	1	5	780	8219	8311	8326	8315	8334	8324	8268	8254	8185	8212	8204	8213	8205	8236	8263	8240	8271	8230	8169	8231	8316	8287	8305	8385	8290	8239	8240	8234	8208	8204	8285	8265	8327	8281	8271	8285	8220	8191	8199	8304	8290	8294	8331	8323	8295
719	A/D1	0	5	820	8259	8288	8332	8266	8325	8352	8248	8298	8222	8213	8238	8265	8275	8269	8294	8328	8317	8280	8222	8237	8217	8241	8257	8265	8277	8312	8282	8261	8240	8213	8230	8273	8252	8335	8290	8344	8302	8275	8245	8228	8221	8256	8252	8286	8279
719	A/D0	1	5	820	8276	8250	8285	8319	8259	8301	8275	8254	8185	8206	8227	8237	8242	8236	8334	8292	8246	8247	8216	8214	8278	8328	8309	8296	8293	8298	8246	8205	8209	8185	8230	8263	8276	8271	8270	8277	8273	8211	8179	8224	8337	8292	8322	8388	8363
720	A/D1	0	5	720	8213	8226	8226	8249	8238	8243	8223	8209	8215	8210	8221	8239	8233	8239	8233	8262	8256	8237	8224	8228	8230	8240	8253	8237	8245	8238	8239	8231	8224	8218	8209	8215	8234	8237	8237	8275	8273	8281	8243	8241	8231	8240	8236	8238	8231
720	A/D0	1	5	720	8226	8215	8243	8262	8252	8230	8208	8234	8179	8192	8232	8258	8202	8229	8245	8225	8198	8245	8210	8200	8245	8287	8297	8239	8305	8249	8242	8254	8182	8209	8185	8230	8270	8319	8277	8241	8262	8216	8191	8204	8220	8216	8247	8311	8302
721	A/D1	0	5	940	8225	8201	8241	8217	8238	8204	8242	8255	8208	8263	8198	8210	8227	8234	8214	8243	8249	8225	8242	8207	8224	8269	8275	8281	8280	8245	8234	8223	8210	8219	8208	8223	8235	8249	8246	8255	8250	8246	8238	8220	8249	8234	8238	8231	8251
721	A/D0	1	5	940	8199	8231	8300	8230	8223	8295	8208	8185	8202	8206	8244	8251	8301	8288	8257	8274	8237	8218	8210	8204	8198	8210	8220	8178	8207	8280	8206	8238	8220	8219	8239	8246	8273	8223	8233	8244	8232	8200	8191	8203	8256	8238	8259	8242	8247
722	A/D1	0	5	560	8232	8233	8230	8239	8234	8235	8218	8231	8227	8227	8222	8223	8240	8244	8247	8229	8233	8217	8222	8216	8221	8241	8252	8281	8267	8265	8273	8240	8227	8228	8259	8243	8259	8241	8228	8220	8254	8228	8231	8243	8247	8255	8268	8239	8262
722	A/D0	1	5	560	8308	8334	8322	8312	8339	8300	8282	8210	8206	8263	8282	8334	8303	8344	8378	8305	8252	8248	8220	8206	8308	8330	8315	8365	8372	8295	8239	8232	8222	8195	8271	8321	8326	8382	8393	8376	8321	8218	8185	8259	8253	8349	8390	8379	8430
723	A/D1	0	5	1180	8219	8211	8212	8215	8226	8235	8245	8243	8223	8229	8219	8215	8227	8212	8226	8224	8218	8246	8219	8223	8219	8218	8224	8234	8240	8243	8227	8229	8213	8221	8216	8217	8226	8233	8225	8224	8240	8230	8228	8218	8224	8237	8225	8227	8219
723	A/D0	1	5	1180	8221	8253	8239	8218	8229	8209	8196	8194	8185	8175	8195	8211	8261	8265	8304	8277	8233	8229	8213	8197	8219	8233	8234	8266	8240	8239	8195	8206	8167	8168	8204	8274	8258	8273	8242	8236	8235	8246	8210	8209	8192	8214	8213	8222	8245
724	A/D1	0	5	670	8213	8250	8254	8252	8294	8294	8267	8256	8229	8213	8228	8255	8272	8278	8267	8365	8347	8321	8249	8243	8198	8265	8284	8346	8350	8331	8361	8292	8286	8231	8254	8292	8292	8308	8289	8299	8302	8305	8282	8252	8248	8271	8299	8380	8338
724	A/D0	1	5	670	8221	8238	8270	8261	8248	8270	8262	8198	8219	8223	8273	8292	8314	8319	8280	8282	8254	8210	8135	8166	8281	8287	8331	8366	8365	8311	8293	8253	8210	8203	8247	8277	8297	8305	8292	8330	8281	8239	8189	8241	8252	8191	8259	8298	8274
725	A/D1	0	5	920	8223	8215	8213	8223	8212	8239	8218	8231	8226	8206	8240	8237	8252	8280	8262	8298	8247	8242	8238	8219	8223	8224	8215	8219	8239	8231	8227	8220	8210	8226	8232	8230	8231	8228	8229	8262	8251	8225	8222	8220	8274	8264	8288	8254	8237
725	A/D0	1	5	920	8269	8248	8230	8241	8316	8218	8190	8246	8237	8202	8184	8210	8273	8298	8255	8252	8235	8215	8205	8232	8228	8244	8280	8310	8277	8214	8228	8215	8208	8180	8207	8239	8236	8249	8264	8242	8210	8213	8222	8181	8242	8211	8241	8242	8229
726	A/D1	0	5	470	8288	8337	8331	8431	8329	8377	8336	8323	8254	8262	8277	8281	8320	8361	8404	8423	8386	8318	8259	8236	8281	8334	8334	8368	8360	8361	8377	8312	8270	8246	8229	8302	8347	8396	8381	8317	8276	8236	8220	8225	8262	8325	8368	8398	8408
726	A/D0	1	5	470	8400	8342	8343	8433	8420	8343	8271	8254	8227	8242	8363	8456	8540	8538	8516	8487	8319	8315	8206	8252	8358	8404	8485	8535	8464	8382	8357	8271	8220	8249	8346	8398	8454	8461	8534	8435	8370	8270	8229	8257	8277	8428	8551	8462	8503
727	A/D1	0	5	1000	8226	8209	8269	8195	8261	8239	8241	8254	8220	8246	8203	8247	8228	8257	8235	8222	8267	8235	8234	8228	8250	8254	8255	8237	8248	8306	8296	8285	8243	8243	8279	8221	8256	8227	8206	8269	8249	8277	8242	8236	8251	8242	8269	8281	8299
727	A/D0	1	5	1000	8270	8238	8210	8241	8220	8219	8232	8250	8196	8226	8208	8227	8272	8265	8278	8243	8243	8232	8173	8201	8234	8193	8217	8245	8264	8201	8226	8229	8188	8182	8251	8238	8234	8230	8258	8230	8205	8216	8207	8199	8202	8200	8277	8321	8283
728	A/D1	0	5	550	8280	8287	8285	8275	8286	8324	8280	8265	8227	8216	8236	8275	8282	8271	8246	8233	8227	8220	8222	8257	8266	8284	8279	8325	8322	8301	8311	8257	8253	8215	8234	8224	8243	8244	8237	8239	8236	8231	8237	8221	8276	8257	8258	8322	8332
728	A/D0	1	5	550	8267	8297	8347	8302	8356	8278	8294	8244	8202	8247	8315	8321	8354	8329	8383	8310	8242	8199	8228	8256	8273	8372	8343	8317	8308	8295	8251	8185	8225	8282	8317	8334	8375	8376	8352	8331	8250	8220	8228	8256	8354	8384	8396	8440	8466
729	A/D1	0	5	600	8250	8258	8240	8293	8292	8286	8252	8250	8239	8220	8253	8292	8319	8361	8319	8330	8293	8286	8243	8240	8209	8225	8245	8290	8318	8328	8286	8254	8227	8217	8229	8275	8349	8352	8346	8340	8310	8270	8256	8209	8216	8304	8291	8304	8356
729	A/D0	1	5	600	8281	8296	8359	8311	8365	8359	8342	8261	8205	8216	8261	8303	8327	8392	8352	8357	8339	8265	8193	8204	8275	8296	8378	8474	8459	8424	8420	8320	8231	8261	8271	8302	8357	8390	8340	8333	8250	8227	8186	8210	8286	8311	8313	8367	8386
730	A/D1	0	5	730	8232	8200	8219	8223	8252	8305	8264	8261	8235	8235	8207	8225	8237	8235	8292	8343	8323	8290	8256	8237	8236	8233	8288	8303	8296	8261	8261	8234	8235	8230	8214	8211	8243	8255	8259	8242	8247	8226	8221	8217	8237	8254	8253	8244	8291
730	A/D0	1	5	730	8215	8229	8227	8249	8251	8262	8265	8227	8187	8226	8246	8232	8324	8261	8235	8290	8238	8182	8205	8219	8201	8203	8269	8255	8228	8266	8288	8186	8176	8216	8211	8216	8322	8260	8310	8279	8229	8213	8194	8165	8243	8231	8241	8296	8261
731	A/D1	0	5	460	8209	8210	8249	8234	8233	8236	8236	8229	8216	8219	8213	8211	8237	8257	8255	8235	8240	8223	8224	8204	8222	8244	8280	8282	8268	8258	8245	8225	8223	8214	8237	8245	8247	8247	8236	8231	8236	8249	8239	8256	8229	8243	8279	8268	8273
731	A/D0	1	5	460	8248	8209	8242	8238	8271	8242	8233	8203	8202	8221	8238	8280	8286	8267	8287	8253	8242	8212	8204	8223	8245	8243	8313	8285	8310	8299	8264	8224	8213	8248	8284	8280	8319	8317	8321	8270	8253	8225	8182	8252	8258	8240	8277	8286	8290
732	A/D1	0	5	640	8214	8223	8268	8262	8252	8267	8276	8250	8233	8242	8209	8252	8283	8299	8317	8287	8308	8272	8257	8236	8240	8266	8305	8319	8340	8346	8351	8303	8263	8244	8270	8305	8306	8321	8325	8370	8350	8319	8259	8257	8235	8230	8293	8342	8396
732	A/D0	1	5	640	8218	8311	8319	8290	8309	8310	8268	8220	8210	8248	8237	8299	8300	8303	8291	8302	8280	8220	8191	8219	8269	8273	8306	8338	8328	8371	8258	8241	8215	8221	8281	8290	8404	8325	8388	8370	8309	8245	8188	8251	8268	8339	8391	8383	8416
733	A/D1	0	5	1120	8218	8223	8222	8225	8250	8251	8243	8238	8223	8222	8215	8210	8218	8226	8229	8222	8220	8219	8197	8226	8235	8209	8245	8218	8218	8217	8229	8245	8201	8265	8217	8222	8242	8217	8229	8225	8245	8208	8234	8218	8216	8256	8236	8255	8234
733	A/D0	1	5	1120	8240	8264	8275	8246	8211	8236	8212	8223	8213	8199	8198	8218	8261	8272	8268	8270	8235	8208	8225	8211	8215	8209	8293	8270	8221	8297	8208	8160	8216	8226	8156	8198	8236	8223	8175	8271	8278	8201	8189	8282	8240	8219	8218	8233	8178
734	A/D1	0	5	610	8240	8237	8275	8268	8280	8268	8252	8247	8226	8235	8216	8223	8240	8272	8290	8302	8277	8246	8229	8229	8260	8291	8269	8284	8236	8250	8229	8229	8228	8221	8238	8239	8256	8272	8303	8290	8262	8241	8222	8209	8265	8268	8291	8241	8240
734	A/D0	1	5	610	8251	8302	8338	8318	8354	8377	8307	8239	8234	8205	8276	8269	8351	8356	8408	8322	8312	8267	8187	8226	8290	8331	8303	8297	8322	8308	8245	8250	8228	8181	8219	8253	8305	8306	8324	8358	8248	8235	8230	8206	8226	8339	8357	8384	8401
735	A/D1	0	5	1210	8218	8218	8224	8224	8218	8258	8239	8237	8223	8220	8226	8229	8224	8259	8253	8268	8259	8235	8240	8224	8220	8234	8214	8272	8241	8253	8236	8214	8216	8218	8215	8259	8268	8265	8289	8251	8251	8214	8222	8216	8229	8237	8327	8284	8309
735	A/D0	1	5	1210	8238	8248	8239	8254	8249	8248	8231	8212	8221	8225	8213	8226	8224	8231	8239	8231	8214	8212	8199	8252	8230	8245	8264	8255	8232	8211	8221	8195	8194	8237	8254	8244	8251	8251	8243	8218	8193	8195	8189	8203	8237	8278	8301	8251	8257
736	A/D1	0	5	690	8221	8222	8257	8244	8283	8272	8251	8239	8242	8234	8237	8298	8288	8290	8297	8240	8309	8261	8267	8265	8187	8232	8184	8265	8289	8294	8300	8252	8246	8210	8218	8195	8240	8222	8255	8280	8303	8261	8259	8223	8222	8263	8260	8269	8286
736	A/D0	1	5	690	8187	8223	8226	8234	8271	8305	8279	8244	8217	8165	8239	8272	8288	8293	8286	8313	8251	8266	8212	8233	8246	8242	8264	8261	8284	8310	8303	8255	8223	8209	8231	8241	8314	8297	8291	8351	8281	8251	8252	8216	8206	8227	8264	8258	8252
737	A/D1	0	5	1010	8218	8215	8217	8235	8273	8255	8268	8222	8224	8208	8217	8214	8210	8215	8210	8216	8218	8205	8224	8211	8212	8224	8203	8235	8229	8227	8242	8228	8226	8214	8212	8212	8214	8215	8226	8208	8217	8213	8202	8218	8203	8212	8235	8230	8247
737	A/D0	1	5	1010	8209	8193	8247	8243	8226	8218	8249	8196	8169	8239	8205	8221	8223	8250	8182	8222	8218	8196	8208	8216	8202	8207	8267	8227	8255	8257	8253	8198	8189	8243	8216	8238	8314	8274	8224	8225	8244	8196	8172	8221	8216	8217	8247	8272	8303
738	A/D1	0	5	950	8216	8223	8246	8230	8230	8224	8250	8234	8242	8221	8219	8232	8197	8227	8216	8227	8261	8230	8237	8202	8234	8243	8201	8299	8219	8267	8266	8228	8216	8226	8202	8214	8227	8208	8230	8213	8210	8212	8210	8206	8221	8224	8216	8227	8251
738	A/D0	1	5	950	8201	8253	8274	8237	8198	8230	8199	8181	8224	8220	8243	8237	8196	8210	8238	8209	8212	8238	8203	8198	8195	8231	8252	8278	8268	8321	8219	8208	8200	8167	8233	8227	8248	8290	8299	8272	8268	8237	8183	8225	8200	8216	8214	8217	8261
739	A/D1	0	5	740	8232	8239	8243	8274	8265	8277	8241	8224	8217	8215	8223	8262	8287	8277	8256	8231	8242	8235	8223	8252	8254	8259	8319	8304	8322	8291	8261	8232	8235	8236	8249	8267	8251	8248	8339	8333	8284	8271	8210	8244	8176	8257	8222	8233	8289
739	A/D0	1	5	740	8229	8230	8258	8281	8272	8250	8210	8226	8192	8209	8217	8240	8252	8243	8274	8250	8233	8221	8208	8194	8209	8212	8241	8217	8206	8227	8222	8188	8219	8217	8217	8304	8300	8339	8298	8279	8275	8205	8155	8204	8257	8271	8298	8311	8270
740	A/D1	0	5	760	8218	8230	8232	8224	8222	8216	8226	8227	8221	8224	8225	8239	8246	8268	8237	8251	8237	8216	8228	8214	8215	8254	8226	8236	8222	8221	8220	8213	8228	8213	8218	8238	8234	8240	8242	8239	8236	8228	8223	8224	8253	8289	8298	8269	8247
740	A/D0	1	5	760	8213	8219	8322	8232	8263	8275	8230	8204	8219	8217	8235	8223	8277	8272	8225	8246	8211	8179	8208	8232	8200	8233	8286	8226	8299	8294	8232	8214	8231	8216	8206	8287	8292	8254	8244	8289	8224	8191	8220	8188	8244	8236	8240	8232	8241
741	A/D1	0	5	770	8218	8218	8251	8243	8241	8255	8228	8227	8226	8208	8231	8246	8240	8305	8282	8266	8234	8220	8222	8218	8254	8243	8244	8281	8273	8319	8271	8274	8242	8269	8293	8290	8276	8296	8271	8282	8246	8246	8222	8266	8252	8366	8354	8369	8334
741	A/D0	1	5	770	8287	8263	8266	8337	8341	8244	8207	8205	8184	8276	8284	8272	8399	8355	8378	8309	8288	8214	8201	8275	8257	8251	8277	8304	8254	8279	8235	8207	8205	8239	8281	8379	8465	8458	8422	8348	8276	8231	8255	8331	8314	8324	8373	8441	8395
742	A/D1	0	5	1220	8231	8217	8258	8248	8250	8248	8222	8239	8213	8216	8215	8207	8212	8218	8223	8219	8233	8221	8217	8221	8200	8213	8214	8231	8212	8230	8231	8194	8226	8202	8230	8234	8234	8246	8234	8244	8220	8160	8268	8192	8200	8266	8191	8249	8209
742	A/D0	1	5	1220	8209	8263	8194	8190	8210	8251	8237	8226	8208	8170	8211	8231	8228	8182	8197	8230	8218	8223	8235	8185	8162	8272	8189	8229	8269	8252	8208	8197	8170	8179	8197	8280	8266	8198	8230	8253	8164	8203	8201	8215	8182	8265	8229	8219	8297
743	A/D1	0	5	500	8238	8230	8327	8243	8323	8257	8259	8243	8206	8230	8225	8304	8368	8478	8398	8381	8322	8293	8238	8269	8270	8302	8398	8373	8412	8384	8343	8303	8246	8247	8313	8308	8369	8425	8386	8439	8310	8305	8256	8285	8374	8428	8463	8431	8422
743	A/D0	1	5	500	8430	8343	8272	8415	8386	8301	8245	8234	8177	8213	8287	8387	8398	8391	8450	8378	8272	8252	8194	8273	8329	8414	8459	8382	8376	8327	8274	8208	8158	8239	8329	8425	8437	8457	8477	8375	8332	8242	8204	8283	8321	8419	8426	8453	8513
744	A/D1	0	5	900	8206	8214	8234	8215	8236	8231	8224	8237	8212	8218	8216	8204	8222	8250	8258	8252	8257	8237	8239	8217	8229	8226	8229	8271	8255	8284	8266	8235	8225	8217	8220	8241	8253	8260	8327	8273	8313	8263	8266	8225	8233	8235	8227	8270	8258
744	A/D0	1	5	900	8241	8257	8247	8223	8303	8261	8218	8235	8231	8198	8208	8305	8274	8231	8273	8309	8243	8220	8217	8165	8212	8250	8184	8255	8301	8210	8205	8239	8171	8197	8256	8286	8257	8282	8301	8311	8227	8281	8240	8189	8209	8214	8251	8238	8241
745	A/D1	0	5	560	8252	8329	8411	8483	8491	8528	8484	8385	8323	8228	8282	8301	8368	8469	8368	8482	8418	8309	8316	8203	8302	8459	8426	8459	8429	8477	8419	8341	8262	8267	8341	8418	8512	8591	8616	8601	8515	8367	8281	8235	8303	8367	8464	8573	8608
745	A/D0	1	5	560	8295	8329	8387	8371	8450	8348	8284	8253	8194	8185	8300	8381	8373	8342	8332	8330	8267	8261	8221	8208	8280	8335	8373	8440	8464	8447	8382	8294	8212	8227	8394	8390	8372	8449	8437	8430	8337	8327	8260	8258	8343	8467	8446	8483	8467
746	A/D1	0	5	700	8223	8235	8242	8245	8268	8302	8311	8330	8281	8269	8234	8242	8269	8245	8298	8242	8261	8228	8225	8226	8212	8241	8208	8222	8237	8268	8235	8245	8229	8229	8241	8247	8276	8253	8269	8260	8263	8253	8233	8222	8218	8264	8333	8404	8377
746	A/D0	1	5	700	8150	8246	8215	8252	8237	8222	8215	8204	8217	8204	8239	8214	8259	8262	8254	8242	8249	8276	8180	8207	8248	8271	8211	8246	8282	8231	8244	8245	8224	8182	8227	8287	8249	8263	8288	8290	8242	8204	8221	8194	8235	8293	8317	8265	8345
747	A/D1	0	5	460	8255	8252	8281	8321	8350	8351	8383	8309	8281	8219	8226	8246	8243	8322	8339	8421	8346	8301	8252	8236	8315	8286	8295	8310	8341	8405	8375	8358	8280	8251	8240	8317	8300	8311	8375	8375	8344	8293	8280	8245	8253	8282	8341	8305	8358
747	A/D0	1	5	460	8325	8374	8347	8378	8455	8433	8318	8302	8251	8223	8312	8483	8435	8433	8476	8408	8308	8307	8225	8159	8334	8370	8385	8474	8598	8462	8380	8311	8290	8143	8323	8409	8371	8423	8521	8410	8320	8269	8248	8227	8335	8472	8467	8474	8496
748	A/D1	0	5	510	8265	8266	8304	8304	8312	8314	8301	8282	8239	8241	8246	8235	8261	8259	8339	8275	8272	8281	8183	8240	8241	8261	8309	8327	8344	8360	8321	8259	8241	8214	8204	8326	8280	8343	8303	8284	8268	8254	8247	8251	8278	8247	8267	8243	8288
748	A/D0	1	5	510	8229	8286	8295	8273	8286	8295	8242	8227	8226	8226	8240	8301	8292	8298	8327	8338	8269	8206	8235	8253	8266	8280	8322	8290	8266	8278	8269	8243	8195	8219	8283	8301	8361	8382	8383	8381	8328	8316	8242	8236	8301	8373	8407	8407	8439
749	A/D1	0	5	900	8213	8218	8212	8236	8236	8232	8233	8230	8217	8227	8220	8218	8242	8301	8299	8292	8287	8263	8246	8220	8218	8248	8238	8251	8317	8353	8339	8300	8264	8254	8232	8250	8247	8262	8282	8259	8277	8247	8245	8213	8221	8260	8237	8273	8270
749	A/D0	1	5	900	8233	8230	8254	8275	8250	8272	8252	8215	8204	8207	8215	8240	8270	8292	8303	8256	8226	8213	8180	8220	8191	8230	8224	8167	8176	8261	8224	8210	8256	8210	8178	8231	8310	8302	8262	8346	8279	8202	8201	8206	8192	8273	8236	8221	8252
750	A/D1	0	5	620	8225	8228	8230	8224	8269	8230	8234	8231	8214	8217	8242	8291	8279	8286	8358	8322	8336	8260	8233	8236	8218	8260	8267	8258	8294	8319	8269	8329	8221	8222	8241	8194	8300	8250	8336	8331	8310	8292	8225	8239	8217	8261	8292	8360	8351
750	A/D0	1	5	620	8236	8254	8267	8268	8347	8330	8243	8265	8211	8184	8250	8293	8278	8327	8387	8344	8236	8225	8211	8185	8227	8269	8285	8244	8280	8316	8284	8212	8228	8204	8263	8293	8296	8303	8301	8286	8289	8264	8202	8173	8258	8312	8361	8344	8363
751	A/D1	0	5	980	8227	8228	8239	8235	8236	8235	8235	8229	8230	8247	8251	8257	8252	8258	8237	8240	8223	8228	8216	8217	8227	8234	8223	8231	8218	8254	8265	8256	8232	8225	8221	8243	8251	8239	8229	8255	8229	8243	8216	8226	8228	8231	8276	8277	8281
751	A/D0	1	5	980	8218	8263	8289	8314	8249	8244	8236	8206	8183	8222	8222	8231	8298	8279	8279	8246	8224	8213	8204	8198	8193	8197	8231	8249	8255	8243	8240	8206	8195	8211	8215	8269	8284	8260	8299	8247	8237	8203	8206	8232	8236	8236	8252	8207	8222
752	A/D1	0	5	560	8188	8270	8228	8234	8245	8227	8223	8233	8219	8215	8293	8241	8246	8286	8239	8291	8262	8241	8237	8225	8230	8243	8225	8247	8273	8301	8304	8295	8249	8221	8230	8216	8274	8349	8393	8378	8337	8273	8252	8224	8230	8219	8267	8290	8322
752	A/D0	1	5	560	8239	8229	8240	8258	8311	8259	8240	8239	8195	8212	8226	8293	8316	8296	8267	8305	8285	8205	8206	8256	8229	8237	8319	8310	8275	8286	8291	8214	8179	8218	8257	8294	8310	8282	8269	8266	8238	8224	8236	8217	8223	8295	8272	8300	8274
753	A/D1	0	5	750	8225	8235	8226	8234	8229	8224	8225	8235	8226	8228	8226	8215	8263	8237	8239	8230	8225	8231	8232	8228	8222	8223	8218	8227	8221	8227	8232	8221	8234	8211	8229	8217	8206	8225	8230	8248	8247	8229	8227	8232	8237	8235	8263	8261	8254
753	A/D0	1	5	750	8222	8216	8247	8255	8245	8241	8234	8202	8203	8172	8203	8235	8216	8253	8267	8236	8231	8212	8195	8169	8223	8229	8257	8259	8246	8236	8221	8226	8206	8205	8199	8181	8232	8253	8218	8263	8258	8233	8203	8224	8244	8211	8227	8284	8297
754	A/D1	0	5	700	8247	8251	8307	8270	8287	8303	8275	8276	8257	8197	8231	8226	8218	8262	8259	8252	8257	8240	8214	8226	8226	8268	8303	8287	8263	8292	8263	8250	8227	8224	8243	8270	8282	8272	8249	8221	8253	8240	8251	8252	8222	8250	8233	8268	8248
754	A/D0	1	5	700	8210	8312	8313	8266	8307	8337	8273	8246	8236	8212	8220	8233	8256	8217	8194	8254	8247	8209	8262	8187	8233	8245	8269	8313	8286	8260	8270	8255	8218	8205	8217	8304	8288	8314	8296	8296	8259	8256	8220	8190	8269	8245	8289	8339	8289
755	A/D1	0	5	760	8228	8309	8315	8325	8314	8283	8249	8236	8215	8220	8263	8238	8280	8296	8294	8321	8263	8254	8231	8224	8225	8272	8288	8319	8342	8372	8329	8291	8243	8232	8239	8307	8351	8335	8309	8313	8258	8256	8222	8235	8228	8234	8249	8241	8304
755	A/D0	1	5	760	8247	8313	8285	8314	8306	8262	8203	8212	8195	8206	8206	8241	8240	8306	8299	8318	8239	8217	8241	8202	8240	8287	8326	8327	8344	8350	8235	8199	8225	8208	8215	8266	8288	8288	8250	8289	8262	8168	8209	8243	8271	8264	8267	8266	8255
756	A/D1	0	5	1040	8254	8300	8309	8375	8374	8361	8349	8304	8275	8278	8344	8354	8373	8348	8412	8319	8318	8246	8254	8231	8269	8292	8372	8374	8394	8392	8331	8267	8235	8237	8285	8299	8359	8418	8436	8392	8336	8285	8239	8223	8227	8305	8317	8369	8331
756	A/D0	1	5	1040	8244	8291	8300	8279	8340	8306	8259	8236	8218	8254	8308	8327	8349	8318	8345	8279	8241	8213	8200	8223	8309	8297	8364	8380	8332	8336	8256	8193	8219	8262	8290	8350	8410	8414	8391	8391	8286	8237	8205	8220	8272	8286	8399	8368	8398
757	A/D1	0	5	460	8215	8229	8261	8289	8282	8286	8260	8263	8228	8233	8210	8241	8272	8309	8286	8284	8233	8219	8219	8217	8222	8218	8215	8234	8225	8210	8234	8235	8215	8244	8209	8227	8226	8237	8252	8278	8285	8272	8248	8232	8218	8224	8252	8266	8290
757	A/D0	1	5	460	8255	8206	8256	8292	8291	8312	8299	8252	8208	8215	8225	8237	8283	8317	8312	8239	8317	8253	8176	8217	8244	8198	8262	8308	8309	8282	8250	8242	8201	8192	8246	8234	8227	8246	8290	8265	8241	8250	8219	8197	8256	8295	8313	8289	8315
758	A/D1	0	5	1250	8214	8244	8225	8231	8206	8225	8259	8226	8237	8219	8212	8211	8203	8256	8260	8249	8239	8231	8214	8208	8209	8257	8256	8275	8236	8235	8214	8227	8214	8218	8223	8238	8233	8241	8237	8239	8290	8258	8259	8245	8218	8235	8213	8212	8224
758	A/D0	1	5	1250	8177	8189	8225	8209	8194	8248	8213	8187	8187	8202	8224	8261	8251	8246	8244	8316	8220	8223	8217	8180	8235	8281	8267	8230	8275	8261	8199	8189	8224	8188	8187	8259	8249	8219	8250	8247	8202	8206	8207	8193	8238	8228	8217	8239	8223
759	A/D1	0	5	670	8240	8262	8277	8327	8315	8282	8261	8245	8253	8253	8275	8304	8275	8323	8322	8349	8340	8305	8244	8255	8355	8394	8449	8420	8377	8342	8329	8293	8202	8268	8259	8299	8345	8302	8326	8276	8273	8221	8230	8235	8249	8281	8313	8337	8435
759	A/D0	1	5	670	8226	8304	8354	8357	8339	8363	8275	8203	8210	8232	8264	8322	8360	8333	8303	8303	8246	8175	8239	8249	8281	8365	8357	8299	8368	8366	8235	8197	8206	8225	8194	8264	8373	8319	8352	8351	8281	8192	8179	8242	8369	8370	8483	8472	8452
760	A/D1	0	5	1050	8226	8205	8222	8217	8211	8254	8230	8235	8215	8216	8213	8207	8218	8211	8212	8214	8211	8226	8213	8217	8221	8225	8249	8231	8257	8230	8241	8205	8223	8212	8215	8219	8249	8221	8231	8248	8248	8234	8225	8219	8212	8233	8237	8227	8226
760	A/D0	1	5	1050	8199	8216	8224	8218	8225	8248	8217	8196	8206	8228	8200	8245	8276	8282	8244	8242	8272	8231	8195	8215	8295	8231	8320	8281	8278	8252	8259	8224	8210	8202	8209	8254	8224	8223	8230	8255	8247	8208	8209	8236	8206	8244	8302	8233	8188
761	A/D1	0	5	1150	8225	8260	8237	8242	8230	8221	8222	8215	8205	8211	8211	8218	8227	8211	8221	8207	8212	8209	8215	8207	8206	8209	8226	8218	8235	8229	8232	8253	8235	8242	8218	8207	8228	8196	8210	8230	8209	8230	8221	8217	8212	8216	8243	8224	8251
761	A/D0	1	5	1150	8245	8249	8242	8239	8192	8218	8218	8164	8220	8212	8200	8261	8308	8256	8232	8271	8230	8193	8172	8250	8213	8228	8281	8308	8279	8257	8266	8225	8220	8188	8150	8223	8207	8238	8280	8295	8237	8212	8209	8209	8193	8274	8266	8277	8242
762	A/D1	0	5	1020	8214	8232	8208	8239	8236	8218	8233	8208	8229	8223	8223	8230	8218	8210	8231	8235	8238	8220	8214	8219	8223	8226	8224	8229	8227	8218	8222	8201	8215	8208	8231	8220	8221	8249	8242	8243	8238	8215	8207	8219	8208	8214	8230	8206	8215
762	A/D0	1	5	1020	8188	8232	8201	8245	8204	8208	8226	8238	8222	8188	8250	8238	8216	8202	8245	8211	8181	8214	8213	8212	8212	8212	8212	8237	8231	8250	8230	8218	8182	8201	8274	8234	8240	8270	8235	8190	8168	8161	8178	8163	8241	8275	8250	8255	8326
763	A/D1	0	5	470	8307	8369	8404	8436	8359	8310	8276	8250	8257	8270	8302	8374	8368	8411	8476	8421	8370	8286	8255	8192	8343	8409	8387	8475	8339	8336	8278	8296	8290	8260	8286	8267	8360	8389	8409	8372	8345	8278	8256	8217	8258	8402	8452	8431	8398
763	A/D0	1	5	470	8334	8362	8370	8379	8445	8404	8315	8233	8228	8331	8420	8489	8548	8549	8513	8444	8337	8255	8221	8284	8399	8535	8621	8573	8505	8418	8386	8234	8216	8320	8412	8420	8526	8711	8682	8560	8395	8268	8220	8264	8426	8506	8492	8702	8686
764	A/D1	0	5	590	8245	8244	8251	8277	8349	8310	8345	8273	8254	8236	8238	8270	8290	8308	8299	8300	8285	8268	8242	8233	8243	8314	8357	8401	8353	8364	8275	8256	8218	8213	8252	8356	8371	8364	8363	8308	8289	8248	8227	8230	8237	8304	8292	8331	8344
764	A/D0	1	5	590	8256	8262	8288	8284	8298	8314	8230	8219	8201	8208	8245	8303	8341	8324	8347	8355	8326	8230	8235	8289	8276	8322	8336	8344	8334	8293	8278	8235	8191	8217	8255	8286	8306	8394	8400	8369	8273	8312	8244	8179	8325	8298	8222	8242	8332
765	A/D1	0	5	800	8263	8259	8252	8236	8217	8221	8222	8210	8220	8215	8236	8242	8251	8238	8235	8212	8220	8214	8220	8227	8254	8281	8283	8313	8278	8258	8248	8237	8218	8227	8223	8219	8236	8226	8242	8231	8259	8239	8235	8230	8228	8227	8234	8246	8253
765	A/D0	1	5	800	8240	8297	8286	8266	8258	8227	8208	8159	8215	8240	8232	8297	8280	8283	8252	8265	8241	8243	8220	8184	8220	8234	8245	8270	8282	8222	8213	8211	8197	8209	8250	8294	8277	8250	8299	8259	8248	8222	8210	8273	8304	8315	8275	8286	8251
766	A/D1	0	5	880	8217	8236	8206	8217	8213	8218	8216	8219	8244	8189	8258	8217	8277	8342	8283	8268	8258	8213	8211	8227	8221	8227	8244	8264	8286	8278	8237	8262	8178	8238	8215	8286	8259	8241	8262	8225	8256	8211	8232	8210	8212	8233	8281	8278	8287
766	A/D0	1	5	880	8217	8220	8236	8200	8233	8175	8174	8203	8206	8236	8230	8235	8273	8272	8246	8257	8243	8179	8193	8207	8228	8243	8278	8258	8261	8244	8218	8192	8173	8224	8231	8290	8325	8299	8368	8330	8256	8223	8234	8213	8203	8241	8252	8218	8215
767	A/D1	0	5	810	8223	8273	8273	8250	8232	8205	8207	8234	8179	8248	8208	8203	8272	8210	8251	8256	8236	8227	8225	8236	8205	8243	8247	8232	8292	8239	8255	8241	8221	8231	8212	8262	8243	8262	8238	8235	8221	8221	8223	8203	8215	8227	8245	8258	8259
767	A/D0	1	5	810	8183	8190	8235	8241	8181	8223	8235	8183	8175	8192	8263	8209	8250	8305	8271	8266	8256	8264	8209	8215	8204	8291	8221	8188	8242	8227	8183	8216	8220	8190	8182	8215	8252	8225	8265	8271	8245	8215	8208	8221	8222	8295	8293	8259	8272
768	A/D1	0	5	700	8243	8227	8229	8203	8227	8206	8223	8215	8207	8219	8219	8205	8237	8212	8217	8256	8226	8237	8209	8219	8211	8202	8219	8251	8247	8251	8259	8235	8235	8214	8226	8210	8240	8281	8300	8299	8283	8249	8235	8205	8225	8211	8239	8258	8263
768	A/D0	1	5	700	8197	8246	8314	8274	8283	8370	8309	8216	8208	8199	8196	8198	8242	8273	8253	8313	8286	8293	8211	8154	8213	8230	8276	8273	8314	8328	8245	8244	8258	8177	8171	8237	8213	8179	8192	8279	8244	8210	8219	8230	8233	8274	8300	8248	8253
769	A/D1	0	5	830	8238	8232	8311	8306	8284	8254	8229	8214	8218	8211	8223	8208	8206	8252	8235	8249	8227	8224	8217	8219	8236	8245	8257	8246	8260	8252	8256	8228	8224	8222	8205	8243	8252	8246	8251	8237	8228	8208	8215	8216	8230	8250	8302	8293	8268
769	A/D0	1	5	830	8275	8288	8271	8251	8230	8229	8205	8176	8207	8185	8185	8239	8254	8320	8307	8276	8265	8232	8185	8207	8279	8224	8227	8303	8235	8219	8207	8226	8199	8198	8285	8240	8293	8273	8258	8276	8274	8228	8177	8226	8288	8272	8278	8303	8267
770	A/D1	0	5	580	8236	8225	8259	8250	8300	8302	8280	8234	8231	8217	8232	8259	8234	8243	8282	8281	8271	8262	8250	8229	8236	8259	8291	8274	8327	8271	8263	8238	8225	8213	8228	8230	8256	8260	8257	8301	8288	8271	8244	8229	8220	8258	8289	8306	8316
770	A/D0	1	5	580	8253	8254	8237	8308	8257	8246	8246	8176	8195	8242	8226	8227	8317	8287	8343	8321	8306	8216	8196	8202	8230	8274	8299	8292	8220	8245	8212	8173	8211	8204	8200	8239	8257	8276	8256	8265	8238	8178	8186	8210	8193	8299	8337	8322	8284
771	A/D1	0	5	760	8215	8225	8225	8242	8242	8226	8222	8218	8214	8232	8212	8227	8244	8234	8233	8215	8213	8212	8212	8225	8230	8249	8265	8265	8257	8269	8260	8246	8232	8219	8264	8262	8277	8280	8264	8281	8261	8241	8244	8223	8222	8225	8262	8272	8283
771	A/D0	1	5	760	8287	8293	8237	8211	8295	8293	8245	8216	8230	8231	8245	8284	8253	8244	8262	8236	8216	8237	8194	8215	8287	8322	8274	8334	8288	8239	8227	8232	8192	8166	8226	8299	8246	8255	8323	8279	8186	8226	8183	8172	8258	8271	8284	8310	8299
772	A/D1	0	5	1110	8213	8209	8213	8207	8275	8251	8255	8261	8239	8224	8217	8213	8250	8257	8267	8256	8236	8228	8224	8215	8222	8222	8241	8228	8246	8255	8259	8247	8229	8223	8215	8217	8232	8272	8260	8248	8245	8227	8223	8219	8226	8231	8242	8243	8284
772	A/D0	1	5	1110	8237	8264	8248	8272	8271	8263	8260	8229	8232	8219	8217	8242	8254	8262	8289	8256	8251	8228	8228	8190	8220	8222	8252	8250	8275	8267	8246	8235	8212	8220	8233	8231	8288	8298	8277	8276	8250	8218	8190	8219	8241	8266	8334	8293	8281
773	A/D1	0	5	920	8210	8236	8227	8233	8234	8218	8255	8217	8217	8212	8223	8214	8204	8266	8207	8291	8308	8246	8245	8225	8216	8232	8267	8260	8285	8272	8252	8244	8227	8212	8259	8227	8244	8284	8301	8305	8288	8261	8257	8228	8242	8243	8259	8270	8269
773	A/D0	1	5	920	8216	8234	8217	8254	8279	8266	8256	8247	8193	8182	8261	8197	8265	8247	8205	8227	8246	8202	8155	8196	8233	8198	8226	8281	8267	8265	8262	8234	8173	8195	8244	8222	8269	8231	8261	8276	8264	8241	8207	8211	8202	8198	8282	8286	8233
774	A/D1	0	5	870	8220	8239	8227	8237	8235	8248	8250	8236	8221	8222	8215	8219	8213	8250	8250	8244	8257	8225	8222	8212	8215	8209	8231	8254	8274	8282	8234	8238	8224	8232	8219	8259	8243	8263	8286	8275	8263	8228	8233	8246	8228	8235	8225	8258	8273
774	A/D0	1	5	870	8256	8229	8226	8274	8268	8233	8237	8245	8195	8183	8257	8266	8247	8299	8274	8252	8248	8198	8157	8199	8215	8231	8279	8299	8260	8253	8256	8216	8192	8215	8249	8275	8260	8250	8253	8216	8246	8196	8209	8368	7996	7774	8536	8846	8187
775	A/D1	0	5	460	8227	8262	8251	8265	8341	8271	8326	8263	8256	8236	8270	8219	8274	8336	8354	8335	8311	8261	8222	8223	8239	8276	8316	8325	8315	8288	8284	8274	8231	8225	8231	8240	8273	8319	8308	8285	8269	8244	8233	8228	8261	8292	8328	8314	8322
775	A/D0	1	5	460	8295	8355	8391	8410	8492	8466	8346	8286	8223	8189	8307	8444	8477	8487	8533	8500	8380	8260	8263	8233	8303	8399	8499	8481	8533	8505	8399	8329	8216	8227	8330	8462	8611	8550	8603	8500	8373	8311	8273	8237	8287	8362	8453	8471	8505
776	A/D1	0	5	550	8211	8219	8229	8255	8258	8256	8271	8284	8238	8273	8243	8252	8246	8286	8270	8266	8240	8219	8212	8225	8265	8263	8277	8291	8330	8304	8295	8259	8241	8244	8267	8301	8269	8307	8244	8262	8302	8210	8254	8250	8260	8282	8295	8290	8355
776	A/D0	1	5	550	8241	8228	8249	8288	8268	8211	8290	8243	8190	8198	8303	8279	8310	8328	8337	8252	8204	8195	8180	8136	8224	8309	8299	8315	8310	8275	8213	8191	8213	8206	8241	8314	8298	8327	8374	8316	8274	8254	8172	8172	8278	8303	8305	8379	8320
777	A/D1	0	5	550	8226	8263	8284	8287	8288	8278	8278	8239	8236	8218	8240	8240	8235	8236	8254	8252	8232	8239	8230	8230	8275	8270	8296	8297	8316	8300	8247	8244	8233	8211	8240	8272	8272	8291	8242	8296	8255	8235	8233	8212	8230	8246	8255	8264	8249
777	A/D0	1	5	550	8285	8215	8264	8347	8250	8247	8287	8235	8165	8233	8269	8247	8273	8307	8281	8228	8228	8218	8229	8274	8303	8261	8302	8318	8288	8311	8272	8244	8218	8284	8289	8290	8305	8349	8300	8255	8281	8209	8192	8240	8236	8298	8273	8308	8296
778	A/D1	0	5	1050	8242	8216	8268	8254	8336	8312	8280	8242	8214	8222	8272	8287	8273	8257	8257	8285	8289	8261	8238	8213	8235	8239	8304	8320	8319	8342	8279	8257	8232	8221	8240	8275	8274	8308	8294	8283	8252	8255	8228	8215	8274	8293	8330	8326	8350
778	A/D0	1	5	1050	8259	8281	8292	8277	8306	8244	8253	8200	8215	8244	8214	8203	8289	8252	8230	8251	8257	8200	8183	8222	8266	8260	8262	8303	8243	8247	8251	8220	8208	8207	8229	8289	8269	8246	8245	8260	8239	8220	8197	8217	8261	8252	8313	8302	8231
779	A/D1	0	5	820	8235	8232	8209	8233	8234	8220	8235	8219	8209	8226	8221	8236	8236	8238	8232	8226	8230	8225	8226	8214	8222	8248	8252	8256	8251	8244	8230	8213	8224	8213	8211	8246	8273	8266	8308	8268	8246	8232	8230	8212	8227	8225	8233	8227	8227
779	A/D0	1	5	820	8230	8241	8258	8266	8252	8226	8236	8213	8181	8177	8209	8211	8173	8255	8295	8246	8193	8211	8212	8168	8215	8312	8253	8310	8282	8259	8225	8202	8206	8215	8244	8240	8249	8264	8253	8253	8221	8197	8202	8218	8243	8259	8229	8241	8260
780	A/D1	0	5	960	8211	8267	8268	8258	8248	8251	8234	8235	8228	8213	8223	8237	8250	8246	8239	8228	8216	8208	8211	8208	8206	8198	8200	8217	8212	8240	8231	8236	8227	8219	8222	8222	8220	8221	8215	8251	8227	8222	8252	8223	8238	8229	8233	8236	8257
780	A/D0	1	5	960	8291	8353	8276	8280	8334	8282	8235	8215	8202	8220	8205	8201	8170	8180	8189	8204	8221	8189	8165	8253	8242	8240	8230	8292	8287	8241	8255	8221	8198	8228	8217	8229	8230	8211	8215	8200	8180	8165	8186	8224	8196	8234	8265	8242	8219
781	A/D1	0	5	970	8214	8223	8230	8243	8230	8224	8211	8217	8205	8226	8218	8218	8222	8228	8222	8237	8215	8237	8232	8216	8234	8223	8212	8219	8220	8205	8220	8210	8247	8235	8234	8223	8225	8281	8255	8267	8241	8228	8223	8214	8222	8235	8221	8230	8219
781	A/D0	1	5	970	8195	8259	8250	8209	8245	8266	8186	8199	8225	8208	8167	8229	8237	8223	8267	8278	8251	8190	8219	8211	8222	8233	8257	8226	8204	8222	8215	8244	8194	8204	8199	8248	8244	8221	8248	8234	8239	8215	8231	8218	8179	8208	8237	8200	8254
782	A/D1	0	5	710	8205	8265	8249	8269	8266	8301	8331	8247	8300	8230	8222	8261	8234	8293	8315	8314	8290	8265	8230	8234	8254	8246	8251	8252	8243	8239	8280	8233	8243	8221	8220	8290	8233	8313	8289	8302	8290	8207	8244	8193	8245	8240	8260	8293	8306
782	A/D0	1	5	710	8207	8261	8273	8229	8302	8286	8199	8217	8231	8206	8234	8232	8218	8221	8235	8338	8262	8202	8222	8224	8227	8274	8280	8271	8280	8356	8308	8264	8224	8229	8276	8242	8252	8261	8269	8246	8239	8215	8188	8272	8288	8298	8309	8354	8353
783	A/D1	0	5	760	8227	8235	8253	8262	8273	8267	8247	8219	8217	8218	8226	8263	8240	8228	8215	8223	8223	8220	8223	8222	8244	8240	8251	8254	8281	8265	8268	8222	8227	8215	8222	8287	8278	8277	8234	8243	8228	8234	8232	8225	8236	8274	8288	8320	8323
783	A/D0	1	5	760	8295	8255	8283	8282	8308	8265	8227	8205	8208	8234	8217	8263	8300	8302	8248	8238	8237	8208	8204	8224	8262	8300	8310	8338	8308	8232	8231	8219	8192	8211	8272	8292	8286	8276	8294	8277	8241	8208	8211	8236	8252	8291	8305	8257	8261
784	A/D1	0	5	470	8224	8261	8290	8286	8299	8279	8263	8246	8223	8220	8306	8345	8352	8309	8307	8337	8360	8322	8289	8240	8232	8251	8256	8268	8305	8329	8295	8255	8228	8216	8242	8281	8370	8346	8369	8343	8357	8306	8271	8237	8284	8322	8474	8409	8389
784	A/D0	1	5	470	8284	8304	8321	8403	8383	8373	8328	8283	8222	8193	8252	8320	8360	8373	8408	8406	8365	8296	8259	8222	8254	8296	8368	8354	8367	8380	8333	8285	8209	8223	8297	8342	8327	8415	8358	8360	8345	8322	8227	8198	8292	8360	8365	8439	8397
785	A/D1	0	5	800	8216	8212	8220	8245	8260	8256	8237	8223	8215	8221	8217	8223	8242	8228	8229	8249	8229	8245	8212	8225	8203	8207	8230	8227	8228	8250	8204	8230	8220	8209	8231	8223	8282	8258	8243	8234	8240	8222	8239	8219	8238	8282	8250	8252	8244
785	A/D0	1	5	800	8234	8224	8270	8277	8282	8232	8237	8231	8203	8234	8238	8229	8258	8254	8240	8258	8218	8187	8190	8214	8224	8267	8309	8310	8267	8238	8289	8215	8190	8233	8192	8258	8221	8253	8257	8244	8237	8216	8188	8188	8204	8229	8306	8254	8246
786	A/D1	0	5	870	8218	8236	8229	8254	8233	8261	8248	8243	8224	8217	8215	8222	8210	8238	8246	8244	8236	8222	8224	8217	8215	8221	8225	8234	8245	8234	8241	8234	8221	8232	8229	8247	8246	8251	8224	8223	8219	8208	8213	8225	8209	8234	8281	8260	8252
786	A/D0	1	5	870	8232	8259	8274	8268	8266	8235	8212	8222	8218	8207	8234	8260	8245	8300	8299	8256	8266	8208	8204	8235	8216	8242	8246	8263	8281	8207	8234	8227	8183	8246	8298	8252	8201	8264	8305	8250	8263	8246	8177	8226	8265	8265	8269	8282	8290
787	A/D1	0	5	460	8381	8393	8409	8356	8375	8341	8349	8278	8197	8282	8254	8322	8395	8375	8497	8362	8381	8254	8252	8236	8270	8384	8403	8483	8488	8532	8437	8370	8266	8282	8235	8365	8367	8469	8434	8409	8300	8286	8212	8220	8248	8313	8371	8338	8413
787	A/D0	1	5	460	8349	8474	8472	8458	8427	8359	8288	8233	8213	8316	8392	8364	8450	8566	8577	8468	8401	8235	8202	8314	8390	8466	8487	8478	8468	8363	8309	8240	8231	8274	8324	8497	8539	8531	8458	8407	8317	8229	8209	8338	8382	8420	8535	8519	8492
788	A/D1	0	5	920	8225	8274	8245	8283	8250	8248	8236	8227	8231	8235	8262	8232	8233	8243	8244	8262	8242	8244	8231	8222	8215	8224	8219	8289	8280	8314	8253	8246	8220	8213	8226	8228	8230	8225	8223	8215	8224	8213	8222	8235	8221	8276	8274	8290	8249
788	A/D0	1	5	920	8207	8236	8238	8240	8256	8259	8256	8214	8221	8228	8239	8245	8252	8228	8233	8268	8253	8199	8195	8236	8261	8226	8285	8286	8259	8263	8247	8210	8209	8213	8237	8250	8266	8219	8233	8241	8215	8198	8175	8251	8267	8238	8315	8257	8223
789	A/D1	0	5	1060	8214	8224	8208	8236	8218	8224	8216	8213	8211	8221	8220	8204	8225	8220	8212	8228	8214	8206	8222	8213	8211	8217	8207	8226	8235	8244	8247	8216	8226	8219	8200	8227	8219	8215	8250	8245	8234	8212	8216	8216	8181	8262	8216	8231	8273
789	A/D0	1	5	1060	8175	8198	8224	8225	8255	8245	8237	8221	8226	8224	8226	8200	8200	8232	8223	8222	8232	8230	8201	8215	8223	8204	8268	8285	8265	8248	8230	8230	8217	8225	8256	8243	8261	8219	8235	8243	8224	8206	8202	8235	8277	8237	8264	8276	8259
790	A/D1	0	5	460	8258	8256	8297	8309	8292	8361	8338	8246	8304	8259	8274	8270	8282	8310	8269	8326	8284	8314	8262	8281	8278	8291	8295	8284	8317	8429	8404	8329	8272	8236	8336	8499	8483	8549	8407	8362	8298	8311	8257	8264	8232	8298	8329	8325	8377
790	A/D0	1	5	460	8345	8285	8461	8475	8461	8387	8392	8231	8144	8286	8354	8365	8470	8514	8503	8404	8338	8273	8195	8239	8362	8468	8524	8579	8515	8490	8349	8246	8244	8349	8378	8445	8539	8561	8461	8486	8442	8275	8245	8366	8390	8402	8548	8554	8515
791	A/D1	0	5	990	8232	8218	8215	8206	8238	8228	8230	8232	8219	8211	8220	8212	8225	8232	8216	8235	8209	8229	8215	8201	8238	8170	8261	8223	8234	8242	8210	8242	8216	8237	8204	8215	8217	8254	8230	8311	8253	8252	8224	8219	8245	8231	8253	8229	8231
791	A/D0	1	5	990	8195	8207	8202	8258	8257	8226	8230	8203	8213	8238	8248	8264	8242	8269	8265	8285	8243	8198	8205	8172	8222	8220	8227	8236	8220	8239	8195	8219	8210	8211	8205	8238	8284	8254	8260	8314	8250	8191	8191	8204	8181	8201	8236	8228	8200
792	A/D1	0	5	530	8327	8302	8407	8333	8419	8384	8320	8341	8222	8278	8264	8312	8389	8443	8426	8381	8300	8271	8245	8225	8310	8270	8365	8347	8451	8419	8359	8343	8256	8264	8308	8374	8460	8446	8428	8412	8347	8294	8264	8263	8391	8411	8562	8547	8563
792	A/D0	1	5	530	8348	8441	8460	8478	8446	8402	8338	8269	8210	8262	8276	8456	8434	8523	8479	8455	8375	8272	8216	8265	8323	8418	8370	8419	8514	8475	8389	8309	8245	8278	8312	8493	8462	8511	8514	8444	8388	8276	8219	8272	8398	8511	8507	8598	8529
793	A/D1	0	5	610	8234	8275	8304	8355	8397	8357	8315	8243	8223	8218	8251	8273	8300	8262	8287	8277	8256	8228	8233	8211	8296	8272	8300	8288	8332	8280	8268	8228	8218	8221	8225	8248	8263	8331	8446	8464	8413	8314	8256	8231	8283	8278	8285	8371	8366
793	A/D0	1	5	610	8258	8298	8271	8281	8323	8277	8273	8252	8197	8213	8265	8307	8256	8320	8349	8280	8224	8232	8231	8193	8277	8293	8262	8272	8301	8316	8244	8245	8229	8216	8264	8331	8289	8289	8324	8280	8220	8239	8200	8199	8264	8263	8288	8349	8269
794	A/D1	0	5	1010	8226	8216	8233	8214	8215	8226	8208	8225	8209	8220	8230	8221	8252	8236	8236	8250	8246	8239	8228	8222	8225	8200	8217	8254	8225	8245	8211	8217	8210	8220	8252	8230	8234	8223	8223	8225	8217	8208	8238	8209	8240	8234	8249	8245	8243
794	A/D0	1	5	1010	8213	8220	8211	8275	8234	8201	8233	8212	8191	8222	8308	8277	8263	8275	8271	8242	8235	8238	8204	8200	8206	8263	8263	8300	8284	8255	8221	8230	8202	8182	8248	8237	8283	8263	8264	8242	8267	8185	8168	8229	8199	8228	8220	8287	8256
795	A/D1	0	5	450	8230	8256	8268	8258	8333	8335	8434	8417	8372	8296	8242	8260	8277	8314	8335	8349	8350	8429	8327	8300	8240	8298	8307	8314	8324	8345	8461	8418	8349	8290	8248	8239	8396	8315	8372	8432	8495	8407	8354	8273	8244	8217	8272	8374	8414
795	A/D0	1	5	450	8272	8371	8383	8406	8342	8365	8388	8274	8288	8230	8218	8298	8363	8464	8446	8546	8490	8361	8289	8239	8281	8341	8421	8401	8413	8503	8435	8390	8289	8205	8270	8381	8436	8481	8465	8559	8509	8378	8334	8239	8196	8327	8435	8467	8548
796	A/D1	0	5	660	8247	8248	8269	8302	8309	8270	8241	8218	8232	8216	8215	8266	8260	8281	8281	8299	8329	8302	8286	8241	8228	8226	8228	8241	8239	8243	8233	8244	8245	8232	8238	8230	8289	8295	8316	8381	8346	8311	8258	8225	8229	8279	8314	8332	8319
796	A/D0	1	5	660	8249	8274	8237	8242	8278	8253	8232	8210	8208	8199	8267	8300	8242	8227	8230	8228	8212	8216	8226	8189	8196	8305	8299	8258	8325	8341	8275	8210	8207	8214	8240	8240	8323	8326	8269	8272	8242	8201	8211	8219	8253	8273	8275	8291	8330
797	A/D1	0	5	780	8216	8210	8216	8245	8231	8234	8224	8227	8222	8217	8233	8224	8242	8234	8222	8237	8228	8220	8216	8215	8218	8251	8254	8272	8244	8235	8227	8221	8219	8225	8219	8251	8235	8266	8259	8239	8219	8232	8222	8224	8236	8232	8268	8267	8244
797	A/D0	1	5	780	8244	8278	8277	8217	8235	8218	8180	8213	8210	8202	8177	8220	8258	8264	8223	8242	8222	8179	8215	8218	8266	8271	8277	8302	8280	8243	8257	8231	8198	8224	8208	8272	8290	8275	8328	8251	8207	8219	8197	8195	8250	8285	8334	8348	8289
798	A/D1	0	5	930	8218	8217	8219	8242	8234	8236	8235	8223	8227	8221	8239	8249	8270	8253	8245	8246	8255	8237	8223	8226	8219	8225	8242	8238	8236	8229	8211	8217	8204	8235	8240	8268	8285	8206	8315	8262	8238	8286	8190	8281	8200	8281	8239	8237	8260
798	A/D0	1	5	930	8293	8263	8225	8239	8289	8242	8232	8225	8220	8216	8240	8220	8253	8279	8250	8250	8258	8223	8200	8241	8292	8317	8336	8382	8318	8299	8316	8238	8210	8233	8212	8294	8305	8292	8261	8262	8223	8184	8242	8245	8251	8320	8356	8333	8267
799	A/D1	0	5	570	8236	8223	8235	8246	8252	8260	8213	8260	8231	8241	8245	8227	8236	8230	8251	8252	8224	8221	8213	8236	8226	8250	8235	8247	8237	8236	8212	8249	8205	8236	8228	8268	8234	8259	8300	8218	8251	8265	8209	8261	8258	8252	8257	8271	8252
799	A/D0	1	5	570	8277	8347	8282	8305	8258	8224	8212	8188	8226	8248	8329	8293	8312	8314	8268	8212	8218	8194	8189	8242	8305	8346	8343	8373	8376	8276	8244	8184	8206	8295	8283	8301	8337	8337	8243	8266	8217	8173	8248	8301	8343	8361	8350	8332	8322
800	A/D1	0	5	520	8253	8290	8261	8265	8234	8254	8235	8229	8214	8222	8239	8232	8261	8304	8281	8293	8245	8235	8220	8227	8298	8258	8279	8236	8259	8241	8234	8232	8219	8221	8238	8231	8249	8304	8273	8278	8221	8234	8222	8189	8258	8201	8329	8320	8302
800	A/D0	1	5	520	8263	8265	8284	8270	8313	8342	8238	8217	8210	8239	8311	8279	8272	8324	8275	8253	8259	8213	8179	8238	8266	8293	8302	8314	8321	8263	8210	8238	8179	8199	8209	8238	8286	8253	8260	8256	8254	8197	8142	8289	8262	8291	8296	8309	8275
801	A/D1	0	5	1180	8218	8208	8210	8225	8252	8273	8255	8242	8223	8213	8220	8205	8212	8224	8215	8233	8227	8232	8232	8221	8253	8258	8265	8242	8239	8244	8223	8220	8215	8222	8216	8219	8264	8232	8248	8226	8234	8210	8218	8219	8233	8274	8256	8262	8246
801	A/D0	1	5	1180	8241	8218	8239	8302	8243	8225	8216	8211	8171	8218	8260	8295	8254	8278	8247	8260	8204	8171	8212	8217	8223	8243	8251	8298	8230	8149	8247	8220	8136	8221	8293	8204	8247	8287	8195	8208	8248	8213	8148	8182	8230	8219	8205	8266	8203
802	A/D1	0	5	770	8226	8215	8232	8240	8235	8250	8242	8244	8228	8225	8218	8248	8270	8257	8297	8270	8282	8244	8250	8260	8248	8249	8301	8269	8279	8324	8377	8317	8281	8218	8253	8275	8278	8297	8325	8344	8303	8274	8235	8223	8222	8242	8288	8284	8262
802	A/D0	1	5	770	8223	8251	8274	8274	8311	8274	8231	8212	8200	8183	8208	8283	8299	8280	8291	8240	8237	8230	8190	8220	8226	8207	8239	8257	8280	8239	8258	8214	8177	8206	8230	8233	8206	8249	8286	8234	8256	8243	8186	8215	8240	8256	8269	8278	8256
803	A/D1	0	5	750	8187	8287	8229	8256	8273	8272	8268	8229	8244	8205	8241	8230	8318	8268	8287	8248	8269	8229	8219	8231	8228	8253	8275	8291	8326	8317	8288	8241	8221	8219	8224	8230	8291	8314	8329	8314	8310	8272	8236	8218	8226	8237	8261	8252	8300
803	A/D0	1	5	750	8199	8243	8279	8251	8290	8305	8234	8244	8234	8220	8233	8276	8243	8174	8263	8303	8212	8201	8266	8247	8231	8356	8297	8238	8282	8247	8159	8168	8183	8247	8273	8278	8265	8222	8194	8240	8256	8208	8227	8278	8291	8282	8310	8336	8327
804	A/D1	0	5	470	8221	8258	8310	8333	8304	8329	8257	8252	8222	8224	8244	8265	8338	8311	8287	8259	8224	8216	8206	8216	8240	8269	8304	8293	8307	8413	8362	8335	8274	8240	8281	8364	8370	8332	8338	8307	8291	8274	8252	8296	8233	8325	8371	8342	8431
804	A/D0	1	5	470	8292	8359	8383	8440	8373	8372	8307	8239	8214	8260	8321	8422	8427	8430	8445	8383	8268	8239	8216	8213	8254	8305	8357	8423	8433	8417	8296	8215	8205	8248	8271	8351	8439	8432	8423	8411	8294	8228	8236	8291	8258	8283	8278	8391	8359
805	A/D1	0	5	970	8207	8229	8259	8249	8250	8205	8228	8209	8210	8217	8213	8219	8217	8225	8227	8230	8226	8218	8229	8210	8214	8214	8223	8233	8228	8229	8221	8216	8215	8222	8226	8221	8240	8238	8230	8229	8209	8216	8205	8207	8216	8206	8285	8300	8287
805	A/D0	1	5	970	8246	8276	8242	8294	8276	8231	8207	8203	8188	8198	8206	8220	8227	8249	8205	8251	8242	8198	8217	8220	8242	8204	8246	8306	8228	8226	8258	8223	8190	8194	8259	8220	8233	8270	8274	8251	8195	8229	8222	8186	8230	8309	8282	8305	8318
806	A/D1	0	5	700	8236	8227	8254	8252	8250	8228	8238	8272	8284	8254	8245	8264	8255	8311	8283	8251	8321	8208	8244	8224	8228	8249	8239	8283	8269	8311	8260	8240	8225	8233	8224	8261	8272	8284	8283	8272	8254	8221	8231	8242	8256	8293	8303	8301	8284
806	A/D0	1	5	700	8197	8276	8330	8301	8313	8306	8256	8224	8218	8220	8200	8217	8279	8292	8286	8304	8297	8250	8220	8234	8238	8255	8255	8277	8298	8293	8300	8257	8260	8250	8298	8339	8311	8320	8368	8410	8297	8282	8279	8255	8323	8358	8344	8260	8269
807	A/D1	0	5	520	8217	8255	8365	8394	8351	8293	8251	8234	8216	8211	8220	8235	8258	8273	8275	8301	8323	8300	8277	8239	8245	8292	8299	8280	8339	8308	8304	8267	8231	8225	8258	8288	8381	8342	8327	8346	8304	8291	8252	8221	8229	8254	8284	8363	8375
807	A/D0	1	5	520	8236	8352	8444	8421	8428	8433	8303	8260	8211	8267	8277	8317	8369	8356	8401	8454	8396	8311	8266	8223	8243	8364	8392	8440	8478	8447	8379	8314	8230	8223	8297	8365	8400	8463	8474	8409	8356	8291	8240	8187	8327	8453	8496	8503	8518
808	A/D1	0	5	530	8253	8253	8276	8252	8282	8283	8288	8262	8248	8216	8238	8252	8254	8268	8196	8371	8284	8276	8282	8185	8244	8226	8283	8310	8274	8298	8250	8243	8230	8249	8251	8344	8372	8481	8376	8396	8268	8250	8228	8199	8266	8273	8259	8292	8283
808	A/D0	1	5	530	8260	8255	8260	8312	8299	8285	8265	8236	8204	8201	8223	8295	8268	8292	8280	8247	8239	8198	8227	8233	8251	8313	8334	8332	8335	8325	8263	8209	8245	8208	8228	8299	8350	8245	8306	8342	8251	8151	8296	8266	8224	8335	8402	8333	8334
809	A/D1	0	5	470	8234	8239	8259	8238	8254	8248	8237	8234	8225	8214	8246	8227	8240	8251	8235	8240	8246	8210	8227	8242	8276	8253	8244	8219	8226	8230	8227	8217	8229	8215	8240	8247	8249	8273	8300	8292	8262	8230	8226	8216	8218	8223	8262	8308	8293
809	A/D0	1	5	470	8260	8238	8256	8271	8266	8258	8216	8218	8200	8251	8295	8278	8312	8284	8324	8288	8263	8228	8190	8271	8298	8297	8314	8327	8292	8267	8238	8228	8207	8218	8235	8210	8285	8315	8299	8312	8258	8197	8212	8260	8307	8303	8287	8275	8290
810	A/D1	0	5	1080	8215	8219	8220	8224	8241	8224	8236	8230	8218	8225	8223	8212	8228	8227	8273	8239	8239	8236	8222	8218	8224	8201	8209	8212	8215	8232	8265	8251	8243	8229	8219	8210	8238	8222	8206	8258	8221	8240	8223	8212	8219	8206	8217	8227	8258
810	A/D0	1	5	1080	8235	8266	8219	8233	8273	8242	8200	8216	8216	8187	8201	8260	8264	8247	8260	8258	8210	8220	8175	8199	8196	8203	8266	8290	8263	8257	8248	8224	8181	8188	8248	8247	8187	8245	8227	8201	8211	8198	8168	8217	8220	8234	8248	8210	8201
811	A/D1	0	5	660	8222	8269	8285	8321	8293	8284	8249	8240	8243	8240	8244	8221	8258	8254	8253	8276	8277	8254	8224	8215	8273	8314	8323	8295	8274	8274	8286	8258	8257	8225	8247	8258	8262	8270	8274	8296	8284	8264	8237	8216	8285	8268	8295	8365	8412
811	A/D0	1	5	660	8265	8310	8311	8306	8323	8352	8275	8274	8261	8264	8321	8319	8290	8305	8318	8302	8258	8233	8208	8215	8329	8361	8355	8404	8388	8343	8273	8216	8222	8207	8300	8351	8335	8362	8382	8359	8268	8218	8209	8213	8299	8325	8389	8458	8464
812	A/D1	0	5	920	8216	8241	8232	8235	8215	8224	8214	8212	8205	8212	8217	8224	8249	8246	8246	8246	8231	8214	8212	8214	8243	8240	8235	8243	8233	8228	8232	8221	8227	8212	8240	8229	8219	8266	8281	8215	8290	8185	8232	8219	8204	8243	8203	8271	8213
812	A/D0	1	5	920	8190	8229	8308	8266	8247	8210	8212	8160	8204	8252	8218	8246	8284	8244	8203	8214	8222	8197	8188	8209	8292	8259	8238	8247	8224	8215	8220	8223	8203	8204	8209	8276	8261	8244	8239	8247	8199	8194	8198	8268	8272	8287	8268	8226	8223
813	A/D1	0	5	840	8209	8217	8230	8270	8251	8224	8224	8218	8208	8220	8227	8221	8227	8236	8222	8273	8243	8244	8223	8218	8209	8221	8232	8263	8265	8279	8251	8231	8219	8217	8218	8270	8292	8296	8302	8269	8267	8239	8222	8224	8217	8264	8274	8259	8247
813	A/D0	1	5	840	8184	8255	8258	8228	8230	8212	8225	8208	8166	8226	8226	8218	8240	8258	8254	8254	8294	8249	8195	8207	8222	8175	8245	8227	8286	8281	8253	8226	8195	8235	8204	8240	8306	8276	8294	8322	8284	8228	8209	8228	8196	8207	8216	8277	8241
814	A/D1	0	5	930	8206	8216	8231	8226	8228	8226	8227	8215	8261	8234	8221	8222	8210	8211	8216	8217	8227	8239	8246	8223	8224	8246	8256	8254	8248	8233	8233	8216	8221	8209	8228	8212	8217	8228	8222	8225	8229	8240	8231	8225	8218	8232	8216	8219	8222
814	A/D0	1	5	930	8220	8205	8205	8265	8251	8251	8255	8195	8172	8132	8126	8183	8276	8268	8291	8264	8211	8236	8276	8229	8219	8267	8247	8280	8314	8341	8277	8208	8201	8194	8252	8225	8198	8241	8280	8256	8292	8289	8232	8176	8214	8294	8241	8230	8285
815	A/D1	0	5	960	8216	8215	8210	8225	8222	8233	8223	8220	8215	8213	8236	8170	8256	8219	8224	8257	8231	8252	8217	8251	8248	8246	8252	8261	8248	8231	8228	8202	8227	8199	8224	8213	8210	8275	8251	8274	8228	8227	8220	8213	8217	8226	8218	8236	8252
815	A/D0	1	5	960	8272	8317	8298	8300	8281	8241	8240	8212	8180	8259	8241	8258	8280	8296	8274	8256	8248	8227	8186	8227	8271	8265	8302	8328	8296	8295	8250	8216	8216	8262	8225	8230	8281	8267	8279	8268	8251	8192	8181	8225	8227	8228	8245	8255	8261
816	A/D1	0	5	880	8227	8210	8221	8235	8238	8242	8256	8254	8240	8233	8217	8242	8231	8224	8221	8213	8252	8236	8235	8223	8225	8218	8232	8251	8258	8249	8263	8252	8236	8233	8228	8229	8226	8282	8305	8323	8300	8279	8259	8235	8193	8260	8287	8276	8270
816	A/D0	1	5	880	8259	8253	8249	8270	8290	8274	8248	8224	8231	8201	8247	8294	8298	8271	8283	8301	8283	8236	8201	8200	8232	8216	8300	8311	8279	8268	8292	8248	8219	8197	8242	8249	8233	8276	8269	8276	8242	8213	8208	8228	8212	8233	8342	8365	8365
817	A/D1	0	5	970	8216	8238	8224	8219	8234	8210	8219	8235	8216	8230	8221	8209	8232	8233	8245	8245	8217	8237	8206	8218	8220	8271	8290	8257	8242	8220	8214	8207	8239	8194	8247	8220	8227	8222	8257	8304	8242	8260	8227	8194	8224	8211	8215	8216	8258
817	A/D0	1	5	970	8250	8259	8227	8236	8261	8248	8219	8199	8219	8222	8213	8249	8245	8240	8228	8235	8189	8219	8211	8161	8222	8229	8232	8284	8249	8238	8202	8217	8237	8177	8190	8253	8208	8202	8229	8246	8215	8202	8202	8203	8264	8266	8247	8247	8274
[truncated: 366 more rows]
[truncated: 1,205 more columns]
