# Supplementary material for: Measuring and Sorting Cell Populations Expressing Isospectral Fluorescent Proteins with Different Fluorescence Lifetimes
Source: PLoS One. 2014 Oct 10;9(10):e109940. doi: 10.1371/journal.pone.0109940 (PMC4193854; doi:10.1371/journal.pone.0109940)
Supplement: Figure S11 — TFP.zip: FLIM data archive with TIFF phase stacks of BSY034 cells, reference phase stacks of Erythrosin-B solution, and data format documentation. (ZIP) [file pone.0109940.s011.zip › README.txt]

The files accompanying this text file contain phase stacks recorded on FLIM-c. Both the long and short lifetime variants use the same reference stack. In each case, the name will indicate whether the stack is a sample or reference stack. 

The TIFF pages, each of which corresponds to one value of excitation/gain phase lag, are in a scrambled order, as follows:

%
%
% 1/11      - Background Image 
% 2/11      - 0
% 3/11      - 216
% 4/11      - 144
% 5/11      - 288
% 6/11      - 108
% 7/11      - 72
% 8/11      - 252
% 9/11      - 36
% 10/11    - 324
% 11/11    - 180
%

In each case the reference fluorophore is Erythrosin-B, with a lifetime of 86 picoseconds. 
