# Supplementary material for: Measuring and Sorting Cell Populations Expressing Isospectral Fluorescent Proteins with Different Fluorescence Lifetimes
Source: PLoS One. 2014 Oct 10;9(10):e109940. doi: 10.1371/journal.pone.0109940 (PMC4193854; doi:10.1371/journal.pone.0109940)
Supplement: Figure S12 — dCitTFP.zip: FLIM data archive with TIFF phase stacks of BSY035 cells, reference phase stacks of Erythrosin-B solution, and data format documentation. (ZIP) [file pone.0109940.s012.zip]

Archive with 3 entries (3 files):
- README.txt
- Reference 200ms_1.tif
- Sample TFP-dcitrine 2_1.tif
